# Supplementary material for: Hypoxic Characteristic Genes Predict Response to Immunotherapy for Urothelial Carcinoma
Source: Front Cell Dev Biol. 2021 Nov 25;9:762478. doi: 10.3389/fcell.2021.762478 (PMC8657403; doi:10.3389/fcell.2021.762478)
Supplement: Supplementary file 1 [file Table2.XLSX]

## Sheet: clinical information
submitter_id	ajcc_pathologic_t	prior_treatment	classification_of_tumor	ajcc_pathologic_m	state	primary_diagnosis	last_known_disease_status	tissue_or_organ_of_origin	synchronous_malignancy	days_to_recurrence	created_datetime	tumor_stage	days_to_last_follow_up	ajcc_pathologic_stage	icd_10_code	ajcc_pathologic_n	diagnosis_id	prior_malignancy	updated_datetime	year_of_diagnosis	days_to_diagnosis	days_to_last_known_disease_status	ajcc_staging_system_edition	site_of_resection_or_biopsy	morphology	age_at_diagnosis	progression_or_recurrence	ajcc_clinical_t	pack_years_smoked	height	alcohol_intensity	years_smoked	cigarettes_per_day	bmi	alcohol_history	exposure_id	weight	year_of_death	demographic_id	days_to_birth	ethnicity	vital_status	race	year_of_birth	gender	age_at_index	days_to_death	treatments_pharmaceutical_treatment_or_therapy	treatments_pharmaceutical_treatment_type
TCGA-CU-A0YR	T2	No	not reported	M0	released	Transitional cell carcinoma	not reported	Bladder, NOS	No	NA	NA	stage iv	219	Stage IV	C67.9	N2	7ec9e042-33f7-57ce-a478-26f37e2ad028	no	2019-08-08T16:15:48.249297-05:00	2010	0	NA	NA	Bladder, NOS	8120-03-01	30674	not reported	NA	12	177.8	NA	NA	0.657534	23.8511	Not Reported	c5793f49-6fee-5323-9c48-52cb46d7f727	75.4	NA	60bf1272-b67c-5d3c-94d0-45bd5bdf2728	-30674	not hispanic or latino	Dead	white	1927	male	83	460	no	Pharmaceutical Therapy, NOS
TCGA-4Z-AA7Y	T2a	No	not reported	M0	released	Papillary transitional cell carcinoma	not reported	Lateral wall of bladder	No	NA	NA	stage ii	1522	Stage II	C67.2	N0	d08c6f56-a03e-576e-86f6-54fc397cdafc	no	2019-08-08T16:15:17.847397-05:00	2010	0	NA	7th	Lateral wall of bladder	8130-03-01	22056	not reported	T2a	NA	166	NA	NA	NA	28.306	Not Reported	bee7e142-0e65-515e-b9c4-b9a178ef1e3e	78	NA	f723fc48-67d8-5be7-8f02-d9909378de64	-22056	not reported	Alive	white	1950	male	60	NA	no	Pharmaceutical Therapy, NOS
TCGA-XF-AAMJ	T3b	No	not reported	M0	released	Transitional cell carcinoma	not reported	Bladder, NOS	Not Reported	NA	NA	stage iii	NA	Stage III	C67.9	N0	bd0785c8-e447-5849-972c-6a2ca16b7cce	yes	2019-08-08T16:19:16.645744-05:00	2006	0	NA	6th	Bladder, NOS	8120-03-01	25838	not reported	NA	NA	157	NA	NA	NA	22.3133	Not Reported	c75dec01-834c-5dbe-9ef9-9b8cff797334	55	2010	18c65d3f-eb0a-5257-baf6-293c82325782	-25838	not hispanic or latino	Dead	asian	1936	male	70	1670	yes	Pharmaceutical Therapy, NOS
TCGA-G2-AA3B	T2	No	not reported	M0	released	Transitional cell carcinoma	not reported	Bladder, NOS	No	NA	NA	stage ii	2008	Stage II	C67.9	N0	11c9b8b3-86a3-5c03-8661-ce840c360812	no	2019-08-08T16:17:35.431076-05:00	2009	0	NA	6th	Bladder, NOS	8120-03-01	27646	not reported	T2	26	167	NA	NA	1.42466	27.2509	Not Reported	e94b4643-3e52-50b0-9a52-7e048329a74c	76	NA	f49e8ecf-011e-5689-82ca-a2e48a52da13	-27646	not hispanic or latino	Alive	white	1934	female	75	NA	no	Pharmaceutical Therapy, NOS
TCGA-GV-A3QH	NA	No	not reported	MX	released	Transitional cell carcinoma	not reported	Trigone of bladder	No	NA	NA	stage ii	237	Stage II	C67.0	NX	f5a51efc-7307-533f-8372-f73877dc03b4	no	2019-08-08T16:18:08.484365-05:00	2011	0	NA	7th	Trigone of bladder	8120-03-01	24681	not reported	T2	10	184	NA	NA	0.547945	26.8785	Not Reported	45897ded-c97f-5410-b9bb-b7d96a630325	91	NA	cd5b6748-953d-529a-9f91-63b531b033db	-24681	not hispanic or latino	Dead	white	1944	male	67	258	yes	Pharmaceutical Therapy, NOS
TCGA-ZF-A9RD	T3a	No	not reported	MX	released	Transitional cell carcinoma	not reported	Posterior wall of bladder	No	NA	NA	stage iv	NA	Stage IV	C67.4	N2	1334366f-f1d8-570a-b4b5-281dd824265a	no	2019-08-08T16:19:16.645744-05:00	2008	0	NA	6th	Posterior wall of bladder	8120-03-01	27496	not reported	T2	10	157	NA	NA	0.547945	25.9645	Not Reported	91092c6c-c03c-5ec8-b35c-3eb9f04b75bb	64	2009	fb8101eb-c359-5c61-83a1-f66ebec2aa13	-27496	not hispanic or latino	Dead	white	1933	female	75	408	no	Pharmaceutical Therapy, NOS
TCGA-2F-A9KR	T3a	No	not reported	M0	released	Papillary transitional cell carcinoma	not reported	Bladder, NOS	No	NA	NA	stage iii	3148	Stage III	C67.9	N0	2aae77f9-7847-5b4d-bf34-f375100e9132	no	2019-08-08T16:15:17.847397-05:00	2000	0	NA	5th	Bladder, NOS	8130-03-01	21848	not reported	T2	22.5	176	NA	NA	1.23288	25.8264	Not Reported	48d844a6-b855-5b76-8ad2-b713f4b7f8bf	80	NA	9b5ea0ba-a94a-5446-b9b8-52c8903ccbaa	-21848	not reported	Dead	not reported	1941	female	59	3183	no	Pharmaceutical Therapy, NOS
TCGA-SY-A9G0	T4	No	not reported	M0	released	Transitional cell carcinoma	not reported	Posterior wall of bladder	Not Reported	NA	NA	stage iv	378	Stage IV	C67.4	N1	e66e857c-8b5e-5e0e-8546-f0b83a975b3c	yes	2019-08-08T16:18:40.614160-05:00	2011	0	NA	7th	Posterior wall of bladder	8120-03-01	30205	not reported	T4	9.75	170	NA	NA	0.534247	28.3737	Not Reported	dfd0b9ac-ac94-5963-b5dc-8a0b501e1c17	82	NA	2825a3ba-114c-555d-84bc-ba070d919e79	-30205	not hispanic or latino	Dead	white	1929	male	82	1008	no	Pharmaceutical Therapy, NOS
TCGA-BT-A0YX	T3b	No	not reported	M0	released	Transitional cell carcinoma	not reported	Bladder, NOS	No	NA	NA	stage iii	363	Stage III	C67.9	N0	05a6247a-55cf-5ccd-ad0d-b9c45630156a	no	2019-08-08T16:15:17.847397-05:00	2009	0	NA	6th	Bladder, NOS	8120-03-01	25570	not reported	T3b	NA	NA	NA	NA	NA	NA	Not Reported	59da2ba4-e0bf-57a9-8145-df13bbafdb08	NA	NA	9591aa55-64e4-5641-99e8-81e87966883d	-25570	not hispanic or latino	Dead	white	1939	female	70	400	yes	Pharmaceutical Therapy, NOS
TCGA-2F-A9KO	T3	No	not reported	M0	released	Transitional cell carcinoma	not reported	Posterior wall of bladder	No	NA	NA	stage iv	678	Stage IV	C67.4	N1	37252159-6507-5e1c-ad0f-1fff74fc3c5d	no	2019-08-08T16:15:17.847397-05:00	2008	0	NA	6th	Posterior wall of bladder	8120-03-01	23323	not reported	NA	69	173	NA	NA	3.78082	21.7181	Not Reported	09ec79f4-5ace-5b11-b0f8-0260ec75a490	65	NA	e00cfb0f-f548-5de8-b4c7-2cbf5b47f3ba	-23323	not hispanic or latino	Dead	white	1945	male	63	734	no	Pharmaceutical Therapy, NOS
TCGA-DK-AA6L	T3	No	not reported	MX	released	Transitional cell carcinoma	not reported	Dome of bladder	Not Reported	NA	NA	stage iv	NA	Stage IV	C67.1	N1	7665b531-8a55-51c3-82a7-256f4bbefec2	yes	2019-08-08T16:16:22.152882-05:00	2010	0	NA	7th	Dome of bladder	8120-03-01	17635	not reported	NA	730	174	NA	NA	40	37.9839	Not Reported	def93622-1ab5-5f4d-8961-3dc83f55099a	115	2013	bc64461e-b469-5273-88bb-6eba79cb23ab	-17635	not hispanic or latino	Dead	white	1962	male	48	1163	yes	Pharmaceutical Therapy, NOS
TCGA-XF-A9SP	T3b	No	not reported	MX	released	Transitional cell carcinoma	not reported	Bladder, NOS	Not Reported	NA	NA	stage iii	NA	Stage III	C67.9	N0	d5f2fe53-9f10-5540-8682-cab39679e447	yes	2019-08-08T16:18:40.614160-05:00	2004	0	NA	6th	Bladder, NOS	8120-03-01	21776	not reported	NA	66	189	NA	NA	3.61644	24.0755	Not Reported	b0ea0b9b-1694-538f-89fe-508b93ef123e	86	2005	5c9b4031-a37d-5230-870d-9cbf11d992b5	-21776	not hispanic or latino	Dead	white	1945	male	59	454	no	Pharmaceutical Therapy, NOS
TCGA-E7-A4XJ	T2	No	not reported	M0	released	Transitional cell carcinoma	not reported	Bladder, NOS	No	NA	NA	stage ii	16	Stage II	C67.9	N0	55e54395-4257-5490-b322-d6166907e38d	no	2019-08-08T16:16:22.152882-05:00	2012	0	NA	7th	Bladder, NOS	8120-03-01	24279	not reported	T2	20	166	NA	NA	1.09589	22.1367	Not Reported	ff532c03-5ed7-5de1-bc9a-4cd75d743397	61	NA	e4a13f1e-5934-5649-a1dd-7334559f006d	-24279	not hispanic or latino	Dead	asian	1946	male	66	68	no	Pharmaceutical Therapy, NOS
TCGA-DK-A1AB	T4a	No	not reported	M0	released	Transitional cell carcinoma	not reported	Bladder, NOS	No	NA	NA	stage iv	271	Stage IV	C67.9	N2	ebc1476a-db5d-5dcd-bde8-e28beefeaef0	no	2019-08-08T16:15:48.249297-05:00	2010	0	NA	6th	Bladder, NOS	8120-03-01	27126	not reported	NA	NA	162	NA	NA	NA	33.9125	Not Reported	c3d91cfa-dfa3-50c3-b61c-275479d399fe	89	NA	ba01cd71-a7b2-58f5-9769-72b43acbf4da	-27126	not hispanic or latino	Dead	white	1936	female	74	508	yes	Pharmaceutical Therapy, NOS
TCGA-GU-A42R	T4a	No	not reported	MX	released	Transitional cell carcinoma	not reported	Bladder, NOS	No	NA	NA	stage iv	344	Stage IV	C67.9	N2	29f6ef3b-4a41-504d-a20c-6c0a47a10fdc	no	2019-08-08T16:18:08.484365-05:00	2012	0	NA	7th	Bladder, NOS	8120-03-01	25134	not reported	T2b	20	180	NA	NA	1.09589	31.4815	Not Reported	3ce695c3-204c-5187-adc4-e60d0cd80e6e	102	NA	7b2555ee-88d5-54d4-8de7-49a0da64381a	-25134	not hispanic or latino	Dead	white	1944	male	68	577	yes	Pharmaceutical Therapy, NOS
TCGA-XF-A9SZ	T3b	No	not reported	MX	released	Transitional cell carcinoma	not reported	Bladder, NOS	No	NA	NA	stage iv	NA	Stage IV	C67.9	N2	6b1b12ca-60a9-5b1b-813a-708b985fa0a6	no	2019-08-08T16:18:40.614160-05:00	2007	0	NA	5th	Bladder, NOS	8120-03-01	29100	not reported	NA	30	170	NA	NA	1.64384	26.6436	Not Reported	342a624e-5afc-53b7-ba23-0742c1ee6398	77	2009	0dea90f8-ae44-513d-96fa-8487e2e2444f	-29100	not hispanic or latino	Dead	white	1928	male	79	859	yes	Pharmaceutical Therapy, NOS
TCGA-FJ-A3ZF	NA	Yes	not reported	M0	released	Papillary transitional cell carcinoma	not reported	Bladder, NOS	Not Reported	NA	NA	stage iii	524	Stage III	C67.9	N0	c94da13a-ff3f-579c-9756-4c8e82385264	yes	2019-08-08T16:17:35.431076-05:00	2012	0	NA	7th	Bladder, NOS	8130-03-01	26825	not reported	T3b	51	189	NA	NA	2.79452	30.2343	Not Reported	fda6192d-66eb-5cd6-bfe5-a56a2529801b	108	NA	b40d392a-5de6-5697-a593-fbbc9d0005fb	-26825	not hispanic or latino	Alive	white	1939	male	73	NA	yes	Pharmaceutical Therapy, NOS
TCGA-XF-A9SH	T2b	No	not reported	M0	released	Transitional cell carcinoma	not reported	Bladder, NOS	No	NA	NA	stage ii	NA	Stage II	C67.9	N0	6c2556c1-284a-541c-ba7f-20e628b14537	no	2019-08-08T16:18:40.614160-05:00	2005	0	NA	6th	Bladder, NOS	8120-03-01	24060	not reported	NA	NA	152	NA	NA	NA	23.3726	Not Reported	96e4c80c-168b-51b4-bbd3-1801f9f9fc6f	54	2010	be206102-0488-5e7f-a924-fae1920c0998	-24060	not hispanic or latino	Dead	asian	1940	female	65	1971	yes	Pharmaceutical Therapy, NOS
TCGA-BT-A20J	T2b	No	not reported	MX	released	Transitional cell carcinoma	not reported	Posterior wall of bladder	No	NA	NA	stage ii	NA	Stage II	C67.4	N0	aa95a7da-70c8-52dc-b40e-f467b213b988	no	2019-08-08T16:15:17.847397-05:00	1999	0	NA	5th	Posterior wall of bladder	8120-03-01	27646	not reported	T2b	20	NA	NA	NA	1.09589	NA	Not Reported	be4d3e03-003a-5d74-8c22-6fd0cdea337a	NA	2000	54f02728-6d25-5451-af46-9e3ec3b40a93	-27646	not hispanic or latino	Dead	white	1924	male	75	579	no	Pharmaceutical Therapy, NOS
TCGA-FD-A5BR	T2b	No	not reported	MX	released	Transitional cell carcinoma	not reported	Lateral wall of bladder	No	NA	NA	stage ii	813	Stage II	C67.2	N0	e7118b7d-8fb5-5beb-8ca6-cf51254a2b67	no	2019-08-08T16:16:53.725780-05:00	2012	0	NA	7th	Lateral wall of bladder	8120-03-01	20964	not reported	NA	NA	180	NA	NA	NA	37.3457	Not Reported	e4f3737d-a940-5031-a86f-dea62f789815	121	NA	fea1efee-16b7-563d-a6fd-769cbbc3d765	-20964	not hispanic or latino	Alive	white	1955	male	57	NA	no	Pharmaceutical Therapy, NOS
TCGA-BL-A0C8	T1	No	not reported	M0	released	Transitional cell carcinoma	not reported	Dome of bladder	No	NA	NA	stage i	1219	Stage I	C67.1	NX	325c1514-52f8-5ea4-8e87-78d1911d3cf9	no	2019-08-08T16:15:17.847397-05:00	2009	0	NA	NA	Dome of bladder	8120-03-01	26819	not reported	NA	10	178	NA	NA	0.547945	42.4189	Not Reported	d9d9da95-b150-5f9e-a211-b3122e64f138	134.4	NA	55a888fc-b0f7-5238-a6b7-c823d70676f4	-26819	not hispanic or latino	Alive	white	1936	male	73	NA	yes	Pharmaceutical Therapy, NOS
TCGA-ZF-AA56	T4a	No	not reported	MX	released	Transitional cell carcinoma	not reported	Posterior wall of bladder	No	NA	NA	stage iii	NA	Stage III	C67.4	N0	a1fdae3d-5b1a-5ba7-bd9d-51bbf4d8761c	no	2019-08-08T16:19:49.077828-05:00	2010	0	NA	7th	Posterior wall of bladder	8120-03-01	28937	not reported	T2a	NA	NA	NA	NA	NA	NA	Not Reported	19d2d375-7d4b-5199-9c2f-82dec1ca93ff	63	2010	1c44313a-b005-5551-ae04-d6cfedd6adcb	-28937	not hispanic or latino	Dead	white	1931	female	79	259	no	Pharmaceutical Therapy, NOS
TCGA-XF-AAML	T2b	No	not reported	MX	released	Papillary transitional cell carcinoma	not reported	Lateral wall of bladder	Not Reported	NA	NA	stage ii	NA	Stage II	C67.2	N0	7b9df887-b0e4-5c98-8594-41e76f6bce4d	yes	2019-08-08T16:19:16.645744-05:00	2007	0	NA	6th	Lateral wall of bladder	8130-03-01	27422	not reported	NA	NA	182	NA	NA	NA	38.9446	Not Reported	7d19e671-bd7a-52c6-922f-47a3cd677330	129	2007	230944fb-3d63-53dc-8954-264572f90219	-27422	not hispanic or latino	Dead	white	1932	male	75	232	no	Pharmaceutical Therapy, NOS
TCGA-XF-A8HH	T3b	No	not reported	M0	released	Transitional cell carcinoma	not reported	Bladder, NOS	No	NA	NA	stage iv	NA	Stage IV	C67.9	N2	277e011e-a53f-56e2-82e6-c414a2698369	no	2019-08-08T16:18:40.614160-05:00	2004	0	NA	6th	Bladder, NOS	8120-03-01	22393	not reported	NA	NA	163	NA	NA	NA	27.0993	Not Reported	fc4a2b3e-d819-5564-8b3f-59deb0edae8d	72	2004	37ee4692-669e-51d9-8d81-be106ccc119f	-22393	not hispanic or latino	Dead	white	1943	female	61	57	no	Pharmaceutical Therapy, NOS
TCGA-E7-A8O7	T2	No	not reported	M0	released	Transitional cell carcinoma	not reported	Bladder, NOS	No	NA	NA	stage ii	466	Stage II	C67.9	N0	0d080aa9-39b9-53ff-9c69-af76f7d9e4bb	no	2019-08-08T16:16:53.725780-05:00	2013	0	NA	7th	Bladder, NOS	8120-03-01	19063	not reported	T3	NA	168	NA	NA	NA	20.5499	Not Reported	383be4e4-ac0b-5063-b404-b616020ed593	58	NA	108699b2-a5af-528e-bf4e-3a1b796328d0	-19063	not hispanic or latino	Alive	asian	1961	male	52	NA	not reported	Pharmaceutical Therapy, NOS
TCGA-CF-A47T	T2	No	not reported	M0	released	Papillary transitional cell carcinoma	not reported	Bladder, NOS	No	NA	NA	stage ii	205	Stage II	C67.9	N0	75fedaa1-7479-5e4e-8bb9-01452ed95ab9	no	2019-08-08T16:15:48.249297-05:00	2011	0	NA	7th	Bladder, NOS	8130-03-01	21347	not reported	T2	NA	155	NA	NA	NA	22.4766	Not Reported	742f72c0-0c38-5f1e-acf8-e4c2d8701cee	54	NA	0ce80b44-d206-508d-af82-039514172ded	-21347	not hispanic or latino	Dead	asian	1953	female	58	385	yes	Pharmaceutical Therapy, NOS
TCGA-BL-A13I	T3	No	not reported	M0	released	Transitional cell carcinoma	not reported	Bladder, NOS	No	NA	NA	stage iii	NA	Stage III	C67.9	N0	d9b084dc-a65f-5913-923c-5e7ec4067300	no	2019-08-08T16:15:17.847397-05:00	2010	0	NA	7th	Bladder, NOS	8120-03-01	20885	not reported	NA	15	157	NA	NA	0.821918	20.6905	Not Reported	ec9dc6f1-7f95-5ead-a277-4f172b7f118c	51	2010	ba9fff81-0ad3-56b5-a9a5-a7f1ad7cd96d	-20885	not hispanic or latino	Dead	white	1953	female	57	223	no	Pharmaceutical Therapy, NOS
TCGA-E7-A6MF	T2a	No	not reported	M0	released	Papillary transitional cell carcinoma	not reported	Bladder, NOS	No	NA	NA	stage ii	750	Stage II	C67.9	NX	5f81b417-8618-547e-81f4-8b2abef8f93f	no	2019-08-08T16:16:53.725780-05:00	2013	0	NA	7th	Bladder, NOS	8130-03-01	13867	not reported	T2a	2.5	168	NA	NA	0.136986	22.6757	Not Reported	721f2641-624f-54b7-bae6-77ed6720f81f	64	NA	588db1c4-939a-5945-8b78-968dad3cab25	-13867	not hispanic or latino	Alive	asian	1976	male	37	NA	no	Pharmaceutical Therapy, NOS
TCGA-CU-A0YO	T3a	No	not reported	MX	released	Papillary transitional cell carcinoma	not reported	Bladder, NOS	Not Reported	NA	NA	stage iv	NA	Stage IV	C67.9	N2	cd1ce0d1-907e-501e-8ad6-3e3c92170c9d	yes	2019-08-08T16:15:48.249297-05:00	2009	0	NA	6th	Bladder, NOS	8130-03-01	30817	not reported	NA	NA	NA	NA	NA	NA	NA	Not Reported	c2f4d525-e76e-53ff-831d-5480a2506b97	NA	2009	b8a46743-3043-5616-816f-83fe7cb53b6e	-30817	not hispanic or latino	Dead	white	1925	male	84	149	no	Pharmaceutical Therapy, NOS
TCGA-G2-A2EF	NA	No	not reported	M0	released	Transitional cell carcinoma	not reported	Bladder, NOS	No	NA	NA	stage ii	1884	Stage II	C67.9	N0	dd92c267-39d0-5fa5-a221-cce0a5f755e7	no	2019-08-08T16:17:35.431076-05:00	2007	0	NA	6th	Bladder, NOS	8120-03-01	18467	not reported	T2a	35	172.7	NA	NA	1.91781	24.4759	Not Reported	023c6279-cfb4-5ec8-977f-467ad5ab11d8	73	NA	ca8fe5f2-99a5-5965-976e-15d1c0dbd670	-18467	not hispanic or latino	Alive	white	1957	male	50	NA	yes	Pharmaceutical Therapy, NOS
TCGA-BT-A20R	T3b	No	not reported	M0	released	Transitional cell carcinoma	not reported	Trigone of bladder	No	NA	NA	stage iv	NA	Stage IV	C67.0	N1	fe910470-54ec-5a10-acba-f1aa4b14186c	no	2019-08-08T16:15:17.847397-05:00	2006	0	NA	6th	Trigone of bladder	8120-03-01	28987	not reported	T3b	NA	NA	NA	NA	NA	NA	Not Reported	f983c151-07e0-5519-99f9-9c8f04ad8465	NA	2006	22bf7106-accf-514f-a1e8-c9ca34ee2367	-28987	not hispanic or latino	Dead	white	1927	female	79	154	no	Pharmaceutical Therapy, NOS
TCGA-G2-A2EL	NA	No	not reported	M0	released	Transitional cell carcinoma	not reported	Lateral wall of bladder	No	NA	NA	stage ii	NA	Stage II	C67.2	N0	e6a68b67-2324-5bb3-a3e4-254eecb27afe	no	2019-08-08T16:17:35.431076-05:00	2009	0	NA	6th	Lateral wall of bladder	8120-03-01	28370	not reported	T2a	40	179	NA	NA	2.19178	27.7769	Not Reported	a76b3d17-abae-5ffe-9eba-b944066037fb	89	2011	79eba6a2-66da-57a8-9d6a-88c6c4a21e89	-28370	not hispanic or latino	Dead	white	1932	male	77	819	yes	Pharmaceutical Therapy, NOS
TCGA-GU-A763	T4	No	not reported	M0	released	Transitional cell carcinoma	not reported	Lateral wall of bladder	Not Reported	NA	NA	stage iii	997	Stage III	C67.2	N0	18044ef1-3498-50b1-8fb7-59f484ccb517	yes	2019-08-08T16:18:08.484365-05:00	2012	0	NA	7th	Lateral wall of bladder	8120-03-01	26527	not reported	NA	45	172	NA	NA	2.46575	24.6755	Not Reported	607fc1bd-72c2-542a-b9d3-fd72d84a914c	73	NA	3a794864-8fec-5814-b491-d94ab1e2f172	-26527	not hispanic or latino	Alive	white	1940	male	72	NA	yes	Pharmaceutical Therapy, NOS
TCGA-ZF-AA4V	T3b	No	not reported	M0	released	Transitional cell carcinoma	not reported	Bladder, NOS	No	NA	NA	stage iii	1806	Stage III	C67.9	N0	1c061296-e810-5b2e-9647-406a5703b3ea	no	2019-08-08T16:19:49.077828-05:00	2008	0	NA	6th	Bladder, NOS	8120-03-01	24448	not reported	T2	28	177	NA	NA	1.53425	27.1314	Not Reported	06290584-35f9-5d96-895d-8e992e0f6d49	85	NA	313e835c-c8b0-5bf6-99fe-a515f9979725	-24448	not hispanic or latino	Alive	white	1942	male	66	NA	yes	Pharmaceutical Therapy, NOS
TCGA-DK-A1AC	T3b	No	not reported	M0	released	Transitional cell carcinoma	not reported	Bladder, NOS	Not Reported	NA	NA	stage iii	3981	Stage III	C67.9	N0	35b5b1b7-8760-55e3-8a60-56e5cc88a91c	yes	2019-08-08T16:15:48.249297-05:00	2000	0	NA	6th	Bladder, NOS	8120-03-01	26307	not reported	NA	20	167	NA	NA	1.09589	27.4302	Not Reported	c12e00ac-b56e-5c0b-9588-cee6b08165f6	76.5	NA	28b11d22-b550-5d57-8a25-a4e5c2b3badf	-26307	not reported	Alive	white	1928	male	72	NA	yes	Pharmaceutical Therapy, NOS
TCGA-H4-A2HO	T4a	No	not reported	MX	released	Papillary transitional cell carcinoma	not reported	Bladder, NOS	No	NA	NA	stage iii	46	Stage III	C67.9	N0	0965a1a9-ee61-5a5a-9609-babdbe174da5	no	2019-08-08T16:18:08.484365-05:00	2010	0	NA	7th	Bladder, NOS	8130-03-01	19630	not reported	NA	30	177	NA	NA	1.64384	22.0243	Not Reported	afafe261-e374-55d2-af31-537814b998db	69	NA	da9ac88a-aa70-5e4a-a9da-31458750a037	-19630	not hispanic or latino	Alive	white	1957	male	53	NA	no	Pharmaceutical Therapy, NOS
TCGA-GV-A3JX	T3b	No	not reported	MX	released	Transitional cell carcinoma	not reported	Bladder, NOS	No	NA	NA	stage iii	581	Stage III	C67.9	N0	b81c34da-c4af-5cb6-b797-91655c9d7c86	no	2019-08-08T16:18:08.484365-05:00	2011	0	NA	7th	Bladder, NOS	8120-03-01	21888	not reported	NA	80	170.2	NA	NA	4.38356	21.8517	Not Reported	6ed089ff-2d75-55a9-969e-63fb83ad6b3f	63.3	NA	2419efc3-fd66-5689-8250-1a99995e7514	-21888	not hispanic or latino	Alive	white	1952	male	59	NA	no	Pharmaceutical Therapy, NOS
TCGA-E7-A3X6	T2	No	not reported	M0	released	Transitional cell carcinoma	not reported	Lateral wall of bladder	No	NA	NA	stage ii	750	Stage II	C67.2	NX	c9b75a26-7410-5c42-8d94-ca5785d6ca11	no	2019-08-08T16:16:22.152882-05:00	2011	0	NA	7th	Lateral wall of bladder	8120-03-01	25584	not reported	NA	NA	170	NA	NA	NA	30.7958	Not Reported	e15eb5ac-9d10-560e-b46c-20a9575351ff	89	NA	1ab053a6-1101-576d-a41d-183d2881f8f9	-25584	not hispanic or latino	Dead	white	1941	male	70	904	no	Pharmaceutical Therapy, NOS
TCGA-DK-A6AV	T2a	No	not reported	M0	released	Transitional cell carcinoma	not reported	Dome of bladder	No	NA	NA	stage ii	1952	Stage II	C67.1	N0	1fa1619c-bf5c-5802-a48b-5f31da33d9fe	no	2019-08-08T16:16:22.152882-05:00	2008	0	NA	6th	Dome of bladder	8120-03-01	30089	not reported	T2	12	152	NA	NA	0.657534	23.8054	Not Reported	9ee6638e-ec3e-5c91-a8e5-4327ceadb30e	55	NA	75eee4b0-7b22-5bbd-b5c9-2a0072637a8c	-30089	not hispanic or latino	Alive	asian	1926	female	82	NA	no	Pharmaceutical Therapy, NOS
TCGA-XF-A9SK	T3b	No	not reported	MX	released	Transitional cell carcinoma	not reported	Bladder, NOS	Not Reported	NA	NA	stage iv	NA	Stage IV	C67.9	N1	2fa5583d-30d2-5316-ba96-5c78e506b6a1	yes	2019-08-08T16:18:40.614160-05:00	2004	0	NA	6th	Bladder, NOS	8120-03-01	24019	not reported	NA	30	185	NA	NA	1.64384	26.2966	Not Reported	57964409-76f4-556f-970d-c004877d4ad7	90	2005	3ed4bbd2-17aa-58a4-b712-155bad2d0a33	-24019	not hispanic or latino	Dead	white	1939	male	65	486	yes	Pharmaceutical Therapy, NOS
TCGA-FD-A43Y	T4	No	not reported	MX	released	Transitional cell carcinoma	not reported	Anterior wall of bladder	No	NA	NA	stage iii	369	Stage III	C67.3	N0	00137f74-b3b0-54a4-bca0-9a1477f4a082	no	2019-08-08T16:16:53.725780-05:00	2012	0	NA	7th	Anterior wall of bladder	8120-03-01	23889	not reported	T2	50	183	NA	NA	2.73973	31.9508	Not Reported	ba57b244-bb3f-59fd-843b-4e66591c3333	107	NA	42f6fa0c-e43c-5191-a0c5-9d037f2445ac	-23889	not hispanic or latino	Dead	white	1947	male	65	474	no	Pharmaceutical Therapy, NOS
TCGA-FD-A5BY	T3a	No	not reported	MX	released	Transitional cell carcinoma	not reported	Posterior wall of bladder	Not Reported	NA	NA	stage iii	251	Stage III	C67.4	N0	adbf91cd-b46c-5d7d-974d-e4701cb50dba	yes	2019-08-08T16:16:53.725780-05:00	2012	0	NA	7th	Posterior wall of bladder	8120-03-01	23080	not reported	NA	NA	175	NA	NA	NA	23.8367	Not Reported	705ecd31-b93e-585e-be4b-cfa1b61b906b	73	NA	306c9c09-00bf-54f7-ac53-43ad3cb416ba	-23080	not hispanic or latino	Alive	white	1949	female	63	NA	no	Pharmaceutical Therapy, NOS
TCGA-CU-A3YL	T4a	No	not reported	M0	released	Papillary transitional cell carcinoma	not reported	Bladder, NOS	No	NA	NA	stage iii	906	Stage III	C67.9	N0	803b86e4-b9cb-5dbe-8261-3047e4e77cdc	no	2019-08-08T16:15:48.249297-05:00	2011	0	NA	7th	Bladder, NOS	8130-03-01	24524	not reported	NA	25	179	NA	NA	1.36986	29.0253	Not Reported	d1b42aa5-29f1-5a76-9fc6-899c00c7a37f	93	NA	f215b3a9-9576-5faa-ac23-1ffbccffe86d	-24524	not hispanic or latino	Alive	white	1944	male	67	NA	yes	Pharmaceutical Therapy, NOS
TCGA-2F-A9KT	T2b	No	not reported	M0	released	Transitional cell carcinoma	not reported	Posterior wall of bladder	Not Reported	NA	NA	stage ii	2352	Stage II	C67.4	N0	221fcfab-23ac-5525-a3df-45d1900cd9dd	yes	2019-08-08T16:15:17.847397-05:00	2006	0	NA	6th	Posterior wall of bladder	8120-03-01	30520	not reported	T2	NA	180	NA	NA	NA	24.6914	Not Reported	3d96658a-b3e4-5028-aacc-fa1d23bc197b	80	NA	a920ad4c-16b0-5122-baff-126aad103fc4	-30520	not hispanic or latino	Alive	white	1923	male	83	NA	no	Pharmaceutical Therapy, NOS
TCGA-5N-A9KM	T4a	No	not reported	MX	released	Transitional cell carcinoma	not reported	Bladder, NOS	No	NA	NA	stage iii	NA	Stage III	C67.9	N0	0ff2535e-1330-5bd5-bee9-66586a9ea82d	no	2019-08-08T16:15:17.847397-05:00	2012	0	NA	7th	Bladder, NOS	8120-03-01	26906	not reported	T4a	30	165	NA	NA	1.64384	24.977	Not Reported	d8b6a469-22e8-5fe9-a258-00e043ca657a	68	2013	1e4e0cf3-7ae9-56d1-bf1f-1cf6373e265a	-26906	not hispanic or latino	Dead	white	1939	female	73	530	no	Pharmaceutical Therapy, NOS
TCGA-DK-A3IT	T3	No	not reported	M0	released	Transitional cell carcinoma	not reported	Lateral wall of bladder	Not Reported	NA	NA	stage iii	648	Stage III	C67.2	N0	b646ba9d-4b1e-534f-8f5a-c98672e1d178	yes	2019-08-08T16:16:22.152882-05:00	2011	0	NA	6th	Lateral wall of bladder	8120-03-01	22786	not reported	NA	NA	181	NA	NA	NA	33.5765	Not Reported	08e4a440-c38d-5477-aa00-7b8f4a2ea9d7	110	NA	627df89b-ef4b-563a-be90-f3d641efc78e	-22786	not hispanic or latino	Alive	white	1949	male	62	NA	no	Pharmaceutical Therapy, NOS
TCGA-KQ-A41Q	T3b	No	not reported	MX	released	Transitional cell carcinoma	not reported	Anterior wall of bladder	Not Reported	NA	NA	stage iii	361	Stage III	C67.3	N0	9cb7ded4-5df6-5cc7-995a-2633168df35b	yes	2019-08-08T16:18:08.484365-05:00	2009	0	NA	7th	Anterior wall of bladder	8120-03-01	32511	not reported	NA	NA	168	NA	NA	NA	24.093	Not Reported	88b86090-e745-5703-89a4-e643f919ec5a	68	NA	0bd274d9-9db0-5b42-9d82-e915c79aa82b	-32511	not hispanic or latino	Alive	white	1920	male	89	NA	yes	Pharmaceutical Therapy, NOS
TCGA-2F-A9KQ	T3a	No	not reported	M0	released	Transitional cell carcinoma	not reported	Bladder, NOS	No	NA	NA	stage iii	2886	Stage III	C67.9	N0	314fc1b4-26d6-5fbf-86d9-3337c46c4ab3	no	2019-08-08T16:15:17.847397-05:00	2007	0	NA	6th	Bladder, NOS	8120-03-01	25259	not reported	TX	NA	168	NA	NA	NA	25.5102	Not Reported	65e7c4aa-383b-5375-920c-886b2edd67b6	72	NA	ec00db64-3fbd-584d-a298-5654e202d09f	-25259	not hispanic or latino	Alive	white	1938	male	69	NA	no	Pharmaceutical Therapy, NOS
TCGA-PQ-A6FI	T2a	No	not reported	MX	released	Transitional cell carcinoma	not reported	Bladder, NOS	No	NA	NA	stage ii	372	Stage II	C67.9	N0	be949c12-6df5-534d-b69f-932db993097a	no	2019-08-08T16:18:40.614160-05:00	2011	0	NA	7th	Bladder, NOS	8120-03-01	25672	not reported	NA	58	170	NA	NA	3.17808	30.1038	Not Reported	df67b103-7ded-548a-ad00-6a9050d00228	87	NA	f08bcd99-5419-5044-bb8c-741f7858040e	-25672	not hispanic or latino	Alive	white	1941	male	70	NA	no	Pharmaceutical Therapy, NOS
TCGA-DK-A1AF	T3	No	not reported	M0	released	Transitional cell carcinoma	not reported	Bladder, NOS	No	NA	NA	stage iv	536	Stage IV	C67.9	N2	abdcdf80-9825-5987-b019-2fb07ec96c1b	no	2019-08-08T16:15:48.249297-05:00	2010	0	NA	6th	Bladder, NOS	8120-03-01	30914	not reported	NA	NA	152	NA	NA	NA	28.2635	Not Reported	4e4a3ff4-f972-5bea-93cb-83dca359cbea	65.3	NA	4062eb95-e04e-548a-8b8b-a489271449ec	-30914	not hispanic or latino	Alive	white	1926	female	84	NA	yes	Pharmaceutical Therapy, NOS
TCGA-KQ-A41R	T2	No	not reported	MX	released	Transitional cell carcinoma	not reported	Bladder, NOS	No	NA	NA	stage ii	1350	Stage II	C67.9	N0	2256719d-ca57-5db0-8334-8382f7cffa1a	no	2019-08-08T16:18:08.484365-05:00	2011	0	NA	7th	Bladder, NOS	8120-03-01	29351	not reported	NA	20	NA	NA	NA	1.09589	NA	Not Reported	d932e6fc-5005-5738-a3a0-270e2da7edc8	NA	NA	c4bc83bb-8713-5115-9a6d-3c2203ce9521	-29351	not hispanic or latino	Alive	white	1931	female	80	NA	no	Pharmaceutical Therapy, NOS
TCGA-GC-A3OO	T2b	No	not reported	M0	released	Transitional cell carcinoma	not reported	Bladder, NOS	No	NA	NA	stage ii	481	Stage II	C67.9	N0	4d51b5fd-9656-5d5d-9b90-83b9f56ad6bd	no	2019-08-08T16:17:35.431076-05:00	2011	0	NA	7th	Bladder, NOS	8120-03-01	29065	not reported	T2b	NA	183	NA	NA	NA	38.8187	Not Reported	b086615d-4445-5e07-b820-f08ce43f3b7b	130	NA	d5311ddc-aef9-5139-b102-e30910ae5129	-29065	not hispanic or latino	Alive	white	1932	male	79	NA	no	Pharmaceutical Therapy, NOS
TCGA-DK-A3WX	T3	No	not reported	M0	released	Transitional cell carcinoma	not reported	Lateral wall of bladder	No	NA	NA	stage iii	NA	Stage III	C67.2	N0	75da8c11-004f-52d1-9efd-4603456a038b	no	2019-08-08T16:16:22.152882-05:00	2011	0	NA	6th	Lateral wall of bladder	8120-03-01	24553	not reported	T2	30	158	NA	NA	1.64384	28.0404	Not Reported	a7da5918-d7ba-5a9c-b597-6687d86c0996	70	2011	327ecda5-b5b2-510f-9047-a64c588d06d2	-24553	not hispanic or latino	Dead	white	1944	female	67	321	yes	Pharmaceutical Therapy, NOS
TCGA-E5-A2PC	T2b	No	not reported	MX	released	Transitional cell carcinoma	not reported	Lateral wall of bladder	No	NA	NA	stage iv	1326	Stage IV	C67.2	N1	0070620a-02b9-58dd-994c-56373b47f1b7	no	2019-08-08T16:16:22.152882-05:00	2008	0	NA	6th	Lateral wall of bladder	8120-03-01	22308	not reported	NA	NA	155	NA	NA	NA	27.0552	Not Reported	19b4162b-b9f6-54f6-ab28-61d6916f51a3	65	NA	ed4488b6-58af-5735-a30c-fab803cff500	-22308	not hispanic or latino	Alive	white	1947	female	61	NA	yes	Pharmaceutical Therapy, NOS
TCGA-DK-A1AA	T3	No	not reported	M0	released	Transitional cell carcinoma	not reported	Bladder, NOS	Not Reported	NA	NA	stage iii	578	Stage III	C67.9	N0	1b62943f-4239-5c50-8f07-d8dcdde4ad81	yes	2019-08-08T16:15:48.249297-05:00	2010	0	NA	6th	Bladder, NOS	8120-03-01	21093	not reported	NA	20	179	NA	NA	1.09589	32.552	Not Reported	95622238-4c15-5c9e-b11c-96565b4522a9	104.3	NA	9767b999-7431-5dc2-be57-c901ad86aa0a	-21093	not hispanic or latino	Alive	white	1953	male	57	NA	yes	Pharmaceutical Therapy, NOS
TCGA-DK-A3IS	T2a	No	not reported	M0	released	Transitional cell carcinoma	not reported	Bladder, NOS	Not Reported	NA	NA	stage ii	1529	Stage II	C67.9	N0	5ef63219-f090-52e1-84db-a5c84711dfb2	yes	2019-08-08T16:16:22.152882-05:00	2008	0	NA	6th	Bladder, NOS	8120-03-01	25098	not reported	NA	NA	187	NA	NA	NA	23.8783	Not Reported	a4269250-5b9c-5869-908f-1bfc30d79b48	83.5	NA	0bb61614-34b3-5b7b-9f41-5106658260a0	-25098	not hispanic or latino	Alive	white	1940	male	68	NA	no	Pharmaceutical Therapy, NOS
TCGA-XF-A8HB	T2b	No	not reported	MX	released	Papillary transitional cell carcinoma	not reported	Bladder, NOS	No	NA	NA	stage ii	1370	Stage II	C67.9	N0	6770a9aa-47af-55fa-b91b-ee7f2b4a4e3d	no	2019-08-08T16:18:40.614160-05:00	2006	0	NA	6th	Bladder, NOS	8130-03-01	18544	not reported	NA	20	175	NA	NA	1.09589	23.8367	Not Reported	3fdf631d-2304-5090-bbb3-85a136741342	73	NA	5430ee19-3c7d-5a7c-b6a8-25c6d7aa9dac	-18544	hispanic or latino	Alive	not reported	1956	female	50	NA	no	Pharmaceutical Therapy, NOS
TCGA-XF-AAMX	T3b	No	not reported	MX	released	Transitional cell carcinoma	not reported	Bladder, NOS	No	NA	NA	stage iii	NA	Stage III	C67.9	N0	e097b31c-a8db-543c-873d-1b14fe4f4104	no	2019-08-08T16:19:16.645744-05:00	2006	0	NA	6th	Bladder, NOS	8120-03-01	31884	not reported	NA	NA	168	NA	NA	NA	27.2817	Not Reported	4e5bc1eb-57b5-51ee-b6b3-0c4daf9273b7	77	2006	98d107b3-3711-56a7-961c-a7d0f685b3ae	-31884	not hispanic or latino	Dead	black or african american	1919	female	87	206	no	Pharmaceutical Therapy, NOS
TCGA-XF-AAMG	T4a	No	not reported	MX	released	Transitional cell carcinoma	not reported	Bladder, NOS	No	NA	NA	stage iii	3364	Stage III	C67.9	N0	5e3a7dcb-bfd6-5e0b-9441-30451db4325c	no	2019-08-08T16:19:16.645744-05:00	2004	0	NA	6th	Bladder, NOS	8120-03-01	18021	not reported	NA	NA	175	NA	NA	NA	23.5102	Not Reported	b7afd16d-029f-5edb-933b-975046e98ca2	72	NA	fc3708eb-9f1c-5fe5-9bd2-48f6a13281d7	-18021	hispanic or latino	Alive	white	1955	male	49	NA	yes	Pharmaceutical Therapy, NOS
TCGA-ZF-AA4T	T4	No	not reported	MX	released	Transitional cell carcinoma	not reported	Bladder, NOS	Not Reported	NA	NA	stage iv	NA	Stage IV	C67.9	N2	3ba0a28f-1095-56b0-a2e9-5c15206d3789	yes	2019-08-08T16:19:16.645744-05:00	2008	0	NA	6th	Bladder, NOS	8120-03-01	23974	not reported	T2	NA	172	NA	NA	NA	28.7317	Not Reported	a77adbda-df58-5d2b-8355-1f9b8b5b2d7d	85	2009	bd6be006-b75b-5f4c-88d3-1c2ea97ffbfd	-23974	not hispanic or latino	Dead	white	1943	male	65	599	not reported	Pharmaceutical Therapy, NOS
TCGA-FD-A5BV	T3b	No	not reported	MX	released	Transitional cell carcinoma	not reported	Trigone of bladder	No	NA	NA	stage iii	NA	Stage III	C67.0	N0	b8ae52cf-8af1-5e6f-b1e4-1b1d50209e5e	no	2019-08-08T16:16:53.725780-05:00	2012	0	NA	7th	Trigone of bladder	8120-03-01	17501	not reported	NA	28	162	NA	NA	1.53425	17.9089	Not Reported	7f30cf9a-4d3e-5327-a944-2a6ae65a3581	47	2012	95fe92d1-b1c2-55a4-8f4d-953f7dacbf57	-17501	not hispanic or latino	Dead	white	1965	female	47	163	no	Pharmaceutical Therapy, NOS
TCGA-YF-AA3L	T2b	No	not reported	MX	released	Transitional cell carcinoma	not reported	Lateral wall of bladder	No	NA	NA	stage ii	364	Stage II	C67.2	N0	dda3a76b-3134-5c49-aa48-f26b006f9bce	no	2019-08-08T16:19:16.645744-05:00	2013	0	NA	7th	Lateral wall of bladder	8120-03-01	17268	not reported	NA	60	183	NA	NA	3.28767	33.4438	Not Reported	a07b24bc-4d4c-5e40-aff3-6e5ada5dd2bf	112	NA	dfbd2eb1-266f-57a1-afab-96f1ba20ef8f	-17268	hispanic or latino	Alive	not reported	1966	female	47	NA	yes	Pharmaceutical Therapy, NOS
TCGA-FJ-A871	T3b	No	not reported	MX	released	Transitional cell carcinoma	not reported	Lateral wall of bladder	No	NA	NA	stage iii	NA	Stage III	C67.2	NX	b2da66b0-dabe-5b0a-9c3b-332808c74370	no	2019-08-08T16:17:35.431076-05:00	2013	0	NA	7th	Lateral wall of bladder	8120-03-01	18051	not reported	T2	0.15	177	NA	NA	0.00821918	24.8971	Not Reported	a381c445-b6de-50d9-8e96-5a37f372805d	78	2013	e7b1c239-d607-5eb7-8453-88dc551973fc	-18051	not hispanic or latino	Dead	white	1964	male	49	272	yes	Pharmaceutical Therapy, NOS
TCGA-FD-A6TF	T3b	No	not reported	M1	released	Transitional cell carcinoma	not reported	Lateral wall of bladder	No	NA	NA	stage iv	63	Stage IV	C67.2	N2	19a0a64e-bd77-5630-93a2-d966b65fc894	no	2019-08-08T16:17:35.431076-05:00	2013	0	NA	7th	Lateral wall of bladder	8120-03-01	29317	not reported	T2	NA	152	NA	NA	NA	35.0589	Not Reported	1ccf0fbf-f159-5941-a033-46a2e3dd3fc8	81	NA	49cca15e-3fcf-5b4b-8d60-a91375e0e8a1	-29317	not hispanic or latino	Dead	white	1933	female	80	69	no	Pharmaceutical Therapy, NOS
TCGA-ZF-A9RN	T3b	No	not reported	M0	released	Transitional cell carcinoma	not reported	Posterior wall of bladder	No	NA	NA	stage iii	NA	Stage III	C67.4	NX	7b132f8b-e13d-5568-afda-ae1a598cc6e1	no	2019-08-08T16:19:16.645744-05:00	2010	0	NA	7th	Posterior wall of bladder	8120-03-01	24795	not reported	T3b	NA	177	NA	NA	NA	29.0466	Not Reported	045b28c2-baea-5677-b523-96886715f08b	91	2011	c9804787-981f-5bfb-a89d-e36f9b4b37cd	-24795	not hispanic or latino	Dead	white	1943	female	67	615	yes	Pharmaceutical Therapy, NOS
TCGA-GV-A3QF	T3b	No	not reported	MX	released	Transitional cell carcinoma	not reported	Anterior wall of bladder	No	NA	NA	stage iv	232	Stage IV	C67.3	N2	425dd7e0-ab2b-59db-91dd-3051d98ddee2	no	2019-08-08T16:18:08.484365-05:00	2011	0	NA	7th	Anterior wall of bladder	8120-03-01	28890	not reported	NA	60	177	NA	NA	3.28767	23.6203	Not Reported	ccf07cc8-f629-5942-8763-7688d2df2e48	74	NA	6c4f8522-4f99-50f6-865d-b40cbcc3d666	-28890	not hispanic or latino	Dead	white	1932	male	79	617	yes	Pharmaceutical Therapy, NOS
TCGA-FD-A3N5	T2b	No	not reported	MX	released	Transitional cell carcinoma	not reported	Posterior wall of bladder	No	NA	NA	stage ii	363	Stage II	C67.4	N0	db8d7a27-5179-5ac6-ab5e-50e6b52652b8	no	2019-08-08T16:16:53.725780-05:00	2011	0	NA	7th	Posterior wall of bladder	8120-03-01	25342	not reported	NA	40	NA	NA	NA	2.19178	NA	Not Reported	7cfb7b3b-8e14-5931-856f-7c95c6affbc2	NA	NA	fd6b537a-1c45-56ba-9dee-f54ba137ca99	-25342	not hispanic or latino	Dead	black or african american	1942	male	69	685	no	Pharmaceutical Therapy, NOS
TCGA-XF-A8HG	T3b	No	not reported	MX	released	Transitional cell carcinoma	not reported	Bladder, NOS	No	NA	NA	stage iii	NA	Stage III	C67.9	N0	4160af98-da31-5b9e-b4c2-3a8003d1d5d7	no	2019-08-08T16:18:40.614160-05:00	2005	0	NA	6th	Bladder, NOS	8120-03-01	25421	not reported	T2	8	194	NA	NA	0.438356	28.6959	Not Reported	f0713dda-20ab-551a-8c71-c326d347a2c4	108	2006	32d1db26-b70b-531d-b036-5d4ff021b63c	-25421	not hispanic or latino	Dead	white	1936	male	69	467	yes	Pharmaceutical Therapy, NOS
TCGA-GC-A3YS	T3a	No	not reported	MX	released	Transitional cell carcinoma	not reported	Bladder, NOS	No	NA	NA	stage iv	758	Stage IV	C67.9	N1	6ada1e41-4e02-5272-99d5-644fd0c14fb5	no	2019-08-08T16:17:35.431076-05:00	2012	0	NA	7th	Bladder, NOS	8120-03-01	22515	not reported	NA	58	185	NA	NA	3.17808	23.6669	Not Reported	0ae57489-fa9f-5a7c-ab89-69c2f1d55359	81	NA	c326b088-d437-556f-8c4c-2ae79102bc62	-22515	not hispanic or latino	Alive	white	1951	male	61	NA	yes	Pharmaceutical Therapy, NOS
TCGA-CU-A3KJ	T3b	No	not reported	M0	released	Transitional cell carcinoma	not reported	Bladder, NOS	Not Reported	NA	NA	stage iii	562	Stage III	C67.9	N0	a2dfbef5-eb0f-5704-b686-4a87d1152c22	yes	2019-08-08T16:15:48.249297-05:00	2011	0	NA	7th	Bladder, NOS	8120-03-01	27692	not reported	NA	60	177	NA	NA	3.28767	23.9395	Not Reported	848877fc-573f-5d9c-b77c-01f5768b1738	75	NA	5d9f9ef8-8dd4-5fe8-a0cd-1b01fe396852	-27692	not hispanic or latino	Alive	white	1936	male	75	NA	yes	Pharmaceutical Therapy, NOS
TCGA-G2-A2ES	T3b	No	not reported	M0	released	Transitional cell carcinoma	not reported	Bladder, NOS	Not Reported	NA	NA	stage ii	525	Stage II	C67.9	N0	d701d225-efe4-568e-be12-f28996929a7c	yes	2019-08-08T16:17:35.431076-05:00	2009	0	NA	6th	Bladder, NOS	8120-03-01	31293	not reported	NA	65	177	NA	NA	3.56164	29.3338	Not Reported	1435a694-db16-5d1d-9f9e-0c062d0694a5	91.9	NA	66f8487f-c6d2-5d92-b42f-d3409fdc0c37	-31293	not hispanic or latino	Dead	white	1924	male	85	1004	no	Pharmaceutical Therapy, NOS
TCGA-FD-A6TI	T4b	No	not reported	MX	released	Transitional cell carcinoma	not reported	Anterior wall of bladder	No	NA	NA	stage iv	122	Stage IV	C67.3	N1	f31c3ee3-0f2a-518c-80f4-da61c7c637e4	no	2019-08-08T16:17:35.431076-05:00	2013	0	NA	7th	Anterior wall of bladder	8120-03-01	26874	not reported	T2	NA	155	NA	NA	NA	45.3694	Not Reported	744a624d-094b-583b-a283-edcc16c054d6	109	NA	335cc9ea-44cf-59ad-990c-8d424f2cba58	-26874	not hispanic or latino	Dead	white	1940	male	73	294	no	Pharmaceutical Therapy, NOS
TCGA-BT-A3PJ	T3b	No	not reported	M0	released	Transitional cell carcinoma	not reported	Lateral wall of bladder	No	NA	NA	stage iii	789	Stage III	C67.2	N0	5f62ad0c-4315-513a-a6ff-88083384f9be	no	2019-08-08T16:15:17.847397-05:00	2011	0	NA	7th	Lateral wall of bladder	8120-03-01	27821	not reported	NA	NA	NA	NA	NA	NA	NA	Not Reported	144b183e-3d3f-5825-9a07-876436a267ed	NA	NA	ab2cd3cc-eb3f-5b48-a27f-85e65b6c3f32	-27821	not hispanic or latino	Alive	white	1935	male	76	NA	yes	Pharmaceutical Therapy, NOS
TCGA-ZF-A9R1	T3b	No	not reported	M0	released	Transitional cell carcinoma	not reported	Bladder, NOS	No	NA	NA	stage iv	773	Stage IV	C67.9	N1	1c3202ea-63b0-5326-b926-3f257998993b	no	2019-08-08T16:19:16.645744-05:00	2013	0	NA	7th	Bladder, NOS	8120-03-01	29610	not reported	T1	NA	165	NA	NA	NA	30.4867	Not Reported	6a8a6b2e-02d8-5b3c-b7c4-8a00c948615c	83	NA	851b8786-ae44-51cf-ab3d-fd8902afaba2	-29610	not hispanic or latino	Alive	white	1932	male	81	NA	yes	Pharmaceutical Therapy, NOS
TCGA-HQ-A5NE	T3	No	not reported	M0	released	Transitional cell carcinoma	not reported	Bladder, NOS	No	NA	NA	stage iii	250	Stage III	C67.9	N0	054768cc-3570-544f-9acb-2da4fe48978a	no	2019-08-08T16:18:08.484365-05:00	NA	0	NA	6th	Bladder, NOS	8120-03-01	20647	not reported	T3	80	175	NA	NA	4.38356	20.2449	Not Reported	f8938314-9406-5416-9f63-5dea8be9aa02	62	NA	7a7653e8-8c66-586f-b87c-139052ee36c0	-20647	not reported	Dead	not reported	NA	male	57	370	no	Pharmaceutical Therapy, NOS
TCGA-DK-A3IQ	T3	No	not reported	M0	released	Transitional cell carcinoma	not reported	Posterior wall of bladder	Not Reported	NA	NA	stage iii	319	Stage III	C67.4	N0	b61ff74e-8858-5979-a67a-37346b38e5c4	yes	2019-08-08T16:16:22.152882-05:00	2011	0	NA	6th	Posterior wall of bladder	8120-03-01	27194	not reported	NA	40	173	NA	NA	2.19178	25.193	Not Reported	0c746719-8d70-554f-b01c-3405c1c19463	75.4	NA	a2870f04-5c86-55c7-b80c-15898c291642	-27194	not hispanic or latino	Dead	white	1937	male	74	539	yes	Pharmaceutical Therapy, NOS
TCGA-ZF-AA4X	T2	No	not reported	M0	released	Transitional cell carcinoma	not reported	Bladder, NOS	No	NA	NA	stage ii	2044	Stage II	C67.9	NX	0d414c16-d00d-53b9-b93a-1ebf79817719	no	2019-08-08T16:19:49.077828-05:00	2009	0	NA	6th	Bladder, NOS	8120-03-01	20579	not reported	T2	NA	175	NA	NA	NA	23.8367	Not Reported	a1070f9d-0a0b-5cbb-a2e8-4564ad06917e	73	NA	d671992e-935b-5950-8a74-6803cf7fbcbd	-20579	not hispanic or latino	Alive	white	1953	male	56	NA	yes	Pharmaceutical Therapy, NOS
TCGA-GD-A3OQ	T4a	No	not reported	MX	released	Transitional cell carcinoma	not reported	Bladder, NOS	No	NA	NA	stage iv	95	Stage IV	C67.9	N1	06be2b44-a613-51e1-8888-5bba9ffea8a0	no	2019-08-08T16:17:35.431076-05:00	2011	0	NA	7th	Bladder, NOS	8120-03-01	17682	not reported	T2	31	NA	NA	NA	1.69863	NA	Not Reported	eb45ba1b-25d4-5588-af1f-aeef4768c855	NA	NA	def9d36b-00cd-5135-bae9-2f44cba27d54	-17682	not hispanic or latino	Alive	white	1963	male	48	NA	not reported	Pharmaceutical Therapy, NOS
TCGA-ZF-AA51	T2	No	not reported	M0	released	Transitional cell carcinoma	not reported	Bladder, NOS	No	NA	NA	stage ii	1714	Stage II	C67.9	NX	90d91715-3969-50e7-9473-7b91822f0dd9	no	2019-08-08T16:19:49.077828-05:00	2009	0	NA	6th	Bladder, NOS	8120-03-01	25484	not reported	T2	38	149	NA	NA	2.08219	24.3232	Not Reported	213724c6-3523-5e23-b705-e7cd823211d2	54	NA	e2828c27-a13f-575d-9b6f-5ea248af133b	-25484	not hispanic or latino	Alive	white	1940	female	69	NA	yes	Pharmaceutical Therapy, NOS
TCGA-FD-A3SL	T4a	No	not reported	M1	released	Transitional cell carcinoma	not reported	Posterior wall of bladder	Not Reported	NA	NA	stage iv	683	Stage IV	C67.4	N2	436d78eb-f26a-5f10-94ce-3dd51f75944a	yes	2019-08-08T16:16:53.725780-05:00	2011	0	NA	7th	Posterior wall of bladder	8120-03-01	22020	not reported	NA	NA	183	NA	NA	NA	34.6382	Not Reported	4d0ea27a-3dff-5f35-a75f-a7815ad3abfd	116	NA	c7d1426a-3604-5823-b3f3-d47efb1fca30	-22020	not hispanic or latino	Dead	white	1951	male	60	712	yes	Pharmaceutical Therapy, NOS
TCGA-BT-A42E	T3a	No	not reported	M0	released	Papillary transitional cell carcinoma	not reported	Posterior wall of bladder	No	NA	NA	stage iii	1108	Stage III	C67.4	N0	81868eb4-2f71-5e17-985b-63370f7cc799	no	2019-08-08T16:15:48.249297-05:00	2012	0	NA	7th	Posterior wall of bladder	8130-03-01	27045	not reported	T3a	50	170	NA	NA	2.73973	28.7197	Not Reported	fdae60ff-0476-5c3b-8816-25bf781326c2	83	NA	fc36115c-f9b1-5b60-b4d9-19fd9a83f79c	-27045	not hispanic or latino	Alive	white	1938	male	74	NA	yes	Pharmaceutical Therapy, NOS
TCGA-ZF-A9R0	T3b	No	not reported	M0	released	Transitional cell carcinoma	not reported	Posterior wall of bladder	No	NA	NA	stage iii	567	Stage III	C67.4	NX	c4e91821-3aea-50ed-8ca4-2e9bc76f24f7	no	2019-08-08T16:19:16.645744-05:00	2013	0	NA	7th	Posterior wall of bladder	8120-03-01	30222	not reported	T2	5	172	NA	NA	0.273973	27.0416	Not Reported	28cf68ad-36ff-5a11-a27f-9fd9f0081e45	80	NA	5aa691f8-e6e8-52c3-a2ca-16c423a6e234	-30222	not hispanic or latino	Dead	white	1931	male	82	680	no	Pharmaceutical Therapy, NOS
TCGA-DK-AA6R	T4	No	not reported	M0	released	Transitional cell carcinoma	not reported	Lateral wall of bladder	Not Reported	NA	NA	stage iv	5041	Stage IV	C67.2	N1	1b1a6ccd-e251-5407-a882-685a6250fdc6	yes	2019-08-08T16:16:22.152882-05:00	2001	0	NA	5th	Lateral wall of bladder	8120-03-01	25196	not reported	NA	55	174	NA	NA	3.0137	24.4418	Not Reported	bb6a48ac-fa26-57e6-953e-cdc709b03717	74	NA	01998005-a43c-5ce1-95c9-83ecfec34f6c	-25196	not hispanic or latino	Alive	white	1933	male	68	NA	yes	Pharmaceutical Therapy, NOS
TCGA-CF-A9FH	T2	No	not reported	M0	released	Papillary transitional cell carcinoma	not reported	Bladder, NOS	No	NA	NA	stage ii	-64	Stage II	C67.9	N0	e111f9bb-4935-5d7c-8fe5-af3adbbe0f6c	no	2019-08-08T16:15:48.249297-05:00	2013	0	NA	6th	Bladder, NOS	8130-03-01	31236	not reported	NA	80	165	NA	NA	4.38356	21.3039	Not Reported	b6af7eea-f9c3-5e48-b7a3-772436d9337b	58	NA	4eae84b6-4952-5ba9-9ab4-49aab283b882	-31236	not hispanic or latino	Alive	asian	1928	male	85	NA	no	Pharmaceutical Therapy, NOS
TCGA-XF-A9T4	T2b	No	not reported	MX	released	Transitional cell carcinoma	not reported	Bladder, NOS	No	NA	NA	stage iv	NA	Stage IV	C67.9	N1	01998c14-240c-502d-b802-2ce75f56ba25	no	2019-08-08T16:19:16.645744-05:00	2008	0	NA	6th	Bladder, NOS	8120-03-01	17728	not reported	NA	NA	180	NA	NA	NA	24.6914	Not Reported	b1be1164-3369-56c3-aaa8-9f7c9513a391	80	2009	ccd8c87c-9595-50b6-a114-c3216e5eb3e8	-17728	not hispanic or latino	Dead	white	1960	male	48	495	yes	Pharmaceutical Therapy, NOS
TCGA-GV-A3JW	T2	No	not reported	MX	released	Transitional cell carcinoma	not reported	Bladder, NOS	No	NA	NA	stage ii	649	Stage II	C67.9	NX	f42346cc-3ce2-5820-9527-770cdc9a28cb	no	2019-08-08T16:18:08.484365-05:00	2011	0	NA	7th	Bladder, NOS	8120-03-01	27091	not reported	T2	NA	173	NA	NA	NA	29.4029	Not Reported	31c496cd-84ac-58b9-aed0-2bc7cc1e6332	88	NA	4da11258-f734-52de-9cda-d3ce26e487a8	-27091	not hispanic or latino	Alive	white	1937	male	74	NA	yes	Pharmaceutical Therapy, NOS
TCGA-ZF-A9RM	T0	No	not reported	MX	released	Transitional cell carcinoma	not reported	Bladder, NOS	No	NA	NA	stage ii	1455	Stage II	C67.9	N0	dd8e3e6c-0adf-5e27-a91c-8df9a90d6622	no	2019-08-08T16:19:16.645744-05:00	2010	0	NA	7th	Bladder, NOS	8120-03-01	25642	not reported	T2	8	173	NA	NA	0.438356	29.0688	Not Reported	fa18da15-81b5-5c60-8ddc-9242a5bde46f	87	NA	498d28f9-588e-52a4-81bb-74461c60a127	-25642	not hispanic or latino	Alive	white	1940	male	70	NA	no	Pharmaceutical Therapy, NOS
TCGA-KQ-A41P	T3b	No	not reported	M1	released	Transitional cell carcinoma	not reported	Trigone of bladder	No	NA	NA	stage iv	1094	Stage IV	C67.0	N3	33d3abee-d2a4-5594-9817-1d0235c162d2	no	2019-08-08T16:18:08.484365-05:00	2011	0	NA	7th	Trigone of bladder	8120-03-01	27816	not reported	NA	NA	163	NA	NA	NA	24.0882	Not Reported	1298252c-2e45-5357-882a-cdf08592c576	64	NA	635808a2-68f7-5d74-be37-c620ff3cfc54	-27816	not hispanic or latino	Alive	white	1935	male	76	NA	yes	Pharmaceutical Therapy, NOS
TCGA-DK-A3IK	T3	No	not reported	M0	released	Transitional cell carcinoma	not reported	Lateral wall of bladder	No	NA	NA	stage iv	67	Stage IV	C67.2	N2	cb628374-ca8a-5a78-b5c5-ed7e7199d663	no	2019-08-08T16:16:22.152882-05:00	2011	0	NA	6th	Lateral wall of bladder	8120-03-01	32076	not reported	NA	NA	185	NA	NA	NA	26.6472	Not Reported	e5c83648-1292-5df9-87a5-deba7e398d16	91.2	NA	c3ddc56f-a243-5eeb-b723-71ce84734d47	-32076	not hispanic or latino	Dead	white	1924	male	87	146	not reported	Pharmaceutical Therapy, NOS
TCGA-CU-A0YN	T3a	No	not reported	M0	released	Papillary transitional cell carcinoma	not reported	Bladder, NOS	No	NA	NA	stage iii	NA	Stage III	C67.9	N0	9710f220-c2ba-54af-905e-26226f53c6c3	no	2019-08-08T16:15:48.249297-05:00	2005	0	NA	6th	Bladder, NOS	8130-03-01	21927	not reported	NA	40	178	NA	NA	2.19178	21.2726	Not Reported	40d5a527-56f9-514b-b498-b9d592828e1a	67.4	2006	52bcca0e-66d3-563b-9d5e-32f95fe87cfa	-21927	not hispanic or latino	Dead	white	1945	male	60	393	no	Pharmaceutical Therapy, NOS
TCGA-CF-A9FL	T3b	No	not reported	M0	released	Papillary transitional cell carcinoma	not reported	Bladder, NOS	Not Reported	NA	NA	stage iii	84	Stage III	C67.9	N0	e9b7ef14-c4b1-5f77-b267-64d6ea51c4e2	yes	2019-08-08T16:15:48.249297-05:00	2013	0	NA	6th	Bladder, NOS	8130-03-01	31099	not reported	NA	NA	165	NA	NA	NA	16.5289	Not Reported	10ef6e81-69e9-5805-9294-05257cf4c6f4	45	NA	5faf8cbf-bf1e-5e7c-9122-10c7a680b6c0	-31099	not hispanic or latino	Dead	asian	1928	male	85	565	no	Pharmaceutical Therapy, NOS
TCGA-E7-A7PW	T3a	No	not reported	M0	released	Transitional cell carcinoma	not reported	Bladder, NOS	No	NA	NA	stage iii	416	Stage III	C67.9	NX	b652e71d-e8b8-5e94-bd02-3945dcd58e42	no	2019-08-08T16:16:53.725780-05:00	2013	0	NA	7th	Bladder, NOS	8120-03-01	23057	not reported	NA	5	170	NA	NA	0.273973	19.0311	Not Reported	817a97c9-ab3d-53ff-b8ab-e38b7b877d46	55	NA	06683865-369c-5a9e-a48f-9a8a6a629182	-23057	not hispanic or latino	Alive	asian	1950	male	63	NA	no	Pharmaceutical Therapy, NOS
TCGA-FD-A6TA	T3b	No	not reported	MX	released	Papillary transitional cell carcinoma	not reported	Lateral wall of bladder	No	NA	NA	stage iv	1912	Stage IV	C67.2	N2	e022fa2c-2a15-5c85-8572-ce0adb5dd1c7	no	2019-08-08T16:17:35.431076-05:00	2009	0	NA	7th	Lateral wall of bladder	8130-03-01	21196	not reported	NA	NA	178	NA	NA	NA	27.143	Not Reported	b59db251-f40d-55d2-ac5a-eb71a26cfc63	86	NA	ac678d9f-c599-5b34-8ede-be2de3dfdf6f	-21196	not hispanic or latino	Alive	white	1951	male	58	NA	yes	Pharmaceutical Therapy, NOS
TCGA-K4-A4AC	T2b	No	not reported	MX	released	Transitional cell carcinoma	not reported	Bladder, NOS	No	NA	NA	stage ii	197	Stage II	C67.9	N0	6dca2b4c-4665-563d-af5f-397cdeaab47f	no	2019-08-08T16:18:08.484365-05:00	2012	0	NA	7th	Bladder, NOS	8120-03-01	30655	not reported	NA	NA	NA	NA	NA	NA	NA	Not Reported	0eb06d06-d3c8-5e8d-bb6f-e8c6568b811e	NA	NA	280243bb-2818-58b6-afef-f705998931bd	-30655	not hispanic or latino	Dead	white	1929	male	83	278	no	Pharmaceutical Therapy, NOS
TCGA-2F-A9KW	T3b	No	not reported	MX	released	Transitional cell carcinoma	not reported	Bladder, NOS	No	NA	NA	stage iii	147	Stage III	C67.9	N0	c395b656-525c-5361-9ed0-36c1b54b701b	no	2019-08-08T16:15:17.847397-05:00	2013	0	NA	7th	Bladder, NOS	8120-03-01	24703	not reported	T2	NA	167	NA	NA	NA	25.0995	Not Reported	09b4cfc0-2829-515d-be09-60728bde579b	70	NA	5c474310-9761-509f-9524-5164e2adf1be	-24703	not hispanic or latino	Dead	white	1946	female	67	254	no	Pharmaceutical Therapy, NOS
TCGA-4Z-AA81	T2b	No	not reported	M0	released	Papillary transitional cell carcinoma	not reported	Posterior wall of bladder	No	NA	NA	stage ii	710	Stage II	C67.4	N0	daa94ab6-eeb8-58d0-b01b-0d95d3819477	no	2019-08-08T16:15:17.847397-05:00	2010	0	NA	7th	Posterior wall of bladder	8130-03-01	29457	not reported	T2	NA	170	NA	NA	NA	26.9896	Not Reported	4edf9bb9-6e03-5621-9f71-34df79015492	78	NA	77ade13c-d244-5ca5-ad94-89495832f3e5	-29457	not reported	Dead	white	1930	male	80	1270	no	Pharmaceutical Therapy, NOS
TCGA-E7-A97Q	T4a	No	not reported	MX	released	Transitional cell carcinoma	not reported	Bladder, NOS	No	NA	NA	stage iv	82	Stage IV	C67.9	N3	56d7672f-9c69-53c8-a66c-7e0f002c0a9f	no	2019-08-08T16:16:53.725780-05:00	2013	0	NA	7th	Bladder, NOS	8120-03-01	22249	not reported	NA	20	167	NA	NA	1.09589	23.6652	Not Reported	1e1175d2-fc30-5381-a34c-3f1d06a32ba4	66	NA	f9017c5a-3112-5205-ae81-381f1ef0dbc3	-22249	not hispanic or latino	Dead	white	1953	female	60	246	no	Pharmaceutical Therapy, NOS
TCGA-GD-A76B	T2b	No	not reported	MX	released	Transitional cell carcinoma	not reported	Bladder, NOS	No	NA	NA	stage ii	224	Stage II	C67.9	N0	c1ac30a6-8fef-56ad-959d-9b3a4da010f9	no	2019-08-08T16:17:35.431076-05:00	2013	0	NA	7th	Bladder, NOS	8120-03-01	31571	not reported	T2a	NA	165	NA	NA	NA	26.079	Not Reported	cb85f60c-8263-5266-9b9d-8eb7897322be	71	NA	844e1fd8-4a48-5a59-b962-e1570bb57b76	-31571	not hispanic or latino	Dead	white	1927	female	86	NA	no	Pharmaceutical Therapy, NOS
TCGA-FJ-A3Z7	T4a	Yes	not reported	MX	released	Transitional cell carcinoma	not reported	Bladder, NOS	Not Reported	NA	NA	stage iv	945	Stage IV	C67.9	N2	8d98d241-111a-5539-bfc1-982f57c84682	yes	2019-08-08T16:17:35.431076-05:00	2010	0	NA	7th	Bladder, NOS	8120-03-01	28052	not reported	NA	NA	175	NA	NA	NA	27.4286	Not Reported	59ce5e72-38e1-5930-9c50-09af083741a7	84	NA	c74ff264-0518-5120-8eb2-5890ff8a482c	-28052	not hispanic or latino	Alive	white	1934	male	76	NA	yes	Pharmaceutical Therapy, NOS
TCGA-DK-AA6W	T2	No	not reported	M0	released	Transitional cell carcinoma	not reported	Lateral wall of bladder	Not Reported	NA	NA	stage ii	263	Stage II	C67.2	N0	0c900310-2cf2-58c0-ad9c-b1922f4d8efe	yes	2019-08-08T16:16:22.152882-05:00	2013	0	NA	7th	Lateral wall of bladder	8120-03-01	28853	not reported	T2	NA	180	NA	NA	NA	31.7901	Not Reported	910b925f-ac0b-5daf-979b-761b1261c640	103	NA	aaa12ce0-5e40-54ff-9cc3-f9a795f0e56e	-28853	not hispanic or latino	Dead	white	1935	male	78	415	yes	Pharmaceutical Therapy, NOS
TCGA-4Z-AA7R	T4b	No	not reported	M0	released	Papillary transitional cell carcinoma	not reported	Trigone of bladder	No	NA	NA	stage iv	493	Stage IV	C67.0	N0	c84495ea-fa22-5a60-a0a4-221a1bd72ac2	no	2019-08-08T16:15:17.847397-05:00	2010	0	NA	7th	Trigone of bladder	8130-03-01	26781	not reported	T2a	NA	166	NA	NA	NA	25.0399	Not Reported	592a8e89-df2d-524d-a835-1c45f4e23b86	69	NA	192ecb2a-e115-568f-9416-4818922ea52d	-26781	not reported	Dead	black or african american	1937	male	73	522	no	Pharmaceutical Therapy, NOS
TCGA-ZF-AA4R	T3a	No	not reported	MX	released	Transitional cell carcinoma	not reported	Bladder, NOS	Not Reported	NA	NA	stage iv	NA	Stage IV	C67.9	N1	a3036239-8a38-5127-ab0e-b60b28a065cd	yes	2019-08-08T16:19:16.645744-05:00	2008	0	NA	6th	Bladder, NOS	8120-03-01	24537	not reported	T2	NA	178	NA	NA	NA	35.3491	Not Reported	7bc2c5a7-37ad-5e16-83d1-beff86490095	112	2010	5a5d4fc2-00ef-5e67-bac2-31c44592713d	-24537	not hispanic or latino	Dead	white	1941	male	67	1036	yes	Pharmaceutical Therapy, NOS
TCGA-CF-A27C	T3	No	not reported	M0	released	Papillary transitional cell carcinoma	not reported	Bladder, NOS	No	NA	NA	stage iii	425	Stage III	C67.9	N0	1cf4b4f9-3778-5cd7-ae42-798168acceed	no	2019-08-08T16:15:48.249297-05:00	2011	0	NA	6th	Bladder, NOS	8130-03-01	19270	not reported	NA	NA	170	NA	NA	NA	20.4152	Not Reported	b30f5056-f0bb-5844-b1ba-dcc6738aaa1d	59	NA	6390f86e-7390-5521-9bf6-4d63657f7435	-19270	not hispanic or latino	Alive	asian	1959	male	52	NA	no	Pharmaceutical Therapy, NOS
TCGA-UY-A78L	NA	No	not reported	MX	released	Papillary transitional cell carcinoma	not reported	Bladder, NOS	No	NA	NA	stage iv	1127	Stage IV	C67.9	N1	d76fa660-66e1-5fcf-841c-4bdcad4ee44e	no	2019-08-08T16:18:40.614160-05:00	NA	0	NA	6th	Bladder, NOS	8130-03-01	22717	not reported	T2	NA	170	NA	NA	NA	31.8339	Not Reported	4abc516a-1360-53ae-8b86-37849b353ce3	92	NA	8a1ec177-1fa8-5c43-8b4a-b03f2b149121	-22717	not hispanic or latino	Alive	white	NA	male	62	NA	yes	Pharmaceutical Therapy, NOS
TCGA-FD-A3SO	T3a	No	not reported	MX	released	Transitional cell carcinoma	not reported	Lateral wall of bladder	No	NA	NA	stage iv	NA	Stage IV	C67.2	N1	4d1baea0-7f8d-58ff-9ad6-e86e89f978c8	no	2019-08-08T16:16:53.725780-05:00	2012	0	NA	7th	Lateral wall of bladder	8120-03-01	25147	not reported	NA	30	185	NA	NA	1.64384	25.7122	Not Reported	1099dce3-2343-5d21-9faa-bd87f96f7352	88	2012	674c396c-f100-5740-94b7-70c1032d27cd	-25147	not hispanic or latino	Dead	white	1944	male	68	168	yes	Pharmaceutical Therapy, NOS
TCGA-XF-A9T6	T3b	No	not reported	MX	released	Papillary transitional cell carcinoma	not reported	Bladder, NOS	Not Reported	NA	NA	stage iii	64	Stage III	C67.9	N0	5286fa32-d0ab-5107-93c5-8ae61f89488e	yes	2019-08-08T16:19:16.645744-05:00	2008	0	NA	6th	Bladder, NOS	8130-03-01	32207	not reported	NA	NA	157	NA	NA	NA	29.2101	Not Reported	bcfb7fdf-39e4-5c81-870a-24a1f516c0a0	72	NA	4a047724-7ef2-598d-9e25-9d23d606a4d3	-32207	not hispanic or latino	Alive	white	1920	female	88	NA	not reported	Pharmaceutical Therapy, NOS
TCGA-GV-A40G	T2a	No	not reported	MX	released	Transitional cell carcinoma	not reported	Bladder, NOS	Not Reported	NA	NA	stage ii	580	Stage II	C67.9	N0	9462cd0e-5e22-5e62-8178-6d9de4e39b38	yes	2019-08-08T16:18:08.484365-05:00	2012	0	NA	7th	Bladder, NOS	8120-03-01	28204	not reported	NA	30	180	NA	NA	1.64384	25.3086	Not Reported	4a8751b2-57d9-585b-9c4a-6dcc682da85f	82	NA	4d27995f-e82e-515c-a4e4-b8bae7cdf96c	-28204	not hispanic or latino	Alive	white	1935	male	77	NA	no	Pharmaceutical Therapy, NOS
TCGA-XF-A9T0	T3b	No	not reported	MX	released	Transitional cell carcinoma	not reported	Bladder, NOS	Not Reported	NA	NA	stage iii	799	Stage III	C67.9	N0	383d65d7-6797-5842-ac0c-eea1c7e7a10f	yes	2019-08-08T16:18:40.614160-05:00	2007	0	NA	6th	Bladder, NOS	8120-03-01	25190	not reported	NA	NA	178	NA	NA	NA	25.8806	Not Reported	3ce16fce-a038-5fd8-9a97-7eed4c156747	82	NA	cea5af48-b403-5ace-b203-9038249175d5	-25190	not hispanic or latino	Alive	white	1939	male	68	NA	no	Pharmaceutical Therapy, NOS
TCGA-GV-A6ZA	T2b	No	not reported	MX	released	Papillary transitional cell carcinoma	not reported	Bladder, NOS	No	NA	NA	stage ii	691	Stage II	C67.9	N0	647cf9c1-c15e-5033-8763-a5f01227f2df	no	2019-08-08T16:18:08.484365-05:00	2012	0	NA	7th	Bladder, NOS	8130-03-01	19871	not reported	NA	NA	184	NA	NA	NA	25.9924	Not Reported	6195e8d9-cab8-59da-b104-d1c38cc614e7	88	NA	e18d4ad4-c658-5e0d-a499-acad2b7c0649	-19871	not hispanic or latino	Alive	white	1958	male	54	NA	no	Pharmaceutical Therapy, NOS
TCGA-K4-A5RI	T3a	No	not reported	MX	released	Transitional cell carcinoma	not reported	Posterior wall of bladder	No	NA	NA	stage iii	239	Stage III	C67.4	N0	44e07161-3e32-5449-b116-b12631536330	no	2019-08-08T16:18:08.484365-05:00	2012	0	NA	7th	Posterior wall of bladder	8120-03-01	24614	not reported	TX	40	NA	NA	NA	2.19178	NA	Not Reported	f1fd650a-d554-5859-9681-e6814a58566c	NA	NA	03b0ba6d-583e-5e7b-b611-c822b816ef26	-24614	not hispanic or latino	Dead	white	1945	female	67	356	no	Pharmaceutical Therapy, NOS
TCGA-GC-A3I6	T3a	No	not reported	M0	released	Transitional cell carcinoma	not reported	Bladder, NOS	No	NA	NA	stage iii	68	Stage III	C67.9	N0	0a7550d5-165b-5e74-bcde-6d72098ab14c	no	2019-08-08T16:17:35.431076-05:00	2011	0	NA	7th	Bladder, NOS	8120-03-01	16504	not reported	NA	NA	172	NA	NA	NA	27.3797	Not Reported	c57d1f59-1375-551f-823a-e7de3a7bf51c	81	NA	838b36a7-3150-55ae-b848-8ebc11016b25	-16504	not hispanic or latino	Dead	white	1966	male	45	630	yes	Pharmaceutical Therapy, NOS
TCGA-DK-A6B1	T2a	No	not reported	M0	released	Transitional cell carcinoma	not reported	Anterior wall of bladder	Not Reported	NA	NA	stage ii	2049	Stage II	C67.3	N0	01615479-fe27-50bd-8258-1d2cda0ae0d9	yes	2019-08-08T16:16:22.152882-05:00	2007	0	NA	6th	Anterior wall of bladder	8120-03-01	24607	not reported	NA	NA	190	NA	NA	NA	29.6399	Not Reported	8feaa700-a89d-5a9d-8e85-e02b06bb09c9	107	NA	eb0bb9bb-0691-5773-9232-5ba2f7ad7b3e	-24607	not hispanic or latino	Alive	white	1940	male	67	NA	no	Pharmaceutical Therapy, NOS
TCGA-XF-A9SV	T4a	No	not reported	M1	released	Papillary transitional cell carcinoma	not reported	Bladder, NOS	Not Reported	NA	NA	stage iv	NA	Stage IV	C67.9	N2	8f75d112-8447-5fd5-a7d0-f3dda420fbf8	yes	2019-08-08T16:18:40.614160-05:00	2006	0	NA	6th	Bladder, NOS	8130-03-01	30265	not reported	NA	20	180	NA	NA	1.09589	22.8395	Not Reported	bc7a0dcf-ea2b-54de-a829-2af1112c4ebb	74	2007	d9b5b58a-4847-53c0-bb76-69ca41bcb55d	-30265	not hispanic or latino	Dead	white	1924	male	82	388	yes	Pharmaceutical Therapy, NOS
TCGA-XF-AAN2	T2b	No	not reported	MX	released	Transitional cell carcinoma	not reported	Bladder, NOS	No	NA	NA	stage ii	NA	Stage II	C67.9	N0	11c91899-3704-500b-af68-e2c05482f804	no	2019-08-08T16:19:16.645744-05:00	2007	0	NA	6th	Bladder, NOS	8120-03-01	26720	not reported	NA	20	189	NA	NA	1.09589	35.8333	Not Reported	72a502db-43af-5bdd-8ed0-92e96d67fa28	128	2012	071fec12-ef8f-5c04-86b3-539fc1ad2729	-26720	not hispanic or latino	Dead	white	1934	male	73	1869	no	Pharmaceutical Therapy, NOS
TCGA-4Z-AA87	T4a	No	not reported	M0	released	Transitional cell carcinoma	not reported	Bladder, NOS	No	NA	NA	stage iii	1454	Stage III	C67.9	N0	09058fdd-86c7-5eff-8e48-5144079fc292	no	2019-08-08T16:15:17.847397-05:00	2010	0	NA	7th	Bladder, NOS	8120-03-01	26430	not reported	T4a	NA	155	NA	NA	NA	21.6441	Not Reported	04c85ef2-8317-50df-9ee2-1753c5035ed9	52	NA	ac8bfbc9-c6a2-5f81-9fc6-0d23878d204e	-26430	not reported	Alive	black or african american	1938	male	72	NA	yes	Pharmaceutical Therapy, NOS
TCGA-GC-A3WC	T3	No	not reported	MX	released	Transitional cell carcinoma	not reported	Bladder, NOS	Not Reported	NA	NA	stage iii	540	Stage III	C67.9	N0	21228792-dd85-5b8a-bf32-a2eae772f41a	yes	2019-08-08T16:17:35.431076-05:00	2011	0	NA	7th	Bladder, NOS	8120-03-01	29295	not reported	NA	14	152	NA	NA	0.767123	26.8352	Not Reported	9b282bb5-c687-54e6-9fdf-f7866ac864ef	62	NA	7733ebc9-dd99-548b-af51-0b802858bec9	-29295	not hispanic or latino	Alive	white	1931	female	80	NA	no	Pharmaceutical Therapy, NOS
TCGA-FJ-A3ZE	NA	No	not reported	M1	released	Transitional cell carcinoma	not reported	Bladder, NOS	No	NA	NA	stage iv	106	Stage IV	C67.9	N3	c230e863-b361-5b21-a958-1d155e69c1d7	no	2019-08-08T16:17:35.431076-05:00	2012	0	NA	7th	Bladder, NOS	8120-03-01	23866	not reported	T2	25	183	NA	NA	1.36986	32.548	Not Reported	18d91844-60a4-507c-8e6c-ce9239b4db0c	109	NA	9b3edb44-b059-577e-be7c-5ab3da85c638	-23866	not hispanic or latino	Dead	white	1947	male	65	324	no	Pharmaceutical Therapy, NOS
TCGA-CF-A7I0	T2	No	not reported	M0	released	Papillary transitional cell carcinoma	not reported	Lateral wall of bladder	No	NA	NA	stage ii	368	Stage II	C67.2	N0	9a17aeae-dc7d-55ec-acc9-bc6779a000ee	no	2019-08-08T16:15:48.249297-05:00	2013	0	NA	6th	Lateral wall of bladder	8130-03-01	20059	not reported	NA	NA	166	NA	NA	NA	20.3223	Not Reported	e3639a39-05f3-5e20-8716-db466839566c	56	NA	02c59514-df7a-5af9-ac10-07aca6f16df6	-20059	not hispanic or latino	Alive	asian	1959	male	54	NA	no	Pharmaceutical Therapy, NOS
TCGA-GC-A3RB	T3b	No	not reported	M0	released	Transitional cell carcinoma	not reported	Bladder, NOS	No	NA	NA	stage iii	582	Stage III	C67.9	N0	dd9c14f3-3c34-59b9-a848-414348c9a543	no	2019-08-08T16:17:35.431076-05:00	2011	0	NA	7th	Bladder, NOS	8120-03-01	20021	not reported	T3b	40	NA	NA	NA	2.19178	NA	Not Reported	1ebc732e-1e8b-5d97-8fb4-f7ccecf4511d	NA	NA	5e946712-5e5d-590d-8ab4-eae1685ae7a5	-20021	not hispanic or latino	Alive	white	1957	male	54	NA	no	Pharmaceutical Therapy, NOS
TCGA-FD-A6TH	T3	Yes	not reported	MX	released	Transitional cell carcinoma	not reported	Trigone of bladder	Not Reported	NA	NA	stage iv	67	Stage IV	C67.0	N2	bdb1ef95-0ed2-535b-be0b-13fc38f7fb28	yes	2019-08-08T16:17:35.431076-05:00	2013	0	NA	7th	Trigone of bladder	8120-03-01	23236	not reported	T2	45	175	NA	NA	2.46575	26.1224	Not Reported	fb0422d9-4d92-5c58-8b42-e439fe92d544	80	NA	a0badd6f-99b3-5da2-839b-dbda91fce47a	-23236	not hispanic or latino	Dead	white	1950	male	63	131	no	Pharmaceutical Therapy, NOS
TCGA-CF-A5U8	T2	No	not reported	M0	released	Transitional cell carcinoma	not reported	Bladder, NOS	No	NA	NA	stage ii	399	Stage II	C67.9	N0	55a50de8-e653-5d01-b1c7-939d441631d7	no	2019-08-08T16:15:48.249297-05:00	2012	0	NA	6th	Bladder, NOS	8120-03-01	21734	not reported	NA	NA	158	NA	NA	NA	19.6283	Not Reported	25d25e66-a550-5845-9d25-1ad0480420f0	49	NA	ed5f7855-2dcc-5926-94a1-e69bc378bb66	-21734	not hispanic or latino	Alive	asian	1953	male	59	NA	no	Pharmaceutical Therapy, NOS
TCGA-E7-A8O8	T2	No	not reported	M0	released	Transitional cell carcinoma	not reported	Bladder, NOS	No	NA	NA	stage ii	13	Stage II	C67.9	N0	cfdd73fd-34a2-5f3f-b714-d1649e05fe43	no	2019-08-08T16:16:53.725780-05:00	2013	0	NA	7th	Bladder, NOS	8120-03-01	21629	not reported	T3	13	157	NA	NA	0.712329	19.4734	Not Reported	6802ee16-1e25-5705-b028-35677fbafa9b	48	NA	25e9d221-865c-5483-bfbf-06fe684bbf59	-21629	not hispanic or latino	Alive	asian	1954	male	59	NA	not reported	Pharmaceutical Therapy, NOS
TCGA-BT-A20Q	T3b	No	not reported	M0	released	Transitional cell carcinoma	not reported	Trigone of bladder	No	NA	NA	stage iv	NA	Stage IV	C67.0	N2	c8bf1857-b842-5c8f-99be-fddbb29a127c	no	2019-08-08T16:15:17.847397-05:00	2006	0	NA	6th	Trigone of bladder	8120-03-01	26778	not reported	T3b	NA	NA	NA	NA	NA	NA	Not Reported	45ecb356-dde6-5d74-b4fa-e0de4a5f3da9	NA	2007	92366abf-7135-5bce-8e71-ac4cf40a5256	-26778	not hispanic or latino	Dead	white	1933	male	73	593	no	Pharmaceutical Therapy, NOS
TCGA-4Z-AA7O	T2a	No	not reported	M0	released	Papillary transitional cell carcinoma	not reported	Lateral wall of bladder	No	NA	NA	stage ii	512	Stage II	C67.2	N0	15c07421-6372-5976-b241-4d8d13c6b3d2	no	2019-08-08T16:15:17.847397-05:00	2013	0	NA	7th	Lateral wall of bladder	8130-03-01	23645	not reported	NA	NA	166	NA	NA	NA	25.7657	Not Reported	098713b6-64e7-561f-a8c4-7e13f0ce6376	71	NA	3f0413a2-e5b7-5622-8da0-2563ee3121dd	-23645	not reported	Alive	black or african american	1949	male	64	NA	no	Pharmaceutical Therapy, NOS
TCGA-5N-A9KI	T4	No	not reported	MX	released	Transitional cell carcinoma	not reported	Bladder, NOS	No	NA	NA	stage iii	NA	Stage III	C67.9	NX	cbd16a62-2e04-5466-b4c5-7671070a1593	no	2019-08-08T16:15:17.847397-05:00	2011	0	NA	7th	Bladder, NOS	8120-03-01	27777	not reported	T4a	60	165	NA	NA	3.28767	22.4059	Not Reported	d74b8ae7-d915-51a5-a3b7-1bba889e5266	61	2011	288eb045-6a07-5ea4-a3ac-0727e53aca9b	-27777	not hispanic or latino	Dead	white	1935	female	76	76	no	Pharmaceutical Therapy, NOS
TCGA-GD-A2C5	T3a	No	not reported	MX	released	Transitional cell carcinoma	not reported	Bladder, NOS	No	NA	NA	stage iv	812	Stage IV	C67.9	N2	870f150b-96ab-535d-943c-923968f71a41	no	2019-08-08T16:17:35.431076-05:00	2011	0	NA	7th	Bladder, NOS	8120-03-01	19498	not reported	NA	31	149	NA	NA	1.69863	24.3232	Not Reported	38f332cf-2700-5a71-8167-dd809d32398b	54	NA	208a3f03-443c-58b9-b020-5d02d8865a7e	-19498	not hispanic or latino	Alive	white	1958	female	53	NA	yes	Pharmaceutical Therapy, NOS
TCGA-ZF-AA52	T3a	No	not reported	MX	released	Transitional cell carcinoma	not reported	Posterior wall of bladder	No	NA	NA	stage iii	NA	Stage III	C67.4	NX	cda5d6f6-4b0b-5023-be3b-0f83a33ad120	no	2019-08-08T16:19:49.077828-05:00	2009	0	NA	6th	Posterior wall of bladder	8120-03-01	25579	not reported	T2	2	181	NA	NA	0.109589	23.5036	Not Reported	560ad1a3-fa9c-5a1e-8bba-2c7c5b5d4750	77	2011	5565dfa5-8a17-5b51-b112-0530960c4446	-25579	not hispanic or latino	Dead	white	1939	male	70	1077	no	Pharmaceutical Therapy, NOS
TCGA-XF-A8HE	T3b	No	not reported	MX	released	Transitional cell carcinoma	not reported	Bladder, NOS	No	NA	NA	stage iii	3817	Stage III	C67.9	N0	4c5acf31-43c8-580a-9963-aa18da2d1944	no	2019-08-08T16:18:40.614160-05:00	2004	0	NA	6th	Bladder, NOS	8120-03-01	17212	not reported	NA	NA	178	NA	NA	NA	25.2493	Not Reported	b7a59dcf-e641-50d9-bd17-22e9b092bcd3	80	NA	e24eb088-a2b0-5b34-bff6-5fb350968bb4	-17212	not hispanic or latino	Alive	white	1957	male	47	NA	no	Pharmaceutical Therapy, NOS
TCGA-GV-A40E	NA	No	not reported	MX	released	Transitional cell carcinoma	not reported	Bladder, NOS	Not Reported	NA	NA	stage ii	195	Stage II	C67.9	NX	847bb550-9dba-5d45-a608-4f666ca630e8	yes	2019-08-08T16:18:08.484365-05:00	2012	0	NA	7th	Bladder, NOS	8120-03-01	27569	not reported	T2	20	178	NA	NA	1.09589	36.2959	Not Reported	c2996394-ebaa-5ed8-a1eb-22d0cd6b2974	115	NA	017d3170-f8ca-518c-aa28-15fdb7ce03b8	-27569	not hispanic or latino	Dead	white	1937	male	75	261	yes	Pharmaceutical Therapy, NOS
TCGA-C4-A0F6	T3b	No	not reported	M0	released	Transitional cell carcinoma	not reported	Bladder, NOS	No	NA	NA	stage iii	700	Stage III	C67.9	N0	dc44cdad-53f8-5419-baca-4e7ec09feaa7	no	2019-08-08T16:15:48.249297-05:00	2008	0	NA	6th	Bladder, NOS	8120-03-01	29951	not reported	NA	35	170	NA	NA	1.91781	23.5294	Not Reported	a6e71edf-dc58-5cde-b147-e99dd4ef2421	68	NA	e53dc3ca-b727-5a5e-af01-c03c61f80476	-29951	not reported	Alive	not reported	1926	female	82	NA	not reported	Pharmaceutical Therapy, NOS
TCGA-G2-A2EJ	NA	No	not reported	M0	released	Transitional cell carcinoma	not reported	Bladder, NOS	No	NA	NA	stage ii	1460	Stage II	C67.9	N0	6f607910-41f6-5e25-a745-bd38f2ce5a75	no	2019-08-08T16:17:35.431076-05:00	2009	0	NA	6th	Bladder, NOS	8120-03-01	20649	not reported	T2a	20	152.4	NA	NA	1.09589	28.1153	Not Reported	3988c12a-ce01-50bc-abfc-4b4cc6142b53	65.3	NA	110a4833-8df2-5579-b39c-e78caa7f624c	-20649	not hispanic or latino	Alive	white	1953	female	56	NA	yes	Pharmaceutical Therapy, NOS
TCGA-E7-A3Y1	NA	No	not reported	M0	released	Transitional cell carcinoma	not reported	Bladder, NOS	No	NA	NA	stage ii	163	Stage II	C67.9	N0	82b8f2a8-2738-50ef-8bea-329fbc672e24	no	2019-08-08T16:16:22.152882-05:00	2012	0	NA	7th	Bladder, NOS	8120-03-01	20917	not reported	T2a	NA	172	NA	NA	NA	27.7177	Not Reported	030f924f-1dab-551c-b00c-b1be44943d71	82	NA	a081f8c5-3ca2-5387-ba22-db4bbc029d45	-20917	not hispanic or latino	Alive	white	1955	male	57	NA	no	Pharmaceutical Therapy, NOS
TCGA-XF-A9T2	T3b	No	not reported	MX	released	Transitional cell carcinoma	not reported	Bladder, NOS	Not Reported	NA	NA	stage iii	NA	Stage III	C67.9	N0	dae66a76-14b8-5b94-99c2-b1363e255d95	yes	2019-08-08T16:18:40.614160-05:00	2007	0	NA	5th	Bladder, NOS	8120-03-01	19945	not reported	NA	NA	191	NA	NA	NA	33.168	Not Reported	33880b71-8005-51f4-95cd-14dffb0b1e60	121	2008	1aac108e-447c-53e5-9b96-4de33b29b909	-19945	not hispanic or latino	Dead	white	1953	male	54	575	no	Pharmaceutical Therapy, NOS
TCGA-GU-AATP	T2	No	not reported	MX	released	Transitional cell carcinoma	not reported	Lateral wall of bladder	Not Reported	NA	NA	stage iv	1003	Stage IV	C67.2	N2	e4a9cde6-7172-5e93-a3b0-bb1eb50875bd	yes	2019-08-08T16:18:08.484365-05:00	2012	0	NA	7th	Lateral wall of bladder	8120-03-01	27049	not reported	T1	14	185	NA	NA	0.767123	34.4777	Not Reported	d736c4cb-52f2-558d-896c-d2db7f5d0ced	118	NA	35c3e0a7-8086-5e9c-a0ec-98622b7c9ec6	-27049	not hispanic or latino	Alive	white	1938	male	74	NA	yes	Pharmaceutical Therapy, NOS
TCGA-UY-A78O	T2	No	not reported	MX	released	Transitional cell carcinoma	not reported	Bladder, NOS	No	NA	NA	stage ii	2312	Stage II	C67.9	N0	7e7ced3f-01ef-51a4-9cd7-21561d0d66b3	no	2019-08-08T16:18:40.614160-05:00	NA	0	NA	6th	Bladder, NOS	8120-03-01	27234	not reported	NA	NA	161	NA	NA	NA	46.2945	Not Reported	83c65e84-b1d5-542f-9a2b-c7f52d93c962	120	NA	8f4fc737-af3a-5cec-9454-73ec65af1565	-27234	not hispanic or latino	Alive	white	NA	female	75	NA	no	Pharmaceutical Therapy, NOS
TCGA-ZF-A9R3	T2	No	not reported	M0	released	Transitional cell carcinoma	not reported	Bladder, NOS	No	NA	NA	stage ii	734	Stage II	C67.9	NX	691c99e8-bc7a-5891-8b8b-8ca143efae08	no	2019-08-08T16:19:16.645744-05:00	2012	0	NA	7th	Bladder, NOS	8120-03-01	19384	not reported	T2	29	154	NA	NA	1.58904	46.3822	Not Reported	4fbba723-2fc2-57bf-8711-0f434cf4da26	110	NA	9a632a3d-4318-54c6-a6d5-d359bb369c32	-19384	not hispanic or latino	Dead	white	1959	female	53	949	no	Pharmaceutical Therapy, NOS
TCGA-GU-A42P	T3a	No	not reported	M0	released	Transitional cell carcinoma	not reported	Bladder, NOS	No	NA	NA	stage iv	195	Stage IV	C67.9	N1	214dd7fe-05b5-5d8a-9eef-ae869d75aae7	no	2019-08-08T16:18:08.484365-05:00	2012	0	NA	7th	Bladder, NOS	8120-03-01	26546	not reported	NA	38	183	NA	NA	2.08219	23.8884	Not Reported	895721e0-4902-5ebb-b0ce-165866de33fd	80	NA	883e9711-cb3d-5ed0-a5d1-5e3cf2305694	-26546	not hispanic or latino	Dead	white	1940	male	72	332	no	Pharmaceutical Therapy, NOS
TCGA-YC-A9TC	NA	No	not reported	M1	released	Transitional cell carcinoma	not reported	Bladder, NOS	No	NA	NA	stage iv	NA	Stage IV	C67.9	NA	10753857-5737-5671-ac6a-b8d3221aa2f2	no	2019-08-08T16:19:16.645744-05:00	2013	0	NA	7th	Bladder, NOS	8120-03-01	26283	not reported	T2	NA	180	NA	NA	NA	25.9259	Not Reported	8acef042-9086-503d-9a9c-2ad2c7ad73bc	84	2013	6713aa96-fe72-5949-97ae-a3c85e903125	-26283	not hispanic or latino	Dead	white	1942	male	71	20	no	Pharmaceutical Therapy, NOS
TCGA-XF-A9SX	T3b	No	not reported	MX	released	Transitional cell carcinoma	not reported	Bladder, NOS	No	NA	NA	stage iv	NA	Stage IV	C67.9	N2	ceb27a2c-9437-5b78-8758-0cdf015a9de7	no	2019-08-08T16:18:40.614160-05:00	2006	0	NA	6th	Bladder, NOS	8120-03-01	23349	not reported	NA	40	155	NA	NA	2.19178	23.3091	Not Reported	8de0bd63-883e-562a-946c-e94e711487e7	56	2007	c747de87-d8bb-5354-8eb3-093e25feeb6e	-23349	not hispanic or latino	Dead	white	1943	female	63	719	yes	Pharmaceutical Therapy, NOS
TCGA-G2-A3VY	NA	No	not reported	NA	released	Transitional cell carcinoma	not reported	Bladder, NOS	Not Reported	NA	NA	stage ii	536	Stage II	C67.9	NA	ad9e8a82-d2d5-5bb8-a25e-903601e29283	yes	2019-08-08T16:17:35.431076-05:00	2012	0	NA	7th	Bladder, NOS	8120-03-01	24112	not reported	T2	NA	189	NA	NA	NA	20.7161	Not Reported	a30f8851-4b2a-5565-88af-4ec9eae709db	74	NA	15c1e0ea-1077-55e6-beb9-f59501b371b2	-24112	not hispanic or latino	Alive	asian	1946	male	66	NA	yes	Pharmaceutical Therapy, NOS
TCGA-G2-AA3F	T3	No	not reported	M0	released	Transitional cell carcinoma	not reported	Bladder, NOS	No	NA	NA	stage iv	893	Stage IV	C67.9	N1	a730f3f4-0822-59c1-a0c4-4020b1342b86	no	2019-08-08T16:17:35.431076-05:00	2012	0	NA	7th	Bladder, NOS	8120-03-01	28457	not reported	T2	108	173	NA	NA	5.91781	30.4053	Not Reported	c0f700f9-54e1-58a5-8cef-5239212858b8	91	NA	3e0642d7-90e4-59be-9226-302a17eebf36	-28457	not hispanic or latino	Alive	white	1935	male	77	NA	yes	Pharmaceutical Therapy, NOS
TCGA-DK-A3X2	T3	No	not reported	M0	released	Transitional cell carcinoma	not reported	Lateral wall of bladder	Not Reported	NA	NA	stage iv	NA	Stage IV	C67.2	N2	ec71dbd6-cae9-59a7-934f-0979d5be9cc0	yes	2019-08-08T16:16:22.152882-05:00	2010	0	NA	6th	Lateral wall of bladder	8120-03-01	31160	not reported	NA	40	NA	NA	NA	2.19178	NA	Not Reported	aa09b16f-e0fa-51e8-a1d9-b732fe9180b5	NA	2011	f9268bc5-4d07-59f8-a804-2a9141176884	-31160	not hispanic or latino	Dead	white	1925	male	85	547	no	Pharmaceutical Therapy, NOS
TCGA-CU-A72E	T3b	Yes	not reported	M0	released	Transitional cell carcinoma	not reported	Bladder, NOS	Not Reported	NA	NA	stage iv	284	Stage IV	C67.9	N2	f200122b-423b-5c79-ba2c-911c600302ed	yes	2019-08-08T16:15:48.249297-05:00	2013	0	NA	7th	Bladder, NOS	8120-03-01	27963	not reported	NA	68	180	NA	NA	3.72603	42.284	Not Reported	b5594f51-a892-5440-a59f-7578db797abe	137	NA	afc77667-cf8d-5043-ad54-aafa779e6bfe	-27963	not hispanic or latino	Dead	white	1937	male	76	413	no	Pharmaceutical Therapy, NOS
TCGA-GC-A4ZW	T3a	No	not reported	M0	released	Transitional cell carcinoma	not reported	Bladder, NOS	No	NA	NA	stage iii	15	Stage III	C67.9	N0	15fd4483-b9fa-5efb-9050-a33cfd9dd2da	no	2019-08-08T16:17:35.431076-05:00	2012	0	NA	7th	Bladder, NOS	8120-03-01	25964	not reported	T3	NA	183	NA	NA	NA	26.5759	Not Reported	791d3084-7d42-552e-8029-933ed71054c0	89	NA	02187b46-c624-58d5-95a6-544d9b6037bc	-25964	not hispanic or latino	Alive	white	1941	male	71	NA	not reported	Pharmaceutical Therapy, NOS
TCGA-BT-A20N	T3a	No	not reported	MX	released	Transitional cell carcinoma	not reported	Trigone of bladder	Not Reported	NA	NA	stage iii	NA	Stage III	C67.0	N0	db4cb9dd-289a-52ba-8ab0-aa66f8f94b0e	yes	2019-08-08T16:15:17.847397-05:00	2003	0	NA	6th	Trigone of bladder	8120-03-01	26456	not reported	T3a	50	NA	NA	NA	2.73973	NA	Not Reported	b0e05c8d-317a-5480-9e48-5646995635bd	NA	2005	19cba497-5f32-5c6a-8ef2-50b0de719c44	-26456	not reported	Dead	not reported	1931	male	72	795	yes	Pharmaceutical Therapy, NOS
TCGA-XF-A8HI	T2b	No	not reported	MX	released	Papillary transitional cell carcinoma	not reported	Bladder, NOS	No	NA	NA	stage iv	NA	Stage IV	C67.9	N2	7e731e8c-247d-51f2-aab7-b29760cbb170	no	2019-08-08T16:18:40.614160-05:00	2005	0	NA	6th	Bladder, NOS	8130-03-01	21059	not reported	NA	NA	168	NA	NA	NA	32.5964	Not Reported	9c8b77a5-7e7f-54dc-a1b1-130263a09bde	92	2006	83ec023b-fe3d-508b-ab91-2109ff74910e	-21059	not hispanic or latino	Dead	white	1948	female	57	544	yes	Pharmaceutical Therapy, NOS
TCGA-XF-AAN8	T3b	No	not reported	MX	released	Transitional cell carcinoma	not reported	Posterior wall of bladder	Not Reported	NA	NA	stage iii	NA	Stage III	C67.4	N0	0783e6b4-8ee7-5966-82ab-1a479111a16a	yes	2019-08-08T16:19:16.645744-05:00	2007	0	NA	6th	Posterior wall of bladder	8120-03-01	27309	not reported	NA	60	170	NA	NA	3.28767	22.8374	Not Reported	d38f93ff-5140-5835-b61f-909f1048c3ef	66	2007	e26e48af-556b-54ff-b00f-582f2f02262c	-27309	not hispanic or latino	Dead	white	1933	female	74	118	no	Pharmaceutical Therapy, NOS
TCGA-FD-A6TG	T3a	No	not reported	MX	released	Transitional cell carcinoma	not reported	Lateral wall of bladder	No	NA	NA	stage iv	81	Stage IV	C67.2	N2	823101aa-82c2-5029-b013-8d883fe3669f	no	2019-08-08T16:17:35.431076-05:00	2013	0	NA	7th	Lateral wall of bladder	8120-03-01	26893	not reported	T2	10	174	NA	NA	0.547945	25.1024	Not Reported	d61ce462-6b52-5339-96bc-4ed01c27d665	76	NA	7206239f-bcd3-50f8-9f0d-d3c3e353ea73	-26893	not hispanic or latino	Dead	white	1940	male	73	93	yes	Pharmaceutical Therapy, NOS
TCGA-FD-A62O	T3a	No	not reported	MX	released	Transitional cell carcinoma	not reported	Trigone of bladder	No	NA	NA	stage iv	147	Stage IV	C67.0	N2	c849a9a8-048f-5517-ac79-2d0f25ad153e	no	2019-08-08T16:16:53.725780-05:00	2012	0	NA	7th	Trigone of bladder	8120-03-01	27310	not reported	NA	NA	183	NA	NA	NA	19.4094	Not Reported	71da6c89-0e90-5dab-9aeb-1c46a8434df1	65	NA	a27d77e0-128a-5118-9c99-820ac06f6726	-27310	not hispanic or latino	Dead	white	1938	male	74	216	yes	Pharmaceutical Therapy, NOS
TCGA-UY-A9PF	T3a	No	not reported	MX	released	Papillary transitional cell carcinoma	not reported	Lateral wall of bladder	No	NA	NA	stage iv	117	Stage IV	C67.2	N2	802d8019-c4b5-5649-b94c-47d9ef9bded0	no	2019-08-08T16:18:40.614160-05:00	NA	0	NA	7th	Lateral wall of bladder	8130-03-01	28470	not reported	NA	5	185	NA	NA	0.273973	31.8481	Not Reported	862a8c57-d4a5-52aa-b5e0-76b6cabd0dae	109	NA	1ef0b966-2cac-5566-bd8f-437d33466787	-28470	not hispanic or latino	Alive	white	NA	male	77	NA	not reported	Pharmaceutical Therapy, NOS
TCGA-CF-A47S	T2	No	not reported	M0	released	Papillary transitional cell carcinoma	not reported	Bladder, NOS	No	NA	NA	stage ii	333	Stage II	C67.9	N0	46a3d795-349c-5abf-92a5-fed6a012bf44	no	2019-08-08T16:15:48.249297-05:00	2011	0	NA	7th	Bladder, NOS	8130-03-01	15225	not reported	T2	NA	172	NA	NA	NA	21.2953	Not Reported	d9410de1-8085-5ee5-86ad-910b73e2528e	63	NA	a843f9fa-25d5-5054-9c06-ee75c60b3f15	-15225	not hispanic or latino	Alive	asian	1970	male	41	NA	yes	Pharmaceutical Therapy, NOS
TCGA-4Z-AA89	T4b	No	not reported	M0	released	Papillary transitional cell carcinoma	not reported	Trigone of bladder	Not Reported	NA	NA	stage iv	1029	Stage IV	C67.0	N0	c9c1169c-c203-5ee9-8341-8fddabe40e64	yes	2019-08-08T16:15:17.847397-05:00	2011	0	NA	7th	Trigone of bladder	8130-03-01	22271	not reported	TX	40	172	NA	NA	2.19178	31.4359	Not Reported	0488b1bf-1874-5fcf-96c4-515d484fa717	93	NA	a4adc0ca-d6e9-59c6-8fa4-8d841a823126	-22271	not reported	Alive	white	1951	male	60	NA	yes	Pharmaceutical Therapy, NOS
TCGA-UY-A78M	T2	No	not reported	MX	released	Transitional cell carcinoma	not reported	Bladder, NOS	No	NA	NA	stage iv	NA	Stage IV	C67.9	N2	e4e0f67d-af94-5e69-aee2-41d7b8f06ec6	no	2019-08-08T16:18:40.614160-05:00	NA	0	NA	6th	Bladder, NOS	8120-03-01	29706	not reported	NA	NA	153	NA	NA	NA	23.4952	Not Reported	5e19180a-3d8a-5b9f-ba1f-7edbf73196b4	55	NA	2a8efaf3-e8db-54ca-b80f-7ef7dedf5739	-29706	not hispanic or latino	Dead	asian	NA	female	81	690	not reported	Pharmaceutical Therapy, NOS
TCGA-DK-AA77	T2a	No	not reported	M0	released	Transitional cell carcinoma	not reported	Posterior wall of bladder	No	NA	NA	stage ii	618	Stage II	C67.4	N0	dd7c43cb-31a4-51a4-beec-c663cf4d7781	no	2019-08-08T16:16:22.152882-05:00	2013	0	NA	7th	Posterior wall of bladder	8120-03-01	22365	not reported	NA	NA	172	NA	NA	NA	27.3797	Not Reported	817f29e9-9b06-5f89-a536-a40fe14f7f55	81	NA	08fd0b40-9f77-5e9b-958a-8dea89b2c032	-22365	not hispanic or latino	Alive	white	1952	male	61	NA	yes	Pharmaceutical Therapy, NOS
TCGA-FD-A6TD	T3a	No	not reported	MX	released	Transitional cell carcinoma	not reported	Anterior wall of bladder	Not Reported	NA	NA	stage iii	204	Stage III	C67.3	N0	3cbf4d2f-6956-5a6b-b950-78935ae4c7f0	yes	2019-08-08T16:17:35.431076-05:00	2012	0	NA	7th	Anterior wall of bladder	8120-03-01	28328	not reported	T1	NA	193	NA	NA	NA	39.7326	Not Reported	97aeae8c-93a0-51fb-a5f5-d43addf9fe77	148	NA	451cbae1-4f01-5fac-8f5c-53d933efe33f	-28328	not hispanic or latino	Dead	white	1935	male	77	386	no	Pharmaceutical Therapy, NOS
TCGA-DK-AA6U	NA	No	not reported	M0	released	Transitional cell carcinoma	not reported	Lateral wall of bladder	No	NA	NA	stage ii	578	Stage II	C67.2	N0	cc4d4253-bc86-55ad-9f8e-70d5c673d460	no	2019-08-08T16:16:22.152882-05:00	2013	0	NA	7th	Lateral wall of bladder	8120-03-01	23611	not reported	T2	15	179	NA	NA	0.821918	29.3374	Not Reported	14f312a5-2edb-5f0a-a352-ffb8e57f9c09	94	NA	a99383f6-20ba-5ac4-b4f8-0a19c9eef0a1	-23611	not hispanic or latino	Alive	white	1949	male	64	NA	yes	Pharmaceutical Therapy, NOS
TCGA-GU-A767	T3b	No	not reported	MX	released	Transitional cell carcinoma	not reported	Bladder, NOS	No	NA	NA	stage iv	NA	Stage IV	C67.9	N2	df6c8cd5-0dd2-51a1-aaa3-8f0a5fdae6bb	no	2019-08-08T16:18:08.484365-05:00	2012	0	NA	7th	Bladder, NOS	8120-03-01	29739	not reported	NA	NA	185	NA	NA	NA	22.7904	Not Reported	1548e17d-90e0-5113-9f8e-4223d23eb1f7	78	2012	2074f406-4fef-5017-b5e2-543075a3dc24	-29739	not hispanic or latino	Dead	white	1931	male	81	144	no	Pharmaceutical Therapy, NOS
TCGA-DK-A1AE	T3	No	not reported	M0	released	Transitional cell carcinoma	not reported	Bladder, NOS	No	NA	NA	stage iii	491	Stage III	C67.9	N0	1ad98a08-4a06-5dc4-ac0a-35654d2242e4	no	2019-08-08T16:15:48.249297-05:00	2010	0	NA	6th	Bladder, NOS	8120-03-01	30707	not reported	NA	10	173	NA	NA	0.547945	20.8828	Not Reported	d28ac128-5b85-5708-a637-f6119fb43126	62.5	NA	fa8ffe25-1e1d-5bf7-8d7f-5f330882d20f	-30707	not hispanic or latino	Alive	white	1926	male	84	NA	no	Pharmaceutical Therapy, NOS
TCGA-DK-AA6P	NA	No	not reported	M0	released	Transitional cell carcinoma	not reported	Lateral wall of bladder	No	NA	NA	stage ii	457	Stage II	C67.2	N0	7d95200d-f19f-583e-979f-8a785ae4cbf7	no	2019-08-08T16:16:22.152882-05:00	2013	0	NA	7th	Lateral wall of bladder	8120-03-01	26560	not reported	T2	30	158	NA	NA	1.64384	26.4381	Not Reported	3b51ced3-ec90-553b-b45c-ef4ea28a89ca	66	NA	3e689649-f368-5d9e-9c06-5009343ace58	-26560	not hispanic or latino	Alive	white	1941	female	72	NA	yes	Pharmaceutical Therapy, NOS
TCGA-4Z-AA7M	T3a	No	not reported	M0	released	Transitional cell carcinoma	not reported	Lateral wall of bladder	No	NA	NA	stage iii	495	Stage III	C67.2	N0	915c1c6d-1c45-5300-9d0a-2c52c29ba1eb	no	2019-08-08T16:15:17.847397-05:00	2013	0	NA	7th	Lateral wall of bladder	8120-03-01	23817	not reported	T2	10	184	NA	NA	0.547945	20.3804	Not Reported	80b688c7-a3cb-5e74-a2ee-c6ec702ed558	69	NA	272c8430-d462-5bba-bab6-4c371cde7fca	-23817	not reported	Alive	white	1948	male	65	NA	no	Pharmaceutical Therapy, NOS
TCGA-E7-A541	T2b	No	not reported	MX	released	Papillary transitional cell carcinoma	not reported	Bladder, NOS	No	NA	NA	stage ii	529	Stage II	C67.9	N0	cbea817a-e677-5202-8ef4-22755ae55ba6	no	2019-08-08T16:16:22.152882-05:00	2012	0	NA	7th	Bladder, NOS	8130-03-01	24206	not reported	NA	NA	NA	NA	NA	NA	NA	Not Reported	b2e00f60-ec28-511f-a622-364f8f42b883	NA	NA	9c0f13df-0a22-563e-b564-8f6b58a1b2ba	-24206	not hispanic or latino	Dead	white	1946	male	66	778	no	Pharmaceutical Therapy, NOS
TCGA-ZF-AA5P	T2b	No	not reported	M0	released	Transitional cell carcinoma	not reported	Posterior wall of bladder	No	NA	NA	stage iv	372	Stage IV	C67.4	N2	36d5ac1b-f770-5170-ad27-f6886f2c010c	no	2019-08-08T16:19:49.077828-05:00	2013	0	NA	7th	Posterior wall of bladder	8120-03-01	23971	not reported	T2	62	177	NA	NA	3.39726	26.8122	Not Reported	91073be0-1a53-5512-8919-c357aaef2aea	84	NA	038d6935-2252-5d00-86cf-c8bca05acba1	-23971	not hispanic or latino	Alive	white	1948	male	65	NA	no	Pharmaceutical Therapy, NOS
TCGA-ZF-AA4W	T3b	No	not reported	MX	released	Transitional cell carcinoma	not reported	Bladder, NOS	No	NA	NA	stage iii	1830	Stage III	C67.9	N0	1ac2a6ef-d0a4-5af6-8f34-cfe098bbacee	no	2019-08-08T16:19:49.077828-05:00	2009	0	NA	6th	Bladder, NOS	8120-03-01	20611	not reported	T3	NA	187	NA	NA	NA	27.4529	Not Reported	0ec1b762-f6b6-530b-aacb-f4e8f282f316	96	NA	ec2cc880-1262-5d87-b2fc-b2b8a904a53f	-20611	not hispanic or latino	Alive	white	1953	male	56	NA	yes	Pharmaceutical Therapy, NOS
TCGA-ZF-A9RE	NA	No	not reported	MX	released	Transitional cell carcinoma	not reported	Bladder, NOS	No	NA	NA	stage ii	NA	Stage II	C67.9	NA	ec24a84e-bd6e-5518-a4b3-283aa86eb4ae	no	2019-08-08T16:19:16.645744-05:00	2010	0	NA	7th	Bladder, NOS	8120-03-01	28622	not reported	T2	NA	165	NA	NA	NA	22.7732	Not Reported	94caddaa-5116-569b-a522-e15753ffea47	62	2010	e1997677-66c5-5a3e-a129-d5af89c070eb	-28622	not hispanic or latino	Dead	white	1932	female	78	106	no	Pharmaceutical Therapy, NOS
TCGA-DK-A1AD	T3b	No	not reported	M0	released	Transitional cell carcinoma	not reported	Bladder, NOS	No	NA	NA	stage iv	3420	Stage IV	C67.9	N2	1e4de3a3-e8f1-50fc-80bb-c288fabdb826	no	2019-08-08T16:15:48.249297-05:00	2002	0	NA	5th	Bladder, NOS	8120-03-01	25317	not reported	NA	NA	176	NA	NA	NA	26.0524	Not Reported	9c9f5ce9-c26b-5ef1-8109-4a9d63bafbab	80.7	NA	56a7924d-e947-53b1-8ef1-a10dd6e6679d	-25317	not reported	Alive	white	1933	male	69	NA	not reported	Pharmaceutical Therapy, NOS
TCGA-GU-A42Q	T3b	No	not reported	M0	released	Transitional cell carcinoma	not reported	Bladder, NOS	No	NA	NA	stage iii	231	Stage III	C67.9	N0	d45d0d4b-ea73-5905-a254-18d78e4f2f0d	no	2019-08-08T16:18:08.484365-05:00	2012	0	NA	7th	Bladder, NOS	8120-03-01	24534	not reported	NA	57	185	NA	NA	3.12329	26.0044	Not Reported	22160bde-76f4-5f6c-9909-17df08d722c2	89	NA	03de66b2-1a23-52f3-9fd5-a9bf762ea6cd	-24534	not hispanic or latino	Dead	white	1945	male	67	344	no	Pharmaceutical Therapy, NOS
TCGA-CF-A5UA	T2	No	not reported	M0	released	Transitional cell carcinoma	not reported	Bladder, NOS	No	NA	NA	stage ii	365	Stage II	C67.9	N0	0d52687a-7686-55fd-b933-65eb7f82ad89	no	2019-08-08T16:15:48.249297-05:00	2012	0	NA	6th	Bladder, NOS	8120-03-01	24625	not reported	NA	30	170	NA	NA	1.64384	17.9931	Not Reported	d66304e8-5250-5bad-9ffc-bf2f4fd88ab2	52	NA	c5da45b6-6f36-5640-b08a-3bbe8aadb641	-24625	not hispanic or latino	Alive	asian	1945	male	67	NA	no	Pharmaceutical Therapy, NOS
TCGA-BT-A20W	T2b	No	not reported	M0	released	Transitional cell carcinoma	not reported	Lateral wall of bladder	No	NA	NA	stage ii	NA	Stage II	C67.2	N0	1a57505d-1a54-5aad-a8ff-dbd1955dd062	no	2019-08-08T16:15:17.847397-05:00	2009	0	NA	6th	Lateral wall of bladder	8120-03-01	26078	not reported	T2b	NA	NA	NA	NA	NA	NA	Not Reported	814ee2a1-7e3c-5e37-bd4e-fc6e656e377b	NA	2009	eedd9a3c-ba25-5e6b-b3be-8691d0bd3762	-26078	not hispanic or latino	Dead	white	1938	male	71	254	no	Pharmaceutical Therapy, NOS
TCGA-DK-A1A7	T3	No	not reported	M0	released	Transitional cell carcinoma	not reported	Bladder, NOS	No	NA	NA	stage iv	560	Stage IV	C67.9	N2	701bcb27-3916-56df-845b-aeb00d9c0d57	no	2019-08-08T16:15:48.249297-05:00	2010	0	NA	6th	Bladder, NOS	8120-03-01	24499	not reported	NA	NA	148	NA	NA	NA	21.9138	Not Reported	8bbd8ea8-d20b-5321-b3ee-ada410974d59	48	NA	38b31aff-578d-506a-98df-0dbd351a4c6c	-24499	not hispanic or latino	Alive	white	1943	female	67	NA	yes	Pharmaceutical Therapy, NOS
TCGA-CF-A9FM	T1	No	not reported	M0	released	Papillary transitional cell carcinoma	not reported	Bladder, NOS	No	NA	NA	stage i	398	Stage I	C67.9	N0	781675dc-7b97-5118-ad9f-a8baa9301b57	no	2019-08-08T16:15:48.249297-05:00	2013	0	NA	6th	Bladder, NOS	8130-03-01	18445	not reported	NA	NA	165	NA	NA	NA	19.4674	Not Reported	844a6604-ff1a-57a9-859f-0a4286ecee9a	53	NA	99917f44-e815-5bab-baec-7926fe9f9d14	-18445	not hispanic or latino	Alive	asian	1963	male	50	NA	no	Pharmaceutical Therapy, NOS
TCGA-XF-A9T3	T3b	No	not reported	MX	released	Transitional cell carcinoma	not reported	Bladder, NOS	Not Reported	NA	NA	stage iv	68	Stage IV	C67.9	N2	b262fd90-f42d-5516-aab8-2335100052cb	yes	2019-08-08T16:18:40.614160-05:00	2008	0	NA	4th	Bladder, NOS	8120-03-01	25532	not reported	NA	52	160	NA	NA	2.84932	19.5312	Not Reported	5cc4cc17-40e3-50a7-a9dd-80a86b60bdfd	50	NA	c55bc7d9-da81-5052-bffa-55aa7ae29a72	-25532	not hispanic or latino	Alive	white	1939	female	69	NA	not reported	Pharmaceutical Therapy, NOS
TCGA-E7-A519	T2b	No	not reported	M0	released	Transitional cell carcinoma	not reported	Bladder, NOS	No	NA	NA	stage ii	508	Stage II	C67.9	NX	629b4b05-8c7a-5ccf-8790-ef371b95c330	no	2019-08-08T16:16:22.152882-05:00	2012	0	NA	7th	Bladder, NOS	8120-03-01	26427	not reported	NA	50	176	NA	NA	2.73973	25.5036	Not Reported	2f19f17a-a4f6-57f9-bb5b-8d5f2b68e312	79	NA	18348495-acfe-566b-bc04-764dfb6f5d9c	-26427	not hispanic or latino	Alive	white	1940	male	72	NA	no	Pharmaceutical Therapy, NOS
TCGA-C4-A0F1	T3b	No	not reported	M0	released	Transitional cell carcinoma	not reported	Bladder, NOS	No	NA	NA	stage iii	89	Stage III	C67.9	N0	7763eec5-85bb-5994-9d34-acf2abbc113a	no	2019-08-08T16:15:48.249297-05:00	2006	0	NA	5th	Bladder, NOS	8120-03-01	26178	not reported	NA	75	176	NA	NA	4.10959	26.4721	Not Reported	50911d6a-29a9-5598-ab56-00eaec5819da	82	NA	adda7647-c015-5c6f-95ab-c99ab86ca260	-26178	not reported	Alive	not reported	1935	male	71	NA	not reported	Pharmaceutical Therapy, NOS
TCGA-E5-A4U1	T2b	No	not reported	M0	released	Transitional cell carcinoma	not reported	Bladder, NOS	No	NA	NA	stage ii	1181	Stage II	C67.9	N0	938e55b2-3028-51a3-b297-11df2266474a	no	2019-08-08T16:16:22.152882-05:00	2011	0	NA	7th	Bladder, NOS	8120-03-01	26305	not reported	T2	NA	172	NA	NA	NA	33.464	Not Reported	33ba5f87-8ceb-5ded-9200-25ceffaccb55	99	NA	2a63932f-c31c-51b5-8be0-0582fb0412be	-26305	not hispanic or latino	Alive	not reported	1939	male	72	NA	yes	Pharmaceutical Therapy, NOS
TCGA-FD-A3NA	T2b	No	not reported	MX	released	Transitional cell carcinoma	not reported	Posterior wall of bladder	Not Reported	NA	NA	stage ii	1845	Stage II	C67.4	N0	04b26302-055c-5613-906c-7a6feae29a93	yes	2019-08-08T16:16:53.725780-05:00	2009	0	NA	6th	Posterior wall of bladder	8120-03-01	21936	not reported	NA	45	177.8	NA	NA	2.46575	25.5403	Not Reported	220ffb3f-4966-50db-8b23-6672e2d6c87c	80.74	NA	11e853f9-e12d-577a-a176-5f7fe73f0fbb	-21936	not hispanic or latino	Alive	white	1949	male	60	NA	no	Pharmaceutical Therapy, NOS
TCGA-KQ-A41O	T3	No	not reported	M0	released	Transitional cell carcinoma	not reported	Bladder, NOS	Not Reported	NA	NA	stage iv	1538	Stage IV	C67.9	N1	a4e059f2-d702-51a5-8f0c-cba5a3877af8	yes	2019-08-08T16:18:08.484365-05:00	2011	0	NA	7th	Bladder, NOS	8120-03-01	30774	not reported	TX	NA	163	NA	NA	NA	18.8189	Not Reported	de0b8443-7670-5591-8403-85e3df858625	50	NA	0b7f6f57-1477-5390-9c88-7c4834dd30ba	-30774	not reported	Alive	not reported	1927	male	84	NA	no	Pharmaceutical Therapy, NOS
TCGA-CF-A47V	T2	No	not reported	M0	released	Papillary transitional cell carcinoma	not reported	Bladder, NOS	No	NA	NA	stage ii	379	Stage II	C67.9	N0	ca79097f-1d2a-5622-8679-0e6c33a008d2	no	2019-08-08T16:15:48.249297-05:00	2012	0	NA	7th	Bladder, NOS	8130-03-01	19265	not reported	T2	NA	171	NA	NA	NA	20.1771	Not Reported	082e8879-2c58-52b8-a657-aa4084489ee4	59	NA	d26110e2-ef82-59ce-949b-d0cb44ecaefa	-19265	not hispanic or latino	Alive	asian	1960	male	52	NA	no	Pharmaceutical Therapy, NOS
TCGA-FT-A61P	T3b	No	not reported	MX	released	Transitional cell carcinoma	not reported	Bladder, NOS	Not Reported	NA	NA	stage iv	337	Stage IV	C67.9	N2	cfd3650c-fd00-50ee-853f-64f4f4e54240	yes	2019-08-08T16:17:35.431076-05:00	2013	0	NA	7th	Bladder, NOS	8120-03-01	28082	not reported	NA	4	170	NA	NA	0.219178	30.4498	Not Reported	6547a0a3-06bc-5158-9634-5e971b66ddf0	88	NA	700c8415-94e9-5711-a122-84c87262bb2c	-28082	not hispanic or latino	Alive	white	1937	male	76	NA	no	Pharmaceutical Therapy, NOS
TCGA-YF-AA3M	T2a	Yes	not reported	MX	released	Transitional cell carcinoma	not reported	Lateral wall of bladder	Not Reported	NA	NA	stage ii	415	Stage II	C67.2	NX	c9768732-264c-5254-8cfb-10c046106570	yes	2019-08-08T16:19:16.645744-05:00	2013	0	NA	7th	Lateral wall of bladder	8120-03-01	21097	not reported	NA	58	168	NA	NA	3.17808	27.2817	Not Reported	b9826fd9-418b-5517-9fd3-5fb2aeb8d13f	77	NA	3979664a-7665-530f-b72f-5762e6006c70	-21097	hispanic or latino	Alive	not reported	1956	male	57	NA	yes	Pharmaceutical Therapy, NOS
TCGA-FD-A43N	T3a	No	not reported	MX	released	Transitional cell carcinoma	not reported	Posterior wall of bladder	No	NA	NA	stage iii	699	Stage III	C67.4	N0	92157042-1f08-5a90-b01c-b7a9345ed7f9	no	2019-08-08T16:16:53.725780-05:00	2011	0	NA	7th	Posterior wall of bladder	8120-03-01	27833	not reported	T2	112	173	NA	NA	6.13699	35.7513	Not Reported	c4408a56-92b7-538d-bf07-73507a6bb7a6	107	NA	f438ef6e-f2e8-5007-a189-78adf54cb41d	-27833	not hispanic or latino	Alive	white	1935	male	76	NA	no	Pharmaceutical Therapy, NOS
TCGA-GD-A3OP	T4a	No	not reported	MX	released	Transitional cell carcinoma	not reported	Bladder, NOS	No	NA	NA	stage iv	64	Stage IV	C67.9	N2	eb33f4c4-5a01-5da3-a735-b6fa9b706657	no	2019-08-08T16:17:35.431076-05:00	2011	0	NA	7th	Bladder, NOS	8120-03-01	30956	not reported	NA	NA	NA	NA	NA	NA	NA	Not Reported	897e56dc-1f09-5203-a594-c79340889c62	NA	NA	5f4725ee-f7e9-5c1f-92a7-cadf8407ab33	-30956	not hispanic or latino	Alive	white	1927	female	84	NA	not reported	Pharmaceutical Therapy, NOS
TCGA-E7-A6ME	T2b	No	not reported	M0	released	Transitional cell carcinoma	not reported	Anterior wall of bladder	No	NA	NA	stage ii	731	Stage II	C67.3	NX	136e3d62-528e-5b1c-a735-1c079aaae4eb	no	2019-08-08T16:16:53.725780-05:00	2013	0	NA	7th	Anterior wall of bladder	8120-03-01	27670	not reported	T2	15	167	NA	NA	0.821918	21.1553	Not Reported	78bade43-6963-5527-9fc2-f061761c6cc9	59	NA	8f05291f-e625-5f2d-b072-41f54ee83b44	-27670	not hispanic or latino	Alive	asian	1938	male	75	NA	no	Pharmaceutical Therapy, NOS
TCGA-DK-AA6M	T2	No	not reported	M0	released	Transitional cell carcinoma	not reported	Lateral wall of bladder	Not Reported	NA	NA	stage ii	1582	Stage II	C67.2	N0	cc35fed0-c312-5666-8664-4860be16084e	yes	2019-08-08T16:16:22.152882-05:00	2010	0	NA	7th	Lateral wall of bladder	8120-03-01	23574	not reported	T2	NA	159	NA	NA	NA	29.6665	Not Reported	2b98ef0c-a879-5de9-b8f3-f233f6aa67a8	75	NA	7c346c89-7bd1-50f0-8675-32775c860242	-23574	not hispanic or latino	Alive	white	1946	female	64	NA	yes	Pharmaceutical Therapy, NOS
TCGA-CF-A47W	T2	No	not reported	M0	released	Papillary transitional cell carcinoma	not reported	Bladder, NOS	No	NA	NA	stage ii	368	Stage II	C67.9	N0	d879cb66-9671-5ca5-a4a7-c35b33d8d5df	no	2019-08-08T16:15:48.249297-05:00	2012	0	NA	7th	Bladder, NOS	8130-03-01	15497	not reported	T2	10	169	NA	NA	0.547945	21.0077	Not Reported	d8b6d45d-dc39-5974-927f-5a56c0e7ccc1	60	NA	6df20ac0-2d71-5ce3-9c46-bbf83dfe3e19	-15497	not hispanic or latino	Alive	asian	1970	male	42	NA	no	Pharmaceutical Therapy, NOS
TCGA-XF-A9ST	T3b	No	not reported	MX	released	Papillary transitional cell carcinoma	not reported	Bladder, NOS	Not Reported	NA	NA	stage iii	NA	Stage III	C67.9	N0	346ae698-d036-5cad-a0a6-3c144376398d	yes	2019-08-08T16:18:40.614160-05:00	2005	0	NA	6th	Bladder, NOS	8130-03-01	25080	not reported	NA	60	178	NA	NA	3.28767	31.8773	Not Reported	fa49aae1-f9e8-5a11-9ad4-52065720cad5	101	2005	8efea06e-06d9-5643-affc-63e0bb4d5836	-25080	not hispanic or latino	Dead	white	1937	male	68	128	no	Pharmaceutical Therapy, NOS
TCGA-FD-A3SN	T3b	No	not reported	MX	released	Transitional cell carcinoma	not reported	Trigone of bladder	No	NA	NA	stage iii	887	Stage III	C67.0	N0	72cc38b3-ff9d-51c7-859f-2568c745de62	no	2019-08-08T16:16:53.725780-05:00	2011	0	NA	7th	Trigone of bladder	8120-03-01	29169	not reported	NA	5	170	NA	NA	0.273973	24.2215	Not Reported	c0ae7d29-da9f-58a1-ab16-3e003aaaac50	70	NA	8cedbd3d-125a-56bd-b310-b33e96cc1b3e	-29169	hispanic or latino	Alive	white	1932	male	79	NA	yes	Pharmaceutical Therapy, NOS
TCGA-FD-A3B6	T2b	No	not reported	MX	released	Papillary transitional cell carcinoma	not reported	Posterior wall of bladder	Not Reported	NA	NA	stage ii	209	Stage II	C67.4	N0	30298f42-74b5-52d3-af7b-f1584c2d2277	yes	2019-08-08T16:16:53.725780-05:00	2011	0	NA	7th	Posterior wall of bladder	8130-03-01	27541	not reported	T2	60	172.72	NA	NA	3.28767	24.3261	Not Reported	91072b32-08c4-5d46-b7af-855496b56b86	72.57	NA	b6f278a3-d228-5361-a5ce-b633d6e432aa	-27541	not hispanic or latino	Dead	white	1936	male	75	1005	no	Pharmaceutical Therapy, NOS
TCGA-ZF-A9R7	NA	No	not reported	M0	released	Transitional cell carcinoma	not reported	Bladder, NOS	No	NA	NA	stage ii	665	Stage II	C67.9	NX	47cfbec1-f690-5aed-a10d-8823759123ec	no	2019-08-08T16:19:16.645744-05:00	2011	0	NA	7th	Bladder, NOS	8120-03-01	28063	not reported	T2	NA	159	NA	NA	NA	26.1066	Not Reported	b8a8ea12-daab-5e8d-8e42-626408b8ff8c	66	NA	ff04d8e7-4f18-53f0-a0a6-894ec8d51a72	-28063	not hispanic or latino	Alive	white	1935	female	76	NA	no	Pharmaceutical Therapy, NOS
TCGA-FD-A62P	T2b	Yes	not reported	MX	released	Transitional cell carcinoma	not reported	Posterior wall of bladder	No	NA	NA	stage ii	NA	Stage II	C67.4	N0	c41a2f4c-6dfa-5c13-be4c-14d55967e025	no	2019-08-08T16:17:35.431076-05:00	2012	0	NA	7th	Posterior wall of bladder	8120-03-01	27843	not reported	NA	NA	193	NA	NA	NA	29.531	Not Reported	6410aed2-c732-5523-8d88-62a9f4575f5b	110	2012	951cd549-89d5-5695-a45f-c94d57ad4915	-27843	not hispanic or latino	Dead	white	1936	male	76	191	no	Pharmaceutical Therapy, NOS
TCGA-LC-A66R	T4a	No	not reported	MX	released	Transitional cell carcinoma	not reported	Bladder, NOS	No	NA	NA	stage iv	466	Stage IV	C67.9	N2	a01c300b-a9ed-58b0-85c4-7ce6e333ef11	no	2019-08-08T16:18:08.484365-05:00	2012	0	NA	7th	Bladder, NOS	8120-03-01	28793	not reported	T4a	NA	180	NA	NA	NA	20.9877	Not Reported	9db08f9e-7aea-5157-8e7d-21ccf3b69e15	68	NA	1dab1b3c-4931-501d-a88a-5c4c31f2f186	-28793	not hispanic or latino	Alive	white	1934	male	78	NA	no	Pharmaceutical Therapy, NOS
TCGA-DK-AA76	NA	No	not reported	M0	released	Transitional cell carcinoma	not reported	Anterior wall of bladder	No	NA	NA	stage ii	366	Stage II	C67.3	N0	2fd1a497-437f-5180-820b-6c39f1ee009b	no	2019-08-08T16:16:22.152882-05:00	2013	0	NA	7th	Anterior wall of bladder	8120-03-01	23542	not reported	T2	40	161	NA	NA	2.19178	32.7919	Not Reported	e7254a2f-7b5b-598a-8e9e-3e9eae40d4e9	85	NA	a695f583-b66e-5a5c-a1d4-de5aea3cd39f	-23542	not hispanic or latino	Alive	white	1949	female	64	NA	yes	Pharmaceutical Therapy, NOS
TCGA-XF-AAMH	T3b	No	not reported	MX	released	Transitional cell carcinoma	not reported	Bladder, NOS	No	NA	NA	stage iv	NA	Stage IV	C67.9	N1	b61d6c1b-0013-5c6f-9709-d4a6cb164abb	no	2019-08-08T16:19:16.645744-05:00	2005	0	NA	6th	Bladder, NOS	8120-03-01	29547	not reported	NA	20	158	NA	NA	1.09589	34.8502	Not Reported	e95907e7-abed-576d-a2d8-cb8d8e25d3e8	87	2005	61d0bdae-ddda-5e59-bbae-bd53c4048701	-29547	not hispanic or latino	Dead	white	1925	male	80	344	no	Pharmaceutical Therapy, NOS
TCGA-GC-A6I3	T3a	No	not reported	MX	released	Transitional cell carcinoma	not reported	Bladder, NOS	No	NA	NA	stage iv	0	Stage IV	C67.9	N1	100ac192-0981-58ec-8734-b54512416b2e	no	2019-08-08T16:17:35.431076-05:00	2013	0	NA	7th	Bladder, NOS	8120-03-01	32872	not reported	T3a	NA	139	NA	NA	NA	68.3194	Not Reported	28b02413-7097-5366-802a-877aafce69f5	132	NA	e20a5b08-8b7e-50a7-8773-274a85b7a2c8	-32872	not hispanic or latino	Alive	black or african american	1923	female	90	NA	no	Pharmaceutical Therapy, NOS
TCGA-XF-A8HD	T3a	No	not reported	MX	released	Transitional cell carcinoma	not reported	Bladder, NOS	No	NA	NA	stage iii	2964	Stage III	C67.9	N0	c3bb52c1-9bd6-5e07-bcd5-543e438b0cf1	no	2019-08-08T16:18:40.614160-05:00	2006	0	NA	6th	Bladder, NOS	8120-03-01	28305	not reported	T2	12	180	NA	NA	0.657534	23.7654	Not Reported	55d31466-47fa-581a-8e96-b6e1b2dcac13	77	NA	289fe831-5ea2-526a-90b7-d4a21814f450	-28305	not hispanic or latino	Alive	white	1929	male	77	NA	no	Pharmaceutical Therapy, NOS
TCGA-ZF-A9R2	T2b	No	not reported	M0	released	Papillary transitional cell carcinoma	not reported	Bladder, NOS	Not Reported	NA	NA	stage ii	642	Stage II	C67.9	N0	c27f6068-7756-57c1-a92a-b60313f6f7b5	yes	2019-08-08T16:19:16.645744-05:00	2013	0	NA	7th	Bladder, NOS	8130-03-01	27537	not reported	T1	58	177	NA	NA	3.17808	20.1092	Not Reported	90d8c9c6-7e84-5449-bd99-70909cf3525c	63	NA	9ca59367-50bb-58e8-80e0-f17efe04d79f	-27537	not hispanic or latino	Alive	white	1938	male	75	NA	no	Pharmaceutical Therapy, NOS
TCGA-BT-A0S7	T4a	No	not reported	MX	released	Transitional cell carcinoma	not reported	Bladder, NOS	No	NA	NA	stage iii	NA	Stage III	C67.9	N0	94660927-e346-5b40-8d70-0599b2fc0038	no	2019-08-08T16:15:17.847397-05:00	2007	0	NA	6th	Bladder, NOS	8120-03-01	27533	not reported	NA	NA	NA	NA	NA	NA	NA	Not Reported	ee7c04f2-0c8f-5ce3-b73b-a0334d42d7a7	104	2007	012ac9d8-7571-5c46-a371-c97ac39dfec3	-27533	not hispanic or latino	Dead	white	1932	male	75	200	no	Pharmaceutical Therapy, NOS
TCGA-CF-A8HY	T2	No	not reported	M0	released	Transitional cell carcinoma	not reported	Bladder, NOS	No	NA	NA	stage ii	345	Stage II	C67.9	N0	2bb7e236-84ec-56fd-91fd-512635162960	no	2019-08-08T16:15:48.249297-05:00	2013	0	NA	6th	Bladder, NOS	8120-03-01	21636	not reported	NA	NA	174	NA	NA	NA	21.7994	Not Reported	45bc4232-ff57-52ca-a865-4b3a2dee8c12	66	NA	731eeff3-e33d-517e-97ee-9fbb4c3b33ae	-21636	not hispanic or latino	Alive	asian	1954	male	59	NA	no	Pharmaceutical Therapy, NOS
TCGA-FD-A3B4	T4a	No	not reported	MX	released	Transitional cell carcinoma	not reported	Lateral wall of bladder	No	NA	NA	stage iii	477	Stage III	C67.2	N0	7a672159-7d3c-5f0a-ba71-e21429300c4e	no	2019-08-08T16:16:53.725780-05:00	2011	0	NA	7th	Lateral wall of bladder	8120-03-01	20379	not reported	T2	30	160	NA	NA	1.64384	26.5625	Not Reported	ae2265ff-fa17-5b1c-86b1-1d03544ffc47	68	NA	26e5ed2d-a3a2-57b7-a047-fc0275780652	-20379	not hispanic or latino	Dead	black or african american	1956	female	55	510	yes	Pharmaceutical Therapy, NOS
TCGA-ZF-A9RF	T1	No	not reported	M0	released	Transitional cell carcinoma	not reported	Bladder, NOS	No	NA	NA	stage ii	1949	Stage II	C67.9	NX	81d1ce08-c5fc-5ab5-bcd1-e51562240852	no	2019-08-08T16:19:16.645744-05:00	2009	0	NA	6th	Bladder, NOS	8120-03-01	27281	not reported	T2	52	NA	NA	NA	2.84932	NA	Not Reported	4f17db54-1766-5175-905d-4f456fcadb34	NA	NA	74205658-f87e-5676-a275-e823bf4229bd	-27281	not hispanic or latino	Alive	white	1935	male	74	NA	no	Pharmaceutical Therapy, NOS
TCGA-FD-A3SQ	T3a	No	not reported	MX	released	Transitional cell carcinoma	not reported	Lateral wall of bladder	Not Reported	NA	NA	stage iv	NA	Stage IV	C67.2	N2	3899b702-eafc-51a2-aa24-2e36e34fbfde	yes	2019-08-08T16:16:53.725780-05:00	2008	0	NA	6th	Lateral wall of bladder	8120-03-01	22687	not reported	NA	60	196	NA	NA	3.28767	23.1674	Not Reported	56e6b584-cc60-52c2-91f2-56eae81f4645	89	2011	57ce23b0-79bf-51fd-9b3f-312b7df4e34b	-22687	not hispanic or latino	Dead	white	1946	male	62	1423	yes	Pharmaceutical Therapy, NOS
TCGA-FD-A43X	T2a	No	not reported	MX	released	Papillary transitional cell carcinoma	not reported	Posterior wall of bladder	Not Reported	NA	NA	stage ii	110	Stage II	C67.4	N0	8f9cf785-c249-5fda-b3c7-d02646910ce0	yes	2019-08-08T16:16:53.725780-05:00	2012	0	NA	7th	Posterior wall of bladder	8130-03-01	30764	not reported	T1	60	165	NA	NA	3.28767	24.2424	Not Reported	580dff05-837c-5dac-bf93-c65461474c8e	66	NA	778d714b-52cd-5533-8190-8c8bedb03856	-30764	not hispanic or latino	Alive	white	1928	male	84	NA	no	Pharmaceutical Therapy, NOS
TCGA-BT-A42C	NA	No	not reported	M0	released	Papillary transitional cell carcinoma	not reported	Lateral wall of bladder	Not Reported	NA	NA	stage ii	873	Stage II	C67.2	N0	43176966-46f4-5f0d-b2c1-3237ddf22b90	yes	2019-08-08T16:15:17.847397-05:00	2011	0	NA	7th	Lateral wall of bladder	8130-03-01	23584	not reported	T2a	132	152	NA	NA	7.23288	25.5367	Not Reported	04e82333-c934-5a77-a60b-536c6608823b	59	NA	f554fae6-d482-5d4e-a6fe-78557afe08fc	-23584	not hispanic or latino	Alive	white	1947	male	64	NA	no	Pharmaceutical Therapy, NOS
TCGA-DK-A6B5	T4a	No	not reported	M0	released	Transitional cell carcinoma	not reported	Anterior wall of bladder	Not Reported	NA	NA	stage iv	1542	Stage IV	C67.3	N2	4ebf2bf8-0223-5523-b08e-2fff7476bcd7	yes	2019-08-08T16:16:22.152882-05:00	2010	0	NA	6th	Anterior wall of bladder	8120-03-01	16453	not reported	NA	NA	180	NA	NA	NA	29.321	Not Reported	ab039eae-6b92-5c8a-a2da-673724fa5369	95	NA	6caf2c0b-5d00-5571-bb0f-129004b1f103	-16453	not hispanic or latino	Alive	white	1965	male	45	NA	yes	Pharmaceutical Therapy, NOS
TCGA-DK-AA6Q	T3	No	not reported	M0	released	Transitional cell carcinoma	not reported	Posterior wall of bladder	No	NA	NA	stage iv	NA	Stage IV	C67.4	N1	b0e13787-7f6c-5167-bef7-4fd89aa805ff	no	2019-08-08T16:16:22.152882-05:00	2012	0	NA	7th	Posterior wall of bladder	8120-03-01	22314	not reported	T2	NA	158	NA	NA	NA	25.6369	Not Reported	40ee6cbf-9e07-5bb5-a45c-ba32c48740aa	64	2013	4959fe7e-986a-51ed-acb4-2346591bf8ca	-22314	not hispanic or latino	Dead	white	1951	female	61	413	yes	Pharmaceutical Therapy, NOS
TCGA-ZF-AA4U	T4a	No	not reported	MX	released	Transitional cell carcinoma	not reported	Bladder, NOS	No	NA	NA	stage iii	NA	Stage III	C67.9	NX	7adcc316-0607-58e5-9e0f-898483d63ef4	no	2019-08-08T16:19:16.645744-05:00	2008	0	NA	6th	Bladder, NOS	8120-03-01	25682	not reported	T2	25	180	NA	NA	1.36986	29.321	Not Reported	899538f1-5337-50c4-84e6-85cfe968c9bd	95	2008	5c291010-359d-5194-8540-0bce7814f5e5	-25682	not hispanic or latino	Dead	white	1938	male	70	262	no	Pharmaceutical Therapy, NOS
TCGA-K4-A6MB	T3b	No	not reported	MX	released	Transitional cell carcinoma	not reported	Trigone of bladder	No	NA	NA	stage iv	469	Stage IV	C67.0	N1	1ae7ee4d-d736-51a6-b4bc-186ed8f1f578	no	2019-08-08T16:18:08.484365-05:00	2013	0	NA	7th	Trigone of bladder	8120-03-01	23664	not reported	T3	NA	178	NA	NA	NA	27.7743	Not Reported	ea222510-3854-5fb9-b5cd-289c179417ef	88	NA	1050f12f-82c4-57b9-9ba1-d128f0a1f67d	-23664	not hispanic or latino	Alive	white	1949	male	64	NA	yes	Pharmaceutical Therapy, NOS
TCGA-4Z-AA82	T2a	No	not reported	M0	released	Transitional cell carcinoma	not reported	Posterior wall of bladder	No	NA	NA	stage iv	1538	Stage IV	C67.4	N1	948029c4-616d-5e10-b947-f3fdbfdd3838	no	2019-08-08T16:15:17.847397-05:00	2010	0	NA	7th	Posterior wall of bladder	8120-03-01	21893	not reported	T2	NA	176	NA	NA	NA	19.6927	Not Reported	41b724f0-1548-51a6-a054-d5edcc657e83	61	NA	96c5ffa9-cf3e-54c3-9b4c-5f2c29cc16dd	-21893	not reported	Dead	black or african american	1951	male	59	1556	no	Pharmaceutical Therapy, NOS
TCGA-FD-A3B5	T2b	No	not reported	MX	released	Transitional cell carcinoma	not reported	Posterior wall of bladder	No	NA	NA	stage iv	NA	Stage IV	C67.4	N1	5fe0cabc-5730-56bf-9597-b34a05036011	no	2019-08-08T16:16:53.725780-05:00	2011	0	NA	7th	Posterior wall of bladder	8120-03-01	31442	not reported	T2	25	177.8	NA	NA	1.36986	22.9559	Not Reported	d52a17af-a04d-5ca2-a27d-07276392c8ba	72.57	2011	412d2a83-ea8e-541e-b3ec-380bf6ed4bce	-31442	not hispanic or latino	Dead	black or african american	1925	male	86	272	no	Pharmaceutical Therapy, NOS
TCGA-CU-A3QU	T2b	No	not reported	M0	released	Transitional cell carcinoma	not reported	Bladder, NOS	No	NA	NA	stage iv	158	Stage IV	C67.9	N1	c8cc206a-17b2-50bd-b149-cace8de6d893	no	2019-08-08T16:15:48.249297-05:00	2011	0	NA	7th	Bladder, NOS	8120-03-01	21233	not reported	NA	15	173	NA	NA	0.821918	29.0688	Not Reported	7e8b27d9-d521-56d3-9394-088fe9bb8351	87	NA	933b7600-7978-569b-ad4b-a57fffebaba9	-21233	not hispanic or latino	Alive	white	1953	male	58	NA	no	Pharmaceutical Therapy, NOS
TCGA-GV-A3QK	T4a	No	not reported	M0	released	Transitional cell carcinoma	not reported	Bladder, NOS	Not Reported	NA	NA	stage iv	832	Stage IV	C67.9	N2	12e2402b-379b-516f-8ac9-dbb33959d547	yes	2019-08-08T16:18:08.484365-05:00	2012	0	NA	7th	Bladder, NOS	8120-03-01	20802	not reported	NA	45	161	NA	NA	2.46575	32.0204	Not Reported	449e6b8e-0e5b-51f4-99dd-97478d630b77	83	NA	5b16aa06-3694-54b5-ba9d-b006e2b0fa86	-20802	not hispanic or latino	Alive	white	1956	female	56	NA	yes	Pharmaceutical Therapy, NOS
TCGA-DK-A6AW	T2a	No	not reported	M0	released	Transitional cell carcinoma	not reported	Trigone of bladder	Not Reported	NA	NA	stage ii	1621	Stage II	C67.0	N0	dc86318c-5077-50b5-a869-e7ba4bdc71ee	yes	2019-08-08T16:16:22.152882-05:00	2010	0	NA	6th	Trigone of bladder	8120-03-01	25644	not reported	NA	25	173	NA	NA	1.36986	31.7418	Not Reported	c3587a26-914d-5775-b70b-4ccb086f05c3	95	NA	e2a8a947-8e87-5a6d-ad47-a263319f7987	-25644	not hispanic or latino	Alive	white	1940	male	70	NA	no	Pharmaceutical Therapy, NOS
TCGA-FD-A3N6	T2b	No	not reported	MX	released	Transitional cell carcinoma	not reported	Anterior wall of bladder	No	NA	NA	stage ii	851	Stage II	C67.3	N0	f30d0bc2-66c9-5ca0-951a-634e38f01ed6	no	2019-08-08T16:16:53.725780-05:00	2011	0	NA	7th	Anterior wall of bladder	8120-03-01	15758	not reported	NA	8.25	170.18	NA	NA	0.452055	49.3349	Not Reported	17723958-272e-5fd1-a982-64233e2be7bd	142.88	NA	cd3480b2-5c85-57e8-9c82-edb593a3a847	-15758	not hispanic or latino	Alive	black or african american	1968	female	43	NA	no	Pharmaceutical Therapy, NOS
TCGA-G2-A3IB	NA	No	not reported	MX	released	Transitional cell carcinoma	not reported	Bladder, NOS	No	NA	NA	stage ii	214	Stage II	C67.9	NX	c4e50bc8-2321-5989-a4ed-b5ff9cf5d14e	no	2019-08-08T16:17:35.431076-05:00	2008	0	NA	6th	Bladder, NOS	8120-03-01	24149	not reported	T2a	NA	165	NA	NA	NA	30.7071	Not Reported	7cf513af-a80e-5cc3-b8f2-0f249fbcfeaf	83.6	NA	dc019b6b-2785-5918-b589-84f73ed11ef4	-24149	not hispanic or latino	Dead	black or african american	1942	male	66	220	yes	Pharmaceutical Therapy, NOS
TCGA-BL-A5ZZ	T4a	No	not reported	MX	released	Transitional cell carcinoma	not reported	Posterior wall of bladder	Not Reported	NA	NA	stage iii	377	Stage III	C67.4	N0	4ad80ea6-06f8-5d38-842e-8a4361a0fc25	yes	2019-08-08T16:15:17.847397-05:00	2012	0	NA	7th	Posterior wall of bladder	8120-03-01	29247	not reported	NA	30	163	NA	NA	1.64384	26.7229	Not Reported	8c367d48-144a-58fa-b574-f0414d217d2d	71	NA	c4c95f28-a1a4-57c7-8a58-c4f2d81f2346	-29247	not hispanic or latino	Alive	white	1932	female	80	NA	yes	Pharmaceutical Therapy, NOS
TCGA-XF-A8HF	T3a	No	not reported	M0	released	Transitional cell carcinoma	not reported	Bladder, NOS	No	NA	NA	stage iii	1709	Stage III	C67.9	N0	a9a006b5-9e16-5f76-945d-d7775aa3d3fc	no	2019-08-08T16:18:40.614160-05:00	2004	0	NA	6th	Bladder, NOS	8120-03-01	29288	not reported	NA	1	183	NA	NA	0.0547945	24.7843	Not Reported	1293da20-ac34-5816-8a8f-61b2752e888d	83	NA	793a7138-3932-5290-a615-1551ebe45dde	-29288	not hispanic or latino	Dead	white	1924	male	80	2954	no	Pharmaceutical Therapy, NOS
TCGA-XF-AAN1	T4a	No	not reported	M0	released	Papillary transitional cell carcinoma	not reported	Bladder, NOS	Not Reported	NA	NA	stage iii	NA	Stage III	C67.9	N0	1a108cfa-d5ea-57d1-88da-eae8fd94a20e	yes	2019-08-08T16:19:16.645744-05:00	2006	0	NA	6th	Bladder, NOS	8130-03-01	27687	not reported	NA	47	168	NA	NA	2.57534	32.5964	Not Reported	b7945cd5-26a6-58c3-ac37-6425fa6fbb4a	92	2008	49d0b7cd-c9e9-521b-a2d9-181f52757e96	-27687	not hispanic or latino	Dead	not reported	1931	female	75	941	no	Pharmaceutical Therapy, NOS
TCGA-DK-A2I6	T2b	No	not reported	M0	released	Transitional cell carcinoma	not reported	Trigone of bladder	Not Reported	NA	NA	stage iv	2656	Stage IV	C67.0	N1	ade4f685-7676-5f1b-be10-be5ea76f79e4	yes	2019-08-08T16:16:22.152882-05:00	2005	0	NA	6th	Trigone of bladder	8120-03-01	29789	not reported	NA	16	178	NA	NA	0.876712	27.9321	Not Reported	9355895f-8fa2-57b1-aa07-5db9ec3d354e	88.5	NA	a259e0d7-cf88-52ef-b505-df84952ad8d4	-29789	not hispanic or latino	Alive	white	1924	male	81	NA	no	Pharmaceutical Therapy, NOS
TCGA-XF-A9SY	T3b	No	not reported	MX	released	Transitional cell carcinoma	not reported	Bladder, NOS	Not Reported	NA	NA	stage iv	640	Stage IV	C67.9	N2	dbdd0b41-b3ab-56cc-9853-de7f94c4cff9	yes	2019-08-08T16:18:40.614160-05:00	2006	0	NA	6th	Bladder, NOS	8120-03-01	22212	not reported	NA	40	168	NA	NA	2.19178	22.6757	Not Reported	f5c2b0fc-9099-5f07-a9a2-7e35d50c4ef0	64	NA	3702ca08-2380-5775-bc46-62dd9fc9f943	-22212	not hispanic or latino	Alive	white	1946	female	60	NA	yes	Pharmaceutical Therapy, NOS
TCGA-K4-A3WV	T2b	No	not reported	MX	released	Transitional cell carcinoma	not reported	Bladder, NOS	No	NA	NA	stage ii	646	Stage II	C67.9	N0	17b6a319-ca82-5b6a-bfc6-ce2fc1b50c34	no	2019-08-08T16:18:08.484365-05:00	2011	0	NA	7th	Bladder, NOS	8120-03-01	28444	not reported	NA	80	NA	NA	NA	4.38356	NA	Not Reported	bfb52f09-4dfc-5c63-b488-df833624bd5f	NA	NA	5b539b2b-7050-50ba-b7eb-78e4e68160de	-28444	hispanic or latino	Alive	white	1934	female	77	NA	no	Pharmaceutical Therapy, NOS
TCGA-FD-A6TE	T3a	No	not reported	MX	released	Transitional cell carcinoma	not reported	Trigone of bladder	No	NA	NA	stage iv	376	Stage IV	C67.0	N2	a97f59bf-e567-54fa-ac35-11e11f14a069	no	2019-08-08T16:17:35.431076-05:00	2013	0	NA	7th	Trigone of bladder	8120-03-01	19874	not reported	NA	20	180	NA	NA	1.09589	20.0617	Not Reported	7a381b26-952b-5073-8144-93c7d24052cc	65	NA	76e0bcb2-e947-54b7-a297-804a49226eb9	-19874	not hispanic or latino	Alive	white	1959	male	54	NA	no	Pharmaceutical Therapy, NOS
TCGA-GU-AATQ	T3b	No	not reported	MX	released	Transitional cell carcinoma	not reported	Bladder, NOS	No	NA	NA	stage iii	NA	Stage III	C67.9	N0	72441939-dce5-52ac-a5b2-2adf6dd85ce8	no	2019-08-08T16:18:08.484365-05:00	2013	0	NA	7th	Bladder, NOS	8120-03-01	25185	not reported	T2	30	170	NA	NA	1.64384	25.2595	Not Reported	7624c7a3-b0ce-5b26-ab2a-43ab633e966c	73	2013	4b210b10-030f-5960-b9e0-82def1b47abd	-25185	not hispanic or latino	Dead	white	1945	male	68	213	no	Pharmaceutical Therapy, NOS
TCGA-CF-A47X	T2	No	not reported	M0	released	Papillary transitional cell carcinoma	not reported	Bladder, NOS	No	NA	NA	stage ii	384	Stage II	C67.9	N0	82d9dc61-fdf4-5e7d-b8b1-5f8bebddb4cd	no	2019-08-08T16:15:48.249297-05:00	2012	0	NA	7th	Bladder, NOS	8130-03-01	22200	not reported	T2	20	175	NA	NA	1.09589	20.2449	Not Reported	6b405d18-bc88-560a-9e1b-01415cd2c332	62	NA	76cf667e-8963-5470-8eff-31270b102cda	-22200	not hispanic or latino	Alive	asian	1952	male	60	NA	no	Pharmaceutical Therapy, NOS
TCGA-ZF-A9RC	T3a	No	not reported	MX	released	Transitional cell carcinoma	not reported	Lateral wall of bladder	No	NA	NA	stage iii	2868	Stage III	C67.2	N0	4da6422f-8bc0-5ab2-93f3-1faa469890e4	no	2019-08-08T16:19:16.645744-05:00	2007	0	NA	6th	Lateral wall of bladder	8120-03-01	28275	not reported	T2	NA	175	NA	NA	NA	32.3265	Not Reported	d67eea3f-a630-5aa8-a8a8-6f44dfaf4d38	99	NA	ce607cbd-d112-5648-b29e-5f2c5a68baee	-28275	not hispanic or latino	Alive	white	1930	male	77	NA	no	Pharmaceutical Therapy, NOS
TCGA-E7-A4IJ	T2b	No	not reported	M0	released	Papillary transitional cell carcinoma	not reported	Bladder, NOS	No	NA	NA	stage ii	408	Stage II	C67.9	NX	d8cf8323-64a5-5678-b784-a860c57f4499	no	2019-08-08T16:16:22.152882-05:00	2012	0	NA	7th	Bladder, NOS	8130-03-01	20723	not reported	NA	NA	156	NA	NA	NA	18.902	Not Reported	afb193aa-4722-51ab-a87e-e008e4749306	46	NA	76eb4501-8f4a-5de1-a726-8d1536c5d479	-20723	not hispanic or latino	Dead	asian	1956	male	56	674	no	Pharmaceutical Therapy, NOS
TCGA-DK-A1AG	T3	No	not reported	M0	released	Transitional cell carcinoma	not reported	Bladder, NOS	No	NA	NA	stage iii	475	Stage III	C67.9	N0	a22935fb-176f-5a66-8746-430a72743a7b	no	2019-08-08T16:15:48.249297-05:00	2010	0	NA	6th	Bladder, NOS	8120-03-01	24095	not reported	NA	NA	190	NA	NA	NA	26.0388	Not Reported	45012eeb-9400-5f0e-83f1-b4b9647192d2	94	NA	94c14010-621e-5c89-89a2-0a6c47ac3da1	-24095	not hispanic or latino	Alive	white	1945	male	65	NA	no	Pharmaceutical Therapy, NOS
TCGA-4Z-AA7S	T4a	No	not reported	M0	released	Transitional cell carcinoma	not reported	Bladder, NOS	No	NA	NA	stage iii	NA	Stage III	C67.9	N0	48865ead-80f6-5e89-b1e5-1a8933daa49d	no	2019-08-08T16:15:17.847397-05:00	2010	0	NA	7th	Bladder, NOS	8120-03-01	24111	not reported	T2a	NA	NA	NA	NA	NA	NA	Not Reported	5cbd48b9-9055-5b5b-94e3-62f4f8b6ce00	NA	2012	50feed00-38b5-5417-9fc0-52db4132c6f7	-24111	not reported	Dead	black or african american	1944	male	66	1064	no	Pharmaceutical Therapy, NOS
TCGA-DK-A1A6	T2a	No	not reported	M0	released	Transitional cell carcinoma	not reported	Bladder, NOS	No	NA	NA	stage iv	2020	Stage IV	C67.9	N1	e6152499-4c74-57ad-96f8-6f5675b3f06f	no	2019-08-08T16:15:48.249297-05:00	2008	0	NA	6th	Bladder, NOS	8120-03-01	19554	not reported	NA	60	173	NA	NA	3.28767	32.7141	Not Reported	08c677d0-87f5-500e-8280-fbdc3e062b56	97.91	NA	e4e2b277-72f5-59d5-92be-1cd2aa2ef187	-19554	not reported	Alive	white	1955	male	53	NA	no	Pharmaceutical Therapy, NOS
TCGA-XF-AAMZ	T3a	No	not reported	MX	released	Papillary transitional cell carcinoma	not reported	Bladder, NOS	Not Reported	NA	NA	stage iv	NA	Stage IV	C67.9	N2	dd213a6d-0366-5584-969c-b19b1390f240	yes	2019-08-08T16:19:16.645744-05:00	2007	0	NA	6th	Bladder, NOS	8130-03-01	29667	not reported	NA	NA	160	NA	NA	NA	20.3125	Not Reported	454df293-77a5-5772-8f54-fac4b77775bf	52	2010	f8dab56c-fbb7-5e9d-a507-f06195c188cf	-29667	not hispanic or latino	Dead	white	1926	female	81	1348	no	Pharmaceutical Therapy, NOS
TCGA-CF-A3MG	T2	No	not reported	M0	released	Papillary transitional cell carcinoma	not reported	Bladder, NOS	No	NA	NA	stage ii	369	Stage II	C67.9	N0	e7d97b8b-c916-5181-8ca4-a0ded94c9d7f	no	2019-08-08T16:15:48.249297-05:00	2011	0	NA	7th	Bladder, NOS	8130-03-01	17600	not reported	NA	NA	175	NA	NA	NA	20.2449	Not Reported	28137aad-8507-513d-936a-18aeb4d1eaf6	62	NA	a1738b79-9b11-5f33-8dcc-c4bf02aa06d1	-17600	not hispanic or latino	Alive	asian	1963	male	48	NA	no	Pharmaceutical Therapy, NOS
TCGA-K4-AAQO	T3a	Yes	not reported	MX	released	Transitional cell carcinoma	not reported	Anterior wall of bladder	No	NA	NA	stage iii	359	Stage III	C67.3	N0	25c83ece-f258-58f4-8ab6-ecd163f48f53	no	2019-08-08T16:18:08.484365-05:00	2013	0	NA	7th	Anterior wall of bladder	8120-03-01	20683	not reported	T3	43	180	NA	NA	2.35616	30.8642	Not Reported	4206a389-9658-51ee-a2ca-5f5de7ed6669	100	NA	8d44da37-fa59-5686-ad73-19baa205a510	-20683	not hispanic or latino	Alive	white	1957	male	56	NA	not reported	Pharmaceutical Therapy, NOS
TCGA-FD-A3SM	T3a	No	not reported	M1	released	Transitional cell carcinoma	not reported	Lateral wall of bladder	Not Reported	NA	NA	stage iv	186	Stage IV	C67.2	N2	fbc6b16f-ff52-5ed2-aeae-c1848ec825d4	yes	2019-08-08T16:16:53.725780-05:00	2011	0	NA	7th	Lateral wall of bladder	8120-03-01	25852	not reported	NA	80	188	NA	NA	4.38356	27.7275	Not Reported	6e6f2c5f-582d-52ea-9761-caecf2acc146	98	NA	0fa14f82-5688-5460-8e10-3f63ed7a3b0e	-25852	not hispanic or latino	Dead	white	1941	male	70	547	yes	Pharmaceutical Therapy, NOS
TCGA-YC-A89H	NA	No	not reported	MX	released	Transitional cell carcinoma	not reported	Bladder, NOS	No	NA	NA	stage ii	573	Stage II	C67.9	NA	d7be7b0a-df4c-5f16-9f5f-083987ea6018	no	2019-08-08T16:19:16.645744-05:00	2013	0	NA	7th	Bladder, NOS	8120-03-01	28741	not reported	T2	31.5	145	NA	NA	1.72603	20.9275	Not Reported	7ddfa051-7c4c-584d-9028-3715230083b3	44	NA	215a0087-cddd-58ef-945d-d450eda3a502	-28741	not hispanic or latino	Alive	white	1935	female	78	NA	yes	Pharmaceutical Therapy, NOS
TCGA-GU-AATO	T4a	No	not reported	MX	released	Transitional cell carcinoma	not reported	Bladder, NOS	No	NA	NA	stage iv	NA	Stage IV	C67.9	N2	f33e0c25-495e-505d-bd05-b66b1cd28a93	no	2019-08-08T16:18:08.484365-05:00	2013	0	NA	7th	Bladder, NOS	8120-03-01	27684	not reported	T2	20	180	NA	NA	1.09589	20.9877	Not Reported	e0c9a2e4-0bc9-5b0d-b95d-9a6c004d1438	68	2013	7e0a90ce-9847-5bfc-8851-feaf3ea5bb0b	-27684	not hispanic or latino	Dead	white	1938	male	75	324	no	Pharmaceutical Therapy, NOS
TCGA-DK-A6B6	NA	No	not reported	MX	released	Transitional cell carcinoma	not reported	Posterior wall of bladder	No	NA	NA	stage ii	1115	Stage II	C67.4	NX	eb71c449-9958-5bed-9dcf-8dc1bc8274c2	no	2019-08-08T16:16:22.152882-05:00	2011	0	NA	6th	Posterior wall of bladder	8120-03-01	21007	not reported	T2	7	174	NA	NA	0.383562	34.0203	Not Reported	6ba2cda7-6ade-5aeb-abf4-5440404aff86	103	NA	0bf7550e-4a42-5d2f-8a8c-7aa58db423b9	-21007	not hispanic or latino	Alive	white	1954	male	57	NA	no	Pharmaceutical Therapy, NOS
TCGA-FD-A6TC	T4a	No	not reported	MX	released	Transitional cell carcinoma	not reported	Posterior wall of bladder	Not Reported	NA	NA	stage iii	187	Stage III	C67.4	N0	1504b84b-3daa-5b16-b701-9853580c2915	yes	2019-08-08T16:17:35.431076-05:00	2013	0	NA	7th	Posterior wall of bladder	8120-03-01	28963	not reported	T2	10	160	NA	NA	0.547945	22.2656	Not Reported	ee6837e4-99f6-5576-be9f-8c26f889cb3f	57	NA	79dd5297-cbc0-57dc-92ed-2a63c3947116	-28963	not hispanic or latino	Alive	white	1934	female	79	NA	yes	Pharmaceutical Therapy, NOS
TCGA-4Z-AA80	T2a	No	not reported	M0	released	Papillary transitional cell carcinoma	not reported	Bladder, NOS	No	NA	NA	stage ii	NA	Stage II	C67.9	N0	611171be-a1c7-517b-9e9f-0bf5e12d5341	no	2019-08-08T16:15:17.847397-05:00	2012	0	NA	7th	Bladder, NOS	8130-03-01	26873	not reported	T1	NA	178	NA	NA	NA	29.0367	Not Reported	d780ddc7-c256-59ee-ba1b-cba8434ccea5	92	2012	15fd97bf-6d44-5541-8435-84944b30086b	-26873	not reported	Dead	white	1939	male	73	19	no	Pharmaceutical Therapy, NOS
TCGA-DK-A3WW	T3	No	not reported	M0	released	Transitional cell carcinoma	not reported	Posterior wall of bladder	No	NA	NA	stage iii	633	Stage III	C67.4	N0	eda5667e-cebb-5db4-9c87-a527f84c22d4	no	2019-08-08T16:16:22.152882-05:00	2011	0	NA	7th	Posterior wall of bladder	8120-03-01	20909	not reported	NA	NA	186	NA	NA	NA	24.5693	Not Reported	498fef97-7870-52f1-985a-0e4679c23a48	85	NA	850d1bbd-c4a1-5b90-96c4-5ab8d877d805	-20909	not hispanic or latino	Alive	white	1954	male	57	NA	yes	Pharmaceutical Therapy, NOS
TCGA-XF-AAMQ	T2a	No	not reported	MX	released	Papillary transitional cell carcinoma	not reported	Lateral wall of bladder	No	NA	NA	stage ii	2177	Stage II	C67.2	N0	e4333026-59ed-5130-b518-b815a012b0e6	no	2019-08-08T16:19:16.645744-05:00	2006	0	NA	6th	Lateral wall of bladder	8130-03-01	21660	not reported	NA	12	168	NA	NA	0.657534	30.1162	Not Reported	d95509c9-9d6c-5ff8-a4db-d8ab60a2b300	85	NA	b5223c38-aa5d-5f54-8d75-d0db1910f3c9	-21660	not hispanic or latino	Alive	white	1947	female	59	NA	no	Pharmaceutical Therapy, NOS
TCGA-K4-A54R	T2b	No	not reported	MX	released	Transitional cell carcinoma	not reported	Dome of bladder	No	NA	NA	stage ii	842	Stage II	C67.1	N0	f5941d8f-afdb-53ac-9f94-f6e29471d54d	no	2019-08-08T16:18:08.484365-05:00	2012	0	NA	7th	Dome of bladder	8120-03-01	21601	not reported	NA	NA	NA	NA	NA	NA	NA	Not Reported	1c0a981b-5db4-57fd-b2d3-78ab3bcfb7d1	NA	NA	7b9988aa-478f-5845-aaca-049569893e03	-21601	not hispanic or latino	Alive	white	1953	male	59	NA	no	Pharmaceutical Therapy, NOS
TCGA-E7-A678	T3	No	not reported	M0	released	Transitional cell carcinoma	not reported	Bladder, NOS	No	NA	NA	stage iii	798	Stage III	C67.9	N0	da7de5b6-726b-5429-a97f-25f3e712d4c0	no	2019-08-08T16:16:53.725780-05:00	2012	0	NA	7th	Bladder, NOS	8120-03-01	20169	not reported	NA	25	160	NA	NA	1.36986	21.4844	Not Reported	41cd2c39-21dc-5d85-b4fe-a1dbb90aadf1	55	NA	62593d25-9ab1-5777-9673-058018ce4b5e	-20169	not hispanic or latino	Alive	asian	1957	male	55	NA	no	Pharmaceutical Therapy, NOS
TCGA-XF-A8HC	T3a	No	not reported	MX	released	Papillary transitional cell carcinoma	not reported	Bladder, NOS	No	NA	NA	stage iv	NA	Stage IV	C67.9	N2	b500cdf9-89f4-59bd-856d-2c1f011e34e2	no	2019-08-08T16:18:40.614160-05:00	2005	0	NA	6th	Bladder, NOS	8130-03-01	28996	not reported	NA	NA	158	NA	NA	NA	24.8358	Not Reported	73e2bb18-2911-59e1-88df-f2413b4c05c2	62	2005	07994a93-1031-510f-8e64-165ea28acfbc	-28996	not hispanic or latino	Dead	asian	1926	male	79	200	no	Pharmaceutical Therapy, NOS
TCGA-BT-A20T	T3b	No	not reported	M0	released	Transitional cell carcinoma	not reported	Anterior wall of bladder	No	NA	NA	stage iv	NA	Stage IV	C67.3	N1	69f0c76e-6297-5ea9-b271-f999d1e37aa9	no	2019-08-08T16:15:17.847397-05:00	2007	0	NA	6th	Anterior wall of bladder	8120-03-01	23220	not reported	T3	NA	NA	NA	NA	NA	NA	Not Reported	b8354084-2137-5f35-ac5e-74ab38266bc4	NA	2008	26e381eb-438b-5c6e-b6e2-81a02b8f11ce	-23220	not hispanic or latino	Dead	white	1944	male	63	453	yes	Pharmaceutical Therapy, NOS
TCGA-CU-A5W6	T4a	No	not reported	M0	released	Transitional cell carcinoma	not reported	Bladder, NOS	No	NA	NA	stage iii	NA	Stage III	C67.9	N0	e3d3288c-fd62-5f04-aee1-0e23f4bd5ce9	no	2019-08-08T16:15:48.249297-05:00	2012	0	NA	7th	Bladder, NOS	8120-03-01	25706	not reported	NA	37	175	NA	NA	2.0274	26.449	Not Reported	511f6f37-099b-55af-b9da-1b34d375b4b0	81	2012	6cc76257-654d-5505-bd39-65c43f53f900	-25706	not hispanic or latino	Dead	white	1942	male	70	56	no	Pharmaceutical Therapy, NOS
TCGA-CF-A47Y	T2	No	not reported	M0	released	Papillary transitional cell carcinoma	not reported	Bladder, NOS	No	NA	NA	stage ii	373	Stage II	C67.9	N0	2204daae-3aed-5866-b5d1-e74d4ab193a4	no	2019-08-08T16:15:48.249297-05:00	2012	0	NA	7th	Bladder, NOS	8130-03-01	20432	not reported	T2	NA	170	NA	NA	NA	23.5294	Not Reported	abc10572-2d6a-56f1-ab8e-5e22828e0573	68	NA	d07cfccf-8ca6-5524-9ca6-00835a9c48fe	-20432	not hispanic or latino	Alive	asian	1957	male	55	NA	no	Pharmaceutical Therapy, NOS
TCGA-UY-A78K	NA	No	not reported	MX	released	Papillary transitional cell carcinoma	not reported	Bladder, NOS	No	NA	NA	stage iv	NA	Stage IV	C67.9	N2	c9cd61f9-d42f-5421-b426-7691935a5890	no	2019-08-08T16:18:40.614160-05:00	NA	0	NA	6th	Bladder, NOS	8130-03-01	22020	not reported	T2	NA	NA	NA	NA	NA	NA	Not Reported	4da7cbb9-3f76-5b8a-9943-5dac74eb9053	65	NA	298ae07c-aac4-55db-8b9d-130a47fc7b44	-22020	not hispanic or latino	Dead	white	NA	male	60	536	not reported	Pharmaceutical Therapy, NOS
TCGA-E7-A7DU	T3	No	not reported	M0	released	Transitional cell carcinoma	not reported	Trigone of bladder	Not Reported	NA	NA	stage iii	28	Stage III	C67.0	N0	1db2c719-b22c-54bb-809a-1a64f7fd1b17	yes	2019-08-08T16:16:53.725780-05:00	2013	0	NA	7th	Trigone of bladder	8120-03-01	27000	not reported	NA	NA	173	NA	NA	NA	36.7537	Not Reported	04b1cdd9-2490-5ac7-9491-73c8a9d173ae	110	NA	a7e56a23-b7a5-59dd-a049-730b9924ee75	-27000	not hispanic or latino	Alive	white	1940	male	73	NA	not reported	Pharmaceutical Therapy, NOS
TCGA-XF-AAMT	T3b	No	not reported	MX	released	Transitional cell carcinoma	not reported	Bladder, NOS	No	NA	NA	stage iv	NA	Stage IV	C67.9	N2	19210462-2a67-589c-943d-a96ff667f2a5	no	2019-08-08T16:19:16.645744-05:00	2006	0	NA	5th	Bladder, NOS	8120-03-01	27397	not reported	NA	10	160	NA	NA	0.547945	23.4375	Not Reported	30a5b9cd-a78a-5311-ae40-768a6dee488e	60	2006	86cacaa3-e7e7-5ce2-92eb-2b5679e45c1d	-27397	not hispanic or latino	Dead	white	1931	female	75	90	no	Pharmaceutical Therapy, NOS
TCGA-FD-A3SJ	T2b	No	not reported	MX	released	Transitional cell carcinoma	not reported	Lateral wall of bladder	Not Reported	NA	NA	stage iv	NA	Stage IV	C67.2	N2	4c40bb6d-f81c-5117-aeaf-58e1a98bf402	yes	2019-08-08T16:16:53.725780-05:00	2010	0	NA	7th	Lateral wall of bladder	8120-03-01	21615	not reported	NA	40	178	NA	NA	2.19178	24.9337	Not Reported	431d80e3-0cca-5b2c-945f-d8209e67d5bc	79	2012	8a3fd71d-526b-57cc-9212-58fa6696b013	-21615	not hispanic or latino	Dead	white	1951	male	59	739	yes	Pharmaceutical Therapy, NOS
TCGA-GU-A764	T2b	No	not reported	MX	released	Transitional cell carcinoma	not reported	Anterior wall of bladder	No	NA	NA	stage ii	610	Stage II	C67.3	N0	a62df349-1b22-5c11-a6a3-e95f5d601e7b	no	2019-08-08T16:18:08.484365-05:00	2012	0	NA	7th	Anterior wall of bladder	8120-03-01	24343	not reported	NA	19	182	NA	NA	1.0411	22.0384	Not Reported	29dda733-921d-5056-b9fa-1db9b8cbc251	73	NA	2a07a7a0-456e-5cee-9039-5523d1d8db86	-24343	not hispanic or latino	Alive	white	1946	male	66	NA	no	Pharmaceutical Therapy, NOS
TCGA-MV-A51V	T3a	No	not reported	M0	released	Papillary transitional cell carcinoma	not reported	Bladder, NOS	No	NA	NA	stage iii	410	Stage III	C67.9	N0	23a16e81-e83d-57e1-be22-9bc7b1e5297b	no	2019-08-08T16:18:40.614160-05:00	2012	0	NA	7th	Bladder, NOS	8130-03-01	27430	not reported	NA	NA	NA	NA	NA	NA	NA	Not Reported	6a37d95a-4864-5aa0-8291-4bfc0ea4f7d5	120	NA	bba17237-2a18-50cb-9d6b-2104ddc96bd2	-27430	not hispanic or latino	Alive	white	1937	male	75	NA	no	Pharmaceutical Therapy, NOS
TCGA-E7-A6MD	T4a	No	not reported	M0	released	Transitional cell carcinoma	not reported	Anterior wall of bladder	No	NA	NA	stage iv	129	Stage IV	C67.3	N1	0797ba25-6ae6-5a72-b051-11589373e4af	no	2019-08-08T16:16:53.725780-05:00	2012	0	NA	7th	Anterior wall of bladder	8120-03-01	24180	not reported	T2	NA	NA	NA	NA	NA	NA	Not Reported	3ba4ddf9-88e2-5fe6-a892-ec15beea59db	NA	NA	118699eb-25a8-5246-b4f9-3bc1212985bc	-24180	not hispanic or latino	Alive	white	1946	male	66	NA	not reported	Pharmaceutical Therapy, NOS
TCGA-K4-A3WU	T4a	No	not reported	MX	released	Transitional cell carcinoma	not reported	Bladder, NOS	No	NA	NA	stage iii	105	Stage III	C67.9	N0	926a6122-6d5c-58c2-ac94-835a49f389b5	no	2019-08-08T16:18:08.484365-05:00	2012	0	NA	7th	Bladder, NOS	8120-03-01	32134	not reported	TX	NA	175	NA	NA	NA	23.1837	Not Reported	a4fb0f63-f85a-5cf7-aed2-75d6ca3946d1	71	NA	4d944686-8bdf-52f6-91de-c31451c97041	-32134	not hispanic or latino	Alive	white	1925	male	87	NA	no	Pharmaceutical Therapy, NOS
TCGA-4Z-AA7Q	T3a	No	not reported	M0	released	Transitional cell carcinoma	not reported	Bladder, NOS	No	NA	NA	stage iii	NA	Stage III	C67.9	NX	934adb6b-d0f4-5e16-855c-2cacb12a4aee	no	2019-08-08T16:15:17.847397-05:00	2012	0	NA	7th	Bladder, NOS	8120-03-01	28981	not reported	T3a	NA	164	NA	NA	NA	24.1672	Not Reported	d1675054-24e0-5ab9-b7f6-2be3b41af040	65	2013	a50f6751-4643-5299-abb0-dea6bf2e5252	-28981	not reported	Dead	white	1933	male	79	510	no	Pharmaceutical Therapy, NOS
TCGA-DK-AA6S	T3b	No	not reported	M0	released	Transitional cell carcinoma	not reported	Lateral wall of bladder	Not Reported	NA	NA	stage iii	5050	Stage III	C67.2	N0	43b0cbd3-1c5b-5a13-a563-4cf6cb99ed42	yes	2019-08-08T16:16:22.152882-05:00	2000	0	NA	5th	Lateral wall of bladder	8120-03-01	22027	not reported	NA	NA	170	NA	NA	NA	34.6021	Not Reported	d1180a98-7112-507c-ad19-00a363380bdc	100	NA	fdc132cf-069d-575f-8727-530275c5b9d8	-22027	not hispanic or latino	Alive	white	1940	male	60	NA	yes	Pharmaceutical Therapy, NOS
TCGA-LT-A8JT	T2a	No	not reported	M0	released	Papillary transitional cell carcinoma	not reported	Bladder, NOS	No	NA	NA	stage ii	641	Stage II	C67.9	N0	5d17cbdd-6988-5f19-af74-8b1fb8f6735c	no	2019-08-08T16:18:40.614160-05:00	2013	0	NA	7th	Bladder, NOS	8130-03-01	25498	not reported	T2	75	180	NA	NA	4.10959	21.2963	Not Reported	48aa4af8-b5fd-5ceb-b4e0-79f4694a7691	69	NA	c43d7ebb-2e9c-518e-96d2-fd8a73cfdc26	-25498	not hispanic or latino	Alive	white	1944	female	69	NA	no	Pharmaceutical Therapy, NOS
TCGA-ZF-AA5H	T3b	No	not reported	M0	released	Transitional cell carcinoma	not reported	Bladder, NOS	No	NA	NA	stage iv	897	Stage IV	C67.9	N2	d3f69411-0b93-518a-971c-660d876e2cb2	no	2019-08-08T16:19:49.077828-05:00	2012	0	NA	7th	Bladder, NOS	8120-03-01	22122	not reported	T2	8	163	NA	NA	0.438356	30.863	Not Reported	e114c0a5-9a89-534b-94de-a3a05668d00d	82	NA	02b833a4-ef76-5db1-9fd0-eda2ec32cb7f	-22122	not hispanic or latino	Alive	white	1952	female	60	NA	yes	Pharmaceutical Therapy, NOS
TCGA-BT-A2LA	T3a	No	not reported	M0	released	Transitional cell carcinoma	not reported	Dome of bladder	No	NA	NA	stage iii	522	Stage III	C67.1	N0	44193ccb-a51c-5366-928c-c43c5a8284d3	no	2019-08-08T16:15:17.847397-05:00	2010	0	NA	7th	Dome of bladder	8120-03-01	20032	not reported	T3a	40	NA	NA	NA	2.19178	NA	Not Reported	be514149-65ff-50b2-a5b2-41aee84e1361	95	NA	70a21fca-4b6e-59a2-ae33-1dd8700fbd3e	-20032	not hispanic or latino	Alive	white	1956	male	54	NA	yes	Pharmaceutical Therapy, NOS
TCGA-XF-A9SJ	T3b	No	not reported	MX	released	Transitional cell carcinoma	not reported	Bladder, NOS	Not Reported	NA	NA	stage iv	NA	Stage IV	C67.9	N2	77c02230-8a64-5810-b17a-024b09888c4e	yes	2019-08-08T16:18:40.614160-05:00	2004	0	NA	6th	Bladder, NOS	8120-03-01	30362	not reported	NA	55	185	NA	NA	3.0137	27.7575	Not Reported	544c6ed1-24ae-5d6e-a417-c653f3fdea7b	95	2004	b0cd2400-d696-59d2-80bc-b80e0672a29e	-30362	not hispanic or latino	Dead	white	1921	male	83	98	no	Pharmaceutical Therapy, NOS
TCGA-CF-A9FF	T2	No	not reported	M0	released	Papillary transitional cell carcinoma	not reported	Lateral wall of bladder	No	NA	NA	stage ii	361	Stage II	C67.2	N0	3b5334a5-3156-5a17-9095-d6a798b9eccd	no	2019-08-08T16:15:48.249297-05:00	2013	0	NA	6th	Lateral wall of bladder	8130-03-01	19195	not reported	NA	NA	167	NA	NA	NA	19.3625	Not Reported	3eda14aa-5a12-565d-a151-353c216ca278	54	NA	b16c3af6-2aa6-5e02-91cf-53a6992ac618	-19195	not hispanic or latino	Alive	asian	1961	male	52	NA	no	Pharmaceutical Therapy, NOS
TCGA-4Z-AA84	T3a	No	not reported	M1	released	Transitional cell carcinoma	not reported	Bladder, NOS	Not Reported	NA	NA	stage iv	460	Stage IV	C67.9	N2	fbe33907-29de-5475-8050-7ac2a6487aa6	yes	2019-08-08T16:15:17.847397-05:00	2008	0	NA	7th	Bladder, NOS	8120-03-01	22397	not reported	T1	NA	166	NA	NA	NA	22.8625	Not Reported	cbff22b0-0d70-5919-9b4f-4ca65f84ee84	63	NA	93feaf22-28bd-50e7-bdc3-4131fa717a21	-22397	not reported	Alive	white	1947	male	61	NA	no	Pharmaceutical Therapy, NOS
TCGA-E7-A677	T2b	No	not reported	M0	released	Transitional cell carcinoma	not reported	Bladder, NOS	No	NA	NA	stage ii	820	Stage II	C67.9	N0	e2cca96c-de92-580c-8666-dd36f4554481	no	2019-08-08T16:16:53.725780-05:00	2012	0	NA	7th	Bladder, NOS	8120-03-01	29613	not reported	NA	NA	155	NA	NA	NA	17.0656	Not Reported	b4c86c7f-90d3-5bb2-9e70-4fe5e406eeaa	41	NA	5c875dce-50fa-58c5-84ce-d30f2ebe58b7	-29613	not hispanic or latino	Alive	asian	1931	male	81	NA	no	Pharmaceutical Therapy, NOS
TCGA-CF-A3MH	T2	No	not reported	M0	released	Papillary transitional cell carcinoma	not reported	Bladder, NOS	No	NA	NA	stage ii	398	Stage II	C67.9	N0	0777429c-1c4a-5ff3-9134-aea63b23166c	no	2019-08-08T16:15:48.249297-05:00	2011	0	NA	7th	Bladder, NOS	8130-03-01	27458	not reported	NA	25	165	NA	NA	1.36986	21.6713	Not Reported	0773a502-7b43-5791-8e89-076f8b74d410	59	NA	1434f484-3e1b-549a-89e0-70cb74ffe6f2	-27458	not hispanic or latino	Alive	asian	1936	male	75	NA	no	Pharmaceutical Therapy, NOS
TCGA-UY-A8OC	T4	No	not reported	MX	released	Transitional cell carcinoma	not reported	Bladder, NOS	No	NA	NA	stage iv	NA	Stage IV	C67.9	N1	8027757c-3049-5f69-a419-b4a743bc02d7	no	2019-08-08T16:18:40.614160-05:00	NA	0	NA	6th	Bladder, NOS	8120-03-01	32872	not reported	NA	NA	NA	NA	NA	NA	NA	Not Reported	56b08cd7-156a-5803-a69b-0f8a0e3b5150	NA	NA	70aaf584-8b01-53b4-81dd-2d4ec2676b2d	-32872	not hispanic or latino	Dead	white	NA	male	90	0	no	Pharmaceutical Therapy, NOS
TCGA-FD-A3SS	T4	No	not reported	MX	released	Transitional cell carcinoma	not reported	Trigone of bladder	Not Reported	NA	NA	stage iv	60	Stage IV	C67.0	N3	08898645-96f7-58cc-9337-3775c592604e	yes	2019-08-08T16:16:53.725780-05:00	2012	0	NA	7th	Trigone of bladder	8120-03-01	24408	not reported	NA	30	173	NA	NA	1.64384	29.0688	Not Reported	91407386-91e7-5fa5-96fd-ba9639218995	87	NA	268a0445-a726-5caa-b067-352867d5dacd	-24408	not hispanic or latino	Dead	white	1946	male	66	391	yes	Pharmaceutical Therapy, NOS
TCGA-DK-AA71	T2b	No	not reported	M0	released	Transitional cell carcinoma	not reported	Lateral wall of bladder	Not Reported	NA	NA	stage ii	415	Stage II	C67.2	N0	cf271197-c3ff-5439-9632-4e885a810973	yes	2019-08-08T16:16:22.152882-05:00	2013	0	NA	7th	Lateral wall of bladder	8120-03-01	25950	not reported	NA	NA	172	NA	NA	NA	22.9854	Not Reported	a9a9a63c-dbba-5240-be8b-14cecbf3e984	68	NA	bf84eedf-b7cb-51de-b84a-a133d15e7913	-25950	not hispanic or latino	Alive	white	1942	male	71	NA	no	Pharmaceutical Therapy, NOS
TCGA-4Z-AA83	T2a	No	not reported	M0	released	Papillary transitional cell carcinoma	not reported	Bladder, NOS	No	NA	NA	stage ii	2024	Stage II	C67.9	N0	f1f86db2-a2dd-5979-b91c-dcbf23159838	no	2019-08-08T16:15:17.847397-05:00	2009	0	NA	7th	Bladder, NOS	8130-03-01	19280	not reported	T2	NA	183	NA	NA	NA	30.1592	Not Reported	66244231-0ea4-52a4-94d7-795360f20d16	101	NA	4f6c5e6e-d85a-5341-94c7-b11da4ec37c0	-19280	not reported	Alive	white	1957	male	52	NA	no	Pharmaceutical Therapy, NOS
TCGA-ZF-A9R4	T2	No	not reported	M0	released	Transitional cell carcinoma	not reported	Bladder, NOS	Not Reported	NA	NA	stage ii	921	Stage II	C67.9	NX	668f21fa-d257-547f-ad24-de9bfa24febb	yes	2019-08-08T16:19:16.645744-05:00	2012	0	NA	7th	Bladder, NOS	8120-03-01	30398	not reported	T2	NA	NA	NA	NA	NA	NA	Not Reported	fe6f506a-7ae5-52c6-92f9-fb66eb642da4	NA	NA	1c94d7d0-6583-56e4-92fc-9ad9dfbe2488	-30398	not hispanic or latino	Alive	white	1929	male	83	NA	no	Pharmaceutical Therapy, NOS
TCGA-BT-A20P	T3a	No	not reported	M0	released	Transitional cell carcinoma	not reported	Trigone of bladder	No	NA	NA	stage iii	NA	Stage III	C67.0	N0	fd5abf15-15b7-5e02-98b2-b7341ea21b47	no	2019-08-08T16:15:17.847397-05:00	2005	0	NA	6th	Trigone of bladder	8120-03-01	29634	not reported	T3a	NA	NA	NA	NA	NA	NA	Not Reported	be7e20e6-4070-5a31-b524-3a7c7efdd2fd	NA	2006	a5d0469a-5945-59f1-9605-a35bd6581480	-29634	not hispanic or latino	Dead	white	1924	female	81	544	no	Pharmaceutical Therapy, NOS
TCGA-HQ-A2OE	T2a	No	not reported	MX	released	Transitional cell carcinoma	not reported	Bladder, NOS	No	NA	NA	not reported	1174	NA	C67.9	N2	a14c89c7-3fa6-58f4-ab28-4d4348be777a	no	2019-08-08T16:18:08.484365-05:00	2007	0	NA	6th	Bladder, NOS	8120-03-01	NA	not reported	NA	NA	181	NA	NA	NA	20.7564	Not Reported	59daf23a-0ecc-50f0-9d23-cc05ecaf98a7	68	NA	d9a2c755-c9d3-5e0e-ab1a-ffdca9a99fce	NA	not reported	Alive	not reported	1938	male	69	NA	yes	Pharmaceutical Therapy, NOS
TCGA-R3-A69X	T3a	No	not reported	M0	released	Transitional cell carcinoma	not reported	Lateral wall of bladder	No	NA	NA	stage iii	433	Stage III	C67.2	N0	d83ca5c2-aa3d-5914-985e-e409c53ab8ce	no	2019-08-08T16:18:40.614160-05:00	2012	0	NA	7th	Lateral wall of bladder	8120-03-01	25576	not reported	T3a	48	190	NA	NA	2.63014	14.9584	Not Reported	c0cd6665-b66c-532e-8926-8edbd1afc55c	54	NA	49339f4a-21f8-5195-80b0-242b2af1aa6e	-25576	not hispanic or latino	Alive	white	1942	male	70	NA	no	Pharmaceutical Therapy, NOS
TCGA-BT-A3PH	T3b	No	not reported	MX	released	Transitional cell carcinoma	not reported	Bladder, NOS	No	NA	NA	stage iv	NA	Stage IV	C67.9	N2	450bc236-a1d5-59b2-a632-0119ed9102bc	no	2019-08-08T16:15:17.847397-05:00	2010	0	NA	7th	Bladder, NOS	8120-03-01	28030	not reported	T3b	NA	NA	NA	NA	NA	NA	Not Reported	66830fe2-2c71-5d26-8011-d5b23f7f596c	NA	2010	ec7ca683-0725-5b21-ac1e-4543209b85d6	-28030	not hispanic or latino	Dead	white	1934	male	76	142	no	Pharmaceutical Therapy, NOS
TCGA-UY-A9PA	T3a	No	not reported	MX	released	Transitional cell carcinoma	not reported	Lateral wall of bladder	No	NA	NA	stage iii	1072	Stage III	C67.2	N0	541e7785-2051-5073-8b7c-650e2231f678	no	2019-08-08T16:18:40.614160-05:00	NA	0	NA	6th	Lateral wall of bladder	8120-03-01	17520	not reported	NA	NA	175	NA	NA	NA	24.4898	Not Reported	48ab9147-ddd2-5fe2-9a1c-f6d354e6be2f	75	NA	5fa5fc08-ac18-5334-abc2-854d1978972d	-17520	not hispanic or latino	Alive	white	NA	male	48	NA	no	Pharmaceutical Therapy, NOS
TCGA-BL-A13J	T4	No	not reported	M0	released	Transitional cell carcinoma	not reported	Posterior wall of bladder	No	NA	NA	stage iv	NA	Stage IV	C67.4	N2	48d48f46-0677-517c-b11e-8c7e100a85b2	no	2019-08-08T16:15:17.847397-05:00	2010	0	NA	NA	Posterior wall of bladder	8120-03-01	23927	not reported	NA	24	172	NA	NA	1.31507	22.9854	Not Reported	bbd00b5a-a20a-5205-b773-ac6250abbc20	68	2010	3a19ccff-885d-524c-85e5-a2606dace97c	-23927	not hispanic or latino	Dead	white	1945	male	65	81	no	Pharmaceutical Therapy, NOS
TCGA-CF-A3MI	T2	No	not reported	M0	released	Papillary transitional cell carcinoma	not reported	Bladder, NOS	No	NA	NA	stage ii	370	Stage II	C67.9	N0	207b91c1-cfc8-5964-b159-f5e7dda65af2	no	2019-08-08T16:15:48.249297-05:00	2011	0	NA	7th	Bladder, NOS	8130-03-01	22716	not reported	NA	40	160	NA	NA	2.19178	24.2188	Not Reported	32a7789f-2b49-5934-ae11-c4d384b30ed9	62	NA	dc33bb46-a036-5fcb-a094-f1d43467b683	-22716	not hispanic or latino	Alive	asian	1949	male	62	NA	no	Pharmaceutical Therapy, NOS
TCGA-XF-AAMW	T2b	No	not reported	NA	released	Transitional cell carcinoma	not reported	Bladder, NOS	No	NA	NA	stage iv	NA	Stage IV	C67.9	N0	f65f876b-8569-52be-8b8c-832c8142f064	no	2019-08-08T16:19:16.645744-05:00	2006	0	NA	5th	Bladder, NOS	8120-03-01	28903	not reported	NA	NA	158	NA	NA	NA	25.2363	Not Reported	3063cf36-bced-5976-8fbe-2f0de6d88c1e	63	2006	d15c61fe-f016-5634-b194-1a246527e09a	-28903	not hispanic or latino	Dead	white	1927	female	79	253	no	Pharmaceutical Therapy, NOS
TCGA-H4-A2HQ	NA	No	not reported	M1	released	Transitional cell carcinoma	not reported	Bladder, NOS	No	NA	NA	stage iv	590	Stage IV	C67.9	NX	d2141291-3a61-5ce6-bff5-0f503c784b75	no	2019-08-08T16:18:08.484365-05:00	2010	0	NA	7th	Bladder, NOS	8120-03-01	23538	not reported	T2b	7	166	NA	NA	0.383562	22.8625	Not Reported	29cf8fed-de68-5d1c-9f9b-3c67cf31dcba	63	NA	3569a0d2-bdd0-5937-b5c7-f5f7762d87ff	-23538	not hispanic or latino	Alive	black or african american	1946	female	64	NA	yes	Pharmaceutical Therapy, NOS
TCGA-HQ-A5ND	T3b	No	not reported	M0	released	Transitional cell carcinoma	not reported	Bladder, NOS	No	NA	NA	stage iv	NA	Stage IV	C67.9	N1	e12e0826-637e-5f14-9e42-2e3bcd06ffb1	no	2019-08-08T16:18:08.484365-05:00	NA	0	NA	6th	Bladder, NOS	8120-03-01	28555	not reported	NA	40	170	NA	NA	2.19178	23.5294	Not Reported	64499e21-c583-5247-8603-0163048d0492	68	NA	fc3f5550-48dc-5854-9106-53eac54bb5f7	-28555	not reported	Dead	not reported	NA	male	78	274	no	Pharmaceutical Therapy, NOS
TCGA-K4-A6FZ	T3a	No	not reported	MX	released	Transitional cell carcinoma	not reported	Posterior wall of bladder	No	NA	NA	stage iii	55	Stage III	C67.4	N0	46550dff-48aa-572d-bbbc-bd800cd84b20	no	2019-08-08T16:18:08.484365-05:00	2012	0	NA	7th	Posterior wall of bladder	8120-03-01	27686	not reported	NA	NA	180	NA	NA	NA	25.6173	Not Reported	fa91b306-d22e-5a5d-94c2-20814c5b8fa1	83	NA	09c58faa-5bba-5678-b58f-e6ef5680a441	-27686	not hispanic or latino	Alive	white	1937	female	75	NA	no	Pharmaceutical Therapy, NOS
TCGA-DK-A3IV	NA	No	not reported	M0	released	Transitional cell carcinoma	not reported	Lateral wall of bladder	Not Reported	NA	NA	stage ii	NA	Stage II	C67.2	NX	a5f19dfa-c7ad-5749-8579-98bf087e3af1	yes	2019-08-08T16:16:22.152882-05:00	2011	0	NA	6th	Lateral wall of bladder	8120-03-01	22237	not reported	T2	80	172	NA	NA	4.38356	28.867	Not Reported	9ad3cade-2f97-55cc-8d32-a444251cf7a0	85.4	2011	58230c45-9269-507a-96e4-eaccf3253dce	-22237	not hispanic or latino	Dead	white	1951	male	60	294	no	Pharmaceutical Therapy, NOS
TCGA-DK-A1A5	T2b	No	not reported	M0	released	Transitional cell carcinoma	not reported	Bladder, NOS	Not Reported	NA	NA	stage ii	NA	Stage II	C67.9	N0	88a9081e-d803-500f-962d-77c0e440907c	yes	2019-08-08T16:15:48.249297-05:00	2010	0	NA	6th	Bladder, NOS	8120-03-01	29111	not reported	NA	20	165	NA	NA	1.09589	22.0386	Not Reported	2bde2dee-ddc4-505b-8eb0-07155f6eab04	60	2010	a3ccf12f-593c-551c-aa3c-dda56ae9aa62	-29111	not hispanic or latino	Dead	white	1931	male	79	65	no	Pharmaceutical Therapy, NOS
TCGA-E7-A97P	T2	No	not reported	M0	released	Transitional cell carcinoma	not reported	Bladder, NOS	No	NA	NA	stage ii	13	Stage II	C67.9	NX	107a309f-0555-5754-9b09-1be9c03e55b9	no	2019-08-08T16:16:53.725780-05:00	2013	0	NA	7th	Bladder, NOS	8120-03-01	26956	not reported	T3	NA	160	NA	NA	NA	17.5781	Not Reported	9a5f1c2b-6aed-5247-bcd5-65f0fc951205	45	NA	b5fe78c1-4568-5621-b7d1-5bd2ddcec418	-26956	not hispanic or latino	Dead	asian	1940	male	73	437	no	Pharmaceutical Therapy, NOS
TCGA-G2-AA3D	T3	No	not reported	M0	released	Transitional cell carcinoma	not reported	Bladder, NOS	No	NA	NA	stage iv	2139	Stage IV	C67.9	N2	6d2d817d-0334-5ba5-a750-b96ef60bdc94	no	2019-08-08T16:17:35.431076-05:00	2009	0	NA	6th	Bladder, NOS	8120-03-01	22205	not reported	T2	25	171	NA	NA	1.36986	36.5925	Not Reported	e2afb5a9-95e7-597f-a78e-52a576275e52	107	NA	6745176c-efca-5a9b-a27d-4cf3fe41cd0d	-22205	not hispanic or latino	Alive	white	1949	male	60	NA	yes	Pharmaceutical Therapy, NOS
TCGA-BL-A3JM	T3	No	not reported	M0	released	Transitional cell carcinoma	not reported	Bladder, NOS	No	NA	NA	stage iii	NA	Stage III	C67.9	N0	4c92143b-3c3d-5a1e-a9cc-ce44052a9442	no	2019-08-08T16:15:17.847397-05:00	2010	0	NA	7th	Bladder, NOS	8120-03-01	23000	not reported	NA	49	195.58	NA	NA	2.68493	22.5769	Not Reported	38659325-24dd-5d94-a15c-6ffd3f0fe788	86.36	2010	f35e22ed-c84a-5bc9-b532-e56367e24fa5	-23000	not hispanic or latino	Dead	white	1948	male	62	205	no	Pharmaceutical Therapy, NOS
TCGA-GV-A3JZ	T4a	No	not reported	MX	released	Transitional cell carcinoma	not reported	Bladder, NOS	Not Reported	NA	NA	stage iv	603	Stage IV	C67.9	N3	5002ce18-3c71-5703-ad89-0dae9fa7f7b1	yes	2019-08-08T16:18:08.484365-05:00	2011	0	NA	7th	Bladder, NOS	8120-03-01	20420	not reported	NA	15	183	NA	NA	0.821918	25.0829	Not Reported	1b622a0e-6481-5aa7-946e-cf20db7c1cf3	84	NA	fc446ba6-4b5e-5ee7-9d53-8bc5561fc4fc	-20420	not hispanic or latino	Alive	white	1956	male	55	NA	yes	Pharmaceutical Therapy, NOS
TCGA-E7-A7XN	T3	No	not reported	M0	released	Transitional cell carcinoma	not reported	Bladder, NOS	No	NA	NA	stage iii	428	Stage III	C67.9	N0	cbfb3564-2e33-56bd-9e9e-790c0c0eb9a7	no	2019-08-08T16:16:53.725780-05:00	2013	0	NA	7th	Bladder, NOS	8120-03-01	24466	not reported	NA	10	165	NA	NA	0.547945	17.6309	Not Reported	25a205ce-82c0-599a-8af0-7aa42982fe48	48	NA	13ee26cd-4860-59dd-ba39-0a2bdf202b54	-24466	not hispanic or latino	Alive	asian	1947	male	66	NA	no	Pharmaceutical Therapy, NOS
TCGA-DK-A3X1	T3	No	not reported	M0	released	Transitional cell carcinoma	not reported	Dome of bladder	Not Reported	NA	NA	stage iii	2009	Stage III	C67.1	N0	e0f85963-d687-5b3c-8e05-a506208dfb7d	yes	2019-08-08T16:16:22.152882-05:00	2009	0	NA	6th	Dome of bladder	8120-03-01	28757	not reported	NA	20	NA	NA	NA	1.09589	NA	Not Reported	5c7669b4-d357-527b-80ec-32e42f36b5a9	NA	NA	6d3329a5-79ca-5792-86b4-c07aa0a0b617	-28757	not hispanic or latino	Alive	white	1931	female	78	NA	no	Pharmaceutical Therapy, NOS
TCGA-E5-A4TZ	T4b	Yes	not reported	MX	released	Transitional cell carcinoma	not reported	Bladder, NOS	Not Reported	NA	NA	stage iv	NA	Stage IV	C67.9	N2	7b5e59e5-0bf8-5959-9739-b36aeaa0187f	yes	2019-08-08T16:16:22.152882-05:00	2010	0	NA	7th	Bladder, NOS	8120-03-01	23566	not reported	NA	85	184	NA	NA	4.65753	27.7647	Not Reported	81da0d44-c63a-5969-8f7f-8e51c4bb589c	94	2011	2804fb02-1f7a-55d9-b509-712e6e04470c	-23566	not hispanic or latino	Dead	white	1946	male	64	467	yes	Pharmaceutical Therapy, NOS
TCGA-XF-AAN3	T3b	No	not reported	MX	released	Transitional cell carcinoma	not reported	Bladder, NOS	No	NA	NA	stage iv	2625	Stage IV	C67.9	N2	2412d52a-fa7e-54d0-bd9e-57d3ace784cb	no	2019-08-08T16:19:16.645744-05:00	2007	0	NA	6th	Bladder, NOS	8120-03-01	27909	not reported	NA	NA	168	NA	NA	NA	19.8413	Not Reported	163eccf9-6a8c-51e5-bf09-30103a96a1c8	56	NA	9d65c683-a108-5633-9304-16549085bd9e	-27909	not hispanic or latino	Alive	white	1931	male	76	NA	yes	Pharmaceutical Therapy, NOS
TCGA-XF-AAMY	T3b	No	not reported	MX	released	Papillary transitional cell carcinoma	not reported	Bladder, NOS	Not Reported	NA	NA	stage iii	3011	Stage III	C67.9	N0	3acdf163-d452-5ccf-b25c-ccd886ee6493	yes	2019-08-08T16:19:16.645744-05:00	2006	0	NA	5th	Bladder, NOS	8130-03-01	28509	not reported	NA	NA	178	NA	NA	NA	37.5584	Not Reported	6ef330c9-1ab8-5ead-9171-96c71efd00ac	119	NA	2109bc5d-2a66-5aea-95ec-56b3d39c031d	-28509	not hispanic or latino	Alive	white	1928	male	78	NA	yes	Pharmaceutical Therapy, NOS
TCGA-BT-A20V	T4a	No	not reported	M0	released	Transitional cell carcinoma	not reported	Lateral wall of bladder	No	NA	NA	stage iv	NA	Stage IV	C67.2	N2	4e6ae2f0-eea3-53af-98a9-909433919e3a	no	2019-08-08T16:15:17.847397-05:00	2008	0	NA	6th	Lateral wall of bladder	8120-03-01	21551	not reported	T4a	NA	NA	NA	NA	NA	NA	Not Reported	b27073ab-5fc8-56fb-91a6-5b300a9fe974	NA	2008	b15ec8ee-1d36-5b87-86f1-bf85076c3b4b	-21551	not hispanic or latino	Dead	black or african american	1949	female	59	154	no	Pharmaceutical Therapy, NOS
TCGA-GC-A3BM	T2b	No	not reported	M0	released	Transitional cell carcinoma	not reported	Dome of bladder	No	NA	NA	stage ii	88	Stage II	C67.1	N0	1c09a7b9-0a93-5a3f-84e9-8010c0e86378	no	2019-08-08T16:17:35.431076-05:00	2010	0	NA	7th	Dome of bladder	8120-03-01	25609	not reported	NA	30	175	NA	NA	1.64384	28.0816	Not Reported	778627ac-4b18-5ae3-8a94-6eb04c691278	86	NA	d856cf7f-3e38-5370-b2d3-716dc3652816	-25609	not hispanic or latino	Dead	white	1940	male	70	651	no	Pharmaceutical Therapy, NOS
TCGA-K4-A4AB	T4a	No	not reported	MX	released	Transitional cell carcinoma	not reported	Posterior wall of bladder	No	NA	NA	stage iii	84	Stage III	C67.4	N0	dbbe1450-2804-5ed5-888a-4a4cee09b2e4	no	2019-08-08T16:18:08.484365-05:00	2012	0	NA	7th	Posterior wall of bladder	8120-03-01	27922	not reported	NA	NA	NA	NA	NA	NA	NA	Not Reported	458de616-c91c-5138-be3e-dc28905d6f28	NA	NA	70fed5f0-2795-5fa7-916a-fac6c4adf6f9	-27922	not hispanic or latino	Not Reported	white	1936	male	76	NA	no	Pharmaceutical Therapy, NOS
TCGA-FD-A5C0	T3a	No	not reported	MX	released	Transitional cell carcinoma	not reported	Posterior wall of bladder	No	NA	NA	stage iv	407	Stage IV	C67.4	N2	4807ff2f-3a06-5633-9626-7faaf65f8028	no	2019-08-08T16:16:53.725780-05:00	2012	0	NA	7th	Posterior wall of bladder	8120-03-01	22500	not reported	NA	30	186	NA	NA	1.64384	26.8817	Not Reported	97214e7c-8eae-5322-a516-902207dcfb65	93	NA	03e7a631-df67-51b6-a324-4ec00e38f781	-22500	not hispanic or latino	Dead	white	1951	male	61	550	yes	Pharmaceutical Therapy, NOS
TCGA-G2-A2EK	NA	No	not reported	M0	released	Transitional cell carcinoma	not reported	Bladder, NOS	No	NA	NA	stage ii	485	Stage II	C67.9	N0	e5df742d-4934-5445-b03b-d9f2c3d08042	no	2019-08-08T16:17:35.431076-05:00	2010	0	NA	7th	Bladder, NOS	8120-03-01	20995	not reported	T2	NA	180.8	NA	NA	NA	48.7325	Not Reported	fa16a29d-a7ef-5c63-98ee-33b8fc73f6f4	159.3	NA	96180fe4-d520-5b95-b84a-496b6846b8b0	-20995	not hispanic or latino	Alive	white	1953	male	57	NA	yes	Pharmaceutical Therapy, NOS
TCGA-GC-A3RD	T3a	No	not reported	M0	released	Transitional cell carcinoma	not reported	Trigone of bladder	No	NA	NA	stage iii	428	Stage III	C67.0	N0	ed523288-ac9e-552b-85bb-ee7a9aee7514	no	2019-08-08T16:17:35.431076-05:00	2011	0	NA	7th	Trigone of bladder	8120-03-01	30529	not reported	NA	NA	157	NA	NA	NA	28.8044	Not Reported	c40bb7c4-9bbc-56d4-b9c7-ebbd3a5815f6	71	NA	ba1f7b1a-988a-5f82-acf3-5e994b6163b4	-30529	not hispanic or latino	Alive	white	1928	female	83	NA	no	Pharmaceutical Therapy, NOS
TCGA-E7-A5KE	T2a	No	not reported	M0	released	Transitional cell carcinoma	not reported	Bladder, NOS	No	NA	NA	stage ii	17	Stage II	C67.9	N0	bcd4b8d7-9d24-5e32-af99-09e667ff7536	no	2019-08-08T16:16:22.152882-05:00	2012	0	NA	7th	Bladder, NOS	8120-03-01	28714	not reported	NA	NA	160	NA	NA	NA	16.0156	Not Reported	892683a6-c6a9-5d97-9dc7-61f7573288f4	41	NA	b9877eff-afa3-5fd5-98d0-14f45f2a8aed	-28714	not hispanic or latino	Alive	asian	1934	female	78	NA	not reported	Pharmaceutical Therapy, NOS
TCGA-ZF-A9R9	T3b	No	not reported	MX	released	Transitional cell carcinoma	not reported	Bladder, NOS	No	NA	NA	stage iv	NA	Stage IV	C67.9	N2	58f49fae-ca77-5646-b4cf-7b213dfd3290	no	2019-08-08T16:19:16.645744-05:00	2010	0	NA	7th	Bladder, NOS	8120-03-01	21491	not reported	T2	3	NA	NA	NA	0.164384	NA	Not Reported	edf71766-89b6-5822-a83e-2531f3118e18	NA	2012	8bb73a59-5ecd-55d5-8477-beb41a251c10	-21491	not hispanic or latino	Dead	white	1952	male	58	864	yes	Pharmaceutical Therapy, NOS
TCGA-E7-A5KF	T2a	No	not reported	M0	released	Transitional cell carcinoma	not reported	Bladder, NOS	No	NA	NA	stage ii	20	Stage II	C67.9	N0	5cc196ff-ea8f-5a84-8ed5-37d9068875a3	no	2019-08-08T16:16:22.152882-05:00	2012	0	NA	7th	Bladder, NOS	8120-03-01	24528	not reported	NA	25	160	NA	NA	1.36986	22.2656	Not Reported	8fc47614-d31d-5ed4-aa77-8c4cc8bef74a	57	NA	c1cc8622-bc9c-55cf-9281-e1d80d8bcf19	-24528	not hispanic or latino	Alive	asian	1945	male	67	NA	not reported	Pharmaceutical Therapy, NOS
TCGA-CF-A3MF	T3	No	not reported	M0	released	Papillary transitional cell carcinoma	not reported	Bladder, NOS	No	NA	NA	stage iii	383	Stage III	C67.9	N0	ff8e0376-b6bf-5574-860f-a50585cfba83	no	2019-08-08T16:15:48.249297-05:00	2011	0	NA	7th	Bladder, NOS	8130-03-01	12557	not reported	NA	NA	NA	NA	NA	NA	NA	Not Reported	24689bf1-f120-5825-8a54-4e3aef464474	NA	NA	4d6c4911-68b9-5d6f-b845-31b091647b9f	-12557	not hispanic or latino	Alive	asian	1977	male	34	NA	no	Pharmaceutical Therapy, NOS
TCGA-YC-A8S6	T2a	No	not reported	MX	released	Papillary transitional cell carcinoma	not reported	Bladder, NOS	Not Reported	NA	NA	stage ii	293	Stage II	C67.9	N0	03fb3391-a100-513c-8f1a-0905e9f347c3	yes	2019-08-08T16:19:16.645744-05:00	2013	0	NA	7th	Bladder, NOS	8130-03-01	26130	not reported	NA	NA	175	NA	NA	NA	38.2041	Not Reported	36e3707c-660b-5b07-9e5a-d755f1aeaa3f	117	NA	9b435868-eccb-5e25-878b-71c4c4bc9dd7	-26130	not hispanic or latino	Alive	white	1942	male	71	NA	no	Pharmaceutical Therapy, NOS
TCGA-UY-A78N	T2	No	not reported	MX	released	Transitional cell carcinoma	not reported	Bladder, NOS	Not Reported	NA	NA	stage iv	NA	Stage IV	C67.9	N1	87275041-4619-59a8-8499-03b2032acaab	yes	2019-08-08T16:18:40.614160-05:00	NA	0	NA	6th	Bladder, NOS	8120-03-01	29132	not reported	NA	25	173	NA	NA	1.36986	25.0593	Not Reported	5a8f1395-bf15-52fa-a195-46f7ce038c56	75	NA	db43bbe4-50c1-551d-a52a-fa8620c0f2fd	-29132	not hispanic or latino	Dead	white	NA	male	80	2641	no	Pharmaceutical Therapy, NOS
TCGA-2F-A9KP	T3a	No	not reported	MX	released	Transitional cell carcinoma	not reported	Lateral wall of bladder	No	NA	NA	stage iv	NA	Stage IV	C67.2	N2	19099413-ca2c-53af-9e86-cfb23d26842d	no	2019-08-08T16:15:17.847397-05:00	2011	0	NA	7th	Lateral wall of bladder	8120-03-01	24428	not reported	T2	62	186	NA	NA	3.39726	37.5766	Not Reported	16547dae-12ee-5643-9f8c-76c73af27d15	130	2011	3c7eeefc-7e8e-5ad2-b57d-ca5eefcdbd81	-24428	not hispanic or latino	Dead	white	1945	male	66	364	no	Pharmaceutical Therapy, NOS
TCGA-DK-AA75	T3	No	not reported	M0	released	Transitional cell carcinoma	not reported	Anterior wall of bladder	No	NA	NA	stage iii	NA	Stage III	C67.3	N0	13cd6aea-e2d5-50af-a433-2a9763667566	no	2019-08-08T16:16:22.152882-05:00	2013	0	NA	7th	Anterior wall of bladder	8120-03-01	30090	not reported	NA	30	177	NA	NA	1.64384	27.1314	Not Reported	778e3ea9-4642-52b4-8838-a1b34ec8da3a	85	2013	3310012c-d638-583a-9ce1-a78f2b8a3b85	-30090	not hispanic or latino	Dead	white	1931	male	82	340	no	Pharmaceutical Therapy, NOS
TCGA-K4-A3WS	T3a	No	not reported	MX	released	Transitional cell carcinoma	not reported	Bladder, NOS	Not Reported	NA	NA	stage iii	761	Stage III	C67.9	N0	df74f8db-09af-5791-8583-b19ce9d98114	yes	2019-08-08T16:18:08.484365-05:00	2011	0	NA	7th	Bladder, NOS	8120-03-01	24124	not reported	NA	25	NA	NA	NA	1.36986	NA	Not Reported	7e48c16d-b88b-5853-9ec8-0158fc7ed729	292	NA	b5e34d95-462a-5eac-bcb3-aec3599f5b1f	-24124	not hispanic or latino	Alive	white	1945	male	66	NA	no	Pharmaceutical Therapy, NOS
TCGA-DK-A6B2	T3	No	not reported	M0	released	Transitional cell carcinoma	not reported	Posterior wall of bladder	Not Reported	NA	NA	stage iv	477	Stage IV	C67.4	N1	bd71cb46-0359-5087-9b0a-b70159111068	yes	2019-08-08T16:16:22.152882-05:00	2012	0	NA	6th	Posterior wall of bladder	8120-03-01	25625	not reported	NA	57	177	NA	NA	3.12329	34.1537	Not Reported	2c5bc03b-fd5d-5b1c-ad99-a51e5fa9ba6f	107	NA	0c89880b-a9a0-5752-876e-725662999de4	-25625	not hispanic or latino	Alive	white	1942	male	70	NA	yes	Pharmaceutical Therapy, NOS
TCGA-DK-A3IM	T3	No	not reported	M0	released	Transitional cell carcinoma	not reported	Bladder, NOS	No	NA	NA	stage iii	238	Stage III	C67.9	N0	4f167eca-aeef-5c7b-b0af-22772ab5efb9	no	2019-08-08T16:16:22.152882-05:00	2011	0	NA	6th	Bladder, NOS	8120-03-01	28106	not reported	NA	8	174.6	NA	NA	0.438356	30.2114	Not Reported	74652f30-fe7b-5069-94d7-e2296ad2a323	92.1	NA	21523e21-2ec8-546b-bf85-7a8e97264b3a	-28106	not hispanic or latino	Dead	white	1935	male	76	248	not reported	Pharmaceutical Therapy, NOS
TCGA-LT-A5Z6	NA	No	not reported	MX	released	Transitional cell carcinoma	not reported	Bladder, NOS	No	NA	NA	stage ii	474	Stage II	C67.9	NX	de2ca3a5-c008-5a29-974a-beb6c45098be	no	2019-08-08T16:18:08.484365-05:00	2013	0	NA	7th	Bladder, NOS	8120-03-01	20746	not reported	T2	NA	183	NA	NA	NA	25.6801	Not Reported	c82fc363-1bf4-5d6b-b1cc-f0ae73bd9d94	86	NA	3cf8c25b-f0a9-58d5-bf88-8bd7b37621f6	-20746	not hispanic or latino	Alive	white	1957	male	56	NA	yes	Pharmaceutical Therapy, NOS
TCGA-FT-A3EE	T4a	No	not reported	MX	released	Transitional cell carcinoma	not reported	Bladder neck	No	NA	NA	stage iii	NA	Stage III	C67.5	N0	c1f5e919-2af5-5802-b503-494da19b380b	no	2019-08-08T16:17:35.431076-05:00	2011	0	NA	7th	Bladder neck	8120-03-01	29293	not reported	NA	NA	162	NA	NA	NA	29.34	Not Reported	8b0d977c-56c9-5c90-8f7f-4fee1cb51035	77	2011	65cb0b06-b28e-5fd5-99bd-83b69f3c3917	-29293	not hispanic or latino	Dead	white	1931	female	80	99	not reported	Pharmaceutical Therapy, NOS
TCGA-KQ-A41S	T4a	No	not reported	MX	released	Transitional cell carcinoma	not reported	Posterior wall of bladder	No	NA	NA	stage iii	35	Stage III	C67.4	NX	06013a3b-7395-59a6-967b-b25ea08c9a66	no	2019-08-08T16:18:08.484365-05:00	2011	0	NA	7th	Posterior wall of bladder	8120-03-01	32041	not reported	NA	NA	NA	NA	NA	NA	NA	Not Reported	5c4d8606-a9f3-5291-b5df-e467a68513d2	NA	NA	3603b78d-46fb-5375-8bc0-71c16680ef73	-32041	not reported	Alive	white	1924	female	87	NA	no	Pharmaceutical Therapy, NOS
TCGA-UY-A9PD	T3a	No	not reported	MX	released	Transitional cell carcinoma	not reported	Anterior wall of bladder	No	NA	NA	stage iii	542	Stage III	C67.3	N0	fcc234ed-eb67-56a9-81c5-52237a779c56	no	2019-08-08T16:18:40.614160-05:00	NA	0	NA	7th	Anterior wall of bladder	8120-03-01	29565	not reported	NA	NA	173	NA	NA	NA	22.7204	Not Reported	864b4549-98a8-57e3-b0a1-0388649d3f42	68	NA	46b421a7-a441-53b9-91e3-fdf1fbdee391	-29565	not hispanic or latino	Alive	white	NA	male	80	NA	no	Pharmaceutical Therapy, NOS
TCGA-S5-AA26	T3a	No	not reported	MX	released	Papillary transitional cell carcinoma	not reported	Bladder, NOS	No	NA	NA	stage iii	503	Stage III	C67.9	N0	08b1e24f-785d-5a15-81fd-f168eb7dea31	no	2019-08-08T16:18:40.614160-05:00	2013	0	NA	7th	Bladder, NOS	8130-03-01	16972	not reported	NA	NA	167	NA	NA	NA	27.2509	Not Reported	48ff4e77-5cf6-510a-b041-0d86045369c5	76	NA	e4cfa050-8add-5f6c-8078-7ff501b80803	-16972	not hispanic or latino	Alive	black or african american	1967	male	46	NA	no	Pharmaceutical Therapy, NOS
TCGA-GC-A3RC	T2b	No	not reported	M0	released	Transitional cell carcinoma	not reported	Bladder, NOS	No	NA	NA	stage ii	484	Stage II	C67.9	N0	41dfe3db-ffb5-5f31-958a-9cf6373aaa19	no	2019-08-08T16:17:35.431076-05:00	2011	0	NA	7th	Bladder, NOS	8120-03-01	21668	not reported	T2b	NA	175	NA	NA	NA	36.2449	Not Reported	4c90bd69-987e-5ac9-a645-e03ee749206c	111	NA	39b06e40-da6b-55ce-97f5-22878f9bc8f6	-21668	not hispanic or latino	Alive	white	1952	male	59	NA	no	Pharmaceutical Therapy, NOS
TCGA-GD-A3OS	NA	No	not reported	MX	released	Transitional cell carcinoma	not reported	Bladder, NOS	No	NA	NA	stage ii	638	Stage II	C67.9	NX	171dde1e-3ad5-52ed-a32c-fba1e007ed0f	no	2019-08-08T16:17:35.431076-05:00	2011	0	NA	7th	Bladder, NOS	8120-03-01	19776	not reported	T2a	17.5	162	NA	NA	0.958904	29.7211	Not Reported	e314b068-60f7-545f-a538-fe99f4ad8d43	78	NA	45d1fcfe-452d-5bec-a153-e2f4e726e123	-19776	not hispanic or latino	Alive	white	1957	female	54	NA	yes	Pharmaceutical Therapy, NOS
TCGA-XF-AAN5	T3b	No	not reported	MX	released	Transitional cell carcinoma	not reported	Bladder, NOS	No	NA	NA	stage iii	2293	Stage III	C67.9	N0	d10bed22-2e95-51cc-aa1f-c24e60d33157	no	2019-08-08T16:19:16.645744-05:00	2008	0	NA	6th	Bladder, NOS	8120-03-01	22411	not reported	NA	30	169	NA	NA	1.64384	19.6072	Not Reported	41de3413-3fa5-5532-8208-f31102da4df1	56	NA	9aacb22d-7958-5604-b02f-20318865bb4c	-22411	not hispanic or latino	Alive	white	1947	female	61	NA	yes	Pharmaceutical Therapy, NOS
TCGA-FD-A3SR	T4a	No	not reported	MX	released	Transitional cell carcinoma	not reported	Posterior wall of bladder	Not Reported	NA	NA	stage iv	NA	Stage IV	C67.4	N2	636f1c85-afcb-5dc2-a6ca-1469d789a7e8	yes	2019-08-08T16:16:53.725780-05:00	2010	0	NA	7th	Posterior wall of bladder	8120-03-01	24979	not reported	NA	40	183	NA	NA	2.19178	30.7564	Not Reported	f704cd1e-fe62-569c-bda2-49915f8424d4	103	2011	d2856cc8-8a4e-572b-8e69-66888dccdd7c	-24979	not hispanic or latino	Dead	white	1942	male	68	602	yes	Pharmaceutical Therapy, NOS
TCGA-XF-A9SU	T3b	No	not reported	MX	released	Papillary transitional cell carcinoma	not reported	Bladder, NOS	No	NA	NA	stage iv	NA	Stage IV	C67.9	N1	d2a0e01e-86e0-5f8c-9631-937aadf13a11	no	2019-08-08T16:18:40.614160-05:00	2006	0	NA	6th	Bladder, NOS	8130-03-01	27068	not reported	NA	30	151	NA	NA	1.64384	24.5603	Not Reported	6fa38cfa-ca9e-5359-8288-a52be1dea391	56	2006	890d5fb4-66d2-5ff2-b9fc-f395db897fa3	-27068	not hispanic or latino	Dead	white	1932	female	74	182	yes	Pharmaceutical Therapy, NOS
TCGA-DK-A6B0	T2b	No	not reported	M0	released	Transitional cell carcinoma	not reported	Lateral wall of bladder	No	NA	NA	stage ii	2330	Stage II	C67.2	N0	1fc0499f-9f4b-5b63-aeb7-f893a147d6a4	no	2019-08-08T16:16:22.152882-05:00	2007	0	NA	6th	Lateral wall of bladder	8120-03-01	22439	not reported	NA	20	167	NA	NA	1.09589	28.3266	Not Reported	ecb905fd-351f-53c2-a86d-eaa9f15e3e4d	79	NA	00903da2-eb7e-5a9d-ba39-a884bf6039a3	-22439	not hispanic or latino	Alive	white	1946	male	61	NA	no	Pharmaceutical Therapy, NOS
TCGA-ZF-AA5N	T2	No	not reported	M1	released	Transitional cell carcinoma	not reported	Bladder, NOS	No	NA	NA	stage iv	NA	Stage IV	C67.9	NX	6e999e1f-9938-5160-a6ad-9dd9e165756b	no	2019-08-08T16:19:49.077828-05:00	2013	0	NA	7th	Bladder, NOS	8120-03-01	22741	not reported	T2	10	168	NA	NA	0.547945	28.699	Not Reported	bd8a41b1-338e-596b-9d98-946882035a8a	81	2013	2a6b6080-4771-5f69-9c98-9289c2a35b87	-22741	not hispanic or latino	Dead	white	1951	female	62	168	yes	Pharmaceutical Therapy, NOS
TCGA-FD-A43P	T2a	No	not reported	MX	released	Transitional cell carcinoma	not reported	Dome of bladder	Not Reported	NA	NA	stage ii	832	Stage II	C67.1	N0	170299a1-5aaa-563c-8c8b-ee133afebf04	yes	2019-08-08T16:16:53.725780-05:00	2012	0	NA	7th	Dome of bladder	8120-03-01	27201	not reported	T1	44	178	NA	NA	2.41096	47.3425	Not Reported	3d943e6c-a299-5b80-b90b-325da6e78521	150	NA	57471cc5-f542-59bc-8f09-6b4ff40d7298	-27201	not hispanic or latino	Alive	black or african american	1938	male	74	NA	no	Pharmaceutical Therapy, NOS
TCGA-BT-A20U	T3a	No	not reported	M0	released	Transitional cell carcinoma	not reported	Trigone of bladder	No	NA	NA	stage iii	NA	Stage III	C67.0	N0	5f53d094-88aa-5c69-abd6-bad079955707	no	2019-08-08T16:15:17.847397-05:00	2008	0	NA	6th	Trigone of bladder	8120-03-01	25761	not reported	T3a	NA	NA	NA	NA	NA	NA	Not Reported	7dd0e5d4-8a6b-5513-b30f-86df2efbc247	NA	2009	82d04e76-74d4-5009-8196-94ace7f93ebd	-25761	not hispanic or latino	Dead	white	1938	female	70	455	no	Pharmaceutical Therapy, NOS
TCGA-FJ-A3Z9	TX	No	not reported	M0	released	Papillary transitional cell carcinoma	not reported	Lateral wall of bladder	No	NA	NA	not reported	217	NA	C67.2	N0	e87917cd-61ac-5c27-b9e1-e076cedb1245	no	2019-08-08T16:17:35.431076-05:00	2012	0	NA	7th	Lateral wall of bladder	8130-03-01	26515	not reported	T3	13	183	NA	NA	0.712329	31.3536	Not Reported	2777b322-946f-5be6-922b-e3c682005aa7	105	NA	3b30fd3f-a97f-588d-b235-3d0f9273af8c	-26515	not hispanic or latino	Dead	white	1940	male	72	385	yes	Pharmaceutical Therapy, NOS
TCGA-DK-A3IL	T3	No	not reported	M0	released	Transitional cell carcinoma	not reported	Lateral wall of bladder	No	NA	NA	stage iv	121	Stage IV	C67.2	N2	e90a388f-3338-5f6b-951e-b862615f1980	no	2019-08-08T16:16:22.152882-05:00	2011	0	NA	6th	Lateral wall of bladder	8120-03-01	29047	not reported	NA	108	160	NA	NA	5.91781	28.5156	Not Reported	e3a7df5a-73cd-5af0-84fe-f1ce8cbe5bb5	73	NA	25fdc0de-f282-5a30-a682-e0a38b03da61	-29047	not hispanic or latino	Dead	white	1932	female	79	413	not reported	Pharmaceutical Therapy, NOS
TCGA-XF-AAN0	T4a	No	not reported	M0	released	Transitional cell carcinoma	not reported	Bladder, NOS	No	NA	NA	stage iv	NA	Stage IV	C67.9	N2	aa36a53d-a903-5607-a66d-16b857a252f9	no	2019-08-08T16:19:16.645744-05:00	2007	0	NA	6th	Bladder, NOS	8120-03-01	24877	not reported	NA	56	172	NA	NA	3.06849	25.3515	Not Reported	eb4d8da0-afa0-5260-afb3-5d5b770c798a	75	2011	1905e44b-c66f-5214-9491-6365223084a6	-24877	not hispanic or latino	Dead	white	1939	male	68	1718	yes	Pharmaceutical Therapy, NOS
TCGA-GV-A3QI	T3b	No	not reported	MX	released	Transitional cell carcinoma	not reported	Posterior wall of bladder	No	NA	NA	stage iii	1110	Stage III	C67.4	N0	a9e3548e-d221-5808-a9be-e82e157a5853	no	2019-08-08T16:18:08.484365-05:00	2011	0	NA	7th	Posterior wall of bladder	8120-03-01	17383	not reported	NA	35	170	NA	NA	1.91781	26.6436	Not Reported	7d0c7aa3-0f9d-553b-8e05-95663e14cdc9	77	NA	cb67b71b-b161-56e4-8351-7f3a57eeb27d	-17383	not hispanic or latino	Alive	white	1964	male	47	NA	yes	Pharmaceutical Therapy, NOS
TCGA-UY-A9PE	T2b	No	not reported	MX	released	Transitional cell carcinoma	not reported	Bladder, NOS	No	NA	NA	stage iv	189	Stage IV	C67.9	N2	f33ca6de-84b1-5cc3-a76b-da036109740e	no	2019-08-08T16:18:40.614160-05:00	NA	0	NA	7th	Bladder, NOS	8120-03-01	31755	not reported	NA	45	168	NA	NA	2.46575	29.7619	Not Reported	1b305815-8c92-5b76-b316-5b426ba0dc67	84	NA	4df5b890-cd1f-5ef5-a15d-77274c416cc6	-31755	not hispanic or latino	Alive	white	NA	male	86	NA	not reported	Pharmaceutical Therapy, NOS
TCGA-C4-A0F7	T4b	No	not reported	M0	released	Transitional cell carcinoma	not reported	Bladder, NOS	Not Reported	NA	NA	stage iv	NA	Stage IV	C67.9	N2	c70c1304-164e-521a-a118-83cf498c8d5c	yes	2019-08-08T16:15:48.249297-05:00	2008	0	NA	6th	Bladder, NOS	8120-03-01	28428	not reported	NA	NA	172	NA	NA	NA	23.6614	Not Reported	d6cda8e6-0a1f-5cb6-9341-d66575e37137	70	2008	64da6338-be6b-5767-81aa-91854a626a59	-28428	not reported	Dead	not reported	1931	male	77	62	not reported	Pharmaceutical Therapy, NOS
TCGA-XF-AAMR	T3b	No	not reported	MX	released	Transitional cell carcinoma	not reported	Bladder, NOS	No	NA	NA	stage iii	2790	Stage III	C67.9	N0	2dadb391-0509-5667-b76f-f1baf76dc64b	no	2019-08-08T16:19:16.645744-05:00	2006	0	NA	6th	Bladder, NOS	8120-03-01	17670	not reported	NA	NA	175	NA	NA	NA	25.7959	Not Reported	25ba5c11-2825-5ca0-bbcc-de112d32f4fc	79	NA	342a5231-7b97-5366-a7fd-67fce2ddd2f6	-17670	not hispanic or latino	Alive	white	1958	male	48	NA	yes	Pharmaceutical Therapy, NOS
TCGA-XF-AAN7	T3a	No	not reported	MX	released	Transitional cell carcinoma	not reported	Bladder, NOS	Not Reported	NA	NA	stage iv	NA	Stage IV	C67.9	N1	4e6548e6-67c8-5699-84b1-668f007839fd	yes	2019-08-08T16:19:16.645744-05:00	2008	0	NA	5th	Bladder, NOS	8120-03-01	21951	not reported	NA	40	183	NA	NA	2.19178	26.5759	Not Reported	483a2a74-5e92-5dc3-ad45-a174c5a2fd9e	89	2009	2e92b864-fe17-58d6-acd3-1a1d65dce07c	-21951	not hispanic or latino	Dead	white	1948	male	60	565	yes	Pharmaceutical Therapy, NOS
TCGA-UY-A8OD	T2b	No	not reported	MX	released	Transitional cell carcinoma	not reported	Bladder, NOS	No	NA	NA	stage ii	3432	Stage II	C67.9	N0	c8ee59df-dc15-52b5-8c51-2426d73c1152	no	2019-08-08T16:18:40.614160-05:00	NA	0	NA	6th	Bladder, NOS	8120-03-01	24588	not reported	NA	NA	NA	NA	NA	NA	NA	Not Reported	30fb9dda-2f13-5515-a639-dd32f446e1eb	NA	NA	d756c3a5-181d-57ca-bb17-c83a2e0f85c3	-24588	not hispanic or latino	Alive	black or african american	NA	female	68	NA	no	Pharmaceutical Therapy, NOS
TCGA-DK-A2HX	T3	No	not reported	M0	released	Transitional cell carcinoma	not reported	Bladder, NOS	Not Reported	NA	NA	stage iv	55	Stage IV	C67.9	N2	932992c1-5ff8-5c37-9f93-019b4bae0d08	yes	2019-08-08T16:15:48.249297-05:00	2010	0	NA	6th	Bladder, NOS	8120-03-01	29332	not reported	NA	20	147	NA	NA	1.09589	24.2954	Not Reported	b533e852-e680-5d4d-8166-e1da8c575528	52.5	NA	dc36a820-1bf4-5364-844f-b57bf6169cd8	-29332	not hispanic or latino	Dead	white	1930	female	80	1420	not reported	Pharmaceutical Therapy, NOS
TCGA-CF-A8HX	T2	No	not reported	M0	released	Transitional cell carcinoma	not reported	Bladder, NOS	No	NA	NA	stage ii	345	Stage II	C67.9	N0	54cb5f25-641f-5fa9-bdc0-ea2cefce550b	no	2019-08-08T16:15:48.249297-05:00	2013	0	NA	6th	Bladder, NOS	8120-03-01	20259	not reported	NA	NA	153	NA	NA	NA	23.9224	Not Reported	552bb5dc-5cd1-57fd-bf5a-39423ae1c55e	56	NA	89a4f024-cad1-5e69-aa80-12af2b559b99	-20259	not hispanic or latino	Alive	asian	1958	female	55	NA	no	Pharmaceutical Therapy, NOS
TCGA-E7-A85H	T3	No	not reported	M0	released	Transitional cell carcinoma	not reported	Bladder, NOS	No	NA	NA	stage iii	394	Stage III	C67.9	N0	2c897d8f-acc7-5369-8f90-3b65455c3906	no	2019-08-08T16:16:53.725780-05:00	2013	0	NA	7th	Bladder, NOS	8120-03-01	23497	not reported	NA	5	168	NA	NA	0.273973	17.0068	Not Reported	a2023927-ce0d-5e29-b415-2260398fac49	48	NA	f7364f60-4e1d-569b-9e26-1cc0713a7ce0	-23497	not hispanic or latino	Alive	asian	1949	male	64	NA	not reported	Pharmaceutical Therapy, NOS
TCGA-ZF-A9RL	NA	No	not reported	MX	released	Transitional cell carcinoma	not reported	Bladder, NOS	Not Reported	NA	NA	stage ii	2703	Stage II	C67.9	NA	6f5fd9c4-eb6e-5950-b84c-ec9a85c5c659	yes	2019-08-08T16:19:16.645744-05:00	2007	0	NA	6th	Bladder, NOS	8120-03-01	22480	not reported	T2	38	164	NA	NA	2.08219	NA	Not Reported	4e9f29bc-e6fc-58a0-9693-71b67d5c293d	NA	NA	bd5c554f-0d08-5d5a-be32-09204cdac9f7	-22480	not hispanic or latino	Alive	white	1946	male	61	NA	yes	Pharmaceutical Therapy, NOS
TCGA-GV-A3JV	T3b	No	not reported	MX	released	Transitional cell carcinoma	not reported	Bladder, NOS	No	NA	NA	stage iv	134	Stage IV	C67.9	N1	581e66c1-0add-5ab5-ba2b-eb573ec73460	no	2019-08-08T16:18:08.484365-05:00	2011	0	NA	7th	Bladder, NOS	8120-03-01	24243	not reported	T3	90	172.7	NA	NA	4.93151	25.7164	Not Reported	d07527ff-104e-55f0-a105-e05f8c638882	76.7	NA	50ce3c79-e43b-55e2-a214-97c4a877ecdb	-24243	not hispanic or latino	Dead	white	1945	male	66	434	no	Pharmaceutical Therapy, NOS
TCGA-GD-A6C6	T3a	No	not reported	MX	released	Transitional cell carcinoma	not reported	Bladder, NOS	No	NA	NA	stage iii	67	Stage III	C67.9	N0	74767c77-1c23-5151-9559-5f94b20893e7	no	2019-08-08T16:17:35.431076-05:00	2012	0	NA	7th	Bladder, NOS	8120-03-01	23631	not reported	T2	45	172	NA	NA	2.46575	19.2672	Not Reported	6dcfbd89-8294-5f4a-b06b-e02a02105a82	57	NA	fec7d402-1947-5ff2-a5ac-539661af20b3	-23631	not hispanic or latino	Alive	white	1948	male	64	NA	no	Pharmaceutical Therapy, NOS
TCGA-XF-A9SW	T3b	No	not reported	MX	released	Transitional cell carcinoma	not reported	Bladder, NOS	Not Reported	NA	NA	stage iv	NA	Stage IV	C67.9	N2	8357327f-a5e5-561b-8825-d271470eb6ee	yes	2019-08-08T16:18:40.614160-05:00	2006	0	NA	6th	Bladder, NOS	8120-03-01	31049	not reported	NA	NA	179	NA	NA	NA	20.2865	Not Reported	b693fc95-293c-5869-9515-fe21c02d8833	65	2006	fad5bbc3-4717-5302-95e7-ffd3c277b923	-31049	not hispanic or latino	Dead	white	1921	male	85	362	no	Pharmaceutical Therapy, NOS
TCGA-UY-A8OB	T3a	No	not reported	MX	released	Transitional cell carcinoma	not reported	Bladder, NOS	No	NA	NA	stage iv	2109	Stage IV	C67.9	N1	c431ed8f-9ac4-5968-9c1a-d13e5efc39bf	no	2019-08-08T16:18:40.614160-05:00	NA	0	NA	6th	Bladder, NOS	8120-03-01	23360	not reported	NA	25	158	NA	NA	1.36986	22.0317	Not Reported	5ec04180-2f44-5216-a3f7-7fbc87710388	55	NA	c4067e34-b3b3-54a8-8c9c-1c7921875444	-23360	hispanic or latino	Alive	white	NA	male	63	NA	yes	Pharmaceutical Therapy, NOS
TCGA-DK-A1A3	T3	No	not reported	M0	released	Transitional cell carcinoma	not reported	Bladder, NOS	No	NA	NA	stage iv	77	Stage IV	C67.9	N2	42769ef9-2dd5-574f-96b8-b2608bef53c0	no	2019-08-08T16:15:48.249297-05:00	2010	0	NA	6th	Bladder, NOS	8120-03-01	22235	not reported	NA	24	183	NA	NA	1.31507	22.694	Not Reported	6ab354e1-ad80-5b9b-9fd5-573f12959d2b	76	NA	e6e94096-f9c6-5a97-a3b6-0a0e4fa1b6bf	-22235	not hispanic or latino	Dead	white	1950	male	60	665	not reported	Pharmaceutical Therapy, NOS
TCGA-DK-AA6X	NA	No	not reported	M0	released	Transitional cell carcinoma	not reported	Lateral wall of bladder	No	NA	NA	stage ii	467	Stage II	C67.2	N0	c458b944-437e-5eeb-8b24-27936dd4d431	no	2019-08-08T16:16:22.152882-05:00	2013	0	NA	7th	Lateral wall of bladder	8120-03-01	23208	not reported	T2	NA	176	NA	NA	NA	30.0232	Not Reported	e71652df-75b5-587f-8e9c-7c06befdd49a	93	NA	82e9a22d-d799-595b-987e-4281f4996b3c	-23208	not hispanic or latino	Alive	white	1950	male	63	NA	no	Pharmaceutical Therapy, NOS
TCGA-G2-A3IE	NA	No	not reported	MX	released	Transitional cell carcinoma	not reported	Bladder, NOS	No	NA	NA	stage ii	NA	Stage II	C67.9	NX	e7a338d1-363e-5d2b-b1de-a50da1a056b9	no	2019-08-08T16:17:35.431076-05:00	2007	0	NA	6th	Bladder, NOS	8120-03-01	18983	not reported	T2a	1.5	182	NA	NA	0.0821918	29.616	Not Reported	08ff2371-cd94-5386-b357-8ad6676b1dc7	98.1	2008	06f35601-b6f3-54ea-beff-fcb853120977	-18983	not hispanic or latino	Dead	white	1956	male	51	612	yes	Pharmaceutical Therapy, NOS
TCGA-FD-A5BU	T2b	No	not reported	MX	released	Transitional cell carcinoma	not reported	Lateral wall of bladder	No	NA	NA	stage ii	588	Stage II	C67.2	N0	0ba3134f-3742-5c6b-a10b-435ac878943a	no	2019-08-08T16:16:53.725780-05:00	2012	0	NA	7th	Lateral wall of bladder	8120-03-01	27882	not reported	NA	67	167	NA	NA	3.67123	23.3067	Not Reported	004ab147-911b-5510-98c1-49fcf403bf5b	65	NA	b51578ef-1357-53e3-934d-14474c8f661b	-27882	not hispanic or latino	Alive	black or african american	1936	female	76	NA	no	Pharmaceutical Therapy, NOS
TCGA-C4-A0EZ	T3a	No	not reported	M1	released	Transitional cell carcinoma	not reported	Bladder, NOS	Not Reported	NA	NA	stage iv	NA	Stage IV	C67.9	N1	1f9cd203-5c80-5ed7-a4be-f3c73a84f45b	yes	2019-08-08T16:15:48.249297-05:00	2006	0	NA	5th	Bladder, NOS	8120-03-01	25202	not reported	NA	34	169	NA	NA	1.86301	26.6097	Not Reported	125787dc-fbe5-559d-891a-b505372f1a99	76	2006	2339378a-6e1d-5a72-9b28-980b65dd82c2	-25202	not reported	Dead	not reported	1937	female	69	273	yes	Pharmaceutical Therapy, NOS
TCGA-FD-A5BZ	T3a	No	not reported	MX	released	Transitional cell carcinoma	not reported	Anterior wall of bladder	No	NA	NA	stage iv	NA	Stage IV	C67.3	N1	cbfde92d-6569-5ee7-ace7-032fef635189	no	2019-08-08T16:16:53.725780-05:00	2009	0	NA	6th	Anterior wall of bladder	8120-03-01	28451	not reported	NA	NA	152	NA	NA	NA	26.4024	Not Reported	7a410912-d315-5f89-8d90-0215650a9276	61	2011	3053ce37-b702-54bf-a659-84829020c26a	-28451	not hispanic or latino	Dead	white	1932	female	77	835	yes	Pharmaceutical Therapy, NOS
TCGA-BT-A2LB	T3a	No	not reported	M0	released	Transitional cell carcinoma	not reported	Dome of bladder	No	NA	NA	stage iii	170	Stage III	C67.1	N0	6c1050bd-ad7a-563e-a92a-b55b5da5d2cf	no	2019-08-08T16:15:17.847397-05:00	2010	0	NA	7th	Dome of bladder	8120-03-01	26846	not reported	T3a	NA	NA	NA	NA	NA	NA	Not Reported	dd62d7aa-4946-51b7-ae21-81cf24379360	82	NA	87b48a51-48e5-5c30-9524-1371850b1ba6	-26846	not hispanic or latino	Dead	white	1937	female	73	492	no	Pharmaceutical Therapy, NOS
[truncated: 6 more columns]
