# Supplementary material for: Hypoxic Characteristic Genes Predict Response to Immunotherapy for Urothelial Carcinoma
Source: Front Cell Dev Biol. 2021 Nov 25;9:762478. doi: 10.3389/fcell.2021.762478 (PMC8657403; doi:10.3389/fcell.2021.762478)
Supplement: Supplementary file 2 [file Table3.XLSX]

## Sheet: normalized data
	Pt1	Pt2	Pt4	Pt5	Pt6	Pt7	Pt8	Pt9	Pt10	Pt12	Pt13	Pt14	Pt15	Pt16	Pt19	Pt20	Pt22	Pt23	Pt25	Pt27A	Pt27B	Pt28	Pt29	Pt31	Pt32	Pt35	Pt37	Pt38
A1BG	-0.249836	5.04615	-0.288808	-0.26978	-0.360384	-0.0181903	-0.192608	-0.247587	-0.312768	-0.275782	-0.262392	-0.289058	0.163303	-0.15368	-0.0422445	-0.114708	-0.323791	-0.178245	0.30417	-0.28288	-0.264097	-0.240074	-0.293717	-0.134133	-0.0898482	-0.187926	-0.130511	-0.310571
A1BG-AS1	-0.33772	4.77057	-0.375729	-0.398553	-0.425452	1.18343	0.247897	0.00567148	-0.109633	0.422129	-0.386958	-0.0929206	-0.323455	-0.362821	-0.226374	0.25965	-0.386432	-0.308195	-0.381163	-0.413648	-0.368053	-0.220204	0.119189	-0.41572	-0.338508	-0.330176	-0.391002	-0.415822
A1CF	-0.191522	5.10225	-0.191522	-0.191522	-0.188226	-0.191522	-0.190568	-0.191113	-0.191522	-0.191522	-0.191522	-0.190246	-0.191015	-0.188687	-0.191522	-0.190732	-0.191522	-0.191063	-0.191522	-0.191522	-0.191005	-0.1365	-0.18874	-0.191522	-0.191522	-0.191522	-0.191522	-0.191522
A2M	-0.248927	1.18667	-0.803765	-1.01442	-0.510347	-0.997082	-0.601561	0.00307956	1.43424	1.58607	2.28243	-0.986139	-0.225442	-0.13679	-0.824209	-0.645649	-0.188217	0.0395046	0.365563	0.841618	0.70444	-0.877677	1.73371	-0.966404	-0.58812	-0.938327	-1.02369	1.39944
A2M-AS1	-0.774992	1.6566	-0.932741	-1.08876	-0.722594	-0.117787	1.91092	2.97145	0.320097	0.688274	-0.137918	-0.923786	0.652572	-0.596081	-0.454367	0.670341	-0.438227	-0.0318622	1.31303	-0.741754	-0.851564	-0.518146	0.130868	-1.00285	-0.327043	-0.960489	0.414763	-0.107962
A2ML1	-0.189531	-0.189573	-0.189288	-0.18983	-0.189942	-0.189627	-0.188645	-0.176941	-0.189047	-0.189728	-0.189942	-0.189942	-0.18978	-0.187632	-0.189942	-0.187836	-0.188578	-0.189613	-0.189653	-0.188478	-0.189597	5.10251	-0.189649	-0.189942	-0.189942	-0.189942	-0.189942	-0.189942
A2MP1	0.251982	-0.405637	-0.271979	-0.778235	-0.570221	-0.189427	0.209209	3.36855	0.0634725	-0.50232	-0.349938	0.189901	-0.517095	-0.778235	-0.778235	-0.419529	1.53931	0.539466	-0.443841	-0.59844	-0.169456	2.67554	0.00182502	0.221001	-0.778235	-0.778235	-0.778235	0.0470356
A3GALT2	-0.667848	-0.267132	-0.456351	-0.667848	-0.667848	-0.667848	-0.667848	0.175407	1.26396	-0.0204345	0.666877	0.253151	-0.667848	-0.667848	-0.667848	-0.667848	-0.46215	-0.667848	-0.667848	-0.0508553	3.74263	-0.00982499	0.291947	1.28657	1.48628	-0.667848	-0.667848	0.78194
A4GALT	0.0908882	-0.70952	-0.691453	-0.689614	-0.641242	-0.570296	0.116665	-0.14496	2.6747	-0.483929	0.35111	-0.154975	-0.533324	-0.292486	0.502964	-0.421979	0.129633	-0.0447869	-0.283716	-0.519832	-0.637511	0.0889117	-0.529284	0.52939	3.78764	-0.545412	-0.617647	0.240066
A4GNT	-0.215515	0.833484	-0.392936	-0.532217	-0.532217	-0.373319	-0.532217	0.124053	-0.214138	2.63016	3.70881	0.907219	0.587684	-0.532217	-0.532217	-0.306528	0.270038	0.00428664	-0.532217	-0.532217	-0.269886	-0.532217	-0.374601	-0.532217	-0.532217	-0.532217	-0.532217	-0.532217
AA06	NA	NA	NA	NA	NA	NA	NA	NA	NA	NA	NA	NA	NA	NA	NA	NA	NA	NA	NA	NA	NA	NA	NA	NA	NA	NA	NA	NA
AAAS	-0.243595	-0.42801	-0.246886	0.153867	-0.787944	-0.520404	0.162427	-0.393024	-0.278497	-0.75388	-0.956356	0.895696	-0.109287	-0.837744	3.71079	-0.455894	-0.532209	-0.528958	2.45836	0.185186	-0.455686	-0.28995	-0.737659	0.45517	0.578866	-0.549343	0.473537	0.0314343
AACS	-0.854303	-0.919233	-1.06899	0.437377	-0.0635596	0.10439	0.0873425	-0.331699	0.453175	3.03624	-0.764084	-0.223393	-0.620643	-0.0842788	1.42075	-0.709002	-0.230664	0.264108	-0.879372	0.149729	-0.145857	2.88588	-0.393162	0.288108	-0.336004	-0.35839	-1.11312	-0.0313389
AACSP1	-0.380628	-0.380628	-0.380628	-0.181257	-0.380628	-0.380628	-0.380628	4.12969	-0.380628	-0.37371	-0.380628	-0.149233	2.38935	-0.298397	-0.380628	-0.380628	-0.380628	-0.380628	-0.380628	0.615988	0.941488	-0.31222	-0.380628	-0.350724	0.0596925	-0.380628	-0.380628	-0.380628
AADAC	-0.225358	5.05917	-0.217793	-0.230177	-0.230177	-0.230177	-0.230177	-0.184189	-0.229201	-0.227631	-0.228116	0.104539	-0.228149	-0.220558	-0.230177	-0.230177	-0.208644	-0.230177	-0.227535	-0.230177	-0.230177	0.387626	-0.131683	-0.230177	-0.230177	-0.230177	-0.230177	-0.230177
AADACL2	-0.182904	-0.190113	-0.190113	-0.190113	-0.190113	-0.190113	-0.190113	-0.190113	-0.190113	-0.190113	-0.188039	-0.190113	-0.190113	-0.180296	-0.190113	-0.190113	-0.190113	-0.190113	-0.190113	-0.188473	-0.188246	5.1025	-0.190113	-0.190113	-0.182169	-0.190113	-0.190113	-0.190113
AADACL2-AS1	-0.222149	-0.108291	-0.222149	-0.222149	-0.222149	-0.222149	0.143458	-0.222149	-0.222149	-0.222149	-0.222149	-0.222149	-0.222149	-0.222149	-0.222149	-0.222149	-0.222149	-0.222149	-0.222149	-0.222149	-0.222149	5.07885	-0.140008	-0.222149	0.135429	-0.222149	-0.222149	-0.222149
AADACL3	-0.188982	-0.188982	-0.188982	-0.188982	-0.188982	-0.188982	-0.188982	-0.188982	-0.188982	-0.188982	-0.188982	-0.188982	-0.188982	-0.188982	-0.188982	-0.188982	-0.188982	-0.188982	-0.188982	-0.188982	-0.188982	5.10252	-0.188982	-0.188982	-0.188982	-0.188982	-0.188982	-0.188982
AADACL4	3.9736	-0.2702	-0.2702	-0.2702	-0.2702	-0.2702	-0.2702	-0.2702	-0.2702	3.0516	-0.2702	-0.2702	-0.2702	-0.2702	-0.2702	-0.2702	-0.2702	-0.2702	-0.2702	-0.2702	-0.2702	-0.2702	-0.2702	-0.2702	-0.2702	-0.2702	-0.2702	-0.2702
AADACP1	-0.213121	0.412398	-0.264281	-0.0318651	-0.148723	-0.302511	-0.290815	-0.279799	-0.291084	-0.300996	-0.289295	5.02981	0.102794	-0.00298903	-0.11294	-0.244766	-0.223289	-0.317546	-0.317546	-0.175036	0.0801849	-0.276305	-0.191377	-0.317546	-0.120011	-0.278255	-0.317546	-0.317546
AADAT	0.187441	2.44203	-0.0712404	0.543041	-0.169988	-0.515213	-0.462877	-0.165427	2.45435	1.64651	1.62955	-0.899933	-0.568427	-0.802346	-0.587709	-0.779203	-0.211689	0.650958	-0.511625	-0.901625	-0.917786	-0.784392	-0.235209	-0.568616	1.28068	-0.567576	-0.351996	-0.761685
AAED1	-0.478286	-0.215075	-1.38186	0.15221	-1.16459	2.46631	-0.751483	-0.175692	0.635712	0.027018	0.653794	0.19946	1.00233	-0.814444	-1.47468	-0.0717408	-0.239429	0.930758	-1.16978	0.783457	1.55403	-0.882674	1.72804	-0.599619	-1.01678	-0.737403	1.00672	0.0337215
AAGAB	0.120847	-0.628965	0.959178	2.15192	3.1381	-0.761102	-0.563451	0.819592	-0.714483	0.213632	-0.214027	-0.781611	-0.520566	-0.0703747	-0.866614	-0.695396	0.00974307	-1.44336	-0.975982	-0.090343	-0.560162	0.516132	0.820333	-0.580096	-0.74888	1.30044	0.0755017	0.0900004
AAK1	-0.287423	-0.923821	-0.638301	-0.677796	-0.106504	-0.241017	-0.177884	-0.745869	-0.159775	0.629521	0.0182667	-0.238376	-1.17896	1.67612	-0.68924	-0.539457	0.285268	-0.0158407	-1.10093	-0.300907	-0.543379	-0.504624	-0.644576	3.19254	2.34676	0.137804	0.654981	0.773416
AAMDC	-0.783171	0.291431	0.133506	0.407267	-0.751535	1.04592	-0.697433	0.155802	-1.14234	-0.961532	-0.330701	0.339548	0.133293	-0.458295	0.753376	0.235105	-0.405154	0.796268	3.40032	-0.631209	-0.51187	-0.58053	-0.534562	-0.443104	0.221845	-0.946245	2.22267	-0.958662
AAMP	0.387405	-1.08821	-0.369968	-0.68138	-0.648259	0.029303	0.557033	0.190256	0.254786	-0.660572	-0.833236	-0.354512	0.0143796	-0.180003	4.05936	0.261003	-0.683799	-0.585129	0.871261	-0.597035	-0.810636	0.973486	-1.29063	0.836736	0.216884	0.475459	0.118021	-0.461999
AANAT	0.202601	-0.530668	-0.90524	-0.90524	-0.0710477	0.451104	-0.256037	-0.804725	-0.0130137	0.030759	-0.713307	0.173773	0.767342	4.17844	-0.293591	0.291356	-0.479082	-0.378107	-0.374137	-0.148231	-0.224784	0.407059	-0.316676	-0.316496	-0.332878	-0.90524	-0.36271	1.82877
AAR2	-0.561449	-1.17486	0.95138	0.562587	-1.29276	0.949905	0.0536621	-0.429915	-0.699433	-0.733734	-1.31882	-0.0664825	0.805954	0.353685	2.91597	0.660993	-0.357504	-1.13171	2.39328	-0.621672	-0.332247	-0.362987	-0.332785	0.125994	0.120155	0.511722	-0.195375	-0.793559
AARD	-0.402237	-0.581072	-0.554342	-0.577407	-0.574409	-0.575722	-0.171001	0.3504	2.25957	0.0652426	3.27397	-0.575311	0.30709	-0.435085	-0.570865	-0.499457	-0.395954	-0.112858	-0.546786	-0.581072	-0.576611	-0.540198	-0.328171	0.389925	2.44984	-0.565522	-0.0488824	0.116934
AARS	0.273941	-0.754496	-0.272179	2.43388	-0.750297	0.202806	0.138514	0.316747	-0.149129	0.34993	0.181268	0.19885	-1.01163	0.386221	0.673631	-0.984522	-0.060842	-1.06629	0.113036	-0.427297	-0.995684	-1.06349	-0.868361	1.64804	-0.722889	-0.10245	2.98469	-0.672002
AARS2	-1.1447	-0.494095	2.02679	2.64154	0.46421	-0.843102	-0.703059	-0.606159	-1.13874	-1.01194	-0.363668	-0.769667	0.825621	-0.184751	1.66588	-0.316088	-0.276841	-0.411168	0.49029	-0.235818	0.279362	-0.701796	-0.462861	1.76229	-0.737216	0.82497	-0.0533855	-0.525898
AARSD1	-0.526139	0.570462	0.642869	-0.845651	1.47193	-0.574229	-0.170744	-0.328862	-0.353598	-0.647351	-0.490145	-0.533103	0.0556724	-1.06033	1.26085	-0.643668	-0.316402	-0.751488	1.55058	-0.900773	-0.990235	0.599374	-1.21761	0.846517	0.0933253	0.794245	3.14795	-0.683443
AASDH	0.797567	0.777436	-0.231183	1.52204	0.977947	-0.492269	-0.624857	0.157346	-0.445599	0.129411	0.582472	-0.964723	-0.499891	-0.772145	-1.79362	-0.0783691	0.389872	-1.32126	-0.489672	1.08532	2.0158	0.326012	0.783906	-2.07116	0.248168	-1.5876	0.826973	0.752074
AASDHPPT	0.612247	-0.523497	-0.924681	-0.116518	0.892284	-0.973226	-1.25717	1.80511	2.43439	0.954856	0.77375	2.1164	0.180408	-0.172752	-1.00934	-0.846704	0.646893	-0.166745	-0.860401	0.028957	0.379122	-0.667546	-0.0726081	-1.59756	-0.580662	-0.647283	-0.283943	-0.123776
AASS	-0.490357	0.0417896	-1.3395	-0.801481	3.04152	-0.607079	1.09439	0.304117	-0.682009	1.80148	0.581199	-0.248664	0.11752	-0.640079	-0.719669	-0.4447	0.270175	-0.0167736	-1.28226	0.114346	1.23093	0.439473	1.26186	-1.1981	0.295398	-0.485789	-0.94409	-0.693636
AATF	-0.213853	-0.399178	0.740192	-1.28315	-0.411237	-0.556168	-0.336638	-0.425824	-0.308608	-0.943046	-0.439734	0.596513	-0.457191	-0.110735	1.9866	-1.06095	-0.568174	-0.119731	1.95931	-0.0806866	-0.359705	-0.137904	-1.02728	2.25747	-0.938659	0.175319	2.36569	0.0973687
AATK	-0.592981	-0.1778	-0.312294	-0.629594	0.104446	-0.339532	-0.114333	-0.256541	0.354931	4.63921	-0.354252	-0.614587	-0.206783	-0.010376	0.945277	-0.106667	-0.412428	-0.226376	0.336101	-0.549174	-0.543415	-0.537874	-0.356841	-0.457124	-0.388575	0.621226	0.687926	-0.501567
AATK-AS1	-0.462084	-0.462084	2.24036	-0.462084	-0.0433175	0.691252	-0.462084	-0.462084	-0.462084	3.70392	-0.462084	-0.462084	0.82081	-0.462084	-0.462084	1.12736	-0.462084	-0.462084	-0.462084	-0.462084	-0.462084	-0.462084	1.16337	-0.462084	-0.462084	-0.462084	-0.462084	-0.462084
ABAT	-0.168775	5.08782	-0.228578	-0.0948484	-0.161205	-0.212747	-0.126071	-0.232596	-0.154615	-0.276219	-0.112721	-0.26233	-0.265611	-0.0453735	-0.25655	-0.215735	-0.187346	-0.215918	-0.265352	-0.10765	-0.028784	-0.168923	-0.199202	-0.265599	-0.264958	-0.268956	-0.262902	-0.0382537
ABCA1	-0.709643	0.176083	-0.0507186	-1.20292	1.03329	-0.203999	-0.491413	-0.627474	1.17205	-0.234776	2.20943	1.31077	-0.480068	0.0338064	-1.15809	0.0495991	2.82144	-0.0674045	-0.673461	0.433951	0.680622	0.29169	0.280455	-1.0857	-0.691705	-0.732329	-1.22842	-0.855054
ABCA10	-0.147861	-0.154705	-0.654624	-0.712791	-0.650863	-0.253323	0.698299	0.301639	-0.223023	-0.264758	-0.208522	-0.523304	-0.402577	-0.72117	-0.603967	0.540693	0.907939	-0.108062	-0.607992	0.326743	1.30545	-0.0461819	0.117441	-0.640918	4.33557	-0.326391	-0.59128	-0.691462
ABCA11P	-1.82154	0.147846	1.38634	0.247126	0.520227	-0.784361	0.958281	-0.260547	-0.736935	-1.9056	-0.017649	1.83469	0.386792	-0.737385	-0.265761	0.337801	1.47804	-0.879664	0.45886	0.0819722	0.646165	-0.426426	0.144405	-1.67914	0.128333	1.14196	-1.49126	1.10743
ABCA12	-0.192246	-0.191657	-0.184509	-0.189969	-0.167097	-0.190792	-0.189903	-0.191766	-0.191204	-0.191873	-0.1872	-0.192246	-0.190252	-0.187997	-0.192246	-0.19128	-0.184501	-0.187349	-0.190511	-0.189003	-0.188878	5.10246	-0.191538	-0.19082	-0.188383	-0.191315	-0.185679	-0.192246
ABCA13	-0.322731	-0.310826	-0.292569	-0.0678689	-0.121302	-0.31401	-0.344465	0.227711	4.92681	0.487114	0.621867	-0.349202	-0.198438	-0.0994634	-0.362389	-0.362389	-0.175628	0.216429	-0.347194	-0.336616	-0.313191	-0.321188	-0.329938	-0.346012	-0.225793	-0.242789	-0.333539	-0.362389
ABCA17P	0.22524	-0.572946	-0.233994	-0.331753	-0.205947	-0.29667	1.55973	-0.2896	-0.0242305	-0.737656	-0.368854	-0.678131	2.83499	-0.711387	-0.538086	0.0445239	-0.733729	-0.1925	1.81259	-0.647972	-0.687001	-0.727442	2.43014	1.17245	-0.80507	-0.338822	-0.321092	-0.636799
ABCA2	-0.163529	0.835315	-0.689868	-0.861953	-0.888933	0.535932	0.640932	-0.658057	2.47599	-0.268619	0.0923529	-0.573589	-0.650793	-0.884432	0.32368	0.157284	-0.958935	0.253402	-0.191958	0.378861	1.07639	-0.975477	-0.140603	-0.846167	-0.169281	-0.979101	3.20271	-0.0715569
ABCA3	0.733474	-0.189783	1.11338	-0.0968643	-0.181615	1.07129	-0.059805	-0.413836	0.00148893	-1.00008	-0.607905	-0.149972	0.560494	-0.982145	1.45552	-0.808408	-0.927876	-0.841028	-0.623264	0.844594	0.629783	-0.97553	2.93806	-0.935689	-1.01582	-0.965125	1.68063	-0.253967
ABCA4	-0.441492	-0.314073	-0.500295	-0.460631	-0.426473	-0.164469	-0.485636	-0.558008	-0.267544	-0.524635	-0.187335	0.289498	3.35389	1.47136	-0.458032	-0.484114	-0.171457	-0.206375	-0.558669	-0.507163	-0.516069	0.76769	-0.373401	-0.39492	2.9956	-0.0834978	-0.592471	-0.201274
ABCA5	-0.632271	0.37843	-0.499573	-0.485316	-0.596895	0.0576006	0.379891	0.0284162	0.0904824	-0.589506	-0.142778	-0.867209	-0.431239	-0.481202	-0.499898	0.835946	-0.48984	-0.50461	-0.736599	1.94191	4.00941	-0.246475	0.643996	-0.836643	-0.480161	0.678612	-0.055766	-0.468708
ABCA6	0.197205	1.62196	-0.47848	-0.509747	-0.500971	-0.493348	-0.414654	0.0695278	4.13553	-0.0598098	1.70226	-0.37154	-0.480817	-0.469921	-0.452654	-0.448279	0.21371	-0.487818	-0.474674	-0.392547	-0.471433	-0.434336	-0.278057	-0.499671	0.470641	-0.469055	-0.500928	0.2779
ABCA7	-0.244703	-0.945082	-1.18889	-0.319141	-0.967414	1.77227	-0.654785	-0.8741	-0.855245	-0.283634	0.0277842	-0.949804	0.152586	-0.157023	0.828729	0.645834	-0.5655	0.200612	-0.0419166	-0.226604	-0.210241	1.66352	0.891247	-0.959258	0.559293	-1.0221	0.603551	3.12001
ABCA8	-0.144676	0.307229	-0.24796	-0.494061	-0.498512	-0.492477	0.328792	0.0336283	-0.463483	-0.283239	1.77666	-0.379888	-0.48385	-0.505543	-0.44735	-0.488096	0.00335998	-0.503952	-0.480131	0.165169	4.03215	-0.458194	-0.263164	-0.50958	1.87137	-0.506831	-0.507651	-0.359719
ABCA9	-0.0382093	0.527383	-0.388021	-0.471795	-0.483323	-0.492729	-0.214665	-0.131642	-0.0402933	-0.262384	0.153713	-0.352955	-0.433919	-0.497127	-0.434689	-0.323572	0.412399	-0.406427	-0.427717	2.73365	3.97633	-0.452342	-0.194569	-0.464661	0.0454625	-0.434182	-0.461756	-0.441954
ABCB1	-0.138817	0.153472	-0.26782	-0.259565	0.167018	5.0706	-0.120784	-0.259015	-0.266434	-0.194703	-0.205147	-0.273508	-0.242489	-0.142776	-0.268787	-0.111269	-0.189832	-0.230813	-0.265429	-0.239356	-0.261802	-0.232382	-0.161667	-0.169512	-0.225452	-0.263232	-0.28121	-0.11929
ABCB10	0.70497	1.01891	-0.586981	2.45913	-0.698181	-0.0326494	0.148562	-0.0732871	1.18957	0.519792	-0.432888	0.181707	1.12102	-1.15905	-0.685656	0.473729	0.222256	-0.660359	-1.07265	1.20363	1.69462	-0.205922	0.289999	-1.72035	-1.10702	-0.595808	-1.49859	-0.698497
ABCB11	-0.204337	5.09927	-0.2061	-0.209529	-0.203717	-0.209529	-0.186509	-0.17534	-0.201764	-0.209529	-0.20055	-0.203577	-0.209529	-0.209529	-0.209529	-0.178442	-0.206401	-0.209529	-0.209529	-0.0998892	-0.15532	-0.0841528	-0.20596	-0.209529	-0.196108	-0.209529	-0.195235	-0.100585
ABCB4	-0.663791	3.3785	-0.604117	-0.715868	1.53209	1.70673	-0.267795	-0.629214	-0.0477377	1.37924	1.10989	-0.698335	0.0561048	-0.258046	-0.431634	-0.661197	-0.533058	-0.41307	-0.669602	-0.611143	-0.633539	-0.617062	-0.518777	0.787408	-0.5369	-0.558157	-0.518268	0.637354
ABCB5	0.74622	3.4451	2.0053	0.679611	-0.0619325	-0.770441	0.506586	-0.756666	-0.768613	-0.772422	-0.768563	-0.772459	0.500369	0.0411261	-0.478668	-0.25647	-0.565135	-0.234187	-0.726712	0.48574	0.830811	-0.718215	1.26346	-0.291384	-0.769959	-0.42964	-0.606339	-0.75652
ABCB6	-0.726467	-0.484663	-0.399568	-0.705221	-0.7249	-0.0137365	0.0072897	-0.670503	0.148585	-0.73301	-0.785087	-0.712119	0.964684	-0.500657	3.64691	-0.429752	-0.491462	0.437024	1.04919	-0.695476	-0.699922	0.00930062	-0.427001	0.333599	-0.0484363	0.898556	2.12336	-0.370518
ABCB7	-0.230577	1.20908	-0.143999	0.846846	2.37921	-0.716187	0.0960776	1.17202	-0.367297	-1.39403	-0.416396	0.479366	-0.589346	-0.0306077	-1.86803	-0.126518	-0.147419	-0.806578	-1.22676	0.599415	1.73815	-0.0870731	-0.225789	-1.14214	-0.886924	-0.45473	1.48866	0.851581
ABCB8	-0.693583	-0.457533	-0.420194	-0.885084	-0.228117	-0.517189	0.105834	-0.0308902	-0.537615	0.380458	-0.589412	-0.698886	1.79514	-0.65496	3.35957	-0.153779	-0.265282	1.00046	0.306987	-0.704663	-0.842434	-0.325364	-0.278442	2.41237	-0.191268	-0.0212244	-0.451745	-0.413157
ABCB9	0.384603	-0.726289	-0.578948	0.176431	-0.519335	-0.735503	0.545363	-0.605925	0.116566	2.09125	-0.392296	-0.725973	-0.62885	0.156192	3.57844	-0.80698	-0.769247	0.0894403	0.0467887	-0.766933	-0.759508	-0.682095	-0.750758	1.05201	-0.281886	0.447831	1.15907	-0.113455
ABCC1	-0.55229	-0.81328	1.6118	0.0432344	0.441915	-0.398215	-0.00412225	-1.25217	0.160901	-1.8161	-0.639472	1.57334	-0.877297	0.690212	0.172136	-0.364663	-0.234217	0.102914	0.259078	-0.0278413	-0.142752	2.86724	-1.09785	0.835121	-0.787141	-0.608618	-0.633748	1.49189
ABCC10	-1.01935	-0.875959	0.881759	1.46856	-1.05512	0.249842	-0.761111	-0.918	-1.24326	-0.737836	-0.208667	-0.191936	-0.0516745	-0.132346	1.8488	-0.0313493	-0.0939801	-0.266834	2.06084	-0.807571	-0.797167	-0.413228	0.246295	-0.294793	0.210658	2.48841	1.16679	-0.721783
ABCC11	-0.472903	3.2199	2.47941	-0.439589	-0.474604	-0.429243	-0.255286	-0.423354	-0.434108	-0.478692	-0.459122	-0.476242	-0.420531	-0.466928	-0.47453	1.19883	-0.38038	-0.473713	-0.461629	1.04318	1.89926	-0.386375	-0.137356	-0.482884	-0.473747	-0.458682	-0.437377	-0.443303
ABCC12	-0.327118	3.69522	0.538524	-0.327118	-0.327118	-0.304947	-0.281119	-0.327118	-0.219581	-0.327118	-0.327118	3.2661	-0.304343	-0.327118	-0.327118	0.0448649	-0.327118	-0.307833	-0.327118	-0.31211	-0.327118	-0.292192	-0.288702	-0.327118	-0.327118	-0.327118	-0.327118	-0.327118
ABCC13	-0.257225	-0.257225	-0.257225	-0.257225	2.13645	-0.257225	-0.257225	-0.257225	-0.257225	-0.257225	-0.257225	-0.257225	-0.257225	-0.257225	-0.257225	-0.257225	-0.257225	4.55141	-0.257225	-0.257225	-0.257225	-0.257225	-0.257225	-0.257225	-0.257225	-0.257225	-0.257225	-0.257225
ABCC2	-0.225808	2.6278	-0.632927	1.41883	2.6462	0.295521	-0.657117	-0.647685	-0.655252	-0.438089	-0.647606	-0.647801	0.429377	-0.549311	-0.504868	-0.615763	-0.605671	-0.510808	-0.513967	0.0825941	0.216714	-0.54231	-0.602131	-0.1697	-0.658514	0.515748	2.12096	-0.52842
ABCC3	-0.443707	3.82171	-0.69864	-0.779978	-0.142545	-0.591787	-0.541002	-0.452524	0.157972	0.446227	0.564196	-0.617299	-0.548179	-0.344276	-0.210586	0.010119	0.993028	0.357899	-0.712026	-0.530303	-0.572947	1.74169	0.154512	-0.632351	-0.33049	-0.717962	-0.77249	1.39173
ABCC4	0.351313	-0.366313	-1.04506	0.719717	3.08017	-0.225338	0.594515	1.53361	1.83923	0.269185	-0.62474	0.631063	-0.6573	0.293136	-0.98343	0.109381	-0.312001	-0.415107	-0.69238	-1.10602	-1.17092	-0.875076	0.729293	-0.373221	-1.11762	0.782408	-0.620719	-0.347773
ABCC5	-0.328441	-0.760384	1.19525	-0.177853	-0.156476	2.04034	1.10496	-0.999863	-0.106848	-0.477458	-0.956191	0.101454	2.60464	0.233577	0.992716	-0.489562	-0.139252	0.451947	-0.106027	-0.74444	0.251057	-0.171637	1.63272	-1.37805	-1.32403	-0.352949	-0.887534	-1.05167
ABCC5-AS1	-0.338527	-0.338527	-0.338527	-0.338527	-0.338527	-0.338527	-0.338527	-0.338527	-0.338527	-0.338527	-0.338527	-0.338527	3.19887	-0.338527	-0.338527	-0.338527	-0.338527	-0.338527	-0.338527	-0.338527	2.48098	-0.338527	2.78334	-0.338527	-0.338527	-0.338527	-0.338527	-0.338527
ABCC6	-0.27133	5.03382	-0.261948	-0.277658	-0.284879	-0.203115	-0.282384	0.479622	-0.260443	-0.270852	-0.26591	-0.14335	-0.259204	-0.222689	-0.21768	-0.22997	-0.257867	0.0181671	-0.278595	-0.219297	-0.241953	-0.182167	0.152769	-0.222017	-0.060947	-0.245645	-0.286764	-0.237709
ABCC6P1	-0.206739	5.09518	-0.179802	-0.215679	-0.215679	-0.135561	-0.179785	-0.176964	-0.206605	-0.215679	-0.199996	-0.198856	-0.215679	-0.190502	-0.215679	-0.199007	-0.215679	-0.163984	-0.215679	-0.197441	-0.205406	-0.176719	0.0663301	-0.215679	-0.192729	-0.215679	-0.215679	-0.194628
ABCC6P2	-0.58414	3.23943	-0.375197	-0.579951	-0.661701	0.0846287	-0.661701	-0.205033	-0.345291	-0.278774	-0.568792	1.39416	-0.51555	-0.149029	-0.416988	-0.275578	-0.570528	2.0782	-0.661701	-0.461648	-0.551118	-0.661701	0.90818	-0.0895786	2.07903	-0.284645	-0.661701	-0.223285
ABCC8	-0.252733	-0.257542	-0.251403	1.16461	-0.257542	-0.211695	-0.199977	-0.020212	4.91477	-0.257542	-0.257542	-0.257542	-0.257542	-0.257542	-0.223134	-0.257542	-0.177459	-0.158005	-0.257542	-0.257542	-0.257542	-0.257542	-0.206544	-0.257542	-0.257542	-0.257542	-0.257542	-0.257542
ABCC9	0.622599	1.50303	-1.04898	-0.729317	-0.590503	-0.483344	0.51233	0.0496011	-0.00582731	-0.209137	0.39059	-0.0449428	-0.676234	0.57851	-1.33787	-0.80601	1.7543	-0.061001	-1.27282	-0.303389	-0.298108	-0.356851	2.67055	-0.637019	2.18812	-0.355205	-0.989189	-0.0638777
ABCD1	-0.505809	-0.226237	-0.739956	-0.334203	1.69068	0.0827042	-0.627123	-0.361075	-0.87069	-0.510935	-0.600813	-0.306101	-0.598017	0.34441	3.76225	-0.188489	-0.604768	0.0490347	1.54915	-0.400637	-0.468894	-0.730036	-0.5191	1.17006	-0.482126	0.552435	0.502567	-0.628268
ABCD2	0.013079	-0.128559	-0.451352	-0.631786	-0.552188	-0.3354	-0.44686	0.042605	-0.665479	-0.672501	0.855679	-0.0586852	-0.431948	-0.582244	-0.431296	3.16633	3.03155	-0.307762	-0.591204	0.284586	-0.459911	-0.339759	0.731757	-0.702132	-0.563282	-0.399246	-0.59528	1.22129
ABCD3	0.457224	1.19926	-0.461048	1.67457	1.36404	0.256213	-0.61219	0.327101	-0.74673	0.227071	1.20747	0.823517	0.298976	1.13984	-1.13361	-0.526417	0.046166	-0.738782	-0.827535	0.577171	1.2669	0.570771	-0.855361	-2.06826	-1.328	0.533261	-1.1023	-1.56931
ABCD4	-0.0787303	1.99177	0.0451404	1.12468	2.59243	-0.488414	-1.42035	-0.128327	-0.626617	-0.148396	0.327146	-1.40318	-0.057997	-0.963088	0.130218	-0.37279	0.388072	-0.558986	-0.425826	-0.404319	-0.116817	-0.29197	-0.118646	-0.832321	2.65358	-0.364131	0.160771	-0.612893
ABCE1	1.26604	0.0862943	-0.295155	1.35011	0.876898	-1.61662	0.365994	0.218902	0.974963	1.19999	0.421966	1.53218	-0.139426	-0.758912	-1.27483	-0.835803	0.313667	-0.100672	-1.46965	0.306406	0.802254	-0.0194456	0.166077	-1.70289	-1.47292	1.53404	-1.11794	-0.611514
ABCF1	-0.543229	-0.74809	0.292187	0.819627	0.227754	-0.824177	-0.508244	-0.846606	-0.917312	-0.659575	-0.175183	-0.14485	-0.703013	-0.103737	-0.445802	-0.478998	-0.147689	-0.490155	-0.45485	-0.493555	-0.524091	-0.169042	-0.342683	2.27072	1.56617	1.02077	3.40928	0.114363
ABCF2	-0.456601	-1.17515	0.638545	-1.13827	0.695361	-1.2982	1.56832	1.20905	-0.931912	2.11955	-0.169699	0.344791	1.29677	-0.198668	-0.190889	-0.936081	-0.178988	0.103657	-0.936122	-0.788624	-0.916644	0.111994	-0.00603843	2.42222	-1.08987	0.0840596	-0.0605421	-0.122018
ABCF3	-0.685127	-0.974049	-0.0267557	-0.929221	-0.800839	-0.0638908	0.374303	-0.144951	-0.671254	-0.529116	-0.290714	1.74232	1.21977	-0.307181	3.43207	0.940918	-0.750845	-0.167559	0.06223	-0.830021	-0.7041	0.490519	-0.363394	1.42684	-1.17212	0.0670631	0.13333	-0.478224
ABCG1	-0.659007	3.19632	-0.287739	-1.02949	-0.37028	-0.553168	0.317134	-0.186397	-0.63974	-0.957362	-0.0843717	1.76739	-0.199531	-0.191152	-0.874625	0.0969128	1.52573	-0.0744393	-0.53772	-0.289109	-0.473051	1.84477	-0.470348	1.11151	-0.823823	-0.336486	-0.858983	0.0370565
ABCG2	-0.519033	2.58971	-0.274059	-0.496459	0.330676	-0.745232	-0.844862	-0.617136	-0.472675	-0.713758	-0.179388	0.501175	3.12172	0.242904	-0.323902	-0.242259	0.524952	0.195144	-0.669449	-0.942862	-0.961114	-0.771882	1.15104	0.755035	0.876087	-0.0566458	-0.902865	-0.554864
ABCG4	-0.226226	-0.19689	-0.22267	-0.187126	-0.234953	-0.14168	-0.208787	-0.258021	-0.108388	-0.17751	-0.188147	-0.216143	-0.212767	-0.233392	0.0490674	-0.237201	-0.116294	0.0398634	-0.230103	-0.239082	-0.264425	5.08757	-0.16949	-0.190336	-0.22373	-0.193189	-0.264425	-0.235523
ABCG5	-0.215106	5.09193	-0.217911	-0.195239	-0.157505	-0.164351	-0.229497	-0.151977	-0.159121	-0.199565	-0.211126	-0.229497	-0.167421	-0.188397	-0.196148	-0.229497	-0.207773	-0.105729	-0.229497	-0.229497	-0.229497	-0.165442	-0.229497	0.0959648	-0.229497	-0.190109	-0.229497	-0.229497
ABCG8	-0.191837	5.10171	-0.193178	-0.193178	-0.193178	-0.193178	-0.193178	-0.189783	-0.186611	-0.193178	-0.193178	-0.193178	-0.193178	-0.193178	-0.193178	-0.189516	-0.193178	-0.190841	-0.193178	-0.193178	-0.191239	-0.0983319	-0.193178	-0.193178	-0.193178	-0.193178	-0.193178	-0.193178
ABHD1	1.20069	2.04161	-0.310117	-0.585829	-0.477836	-0.213766	-0.425544	-0.166255	-0.147371	-0.510979	-0.224493	-0.509559	-0.426449	-0.291468	3.81017	-0.142577	-0.414498	-0.189194	-0.38246	-0.539669	-0.565836	-0.561028	-0.516345	-0.233427	1.76099	-0.376602	-0.451574	-0.150588
ABHD10	-0.147559	-0.131005	0.715939	0.333763	2.41826	-0.00414443	-1.12432	0.853308	0.97611	-1.66005	0.615157	0.184194	0.500212	0.21993	0.373383	0.579377	0.494505	-0.676379	-0.599484	-0.842016	-0.235814	-1.82506	1.66136	-1.60928	-1.43115	0.310979	-0.664082	0.713866
ABHD11	-1.22893	-0.432541	-0.827149	-1.34925	-0.113399	-0.294995	1.65153	0.34363	-0.00521488	0.100111	-0.769248	-0.0927174	0.558	0.322325	0.804784	-0.205169	-0.702816	1.87063	1.37239	-1.01295	-1.15273	-0.800181	0.757263	2.80407	-0.644032	-0.102865	-0.280512	-0.570047
ABHD12	-0.325795	-0.561678	-0.44817	0.503067	-1.04467	-0.15082	0.585417	-0.707004	-0.202775	0.885535	-1.04653	-0.384856	1.33261	-1.12923	3.5379	-0.188004	-0.775538	-0.390345	1.30989	-0.202942	-0.393572	-0.791407	-0.715339	1.31178	-0.726831	0.533688	0.358514	-0.172892
ABHD12B	-0.422014	-0.360158	-0.422014	-0.422014	-0.311068	-0.374606	-0.389938	2.70498	-0.218853	-0.342362	-0.239011	-0.309703	-0.416066	-0.396176	-0.373662	0.499493	0.0477814	-0.422014	-0.399097	0.304279	0.537732	3.99949	-0.415941	-0.394031	-0.347876	-0.40357	-0.291572	-0.422014
ABHD13	0.264135	1.13006	0.553718	1.24607	1.87387	-0.563398	-0.25309	-0.414336	-0.356131	-0.076892	0.210518	-0.650821	-0.81914	-0.943928	-1.07679	-0.033072	0.0015506	-1.0088	-1.03881	1.89685	2.64595	-0.602814	0.492115	-1.14714	-0.495901	0.573148	-1.03863	-0.368282
ABHD14A	-0.310427	-0.274378	-0.510185	-0.493639	-0.531461	-0.34714	0.598268	-0.167272	-0.203561	-0.325936	-0.523938	-0.628667	-0.0362697	-0.285444	2.51699	0.57936	-0.677056	-0.403432	3.71544	-0.574776	-0.654064	-0.70328	-0.604191	1.16669	-0.130498	-0.35618	0.530991	-0.365952
ABHD14A-ACY1	-0.555191	-0.551057	-0.555621	0.384112	-0.555672	2.09035	-0.554191	1.82545	-0.555213	0.561466	-0.555644	-0.51592	-0.552941	-0.554831	-0.555672	1.90017	2.53945	-0.555412	1.62722	0.126749	-0.555387	-0.555243	-0.55331	-0.555672	-0.555672	-0.554863	-0.555664	-0.551779
ABHD14B	0.0189481	0.612503	0.194127	-0.214034	-0.397954	-0.383848	0.0638726	-0.535284	-0.541046	-0.634501	-0.539857	-0.476621	-0.503634	1.28306	4.09815	-0.180778	-0.506151	-0.599742	0.948196	-0.453227	-0.45558	-0.230605	-0.540256	-0.408192	-0.702918	-0.666184	1.61464	0.136912
ABHD15	-0.0321524	1.61226	-1.04996	-0.268317	0.3911	-0.814742	-0.0453001	-0.71809	-0.672766	0.312448	0.154067	-0.602625	-0.231328	-0.57459	1.3218	-0.646402	-0.361468	-0.200195	-0.229118	-0.355734	-0.73981	-0.679529	-0.631673	3.30653	-0.680359	-0.624025	1.8299	1.23007
ABHD16A	-0.535474	0.776694	-0.0677183	0.0348549	-0.195633	-1.19256	-0.264619	-0.102353	-1.34799	2.36313	0.650255	-1.30055	1.95538	-1.68909	0.247905	0.465878	-0.169107	0.343547	1.07316	-1.35366	-1.40418	-0.334685	0.496312	0.965311	0.211361	0.205653	0.978187	-0.809997
ABHD16B	-0.898596	-1.10111	-0.923956	-1.06689	-1.04756	-0.115724	0.225409	-0.103464	-0.491807	-0.10574	-0.911939	0.643784	0.0865343	1.2734	3.79507	0.248965	-0.971793	0.6698	0.240434	-0.465227	-0.487866	1.07405	-0.616892	0.000829233	-0.0790332	0.508493	-0.093407	0.714245
ABHD17A	-1.20438	-0.353784	-1.648	-0.726178	-1.8143	0.892107	0.770628	0.0472534	-0.804362	-0.872187	-1.2397	-0.18082	0.89208	1.31925	1.01904	0.30132	-1.44397	-0.913192	0.453809	0.341429	-0.0440634	1.37623	-0.509072	0.840356	1.85579	0.0591434	0.638748	0.946831
ABHD17B	-0.647229	1.51223	1.52994	-0.131202	0.222021	-0.404336	-0.131579	-0.894568	0.133337	-0.679006	-0.624041	-0.0620496	-0.803928	-0.363618	-1.48713	1.25263	0.0419157	-0.456707	-0.205509	1.44825	2.4382	-0.0172404	1.39563	-1.30024	-1.46842	-0.468593	-0.672884	0.844117
ABHD17C	0.329244	-0.684102	-0.398052	0.156116	1.1368	-0.619779	-0.612639	-0.339384	0.0920494	0.198948	2.43425	-0.568344	-0.724243	2.86085	0.22679	-0.578867	-0.70153	-0.607819	-0.733929	-0.702845	-0.770996	2.25669	-0.630755	-0.119233	-0.205194	-0.321376	-0.672862	0.300202
ABHD2	0.730618	0.300658	-0.243072	-0.471959	0.666751	3.68706	-0.557757	0.634252	-0.657752	0.583515	2.20214	-0.18237	-0.713016	-0.22267	-0.0962183	-0.730908	-0.255409	-0.795154	-0.927131	-0.117741	-0.114119	-0.746239	-0.544537	-0.652522	-0.187411	-0.564313	-0.839204	0.814515
ABHD3	-0.0191737	2.14072	-0.940388	-0.498408	0.4504	0.335133	-0.246752	0.174968	0.134129	1.70573	-0.35594	-0.695107	-0.244371	-0.957379	-0.841024	-0.0178507	0.191163	0.32674	-0.269367	-0.520094	-0.69493	-0.78408	3.1648	-1.07618	-0.784858	1.24579	-0.851399	-0.0722573
ABHD4	-0.617688	0.818217	-0.307905	0.150226	-0.0908974	-0.403947	-0.69521	-0.954656	-0.756438	-0.101345	0.345553	-0.442766	-0.352256	0.527417	2.68304	-0.561888	-0.000443482	-1.36437	-0.39474	-0.341433	-0.29039	0.439968	-1.68319	0.331873	1.8319	1.69137	1.63629	-1.09628
ABHD5	0.604881	-0.157788	1.16278	0.249898	0.544545	0.00652597	-0.47108	0.42938	0.0318245	-0.385146	0.559872	0.615754	-0.951678	-0.583444	-0.257079	-0.0436805	0.0938111	-0.24672	-1.10592	-0.518309	-0.275528	4.09029	0.504054	-1.04563	-1.11492	-0.797905	-0.0819366	-0.856859
ABHD6	0.704277	1.94229	-0.833652	2.42243	1.78717	1.43467	-0.567224	-0.856489	-0.786469	0.42059	-0.684294	-0.584303	0.0539327	0.00116967	0.336867	-0.0503733	-1.099	-0.659961	-0.859532	-0.163391	-0.0439502	-0.738551	-0.434161	-0.277715	-1.35045	-0.763597	1.58227	0.0674536
ABHD8	-0.682143	-0.603843	-0.859582	-0.135835	-1.01342	0.173178	-0.55382	-0.10613	-0.854858	-0.55634	-0.582144	0.386963	0.00280935	1.31111	3.24488	-0.569056	-0.8348	-0.166449	-0.872603	0.0343848	-0.373906	-0.106491	-0.630724	1.21389	2.22278	-0.469749	1.08513	0.296775
ABI1	0.8266	1.72421	0.372848	0.306222	0.618531	-0.16985	-0.735696	-0.667086	-0.654167	0.338016	-0.160758	0.366153	-0.223443	-1.22608	-1.11367	1.99697	0.722995	-0.50442	-0.579068	0.478872	1.22787	1.85829	0.357	-1.83067	-1.59002	-0.865355	-1.0653	0.191019
ABI2	1.32759	0.257957	0.957017	-0.113126	-0.623597	-0.642233	-0.397965	-0.392144	3.22143	1.72443	0.0955751	-0.440777	-0.831811	-0.163999	-0.567104	-0.970406	-0.0448499	-0.907207	-0.91094	0.205154	0.325459	-1.25625	-0.867565	-0.444566	1.2946	1.0793	-0.424044	-0.48992
ABI3	-0.639056	-0.49671	-0.671379	-1.09301	-0.596484	-1.0013	-0.602843	-0.523838	-1.04951	-1.03675	1.46346	0.822902	-0.032037	-0.758493	1.35091	1.25027	0.942052	1.00463	0.9236	0.229307	-0.359211	-0.296589	0.0798896	-0.0785288	-0.561833	-0.639148	-0.70986	3.07954
ABI3BP	2.78671	-0.608686	-0.672932	-0.714741	-0.570796	-0.526509	0.179939	2.24535	-0.541131	-0.260725	-0.33109	0.0446961	-0.341981	-0.696865	-0.274368	-0.108704	2.83182	-0.207935	-0.38151	0.38351	-0.266677	-0.455509	-0.564262	-0.721376	0.493933	-0.650655	-0.712547	0.643044
ABL1	-0.892075	-0.618034	3.60033	-0.527999	-0.359902	-0.518857	-0.217879	-1.47147	-0.447799	-1.32265	0.414618	0.542252	-0.928079	-0.42397	1.35357	1.04528	-0.116673	-0.866244	1.0283	0.303944	0.645704	-0.702083	0.222474	0.377792	0.329293	-0.534297	0.337722	-0.253266
ABL2	2.34422	-0.212426	1.5331	1.63782	1.27857	-0.423606	-0.454038	-1.06345	-0.66727	0.656769	-0.490857	-0.644898	0.130993	-0.128562	-0.792681	-0.993457	0.378276	-0.356423	-0.701783	0.228035	0.342872	-1.56784	-0.14082	2.15095	-0.591843	-0.0680755	-0.0817829	-1.30179
ABLIM1	0.39653	0.797239	0.161942	-0.707985	0.182415	-0.537952	0.0282902	-0.491079	-0.571519	-0.676455	-0.619138	-0.611307	-0.614053	0.157204	-0.412217	-0.318927	0.021868	-0.580721	-0.606179	0.86884	0.81991	4.30242	-0.378253	-0.337245	-0.583694	-0.129285	-0.659695	1.09905
ABLIM2	-0.0198819	-0.379847	-0.40069	-0.499297	0.12336	4.42599	-0.327183	-0.293201	-0.272659	1.30123	-0.408798	-0.454792	-0.444204	-0.231295	0.560335	-0.444663	-0.367776	-0.350673	-0.185259	-0.291571	-0.424887	1.51953	-0.435523	-0.369158	-0.476819	-0.485691	-0.284216	-0.0823565
ABLIM3	2.96668	0.643925	-0.974944	0.203395	0.091194	-0.926212	0.0303958	1.61596	-0.534679	1.00849	1.53015	1.92596	-0.408067	-0.713996	-0.0573121	-0.633465	0.110191	-0.154826	-0.842307	-0.492951	-0.413034	-0.88161	-0.862126	0.324949	-0.944662	-0.727782	-0.817131	-0.0661744
ABO	-0.414383	-0.393591	-0.430962	-0.411347	0.0738457	-0.553321	-0.632402	0.0971281	-0.323724	-0.383983	-0.0277236	-0.190831	-0.54848	0.472476	-0.286131	-0.20335	1.78889	0.466076	-0.223879	-0.585727	-0.477498	4.2762	1.11062	-0.360202	-0.353801	-0.632402	-0.632402	-0.219102
ABR	-0.841891	-0.878921	-0.815248	0.582622	-0.458719	1.52732	1.51538	0.0244979	-0.593203	-0.0501783	0.136752	-0.0494686	-0.842032	-0.351861	1.78616	0.309107	-0.559848	-0.172131	3.36639	-0.714528	-0.655586	-0.270541	-0.757051	-0.357623	-0.707057	0.702274	0.0179201	-0.892535
ABRA	-0.470905	-0.470905	-0.470905	-0.470905	-0.470905	-0.203789	1.44685	0.0314221	-0.291837	-0.470905	0.318261	-0.342088	0.416001	-0.470905	4.48871	-0.149912	0.974741	-0.470905	-0.470905	-0.115779	-0.270813	0.273719	0.017193	-0.470905	-0.470905	-0.470905	-0.470905	-0.470905
ABRACL	-0.286298	-0.750373	-0.0182806	1.80986	2.63279	0.945138	-0.0821855	-0.104719	-0.63699	-0.412943	-0.239315	1.75535	-0.069945	-0.516845	-0.28974	0.0727931	0.237723	0.389279	-0.834066	-0.557617	-0.967246	0.423571	0.247677	-0.263789	-1.63195	-0.0152921	-2.10447	1.26788
ABT1	-0.452132	-0.139476	2.75379	2.68127	0.385505	-0.983524	-0.448326	-0.85329	-1.47947	-1.14646	-0.152868	-0.347184	0.14488	-0.344383	0.530366	0.164363	0.065489	-0.88438	1.46748	-0.75868	-0.751528	0.0865394	0.0828769	-0.0297	-0.758227	0.319632	1.02863	-0.181203
ABTB1	-0.568278	-0.429425	-0.422757	-0.652677	-0.461165	1.83102	-0.286454	-0.0163754	-0.158405	-0.696579	-0.399229	-0.103536	-0.161269	-0.101741	4.4436	0.6043	-0.216839	0.183304	-0.0873437	-0.199816	-0.194743	-0.114259	-0.315489	-0.602242	-0.244697	-0.759698	-0.185434	0.316228
ABTB2	-0.478329	-0.37606	-0.257716	-0.0888366	3.01664	-0.585283	0.304307	-0.231988	1.16556	-0.539606	-0.317315	-0.378901	-1.0364	-0.693162	-0.39805	0.367256	-0.242576	-0.848418	-0.202643	0.800833	1.45917	-0.86498	-0.66643	-0.843217	-0.721468	0.830528	2.47103	-0.643947
AC093375.1	2.61623	-0.531467	-0.406513	-0.177765	0.678133	1.44278	-0.531467	0.573231	-0.427426	-0.531467	-0.429257	-0.347378	0.404817	0.0020484	-0.0738604	-0.0726562	-0.419861	-0.531467	-0.531467	-0.531467	-0.531467	-0.531467	3.54654	-0.531467	-0.531467	-0.531467	-0.531467	-0.531467
ACAA1	-0.71094	3.09926	0.0292564	-1.33817	-0.278642	0.858179	0.299872	0.583468	-0.450662	-1.32283	-0.566497	-0.81304	1.47527	-0.237164	0.566781	0.494608	-1.07744	0.205777	0.213367	-0.839773	-0.925003	1.69111	0.0275883	0.877664	-0.971084	-0.799658	-0.260698	0.169391
ACAA2	0.196604	4.65228	-0.208134	-0.525632	-0.114656	-0.914723	-0.233635	0.697765	-0.0306651	-0.809457	-0.249722	-0.129059	-0.136681	-0.317097	-0.715106	-0.269779	0.117217	-0.0290677	0.66867	-0.341608	-0.408524	-0.728456	0.609213	-0.348838	-0.0381392	0.345491	-0.424088	-0.314173
ACACA	-0.111973	0.801069	1.91677	-1.38597	0.844093	0.0478138	-0.562172	-0.890694	3.28415	-0.266264	-0.0172092	1.47976	-0.435519	0.128809	-0.376034	-1.18785	-0.204176	-0.865504	-0.574338	-0.285795	-0.687644	1.09844	0.279524	-0.662495	-0.450458	-0.252469	0.0113728	-0.675243
ACACB	-0.374758	4.19224	-0.69885	-1.17246	0.172031	-0.509121	0.451461	0.244356	-0.302109	-0.22328	-0.493072	-0.565959	-0.755185	0.948363	0.303215	0.0139491	1.36607	0.100993	-0.126783	0.262499	-0.296876	-0.799371	0.0827715	-0.623503	0.117013	-0.161929	-1.21449	0.0627801
ACAD10	-1.2133	2.14523	-0.536465	0.359167	3.14886	-1.4345	0.0812184	-0.184411	-0.0808588	0.0522063	-1.08574	-0.531245	1.69026	-0.14991	-0.111176	-0.525689	0.0219446	-0.875993	0.450103	0.677693	0.768305	-0.583256	-0.55541	-0.609701	-0.669428	-0.485409	0.347412	-0.109894
ACAD11	-0.187084	3.69971	-0.288451	-0.890635	-0.785375	0.450185	0.0769821	0.629655	0.553102	-0.34182	-0.112529	0.0646289	0.190241	0.242877	-0.724559	0.0432352	-0.162693	-0.389971	-1.23224	-0.0409382	0.92252	-0.305357	2.05494	-1.35013	-0.111098	-0.890954	-0.527647	-0.586587
ACAD8	-0.883149	0.567714	-1.18685	-0.840424	0.947976	0.480121	-0.893578	1.48141	-0.429901	-0.134177	0.320185	0.139368	1.94727	-0.165368	-0.613976	-0.210743	-0.0837538	-0.684586	-0.603179	-0.156835	0.0821317	3.30447	-0.371494	-1.28741	0.509559	-1.10458	-0.168111	0.037918
ACAD9	-0.443386	-0.24908	0.540499	-0.720113	-0.810622	0.737157	-0.120969	-0.0928474	-0.553576	-0.343541	-0.571921	0.334408	0.618015	-0.490005	0.153022	-0.292282	-0.63354	-0.564105	-0.131089	0.0287191	-0.1873	4.47543	0.0577207	-0.0415806	-1.31356	0.569156	0.37977	-0.33438
ACADL	-0.224009	4.93728	-0.2902	-0.2902	-0.0790635	-0.268431	-0.2902	-0.105466	-0.188483	-0.149197	-0.272782	-0.135654	-0.2902	-0.2902	-0.188877	-0.264124	-0.0272297	-0.27407	-0.265832	-0.140912	-0.281755	-0.215088	1.04569	-0.2902	-0.2902	-0.2902	-0.2902	-0.2902
ACADM	0.25932	4.12109	-0.532379	0.0606701	1.08038	-0.575843	-0.146661	0.270329	-0.138256	1.10146	0.121	-0.696482	0.874521	-0.631195	-0.579829	-0.0756824	0.422669	0.309647	-0.993891	-0.561026	-0.406297	-0.441639	0.218637	-1.30629	-0.50974	-0.121124	-0.904273	-0.219114
ACADS	-0.639892	2.2871	-0.720091	-0.822197	-0.459285	-0.333234	1.02304	0.0721506	-0.625494	-0.543826	-0.304997	-0.681273	0.175733	-0.311185	3.98894	0.0443272	-0.312301	-0.185804	0.328335	-0.66636	-0.810464	-0.0980601	-0.106828	-0.185873	-0.232006	-0.132064	0.0680953	0.183517
ACADSB	-0.084159	4.91283	-0.222477	0.459564	0.718536	-0.176667	-0.337473	-0.134118	-0.315447	-0.50126	-0.313903	-0.0012538	0.0882576	-0.0102762	-0.366662	-0.292615	-0.192507	-0.357675	-0.486292	-0.148524	-0.0287836	-0.325848	-0.0713865	-0.500358	-0.434434	-0.319686	-0.339416	-0.21797
ACADVL	-0.502294	0.639624	-1.52654	-0.169966	1.25247	0.0226499	0.858394	1.75641	0.344904	1.15693	0.0499465	-0.535077	0.643846	-1.03412	0.0534886	-0.593009	-0.0251338	0.115563	-0.736681	-0.885164	-1.06486	2.82235	-0.566284	-0.779178	1.14423	-1.17915	-0.894679	-0.368673
ACAN	-0.258916	-0.422767	-0.311193	-0.323515	-0.413506	-0.398156	-0.287858	-0.40882	4.74986	-0.41629	-0.245062	-0.316457	-0.326505	-0.0406485	-0.327344	-0.405517	0.371368	0.819035	-0.224982	-0.362128	-0.417788	-0.403952	-0.38333	0.905933	0.456516	-0.171944	-0.0312457	-0.404792
ACAP1	-0.205995	-0.338834	-0.388513	-0.489039	-0.448642	-0.428569	-0.368072	-0.0780854	-0.435515	-0.451845	-0.168975	-0.373111	-0.118788	-0.274596	-0.0553265	2.02624	-0.0718491	-0.166773	0.221781	-0.213602	-0.390163	0.0323671	-0.11387	-0.269698	-0.323415	-0.383713	-0.249487	4.52609
ACAP2	0.357883	0.387337	0.418941	0.217997	1.06791	0.708639	-0.469519	-0.663735	1.23723	0.490047	0.268805	0.911057	-0.639087	-0.271024	-1.19338	0.525018	1.04368	-0.446417	-1.89305	0.233008	1.13526	-0.311808	1.33922	-2.22445	-1.74947	0.679874	-1.60237	0.442404
ACAP3	-0.27252	-0.908408	-1.00384	-0.758097	-1.09999	0.835498	0.445452	-0.0964224	-0.455567	2.78836	-0.0619108	-0.888358	-0.784753	-0.41568	0.32279	-0.314033	-0.680095	2.08301	0.255259	-0.7912	-0.755613	1.83985	-0.833525	0.927583	1.20461	-0.044137	-0.139259	-0.399009
ACAT1	-0.194939	4.93295	-0.480898	-0.129057	-0.0936583	-0.177187	-0.296481	0.281408	0.274071	-0.562412	-0.330105	0.125995	0.151872	0.215717	-0.42083	-0.293718	0.0620407	-0.0402852	-0.273093	-0.183666	-0.197145	-0.379545	0.0373266	-0.594604	-0.559731	-0.43811	-0.40733	-0.0285835
ACAT2	-0.837408	0.23255	-0.110549	-0.914999	0.00242846	3.57036	-0.504667	1.1302	1.78869	-0.299311	-0.220558	0.602516	1.05083	-0.86314	-0.520138	-0.643318	-0.451127	-0.517117	-1.047	-0.334152	-0.483002	1.10162	-0.344435	0.254983	-1.02577	-0.362359	-0.549491	0.294357
ACBD3	0.378425	0.832425	1.18081	2.2669	1.66801	-0.93674	-0.368324	-1.4158	0.736465	0.0870027	0.273139	-1.45819	-0.549659	0.1376	-0.6618	0.863106	0.836114	-1.67017	-1.56128	-0.16397	0.356548	-0.178937	-0.472283	0.649752	0.523253	-1.08828	0.682043	-0.946159
ACBD4	-0.00276132	3.73318	-0.0815216	0.252454	-0.64429	0.101623	-0.0546261	-0.111721	-0.783504	-0.861725	-0.381397	-0.400707	-0.180674	-0.622108	1.31309	0.0380621	-0.312287	-0.582005	-0.515397	-0.434288	-0.316178	-0.557652	-0.431292	-0.73305	0.341108	-0.896184	2.24044	0.883408
ACBD5	0.45664	3.62012	-0.43478	-0.00019458	0.92724	-0.231936	-0.604333	0.126117	-0.278769	1.66537	0.0705115	0.616196	-0.109629	-0.786164	-0.420759	0.559293	0.412276	-0.157417	-1.15999	0.129743	0.2621	0.0176202	0.493811	-1.66177	-1.1073	-1.00198	-0.666927	-0.735089
ACBD6	-0.450356	-0.305439	0.673849	0.127721	-0.970795	0.496785	-0.569607	-0.363859	-0.467389	-0.740886	-0.639403	-0.523245	0.0284504	-0.485296	0.643891	-0.0155958	-0.373422	0.0227713	3.74919	-0.30256	-0.39032	-0.212631	-0.801324	2.61417	-0.216447	-0.257798	0.297732	-0.568185
ACBD7	-0.150938	-0.306693	-0.324228	3.50385	-0.355164	0.532598	-0.454283	-0.83144	-0.470502	1.76704	-0.543258	-0.598041	-0.0595443	-0.629949	-0.625367	-0.470283	-0.449989	-0.539157	-0.113717	2.36076	0.59178	-0.687317	0.501942	-0.753713	-0.117763	-0.106708	-0.661181	-0.00872753
ACCS	-0.0175979	-0.195699	-0.924008	0.0377329	-1.00936	0.915396	0.072614	0.333679	-0.863473	-1.14807	-0.234671	-0.678903	0.317491	-0.763302	0.873439	1.83598	-0.413506	0.0676206	-1.01658	0.602466	2.08582	0.172626	-0.703289	-1.04813	-0.71536	-0.71801	2.84206	0.293035
ACCSL	-0.477303	-0.591555	0.39334	4.48056	0.25329	-0.558344	0.744846	-0.347953	-0.591555	-0.577793	-0.591555	-0.591555	0.748259	-0.226164	-0.512896	0.645251	-0.492825	-0.528921	0.38983	-0.140046	0.300579	-0.591555	-0.578652	0.000686613	-0.591555	0.538011	0.0871273	-0.591555
ACD	-0.778902	-0.714249	-0.802754	0.100917	-1.10315	0.37741	-0.194565	0.0952921	-0.781212	-0.897792	-0.848507	1.88564	0.0722864	0.739477	0.302833	-0.694039	-0.882981	-0.144466	1.12146	-0.0498837	-0.101145	-0.564567	-0.988892	2.78523	-0.465149	-0.155333	2.35081	0.336233
ACE	0.068788	-1.00496	-0.627418	-0.897057	-0.939815	-0.865253	-0.16368	-0.190018	3.79228	-0.801154	0.403241	0.265433	-0.520669	0.597859	1.67109	-0.139896	0.429026	0.696765	0.0168251	-0.557608	-0.924447	-0.106943	-0.525089	0.224278	1.29989	-0.21604	-0.507555	-0.477882
ACE2	-0.356154	0.706754	-0.199304	0.261469	0.199909	-0.439661	-0.252314	-0.365831	-0.31444	-0.326333	-0.32742	-0.398173	-0.390573	-0.439661	-0.123987	-0.222059	-0.244566	-0.39652	0.214374	-0.245936	-0.396116	4.69641	1.28922	-0.439661	-0.439661	-0.365568	-0.336504	-0.347702
ACER1	-0.187631	-0.183555	-0.186625	-0.190744	-0.190744	-0.190744	-0.190744	-0.190744	-0.190744	-0.190744	-0.190744	-0.190744	-0.190744	-0.190744	-0.190744	-0.190744	-0.175255	-0.190744	-0.190744	-0.190744	-0.190744	5.10247	-0.190744	-0.190744	-0.190744	-0.190744	-0.190744	-0.173028
ACER2	-0.394712	0.404377	0.248386	-0.273023	3.52686	0.223143	-0.846972	-0.421664	0.17739	0.863218	-0.447435	-0.620373	-0.301483	1.07243	-0.912826	-0.621939	0.336385	-0.305614	-1.11184	-0.00721984	-0.0538036	-0.0926015	2.24156	-1.34283	-0.958844	0.110659	-0.202857	-0.288376
ACER3	-0.287136	-1.01552	-0.220323	0.917041	1.87746	-0.92491	-0.339579	0.242403	0.472956	-1.18257	0.264988	1.96859	-0.942504	-0.0709768	-1.55899	-1.14279	0.822859	-0.200554	2.14276	-0.561589	-0.60046	-0.250488	-0.17831	-1.0541	-0.507175	0.989568	-0.0089714	1.34832
ACHE	-0.455329	-0.440169	-0.282833	-0.670311	-0.668631	-0.55742	1.50469	-0.538469	-0.105412	-0.558137	-0.620108	-0.59563	-0.323528	-0.555269	1.93748	-0.0896317	-0.518777	-0.174784	-0.499058	-0.590205	-0.643857	-0.331221	0.563105	0.963205	0.0345832	-0.568699	1.15026	3.63416
ACIN1	-0.656496	-1.09393	-0.62749	-0.792815	0.452249	-0.336739	-0.576397	-0.687474	-0.71247	0.669827	-0.27613	-0.303573	-0.348453	-0.249382	0.21425	0.0432602	-0.55023	-0.424398	0.573804	-0.425177	-0.312781	0.59944	-0.625267	0.861208	4.31318	0.273014	0.263415	0.735554
ACKR1	1.70186	-0.67541	-0.688711	-0.607803	-0.591808	-0.500872	0.229123	1.52048	-0.323266	-0.560361	-0.477891	-0.305186	-0.363481	-0.665594	-0.186743	-0.0183241	0.488096	-0.473542	0.140889	-0.304688	-0.614647	2.81763	-0.313688	-0.346298	-0.688099	-0.518377	-0.558359	2.88508
ACKR2	0.483583	0.244073	-0.314221	-0.229405	-0.234825	-0.243887	-0.314221	-0.285397	-0.0423561	-0.290659	-0.204402	-0.233843	-0.246527	-0.219646	-0.244729	-0.280605	-0.136727	-0.288416	-0.249095	-0.245009	-0.206023	5.02669	-0.233427	-0.186248	-0.289487	-0.297479	-0.174656	-0.0630614
ACKR3	2.35104	-0.543366	-0.32262	-0.666369	-0.626383	0.0721283	-0.228943	-0.196613	2.19054	-0.283716	0.529911	0.434402	-0.633441	0.5522	-0.677354	-0.673979	2.99964	-0.191753	-0.655809	-0.546508	-0.818643	0.501535	-0.712304	0.558393	-0.556335	-0.677661	-0.91001	-0.267979
ACKR4	1.43936	-0.377005	-0.518352	-0.508622	-0.567332	-0.424657	-0.337604	0.421114	-0.0645358	-0.0442594	0.400384	0.179114	-0.542724	-0.508357	-0.423639	-0.503863	2.17806	0.346804	-0.654027	-0.269149	-0.36453	3.91228	-0.312565	-0.540995	-0.679997	-0.34093	-0.679997	-0.213966
ACLY	0.0901746	-1.30982	2.38256	-0.0670438	1.60589	-0.0869518	-0.600757	0.390268	1.95961	0.58574	0.519177	2.54319	-0.95254	-0.508603	-0.176442	-1.1405	-0.137006	-0.30877	-0.580322	-0.233965	-0.575222	-0.664786	-0.787376	-0.530062	-0.746969	-0.0712108	-0.0200475	-0.5782
ACMSD	-0.194486	5.10111	-0.197028	-0.191485	-0.197028	-0.197028	-0.189751	-0.197028	-0.197028	-0.197028	-0.197028	-0.197028	-0.197028	-0.197028	-0.181691	-0.197028	-0.197028	-0.197028	-0.197028	-0.197028	-0.193717	-0.105315	-0.193404	-0.197028	-0.107716	-0.197028	-0.197028	-0.197028
ACN9	-0.58916	-0.0920851	1.02921	-0.914712	-0.114743	-0.460344	0.916084	0.896719	0.992862	0.260673	0.604591	-0.478116	3.24727	-0.674509	-0.01014	-0.224432	0.0991937	0.666144	-0.161055	-1.00953	-1.03313	-0.522978	1.82937	-0.990135	-1.18231	-0.35941	-0.859484	-0.865852
ACO1	-0.322606	1.34168	-1.07005	0.0414284	1.40117	-0.396985	-0.726798	0.813779	0.0644964	0.316585	-0.35216	1.52048	-0.378871	3.49961	-1.35111	-0.903904	0.0620612	-0.00320008	-0.69032	-0.366891	-0.717436	-0.253809	-0.925018	-0.342776	-0.539718	0.690187	-0.0545902	-0.355238
ACO2	-0.490822	-0.344832	0.185233	0.111025	0.167493	-0.463372	-0.699309	-0.332205	0.882054	-0.345433	-0.882961	-0.70473	-0.0154063	0.768955	2.01844	-0.722235	-0.519044	-0.708803	-0.685276	-0.679385	-0.672813	-0.530681	-0.250542	3.51527	-0.514831	0.875809	1.50968	-0.471282
ACOT1	-0.508569	3.29633	-0.047182	0.146351	1.74353	-1.13972	-1.1077	1.8948	-0.154722	0.533006	-0.195225	-0.354534	-0.925994	-0.341178	-0.975631	-0.485037	0.27393	0.0857716	0.699657	-0.657155	-0.78984	-0.438622	0.413275	-0.674406	0.849341	0.0128251	-0.236964	-0.916341
ACOT11	-0.58683	-0.681851	-0.611372	-0.792723	-0.554369	0.245634	2.39072	-0.12532	0.692413	1.49845	0.311899	-0.513363	-0.554265	-0.538987	0.810613	-0.677822	-0.496777	-0.130598	-0.73093	-0.675304	-0.66597	3.08497	-0.646829	-0.563656	0.966097	0.780859	-0.747076	-0.487612
ACOT12	-0.194677	5.10131	-0.188866	-0.19902	-0.19902	-0.19902	-0.186415	-0.194836	-0.181654	-0.192907	-0.19902	-0.19902	-0.19902	-0.19902	-0.142218	-0.19902	-0.194271	-0.19902	-0.191545	-0.186338	-0.189463	-0.0946977	-0.19902	-0.19902	-0.177137	-0.19902	-0.19902	-0.19902
ACOT13	0.016654	2.37167	1.26879	2.24242	1.7275	-0.610695	-0.929772	-0.283472	-0.543434	-0.466417	0.8118	-0.873834	0.111114	-0.648673	-0.95949	-0.189114	-0.0441269	0.184789	-1.11621	-1.0019	-0.867117	-0.207642	0.475728	-1.09207	-0.323074	0.337046	1.35502	-0.745502
ACOT2	-0.404806	1.99102	-0.183217	0.693863	2.54927	-0.283019	-1.5023	0.502721	-0.173288	-0.186011	-0.321257	-0.733038	-0.410289	-0.56951	2.27132	0.166867	0.370672	-0.421211	-0.859147	-0.914643	-0.957589	-0.903288	-0.341542	-0.372582	0.100041	0.885664	1.0542	-1.0489
ACOT4	-0.842798	2.24055	-0.953707	-1.30262	-1.02431	-0.0421609	1.29917	0.150485	0.276449	-1.34044	-0.392563	-0.91741	0.992183	-0.951618	-0.280479	1.23287	-0.389095	0.47289	0.116895	-0.712951	-1.09659	0.16549	1.2722	1.22631	-0.67978	1.93167	-0.222545	-0.228099
ACOT6	-0.477078	3.94945	-0.404676	-0.0813506	0.14982	-0.383022	-0.644113	0.605129	1.87456	-0.40439	-0.644113	-0.275601	1.39359	-0.644113	-0.644113	0.0022845	-0.00498138	-0.0659381	0.504214	-0.472133	-0.644113	-0.644113	0.293426	-0.644113	-0.644113	-0.644113	0.237827	-0.644113
ACOT7	1.25067	-1.05254	-1.06247	0.327992	1.48341	0.919751	-0.656307	-0.279309	-1.01862	1.68781	-0.913018	0.300331	-1.09743	-0.0520818	1.26325	-1.0638	-1.40978	-0.28938	0.39248	-0.157868	-0.642662	-0.788933	-0.885214	1.65707	-0.235113	1.47744	1.25345	-0.409104
ACOT8	-0.77023	-0.699971	-0.231834	-0.602469	-0.998287	0.595083	-0.695702	0.27258	-0.431969	0.0801243	-0.703468	0.0949258	2.77092	-0.211828	1.2583	-0.359625	-0.573806	-0.208056	3.10533	-1.08894	-1.10523	-0.0507036	-0.229211	0.66877	0.290591	-0.361115	0.480998	-0.295177
ACOT9	-0.0822978	-0.377636	-0.312584	0.81574	1.74385	3.07184	-0.556453	0.322222	-0.699236	-0.0945635	-0.297556	2.26734	-0.0570468	-0.244283	-0.836998	-0.21115	0.14595	1.2433	-0.456511	-0.48928	-0.724283	-0.822521	-0.0941776	0.131534	-1.43346	-0.45205	-0.883355	-0.61632
ACOX1	-0.0264247	3.93281	-0.410162	-0.153015	-0.0766266	-0.130396	0.825075	-0.182345	-0.291876	-0.613776	0.205518	-0.554762	-0.79949	0.539442	-0.88526	-0.0735421	-0.0214702	-0.524871	-0.868638	-0.477336	-0.31218	1.2738	-0.904089	-0.907202	1.66165	-0.4133	0.596329	-0.407859
ACOX2	-0.0357176	4.77137	-0.394135	-0.453208	-0.39052	0.535208	-0.368928	-0.337299	0.488149	-0.388747	-0.0364483	0.0139689	-0.410081	-0.425216	-0.399661	-0.32128	0.00669296	-0.352391	-0.355027	-0.412986	-0.447799	-0.265756	-0.185039	-0.426251	0.902682	-0.341301	-0.397826	0.427544
ACOX3	-0.280227	-0.172933	-0.770554	0.353631	-0.423146	-0.51124	-0.0122428	-0.508227	-0.592559	-1.08418	-0.294596	0.388116	-0.258442	-1.05222	-0.558231	0.311068	-0.606213	0.346794	1.89377	0.0407996	-0.172184	4.18981	-0.458099	-0.182982	-0.242823	0.101376	0.260385	0.295351
ACOXL	-0.306651	-0.518322	-0.298532	-0.519732	-0.416308	-0.448403	-0.314852	0.196553	-0.38309	-0.560594	-0.435016	-0.50676	-0.417902	-0.204414	-0.503097	1.63843	3.79709	-0.347104	-0.560594	-0.416183	-0.319827	-0.240678	2.52106	-0.276233	-0.148735	0.183227	-0.175287	-0.0180486
ACP1	0.290782	2.08556	0.779259	-0.782476	0.629269	-0.974425	0.50154	-0.839278	-0.866436	-0.743215	-1.31612	0.0904852	-0.114519	1.18449	2.31612	0.0514717	-0.268546	1.48368	0.138326	-0.646668	-0.234269	-0.157524	-1.07481	0.397497	-1.31464	1.24267	-0.688693	-1.16955
ACP2	-0.736308	-0.859759	-1.22892	-0.569653	-0.677703	0.885741	0.0942177	2.05188	-1.07976	-0.47731	0.519697	-0.00115697	0.456127	-1.06189	1.12013	0.267391	0.210776	-0.507511	0.2017	-0.520452	-0.917513	-1.26925	-1.20416	1.25559	2.65891	0.507675	0.819212	0.0622865
ACP5	-0.482829	-0.245908	-0.250784	0.906694	1.01553	-0.515338	0.168829	-0.27969	-0.965704	-0.478581	-0.934202	-1.05495	-0.819713	0.175886	1.6979	2.27427	-0.229127	0.652043	2.91876	-0.565023	-0.543439	-0.575763	-0.751238	0.545753	-1.03238	0.125357	-0.790396	0.0340308
ACP6	-0.354965	0.440685	-0.280039	-0.00557114	-0.405702	-0.167068	-0.228745	0.33604	4.96219	0.126758	0.0841588	-0.121052	-0.26341	-0.0762177	0.119125	-0.339218	-0.350714	-0.345966	-0.32835	-0.223001	-0.204137	-0.28143	-0.461936	-0.265515	-0.336146	-0.532219	-0.0860518	-0.411503
ACPP	-0.361226	-0.354401	-0.349277	-0.370628	-0.335866	-0.358105	-0.269254	-0.258778	4.34294	1.06808	0.453776	-0.365206	-0.369366	-0.333091	-0.372648	-0.356069	-0.307568	-0.346953	-0.355471	-0.339209	-0.344264	2.02289	-0.330196	-0.372446	-0.250481	-0.363219	-0.37091	-0.053059
ACPT	-0.401269	-0.401269	-0.401269	-0.401269	0.785502	-0.401269	-0.401269	-0.401269	0.933438	-0.401269	-0.401269	-0.401269	-0.401269	-0.401269	-0.401269	3.91249	-0.401269	-0.401269	-0.401269	1.67879	1.91896	-0.401269	-0.401269	-0.401269	-0.401269	-0.401269	-0.401269	-0.401269
ACR	0.122791	0.144	-0.951675	-0.508921	-0.81785	-0.521506	1.08347	0.000918723	-0.483562	0.442142	-0.643949	-0.603335	-0.537324	1.05514	-0.104324	0.723841	0.323432	-0.60858	3.8585	-0.872277	-0.951675	-0.357163	0.779939	1.34965	-0.468735	-0.350804	-0.514143	-0.588007
ACRBP	-0.323394	0.280527	0.174952	-1.16523	-0.063531	-1.17713	0.127856	-0.592032	-0.691097	-0.614599	0.835155	-0.342343	0.535023	-0.119825	0.0292683	0.867372	4.01231	0.377472	0.689597	0.269936	-0.235546	-1.0173	0.372594	-0.884776	-0.635657	-0.63966	-0.85068	0.780739
ACRC	0.058704	-0.883323	-1.22062	-1.35288	-0.697146	1.3075	-0.34405	0.380752	0.262262	-0.675229	-0.0567597	1.44942	2.53626	0.363674	-0.817459	0.221071	-0.752904	1.76848	-0.347162	-0.740336	-0.181376	0.211546	-0.022204	-0.807409	2.00771	-0.480346	-1.07672	-0.111447
ACRV1	-0.440074	-0.40243	-0.421	-0.360753	-0.166724	-0.0410593	-0.229986	0.178773	-0.121783	-0.312294	-0.300585	-0.330078	-0.414527	-0.0680608	-0.468162	-0.411919	-0.468162	-0.269389	-0.332736	-0.43769	-0.328916	1.21796	0.835537	0.365912	4.68833	-0.468162	-0.306652	-0.185368
ACSBG1	0.0619364	-0.323737	-0.434374	3.63987	-0.373472	-0.453018	-0.418106	-0.442513	-0.417764	2.93777	1.29479	-0.448775	-0.441642	-0.346591	-0.380835	-0.420597	0.143245	-0.238937	-0.441625	-0.463089	-0.441018	0.187095	-0.440062	-0.0448064	-0.425626	-0.0703507	-0.430952	-0.36682
ACSBG2	0.225396	-0.918134	-0.185682	3.03145	-0.295622	-0.283852	-0.295992	-0.0821751	-0.54164	-0.0607549	-0.918134	-0.763597	2.79589	0.168601	-0.918134	-0.506562	-0.218323	0.651204	-0.513226	-0.0769357	0.0213079	-0.434175	1.79822	0.272889	-0.918134	-0.160095	-0.918134	0.0443439
ACSF2	-0.766908	0.164214	-0.236972	-0.906426	-0.593632	1.94567	-0.599724	-0.0244997	-0.632512	-0.703071	-0.504845	-0.687009	3.666	0.127034	0.803584	-0.0175888	-0.479083	-0.191928	1.58525	-0.758883	-0.817951	-0.429678	-0.117507	-0.259434	0.672983	0.266939	-0.667108	0.163084
ACSF3	-0.521002	0.280959	-0.397243	0.936256	-1.0752	0.0247772	0.296733	0.140284	-0.603661	-1.16323	-1.10302	-0.266379	0.824109	0.581092	3.91796	-0.472968	-0.57978	-0.47415	0.883326	0.0050843	-0.203732	-0.106293	-1.15116	0.36714	-0.91305	0.0464202	-0.269419	0.996159
ACSL1	0.033705	4.68112	-0.444314	0.205786	0.113804	0.884847	-0.292045	-0.391198	-0.243046	-0.558516	-0.301411	-0.0766277	-0.188798	0.318457	-0.0242831	-0.430099	0.0232013	0.21647	-0.650292	-0.0823326	-0.187563	0.703857	-0.272459	-0.406194	-0.802323	-0.624076	-0.688726	-0.516942
ACSL3	0.152068	0.330094	-0.0540339	0.64182	2.92695	-0.237035	-0.494179	0.159514	3.1804	0.715095	-0.523742	-0.787262	0.0991114	-0.00328189	-0.126237	-0.404872	-0.0140266	-0.742397	-1.27133	-0.229676	-0.0440995	-1.12164	-0.471781	-0.0425538	-0.949897	0.436063	-0.1021	-1.02098
ACSL4	0.677742	0.186944	-0.528845	1.19452	4.07729	0.0571701	-0.462937	0.123338	-0.107861	-0.293706	0.314366	1.35961	-0.197934	0.315331	-0.698326	-0.040299	0.356451	-0.200518	-0.890581	-0.129485	-0.218376	-0.456862	-0.0462462	-1.06661	-0.866958	-0.748836	-1.10305	-0.605337
ACSL5	-0.436313	2.26278	-0.688058	-0.697407	-0.542035	-0.834901	0.746144	-0.556068	-0.788613	-0.750681	0.166312	2.06926	-0.663576	-0.413686	-0.742703	0.958786	0.222747	-0.351709	-0.497285	1.3914	1.87157	-0.541543	-0.098966	-0.725397	-0.819453	-0.532397	-0.761113	1.75289
ACSL6	-0.17823	0.580158	-0.878139	-1.17716	-0.747643	-0.0622902	0.586319	0.652465	0.396564	0.0887057	0.673621	-1.00916	0.628999	-0.238168	-0.625096	2.59691	0.332117	0.603231	-1.07315	-0.716244	-1.07892	-0.854264	-0.135875	1.40387	-0.620663	-0.740596	-0.891007	2.48365
ACSM1	-0.228582	4.74482	-0.352582	-0.410133	-0.410133	-0.410133	1.08132	0.34174	-0.364997	-0.410133	-0.248748	-0.410133	0.124546	-0.410133	-0.410133	-0.173649	-0.300952	-0.260442	-0.186142	-0.353841	-0.159978	0.425773	-0.187364	-0.410133	-0.410133	-0.410133	-0.410133	0.610541
ACSM2A	-0.191801	5.10185	-0.192667	-0.192193	-0.192667	-0.191902	-0.192667	-0.188349	-0.192667	-0.192021	-0.192667	-0.192304	-0.192667	-0.190099	-0.192667	-0.191722	-0.189673	-0.192667	-0.192667	-0.192667	-0.192667	-0.106452	-0.192667	-0.192667	-0.192667	-0.192667	-0.192667	-0.192667
ACSM2B	-0.191041	5.10185	-0.192565	-0.192565	-0.192565	-0.192565	-0.192565	-0.189998	-0.192565	-0.192565	-0.192127	-0.192565	-0.191933	-0.190287	-0.192565	-0.192565	-0.191222	-0.192565	-0.192565	-0.192565	-0.192565	-0.106383	-0.192565	-0.19013	-0.192565	-0.192565	-0.192565	-0.192565
ACSM3	0.124914	5.01146	-0.315547	0.186799	-0.172537	-0.331765	-0.18798	0.309497	-0.324552	-0.29631	-0.281693	-0.310614	-0.208371	-0.278227	-0.314391	-0.220938	-0.0699154	-0.232847	-0.283044	-0.297754	-0.289967	-0.149836	0.263845	-0.348033	-0.27729	-0.336899	-0.331613	-0.0363859
ACSM4	0.613718	-0.310963	-0.310963	-0.310963	4.5564	-0.310963	-0.310963	-0.310963	-0.310963	-0.310963	1.82209	0.470908	-0.310963	-0.310963	-0.310963	-0.310963	-0.310963	-0.310963	-0.310963	-0.310963	-0.310963	-0.310963	-0.310963	-0.310963	-0.310963	-0.310963	-0.310963	-0.310963
ACSM5	-0.183167	5.07306	-0.21722	-0.268554	-0.14692	-0.279749	-0.272664	0.225352	-0.282309	-0.264838	-0.257108	-0.172287	-0.17367	-0.288555	-0.166252	-0.11088	-0.0359202	-0.00315431	-0.228633	-0.169443	-0.210449	-0.164576	-0.209791	-0.280782	-0.24987	-0.193144	-0.259003	-0.209475
ACSS1	0.280678	-0.234918	0.0361767	1.28596	-1.05347	-0.341568	1.87458	0.278072	0.473085	-0.360937	-0.957453	-1.45782	1.03722	-1.41161	0.752406	1.0985	0.325751	-0.724122	-0.932399	0.230151	0.677051	-1.11838	-1.16351	-0.855125	-1.03993	1.63875	-0.0794455	1.74231
ACSS2	-0.49969	-0.478588	-0.459476	-0.359838	-0.647684	0.431302	-0.229038	2.85262	2.81039	2.53525	-0.156098	-0.385583	-0.498839	-0.304087	0.461546	-0.363817	-0.378623	-0.577121	-0.235135	-0.486288	-0.502715	-0.0581502	-0.529527	-0.444963	-0.496531	-0.603766	-0.135559	-0.259988
ACSS3	-0.430547	0.518661	-0.543128	-0.574722	1.73729	-0.565628	0.857751	-0.492967	3.01342	0.322996	2.80184	-0.482911	-0.556718	-0.434263	-0.513355	-0.557284	0.212134	-0.543646	-0.560757	-0.488316	-0.545095	-0.536114	-0.407993	-0.560911	0.7533	-0.570625	-0.579216	-0.273198
ACTA1	-0.196507	-0.195758	-0.196168	-0.196405	-0.196502	-0.195709	-0.196877	-0.192805	-0.195882	-0.195951	-0.195928	-0.196363	-0.0359173	-0.196877	5.1002	-0.193114	-0.18241	-0.194589	-0.194079	-0.196302	-0.196559	-0.189992	-0.196336	-0.190227	-0.192312	-0.196877	-0.196877	-0.196877
ACTA2	1.2094	-0.606168	-0.155258	-0.449999	-0.509723	-0.706179	-0.281705	-0.246906	0.282063	-0.177671	0.347954	-0.307327	-0.552285	-0.120832	-0.0285011	-0.64251	4.21991	1.0757	-0.126585	-0.597433	-0.739181	-0.41613	-0.3868	1.42529	-0.113263	-0.391209	-0.696882	-0.307772
ACTB	-0.538541	-1.07039	-0.11199	-0.913421	-1.00246	0.130227	0.341442	-0.554772	-0.699304	-0.839166	-0.120063	-0.253639	-0.524322	-0.468079	1.87285	-0.278661	-0.081048	0.142235	0.977333	-0.131681	-0.676006	0.0462942	-0.384116	3.53322	-0.366748	0.824135	-0.512756	1.65942
ACTBL2	-0.357881	-0.449343	-0.549998	-0.334417	0.597023	-0.549998	-0.42432	-0.463201	0.0237665	-0.267458	1.62862	2.03798	3.84435	-0.549998	-0.425413	-0.462149	-0.0847871	-0.350369	-0.549998	-0.00271729	-0.0840634	-0.353742	-0.549998	-0.549998	0.8781	-0.549998	-0.549998	-0.549998
ACTC1	-0.222035	-0.239332	-0.238322	-0.236659	-0.230336	-0.240671	-0.238326	-0.231078	-0.232468	-0.229459	-0.239973	-0.232469	0.0975947	-0.238833	5.01501	-0.240671	0.695191	-0.236474	-0.238117	-0.239377	-0.240307	-0.226774	-0.239388	-0.149946	-0.230458	-0.238223	-0.238956	-0.239141
ACTG1	-0.542009	-0.376125	-0.413511	-0.232372	-0.679337	-0.632989	0.0520059	-0.765411	-0.809277	-0.85466	-0.71968	-0.0430213	-0.856058	0.586645	1.72207	0.0517589	-0.491601	-0.469852	1.02589	0.00855967	-0.0696979	0.108616	-0.841806	1.93722	-0.432935	0.0456308	3.56946	0.122478
ACTG1P4	0.579306	-0.538192	-0.00347986	-0.264701	-0.324524	-0.632412	1.32957	-0.131996	-0.796662	-0.77694	-0.179431	0.334805	0.161179	-0.202201	-0.380314	0.454899	-0.123502	-0.412337	-0.29176	0.947757	4.17005	-0.622861	-0.0555806	-0.996305	0.317698	-0.996305	-0.996305	0.43054
ACTG2	0.930714	-0.512854	0.0817721	4.0732	-0.324674	-0.500072	-0.320743	-0.237807	0.0498679	-0.377516	-0.385521	-0.147458	-0.459626	-0.313966	-0.428367	-0.503675	2.37159	-0.282849	-0.335492	-0.429209	-0.513849	-0.250649	-0.426355	0.752416	-0.19155	-0.395246	-0.431715	-0.490373
ACTL10	-0.904187	-0.979095	-0.726138	-1.1522	-0.982507	0.966681	-0.0862269	-0.485391	0.494822	-0.681454	-0.7938	-0.136029	1.29985	0.250154	0.701589	0.582212	-0.648747	-0.384016	3.27547	-0.815533	-0.929426	0.966492	-1.05728	1.09547	0.764823	-0.363395	0.699379	0.0284838
ACTL6A	-0.656513	-0.743161	2.59177	0.88627	0.0551422	0.41509	-0.809124	0.0588473	1.72477	0.434425	-0.325019	2.54048	0.541152	0.169411	-0.283185	-0.597295	0.0192823	-0.512535	-0.873742	-0.122682	-0.0248337	-0.518591	0.626374	-1.1351	-1.54473	-0.0153613	-0.869207	-1.03193
ACTL6B	-0.417823	-0.417823	0.547605	-0.417823	-0.417823	-0.417823	-0.417823	-0.417823	0.397364	-0.417823	0.0701967	-0.417823	-0.417823	-0.417823	-0.417823	-0.417823	-0.417823	2.24162	-0.417823	-0.417823	-0.417823	-0.417823	-0.417823	3.1375	-0.417823	-0.417823	2.79783	-0.417823
ACTL7A	0.599938	-0.343728	-0.343728	-0.343728	-0.343728	-0.343728	4.0411	-0.343728	-0.343728	-0.343728	-0.343728	-0.343728	-0.343728	-0.343728	-0.343728	-0.343728	-0.343728	-0.343728	2.49834	-0.343728	1.11008	-0.343728	-0.343728	-0.343728	-0.343728	-0.343728	-0.343728	-0.343728
ACTL7B	-0.447356	-0.447356	-0.447356	-0.447356	1.37086	-0.447356	-0.447356	-0.447356	0.537862	-0.447356	-0.447356	-0.447356	2.59227	-0.447356	-0.447356	-0.447356	0.714283	-0.447356	-0.447356	1.19613	-0.447356	3.43043	-0.447356	-0.447356	-0.447356	-0.447356	-0.447356	-0.447356
ACTL8	-0.459516	-0.476908	1.07419	0.195842	-0.39459	-0.441096	0.112257	-0.476908	-0.405884	-0.476908	-0.476908	-0.476908	2.40525	-0.364827	-0.368859	-0.476908	-0.476908	-0.363215	3.85263	-0.454344	-0.451862	-0.180362	-0.023186	1.16455	-0.476908	-0.476908	-0.230888	-0.37392
ACTL9	-0.269307	-0.269307	-0.269307	-0.269307	-0.269307	-0.269307	-0.269307	-0.269307	-0.269307	-0.269307	-0.269307	2.95311	-0.269307	-0.269307	-0.269307	-0.269307	-0.269307	-0.269307	-0.269307	-0.269307	-0.269307	-0.269307	4.04888	-0.269307	-0.269307	-0.269307	-0.269307	-0.269307
ACTN1	-0.28714	-1.02562	-0.750594	1.16616	2.71733	-0.47195	-1.17063	-0.978351	-0.774894	0.0152737	-0.176643	0.29394	-0.733753	0.817007	0.255179	-1.12495	-0.171375	-0.193082	-1.07827	0.824968	1.02684	0.697634	-0.645907	2.323	-0.168847	0.653761	-0.023008	-1.01608
ACTN1-AS1	-0.46426	-0.46426	-0.46426	0.343359	-0.46426	-0.46426	-0.46426	-0.46426	-0.46426	0.947652	-0.46426	-0.46426	-0.46426	-0.46426	2.47366	1.99463	1.44499	-0.46426	-0.46426	3.00943	-0.46426	-0.46426	-0.46426	-0.46426	-0.46426	-0.46426	-0.46426	-0.46426
ACTN2	-0.315722	-0.336305	-0.322724	-0.328423	-0.288161	-0.315027	-0.25451	0.696827	-0.06722	0.6375	-0.288394	-0.321976	0.165138	0.137153	4.90955	-0.340683	-0.332301	-0.142118	-0.26046	-0.291636	-0.248013	-0.337789	-0.291297	-0.258028	-0.30611	-0.338537	-0.318337	-0.242402
ACTN3	-0.216249	-0.220578	-0.220514	-0.224128	-0.224261	-0.219916	-0.204573	-0.226777	-0.2191	-0.204276	-0.217611	-0.217589	0.578598	-0.19091	5.04437	-0.218008	-0.208805	-0.220968	-0.21764	-0.21884	-0.226777	-0.207021	-0.213662	-0.226777	-0.177663	-0.226777	-0.226777	-0.226777
ACTN4	0.408433	-0.724986	-0.837331	0.357509	-0.828972	0.56769	-0.708545	0.0586824	0.191249	1.13182	-0.0724591	1.09934	-1.17178	-1.02081	3.0832	-1.12001	-0.549924	-0.590965	-0.615624	1.71453	1.36643	-0.557138	-1.1122	0.0478857	0.714588	-0.34849	-0.487296	0.00517979
ACTR10	0.384067	-0.470985	0.308408	1.72556	3.76428	-0.358329	-1.29347	0.127687	-0.264704	0.647937	0.693658	-0.354268	0.380821	0.560995	-0.900186	-0.862959	-0.00740857	-1.02186	-1.03099	-0.023618	-0.00574235	-0.237279	-0.0750399	-1.08417	0.199932	0.354591	-0.20496	-0.951961
ACTR1A	-0.0957903	-0.681851	-0.0264089	0.402536	-0.386237	0.601045	-1.20953	-1.06017	-1.44642	0.035822	-0.867572	2.76836	-0.458438	-0.110568	1.87403	-0.31123	-0.410657	0.0246645	0.635358	-0.265339	-0.845834	2.28905	-0.231908	0.478049	-0.380035	-0.98895	0.924874	-0.256846
ACTR1B	-0.357378	0.557305	-1.32931	-0.631048	-0.596912	-0.516202	-0.134573	-0.105849	0.454212	1.85918	-0.702332	-0.559113	-0.979507	-0.365028	1.30062	-0.271666	-0.651061	-0.249194	-1.43083	1.4041	2.52664	-0.0587711	-0.800144	-1.22857	0.751605	-0.0902017	0.66965	1.53437
ACTR2	0.17658	-0.196607	0.729727	0.963514	1.93579	-0.065111	-0.715758	-0.82832	-0.145026	0.277414	1.74366	0.739914	-1.32666	-0.645618	-0.937873	-0.136745	2.24483	0.357612	-0.832407	0.347737	0.253998	-0.455342	0.0995986	-1.52979	-1.08498	-0.191898	-1.73793	0.959674
ACTR3	0.809488	-0.633979	-0.172249	0.909903	0.228818	-0.0926211	-0.932469	-1.06265	0.944183	0.119715	0.56506	1.18285	-0.85649	3.0147	-1.48227	-0.284264	0.714337	0.444994	-1.05238	-0.264123	-0.539489	0.266583	-0.151224	0.110789	-1.48502	-0.0196522	-1.51477	1.23223
ACTR3B	-0.682547	-0.0718184	1.3682	-1.27212	-0.438973	-0.829684	1.45	0.372386	-0.11567	3.49775	-0.155927	-0.929291	0.255443	-0.291336	-0.261775	-0.302748	-0.834156	0.233861	-0.481164	-0.544922	-0.411466	-0.375798	1.93686	-0.317321	0.318536	-0.875294	0.136738	-0.377764
ACTR3BP2	NA	NA	NA	NA	NA	NA	NA	NA	NA	NA	NA	NA	NA	NA	NA	NA	NA	NA	NA	NA	NA	NA	NA	NA	NA	NA	NA	NA
ACTR3BP5	NA	NA	NA	NA	NA	NA	NA	NA	NA	NA	NA	NA	NA	NA	NA	NA	NA	NA	NA	NA	NA	NA	NA	NA	NA	NA	NA	NA
ACTR3C	-0.789971	0.685316	0.872554	-0.946361	0.0789208	-0.883677	0.999103	2.89379	-0.624471	1.23467	-0.257963	-0.771286	-0.584183	-0.546939	-0.827274	-0.498352	-0.613874	-0.504574	-0.863446	0.132526	-0.0566764	0.895824	1.10614	-0.734028	2.19343	-0.901486	-0.586948	-0.100761
ACTR5	-0.780252	-1.03876	0.832109	0.0754735	-1.28913	0.406608	-0.653699	-0.411684	0.124406	-0.568651	-1.16044	0.982122	2.22094	1.30689	-0.304448	0.443151	-0.916293	-0.186373	2.78422	-0.832068	-0.325716	1.28193	-0.457989	-0.376604	-0.913151	0.39295	-0.336319	-0.299228
ACTR6	0.442121	0.158583	1.57226	0.595622	2.19224	-0.420615	-1.15397	1.24593	0.0372785	1.21035	1.02921	0.0889903	0.541042	-0.61239	-0.562562	0.412213	1.05433	-0.2822	-1.49378	-0.77464	-0.5564	0.0485356	0.567609	-2.07305	-0.975534	-0.959561	-1.25094	-0.0806728
ACTR8	1.34986	-0.312356	2.46866	1.50949	0.973662	0.136966	-0.297193	-0.212353	0.199702	1.37013	0.544597	-0.0981391	-0.566693	-0.0580699	-1.10236	0.317012	-0.466435	-1.22446	-0.513377	0.233974	1.11701	-0.608719	1.06956	-1.32488	-1.24767	-1.27669	-1.1351	-0.846122
ACTRT1	NA	NA	NA	NA	NA	NA	NA	NA	NA	NA	NA	NA	NA	NA	NA	NA	NA	NA	NA	NA	NA	NA	NA	NA	NA	NA	NA	NA
ACTRT2	-0.188982	-0.188982	-0.188982	-0.188982	-0.188982	-0.188982	-0.188982	-0.188982	-0.188982	-0.188982	-0.188982	-0.188982	-0.188982	-0.188982	-0.188982	-0.188982	5.10252	-0.188982	-0.188982	-0.188982	-0.188982	-0.188982	-0.188982	-0.188982	-0.188982	-0.188982	-0.188982	-0.188982
ACTRT3	-1.21896	-0.197666	1.41414	-0.868609	-0.665348	0.143272	1.99881	0.0556853	0.165697	-0.490869	0.320762	2.50166	-0.574001	0.0040459	-0.560459	0.383802	0.398227	-0.0721209	-0.840625	-1.35578	-1.44916	1.83691	-1.19899	0.417906	-0.248574	-0.313165	0.838487	-0.425082
ACVR1	1.37847	-0.00567175	-0.860804	2.31724	0.909699	0.856631	-0.224398	0.175959	3.05167	0.586765	0.366933	-0.0982104	-0.483122	-0.0771028	-0.560176	-0.89442	0.0473412	-0.739718	-1.29623	-0.266872	-0.0713702	-0.650931	-1.03058	-0.710369	0.494445	-0.637236	-0.779054	-0.798891
ACVR1B	-0.115193	0.518179	1.66314	-0.0717796	0.201237	-0.863116	0.185917	0.627255	-0.704381	-0.621225	0.134982	-0.318465	-1.19741	-0.531129	0.166847	-0.609938	0.441634	-0.821143	-0.270985	-0.334225	-0.211331	2.62077	-0.470207	-1.01564	-0.678388	3.09385	-0.290924	-0.528334
ACVR1C	1.6037	0.180017	-0.786546	-0.0907843	3.66421	-0.717909	0.104463	-0.291161	1.08854	-0.88187	-0.600939	-0.0341609	-0.193262	0.859506	-0.0823118	-0.728006	0.759544	1.30841	-0.0289867	0.250798	-0.847326	-0.669672	-0.712963	-0.690247	-0.738689	-0.734992	-0.409563	-0.579801
ACVR2A	0.837308	-0.0426759	0.614458	-0.467874	-0.908576	0.310038	0.671377	0.264337	0.427582	0.479986	0.259076	-0.443884	-1.44737	-0.123047	-1.27208	0.466283	1.95379	-1.09404	-1.29107	0.767448	2.36852	0.640347	-0.200179	-1.54261	1.03148	0.115625	-1.3092	-1.06505
ACVR2B	0.493934	-0.281581	4.36548	0.300399	0.625521	0.107627	-0.663169	-0.24494	-0.0715482	-0.273815	-0.655831	-0.652242	0.438167	1.10425	-0.0817803	-0.578479	-0.746007	-0.607482	-0.209485	0.0533849	0.614303	-0.927993	0.238918	-0.528703	-0.440441	-0.759679	0.153274	-0.772079
ACVR2B-AS1	0.194148	-0.750833	0.652081	1.13051	0.744321	1.54809	-0.857745	2.62747	-0.124889	0.0613252	-0.96454	-1.05733	0.512841	1.92987	0.678731	-0.211695	-0.927087	-0.962016	-0.83103	0.17258	0.279747	-1.04408	0.668208	-0.995319	-0.959858	-1.02213	0.170922	-0.6623
ACVRL1	0.646725	-1.15402	-1.04658	-1.24325	-1.076	-1.01894	0.429515	-0.0163541	-0.617061	-0.591691	0.172635	-0.318354	-0.725955	0.915447	0.373516	-0.480425	2.6413	2.15565	0.13149	-0.170624	-0.879364	0.203972	-0.152597	1.49276	1.19376	-0.222755	-1.1003	0.457506
ACY1	-0.640253	2.44197	-0.0299724	-0.463005	-0.690974	-0.604655	0.0240791	-0.118769	-0.296063	-0.414725	-0.946269	-0.611273	0.0965598	0.205001	1.92009	-0.712146	-1.02008	-0.979873	2.38389	0.106909	-0.118821	0.403787	0.772213	-0.237967	-0.637824	-0.961736	1.84648	-0.716574
ACY3	-0.487233	2.427	-0.465192	-0.534152	-0.496732	-0.512736	2.17602	-0.33262	-0.319567	-0.468663	-0.305155	-0.502044	-0.131886	-0.466723	-0.330724	1.20406	-0.1897	0.0763373	-0.245776	-0.449099	-0.487155	-0.210531	-0.42497	-0.278173	-0.534152	-0.47931	-0.534152	3.30303
ACYP1	1.10295	0.30453	-1.67542	0.941676	-0.621691	1.02229	-0.909564	1.05763	-0.850286	1.80196	-0.285639	-0.324641	1.2868	-1.08786	0.0832277	-0.560177	0.00223446	-0.0659866	-0.929273	-0.186709	-0.412812	-0.422941	-1.07076	-0.69191	2.62531	0.523278	0.39431	-1.05052
ACYP2	-0.445665	2.73909	-1.31245	0.411882	0.586428	0.294015	-0.36633	0.849932	-1.46802	1.55689	1.45074	-1.03961	0.122978	-0.0482208	-1.13077	-0.416425	0.342114	0.335118	-0.695796	-0.646163	-0.602556	-0.202361	1.14815	-0.870989	-0.0650088	-0.909469	-0.897164	1.27967
ADA	-0.60766	-0.897086	-0.349292	0.0910681	-1.23808	-0.44749	-0.669889	-0.674416	-0.671262	-1.23369	-0.873786	0.209158	0.558268	0.364555	2.41914	0.201883	0.868962	0.0755919	2.44777	-0.978976	-1.24091	0.092258	-0.626425	0.602209	-0.340567	0.256148	1.64852	1.01399
ADAD1	-0.272351	-0.272351	3.5531	-0.272351	-0.272351	-0.272351	-0.272351	-0.272351	-0.272351	-0.272351	-0.272351	-0.272351	-0.272351	-0.272351	-0.272351	-0.272351	-0.272351	-0.272351	-0.272351	-0.272351	-0.272351	-0.272351	3.52802	-0.272351	-0.272351	-0.272351	-0.272351	-0.272351
ADAD2	-0.172933	-0.219616	-0.241391	-0.265216	-0.1035	-0.238414	-0.217717	-0.168679	-0.244601	-0.265216	-0.240099	-0.238786	-0.265216	-0.187621	-0.187183	-0.265216	-0.0853131	-0.265216	-0.16399	-0.248242	-0.265216	0.181117	-0.229158	0.236515	5.06417	-0.265216	-0.17283	-0.265216
ADAL	0.664169	0.321112	0.283501	0.678265	0.426645	-1.43077	0.0570318	0.38226	-0.264549	0.553517	-1.14361	-0.770043	0.182381	0.202487	-0.0892758	-0.916466	-0.45843	-1.50373	-1.29388	0.238765	0.411126	-1.28559	-0.873284	0.141646	-0.288255	2.32092	2.75064	0.703419
ADAM10	0.0243026	0.105294	0.462862	1.20762	1.65081	-0.676746	-0.782326	-0.314613	0.107827	1.36086	0.584095	-0.293301	-0.239884	0.485749	-0.574954	-0.691216	-0.0911397	-0.658105	-0.642495	-0.564143	-0.454071	-0.572007	3.67197	-0.97121	-0.769793	0.0959532	-1.06753	-0.393809
ADAM11	-0.499567	-0.105424	1.62039	-0.501871	-0.480785	-0.171239	-0.432708	-0.561774	-0.0330798	-0.56925	-0.564796	-0.571074	1.17448	-0.141942	4.24727	-0.45916	-0.537584	0.25104	0.390348	-0.53839	-0.534189	-0.424434	0.0067869	0.799911	-0.395946	-0.323921	-0.0866072	-0.556484
ADAM12	0.794041	-0.267307	-0.759355	-0.912415	0.306006	-0.867207	-0.276767	-0.33297	0.500798	1.08139	0.758158	0.308423	-0.676898	-0.724065	-0.0623262	-0.652137	3.72561	0.341982	-0.442337	-0.330098	-0.554868	-0.810341	1.77747	0.546977	-0.819902	-0.662496	-0.375036	-0.614321
ADAM15	-0.420541	-0.419414	-0.648283	-0.196012	-0.921741	-0.750135	0.975231	0.0712218	-0.535045	-0.651777	-0.401149	-0.471336	-0.147478	-0.477013	3.18263	-0.463681	-0.450105	1.56645	2.18988	-0.294801	-0.640966	1.2795	-0.540906	0.954058	-0.681101	-0.340846	0.100907	-0.867548
ADAM17	1.39191	-0.115303	0.048671	1.19677	0.35368	-0.897797	0.133351	-0.568906	1.20879	0.582261	1.85739	0.962484	-1.52453	-0.479378	-1.5566	-1.26489	0.411621	-0.692569	-1.55661	0.135923	1.0968	0.914788	-1.12268	-0.787324	0.942428	0.778703	-0.854329	-0.594657
ADAM18	-0.339065	-0.339065	-0.339065	-0.339065	-0.339065	2.5096	-0.339065	-0.339065	-0.339065	-0.339065	-0.339065	2.87149	-0.339065	-0.339065	-0.339065	-0.339065	-0.339065	-0.339065	-0.339065	-0.339065	-0.339065	-0.339065	3.09553	-0.339065	-0.339065	-0.339065	-0.339065	-0.339065
ADAM19	2.70675	-0.678999	-0.64885	0.262077	-0.62592	-0.326164	-0.708963	0.0696868	0.615295	0.206614	0.00056167	1.7659	-0.670656	-0.536655	-0.299377	-0.382294	0.144583	-0.439081	-0.681405	-0.549534	-0.574897	-0.499049	-0.625602	0.0487246	0.460645	-0.475893	-0.75726	3.19976
ADAM1A	-0.616692	0.0165526	-0.762724	-1.67983	0.363854	-0.922799	0.319594	0.320895	-0.211685	1.0839	-0.735271	0.0213762	0.407495	-0.451358	-1.07801	0.752112	-0.187204	0.840401	-1.3965	0.475678	1.90366	-0.424363	-0.290408	-1.27085	1.29107	0.317464	-0.796562	2.7102
ADAM2	-0.272015	-0.272015	-0.272015	3.3534	-0.272015	-0.272015	-0.272015	-0.272015	-0.272015	3.71899	-0.272015	-0.272015	-0.272015	-0.272015	-0.272015	-0.272015	-0.272015	-0.272015	-0.272015	-0.272015	-0.272015	-0.272015	-0.272015	-0.272015	-0.272015	-0.272015	-0.272015	-0.272015
ADAM20	-0.517835	-0.412522	0.010093	-1.0606	1.73089	-0.664944	0.397418	1.19747	-0.243599	2.13084	0.4705	-1.0606	0.544975	-1.0606	-0.37081	-0.0571074	0.262432	-0.502593	-1.0606	-0.0164806	-0.47004	2.3336	-1.0606	-1.0606	1.54003	-0.104061	-1.0606	0.165974
ADAM20P1	0.413263	-0.707932	-0.547061	-1.06544	1.55852	-0.785379	1.9572	1.19978	-0.202689	-0.488325	-0.261254	-0.117768	1.661	0.719958	-1.26782	-0.294827	-0.400974	0.618347	-0.85799	-0.925216	-0.976254	1.09984	-0.425586	-0.761507	0.00912446	-0.624642	-0.797683	2.27132
ADAM21	0.0250556	-0.299	-0.400157	3.48169	2.75558	-0.53301	-0.42998	-0.285033	1.74366	-0.388587	-0.424786	-0.405548	0.397934	-0.284513	-0.43433	-0.474122	-0.382546	-0.485434	-0.565925	-0.565925	-0.538308	-0.302507	-0.268164	-0.283551	-0.442213	-0.565925	0.460733	-0.105084
ADAM21P1	0.555347	-0.407273	-0.361245	2.46656	3.85371	-0.462988	-0.351015	-0.493471	1.11474	-0.341841	-0.0383046	-0.338899	0.622792	-0.132796	-0.567158	-0.418887	-0.0914031	-0.567158	-0.567158	-0.567158	-0.479704	-0.401465	-0.360476	-0.123737	-0.567158	-0.567158	-0.567158	0.160457
ADAM22	0.00774077	0.361487	-0.0691811	-0.481501	-0.372277	1.32446	-0.379446	-0.602222	-0.387862	3.38747	0.71152	-0.8399	-0.865783	-0.637569	-0.477164	-0.583101	0.030856	-0.675275	-0.763419	1.34553	1.82203	-0.868501	-0.599918	-0.756553	0.0713866	-0.930091	0.923877	0.303404
ADAM23	-0.321091	-0.72152	0.289291	2.66218	-0.729251	-0.647838	-0.403098	-0.69568	3.12641	-0.670331	0.622458	-0.743356	-0.698284	-0.619172	-0.00366062	-0.663214	0.244684	0.554781	-0.371668	-0.745903	-0.757957	-0.496845	1.30268	0.808799	-0.577622	0.616493	0.0634356	-0.424725
ADAM28	-0.374598	-0.0041163	-0.225139	-0.702426	0.56878	-0.561964	-0.603298	-0.409728	-0.673192	-0.135605	1.44444	-0.467306	-0.0727261	-0.662933	-0.443469	1.09332	1.14002	-0.235945	-0.660924	-0.0251833	0.116959	-0.4686	0.787227	-0.684621	-0.417359	-0.645841	-0.714885	4.03911
ADAM29	-0.33972	-0.33972	-0.33972	-0.33972	0.2746	-0.33972	2.28048	0.650458	-0.33972	-0.33972	-0.33972	-0.33972	-0.33972	-0.33972	-0.33972	-0.33972	0.30031	-0.33972	-0.33972	-0.33972	-0.33972	-0.33972	-0.33972	-0.33972	-0.33972	-0.33972	-0.33972	4.30771
ADAM30	-0.231418	-0.231418	-0.231418	-0.231418	-0.231418	-0.231418	-0.231418	1.07114	-0.231418	-0.231418	-0.231418	-0.231418	-0.231418	-0.231418	-0.231418	-0.231418	4.94573	-0.231418	-0.231418	-0.231418	-0.231418	-0.231418	-0.231418	-0.231418	-0.231418	-0.231418	-0.231418	-0.231418
ADAM32	0.449349	-0.776706	-0.672892	-0.809474	-0.589405	-0.541502	2.67711	3.51036	0.494977	0.435305	-0.22677	0.0261117	-0.510367	0.210902	-0.330472	-0.68075	0.733828	-0.447436	-0.278674	-0.447688	-0.605204	-0.150704	0.294077	-0.472034	0.682797	-0.730272	-0.849719	-0.394747
ADAM33	1.68486	-0.678977	0.243217	-0.70546	-0.616168	-0.543287	-0.2977	0.567787	0.444197	-0.051664	-0.556119	-0.104406	-0.492518	-0.613552	1.56014	-0.582608	2.05184	-0.22366	-0.56415	-0.364174	-0.634781	-0.0831439	-0.59445	-0.708837	3.37047	-0.516913	-0.654744	-0.335198
ADAM3A	-0.188982	-0.188982	-0.188982	-0.188982	-0.188982	-0.188982	-0.188982	-0.188982	-0.188982	-0.188982	-0.188982	5.10252	-0.188982	-0.188982	-0.188982	-0.188982	-0.188982	-0.188982	-0.188982	-0.188982	-0.188982	-0.188982	-0.188982	-0.188982	-0.188982	-0.188982	-0.188982	-0.188982
ADAM5	NA	NA	NA	NA	NA	NA	NA	NA	NA	NA	NA	NA	NA	NA	NA	NA	NA	NA	NA	NA	NA	NA	NA	NA	NA	NA	NA	NA
ADAM6	NA	NA	NA	NA	NA	NA	NA	NA	NA	NA	NA	NA	NA	NA	NA	NA	NA	NA	NA	NA	NA	NA	NA	NA	NA	NA	NA	NA
ADAM7	-0.440823	-0.440823	-0.440823	-0.440823	1.69528	1.91867	-0.440823	-0.440823	-0.440823	-0.440823	-0.440823	-0.440823	1.78378	-0.440823	-0.440823	-0.440823	-0.440823	-0.440823	-0.440823	-0.440823	1.48916	3.25204	-0.440823	-0.440823	-0.440823	-0.440823	-0.440823	-0.440823
ADAM8	-0.720096	-0.810873	-0.735373	-1.14468	-0.385651	0.954887	-0.187489	-0.768494	-0.396711	-0.802135	1.53161	1.44145	-0.798358	2.27139	-0.670964	0.645532	0.24916	0.983842	-0.893703	0.202077	0.774747	0.444646	-0.838253	0.0902126	-0.538652	-1.04635	-1.00326	2.15148
ADAM9	1.75697	-0.431067	-0.498682	-0.361318	0.990217	-0.480581	0.837117	-0.0640184	-0.213282	0.88272	0.990493	3.24914	-0.391722	-0.589466	-0.976132	-0.697167	1.29736	0.062526	-1.12483	0.0197937	-0.111965	-0.0786198	0.0848618	-1.15957	-1.00326	-0.098124	-0.969866	-0.921524
ADAMDEC1	0.0275419	-0.304385	-0.336822	-0.647723	-0.631977	-0.513906	-0.4536	-0.0339103	-0.640556	-0.240442	0.0426212	-0.0450394	0.213897	-0.481451	-0.424358	3.4318	1.12681	-0.356908	-0.351633	-0.163582	-0.456233	-0.311202	0.0273117	-0.439365	0.0496164	-0.653661	-0.590615	3.15778
ADAMTS1	0.285616	-0.493011	-0.678375	-0.0734401	-0.486205	-0.00562589	0.917019	0.47338	2.67843	0.311412	3.32204	-0.461346	-0.746295	0.603826	-0.724475	-0.604961	-0.057857	-0.472127	-0.83448	-0.594893	-0.434507	-0.227669	-0.437637	-0.46298	1.15517	-0.668024	-0.798794	-0.484189
ADAMTS10	0.169696	-0.393044	-0.634397	-0.667897	-0.520118	-0.482463	-0.0425828	-0.115061	-0.129291	-0.360041	-0.038781	-0.115404	-0.0700977	-0.453899	0.519833	-0.422377	1.05395	0.202289	-0.549942	-0.261685	-0.327708	0.382984	-0.370521	-0.247052	4.67982	-0.580812	-0.554628	0.329229
ADAMTS12	0.274331	-0.498688	-0.719802	-0.585825	-0.1914	-0.53624	-0.508222	-0.623106	1.40801	0.627909	0.459543	3.06395	-0.809825	0.31797	-0.713277	-0.793539	2.19884	1.80133	-0.812482	-0.208849	-0.288031	-0.62422	-0.122824	-0.0421956	0.0863851	-0.417097	-0.88013	-0.862512
ADAMTS13	-0.786331	1.03008	-0.300754	-1.22673	-1.28405	0.895469	-0.0854263	0.011307	1.97631	-1.11299	-0.57903	-1.15143	-0.136579	-0.666279	1.00171	0.441265	-0.710127	0.486677	2.48778	-0.1628	0.364049	-0.00959165	1.8122	-0.968279	-0.549588	-1.02542	0.354006	-0.105464
ADAMTS14	-0.454087	-0.364508	-0.66201	-0.638711	-0.0425229	-0.609299	3.93932	-0.512832	-0.334654	-0.135044	-0.306502	2.16832	-0.420674	-0.402416	1.2488	-0.438914	0.177399	0.745765	-0.658168	-0.5115	-0.615499	-0.0275634	-0.416424	0.507132	-0.176625	-0.485238	-0.0420156	-0.531534
ADAMTS15	1.97386	-0.987777	-1.08957	-1.08653	-1.00146	-1.05337	1.25552	0.351697	1.8624	-0.155163	-0.482647	-0.0299841	-0.55642	-0.750208	0.915818	-0.793524	1.44496	-0.182927	0.573197	-0.170984	-0.904408	2.25129	-0.284034	0.292977	-0.637158	0.369968	-0.856421	-0.269098
ADAMTS16	-0.229721	-0.444888	2.4277	-0.545263	0.18088	-0.636491	-0.552335	-0.584891	-0.587861	-0.0329842	-0.558448	3.00375	2.43798	-0.560127	-0.348704	-0.545325	0.957992	-0.175512	0.52964	-0.532392	-0.503089	-0.585366	-0.150168	-0.0380151	-0.306768	-0.468891	-0.514209	-0.636491
ADAMTS17	0.127373	-0.379508	-0.612847	-0.704648	-0.0394991	2.03567	-0.727731	-0.702691	-0.751919	2.05182	-0.746572	-0.815179	-0.523842	-0.735699	-0.513153	-0.177043	-0.533643	-0.730099	-0.40595	1.95357	2.74446	-0.344574	0.718611	0.246339	-0.0838467	0.367965	0.00501326	-0.722374
ADAMTS18	1.43735	-0.503239	-0.469434	-0.453718	-0.345084	-0.419443	0.327107	-0.184911	-0.494129	-0.35752	-0.332252	1.89776	0.0165973	0.325493	-0.425984	-0.184438	4.21147	-0.248381	-0.485953	-0.15455	-0.328905	-0.292401	-0.413588	-0.159933	-0.503239	-0.503239	-0.4522	-0.503239
ADAMTS19	-0.396242	-0.396242	-0.24845	-0.396242	-0.315186	3.13564	-0.396242	-0.286282	0.955616	-0.396242	-0.396242	-0.368332	-0.347464	0.0437011	-0.396242	-0.249147	-0.307673	-0.310495	0.628045	-0.357458	-0.396242	-0.396242	-0.396242	-0.396242	3.57488	-0.396242	-0.396242	-0.396242
ADAMTS2	0.934703	-0.686855	-0.682159	-0.977984	-0.414	-0.774362	0.164513	-0.705276	1.65589	-0.332965	0.182901	0.0867842	-0.291132	-0.290243	-0.0171416	-0.437037	2.32578	0.825534	1.2455	-0.127861	-0.469493	-0.457775	-0.696034	2.95489	-0.663637	-0.548952	-0.974927	-0.828663
ADAMTS20	-0.458227	-0.458227	0.0786991	-0.376655	-0.458227	-0.354832	2.27164	2.52899	3.44135	0.0349741	0.189724	-0.409078	-0.153565	-0.458227	-0.458227	-0.200864	-0.377822	-0.458227	-0.458227	-0.458227	-0.458227	-0.458227	-0.458227	-0.270024	-0.13932	-0.458227	-0.458227	-0.306261
ADAMTS3	0.279083	-0.519396	0.680445	-0.3884	-0.550936	-0.5161	0.932084	-0.272012	-0.0365938	-0.445158	1.01944	-0.484562	-0.539412	-0.498315	-0.575797	-0.306037	1.10203	0.354997	-0.553716	-0.362748	-0.466126	-0.271252	-0.344399	-0.472817	4.37422	-0.556431	-0.468872	-0.113224
ADAMTS4	-0.533934	-0.767421	-0.482388	-0.69962	-0.652539	-0.743495	-0.296075	0.110484	-0.305147	0.449163	0.849291	-0.259291	-0.708327	0.0947135	-0.448727	-0.78999	0.935031	1.84488	-0.74718	-0.581218	-0.720876	-0.094698	-0.769646	1.54894	3.3144	1.2874	-0.749666	-0.0840564
ADAMTS5	0.520719	-0.576332	-0.384813	-0.60588	2.5362	-0.449562	-0.447403	-0.174874	0.795524	-0.195634	0.596738	-0.323565	-0.59548	0.524522	-0.603734	-0.606018	0.777684	-0.309236	-0.638161	-0.0223022	-0.461397	-0.206972	-0.586135	-0.503821	3.67828	-0.457994	-0.675815	-0.604539
ADAMTS6	-0.342292	-0.474765	1.73493	-0.50819	-0.528805	-0.772632	-0.237868	-0.674286	0.260733	1.92624	0.0685618	2.12596	-0.724474	-0.45672	-0.762625	-0.633068	0.176688	-0.0100791	-0.765738	-0.238201	-0.474878	-0.631823	-0.71949	-0.126444	3.08875	-0.483817	-0.331222	0.515552
ADAMTS7	-0.589795	-0.644345	0.0150095	-0.809908	-0.603588	0.587296	-0.520834	-0.66762	0.539811	-0.113557	-0.210888	-0.634155	-0.287322	-0.474246	2.44989	-0.737778	0.40652	0.554583	-0.20252	-0.679877	-0.742594	-0.170525	1.05436	0.653119	3.5129	-0.225285	-0.733466	-0.725186
ADAMTS7P1	-0.210629	-0.525139	-0.525139	-0.525139	-0.525139	-0.525139	-0.525139	-0.525139	-0.215087	1.71416	-0.525139	-0.525139	-0.525139	-0.525139	0.635037	1.57256	0.622905	0.831111	-0.525139	-0.525139	-0.525139	0.643451	0.0331544	-0.525139	-0.525139	-0.525139	-0.525139	3.82584
ADAMTS8	0.645342	-0.571254	-0.6789	-0.791999	-0.658704	-0.742304	0.84182	1.69372	0.681464	-0.341244	-0.569492	-0.674364	0.0730348	-0.700634	0.0348425	-0.830355	0.65118	-0.63189	0.0347874	-0.40903	-0.643151	2.51464	-0.0545182	0.306695	-0.830355	-0.620464	-0.678339	2.94948
ADAMTS9	0.0735852	-0.652126	-0.531177	-0.624873	-0.469177	-0.663541	-0.200872	-0.159277	3.58356	1.85955	1.42183	-0.294094	-0.579733	1.55254	-0.703864	-0.706534	0.533804	0.389854	-0.613061	-0.607747	-0.633619	-0.211643	-0.639302	-0.319091	0.457771	-0.354825	-0.713812	-0.194126
ADAMTS9-AS2	0.302624	-0.417195	-0.34774	-0.466023	-0.344778	-0.544304	-0.470468	2.29131	3.55094	1.19504	1.03176	-0.497877	-0.498332	-0.265771	-0.577816	-0.637117	1.29012	-0.347139	-0.637117	-0.506577	-0.539915	-0.454015	0.153261	-0.505673	-0.323262	-0.555052	-0.637117	-0.241764
ADAMTSL1	0.0661148	-0.324782	-0.31985	-0.349249	-0.286401	-0.318676	0.0692829	-0.0556122	-0.296763	-0.121691	0.33369	5.00278	-0.276505	-0.0944245	-0.232548	-0.315498	0.265459	-0.177302	-0.343598	-0.258391	-0.324873	-0.308549	-0.357145	-0.226293	0.180811	-0.269785	-0.373458	-0.286741
ADAMTSL2	-0.64636	1.3635	-0.596944	-0.849181	-0.360065	-0.603232	-0.315714	-0.323926	-0.0951394	0.101318	-0.463064	-0.0920519	-0.784841	-0.68184	-0.31763	-0.526794	0.209868	0.198725	-0.620195	-0.649016	-0.75484	1.35225	3.77319	0.970276	1.31579	-0.205757	-0.879925	0.481603
ADAMTSL3	-0.466559	2.109	-0.363673	-0.745345	-0.0876301	-0.713585	-0.407284	-0.202694	-0.0683411	-0.495608	0.398398	-0.492862	-0.281954	-0.671964	0.795562	-0.218679	1.17112	-0.232994	-0.511366	-0.518762	-0.612695	-0.541661	3.87334	-0.515497	0.879787	-0.327249	-0.340201	-0.410591
ADAMTSL4	0.314078	-0.256758	0.688014	-0.85669	-0.802206	-0.757598	-0.268025	-0.485158	-0.0855807	-0.681021	1.60721	-0.128336	-0.395996	-0.39577	0.58464	-0.330275	0.0470374	-0.0996664	3.91543	-0.439628	-0.657227	0.0271119	-0.598295	-0.649812	0.283471	-0.773943	1.62855	-0.433557
ADAMTSL4-AS1	-0.324734	-0.682278	0.394655	-1.01721	-0.827755	-0.748481	-1.01721	-0.665499	1.64482	0.256869	0.67569	0.0966514	-0.451182	2.46701	-1.01721	0.071052	0.0727412	-0.0632717	0.017856	1.64434	1.28872	1.82664	-1.01721	0.276773	0.149841	-1.01721	-1.01721	-1.01721
ADAMTSL5	0.165806	-0.566084	-0.93097	0.584628	-0.461758	-0.583911	0.287138	-0.898655	1.09964	1.54206	0.472051	-0.808067	-0.860813	2.98133	1.15084	0.622673	-0.824187	-0.150054	1.42247	-0.721791	-0.763588	-0.776359	-0.780544	-0.312852	-0.950127	-0.59956	1.21783	-0.557159
ADAP1	0.602831	-0.684476	-0.291132	-1.02317	-0.972154	-0.0968329	-0.256569	-0.65242	1.21724	0.527087	-0.47065	-0.693712	-0.446808	-0.749055	0.112929	2.57731	-0.298424	0.0951486	2.07241	-0.667073	-1.05643	-0.518769	2.4693	-0.258692	-0.737322	0.512439	-0.641028	0.328033
ADAP2	-0.35468	-0.225967	-0.746755	-1.28896	-0.13737	-1.17184	-0.406919	-0.577481	-1.01564	-0.849888	0.296439	-0.231171	0.0852827	-0.84045	-1.02179	0.989818	1.41562	1.3583	0.14136	1.18854	0.00828645	3.32921	0.460503	0.983602	-0.191922	-0.378236	-0.512009	-0.305884
ADAR	-0.158527	0.796309	2.86896	-0.253887	-0.206383	-1.60944	-1.10635	-1.32996	-0.501998	0.155854	1.21247	0.449979	-0.806388	0.0152495	-0.835064	0.944432	-0.0414906	0.551592	1.369	0.100921	-0.398554	-1.19217	-1.277	-0.00952206	0.0288774	-0.145739	-0.274209	1.65305
ADARB1	-0.0543597	-0.167738	-0.628509	1.45582	2.69297	2.38291	-0.79024	-0.222044	-0.158443	-0.449057	1.78116	-0.922704	-0.719958	-0.864438	0.548935	0.0228783	-0.402767	-0.499317	-0.169482	-0.975234	-0.833743	-0.574605	1.11516	-0.611918	-0.77992	-0.206159	-0.400708	0.431502
ADARB2	-0.689123	0.681258	-0.00980557	-0.689123	0.766362	-0.448105	-0.20053	-0.269729	-0.116636	-0.458861	-0.662044	-0.689123	-0.689123	0.0980588	-0.689123	1.05161	-0.581504	0.0723287	-0.45708	1.59912	4.1281	-0.00182479	-0.65058	0.21173	-0.689123	-0.571464	-0.197533	0.151868
ADARB2-AS1	-0.188982	-0.188982	-0.188982	-0.188982	-0.188982	-0.188982	-0.188982	-0.188982	-0.188982	5.10252	-0.188982	-0.188982	-0.188982	-0.188982	-0.188982	-0.188982	-0.188982	-0.188982	-0.188982	-0.188982	-0.188982	-0.188982	-0.188982	-0.188982	-0.188982	-0.188982	-0.188982	-0.188982
ADAT1	0.195794	-0.426387	1.3307	0.736983	0.694674	-1.13967	-0.992449	0.00937402	0.389138	-0.116233	0.0135287	-0.517068	-1.05389	-0.702146	-1.45363	-1.266	0.362294	-1.14678	-1.65792	0.4101	0.138431	-0.604741	-0.346725	1.60725	1.50845	1.73376	1.68754	0.60563
ADAT2	-0.864204	0.933908	-0.423663	-1.47766	0.270534	0.285622	1.308	2.56171	0.376558	-0.370963	-0.473599	-0.182186	-0.874146	-0.436604	-1.16976	0.50303	-0.318459	-0.621214	-1.37759	0.328254	2.15905	0.861543	0.778587	-1.3166	-1.03348	0.386837	0.146469	0.0400103
ADAT3	-0.949572	-0.801921	-1.05147	-0.646237	-1.10905	1.40701	0.704362	-0.400659	-0.638497	-0.670347	-0.749484	0.125949	0.340854	-0.185727	1.48639	-0.0709322	-0.905975	-0.0920269	3.13812	-0.45781	-0.512802	1.86151	-0.563911	0.907418	0.518407	-0.333851	0.0100743	-0.359819
ADC	1.60926	0.114327	-0.977553	0.802111	-0.72801	-0.707462	-0.50351	-0.675536	-0.526759	-0.851012	-0.140653	-0.827634	3.20623	-0.220212	2.14377	-0.397184	0.0299137	1.31283	-0.21051	-0.243497	-0.135436	-0.767163	-0.251953	0.377194	-0.169516	-0.767933	0.419396	-0.913497
ADCK1	-0.934992	-0.270288	0.354451	-0.2921	0.915866	-0.462327	-0.191474	0.563965	-1.01248	-0.812849	-0.251393	-0.947081	1.41671	-0.7688	3.42642	0.795973	0.178813	-0.523633	1.35196	-0.571538	-0.934715	0.375664	-1.37844	0.6127	-0.621434	0.336183	0.324035	-0.6792
ADCK2	-0.52862	-0.315356	-0.630996	-0.733421	-0.506468	-0.103377	0.18655	-0.287241	-0.829295	0.299888	-0.39886	-0.517319	0.674933	-0.281805	3.10434	-0.256544	-0.516219	-0.130453	-0.361872	-0.658411	-0.916283	0.0111255	-0.326509	0.74791	-0.373539	3.36533	0.138058	0.14446
ADCK3	-0.220908	0.885791	0.634504	-0.574688	-1.23795	-0.283122	-0.176326	0.0369195	0.204446	-0.904845	0.18605	-0.817239	0.76425	-0.497034	1.52584	0.216688	-0.653355	-0.853408	3.35244	0.711943	1.1526	-0.756898	-0.763547	-1.24981	-0.522302	-1.12905	0.650229	0.318784
ADCK4	-0.35914	-0.28135	-0.980565	-0.337544	-0.987096	0.678448	0.669235	0.330667	0.861277	0.0634265	-0.121492	-0.980477	1.22077	-0.825286	3.4786	-0.765761	-0.985969	0.00706045	0.314221	-0.566895	-0.774066	0.241051	-0.733938	0.236059	1.91505	-0.841316	-0.159329	-0.315639
ADCK5	-1.04819	-0.702221	-1.1726	-0.969758	-0.844915	1.81224	1.96166	-0.404136	-0.124123	0.308645	-0.133663	-0.780447	1.33667	-1.04185	1.9052	0.128192	-0.456601	1.10126	0.247151	-0.816675	-0.882599	1.06838	-0.718697	-0.673826	1.05109	-0.779965	0.976509	-0.34673
ADCY1	2.09026	-0.308186	-0.327701	3.1158	1.38399	0.948549	-0.67172	-0.143428	-0.26467	-0.721439	-0.74257	-0.748288	1.27108	1.10761	0.49755	-0.699234	-0.606159	-0.691868	-0.526447	-0.746247	-0.756886	-0.735578	-0.748019	-0.02905	-0.398514	0.407985	-0.391734	-0.565079
ADCY10	-0.429782	4.89315	0.277832	-0.167628	-0.429782	-0.350439	0.598237	-0.0397295	-0.256912	-0.346827	-0.180845	-0.112149	-0.429782	-0.429782	-0.429782	0.353992	-0.233067	-0.178989	-0.328667	-0.373304	-0.429782	-0.0498921	-0.196063	-0.111053	0.451204	-0.210596	-0.429782	-0.429782
ADCY10P1	-0.687728	-0.0754912	-0.65505	-0.857781	-0.572233	1.75403	0.0738492	-0.553149	-0.664672	-0.811199	-0.298975	0.746554	0.79367	-0.726925	-0.734004	-0.526061	-0.290488	1.62648	1.01389	-0.0788024	0.28873	-0.0836577	3.55631	-0.776224	-0.164097	-0.481581	-0.743139	-0.0722532
ADCY2	-0.214973	-0.215328	-0.216023	-0.215644	-0.197689	5.09374	-0.215617	-0.209881	-0.215239	-0.210462	-0.215824	-0.21454	-0.00406544	-0.0722857	-0.141182	-0.215182	-0.212232	-0.0168184	-0.21354	-0.215651	-0.215919	-0.209683	-0.214683	-0.179676	-0.215063	-0.215404	-0.216138	-0.194994
ADCY3	0.602677	-1.24536	-1.18028	-0.241768	-1.20419	2.29273	0.399625	-0.102856	0.307976	-0.495241	-0.836899	0.465882	-0.2351	0.977961	2.30745	-0.479694	-0.334318	0.959843	0.0137859	-0.938722	-1.2611	1.59269	-0.537778	-0.436412	1.12468	-0.362362	-0.99577	-0.157446
ADCY4	1.0274	-0.848879	-1.02724	-1.03913	-0.990728	-0.675884	-0.119483	1.07574	-0.602103	-0.778839	-0.0799077	0.00684845	0.17303	-0.340619	-0.305922	-0.607351	2.09381	1.43762	-0.283803	-0.643628	-0.744848	2.51024	-0.68545	0.457285	0.898927	-0.356385	-1.07504	1.52434
ADCY5	-0.473829	0.483903	-0.174532	-0.615191	-0.60374	-0.553151	-0.306363	-0.0646967	4.08692	-0.637659	-0.676185	-0.151168	-0.545536	-0.549145	-0.27607	-0.384126	0.876905	-0.00608767	0.573688	-0.218754	-0.482819	-0.123268	-0.214629	-0.206857	-0.560749	0.104889	-0.511155	2.2094
ADCY6	0.26454	-0.390273	0.0940138	0.118647	-0.42979	-0.263868	-0.193921	-0.0529352	-0.42176	4.40159	0.499442	-1.27198	0.399794	-0.269985	0.708247	-0.804268	-0.395173	0.00127938	-0.747123	0.229444	0.20682	-0.79522	-0.0326822	-1.03293	0.510535	0.262692	0.269318	-0.864446
ADCY7	-0.158078	-0.238426	0.853863	-1.11849	-0.148647	-0.138798	-0.807883	-0.572111	1.84721	-0.79621	0.63077	1.16944	-0.491333	-0.823187	-0.874225	1.72957	1.34324	0.790103	-0.859043	-0.0378217	-0.37806	0.632711	0.92205	-1.19786	-0.943773	-0.987978	-1.30969	1.96267
ADCY8	-0.208241	-0.208241	-0.194094	-0.20627	-0.174357	-0.208241	-0.198707	-0.047776	-0.0794744	-0.206733	-0.204961	-0.203813	-0.197672	-0.0814389	-0.205367	-0.208241	-0.208241	-0.206747	-0.208241	-0.208241	-0.208241	-0.208241	-0.206829	5.09778	-0.201771	-0.191123	-0.208241	-0.208241
ADCY9	0.0509112	1.10548	-0.267186	2.78558	-1.16983	1.28616	1.07997	-0.70645	-0.213735	0.0489832	-1.12967	-1.0694	-0.476932	-0.105899	2.00333	-1.19072	-0.912096	-0.545415	0.706296	-0.310484	-0.2567	-0.86591	0.726439	0.88081	-1.0484	0.148512	-0.289642	-0.264006
ADCYAP1	-0.0667428	-0.196453	-0.197313	-0.198347	-0.198956	-0.197591	-0.191429	-0.191032	-0.198441	-0.198156	-0.193306	-0.184503	-0.194287	-0.196666	-0.199493	-0.199083	-0.162757	-0.187323	-0.197749	-0.197598	-0.198956	-0.190584	-0.199493	-0.190574	5.10091	-0.195695	-0.184838	-0.193547
ADCYAP1R1	1.42285	-0.904986	-1.09239	-1.06769	-0.557088	-1.14368	1.2065	1.50133	-0.540778	1.49367	0.82309	0.898813	-0.337341	-0.659358	0.221717	-0.601178	1.38971	-0.0987523	1.90263	-0.375668	-0.838851	0.40224	-1.01087	-1.22494	0.580893	0.458738	-1.22494	-0.623675
ADD1	0.35442	-0.638122	-0.312814	2.31115	-0.209441	-0.682158	-0.30844	-0.662947	-1.17454	-0.368531	0.486052	0.753587	-1.2101	-0.790793	-0.699418	-0.410921	0.0425161	-0.791315	2.08467	0.0273345	-0.270828	-0.0314966	-1.35652	-0.71847	1.75499	1.32723	-0.13364	1.62855
ADD2	-0.346692	-0.411767	1.54654	-0.458399	-0.427476	-0.2666	-0.238439	-0.37893	-0.145109	-0.446287	-0.395065	-0.404498	-0.410089	1.5486	0.203007	-0.209617	-0.325668	0.140148	-0.222583	-0.202307	-0.319806	-0.382996	-0.343658	4.39066	-0.455596	-0.430128	-0.414528	-0.19272
ADD3	0.377207	-0.447204	0.326508	1.68063	0.0554114	0.321807	-1.10451	-0.71378	1.54477	1.41224	0.882237	-1.16694	-0.748843	0.442951	-0.567699	-0.643861	1.92427	-0.356762	-1.30423	0.149608	0.550017	-1.25351	-0.0642115	-1.64411	0.0495507	0.207757	-1.31326	1.40398
ADD3-AS1	0.811872	-0.234019	-0.59028	0.109595	-0.542931	0.146724	-1.02871	1.55169	1.37007	1.93194	-0.760275	-0.422807	0.58624	-0.294629	-0.684427	-0.258337	0.455994	-0.719446	-0.579717	-0.892171	-0.873839	-0.437161	0.380861	-1.02871	2.49794	-1.02871	-1.02871	1.56195
ADGB	-0.7084	-0.708398	0.941495	-0.7084	-0.7084	-0.131072	-0.7084	-0.345452	0.440073	0.383644	0.649918	-0.7084	-0.19792	-0.7084	0.371286	0.0195366	1.23251	0.62302	-0.7084	0.0537374	-0.279877	3.64126	1.80705	-0.7084	-0.7084	-0.7084	-0.7084	-0.7084
ADH1A	-0.192037	5.10187	-0.192395	-0.192395	-0.192395	-0.192395	-0.191842	-0.189445	-0.192395	-0.191854	-0.191989	-0.192251	-0.192395	-0.192395	-0.192395	-0.192395	-0.190877	-0.192395	-0.192395	-0.191815	-0.192177	-0.107918	-0.19135	-0.192395	-0.192395	-0.192395	-0.192395	-0.192395
ADH1B	-0.166466	5.09207	-0.221082	-0.223005	-0.223055	-0.220634	-0.179896	-0.117946	-0.223105	-0.222702	-0.222965	-0.126271	-0.222592	-0.223147	-0.220087	-0.218238	0.060362	-0.222881	-0.210126	-0.0646406	-0.217731	-0.157466	-0.138629	-0.223147	-0.223147	-0.223147	-0.221051	-0.219271
ADH1C	-0.194096	5.10187	-0.194678	-0.196507	-0.196087	-0.196099	-0.194072	-0.192797	-0.196739	-0.195576	-0.194942	-0.194263	-0.193191	-0.196739	-0.164171	-0.192358	-0.167092	-0.196739	-0.192551	-0.192249	-0.196498	-0.126363	-0.157773	-0.196739	-0.195648	-0.196739	-0.194418	-0.196739
ADH4	-0.191458	5.10225	-0.191458	-0.191458	-0.191458	-0.191244	-0.187985	-0.186913	-0.191369	-0.191332	-0.191458	-0.191339	-0.191361	-0.191458	-0.191458	-0.191009	-0.189659	-0.191458	-0.191458	-0.19072	-0.191458	-0.136606	-0.191233	-0.191458	-0.191458	-0.191458	-0.191458	-0.191071
ADH5	0.42205	1.97464	-0.0562673	3.49905	0.157157	0.167576	-0.202594	-0.152193	-0.494685	0.378152	-0.0780234	-0.646581	-0.15887	-0.792818	-1.17128	0.81003	0.772362	-0.786966	-0.921183	0.1317	0.152875	-0.30348	-0.0771611	-1.5148	-0.644971	1.02102	-0.683324	-0.801411
ADH6	-0.190853	5.10196	-0.192107	-0.189743	-0.192973	-0.192973	-0.192973	-0.188216	-0.188687	-0.191054	-0.189904	-0.19198	-0.192973	-0.192973	-0.192973	-0.19167	-0.191706	-0.192973	-0.192973	-0.192973	-0.192973	-0.113615	-0.1894	-0.192973	-0.192973	-0.192973	-0.192973	-0.191395
ADH7	-0.360584	4.0136	-0.360584	-0.360584	-0.360584	-0.209928	-0.360584	-0.042502	-0.139039	-0.360584	-0.360584	-0.360584	0.4472	-0.360584	-0.360584	-0.360584	0.813344	-0.360584	-0.360584	-0.360584	-0.360584	2.68958	-0.360584	-0.360584	-0.360584	-0.360584	-0.360584	-0.360584
ADHFE1	-0.573331	3.43044	-0.0701916	-0.14547	-0.470085	-0.509998	0.0238516	-0.119297	-0.383706	-0.307865	-0.389072	-0.695679	-0.402901	-0.763695	-0.332245	2.39869	-0.0673608	-0.591323	-0.425229	-0.0201251	0.691738	-0.622983	0.048955	-0.760313	-0.212795	-0.296258	2.11583	-0.549589
ADI1	-0.46143	3.6338	-0.574982	-0.158842	-0.628324	-0.13783	0.224775	-0.0411471	-0.677731	-0.564931	-0.0600409	-0.350201	-0.432084	-0.275718	0.0293183	0.159964	-0.133795	-0.501557	3.05257	-0.407783	-0.305743	-0.0954724	-0.51707	-0.862938	0.500376	0.368608	-0.333803	-0.447981
ADIG	-0.188982	-0.188982	-0.188982	-0.188982	-0.188982	-0.188982	-0.188982	-0.188982	5.10252	-0.188982	-0.188982	-0.188982	-0.188982	-0.188982	-0.188982	-0.188982	-0.188982	-0.188982	-0.188982	-0.188982	-0.188982	-0.188982	-0.188982	-0.188982	-0.188982	-0.188982	-0.188982	-0.188982
ADIPOQ	-0.204782	-0.397351	-0.395914	-0.398769	-0.398769	-0.390243	0.435728	0.739658	-0.398769	-0.398769	-0.397978	1.92385	-0.392625	-0.398769	-0.396931	-0.397491	4.08024	-0.387455	-0.30158	1.58903	-0.32632	-0.397353	-0.398769	-0.394796	-0.398769	-0.398769	-0.398769	-0.398769
ADIPOQ-AS1	0.247148	-0.215532	-0.215532	-0.215532	-0.215532	-0.215532	-0.215532	-0.215532	-0.212939	-0.215532	-0.215532	-0.207082	-0.203435	-0.215532	-0.215532	-0.215532	-0.212176	-0.215532	-0.132231	5.08087	-0.0495253	-0.215532	-0.215532	-0.215532	-0.215532	-0.215532	-0.215532	-0.215532
ADIPOR1	0.719479	0.979162	0.184557	0.917936	-0.088776	-0.590242	-1.10199	-0.868661	-0.051819	-0.479518	-0.379693	-0.635459	-0.148853	0.449378	2.00718	-0.438713	-0.414251	0.774255	0.160484	-0.780919	-0.711897	0.888316	-1.62394	2.89518	-1.06779	-0.000467601	0.717918	-1.31086
ADIPOR2	0.348219	0.792153	0.0709601	3.09361	0.536596	1.72123	-0.286339	-0.603464	-0.65598	0.550161	-0.49746	-0.225633	-0.79301	-0.471037	-0.972102	0.732781	-0.440045	-1.12416	0.767738	0.880648	0.979367	-0.126398	-0.139704	-1.35439	-1.54263	0.426869	-0.761016	-0.906967
ADIRF	-0.0363814	-0.255601	-0.757114	-0.689226	-0.534615	2.67158	0.0247397	2.2113	-0.673218	-0.647728	-0.442247	1.33803	-0.556148	-0.712669	-0.0138992	-0.539343	1.84787	-0.365062	0.40442	-0.0342395	-0.739987	1.84993	-0.453642	-0.572798	-0.561415	-0.691898	-0.638	-0.43265
ADK	-0.0602712	1.81056	-0.00590099	-0.226044	0.0184709	-0.207068	-0.904172	-0.198949	-0.64035	0.0658863	-0.328982	1.35384	-0.47061	-0.413598	-0.723179	-0.492821	-0.243318	-0.42092	-0.862897	1.12544	0.945047	3.73972	-0.488983	-0.249922	-0.960148	-0.935522	-0.148921	-0.0763873
ADM	-0.360814	-0.576326	-0.619757	-0.724789	-0.594549	-0.102309	-0.0937173	-0.303465	1.12599	-0.307944	-0.174635	3.40498	-0.69184	1.796	-0.276148	-0.425983	-0.378368	-0.0374731	-0.405989	-0.445948	-0.664653	0.53539	-0.689432	0.0262058	-0.2045	-0.705419	2.39097	-0.495484
ADM2	-0.303254	-0.535961	-0.58687	-0.642085	-0.494413	-0.446967	-0.12716	-0.574143	1.46178	1.30979	-0.489593	-0.581554	-0.59297	0.566962	4.11734	-0.338429	-0.397075	-0.50089	-0.45327	-0.45528	-0.585756	-0.532279	0.675815	0.88711	-0.285249	-0.0645111	-0.266835	0.235749
ADM5	0.910231	-1.03255	0.185027	-0.920572	-1.25143	-0.270667	1.74661	1.68859	0.573218	-0.259131	-1.01428	-0.390309	-0.583361	-0.490891	0.556643	-1.02037	-0.0847828	-0.486197	1.88656	-0.762288	-1.09069	1.58089	-0.556668	0.81092	1.17706	-0.855733	-1.02649	0.980665
ADNP	0.61711	-0.982185	2.72116	1.86853	-0.767092	-0.290682	-0.378098	-0.90429	1.09624	0.118408	-0.904041	0.910159	0.372486	1.22416	-0.84909	-0.0852775	-0.070989	-1.11994	0.0175019	0.113479	0.618332	-1.07511	0.0692441	-1.53438	0.289629	0.775197	-1.33211	-0.518345
ADNP2	-0.524369	-0.0139247	0.580548	2.25131	1.28591	-0.962584	0.139463	0.103568	0.259316	1.05622	-1.2848	-0.581688	-0.442931	-0.129962	-1.74662	-0.959049	-0.542928	-0.855759	-1.03614	0.91481	1.37393	-0.503377	2.29854	-0.129772	-0.192642	0.639718	-0.372356	-0.624422
ADO	0.67938	0.749364	-0.0740818	0.675763	0.784551	-0.543827	-1.57039	-1.05414	-0.364386	-0.220791	-1.37178	0.324117	0.448341	1.59562	0.484844	-0.398495	-0.977061	1.17025	-1.34725	1.43356	1.80662	-1.27034	0.121678	-1.10962	-0.904045	1.52404	-0.0914493	-0.50048
ADORA1	-0.440332	-0.577494	-0.285779	-0.27699	-0.737003	-0.0860465	-0.602936	1.22306	0.345378	1.83539	3.31257	-0.284607	-0.731682	-0.689323	1.64432	-0.555635	-0.697274	-0.0267368	-0.433985	-0.611247	-0.700951	-0.438582	-0.664392	-0.275329	1.60899	-0.402069	0.118605	-0.569914
ADORA2A	-0.312321	-0.25946	-0.416844	-0.705306	-0.774512	-0.335537	-0.443634	-0.276687	-0.609791	-0.661378	-0.089866	-0.420232	-0.285347	0.274563	-0.230233	2.86574	0.431118	-0.0481574	0.120865	-0.324721	-0.608709	-0.0307942	0.356768	-0.38481	0.0725364	-0.397255	-0.31936	3.81336
ADORA2A-AS1	-0.363997	4.96601	-0.314251	-0.33495	-0.36334	-0.140809	-0.0748912	-0.323567	-0.322925	-0.395417	-0.32495	-0.306101	-0.168587	-0.129204	-0.269843	-0.337534	-0.182068	-0.339331	-0.304782	-0.140383	-0.241677	-0.229217	0.0598505	0.102431	0.682435	-0.267061	-0.20914	0.273299
ADORA2B	0.429907	-0.75915	-0.719174	-0.731349	0.963704	-0.634322	-0.637515	0.629975	3.18171	0.85098	2.32493	0.945849	0.407779	-0.252511	-0.766103	-0.715458	-0.675144	0.411841	-0.628302	-0.745363	-0.739778	0.863248	-0.609074	-0.47913	-0.324985	-0.747513	-0.215209	-0.629845
ADORA3	-0.179801	-0.0461495	-0.252754	-0.657378	1.49627	-0.569618	-0.526713	-0.714103	-0.534748	-0.564545	0.97612	-0.262682	-0.217397	0.789087	-0.440366	-0.0381759	0.301854	4.27983	0.265758	0.0530803	-0.168201	-0.791608	0.269381	-0.39545	-0.250173	-0.410279	-0.573395	-0.837845
ADPGK	-0.573606	-1.15238	-0.442344	0.402178	1.87495	-0.255971	-0.314497	0.841161	-0.429315	0.22947	-0.205068	-0.041224	0.903174	-0.015	-0.568521	1.08332	-0.573981	-0.567576	-0.353803	-0.755529	-0.884522	-0.205365	2.98141	-0.782436	-0.660857	-0.210142	-1.33835	2.01481
ADPGK-AS1	0.116612	-0.76579	1.72662	0.646326	3.3576	-0.906159	-0.784563	-0.799236	-0.932519	-0.699747	1.48579	-0.87696	0.0138238	0.683108	0.0986738	-0.758655	1.38835	-0.164927	-0.594636	0.137533	0.112479	-0.420592	-0.865819	-0.331967	-0.537733	-0.336446	-0.488096	0.496943
ADPRH	-0.718421	-1.08733	0.0256189	-1.34497	2.36081	-0.151978	0.00203656	1.16028	1.0731	0.801891	1.33877	-0.736623	0.592333	-0.591073	-1.14308	-0.17452	0.975681	0.342808	-0.786156	-0.832729	-1.14078	-0.91153	-0.62583	-0.8204	-0.569596	0.233996	0.770057	1.95762
ADPRHL1	0.146949	-0.456416	-0.173787	-0.55554	-0.242642	-0.517807	-0.428514	-0.0384563	0.359368	-0.413847	-0.428463	-0.457831	-0.160488	-0.213902	0.424902	-0.0561475	-0.384947	-0.443902	2.28936	-0.546142	-0.577177	0.23063	-0.0650115	-0.490888	-0.196443	-0.400532	4.24873	-0.451053
ADPRHL2	0.255566	-1.09954	-1.50409	-0.332673	-1.14798	0.674924	0.98081	-0.357607	-1.26734	0.409625	-0.0169057	-0.0823797	0.530881	-0.241211	2.57694	0.732509	-1.16036	-0.350083	0.724916	-0.694711	-1.01709	2.03184	-0.937952	1.53403	-0.209036	0.166337	0.237245	-0.436667
ADPRM	-0.735492	1.26761	0.136212	1.31235	3.55019	0.387589	-0.92606	0.512156	-0.67506	-1.20364	0.305808	-0.289165	0.466789	0.396985	0.1119	-0.488397	0.872941	-0.208488	-0.199843	-0.634626	-0.527853	-0.470193	-0.303643	-1.40631	-0.421917	-1.10915	-0.655419	0.934734
ADRA1A	-0.244153	5.07641	-0.220651	-0.22761	-0.238978	-0.221872	-0.244153	-0.244153	-0.208744	-0.236419	-0.207475	-0.162067	-0.244153	-0.17988	-0.225741	-0.228406	-0.143016	-0.22435	-0.229617	-0.133519	-0.23595	-0.148139	-0.244153	-0.210769	0.0547593	-0.244153	-0.209205	0.226155
ADRA1B	-0.626387	0.323651	-0.227266	-0.680326	-0.500921	-0.619052	-0.556285	-0.557377	-0.012008	-0.676022	-0.293928	0.199569	0.454469	-0.417644	-0.503253	-0.109857	-0.224115	0.449495	0.104327	-0.656785	-0.70677	-0.668443	-0.000391245	4.02921	0.631173	-0.398314	2.2521	-0.00884814
ADRA1D	0.154943	-0.617054	-0.363797	-0.64301	-0.66342	-0.460418	0.581407	-0.451208	-0.213775	-0.0712265	0.210827	4.34205	-0.0722935	-0.66342	-0.524027	-0.45824	0.473377	-0.1269	-0.161859	-0.197384	-0.490076	0.0940224	1.47489	1.02076	-0.448879	-0.539468	-0.66342	-0.5224
ADRA2A	0.344572	-0.383872	-0.293337	-0.392644	-0.303981	-0.367581	0.0216442	0.232231	-0.273346	-0.212546	-0.343175	0.121348	-0.22394	-0.371215	0.174736	-0.293227	0.0443172	-0.29903	-0.339222	-0.11843	-0.332987	0.1531	-0.225509	-0.275824	-0.281343	-0.357521	-0.384985	4.98177
ADRA2B	-0.669287	0.69455	-0.194438	-0.899625	-0.884687	-0.578074	1.2011	-0.419168	0.965546	1.72859	-0.756447	-0.868178	-0.633808	-0.277732	-0.850221	2.07175	0.233004	-0.126082	-0.159451	-0.457297	-0.664107	-0.524556	-0.528019	-0.401088	1.77837	2.50822	-0.677886	-0.610985
ADRA2C	-0.387315	-0.253979	-0.100317	-0.264024	-0.33897	2.68283	-0.365387	-0.385171	-0.00217491	-0.410636	-0.410976	-0.402733	0.047107	-0.378501	-0.400194	0.12411	-0.370935	-0.356667	4.11978	-0.396755	-0.411731	-0.222049	-0.405694	0.198132	-0.369728	-0.405927	0.21937	-0.351465
ADRB1	-0.490448	-0.294206	-0.527696	-0.659851	-0.570928	-0.38939	-0.522546	1.46392	4.37401	-0.644561	0.304788	-0.332117	-0.633433	-0.466085	-0.0347692	0.0829056	-0.51321	-0.278813	-0.658006	0.126735	0.0450823	0.37573	-0.351691	0.272045	-0.0462859	-0.43016	-0.325332	1.12431
ADRB2	-0.198985	0.077848	-0.198052	-0.620894	-0.0378083	-0.464181	-0.53938	-0.34021	-0.530656	-0.539306	-0.444592	-0.158166	-0.481418	-0.496755	-0.332152	0.422552	-0.0226766	-0.422549	-0.121489	1.95222	1.25776	-0.130701	4.21741	-0.487508	-0.586194	-0.521906	0.0575504	-0.309759
ADRB3	0.41008	-0.489073	-0.489073	-0.395545	-0.325867	-0.489073	-0.489073	2.73262	-0.212201	3.89845	0.0960494	0.66862	-0.318714	-0.489073	-0.489073	-0.489073	0.0970946	-0.206883	-0.296597	-0.0420976	-0.489073	0.220537	-0.489073	-0.489073	-0.489073	-0.489073	-0.489073	0.0323985
ADRBK1	-0.35218	-0.821147	-0.858266	-0.77015	-0.807451	-0.408571	-0.419586	-0.378483	-0.693319	0.0648076	-0.184242	-0.352394	-0.478861	-0.074294	1.65089	0.97766	-0.226888	-0.187155	-0.0510273	-0.381933	-0.644147	1.76421	-0.536666	-0.429124	0.357279	-0.04601	0.467074	3.81997
ADRBK2	-0.16064	0.0714354	2.57452	-0.483525	-0.727254	-0.904111	3.00858	-0.982492	-0.766141	-0.987777	-0.631563	-0.876173	-0.790334	0.960754	0.262423	0.510126	0.130826	-0.317066	1.28531	-0.516491	-0.610096	-0.808635	0.0278497	0.115434	-0.379711	0.471523	-0.266573	0.789808
ADRM1	-0.736266	-0.886773	-0.614007	-0.868165	-0.810863	0.143035	0.119263	-0.0599482	-0.0467124	-0.163357	-0.769607	0.940579	0.630947	0.129679	3.14159	-0.275597	-0.826081	-0.101354	0.927253	-0.8871	-1.04869	0.59364	-0.685929	2.75424	-0.181452	0.00927275	-0.270227	-0.157369
ADSL	-0.993548	1.55128	0.334835	0.389004	-1.16375	0.299506	-1.24761	0.356113	1.0965	-0.512318	-1.4545	-0.1634	1.46451	-0.186001	0.202927	-0.00328201	-1.19014	-0.382776	-0.339072	-0.423358	-0.455741	-1.03347	-0.12259	1.72339	-0.412486	0.769883	2.63765	-0.74155
ADSS	2.05197	1.56293	1.27402	2.04094	-0.438891	-0.502773	-0.957141	-0.397216	1.3481	0.154428	-0.0606487	0.633999	-0.12376	-1.18416	0.136464	1.52835	0.486963	0.08891	-0.901006	-0.54723	-0.314891	-0.935249	-0.826006	-0.928918	-1.24994	-0.540969	-0.304173	-1.0941
ADSSL1	-0.758093	0.190357	0.10228	-0.698286	0.4669	-0.756316	-0.673477	-0.764283	-0.356622	-0.561526	-0.0863529	-0.809324	-0.816497	0.874735	1.31604	0.242914	-0.472424	-0.552004	0.906279	-0.489096	-0.462943	-0.739524	0.237246	3.70897	1.26824	-0.428393	0.997677	-0.886475
ADTRP	-0.26623	-0.239233	-0.367119	-0.286153	-0.0780747	-0.328981	-0.302291	-0.229077	-0.332696	-0.390805	-0.336228	2.35784	-0.14417	0.276311	-0.382252	-0.307649	-0.229193	-0.0343085	-0.383574	-0.354508	-0.308322	4.3648	-0.365585	-0.299934	-0.36188	-0.398601	-0.359354	0.0872664
AEBP1	-0.397548	0.38576	-0.277417	-0.579385	-0.871565	-0.303419	2.45139	0.061095	-0.15467	-0.524187	0.812336	-0.717905	0.29889	-0.793101	3.56029	-0.39341	-0.245759	-0.0482727	-0.679616	0.363747	0.946174	-0.816327	-0.352723	0.623025	-0.302438	-0.340029	-0.879031	-0.825903
AEBP2	0.161917	1.49256	0.350787	0.628256	-0.245817	-0.443574	-0.728626	-0.746121	0.967898	2.21915	0.160771	-0.465692	0.741114	-0.0282378	-0.999765	-0.0175397	0.5476	-0.872221	-1.36516	0.591049	1.39113	1.31613	-0.492465	-1.72654	-1.38204	0.805787	-1.55272	-0.307638
AEN	-0.800456	-0.60488	0.521944	-0.289086	3.11371	-0.234282	-0.281409	-0.32369	-0.593273	-0.399448	-0.493198	-0.652223	0.7436	-0.159039	0.799618	-0.629618	-0.392149	-0.528804	-0.311131	-0.574478	-0.657891	-0.474788	0.181804	3.19558	-0.723607	0.611722	0.329244	-0.373765
AES	-0.730689	-0.160728	-0.659035	-0.627762	-1.60235	2.10002	0.471733	-1.19857	-1.03633	-1.21733	-0.830996	-0.00814272	-0.291338	0.0262454	2.67431	-0.295047	-0.605576	-0.72737	0.104973	0.794695	0.214618	0.0621249	0.172172	0.408137	0.698658	-0.340851	0.743756	1.86067
AFAP1	0.47792	0.449429	-0.428022	-0.612262	-0.644882	-0.782606	1.21492	2.98285	0.352315	0.145991	1.09196	0.455425	-1.1871	-0.499321	-0.930395	-0.811406	-0.106519	-0.118537	-0.716985	-0.03855	0.0847122	-1.00194	-0.162263	-0.512049	-0.374329	-0.315447	-0.713433	2.70053
AFAP1-AS1	-0.326994	-0.126344	-0.40725	-0.375471	-0.462149	-0.43987	0.279675	0.141453	-0.291429	-0.267354	-0.281395	-0.294589	-0.561012	1.05158	-0.619253	-0.500251	0.204884	2.98493	-0.511428	-0.34685	-0.00695695	-0.529835	-0.356446	-0.501724	-0.292774	-0.176363	-0.619253	3.63247
AFAP1L1	1.22655	-0.973978	-0.185168	-0.877343	-0.921597	-0.220526	-0.142387	1.78677	0.75186	0.996709	-0.0967864	-0.480945	-0.169412	-0.346694	-0.0711686	-0.705172	1.83086	1.0509	-0.127339	-1.04346	-1.12555	-0.662205	-0.232493	1.68957	-1.0357	2.00234	-1.16525	-0.752386
AFAP1L2	0.603792	0.847155	-0.694063	-0.630839	-0.642719	0.255184	-0.674718	0.490225	2.41215	2.23816	1.5525	-0.653913	-0.597569	-0.633205	-0.528338	-0.535723	-0.378141	-0.434639	-0.662477	-0.695914	-0.727243	2.41821	-0.606216	-0.184025	-0.592828	-0.12495	-0.672846	-0.147008
AFF1	1.75465	0.860989	-1.08441	0.868579	1.74558	-0.103801	-0.134352	-0.438184	-0.967132	0.66169	1.11506	-0.374026	-1.31874	-0.415548	-1.30857	-0.175601	1.00238	-0.172594	-1.42487	0.960687	2.12979	-0.348287	0.00527514	-1.45617	-0.205532	-0.552404	-0.674458	0.0500019
AFF2	-0.372349	-0.545212	0.85111	0.581666	0.0283573	0.103951	-0.559061	-0.467211	-0.319632	-0.537438	0.328523	-0.548135	-0.50556	-0.395188	-0.558882	-0.437351	-0.30556	-0.483304	0.820347	-0.103074	0.346708	-0.533477	-0.51717	-0.0751909	4.5253	-0.545318	-0.502878	0.726034
AFF3	-0.597298	0.137907	-0.119911	-1.08058	0.0839454	0.345377	0.160758	-1.03953	-0.129297	-1.06873	-0.962247	1.46194	1.92611	-0.217213	-0.166512	1.28291	-0.638258	-0.629974	0.475157	-0.695432	-0.765024	-1.05581	0.412835	-0.352326	2.72897	-0.0816871	-1.01646	1.60039
AFF4	1.0787	1.45922	0.739508	0.710982	2.29429	-0.450339	0.391938	-0.964044	0.489796	0.660677	0.774684	0.196013	-0.0516239	-0.169736	-1.52002	-0.730752	0.597795	-0.455373	-1.10775	0.528878	1.7483	-0.408622	-0.288579	-1.49163	-1.27773	-0.630688	-1.17398	-0.949925
AFG3L1P	0.588759	-0.940111	-0.834727	-0.894471	0.629513	-0.101748	1.13569	-0.290603	-0.427544	-0.258979	-1.16314	-0.090624	1.98541	-0.442912	-0.664007	0.098009	-0.556582	0.610402	-1.46345	0.588669	0.906862	2.19704	-0.904655	-1.80488	-0.111171	1.62588	-0.242347	0.825713
AFG3L2	-0.199272	0.136339	-0.160169	0.935392	0.704917	-0.64559	1.17304	0.103578	-1.05091	-0.45176	-1.18152	-0.73216	0.473691	-1.78565	-1.36711	-0.285702	-0.357089	-0.235931	2.929	0.441331	0.549943	0.225627	0.762485	0.275548	-1.34252	0.930038	1.19295	-1.03848
AFM	-0.191432	5.1022	-0.190724	-0.191432	-0.191432	-0.191432	-0.191432	-0.187961	-0.191432	-0.19075	-0.191432	-0.190437	-0.191432	-0.191432	-0.191432	-0.190598	-0.190801	-0.191432	-0.191432	-0.191432	-0.191432	-0.132292	-0.191432	-0.191432	-0.191432	-0.191432	-0.191432	-0.191432
AFMID	-0.177641	3.53218	-0.795708	-0.618483	-1.15143	-0.590899	0.317458	-0.774199	0.0595648	-0.492133	-0.500235	-0.262248	-0.431303	1.56556	0.0821216	1.36483	-0.014756	-0.672466	-0.283799	-0.223279	-0.0285366	-0.626912	-0.921249	-0.517759	-0.333144	1.47105	1.26604	-0.242615
AFP	-0.276139	4.34607	-0.276139	-0.276139	-0.276139	-0.276139	-0.153546	-0.233898	-0.276139	-0.276139	-0.17017	2.50575	-0.276139	-0.276139	-0.276139	-0.276139	-0.219149	-0.276139	-0.276139	-0.276139	-0.276139	-0.276139	-0.276139	-0.276139	-0.276139	-0.276139	-0.276139	-0.276139
AFTPH	1.24846	0.0501868	-0.531769	0.758258	0.458038	-0.195672	-0.508267	-0.778022	-0.1043	0.766326	1.02651	-0.394495	-1.20936	-0.723995	-1.04801	-0.165773	-0.151055	-0.412568	-1.26886	0.133287	0.583662	1.50539	-0.247895	-0.915114	-0.473316	-0.642011	-0.2951	3.53547
AGA	0.0544776	-0.143149	-0.395558	2.39644	3.66951	-0.186626	-0.392308	-0.111115	1.21212	0.910103	0.419425	-0.696516	-0.574565	-0.508237	-0.0592859	0.196427	-0.371207	-0.515122	-0.97749	0.0692478	-0.0368813	-0.231371	-0.547018	-0.469386	-0.842948	-0.555738	-0.624124	-0.6891
AGAP1	1.05857	-0.746989	0.417681	0.672052	-0.252938	0.693051	0.0620854	-1.04505	3.19084	-0.482577	-0.63068	-0.627455	-1.22724	1.00729	-0.058976	-0.118197	-1.03218	-1.03585	-0.480855	1.31208	1.40309	-0.797394	-0.873672	-0.314496	0.27746	0.224686	0.554048	-1.14838
AGAP11	-0.386677	-0.433007	-0.394148	-0.448265	0.189351	-0.259139	-0.247309	-0.198598	-0.394625	-0.419586	-0.41355	-0.171334	3.2641	2.94126	-0.525612	-0.510142	-0.271112	-0.0516717	-0.464942	-0.50678	-0.467204	-0.340986	0.283301	1.99099	-0.328693	-0.490993	-0.526003	-0.418621
AGAP2	-0.465482	-0.507728	-0.6669	-0.87747	-0.718949	2.9318	-0.407374	-0.553396	-0.584817	1.52736	-0.335919	-0.56395	-0.576275	-0.623281	0.24357	1.23385	0.0559929	-0.349967	-0.28847	-0.361977	-0.572804	0.868486	-0.137383	-0.537087	1.11644	-0.725154	-0.651384	2.52828
AGAP2-AS1	-0.138778	-0.445883	-0.237784	0.0518301	-0.39104	4.53366	-0.250135	-0.54603	-0.466179	-0.440253	-0.295436	-0.49617	0.305042	-0.417924	1.7498	-0.464566	-0.359087	0.101443	0.0902221	-0.311615	-0.353771	-0.298429	-0.518546	0.476705	-0.368662	-0.168156	0.136589	-0.476844
AGAP3	-0.391737	-0.785893	-0.70614	-0.953526	0.562988	0.0442353	0.702048	-0.36699	-0.903034	1.01442	-0.6742	-0.539898	0.886686	-0.60447	3.68864	-0.430726	-0.697757	1.04398	-0.0567213	-0.642483	-0.614167	-0.163773	-0.267978	1.87114	-0.135795	-0.496207	-0.320217	-0.0624307
AGAP4	-0.622489	-0.295122	-0.356649	-0.667731	-0.561985	-0.766119	-0.628885	-0.589664	-0.788633	-0.490653	-0.763451	-0.624823	-0.424911	1.54722	-0.422717	-0.00610167	-0.718158	-0.486222	-0.481407	1.50375	2.77791	0.507809	-0.347308	-0.271293	0.597883	0.653473	-0.0157109	2.74199
AGAP5	-0.758404	0.45013	-0.731504	-1.53035	-0.495514	-1.10703	-0.53145	-0.218384	-0.430577	0.206751	-0.994298	-0.477961	0.158311	1.89383	-1.25314	0.645079	-0.149953	0.314619	-1.15008	0.334944	1.77912	0.315651	1.05021	-0.897968	1.01299	-0.250538	0.242084	2.57343
AGAP6	-0.651254	-0.0619844	-1.20105	-1.43922	-0.447923	0.0721901	0.222785	0.506901	-1.26138	0.0764511	-1.05282	-0.203983	0.520218	1.07521	-0.513106	0.442126	-0.456291	1.66272	-1.20996	0.368094	1.91246	1.49481	1.13027	-1.57734	-0.0165469	-0.288548	-0.815834	1.713
AGAP7	-0.575668	-0.0622801	-1.0672	-1.06568	-1.0352	2.68274	-0.138347	0.629111	-0.691524	0.700498	-1.16136	-0.516838	1.11385	0.167031	-0.954247	0.777467	-0.637031	0.8417	-1.04451	-0.0977677	0.406937	2.20886	0.451965	-1.04467	-0.135268	-0.976674	0.43648	0.787612
AGAP9	-0.560651	-0.560651	-0.560651	-0.560651	-0.560651	-0.560651	-0.560651	-0.560651	-0.560651	1.32191	-0.560651	0.540751	-0.560651	-0.560651	-0.560651	2.49107	0.83775	-0.560651	-0.560651	0.870141	1.03192	2.91391	1.20559	-0.560651	-0.560651	-0.560651	-0.560651	-0.560651
AGBL1	-0.0116707	0.710463	-0.563814	0.480817	1.39443	-0.563814	-0.563814	-0.086664	-0.563814	-0.563814	-0.563814	-0.563814	-0.0705288	-0.563814	2.82713	-0.563814	-0.563814	-0.151952	-0.563814	-0.405994	-0.207933	3.30122	0.644756	-0.563814	-0.563814	0.0331386	-0.563814	-0.563814
AGBL1-AS1	-0.188982	-0.188982	-0.188982	5.10252	-0.188982	-0.188982	-0.188982	-0.188982	-0.188982	-0.188982	-0.188982	-0.188982	-0.188982	-0.188982	-0.188982	-0.188982	-0.188982	-0.188982	-0.188982	-0.188982	-0.188982	-0.188982	-0.188982	-0.188982	-0.188982	-0.188982	-0.188982	-0.188982
AGBL2	-0.208254	0.0369428	0.0848702	-0.0721259	-0.111989	-0.622317	0.771379	-0.647723	2.89804	0.478792	-0.492686	-0.414129	-0.968655	-0.384553	-0.207302	-0.721821	-0.250678	-0.626143	-1.14779	-0.706184	-0.153645	-0.567687	0.0551744	-1.2102	2.17104	-0.408475	1.67925	1.74687
AGBL3	-0.833331	0.758051	-0.0292418	-0.879323	-0.483931	-0.983062	3.78993	0.501686	-0.468779	1.27921	1.04804	-0.379694	-0.23617	-0.47569	-0.112169	-0.896819	0.0883195	0.420185	-1.00384	0.138067	-0.143084	-0.952859	0.77141	-0.490377	0.88585	-0.730816	-0.78088	0.199323
AGBL4	0.935999	0.649392	-0.161271	2.77071	-0.212157	-0.681813	-0.643226	1.05849	2.61509	-0.751676	-0.282509	-0.718128	1.78114	-0.520175	-0.751676	-0.235087	-0.401646	0.774057	-0.516878	-0.665108	-0.751676	-0.65377	-0.376851	-0.49981	-0.0691475	-0.584993	-0.751676	-0.355608
AGBL4-IT1	-0.244847	-0.244847	-0.244847	-0.244847	-0.244847	-0.244847	-0.244847	4.79207	-0.244847	-0.244847	-0.244847	-0.244847	1.57396	-0.244847	-0.244847	-0.244847	-0.244847	-0.244847	-0.244847	-0.244847	-0.244847	-0.244847	-0.244847	-0.244847	-0.244847	-0.244847	-0.244847	-0.244847
AGBL5	0.264641	-0.574554	1.38312	-0.822337	-1.10726	0.150936	-0.526192	-0.774496	-0.760978	-1.23457	-0.568542	-0.218975	-0.161525	1.14262	2.86788	-0.61722	-0.608669	-0.315284	1.84367	0.764977	0.760946	-1	-0.49539	0.279101	0.432081	-0.517724	1.34186	-0.928119
AGBL5-AS1	0.34182	-0.523577	-0.523577	-0.523577	-0.523577	1.07579	-0.523577	3.12101	0.383977	-0.523577	-0.523577	-0.523577	-0.523577	-0.523577	-0.523577	-0.523577	-0.523577	0.764787	1.3439	2.73167	0.708593	-0.523577	-0.523577	-0.523577	-0.523577	-0.523577	-0.523577	-0.523577
AGER	-0.0800703	-0.921446	-0.0566853	-0.808752	-0.747727	-0.579259	-0.424531	0.00831924	-0.376883	-0.533135	-0.156822	-0.632281	0.965986	-0.622029	-0.75958	0.252759	0.184062	1.724	1.57405	-0.836887	-0.674611	0.429168	1.08781	-1.00953	2.97065	-1.09979	-0.41558	1.53879
AGFG1	3.04134	-0.478637	0.152882	1.14291	0.379118	-0.327787	-0.226963	-0.484716	2.32471	1.00937	1.07692	-0.631132	-0.553881	-0.210449	-0.495025	-0.55359	0.23116	-0.831182	-1.44173	-0.3887	-0.0317168	0.617954	-0.595856	-0.20379	-1.25015	0.238253	-1.11388	-0.39544
AGFG2	-0.54774	0.392448	-0.298896	-0.871439	-1.01391	-1.55186	1.45261	0.688286	-0.744653	0.00669262	0.132974	-0.429343	-0.585044	-0.850542	2.71388	0.315059	0.0463269	-0.492756	-0.342825	-0.494863	-0.471624	-0.168519	-0.606236	2.84024	-0.238133	-0.267424	0.633493	0.753789
AGGF1	1.85224	0.717795	-0.0785822	0.974369	1.50576	-1.06035	-0.0955326	0.34425	0.400799	-0.0786486	0.421931	-1.22936	-0.0200321	-1.24789	-1.79564	-0.689058	-0.195145	-0.88276	-1.45358	0.951619	1.57468	-0.745674	-0.213975	-0.803529	1.32165	-0.837017	1.19504	0.166657
AGK	-0.150804	-0.569639	0.370671	-0.536629	0.346066	-0.676109	1.05888	0.938169	-0.441194	2.14367	-0.0867461	-0.151839	0.226866	-0.663517	-0.136838	-0.282939	0.230643	0.0939642	-0.691583	-0.677355	-0.706388	-0.697138	-0.0845293	-0.568671	-0.773405	3.73816	-1.15879	-0.0929777
AGL	1.59859	1.22144	-1.04986	1.08883	1.39392	-0.207459	-0.164138	0.433777	-0.216904	2.25137	0.705067	-0.963822	-0.202611	-0.323204	-1.04358	0.138546	0.562168	-1.13836	-1.33913	0.345755	0.873021	-0.405841	0.615148	-1.88816	-0.458919	-0.0343715	-1.37355	-0.41774
AGMAT	-0.573762	4.12704	-0.475859	-0.658295	-0.555996	-0.605277	-0.227624	-0.446685	-0.132377	0.858196	-0.37062	-0.290414	0.441085	-0.208489	-0.494654	-0.250852	-0.418123	0.709068	-0.498946	-0.471972	-0.590608	-0.339798	-0.284374	-0.0802148	-0.258006	0.813943	-0.638151	1.92177
AGMO	-0.263313	-0.0374375	-0.198871	-0.26915	-0.267372	-0.266656	-0.163575	5.04609	0.0368438	0.249317	0.264692	-0.266495	-0.268904	-0.268828	-0.263675	-0.269003	-0.158719	-0.268041	-0.267482	-0.265	-0.266639	-0.263537	-0.268166	-0.267139	-0.0886174	-0.268062	-0.263075	-0.149188
AGO1	0.229531	-0.918288	-0.036331	-1.08561	-0.877512	-0.16819	0.0797769	-0.586662	-0.190191	1.01426	1.22265	-0.449453	-1.59695	1.6067	1.81774	-0.467839	0.161146	-1.04977	-1.83321	0.393709	1.20004	-0.97825	-0.832874	-0.652161	0.704593	0.979579	0.974067	1.33949
AGO2	0.107439	-0.709328	-0.0358558	-0.104346	-0.249354	-1.14911	0.415776	-0.878693	2.20539	0.516245	0.0590921	0.543369	-1.21661	2.6624	-1.24431	-1.0908	-0.607334	-0.202996	-0.981917	0.71152	1.49635	-0.045493	-0.278845	1.45785	0.0969056	-0.776176	-0.0133013	-0.687859
AGO3	0.863397	-0.337361	-0.9251	-0.33577	-0.285028	-0.195467	-0.159319	-0.6821	0.457849	1.43219	1.79194	0.129967	-0.992927	1.62642	-1.29707	-0.891509	0.318045	-0.966227	-1.3103	0.979639	2.35035	-0.866144	-0.447013	-0.560149	1.26549	0.115866	-0.905904	-0.173778
AGO4	1.35442	0.585246	-0.502589	0.372633	0.624498	0.893382	-0.279262	0.292694	-0.821237	0.534162	0.279876	-1.00235	-0.117876	-0.211279	-1.04436	0.698846	1.03152	0.0877897	-1.45706	1.09833	2.44456	-0.812538	0.99363	-1.61227	-0.402961	-1.30512	-1.7057	-0.0169644
AGPAT1	-0.35626	0.983921	0.787112	1.00818	-0.259145	-0.793334	-0.511252	-0.993495	-0.747494	-0.529565	0.745153	-0.268393	1.10141	0.312385	3.7409	-0.632334	0.265608	-0.55324	0.771929	-0.516955	-0.703241	-1.10299	-0.0441484	-0.268813	-0.417788	-0.192759	0.474799	-1.3002
AGPAT2	-0.824013	-0.126464	-0.211106	-0.626936	-0.537248	0.781841	-0.281817	-0.64595	-0.323807	-0.689302	-0.584977	-0.765237	0.511458	-0.144156	0.540447	0.440372	-0.580377	0.110563	4.46633	-0.0850667	-0.191038	-0.306601	-0.073921	1.05843	-0.486333	0.0282489	0.156684	-0.610028
AGPAT3	-0.0411252	0.944786	-0.58457	-0.25094	3.81356	-1.14978	0.655895	-0.34866	0.0399542	-1.79797	0.252963	-0.471193	-0.424882	-0.11239	1.2624	-0.0590972	-0.164784	0.0910377	-0.156633	-0.288803	-0.64304	-0.0724948	0.20314	-0.434173	-1.44906	-0.143831	0.962333	0.367359
AGPAT4	-0.451916	-0.463835	-1.1626	-1.00029	-0.166282	2.57289	0.228238	-1.1539	0.150303	-0.935247	1.61198	1.81709	0.38307	0.36621	-0.756025	-1.20796	0.647708	0.123502	-0.559908	0.464098	1.2847	-0.623367	0.324824	0.0299444	1.17527	-1.21273	-0.634642	-0.851122
AGPAT4-IT1	-0.615766	-0.68642	-0.76295	-0.76295	-0.373653	-0.138581	-0.0744218	-0.643335	-0.464841	-0.707593	0.42171	-0.0311484	0.122983	2.18064	-0.76295	-0.76295	-0.00715174	0.181873	-0.411073	-0.166674	0.589567	-0.387639	0.0459133	2.06873	3.45892	-0.439954	-0.31	-0.560276
AGPAT5	1.68941	2.16341	0.540893	0.922814	-0.699566	-0.517649	1.46596	0.524128	0.079587	0.751755	0.268426	0.297646	-0.988626	-0.560081	-1.17156	-1.01651	-0.5215	0.309339	-0.82595	0.976262	1.66604	-0.956684	-0.0363875	-1.31746	-1.492	-0.115614	-0.787995	-0.648095
AGPAT6	-0.466352	-0.486104	0.279692	-0.118184	0.428025	0.995668	3.14069	-0.712642	-1.25508	-0.00771754	-0.75642	-0.972985	0.0166241	-0.691586	-0.78124	0.0941838	0.212242	0.263936	1.41538	-0.27066	-0.0716726	-1.06557	0.053453	2.34852	-0.743036	-0.270333	0.44295	-1.02179
AGPAT9	0.465561	0.467881	-0.621825	0.910166	1.75443	-0.687997	-0.574191	-0.680914	0.461131	0.216962	0.289935	4.07311	-0.157089	-0.27815	-0.379998	-0.461319	-0.473689	-0.38071	-0.739379	-0.675311	-0.660861	0.269941	-0.556239	-0.339086	-0.596189	-0.600133	0.519476	-0.565518
AGPS	1.14951	0.735286	0.0617876	1.07248	1.03663	-0.575831	-0.845937	-0.552209	0.839274	0.24152	-0.271051	-0.44346	-0.385973	3.41044	-0.811863	-0.828118	0.351556	-0.572349	-1.12384	0.558426	1.00001	-0.922433	-0.687555	-0.322366	-0.993534	0.639832	-0.872262	-0.887972
AGR2	-0.249893	-0.236364	-0.249893	-0.249893	-0.247448	-0.246682	-0.249893	-0.169137	-0.249893	-0.249893	-0.249893	1.02493	-0.249893	-0.249893	-0.249893	-0.20584	-0.249893	-0.249893	-0.249893	-0.249893	-0.249893	0.124673	4.94378	-0.249893	-0.249893	-0.249893	-0.249893	-0.239955
AGR3	-0.190424	-0.190424	-0.190424	-0.190424	-0.190424	-0.190424	-0.183444	-0.190424	-0.190424	-0.190424	-0.187146	-0.190424	-0.190424	-0.190424	-0.190424	-0.161672	-0.190424	-0.190424	-0.190424	-0.190424	-0.190424	-0.190424	5.10244	-0.190424	-0.190424	-0.190424	-0.190424	-0.190424
AGRN	-0.243356	-1.14572	-0.901001	-1.21015	-0.797307	0.833989	0.270096	-0.724317	0.526276	2.19483	1.87134	0.252119	-1.30099	-0.172015	1.83224	-0.814511	-0.638583	0.371705	1.0088	-0.294491	-0.180675	-0.559265	-0.682588	1.34735	-0.730256	0.713808	0.410508	-1.23783
AGRP	-0.60776	-0.518049	3.69346	-0.51279	-0.698183	-0.303568	-0.0323625	-0.576509	0.218564	-0.698183	-0.592303	-0.416747	-0.698183	-0.0565874	0.274172	-0.439707	-0.593339	0.849547	0.570712	-0.563677	-0.549258	-0.406293	2.73251	0.0949074	0.124208	-0.194283	0.0127347	-0.113037
AGT	-0.268582	4.84053	-0.269355	-0.274374	-0.209103	-0.264808	1.42448	-0.262042	-0.173791	-0.194533	-0.254479	-0.266981	-0.24259	-0.219451	-0.236569	-0.245656	-0.259494	-0.267313	-0.218772	-0.26949	-0.27477	-0.178743	-0.259459	-0.161033	-0.200777	-0.273257	-0.273071	-0.24651
AGTPBP1	0.223757	-0.447529	0.354217	-0.290832	0.0841087	1.8446	-0.654649	-0.265193	2.06879	0.298768	0.402587	-0.0353279	-0.785234	0.168385	-1.32573	0.0865455	0.52226	0.352171	-0.651314	1.50965	1.51249	-1.00636	1.41033	-1.72942	-1.63328	-0.877688	-0.903428	-0.232689
AGTR1	0.141405	3.85931	-0.433179	-0.402973	-0.389629	-0.417559	-0.325478	-0.174276	-0.0476125	-0.35047	-0.320462	-0.16661	-0.349559	-0.409975	-0.294661	-0.412479	0.766405	-0.262575	-0.0136917	-0.247462	-0.399328	-0.300355	-0.350726	-0.349766	2.94893	-0.413586	-0.440815	-0.442827
AGTR2	-0.28243	-0.28243	-0.28243	-0.28243	-0.28243	-0.28243	-0.28243	-0.28243	-0.28243	-0.28243	-0.28243	-0.28243	-0.28243	0.223643	-0.28243	-0.28243	-0.28243	1.14142	-0.28243	-0.28243	-0.28243	-0.28243	4.88664	0.0603817	-0.00175037	-0.28243	-0.28243	-0.0968629
AGTRAP	-0.261734	-0.761094	-1.181	-0.148948	-1.13746	0.0683577	0.208774	-0.247425	-0.843759	0.484609	-0.174884	-0.190728	0.458082	-0.764913	1.1739	0.279769	-1.13788	-0.591338	2.11921	-0.27545	-0.505088	0.319447	-1.17737	3.07986	-0.510785	0.621427	1.43664	-0.340212
AGXT	-0.193366	5.10168	-0.189829	-0.193366	-0.193366	-0.193366	-0.192711	-0.18531	-0.193366	-0.193136	-0.193366	-0.193209	-0.193366	-0.193366	-0.193366	-0.19251	-0.192739	-0.193366	-0.188853	-0.193366	-0.193366	-0.0969567	-0.193366	-0.193366	-0.192118	-0.190456	-0.193366	-0.193366
AGXT2	-0.191852	5.10211	-0.191852	-0.191852	-0.191852	-0.191852	-0.191852	-0.191852	-0.191852	-0.191852	-0.191852	-0.182214	-0.190462	-0.191852	-0.191852	-0.191852	-0.191852	-0.191852	-0.191852	-0.191852	-0.191852	-0.124979	-0.191852	-0.191852	-0.191852	-0.191852	-0.191852	-0.191852
AHCTF1	0.485778	-0.192756	2.55542	0.35717	1.79739	-0.608202	-0.671724	-0.604206	1.56307	0.318382	1.55883	0.244562	-0.578341	-0.328527	-0.616614	-0.407668	1.4431	1.08109	-0.762083	-0.671475	-0.390044	-0.742873	-0.574817	-1.22271	-1.03457	-0.194884	-1.10489	-0.6984
AHCTF1P1	1.31505	0.554885	-1.28457	-0.546506	-0.618503	0.865598	-1.56256	-0.853546	2.19777	-0.430753	-0.155869	0.61216	-1.41377	0.588113	-0.71986	-0.622936	0.401726	2.10099	0.169671	-0.93119	-0.961357	-0.13421	-0.0623782	1.3316	0.686719	-0.874489	-0.354425	0.702634
AHCY	-0.869635	0.809718	0.189571	-0.0302011	-0.913548	0.0352567	-0.373809	-0.735491	0.31989	-1.20187	-1.15804	-0.118638	1.92226	1.80073	2.29493	-0.236627	-0.895927	-0.399699	2.18354	-0.51479	-0.534242	-0.0718412	0.427968	-0.0957441	-0.978606	-0.559647	0.586963	-0.882482
AHCYL1	0.825649	-0.48674	-0.662719	0.418337	3.11315	-0.304646	-0.5337	-0.74673	-0.192918	-0.137098	0.324817	-0.558247	0.213554	2.9656	-0.691784	-0.505233	0.101088	-0.607676	-0.957982	-0.482134	-0.329371	-0.0426958	0.302777	-0.759796	1.24931	-0.338666	-0.346398	-0.829744
AHCYL2	-0.355905	-0.536423	1.73502	-0.273889	-0.00567152	-0.680433	-0.292043	-0.366499	-0.21638	0.584867	0.022578	-0.710571	-0.589262	-0.228097	-0.607715	4.15358	-0.292727	0.232459	-0.208216	-0.136075	0.546105	-0.547103	-0.0295834	-0.73077	-0.705776	1.24582	-0.429522	-0.577766
AHDC1	-0.0243533	-1.1602	-0.806117	-0.406008	-0.221334	-0.573014	-0.678925	-0.655577	-0.4823	1.89318	0.27568	-0.722292	-1.01086	-0.369586	1.79237	-0.77121	0.0338902	-0.232039	-0.0695654	-0.0577983	-0.250249	0.0393864	-0.972594	0.71973	3.30996	0.923586	-0.343622	0.819857
AHI1	-0.0358581	0.0067242	-1.22929	-0.560033	-0.290059	-0.50622	-0.0844173	0.415688	1.20638	1.48316	0.811583	0.871794	-0.461941	0.27341	-1.28825	-0.704312	-0.717662	-0.940985	-1.26217	0.113677	0.710871	-0.968096	-0.311653	-0.636463	3.46389	0.383195	0.0724537	0.184597
AHNAK	0.717392	-0.71318	-0.78119	0.352227	-0.212944	-0.00467349	-0.79964	-0.488269	-0.0183231	0.815414	0.305903	0.835488	-0.741144	-0.774793	-0.804183	-0.294344	0.036023	-0.566985	-0.86349	1.58614	2.43765	3.05252	-0.672955	-0.845767	0.0770903	-0.74026	-0.529455	-0.36426
AHNAK2	0.820749	-0.36988	-0.657199	-0.671018	1.38384	0.246112	-0.273608	-0.675842	-0.0176846	-0.215277	-0.535211	-0.09368	-0.567037	-0.497598	0.123578	-0.0610195	-0.679729	-0.414732	-0.700318	1.6386	3.74993	1.02975	-0.718112	-0.579396	-0.666126	-0.691049	0.80804	-0.716074
AHR	0.330382	-0.334337	-0.308613	-0.582984	-0.544248	0.0986661	0.119435	1.11415	2.29366	0.171305	3.94726	-0.358246	-0.344296	-0.235339	-0.577915	-0.543109	0.167048	-0.585946	-0.855839	-0.231914	-0.118602	-0.345131	-0.207696	-0.779632	0.331931	-0.524146	-0.71091	-0.384939
AHRR	-0.55605	-0.780997	-0.380047	-0.364739	-0.567025	-0.0158295	0.116978	-0.411355	0.44487	-0.899229	2.57011	-0.591605	1.66356	0.788489	0.224444	-0.751342	-0.811798	-0.144884	0.0163635	-0.811972	-0.80566	-0.279292	-0.144551	0.77475	3.1162	-0.469335	-0.08987	-0.840174
AHSA1	0.206293	-0.0233372	2.0322	0.678123	2.14294	-0.614631	-0.590952	-0.858693	0.897488	-0.634427	-0.450292	0.225181	-0.631164	0.355405	0.309262	-0.183384	-0.734362	-1.20234	1.26811	-0.915381	-1.19415	0.0666185	-1.57413	0.797283	-0.938897	0.557776	1.83105	-0.821584
AHSA2	-0.179772	-0.186866	-0.627588	-1.50494	0.147408	0.637916	0.862612	3.22085	0.5172	-0.743138	-0.286196	-0.100763	0.585881	-0.278216	-0.270976	0.103293	0.221722	0.574821	-1.16557	-0.889496	0.393587	-0.66607	1.00859	-1.48838	1.48358	-1.02156	-1.08096	0.733023
AHSG	-0.192792	5.10171	-0.192414	-0.192792	-0.192792	-0.192471	-0.192792	-0.186631	-0.192792	-0.192628	-0.19273	-0.192646	-0.192792	-0.192792	-0.192792	-0.19266	-0.191862	-0.192627	-0.192557	-0.192792	-0.192792	-0.0982737	-0.192564	-0.192792	-0.192792	-0.192554	-0.192792	-0.192792
AHSP	-0.170268	-0.578753	0.12536	-0.578753	0.596172	-0.578753	0.106133	0.776363	-0.578753	-0.578753	-0.359518	-0.493506	-0.411605	2.21001	-0.578753	-0.348207	-0.472641	2.98101	-0.149736	-0.578753	-0.457245	-0.578753	-0.578753	2.63313	-0.578753	-0.578753	-0.578753	0.379577
AICDA	-0.185167	-0.193436	-0.166932	-0.201048	-0.201048	-0.191054	-0.172137	-0.159085	-0.192955	-0.184868	-0.188532	-0.198338	-0.157845	-0.178953	-0.201048	-0.1871	-0.17417	-0.171652	-0.201048	-0.193294	-0.201048	-0.201048	-0.19606	-0.201048	-0.201048	-0.201048	-0.201048	5.10205
AIDA	1.87958	2.20163	-0.210142	0.939682	-0.341454	0.165357	-1.18983	-0.509443	1.93131	2.26056	-0.0325624	-0.489406	-0.248362	-0.537676	-0.727323	0.199268	0.253683	-0.833508	-0.508297	0.37773	0.281766	-1.33775	-0.605732	-1.26578	-0.574495	-0.13997	-0.675531	-0.263309
AIF1	-0.408766	0.0167854	-0.306588	-1.19456	-0.211714	-1.00897	-0.504796	-0.219059	-1.03794	-0.690555	2.14485	-0.215475	0.518106	-0.515237	-0.735901	2.21077	2.23347	1.123	1.01505	0.732619	-0.121989	-0.796074	0.941404	-0.829669	-0.465062	-0.646685	-1.05221	0.0251999
AIF1L	-0.408605	2.97256	0.604201	-0.128343	-0.962359	-0.926755	-0.361485	-0.945044	0.547245	-0.615176	1.56607	-1.08349	-0.60891	-1.00912	-0.287795	1.53878	1.1474	-0.372932	0.529461	0.133803	0.558768	-0.829073	0.633147	-0.734467	-1.06449	0.44512	0.719596	-1.05811
AIFM1	-0.504845	0.403759	0.0211398	1.00427	3.16122	0.565106	-0.274221	0.238976	-0.808184	-1.26464	-1.1678	0.0836134	0.329262	-0.132371	-0.61236	-0.177724	-0.745773	0.052912	2.5726	-0.569863	-0.816033	-0.138906	0.441574	0.325113	-1.44006	-0.211361	0.225891	-0.5613
AIFM2	0.237509	0.1931	0.541747	0.724957	0.0911189	2.27995	1.22193	0.830408	-0.52643	0.0986408	-0.946621	-0.377429	-0.15938	-0.979446	2.52759	0.570688	-0.528035	0.324345	-0.510081	-0.89839	-1.01985	-1.36936	-0.908253	0.832694	-1.08478	0.601144	-1.47045	-0.297316
AIFM3	-0.543968	0.20616	-0.234083	-0.914879	-0.662884	-0.138519	-0.233076	0.536246	-0.238152	0.37988	-0.491952	-0.754633	3.87193	-0.235813	2.1449	-0.143368	-0.469004	0.642693	0.845991	-0.866138	-0.87141	-0.386647	0.250184	0.183309	-0.370923	-0.696719	-0.0625906	-0.746534
AIG1	-0.527903	3.78258	0.424935	-0.714422	1.47022	-0.272976	-0.6731	0.324917	-0.619362	-1.05603	0.51947	0.660282	-0.817458	0.745029	-0.380633	-0.620828	-0.220339	-0.693201	-0.787931	-0.344923	-0.304601	0.678752	-0.265695	-0.373469	0.0994893	-0.747767	1.38519	-0.670238
AIM1	-0.08112	-0.315149	-0.49746	-0.559932	-0.494215	0.103824	-0.486663	0.178948	-0.082249	0.639215	-0.252195	2.91966	-0.486	-0.404153	-0.512026	-0.111192	0.0075402	-0.314963	-0.467448	-0.353497	-0.460366	3.73171	-0.353479	-0.415985	-0.485533	-0.527676	-0.566437	0.646837
AIM1L	-0.188129	-0.193692	-0.198276	-0.200948	-0.200298	-0.180055	-0.192543	-0.121208	-0.19762	-0.201631	-0.199947	-0.197639	-0.185641	-0.196884	-0.181969	-0.172861	-0.193361	-0.174115	-0.189275	-0.199576	-0.197055	5.10188	-0.173888	-0.184202	-0.19523	-0.197766	-0.190958	-0.197117
AIM2	-0.194538	-0.305873	-0.354497	-0.36342	-0.25207	-0.348454	-0.30917	-0.0211698	4.94927	0.563997	-0.170592	0.123515	-0.141928	-0.348769	-0.359666	-0.128071	-0.190827	0.39474	-0.297931	-0.29857	-0.325	-0.338854	-0.270699	-0.350932	-0.274618	-0.335743	-0.34769	0.297559
AIMP1	0.109162	1.36523	-0.507085	0.37494	0.364149	-1.00534	0.688266	0.252228	0.36319	0.994834	0.134859	0.289044	0.91213	0.131305	-1.8679	-0.696858	-0.467417	-0.502292	-2.46717	-0.613476	-0.00955135	0.26517	1.24009	-1.8976	-0.655027	1.86746	0.817676	0.519993
AIMP2	-0.740863	0.0935796	0.0757188	-0.726694	-0.698237	3.28996	1.26957	1.12627	1.49112	-0.3596	-0.870465	0.0379841	-0.142267	-0.764093	0.396013	-0.304254	-0.899365	-0.49945	0.167521	-0.75514	-0.804584	0.282391	1.4589	0.66668	-1.11487	-0.673804	0.0448438	-1.04687
AIP	-0.361164	-0.673655	-0.0182323	0.0307631	-0.806866	0.313292	-0.635021	-0.45756	-0.818588	-0.605237	-0.291628	-0.0905696	0.570136	-0.0399699	3.0839	-0.0413496	-0.453436	-0.502013	2.89106	-0.674699	-0.676815	-0.816226	-0.66837	-0.503084	-0.00736989	-0.002418	1.59988	0.655235
AIPL1	-0.500513	-0.500513	-0.500513	-0.500513	-0.500513	-0.500513	0.932289	-0.500513	-0.500513	-0.500513	0.0347635	-0.500513	3.18351	-0.500513	-0.500513	0.616689	0.0367687	1.15352	-0.500513	1.29833	-0.500513	-0.500513	-0.500513	-0.500513	2.75439	-0.500513	-0.500513	-0.500513
AIRE	-0.263197	-0.263197	-0.263197	-0.24025	-0.263197	-0.263197	-0.161773	-0.263197	0.276176	-0.263197	-0.184218	-0.263197	-0.0676958	-0.263197	-0.263197	-0.263197	-0.238121	-0.263197	-0.0348267	-0.263197	-0.263197	0.318502	-0.223805	-0.263197	-0.010883	-0.263197	-0.263197	5.04124
AIRN	-0.477335	-0.477335	-0.477335	-0.477335	-0.477335	-0.477335	-0.023431	-0.41252	-0.477335	-0.477335	-0.477335	-0.477335	-0.477335	1.25245	-0.477335	-0.345456	-0.477335	-0.285743	-0.477335	-0.148345	-0.328762	-0.477335	-0.477335	3.47562	0.936236	0.115812	0.57625	2.82525
AJAP1	-0.213708	-0.299134	-0.299134	-0.292845	-0.282034	4.91328	-0.26654	-0.246234	-0.267979	-0.293553	-0.291522	-0.0818662	-0.265781	-0.240809	-0.287413	-0.240809	-0.190429	-0.249268	-0.270811	-0.282907	-0.294267	-0.0447681	1.02956	0.346766	-0.283149	-0.293688	-0.283777	-0.22718
AJUBA	-0.453923	0.604933	-0.248632	-0.27851	-0.474675	-0.714056	-0.816385	-0.835839	-0.529303	0.020028	-0.682877	1.34912	0.727792	0.016466	-0.259981	-0.628667	-0.433748	-0.468932	-0.225558	-0.0882369	-0.3564	3.8323	0.46747	-0.313202	2.07816	-0.406233	-0.15796	-0.723153
AK1	-1.02596	-0.964979	-0.297079	-0.877198	-0.597749	1.21055	-0.365426	-0.362422	-0.216358	-1.02139	-0.341591	-0.502443	0.142954	-0.734024	2.28726	-0.15917	-0.639133	0.0880102	1.47948	-0.974629	-1.14102	2.22698	0.484827	1.69217	0.75138	-0.73295	0.844902	-0.254997
AK2	0.172633	-0.372799	-0.887895	1.61065	-0.3342	-1.14608	-0.755117	-0.687351	-0.474134	-0.862296	-0.141784	-0.749503	3.0473	1.12161	0.78765	-0.454316	-0.871882	-0.625258	0.306636	1.04599	0.877304	-0.000986818	-0.158702	0.801942	-1.63177	0.265109	0.936899	-0.81964
AK3	-0.0437495	3.593	0.669919	-0.561077	0.52621	0.503641	0.0373273	-0.0347021	-0.0568422	-1.34066	-0.728946	2.22092	-0.228206	-0.112153	-0.369512	-0.62028	0.151994	-0.690911	-1.52642	0.345044	0.137505	0.355384	-0.0738518	-1.04494	-0.614341	0.235389	-0.523314	-0.206436
AK4	0.510634	1.18907	-0.864934	-0.974065	-0.320548	-0.49793	-0.70872	-0.613985	1.02363	-0.973396	0.625004	1.4946	0.452569	3.39709	-0.624753	0.191601	-0.744561	-0.237295	-0.673406	0.232838	-0.329488	0.96068	-0.706908	-0.377698	-0.90095	-0.871416	0.940841	-0.598502
AK5	-0.419236	-0.593903	-0.129548	0.730278	1.56649	-0.0292753	-0.67053	-0.677413	-0.520425	-0.537028	0.4249	-0.551611	0.243894	3.86721	-0.456554	-0.441861	-0.604156	1.8924	-0.260158	-0.492924	-0.660625	-0.549559	0.29485	0.274036	-0.399244	-0.0632673	-0.689757	-0.546982
AK6	1.20663	1.54161	0.328143	0.832101	2.18285	-0.855699	-0.149336	0.765525	0.184693	1.23382	0.568758	0.268937	1.60185	-1.31448	-0.882872	-0.112963	0.048577	0.777295	-0.966708	-1.32204	-1.33667	-0.339403	-0.110237	-1.38072	-0.963119	-0.704419	-0.346924	-0.755206
AK7	-0.298761	0.797841	0.276394	-0.781342	0.882708	-0.451225	-0.332292	1.91813	3.0811	-0.59696	1.78162	-0.730821	-0.62163	-0.543154	-0.749472	-0.230781	-0.190443	-0.609608	-0.401195	-0.685345	-0.74373	-0.18576	1.54353	-0.52782	-0.759513	-0.71353	0.474201	-0.602141
AK8	-0.692115	-0.733058	-0.0798913	-0.578689	-0.82153	0.226957	-0.115212	2.3257	3.45056	-0.76457	0.467399	-0.607238	0.257539	-0.903922	-0.424701	-0.621312	-0.268204	-0.648913	1.35486	1.14312	-0.466676	-0.377174	-0.294589	-0.111475	-0.559577	-0.634417	0.0941281	0.38299
AK9	0.686813	-0.448885	1.14491	-0.0342744	0.156598	1.32077	-1.00428	-0.00077018	2.15079	1.88825	-0.177932	1.22072	-0.805146	-0.529031	-0.624958	-1.18751	-0.68154	-1.28307	-1.11263	0.562238	1.26169	-0.411205	0.0888593	-0.896479	-1.20218	-1.21331	0.553867	0.577676
AKAP1	1.91354	2.15017	1.24637	2.2396	0.0820534	0.0316856	-0.134317	-0.453688	-0.986343	-0.683716	-0.934108	0.423595	-0.366479	-0.375962	-0.666049	-0.94729	-0.834187	-0.66649	-1.0694	0.300949	0.820355	-0.29844	0.570459	-0.34197	-1.07663	-0.460321	1.42497	-0.908343
AKAP10	0.0765676	-0.19546	-0.602226	0.376453	1.64352	-0.128901	-0.991863	1.21903	1.95674	0.328878	1.4653	-0.329132	0.394195	-0.23007	-0.801206	-0.535105	1.43471	0.193962	-1.31494	-1.03712	-0.810362	-0.0541231	0.353791	-1.96504	-0.273695	1.07992	-1.7134	0.45959
AKAP11	0.0252503	0.178664	0.318287	0.234525	3.69465	-0.411838	-0.249729	-0.261665	1.27687	-0.143624	1.0746	0.631435	-0.695559	-0.827999	-1.06244	0.0872555	0.261896	-0.752742	-0.987682	0.0815688	0.898658	-0.695045	0.780774	-1.35503	-0.301262	-0.645524	-1.21846	0.0641684
AKAP12	-0.451035	0.320171	0.804225	-0.828248	-0.949719	0.62622	1.07867	-0.46696	-0.116587	0.129114	-0.599716	2.92693	-0.437526	-0.662963	-0.250124	0.271139	0.163145	-0.680889	-0.816934	2.06706	2.07011	-0.958148	-0.164066	-0.633506	-0.917979	-0.303109	-0.942694	-0.276582
AKAP13	1.67706	-0.349998	-0.38046	0.705498	2.98368	-0.390846	-0.59307	-0.359733	-0.275004	1.46451	0.219653	-0.550972	-1.23279	-0.105541	-1.13038	-0.46466	0.656299	-0.371582	-0.889925	-0.162503	-0.0411911	-0.685367	-0.520047	-0.37668	0.988228	-0.892172	-0.814681	1.89268
AKAP14	-0.395184	-0.395184	1.04723	-0.395184	-0.395184	-0.395184	-0.395184	-0.395184	0.420537	-0.395184	0.349211	0.45337	-0.395184	-0.395184	-0.395184	4.02771	-0.395184	-0.395184	-0.395184	-0.395184	-0.395184	-0.395184	2.396	-0.395184	-0.395184	-0.395184	-0.395184	-0.395184
AKAP17A	-0.324299	-0.324299	-0.324299	3.94115	-0.324299	-0.324299	-0.324299	-0.324299	1.80124	-0.324299	-0.324299	2.36507	-0.324299	-0.324299	-0.324299	-0.324299	-0.324299	-0.324299	-0.324299	-0.324299	-0.324299	-0.324299	-0.324299	-0.324299	-0.324299	-0.324299	-0.324299	-0.324299
AKAP2	0.070595	-0.468274	0.0082178	-0.585151	0.329646	-0.0960578	0.113393	-0.491073	-0.141947	-0.220003	0.339344	3.97372	-0.72181	0.0672314	-1.02532	-0.648613	0.617508	0.236542	-0.639803	-0.0474941	-0.16002	-0.864417	-0.344782	1.01327	-0.500876	-0.718875	-0.987125	1.89217
AKAP3	-0.0349339	-0.452336	-0.510665	-0.441492	2.97797	-0.547989	0.8366	-0.248602	-0.199061	3.61482	-0.239969	-0.554276	-0.168043	-0.138695	-0.494964	-0.445289	-0.217729	-0.384599	-0.601924	-0.480044	-0.37065	-0.186812	0.825543	-0.44236	-0.540797	-0.561939	-0.00651243	0.0147425
AKAP4	-0.188982	-0.188982	-0.188982	-0.188982	-0.188982	-0.188982	-0.188982	-0.188982	-0.188982	-0.188982	-0.188982	-0.188982	-0.188982	-0.188982	-0.188982	-0.188982	5.10252	-0.188982	-0.188982	-0.188982	-0.188982	-0.188982	-0.188982	-0.188982	-0.188982	-0.188982	-0.188982	-0.188982
AKAP5	-0.477159	-0.296515	-0.357327	-0.856753	-0.658539	-0.749056	-0.612234	-0.478839	-0.750435	0.7117	1.6199	-0.514905	-0.212623	-0.665599	-0.54329	3.64921	0.884825	0.113611	-0.402041	-0.0436885	-0.204578	-0.748187	1.05964	-0.692001	0.601091	-0.248257	-0.612531	1.48459
AKAP6	-0.468125	-0.39024	2.75345	0.0552075	-0.311988	-0.509072	1.50684	-0.272789	0.0887238	-0.246932	3.54016	-0.51587	-0.494173	-0.514697	-0.467081	-0.488122	0.298522	-0.283323	-0.517211	-0.494608	-0.522767	-0.483683	0.681143	-0.439603	-0.469689	-0.470936	-0.458159	-0.10498
AKAP7	-0.735525	2.18131	-0.667317	-0.895797	0.0698114	-1.32716	0.155524	0.335447	1.90165	-1.58534	-0.331988	-0.86944	-0.00200321	-0.666142	-0.0209991	0.25153	0.115242	-0.656094	-0.972336	0.712533	0.274112	-1.57866	1.85933	0.672346	-0.599756	1.12408	0.265805	0.989838
AKAP8	0.0983745	-1.61028	-0.299755	-0.0223442	-0.97849	0.671628	1.60048	-1.16515	-0.464477	0.72648	-0.73604	1.27327	0.109389	-0.00366054	-0.707039	0.93398	0.132033	-0.395989	-0.616328	0.660306	1.01806	2.09415	-0.328589	0.522438	0.483453	-2.21625	-1.49579	0.716134
AKAP8L	-0.176723	-1.04681	-0.967192	-0.838097	-1.21004	0.898293	0.172388	-0.168889	-0.535607	0.562107	-0.823216	-0.193621	-0.15924	1.14932	0.545698	0.194693	-1.224	-0.360998	1.6828	-0.825987	-0.690665	0.321001	-0.42323	2.64082	2.30492	-0.846662	0.0231745	-0.00424948
AKAP9	0.0718319	1.88291	-0.89859	-1.04311	1.4096	-0.865171	-0.664132	-0.158354	0.249388	0.941021	-0.409949	-1.02974	-0.506899	0.205222	-1.07764	0.0276206	-0.293154	-0.882424	-1.39129	0.0555764	0.454862	-0.932074	0.200214	-0.675386	2.76251	1.3624	0.350968	0.853784
AKIP1	-0.858206	-0.643603	-0.501675	-0.00781425	1.19808	0.446377	-0.291289	0.100535	-0.586571	-0.379422	0.4982	0.233493	-0.607199	-0.726681	-0.195265	-0.744223	0.062337	-0.50493	-0.564274	-0.554716	-0.924542	1.00023	-0.887305	0.579268	1.55884	-0.830367	3.80812	0.3226
AKIRIN1	0.773962	-0.521226	-1.10852	-0.330782	-0.365166	-0.751897	0.294211	0.374656	-0.294032	0.912485	0.38617	0.425427	1.79494	2.34618	-0.813117	-0.409544	-0.547946	-0.497644	-1.50844	-1.08996	-0.760835	-0.900496	-0.915822	1.86417	0.441552	1.68174	-0.562213	0.082138
AKIRIN2	0.598963	0.181621	-0.959754	-0.750559	-0.466427	1.31088	-0.872034	-0.52819	-0.630561	-0.921329	0.321891	2.49106	-0.562023	0.663007	-1.06069	-0.271212	-0.554383	0.0544117	-0.65918	1.05841	1.11241	1.64526	-1.01414	-0.00954677	-0.692287	-0.295046	-1.16165	1.97109
AKNA	-0.262166	-0.310505	-0.0659993	-0.4727	-0.555557	-0.218902	-0.261495	-0.377919	-0.604599	-0.641973	-0.0408239	-0.403573	-0.427467	-0.102016	0.127943	1.22592	0.457739	0.0320144	0.0441314	-0.0228558	-0.250835	-0.280032	0.26542	-0.27481	-0.370884	-0.568975	-0.360628	4.72155
AKNAD1	1.11128	-0.624102	-0.636403	2.02859	3.06918	-0.594076	-0.402391	0.337404	-0.383459	0.895844	0.321347	0.940573	-0.629053	-0.55011	-0.345088	-0.307265	-0.182536	-0.442108	-0.871794	-0.813068	-0.541453	1.92223	-0.871794	-0.548646	-0.0202333	-0.436844	-0.554223	-0.871794
AKR1A1	-1.0907	1.68426	-0.879345	-1.05499	-0.417673	0.251588	-0.412587	-0.567575	-1.28636	-0.24549	-0.162432	-0.553876	0.0255149	0.198834	2.97656	1.50336	-0.175308	0.0711723	-0.0459668	-0.702164	-0.782132	0.12022	-0.500177	0.655254	-0.193834	-1.03375	0.684239	1.93336
AKR1B1	-0.809473	-0.48252	0.715073	-0.775202	0.681444	-0.840533	0.115251	-0.429981	-0.977328	-1.35641	-0.850782	0.343102	1.01274	1.80659	2.10086	-0.106261	-0.436454	1.90981	1.12129	-0.174503	-0.455732	-1.2234	-1.17083	1.38166	-1.03449	0.234757	-0.152435	-0.146249
AKR1B10	-0.173414	-0.132637	-0.193219	-0.192873	-0.192914	-0.193596	-0.181078	-0.194583	-0.190424	-0.191343	-0.192772	-0.188699	-0.191843	-0.188426	-0.191454	-0.194583	-0.192699	-0.194583	-0.194583	-0.193374	-0.194583	5.10216	-0.193784	-0.191247	-0.191471	-0.185886	-0.191504	-0.194583
AKR1B15	-0.176711	-0.193124	-0.193124	-0.193124	-0.18843	-0.193124	-0.193124	-0.193124	-0.189003	-0.186279	-0.193124	-0.193124	-0.170006	-0.193124	-0.167337	-0.193124	-0.17231	-0.193124	-0.193124	-0.188325	-0.187738	5.10237	-0.193124	-0.193124	-0.193124	-0.193124	-0.193124	-0.193124
AKR1C1	-0.190106	4.91575	-0.261736	-0.388154	-0.384842	-0.174282	-0.19857	0.800709	0.00509193	-0.356009	-0.374448	-0.144144	-0.319065	-0.368081	-0.309977	-0.327718	0.158307	-0.38644	-0.355473	-0.148414	-0.215172	0.210372	0.0139969	-0.364663	0.238099	-0.390237	-0.377851	-0.306949
AKR1C2	0.19421	3.70094	0.418157	-0.606933	-0.451629	-0.447429	0.0438595	0.761256	-0.479609	-0.41304	-0.578037	-0.102869	-0.331739	-0.639087	-0.410783	-0.398765	2.16921	-0.560848	-0.500737	0.218592	-0.28167	1.75209	-0.292368	-0.608756	-0.330599	-0.639087	-0.624548	-0.559783
AKR1C3	0.415743	3.83384	-0.292308	-0.740348	-0.485638	-0.699022	-0.0939719	0.591223	-0.368663	-0.517409	-0.538968	0.22237	-0.440868	-0.783122	-0.435714	-0.656879	1.32349	-0.486237	-0.352593	0.562084	1.24736	0.439302	-0.289735	-0.69761	1.37708	-0.775769	-0.868939	-0.488699
AKR1C4	-0.193272	5.10195	-0.193272	-0.193272	-0.193272	-0.193272	-0.193272	-0.190386	-0.193272	-0.19192	-0.193272	-0.193272	-0.193272	-0.193272	-0.193272	-0.193272	-0.188695	-0.193272	-0.185923	-0.190316	-0.192172	-0.114709	-0.190689	-0.193272	-0.178254	-0.193272	-0.193272	-0.193272
AKR1C6P	-0.146798	5.08985	-0.215612	-0.215612	-0.215612	-0.215612	-0.215612	-0.215612	-0.215612	-0.117317	-0.137168	-0.215612	-0.215612	-0.215612	-0.215612	-0.215612	-0.215612	-0.215612	-0.215612	-0.215612	-0.215612	-0.0591258	-0.215612	-0.215612	-0.215612	-0.215612	-0.215612	0.114029
AKR1CL1	-0.266955	5.04893	-0.266955	-0.266955	-0.266955	0.104754	-0.266955	-0.266955	0.122564	-0.266955	-0.118115	0.131308	-0.266955	-0.266955	-0.266955	-0.266955	0.0583375	-0.109988	-0.266955	-0.266955	-0.266955	-0.266955	0.101312	-0.266955	-0.266955	-0.266955	-0.266955	-0.266955
AKR1D1	-0.19541	5.10168	-0.19541	-0.192008	-0.183421	-0.19541	-0.192946	-0.190296	-0.19439	-0.194052	-0.19541	-0.194755	-0.136391	-0.19541	-0.19541	-0.19541	-0.19541	-0.193375	-0.19386	-0.19541	-0.194365	-0.116048	-0.19541	-0.190036	-0.19541	-0.19541	-0.19541	-0.19541
AKR1E2	-0.616905	-0.207889	-1.13607	-0.708017	-0.225911	1.88953	-0.662813	2.02094	0.471276	2.61812	-0.363028	0.9593	-0.724226	-0.0591595	1.65961	-0.392819	-0.373752	-0.576224	-0.225756	-0.964427	-1.10779	-0.671213	0.221961	-0.364913	0.666558	-0.974516	0.345755	-0.497609
AKR7A2	0.106738	-0.636817	-1.24455	-0.678718	-0.328073	0.255624	-0.362217	0.0404308	-0.983182	0.552987	-0.648933	-0.510141	0.79959	2.62735	1.87237	-0.895964	-0.93179	-0.758946	0.815356	-0.897783	-1.02552	0.0399566	-1.17748	1.44176	1.10427	0.843426	0.972207	-0.391969
AKR7A2P1	0.281779	-0.336828	0.0241262	-1.34476	0.255304	0.201457	-0.831501	-0.968258	-0.450351	0.916282	-0.05167	0.61667	-0.122074	1.51277	1.15296	-1.34476	-0.198373	2.19746	-0.976334	-0.371742	1.72405	0.496426	1.02711	-0.209091	-1.34476	0.833599	-1.34476	-1.34476
AKR7A3	-0.262478	5.06279	-0.270685	-0.298425	-0.292014	-0.169766	-0.154312	-0.246671	-0.16842	-0.167498	-0.286625	-0.270379	0.123301	-0.187799	-0.284878	-0.216167	-0.289231	0.212163	-0.175935	-0.263415	-0.268202	-0.0263511	-0.114898	-0.292911	-0.0453454	-0.149991	-0.248279	-0.247581
AKR7L	-0.185119	4.32635	-0.785948	-0.770067	-0.73614	-0.252556	0.321427	-0.134857	0.800358	0.657252	-0.574129	-0.424981	0.225282	-0.61146	-0.496045	-0.451359	-0.416391	0.503077	-0.0153455	-0.359437	-0.303985	-0.299356	-0.651273	-0.443896	1.17483	0.750885	-0.732875	-0.114237
AKT1	-0.907253	-0.448025	-0.715451	-0.151947	1.0423	-0.233511	-0.359543	-0.38453	-1.01727	-0.995904	-0.238988	-0.260357	-0.408481	0.113707	3.51546	-0.109882	-0.455062	-0.209711	0.0149133	-0.172207	-0.424259	-0.251919	-0.236236	2.22546	1.39846	0.983995	-0.684193	-0.629563
AKT1S1	-0.589066	-0.744289	-0.923296	-0.678129	-1.09481	-0.141056	0.542186	-0.195142	0.211153	-0.0424952	-0.626353	0.568023	0.0940922	-0.59106	3.15033	-0.524074	-0.804857	-0.755613	1.57112	-0.378306	-0.566208	0.862605	-0.887682	1.73322	1.23722	-0.570482	0.897314	-0.754342
AKT2	-0.541965	-0.299558	-0.665297	-0.225423	-0.899043	0.255836	-0.115652	-0.0584875	-0.5745	-0.0263154	-0.488001	-0.346346	-0.539631	-0.757714	4.2699	-0.135373	-0.570611	-0.843471	0.104464	0.575227	0.818282	0.281871	-0.699469	-0.162811	1.49095	-0.51482	0.525453	0.142505
AKT3	2.50512	1.90248	2.09553	1.91236	-0.0198952	-0.28425	-0.875087	-0.661298	0.464023	0.34754	-0.0642008	-1.07615	-1.0115	-0.231	-0.537362	-0.448813	0.336641	-0.43738	-0.879885	0.0806047	0.532402	-1.25972	-0.559651	-0.350182	-0.423613	-0.325972	0.252312	-0.98306
AKTIP	0.665344	1.21184	-0.362476	0.366	0.912229	2.45295	-0.801732	1.57522	-0.96595	0.314347	0.562663	0.371223	0.789576	-0.931608	-0.867074	0.15481	0.356866	-0.66461	-1.37333	-0.331022	-0.164105	1.89251	-0.404724	-1.07301	-1.21832	-0.981212	-0.911504	-0.574911
ALAD	-0.656314	4.09812	-0.0609691	-0.632529	-0.748375	0.367856	-0.051047	-0.509313	-0.172469	-0.181617	1.65666	-0.237751	-0.515829	-0.794225	-0.759086	0.428632	0.809467	0.211938	-0.21398	0.239824	0.259372	-0.341079	-0.522041	-0.957123	-0.684663	-0.722991	0.83872	-0.14919
ALAS1	0.223692	-0.0164253	-0.593961	0.597818	0.222797	0.678772	-0.0529831	-0.378179	0.502567	0.918704	-0.881519	0.193278	-0.633923	0.871274	1.80555	-0.374324	-0.979054	0.138149	-0.123554	-1.3767	-1.57898	3.08802	-0.752824	0.732401	-1.56385	-0.357023	0.329761	-0.639487
ALAS2	-0.0671529	-0.427954	-0.21822	-0.429593	0.603002	-0.450507	-0.0918157	-0.250734	-0.365836	-0.371074	-0.455891	-0.442389	-0.433505	3.89213	-0.466112	-0.357346	-0.375643	2.07853	-0.427657	-0.455581	-0.454228	-0.267151	-0.466112	1.89903	0.152173	-0.466112	-0.466112	-0.418149
ALB	-0.191582	5.10212	-0.19159	-0.19159	-0.19159	-0.191389	-0.191582	-0.188751	-0.191588	-0.191352	-0.191586	-0.191586	-0.191586	-0.191582	-0.19159	-0.191263	-0.191304	-0.191577	-0.19159	-0.19159	-0.19159	-0.124992	-0.191373	-0.191572	-0.191562	-0.19159	-0.19159	-0.191583
ALCAM	0.134421	0.223424	0.434836	-1.06458	0.868365	-0.636907	0.210693	0.323673	1.88954	-0.504581	0.945177	3.63223	-0.568688	-0.412952	-0.373716	-0.0430266	0.25947	0.458011	-1.09526	-0.319915	-0.215689	-0.728766	0.518757	-0.766308	-0.768964	-1.01553	-0.975549	-0.408177
ALDH16A1	-0.658012	-0.564927	-0.669329	-0.495085	-0.727658	0.0367523	-0.0735409	-0.198921	-0.589454	-0.486881	-0.376428	-0.204921	0.291615	-0.634333	4.19208	-0.031455	-0.426846	-0.334955	1.62665	-0.280634	-0.550785	1.3393	-0.373009	-0.187777	0.189646	-0.32624	-0.282371	0.797518
ALDH18A1	-0.387497	0.297831	0.576689	1.37922	0.599411	-1.16792	-1.12337	-1.32623	0.183796	0.31575	-0.891135	2.09272	0.612425	3.17736	0.291721	-0.509997	-0.0833992	0.0362446	-0.251335	-0.200838	-0.343763	-0.583815	-0.817422	-0.558498	-1.07791	-0.277275	0.67771	-0.640463
ALDH1A1	0.12863	0.933657	3.75462	-0.53634	-0.517563	-0.614773	0.719252	-0.399311	-0.552125	-0.550477	-0.161691	-0.53669	-0.509634	-0.538739	-0.277744	1.38416	2.09655	-0.0355255	-0.366521	-0.593685	-0.63852	-0.596038	-0.4311	-0.636366	0.485225	-0.0498329	-0.523238	-0.436171
ALDH1A2	-0.390633	-0.0192842	-0.451067	-0.380631	-0.338598	-0.418476	-0.297025	-0.439208	1.67185	-0.417975	-0.426321	-0.293602	-0.283777	1.01833	-0.321886	-0.446844	-0.282071	-0.443382	-0.273385	-0.489889	-0.515612	-0.431147	4.28853	0.630036	0.955478	-0.496151	-0.474022	-0.233236
ALDH1A3	-0.236641	-0.335459	-0.237163	-0.359214	-0.344175	-0.174826	-0.309152	2.34877	-0.15078	4.4076	-0.0959658	-0.0988101	-0.314417	-0.352288	-0.203381	-0.32972	-0.274006	-0.352177	-0.358131	-0.318805	-0.333519	-0.189442	-0.0901616	-0.333178	0.051305	-0.312513	-0.35467	-0.349078
ALDH1B1	-0.374387	1.1981	-0.352126	-0.967333	0.0458445	-0.896761	0.139898	-0.689006	-0.558505	-0.579973	-0.553932	-0.202069	-0.33566	-0.401579	-0.263872	0.178904	0.389413	-0.228567	-0.305571	0.417472	-0.00636628	-0.839874	2.82851	1.81524	-0.829817	2.74408	-0.859498	-0.512565
ALDH1L1	-0.253552	5.07504	-0.191504	-0.248186	-0.0299151	-0.0168761	0.0633434	-0.11446	-0.266381	-0.267991	-0.267991	-0.148135	-0.260944	-0.263003	-0.201607	-0.0773698	0.0857062	-0.24752	-0.263694	-0.169448	-0.260829	-0.166823	-0.264198	-0.249815	-0.235834	-0.232439	-0.262394	-0.26318
ALDH1L1-AS1	-0.245756	-0.245756	-0.245756	-0.245756	-0.245756	-0.245756	-0.245756	4.77847	1.61118	-0.245756	-0.245756	-0.245756	-0.245756	-0.245756	-0.245756	-0.245756	-0.245756	-0.245756	-0.245756	-0.245756	-0.245756	-0.245756	-0.245756	-0.245756	-0.245756	-0.245756	-0.245756	-0.245756
ALDH1L1-AS2	-0.43402	4.31813	0.0207342	-0.43402	0.179178	-0.43402	-0.0643673	0.421678	-0.43402	-0.43402	-0.43402	0.885098	0.432809	-0.43402	-0.43402	-0.43402	1.88731	-0.43402	-0.43402	0.165804	-0.43402	-0.43402	-0.43402	-0.43402	-0.43402	-0.43402	-0.43402	-0.43402
ALDH1L2	0.523891	-0.532487	-0.708867	-0.843002	-0.340847	-0.673341	-0.717296	-0.475578	1.89707	0.218809	-0.114245	0.0640486	-0.250921	1.49618	-0.337307	2.8414	2.34293	0.455722	-0.257168	-0.482387	-0.652392	-0.799462	0.587865	-0.598901	-0.231157	-0.738029	-0.858175	-0.816348
ALDH2	-0.302259	4.45089	-0.389901	-0.428374	-0.342323	-0.40658	0.165008	-0.196366	-0.424791	-0.391496	-0.204884	-0.298573	-0.288162	-0.377337	-0.347761	-0.0903654	0.140013	0.155768	-0.292129	-0.221002	-0.329682	2.17665	-0.233897	-0.37164	-0.218248	-0.383756	-0.401245	-0.147553
ALDH3A1	-0.213039	-0.176619	-0.188175	-0.204301	-0.207534	-0.189804	-0.0975722	-0.165833	-0.19792	-0.213203	-0.201843	-0.211296	-0.207375	-0.209984	-0.0659236	-0.194898	-0.198655	-0.195651	-0.214365	-0.211523	-0.214365	5.09936	-0.210891	-0.203226	-0.191012	-0.182375	-0.199208	-0.132769
ALDH3A2	0.160128	4.07123	-0.621135	0.64047	-0.112426	0.193849	-0.43033	0.190526	0.0225089	-0.492549	0.399296	-0.862701	-0.610552	-0.916748	-0.199137	-0.0591547	-0.085373	-0.466128	-0.811763	-0.105947	0.103132	1.70905	0.00250367	-1.1983	-0.592904	0.955788	-0.516639	-0.366693
ALDH3B1	-0.29272	-0.319545	-0.351006	-0.224107	0.00110232	-0.380746	-0.231044	-0.286617	-0.296965	-0.35252	-0.14801	-0.15103	-0.303255	-0.380061	0.5267	-0.0277993	-0.138303	0.0467082	0.466396	-0.228889	-0.280741	-0.0877336	-0.258484	-0.293594	-0.368592	-0.331886	4.97305	-0.280305
ALDH3B2	-0.218975	-0.221006	-0.217102	-0.179274	-0.0426034	-0.224384	-0.204756	-0.173881	-0.224718	-0.155587	-0.220095	-0.222194	0.0264501	-0.220827	-0.00149572	-0.214192	-0.190763	-0.219715	-0.219533	-0.223134	-0.222724	5.0909	-0.215513	-0.216601	-0.224416	-0.218685	-0.201132	-0.224047
ALDH4A1	-0.701656	3.79861	0.45	-0.645264	-0.195157	-0.083288	-0.323376	0.333901	-0.848984	0.785342	-0.597535	-0.767133	0.296058	-0.218773	0.70249	-0.808334	0.716937	-0.500992	-0.401376	-0.52232	-0.567259	2.1983	-0.605038	-0.230222	-0.686048	-0.107768	0.129986	-0.601108
ALDH5A1	-0.44514	3.16372	1.06351	-0.97362	1.59608	-0.349336	-0.805438	0.160877	-0.0665476	-0.838589	-0.502411	-0.930023	-0.290444	-0.790194	0.169807	-0.276446	-0.0292568	0.529891	-0.163756	-0.863606	-0.943514	1.84456	0.394859	-0.779448	-0.575741	0.183349	-0.771518	1.28838
ALDH6A1	-0.23418	4.83327	-0.0110722	-0.0287278	0.893174	-0.557954	-0.559114	-0.11929	-0.367117	-0.503079	-0.0345103	-0.424707	-0.265677	0.078206	-0.289407	-0.320318	-0.00258805	-0.537082	-0.291662	0.186919	0.433514	-0.515367	-0.279172	-0.41811	-0.202524	0.047984	-0.140766	-0.370647
ALDH7A1	-0.675079	1.42531	0.405404	-0.441997	-0.401001	0.208071	-0.420702	2.09881	0.749289	-0.785252	-0.162888	-0.518117	-0.0210207	-0.913076	-0.343506	-0.290563	0.651929	-0.879525	0.976606	-0.433637	-0.36967	3.36479	-1.30501	-0.505322	-0.660497	-0.731459	0.242605	-0.264485
ALDH8A1	-0.178846	5.10019	-0.214584	-0.214683	-0.204705	-0.191294	-0.125721	-0.157325	-0.198513	-0.210928	-0.197724	-0.191183	-0.200878	-0.188012	-0.213292	-0.189727	-0.189623	-0.205718	-0.20183	-0.209426	-0.205664	-0.0812838	-0.198981	-0.194865	-0.181493	-0.212177	-0.206213	-0.135499
ALDH9A1	-0.834136	2.28304	0.733398	0.539984	1.49521	-0.97118	-0.832153	-0.111955	-1.19648	-0.536404	0.410934	-1.28901	-0.652365	-1.01149	0.153336	1.76865	1.16279	0.435269	0.811451	-0.605038	-0.464505	0.605559	-1.05373	-0.522001	-1.19451	1.23622	0.401386	-0.762255
ALDOA	-0.724953	-0.694549	-0.715409	-0.721845	-0.614343	0.143951	0.848337	-0.168972	-0.162026	-0.761879	-0.563927	-0.0805149	-0.679443	0.841234	2.34388	-0.713626	-0.866968	-0.315614	0.770004	0.145586	0.111758	0.330804	-0.952542	3.45773	-0.710462	-0.0834548	0.817569	-0.28033
ALDOB	-0.191809	5.10204	-0.191732	-0.192073	-0.191229	-0.191881	-0.190378	-0.189273	-0.1916	-0.191651	-0.191248	-0.192034	-0.191761	-0.192105	-0.192017	-0.191681	-0.190753	-0.191957	-0.192105	-0.192009	-0.191924	-0.119351	-0.191534	-0.192105	-0.192105	-0.191985	-0.191932	-0.191811
ALDOC	0.0862642	-0.766005	-0.330624	-1.42308	-1.38633	0.396626	2.00204	0.531462	0.302181	-0.000838754	1.76272	0.439846	-0.647664	1.65109	2.51915	-0.547519	-0.443019	-0.653846	-0.526298	-0.155561	0.0322166	0.17838	-0.369919	0.397056	-1.25893	-0.967173	-0.962198	0.139965
ALG1	-0.279093	0.0382477	0.748374	0.226522	-0.470365	-0.555707	1.63735	1.58978	0.428168	0.769131	-0.84452	-0.316262	0.672844	-1.4013	1.81298	-0.729826	-0.414553	-0.933891	1.85042	-0.907384	-1.18652	-0.15004	-0.811843	1.84431	-1.08758	-0.547426	-0.49511	-0.486716
ALG10	0.383505	0.7775	0.0463711	1.81551	0.367047	-0.111641	-1.17967	-0.603957	0.370884	0.44309	-0.44558	1.6701	-0.826127	0.131378	-0.413259	-0.489695	0.327235	-1.28236	-1.14676	0.938417	1.98691	-0.855451	0.633987	-1.54828	-1.0535	1.6125	-1.14841	-0.399751
ALG10B	0.594376	0.913052	0.382923	0.720542	0.087244	-0.153698	-0.696916	-0.382789	0.906702	0.743417	0.0925467	0.232952	-0.484449	-0.666167	-0.89994	-0.629589	-0.0476453	-1.14469	-0.939252	0.961758	2.65063	-1.04469	1.13505	-1.64208	-0.435282	1.80493	-1.46121	-0.597736
ALG11	0.0719277	0.682027	1.39512	2.03782	3.53102	-0.745216	-0.221365	-0.558264	-0.248286	-0.290381	0.0228593	-0.860178	-0.678732	-0.27246	-0.927041	-0.27948	0.600238	-0.929614	-1.18394	0.110947	0.575247	-0.811099	0.30018	-0.388021	-0.0925962	0.235664	-0.241293	-0.835081
ALG12	-0.60683	-0.533949	-0.230937	-0.656153	-0.992731	-0.303805	-0.801196	-0.908389	1.63312	-0.674755	-0.559926	-0.798967	0.167502	0.416825	2.66724	-0.608639	-0.866447	-1.15394	2.2475	-0.349669	-0.106977	-0.186444	0.0626086	1.4681	1.06204	0.585351	0.573731	-0.544271
ALG13	0.765165	1.62715	0.00675808	2.00349	2.05372	-0.865448	-0.370054	1.70331	0.313014	-0.331282	0.0637925	0.351524	0.608393	-0.805505	-1.27625	0.589564	0.658514	-0.51425	-1.14604	-0.51017	0.0253606	-0.481293	0.273867	-1.5808	-1.14938	-0.341457	-1.33794	-0.333742
ALG14	0.130308	-0.325846	-0.823391	1.96302	1.01333	-0.883395	-0.23327	-0.145792	0.136443	1.0834	-0.550866	-0.254442	0.961257	3.06181	1.04667	0.577084	0.0449253	-0.101613	-0.265078	-0.9999	-1.02166	-0.443841	0.195227	-1.20862	-0.978224	0.116651	-0.739345	-1.35483
ALG1L	-0.585888	-0.484164	0.130497	-0.390442	-0.590674	-0.250628	0.421034	0.292262	-0.344956	-0.561232	-0.395441	-0.50421	1.39476	-0.359425	1.35641	-0.353557	-0.417058	-0.529099	0.038301	-0.202556	-0.317636	4.40011	-0.347113	0.0276473	-0.563245	-0.115925	-0.422354	-0.32542
ALG1L2	0.302251	-0.581186	1.403	-0.0212652	0.161689	0.162482	2.06406	-0.0506825	-0.655556	-0.0781917	-0.564263	-0.641991	-0.620201	-1.03741	-0.367749	0.548435	1.51623	2.39986	-1.03741	-1.03741	-0.747424	-0.409781	1.10946	-1.03741	-1.03741	-0.0550726	-1.03741	1.35033
ALG1L9P	-0.500427	-1.14068	0.466883	0.306141	-0.833653	-1.36191	0.236522	-0.454882	0.308163	-1.55273	-0.58759	1.29155	0.130916	1.97878	1.25817	-0.410721	-1.09137	-0.764118	0.833599	0.33399	1.24296	-0.676697	-0.793933	-0.956464	1.77098	-0.28906	1.62349	-0.367892
ALG2	-0.462448	0.379449	0.370605	-0.0875058	1.1492	-0.0820441	-0.648716	-1.0469	3.30096	-0.942061	-0.361678	0.253579	-0.56031	-0.149698	-0.912955	0.21615	0.179376	-0.678147	0.0127722	-0.305456	0.225434	0.122075	2.67489	0.270983	-1.09965	-0.823737	-0.184246	-0.809918
ALG3	-0.501345	-0.655678	-0.00429087	0.369059	-0.296671	-0.377735	-0.249484	-0.47197	-0.120074	-0.674397	-0.727092	0.325965	0.281384	0.0149622	4.05527	-0.421863	-0.645526	-0.656856	1.39134	-0.4186	-0.41944	-0.357004	-0.460511	1.29406	-0.850671	-0.153187	1.28631	-0.555965
ALG5	0.328933	1.03668	0.0530021	1.69341	1.37267	-0.756187	1.33918	1.04245	-0.647482	-0.969644	-0.392333	-1.37558	1.10327	-1.24345	-1.5595	1.76034	0.186665	-1.27416	0.779009	0.387542	0.605246	-0.615003	-0.0910786	-0.621126	-0.0359887	-0.516367	-0.153398	-1.4371
ALG6	0.761695	0.452176	-0.191765	3.13485	-0.677949	-0.607341	-0.366304	-0.63734	1.8148	1.44633	0.82827	-0.569587	0.153486	-1.10648	-0.015688	-0.418224	0.383705	-1.0283	-0.229629	-0.173784	-0.091154	-0.361786	0.17362	-1.5612	-1.43233	0.821452	0.20595	-0.707475
ALG8	-0.299527	0.0872888	0.12832	0.543562	0.306478	-0.827242	-0.619066	-0.305788	-0.116045	-0.197647	-0.383917	0.120724	0.341594	0.0840548	-0.181036	-0.680243	-0.223581	-0.172238	4.47668	-0.386744	-0.486688	-0.714871	-0.191824	0.0500194	-0.686693	-0.632304	1.50958	-0.54285
ALG9	-0.492768	-0.158451	1.3775	-0.116432	1.78074	-0.688934	-0.386734	-0.512076	-0.269889	-0.814831	-0.310999	0.301175	-0.985193	3.83917	-0.368657	-0.695363	0.261306	-0.751262	-0.0204393	0.0757776	0.391358	-0.390857	-0.652754	0.760373	0.6594	-0.587161	-0.68395	-0.560055
ALK	0.637721	2.69615	-0.64826	2.19457	-0.516679	-0.88425	-0.0216566	-0.701389	0.171045	-0.795201	-0.328943	-0.882825	-0.463228	-0.57598	1.55351	-0.38572	-0.634328	0.444382	0.358364	-0.790944	-0.235343	-0.917974	0.0723228	-0.623538	-0.675037	1.53597	1.29048	-0.873227
ALKBH1	0.402678	0.330482	1.11323	2.01204	2.66915	-1.33296	-1.09953	0.319883	-0.147778	0.677548	-0.0509955	-0.606133	-0.209191	0.716838	-1.06657	-0.452072	0.318766	-1.362	-0.874025	-0.533455	0.148528	-0.558554	-1.6337	-0.778781	0.9793	0.878478	0.31752	-0.178694
ALKBH2	-0.991374	1.20022	0.0264102	-0.103387	-1.50891	-1.2499	0.420612	-0.521315	-0.975533	-0.421418	-1.06425	-0.247616	0.392877	1.74452	1.6043	-0.653757	-0.823777	-0.171458	2.64234	-0.206977	0.204789	0.610721	-0.501446	0.02814	-0.122245	-0.702206	1.66498	-0.274335
ALKBH3	-0.201068	-1.3208	0.310235	0.594924	-0.361598	1.6817	0.690055	0.0545648	-1.218	-0.886673	-1.07106	-0.32033	0.374084	0.283404	-1.13464	-0.418379	-0.5326	-1.3578	-0.540949	0.799121	1.02194	0.693584	-1.55563	1.03998	-0.686885	1.6821	2.16606	0.214675
ALKBH3-AS1	-0.645502	-0.920059	-0.17067	-0.605931	0.667205	-0.543035	-0.920059	-0.920059	-0.643357	-0.119885	-0.920059	-0.716989	-0.546831	-0.920059	-0.920059	1.22896	-0.576168	-0.595841	-0.920059	1.33509	1.29184	-0.304977	-0.131696	0.716874	1.76874	1.21296	2.14714	1.67249
ALKBH4	-0.506749	-0.917799	-0.0301283	-1.12052	-0.327933	-0.664523	0.92388	-0.17839	-1.2449	0.17904	-0.396134	-1.08197	0.602887	-0.1543	1.93491	-0.388809	-0.671023	0.590425	2.06206	-0.641399	-0.810342	-0.426243	-0.712715	2.25848	1.959	-0.352284	0.322568	-0.207094
ALKBH5	-0.982442	-1.24706	-1.08649	-0.874118	-0.694135	-0.144882	0.333477	-0.50434	-0.03879	-0.410332	0.332999	0.295505	-0.228487	1.09126	3.76349	-0.294329	-0.356013	-0.0340281	0.0661957	-0.306636	-0.549998	-0.193771	-0.720902	0.454299	1.63562	0.234998	-0.686198	1.1451
ALKBH6	-0.595309	-0.591622	-0.563665	-0.224427	-0.980195	0.361301	-0.409153	-0.332362	-0.0936318	-0.0700699	-0.4233	-0.154842	0.0679074	-0.216791	4.54126	-0.214255	-0.790975	-0.00421858	0.264862	-0.422114	-0.554813	0.506533	-0.656024	1.17367	0.424925	-0.373362	0.159475	0.171201
ALKBH7	-1.05246	0.467595	-0.590714	-0.586718	-0.820603	0.0854535	-0.148345	-0.297268	-0.833415	-0.815103	-0.983837	-0.450201	1.22413	0.890447	2.45009	0.523352	-0.568193	-0.454751	2.68013	-0.556673	-0.469045	-0.514035	-0.0504236	0.972284	-0.258566	-0.770416	1.59204	-0.66475
ALKBH8	0.72603	-0.0554802	-1.12741	0.0977301	0.350854	-1.34422	-0.236676	0.180334	3.37821	0.909454	0.229162	1.70085	-0.581491	-0.568364	-1.34564	-0.177995	0.193994	-0.0850316	-1.20684	0.37783	0.904275	-0.375687	0.30851	-1.48374	-0.183878	-0.725362	-0.0096067	0.150189
ALLC	-0.34068	1.22696	0.474332	-0.106208	-0.539645	0.160195	-0.539645	-0.539645	0.451887	-0.23778	-0.308475	1.86905	0.489946	-0.539645	-0.539645	-0.539645	-0.539645	-0.539645	4.01274	-0.539645	-0.286405	-0.539645	-0.539645	-0.539645	-0.539645	-0.539645	0.689113	-0.539645
ALMS1	1.1631	0.942953	0.0444998	0.371654	-0.110473	0.737209	-1.76819	-1.16371	0.83104	-0.136053	0.0375473	0.407909	-1.66547	0.70374	-1.68543	-0.14958	0.0112837	0.686386	0.165626	1.8175	1.76843	-1.52173	-0.0141069	-1.50862	0.083953	0.238779	-0.831792	0.54355
ALMS1-IT1	0.100669	-0.914992	-0.489503	-0.393353	-0.87778	2.11243	-0.565976	-0.159676	-0.668963	0.147351	-0.719383	0.332631	-1.0996	-0.0407013	-0.242572	0.0798875	-0.582517	-0.116456	-0.828416	0.629016	1.15628	-1.24029	-0.436369	0.0920244	-0.602005	0.843476	1.20153	3.28325
ALMS1P	-0.736194	1.38698	-0.846205	-0.888109	2.03302	-0.161023	-0.766215	-0.325158	-0.97279	-0.995041	-0.355487	-0.599894	1.49864	1.7682	-0.339532	0.156823	-0.58395	2.15822	-0.264508	-0.482802	-0.460774	-0.913499	-0.731055	0.02054	-0.49168	1.75871	-0.021173	0.153952
ALOX12	-0.243483	-0.281691	-0.181119	-0.224618	-0.212822	-0.26086	-0.230654	-0.0797976	-0.274762	-0.268656	-0.29549	-0.274875	-0.292316	0.601157	-0.0605624	-0.171363	-0.20298	-0.163611	-0.260262	-0.218797	-0.236061	5.03038	-0.231337	-0.28517	-0.0778526	-0.274167	-0.184061	-0.144173
ALOX12B	-0.189776	-0.189368	-0.189776	-0.189078	-0.189245	-0.187358	-0.189776	-0.189776	-0.186058	-0.189475	-0.189561	-0.189776	-0.189354	-0.187487	-0.188578	-0.188727	-0.18957	-0.188399	-0.189275	-0.189536	-0.189776	5.10252	-0.188606	-0.188372	-0.189776	-0.189776	-0.189776	-0.186493
ALOX12P2	-0.429692	0.211471	-0.513796	-0.513796	-0.513796	-0.513796	-0.291735	2.04804	2.00659	-0.441137	-0.23544	-0.471849	-0.258421	-0.513796	-0.513796	0.059255	-0.169411	-0.443145	-0.410451	-0.410626	-0.251416	3.80718	-0.139518	-0.513796	-0.169937	-0.513796	-0.513796	0.614411
ALOX15	-0.401561	0.191944	0.893207	-0.561358	0.0651011	-0.496533	-0.457157	-0.405848	0.690897	-0.210562	0.425625	-0.531297	-0.436762	-0.561358	-0.561358	-0.478645	1.07409	-0.457855	-0.260567	-0.561358	-0.336133	4.12161	-0.366645	-0.561358	-0.561358	-0.407108	-0.561358	1.7137
ALOX15B	-0.192895	-0.225377	-0.249207	-0.197708	-0.248743	-0.25102	-0.250818	-0.206609	-0.237935	-0.261523	-0.226937	-0.231664	-0.235489	-0.0965391	0.113436	-0.178928	-0.180896	0.313976	-0.253757	-0.244958	-0.262045	5.06361	-0.196792	-0.234761	-0.217061	-0.252998	-0.117067	-0.2393
ALOX15P1	-0.178916	-0.32382	-0.32382	-0.32382	-0.32382	-0.32382	-0.32382	0.360707	0.259843	-0.32382	-0.32382	-0.32382	-0.32382	-0.32382	-0.32382	-0.32382	-0.149823	-0.0994784	-0.32382	-0.13613	-0.32382	1.79363	-0.32382	-0.32382	-0.32382	-0.32382	-0.32382	4.62658
ALOX5	0.0588456	-0.096815	-0.580073	-0.790845	-0.39387	-0.590401	-0.344896	-0.272151	-0.413163	-0.457978	1.29621	-0.0695542	-0.320189	-0.0592814	-0.405193	0.399206	0.32834	0.930101	-0.609389	0.548265	0.189305	-0.206694	-0.263661	-0.538178	-0.346052	-0.651249	-0.769511	4.42887
ALOX5AP	-0.330419	-0.172518	-0.701173	-1.0252	0.566228	-0.686111	-0.76607	-0.502845	0.704619	-0.83992	2.4395	-0.29308	-0.81584	0.918932	-0.596257	1.40833	0.0833517	1.25376	-0.721316	0.917425	0.606862	-0.453985	-0.375314	-0.697619	-0.519483	-0.933473	-0.986679	2.5183
ALOXE3	-0.191956	-0.197127	-0.197127	-0.191728	-0.197127	-0.19571	-0.100058	-0.197127	-0.187503	-0.193018	-0.194208	-0.193933	-0.197127	-0.185433	-0.193042	-0.195357	-0.197127	-0.192541	-0.190582	-0.195522	-0.195323	5.10152	-0.192096	-0.146622	-0.197127	-0.197127	-0.192745	-0.197127
ALPI	2.16946	-0.257857	-0.257857	-0.257857	-0.257857	-0.257857	-0.257857	-0.257857	4.53483	-0.257857	-0.257857	-0.257857	-0.257857	-0.257857	-0.257857	-0.257857	-0.257857	-0.257857	-0.257857	-0.257857	-0.257857	-0.257857	-0.257857	-0.257857	-0.257857	-0.257857	-0.257857	-0.257857
ALPK1	0.576525	0.51562	-0.373919	-0.706511	0.809804	-1.15759	1.52397	0.904871	-0.298973	0.113157	2.35189	-1.00212	-1.17793	-0.460734	-1.0873	0.926646	0.185356	-0.371065	-1.39133	0.897944	1.04268	0.618607	0.501693	-1.65659	-0.292343	-1.09346	-0.866227	0.967327
ALPK2	0.246273	-0.0140406	-0.400476	-0.393605	-0.347534	-0.405854	-0.262311	-0.318173	0.0431563	-0.29251	-0.148764	0.0779545	-0.311254	-0.170919	-0.362078	-0.361461	0.402363	0.0833384	-0.387518	-0.274421	-0.379439	-0.233742	-0.404781	-0.0753504	0.520362	-0.36497	-0.397819	4.93357
ALPK3	-0.413432	-0.476192	-0.592845	2.73893	-0.253532	-0.759238	-0.43104	-0.650425	-0.405751	-0.613159	-0.214041	-0.0745275	-0.631611	0.840213	2.65633	-0.876869	1.47324	1.39519	-0.908408	-0.41544	-0.382796	-0.564527	0.32001	0.872785	0.28331	-0.323985	-0.997045	-0.595143
ALPL	-0.0346711	0.887725	-0.615098	-1.23652	-0.305742	-1.23246	0.616112	1.32856	0.137553	-0.837201	1.57967	-0.507571	-1.09608	1.3971	1.62345	-1.00756	1.75641	0.378753	0.262678	-0.348626	-1.17336	-0.164011	-0.455334	0.0187145	-0.666271	-0.805006	-1.16884	1.66764
ALPP	-0.371012	-0.371012	-0.371012	-0.371012	-0.371012	-0.371012	-0.371012	-0.371012	-0.371012	-0.371012	0.573752	-0.371012	-0.371012	2.42417	-0.371012	-0.371012	-0.371012	-0.371012	-0.371012	-0.371012	-0.371012	-0.371012	3.10827	-0.371012	-0.371012	-0.371012	2.79808	-0.371012
ALPPL2	0.218913	-0.29065	3.58569	-0.29065	-0.29065	-0.29065	-0.29065	-0.29065	-0.29065	-0.29065	-0.29065	-0.29065	-0.29065	3.46164	-0.29065	-0.29065	-0.29065	-0.29065	-0.29065	-0.29065	-0.29065	-0.29065	-0.29065	-0.29065	-0.29065	-0.29065	-0.29065	-0.29065
ALS2	1.3424	1.47911	1.09582	0.729174	0.621162	1.11442	-0.282525	-0.20925	2.15789	2.06351	0.151368	-0.681666	-0.685641	-0.973698	-0.584079	-0.694977	-0.0218626	-0.953202	-0.985646	0.257183	0.307808	-0.903791	-1.04981	-1.30797	-0.514694	0.409242	-1.01252	-0.867761
ALS2CL	-0.234451	-0.19501	-0.269498	-0.324324	-0.193993	-0.0956379	-0.251123	-0.123069	-0.213235	-0.303775	-0.276484	-0.277051	0.106534	-0.285527	-0.148678	-0.0283265	-0.191567	0.0615923	-0.0985522	-0.297894	-0.319295	5.06494	0.0354146	-0.164469	-0.289103	-0.306884	-0.301025	-0.0795042
ALS2CR11	-0.756487	-0.823571	-0.849725	-0.863255	0.659123	1.21343	0.0432801	0.227608	3.20686	0.0719351	1.72254	0.912825	-0.112558	1.00306	-0.395895	-0.858533	-0.0741531	-0.798812	-0.860282	-0.854821	-0.820896	-0.776953	-0.643093	0.00647742	-0.00212122	-0.146703	1.36464	-0.793907
ALS2CR12	0.958045	0.186743	-0.318904	-0.834282	-0.0415918	0.703813	-0.215784	-0.81382	0.556276	-0.616528	-0.917897	-1.07259	-0.233961	1.12351	-1.1668	-0.79289	-0.581122	-1.08418	-0.806424	0.742322	1.76606	-1.17645	0.632808	2.1828	-0.0270184	-0.390608	2.34657	-0.108092
ALX1	-1.13068	-1.13831	-0.101156	1.0413	0.374875	-0.0779522	-0.102717	1.26885	0.0869504	3.96796	0.168698	-1.13446	-0.668544	0.820766	0.0338259	0.301629	-0.0203863	0.0436994	0.0349485	-0.392785	-0.0948345	-1.13542	-0.537285	-0.689484	-0.617348	0.170329	0.284302	-0.756777
ALX3	-0.24079	-0.638407	2.31913	-0.815708	-0.0618674	-0.193118	0.167955	-0.497295	-0.692055	-0.159132	0.358343	-0.479295	-0.608957	1.1475	0.493037	0.107472	-0.40411	-0.604498	-0.67725	-0.41095	-0.0361277	-0.0900585	-0.261694	-0.766978	3.89831	-0.0203459	-0.454154	-0.378948
ALX4	0.653442	-0.751849	-0.345581	-0.666744	-0.507536	-0.709737	-0.0313596	0.0284379	2.37246	-0.516452	-0.43011	-0.580009	-0.610679	-0.328493	-0.3935	-0.2251	2.70732	0.596152	1.7126	-0.434155	-0.493407	-0.489516	-0.650758	2.15404	-0.22008	-0.642689	-0.444855	-0.751849
ALYREF	-0.889121	-0.887856	-0.715079	-1.06242	-1.31458	-0.262257	0.259618	-0.739355	-0.269261	-0.373548	-1.09057	0.696024	-0.442241	0.567315	0.383403	-0.0683145	-1.03965	-0.177076	0.919962	-0.192459	-0.691253	0.983547	-0.95542	3.05261	1.62009	1.11653	0.922173	0.649194
AMACR	-0.140298	4.92512	-0.117237	-0.19943	-0.125929	-0.0165164	-0.416391	0.81271	0.0373675	-0.362993	0.057292	-0.399245	0.0366098	-0.130679	-0.276336	-0.349567	-0.0383262	-0.246875	-0.328813	-0.26144	-0.249984	-0.390498	-0.380673	-0.508522	-0.0259194	-0.523636	0.0368688	-0.416657
AMBN	0.131707	-0.464598	-0.464598	-0.464598	-0.464598	-0.464598	-0.464598	-0.464598	-0.464598	-0.464598	-0.464598	-0.464598	-0.464598	-0.464598	1.43551	2.26425	-0.464598	-0.0466021	-0.464598	-0.464598	-0.464598	1.12729	-0.464598	-0.464598	1.36032	3.48408	-0.464598	-0.464598
AMBP	-0.193186	5.10155	-0.192976	-0.193186	-0.193186	-0.193129	-0.193065	-0.187593	-0.193186	-0.192663	-0.193152	-0.193186	-0.193186	-0.193006	-0.193186	-0.19255	-0.191899	-0.193033	-0.193186	-0.193186	-0.193186	-0.0896716	-0.192682	-0.193186	-0.193186	-0.191528	-0.193186	-0.193186
AMBRA1	-0.75121	-0.890655	0.116252	1.62403	0.399035	2.50807	0.00447931	-0.605876	-0.776381	-0.820426	-0.385311	-0.639954	-0.821723	-0.314703	0.00808846	-0.657709	-0.492127	-1.13856	-0.651306	1.56128	1.99897	-0.108361	-1.45599	0.211696	-0.118909	0.871912	1.3367	-0.0113057
AMD1	0.248496	3.46544	-0.288914	1.71667	0.704296	-0.599604	-0.790038	-0.522778	0.344527	-0.190463	1.59038	0.060178	-0.967813	0.196892	-0.790577	-0.0661744	-0.0826775	-0.887346	-1.00353	0.617718	0.544499	0.478721	-0.18272	-0.992852	-0.702256	-0.442489	-1.16114	-0.296443
AMDHD1	-0.172519	5.0766	-0.244202	-0.180716	-0.197039	0.167457	-0.217337	0.0518076	-0.174096	-0.251465	-0.236472	-0.248426	-0.228684	-0.200193	-0.0872163	-0.229569	-0.246248	-0.0794984	-0.255049	-0.261582	-0.260485	-0.0816144	-0.242579	-0.193469	-0.262455	-0.24542	-0.262455	-0.237079
AMDHD2	-0.714099	-0.703365	-0.148757	-0.273678	-0.0139348	1.05187	1.19086	-0.327018	-1.42203	-0.87661	-1.41674	-0.635118	1.18377	-0.573427	2.5562	-0.41266	-0.742087	1.062	0.624466	-0.36638	-0.519557	-0.438369	-0.79356	1.01894	-1.18775	0.837975	1.76325	0.275805
AMELX	-0.26856	-0.26856	-0.26856	-0.26856	-0.26856	-0.26856	4.10233	-0.26856	-0.26856	-0.26856	-0.26856	2.88022	-0.26856	-0.26856	-0.26856	-0.26856	-0.26856	-0.26856	-0.26856	-0.26856	-0.26856	-0.26856	-0.26856	-0.26856	-0.26856	-0.26856	-0.26856	-0.26856
AMELY	NA	NA	NA	NA	NA	NA	NA	NA	NA	NA	NA	NA	NA	NA	NA	NA	NA	NA	NA	NA	NA	NA	NA	NA	NA	NA	NA	NA
AMER1	-0.120728	0.851487	2.9568	0.976414	0.455023	-0.672478	-0.83872	-0.693686	0.970443	-1.35059	-0.603906	-0.462383	-1.30118	2.3514	-0.193375	-0.395629	-0.327868	-0.758663	-0.111948	0.528698	1.15868	-0.441023	0.117318	-0.665551	-0.351233	-0.563797	-0.71392	0.200417
AMER2	-0.350996	-0.174316	0.165485	-0.417864	-0.343793	-0.457721	-0.457721	-0.33955	-0.457721	-0.457721	-0.457721	-0.457721	-0.38165	2.4934	-0.457721	1.35529	-0.419386	0.350643	0.361487	-0.426226	-0.420288	-0.457721	-0.457721	3.88778	-0.290818	-0.330101	-0.457721	-0.141886
AMER3	NA	NA	NA	NA	NA	NA	NA	NA	NA	NA	NA	NA	NA	NA	NA	NA	NA	NA	NA	NA	NA	NA	NA	NA	NA	NA	NA	NA
AMFR	1.03566	0.00382489	-0.990287	2.54825	-0.547065	0.171904	-0.238203	0.886024	0.524913	0.840262	-0.30531	0.189926	-0.224926	1.29983	-1.22571	-0.488375	-0.868713	-1.3799	-1.25645	-0.0905794	0.530671	-0.832575	-1.66607	-0.96429	1.1542	-0.277265	1.06964	1.10061
AMH	-0.494819	-0.544022	0.678698	-0.170255	-0.545468	-0.359545	-0.0831458	-0.457749	0.136094	-0.472655	-0.524271	-0.0356541	0.243724	-0.342153	4.39863	-0.465722	-0.520812	0.0786836	-0.359023	-0.469539	-0.413136	0.0253398	0.869939	-0.494243	-0.38008	-0.577101	-0.354151	1.63244
AMHR2	-0.358211	-0.268133	3.02854	-0.383102	-0.383102	-0.383102	0.0515888	-0.34278	-0.383102	-0.175485	-0.383102	-0.299547	-0.383102	-0.29927	-0.297352	-0.383102	-0.055018	-0.338474	1.21583	-0.383102	-0.383102	-0.302986	-0.367356	-0.383102	-0.275096	3.68098	-0.383102	-0.383102
AMICA1	0.0159907	0.0339728	0.147179	-0.985796	-0.579098	-0.837579	-0.789145	0.10499	-0.921519	-0.655235	0.183561	-0.567089	-0.219022	0.269173	-0.484496	3.84798	0.573154	1.09387	0.326866	-0.258976	-0.604374	0.237967	0.777311	-0.824193	-0.392966	-0.612323	-0.660319	1.78012
AMIGO1	0.640271	-0.0417729	0.288743	-0.149167	-0.253034	-0.227125	0.110982	0.395146	0.324563	-1.10288	1.42238	-0.33387	1.16767	-0.833461	2.96568	0.00219134	-0.555711	-0.745947	-0.442528	-0.971946	-1.08216	-0.782562	0.528813	-1.00413	2.30077	-0.401799	-1.16347	-0.0556439
AMIGO2	-0.511711	0.863817	0.391285	-0.710496	3.79943	1.39239	-0.659692	-0.452432	0.1419	-0.672713	-0.422703	-0.0689381	2.15404	-0.415762	-0.586671	0.204126	0.0839297	-0.437727	-0.642986	-0.483507	-0.580876	-0.40081	-0.00648535	-0.320506	-0.449488	-0.619763	-0.654074	0.0664203
AMIGO3	-0.788023	-1.02732	-0.588235	-0.997987	-0.935718	0.102638	1.63648	-0.750671	0.0583192	0.383522	-0.859779	-0.684367	-0.397368	-0.343669	2.83181	0.00463736	-0.819173	-0.428551	0.716794	-0.280549	0.162391	-0.0441089	1.19835	2.29912	0.842365	-0.933919	-0.601412	0.244424
AMMECR1	0.862685	-0.520514	-0.226049	1.92042	0.150653	-0.648588	-0.448563	-0.231185	1.37564	-0.0582545	0.173962	-0.832896	-0.833909	-0.45134	-0.402804	-0.731025	0.174162	-0.425786	-1.01932	-0.517837	-0.663861	3.68035	-0.390887	-0.238189	0.574153	0.826791	-0.514824	-0.582984
AMMECR1L	2.22839	0.577415	0.435668	1.12119	1.72511	0.388379	-0.322025	-1.35496	1.6771	0.886437	-0.963313	-0.534114	-0.358427	-0.923932	0.333796	0.792019	-0.508356	-0.614298	0.121049	-0.12782	0.279467	-1.26656	-1.50531	-0.403846	-0.311138	0.970555	-0.953802	-1.38867
AMN	-0.257944	4.90812	-0.26073	-0.26073	-0.252472	-0.25303	-0.26073	-0.230926	-0.240238	-0.251964	-0.257675	-0.246586	-0.242863	-0.240069	-0.229693	-0.210577	-0.252854	-0.200951	-0.205797	-0.251012	-0.255475	1.20283	-0.217219	-0.26073	-0.187592	-0.241611	-0.233696	-0.107779
AMN1	1.39099	1.76718	0.778897	1.53964	-0.697937	-0.0855913	-0.761483	-0.341203	0.108476	-0.36323	1.50705	-0.371469	0.847007	-0.907475	1.02526	0.0533814	0.471862	-1.45999	-1.11991	-0.408378	0.445564	-0.482682	-1.10658	-1.81156	-1.5514	0.102752	1.20144	0.229393
AMOT	-0.793096	-0.530506	2.97619	2.9448	-0.0421208	-0.524955	-0.748924	0.486843	-0.379765	-0.14202	-0.465644	-0.893306	-0.768119	-0.165867	-0.367693	0.381459	0.14538	-0.675481	0.0908909	-0.414509	-0.190988	-0.810249	-0.231096	-0.413018	-0.483956	0.666835	1.73374	-0.384833
AMOTL1	0.900219	-0.922454	-0.649573	-0.306882	0.0132808	0.372632	-1.00587	0.86186	1.71657	0.638143	1.11889	0.129282	-1.06868	-0.44986	-0.91104	-1.23532	-0.023005	-0.786777	1.68243	1.9572	1.91661	0.206277	-0.887007	-1.12239	-0.174521	-0.888173	-0.259576	-0.822251
AMOTL2	0.398752	-0.527751	-0.283961	0.0611625	-0.833386	-1.17724	-0.791849	-0.418614	-1.00622	-1.13228	-0.748602	1.86633	1.09129	-1.0026	0.139955	0.368302	0.311219	-0.851756	0.281788	2.66258	2.24708	0.416371	0.0264788	-0.4346	-0.2997	0.824928	-0.70983	-0.477843
AMPD1	0.122406	-0.373271	-0.288419	-0.373271	-0.373271	-0.373271	-0.373271	-0.227382	-0.353922	-0.373271	-0.373271	-0.373271	-0.0158772	-0.317684	4.61969	0.305462	1.66368	-0.373271	-0.27892	-0.352775	-0.373271	-0.324403	0.462186	-0.373271	-0.373271	-0.373271	0.113613	-0.275137
AMPD2	-0.432045	-0.609822	-1.07093	-0.509184	-0.549943	-0.710301	0.885032	-0.374032	-0.104868	-0.12866	0.654129	2.04016	0.380083	1.11318	2.29883	-0.113354	-0.509891	0.010163	-0.243824	-0.816178	-0.691929	-0.632721	-0.893894	-0.510517	2.88688	-0.16646	-0.610227	-0.589676
AMPD3	-0.485147	-0.499059	-0.67572	-0.916617	-0.256711	-0.676992	-0.738084	-0.496991	-0.337458	-0.687671	1.27648	1.54909	-0.417127	-0.126952	-0.531074	0.29594	0.778994	-0.225631	-0.819756	0.0335786	0.126267	2.60419	0.161875	-0.743155	0.882999	-0.904093	-0.922811	2.75163
AMPH	-0.235655	-0.463731	-0.54733	-0.487399	3.91905	-0.518145	-0.408377	-0.309441	-0.274614	-0.281883	-0.344733	-0.22693	1.82948	-0.228237	-0.243913	-0.528348	0.626757	0.794668	-0.442289	-0.308819	-0.464867	-0.433648	-0.516325	1.86156	-0.478023	-0.49133	-0.402063	-0.395418
AMT	-0.694963	3.90537	-0.0340081	-1.0471	-1.05671	0.817124	-0.920596	0.937509	0.00973749	-0.815708	0.805817	-0.326829	0.690155	-0.588952	-0.505812	0.66881	-0.265683	0.137733	-0.358556	-0.693556	-0.10596	0.0188354	0.804793	-1.03448	0.296261	-0.982443	-0.121769	0.460979
AMTN	-0.25148	-0.25148	-0.25148	-0.25148	-0.25148	-0.25148	-0.25148	0.0521131	-0.0215911	-0.25148	1.07261	-0.25148	-0.25148	-0.25148	-0.25148	-0.25148	-0.25148	-0.25148	-0.25148	-0.25148	-0.25148	4.93239	-0.25148	-0.25148	-0.25148	-0.25148	-0.25148	-0.25148
AMY1A	NA	NA	NA	NA	NA	NA	NA	NA	NA	NA	NA	NA	NA	NA	NA	NA	NA	NA	NA	NA	NA	NA	NA	NA	NA	NA	NA	NA
AMY1B	NA	NA	NA	NA	NA	NA	NA	NA	NA	NA	NA	NA	NA	NA	NA	NA	NA	NA	NA	NA	NA	NA	NA	NA	NA	NA	NA	NA
AMY1C	NA	NA	NA	NA	NA	NA	NA	NA	NA	NA	NA	NA	NA	NA	NA	NA	NA	NA	NA	NA	NA	NA	NA	NA	NA	NA	NA	NA
AMY2A	0.261548	-0.566538	0.488802	-0.566538	-0.566538	-0.566538	-0.566538	-0.566538	0.278833	1.70828	1.1744	-0.566538	-0.566538	-0.566538	-0.566538	0.8636	-0.566538	-0.566538	-0.566538	-0.566538	-0.566538	-0.566538	0.563986	-0.566538	3.18204	2.24274	-0.566538	-0.566538
AMY2B	0.076521	-0.441922	-0.895489	-1.13925	-0.779143	0.569599	1.08263	0.514141	-0.816013	-0.824273	0.223435	-0.172296	2.16687	-0.998083	-1.14433	2.40888	0.0154653	0.599269	-0.396877	0.199215	1.5862	0.446526	0.848365	-1.25588	0.0188041	-1.08285	-1.12345	0.313938
AMZ1	-0.310269	-0.461186	-0.523888	-0.665215	-0.332612	-0.616202	-0.258184	-0.567128	0.259451	2.13539	-0.443648	-0.506327	-0.655965	1.85984	0.186805	0.0593094	-0.512857	2.74582	-0.700782	-0.455913	-0.529096	-0.452397	-0.448476	1.02764	-0.557844	-0.635535	-0.770393	2.12966
AMZ2	0.336761	0.598252	0.592155	-0.158052	-0.793674	-0.471019	0.911167	-0.432009	-0.0923929	-1.57234	-0.499146	0.513935	-0.479986	-2.28042	-0.40152	0.286	-0.665584	-0.605989	0.53373	-0.735876	-0.772546	-0.1051	1.76805	1.53632	-0.175615	0.817511	2.66225	-0.314863
AMZ2P1	0.286299	1.11204	1.1602	0.089752	-0.990541	-0.323786	0.980437	-0.81042	-0.923176	-1.49736	-0.337258	-0.437621	-0.0501915	-0.64153	-0.804428	0.436991	-0.391318	-0.907061	-0.204702	-0.376138	0.380867	-1.36632	1.09375	-0.0321348	1.17011	1.52826	2.822	-0.966726
ANAPC1	-0.341751	0.0500086	0.117105	-0.271165	-0.0144128	-0.158079	0.033371	-0.431918	3.51069	0.951409	-0.913909	1.04448	-1.06203	2.39473	-0.893299	-0.655161	-0.67651	-0.741542	-1.13421	0.0426577	0.334285	0.0251593	-0.103846	-0.422685	-0.745563	0.161285	-0.323431	0.224322
ANAPC10	1.65039	1.12729	-1.08811	3.48693	0.0135344	-0.733438	-0.317339	0.18091	-0.153294	-0.404907	1.32818	-0.103006	-0.526684	-0.348307	-0.507392	-0.024625	0.333149	-0.012997	-1.30997	0.200145	-0.00864545	0.189687	-0.275439	-1.71338	-0.69955	0.565022	-0.804368	-0.0437864
ANAPC11	-0.759506	0.141458	-0.141393	-0.703174	-0.592394	-0.241554	0.320194	-0.413941	-0.920028	-0.841716	-0.568884	-0.244038	0.325105	-0.121872	2.22225	-0.00697529	-0.539776	-0.284316	2.06601	-0.771322	-0.915787	-0.167686	-0.967268	2.00939	0.458001	-0.232518	2.53956	-0.647818
ANAPC13	-0.450808	-0.578038	1.91066	0.197029	0.594282	-0.716814	-0.196941	1.18008	-1.11449	-1.28356	0.954081	2.00906	-0.216923	-0.662645	1.91763	1.46655	0.255313	-0.328865	0.0825365	-0.529853	-0.789736	-0.402288	0.58661	-0.251641	-1.08203	0.0697262	-1.49047	-1.12845
ANAPC15	-0.329717	-0.74646	0.392197	0.109039	-0.918522	-0.840028	-0.506377	-0.840153	-0.746201	-0.948824	-0.445331	0.0750258	1.44492	-0.00228168	-0.348086	-0.569091	0.0518918	0.893613	3.90726	-0.296776	-0.582148	1.17574	-0.660443	0.57612	-0.393758	-0.408497	0.340862	0.616037
ANAPC16	0.40075	2.25927	-0.0247126	1.18239	0.154316	-1.09799	-1.02677	-0.811802	-1.20896	-0.350297	-1.12892	-1.19192	0.195083	-0.416386	-0.405466	0.142339	-0.11793	-0.490003	-0.758907	0.521557	0.834587	0.187849	0.923773	-0.0430169	-1.06034	-0.584972	1.28987	2.62659
ANAPC1P1	-0.0355314	0.728146	1.44207	0.284723	1.21129	-0.738848	-0.814337	-0.725893	3.1913	1.15272	-0.171015	0.690422	-0.763548	1.60261	-0.709855	-0.652985	-0.123893	-0.734884	-1.05584	-0.176342	0.363547	-0.585071	0.116394	-1.00879	-0.848148	-0.282717	-0.876514	-0.479009
ANAPC2	-1.4221	-1.0768	-0.371179	-1.47918	-0.724949	0.675517	-0.22767	-0.174679	-0.723145	-1.08913	-0.219811	0.637008	0.884373	-1.69615	2.64722	0.374121	-0.338355	0.156282	1.38489	-0.445041	-0.21731	1.18589	0.108086	1.4857	-0.594526	-0.236316	0.732705	0.764555
ANAPC4	1.13576	0.981361	-0.461942	0.953768	-0.187408	0.3106	0.789407	0.574908	-1.12496	1.40624	0.536389	0.0400863	0.915921	-1.4825	-1.84304	1.13358	-0.0509416	0.368424	-0.895847	0.0451453	0.856661	0.0744569	0.291042	-2.56164	-0.932809	0.22232	-1.39592	0.300947
ANAPC5	-1.40323	1.63253	-1.35458	0.221784	-0.683509	-1.23453	0.838115	0.412433	-0.118207	1.28215	-1.10892	0.205633	2.9677	-0.266891	-0.973005	0.301259	-0.627541	0.0416172	-0.0299039	0.131777	0.416184	0.467228	-0.668158	1.09611	-0.831857	-0.0769471	-1.16063	0.523369
ANAPC7	-0.866304	0.464564	1.09319	-0.534236	-0.332378	-0.872545	-0.557299	-0.90539	1.4694	2.20387	-0.927698	0.64471	-0.061131	-0.569431	-0.766027	-0.340418	-0.552756	0.776415	1.19397	-0.583318	-0.521305	2.42613	-0.0210225	-1.73157	-0.841499	0.826148	-0.0579714	-0.0561048
ANG	-0.226725	5.08626	-0.198217	-0.161573	-0.214288	-0.175892	-0.227461	-0.216455	-0.229421	-0.244391	-0.180759	-0.26112	-0.225159	-0.149475	-0.0939377	0.146571	-0.224945	-0.193169	-0.16822	-0.236233	-0.257143	-0.171059	-0.168189	-0.149213	-0.254836	-0.263237	-0.0979944	-0.243714
ANGEL1	-0.732641	1.16491	2.59587	-0.226586	1.42684	-1.27911	-1.0739	1.50946	-1.15757	-0.0704741	-0.00883872	-0.909757	-0.0132766	0.945893	1.04606	-0.407185	0.174108	-0.965489	-1.31925	0.0438386	0.466369	-0.891296	-1.25362	0.061803	0.837202	0.724085	-0.0874232	-0.600037
ANGEL2	0.865016	2.21309	1.92248	2.26419	0.388084	0.22246	-0.937247	-0.200299	1.26428	0.246399	0.198088	-0.00430974	-0.380929	-0.306308	-0.602683	0.759136	0.420437	-1.51178	-0.727831	-1.16037	-0.885923	-0.958425	0.0851901	-0.593115	-0.344443	-0.672732	-1.1955	-0.366961
ANGPT1	-0.38728	-0.436302	-0.191456	-0.319285	-0.409649	-0.43134	-0.145581	-0.242458	4.43158	0.413807	1.33879	-0.139116	-0.302472	-0.443533	-0.44879	-0.209957	-0.126571	-0.371144	-0.443837	-0.347397	-0.323036	-0.424114	-0.314203	-0.444432	1.58049	-0.418344	-0.454611	0.0102436
ANGPT2	0.769967	-0.770658	0.727308	-0.643849	-0.68708	-0.126698	0.226116	-0.513791	1.5659	-0.478298	0.337846	0.496961	-0.670681	1.99787	-0.81621	-0.765053	3.27465	1.24665	-0.589069	-0.612132	-0.780102	-0.423732	-0.611764	-0.251827	-0.264091	-0.306606	-0.833809	-0.497817
ANGPT4	-0.34702	-0.781729	-0.194099	-0.56027	-0.312101	-0.781729	-0.781729	2.54539	0.695923	0.811713	-0.781729	-0.781729	-0.781729	-0.781729	0.0750749	-0.781729	2.34025	0.181679	1.37591	0.567491	-0.781729	-0.781729	-0.781729	-0.781729	1.28657	-0.781729	0.989537	0.706433
ANGPTL1	1.1633	0.318012	-0.484653	-0.492585	-0.462833	0.166324	0.0437161	0.154788	0.0253109	0.415129	-0.0183132	-0.150732	-0.436616	-0.556223	-0.387011	-0.476461	4.63764	-0.478065	-0.478995	-0.339668	-0.484466	-0.440838	-0.294252	-0.475268	0.619635	-0.419	-0.581263	-0.086618
ANGPTL2	1.67843	-0.891825	-0.736108	-0.952594	3.36152	0.00400548	-0.342787	-0.0615351	0.309197	1.11279	0.116906	-0.107032	-0.893894	0.753466	0.194695	-0.85413	1.12405	0.672313	-0.839886	-0.547513	-0.660734	0.148053	-0.670516	-0.278747	0.988135	-0.714641	-0.99574	-0.915877
ANGPTL3	-0.19074	5.10226	-0.191668	-0.191668	-0.191668	-0.190456	-0.191184	-0.188694	-0.191668	-0.189299	-0.19063	-0.191504	-0.188848	-0.190171	-0.191668	-0.191279	-0.190097	-0.191438	-0.191321	-0.191201	-0.191136	-0.137389	-0.190184	-0.191668	-0.191668	-0.191668	-0.191668	-0.191668
ANGPTL4	-0.349908	-0.111032	-0.632606	-0.668958	-0.402719	-0.395113	0.191914	-0.350022	-0.0176373	1.90029	0.969198	0.736019	-0.261246	1.19059	-0.603004	-0.614607	-0.396821	-0.303828	-0.377625	-0.43245	-0.626645	3.98835	-0.620059	-0.042218	-0.148017	-0.347089	-0.645545	-0.629212
ANGPTL5	1.26951	-0.461574	-0.272829	-0.461574	-0.461574	-0.40987	-0.279394	4.28625	-0.271666	-0.461574	-0.30694	1.43563	-0.299792	-0.461574	-0.147277	-0.461574	1.24327	-0.425664	-0.244923	-0.277284	-0.419745	-0.391586	0.260664	-0.461574	-0.302217	-0.461574	-0.461574	-0.291978
ANGPTL6	-0.889351	1.2993	-1.24462	0.484118	-1.18751	0.207681	-0.196105	-0.735656	-0.8285	-0.628519	-0.62377	-0.349593	0.97759	0.506062	0.933307	0.307398	-0.911778	0.387364	2.13567	-0.615453	-0.803641	-0.400234	-0.472274	-0.0104107	-0.353452	-0.61683	3.0173	0.611908
ANGPTL7	-0.151664	-0.173399	-0.176688	-0.180774	-0.200422	-0.200531	-0.19261	-0.187225	-0.133648	-0.198952	5.10174	-0.20072	-0.200413	-0.199576	-0.199491	-0.200454	-0.190473	-0.189887	-0.198907	-0.200701	-0.200327	-0.197866	-0.200782	-0.200782	-0.200782	-0.163058	-0.198672	-0.162937
ANHX	NA	NA	NA	NA	NA	NA	NA	NA	NA	NA	NA	NA	NA	NA	NA	NA	NA	NA	NA	NA	NA	NA	NA	NA	NA	NA	NA	NA
ANK1	-0.165108	-0.526494	-0.347673	-0.594835	-0.55423	1.61249	-0.496131	-0.141702	-0.492576	-0.516285	-0.441581	0.13503	-0.212544	-0.271494	1.2571	-0.100715	-0.16941	-0.389733	0.0775815	-0.403248	-0.444863	-0.052648	0.158134	-0.180716	-0.10683	-0.534518	-0.507587	4.41058
ANK2	3.37062	-0.106092	-0.58806	3.05781	-0.184877	-0.0567804	0.402877	0.328007	-0.114021	-0.530153	0.175535	-0.809319	-0.598327	-0.598864	-0.490427	-0.295929	-0.252454	-0.677978	-0.699568	0.392046	0.678039	-0.815282	0.135707	-0.773537	-0.742609	-0.16044	0.215603	-0.261523
ANK3	-0.38167	-0.203877	-0.419291	-0.479888	0.216519	-0.487814	-0.411728	-0.188555	2.85553	-0.482544	-0.3701	2.23863	-0.377978	-0.436775	-0.394192	-0.411147	-0.388026	-0.478549	-0.486623	-0.447002	-0.480928	3.15594	0.26716	-0.348716	0.10348	-0.486574	-0.491606	-0.183687
ANKAR	1.27353	2.00466	0.371041	-1.22505	-0.368698	-0.89443	0.199754	0.579584	3.12677	-0.286594	-0.349423	-0.510985	-0.75772	-0.132261	-0.372412	0.217277	0.607849	-0.305764	-1.15586	-0.66792	-0.274523	-0.58861	-0.111023	-0.945608	0.182401	-0.432237	-0.869183	1.68544
ANKDD1A	-0.560823	-0.564947	-1.02791	-1.30485	-0.693979	0.693018	1.82098	0.523815	-0.626022	-0.493005	1.12088	-1.12669	-1.0203	-1.2635	0.32767	1.11648	0.256246	-0.620691	-0.707501	1.15491	1.96769	-1.30594	1.14622	-0.649704	1.01887	0.879937	-0.525407	0.464558
ANKDD1B	-0.582967	0.0589347	-0.569079	-0.910555	-0.713779	-0.244465	0.989904	1.19972	-0.174526	-0.864103	2.34232	-0.691982	0.479154	-1.05987	-1.05987	1.81207	-0.366311	-0.0575039	-0.560334	-0.338051	-0.412755	-0.127292	0.921228	-0.623307	2.60208	-0.24858	-1.05987	0.259789
ANKEF1	-0.570904	0.169229	0.176626	-0.719206	0.516692	0.621496	0.23648	-0.705533	-0.692064	-0.735048	-0.494393	0.492582	1.7812	0.0277527	-0.763868	-0.554041	0.177548	-0.670201	-0.572298	-0.619604	-0.72938	3.57125	1.16035	1.1702	-0.851387	-0.796516	-0.847475	0.220521
ANKFN1	-0.425505	-0.466751	-0.40663	-0.150917	3.69527	-0.466751	0.0253738	-0.466751	-0.102751	0.324559	-0.466751	1.29345	-0.0460334	2.84184	-0.466751	-0.466751	-0.304259	-0.407455	-0.374519	-0.420729	-0.466751	-0.127329	-0.34046	0.0603483	-0.466751	-0.466751	-0.466751	-0.466751
ANKFY1	0.0537732	-0.556935	-0.291216	1.26582	2.03362	-0.069474	-0.3193	0.418923	-0.290745	0.445799	1.41863	-0.924286	-0.781512	-0.595377	-0.606954	-0.162554	0.569259	-0.0869643	-0.243621	-0.305599	-0.0859649	-0.277258	0.148952	-1.81213	-0.179465	3.15221	-1.40031	-0.51733
ANKH	0.186759	-0.250026	-0.58687	-0.72061	0.453059	-0.590379	-0.258658	-0.414919	2.66753	0.509123	1.24212	-0.123268	-0.66303	-0.0244867	-0.439163	-0.491777	-0.124309	-0.00840291	-0.49692	-0.60295	-0.593814	-0.293856	-0.200828	-0.18752	3.64444	-0.687743	-0.692669	-0.250836
ANKHD1	0.440221	0.230451	1.6561	0.166513	1.99888	-0.741471	-1.53989	0.337915	0.069703	-0.907861	0.0882018	-0.528889	-0.379184	0.103606	-1.45666	-0.55024	0.726144	-0.931434	-0.224771	1.21139	2.46801	-0.254792	0.243914	-0.910224	-0.718643	-1.10348	-0.59439	1.10088
ANKHD1-EIF4EBP3	0.354362	0.529752	-0.17492	-0.2627	0.917836	-1.01025	-0.767275	-0.693293	1.20567	0.0797985	-0.163838	-0.767845	-1.03866	-0.417461	-1.18673	-0.913193	-0.504235	-0.824277	-0.221388	-0.281359	-0.285565	0.494895	-0.245581	2.97485	0.438628	-0.52037	0.68268	2.60047
ANKIB1	0.578246	0.116097	0.16895	-0.572602	1.87867	-0.581786	-0.127942	0.443673	1.66499	2.77038	0.937067	-0.387818	-0.103118	-0.481573	-1.01323	-0.526591	0.434661	-0.221144	-1.55116	-0.231707	0.506904	-1.15782	1.27579	-0.916735	-0.845256	-0.500259	-1.13398	-0.422709
ANKK1	-0.298725	-0.264021	-0.261371	-0.324757	-0.324757	-0.324757	0.799966	-0.0249684	-0.109086	-0.324757	-0.324757	-0.280869	-0.104295	-0.238101	-0.324757	-0.0419346	-0.18192	-0.169149	-0.324757	-0.287838	-0.2628	4.95385	-0.302302	-0.217863	-0.324757	-0.324757	-0.123935	0.338167
ANKLE1	-0.753823	-0.904685	0.423179	-0.844807	-0.824143	-0.599144	-0.366574	-0.749983	-0.499107	-0.762215	-0.722722	0.338622	-0.0863096	-0.208089	0.414003	-0.532798	-0.697156	1.78825	0.704437	-0.632906	-0.417358	-0.790071	1.50633	2.61087	-0.037108	1.78012	-0.794152	1.65734
ANKLE2	-0.741598	-1.08065	-0.629615	0.403428	-0.0769436	-0.541196	0.215982	0.0909985	-0.521946	1.68289	-0.776293	1.91532	0.50166	0.623114	-0.737925	-1.0005	-0.738434	0.241029	-0.342365	-0.0484333	0.213492	2.66957	-0.572638	0.884896	-0.453375	0.576537	-2.24244	0.485441
ANKMY1	0.938119	0.319941	0.232691	-0.953258	-0.120862	-0.811412	0.558404	-0.451821	2.00755	-0.549662	-0.32955	-0.761609	-0.253603	-0.790787	2.77199	-0.70155	-0.0917785	0.470596	1.35092	0.0526092	-0.0500649	0.403774	-0.800363	-1.48097	0.0374135	-1.51775	-0.853322	1.37436
ANKMY2	0.0271228	-0.220759	2.27641	-0.0974545	0.680294	1.48564	1.00126	0.285531	0.987401	2.29229	-0.124376	-0.732914	0.350832	-1.30418	-0.954693	-0.0803454	-0.0541464	-0.637452	-1.03806	-0.353014	0.291149	-1.31029	1.16742	-0.828478	-0.261819	-0.548253	-1.20633	-1.09281
ANKRA2	0.575008	2.09307	-0.260031	-0.746245	0.00231383	-0.0994802	-0.950065	2.14444	0.684736	-1.32069	0.328681	0.409772	2.43534	-1.08218	-1.5382	-0.179694	-0.560086	-0.0864664	-0.252832	-0.64855	-0.10042	-0.115303	0.112315	-0.635697	0.806718	-1.41603	0.501297	-0.101714
ANKRD1	-0.377431	-0.297417	-0.380255	-0.369252	-0.341557	-0.389426	-0.386404	-0.377617	-0.280617	-0.4021	-0.383785	3.2414	2.27867	-0.382943	2.85396	-0.408372	-0.304144	-0.364032	-0.382435	-0.346599	-0.381726	-0.398121	-0.227829	-0.245137	-0.362212	-0.372345	-0.408372	0.196095
ANKRD10	0.577117	0.365661	-0.936649	1.31976	0.447106	1.30654	2.90004	0.707152	-1.13181	-0.525917	-0.67615	-0.985262	0.638227	-0.578902	-1.53295	0.456979	-0.772969	0.0734339	-0.73295	0.398788	1.27279	-0.704708	0.324509	-1.36871	0.569299	-0.415817	-0.957835	-0.0367565
ANKRD11	-0.416724	-0.715626	-0.522092	-0.32248	-0.326693	-0.626527	-0.311334	-0.618846	-0.360481	-0.0430958	-0.565619	-0.39154	-0.798627	1.0158	-0.628818	-0.705828	-0.579092	-0.506455	-0.852928	0.659696	0.384063	-0.281789	-0.717312	0.868514	3.38466	0.525044	2.37622	1.0779
ANKRD12	0.0445991	-0.0790985	-0.773037	-0.626207	-0.1059	-0.33463	-0.719295	-0.391349	-0.337783	-0.0560738	-0.207116	-0.520201	-0.669626	-0.617742	-0.833655	-0.18618	0.233072	-0.514147	-0.735532	0.564434	0.692214	-0.441299	0.0801514	-0.494817	3.20498	0.550336	0.0275278	3.24637
ANKRD13A	-0.318744	0.196605	0.391708	0.514502	-0.753289	-0.862432	0.362904	0.126947	-0.680713	-0.228647	0.400752	-0.218096	-0.827426	-0.940697	-0.766044	1.98147	0.305226	-0.636459	-0.696825	1.1583	1.72867	0.990353	-0.303585	-1.38509	-0.970168	-0.639118	-0.750963	2.82087
ANKRD13B	-0.199423	-0.550834	0.381956	-0.46432	-1.02691	-0.0501324	0.0482232	-0.652506	0.78016	-0.396382	-0.586983	0.0631602	-0.256749	-0.537292	1.97297	-0.960639	-0.693503	0.527529	0.61871	-0.36418	-0.384188	-0.520389	-0.595572	1.38761	0.0968366	-0.536734	3.69159	-0.792005
ANKRD13C	2.70678	-0.00216781	-0.975943	0.642674	-0.159259	0.389281	-0.166841	0.353244	0.306383	1.4363	1.903	0.0794207	0.116005	-0.8511	-0.621552	0.0316692	0.63172	-0.779288	-1.26685	0.324827	1.21391	-0.460938	0.0337221	-1.94991	-1.01197	-0.0176321	-1.05924	-0.846238
ANKRD13D	-0.594423	-1.28398	-1.21619	-0.570349	-0.632891	0.0107109	0.195561	-0.198449	-0.872094	0.408554	-0.411601	-0.367804	0.820856	-0.650594	2.0977	0.421964	-0.9154	0.221511	0.376535	-0.938514	-1.08923	1.48236	-0.996609	-0.107218	2.58769	-0.102214	0.936017	1.38812
ANKRD16	-0.726556	0.339718	-0.549392	-0.958565	-0.967602	0.863617	-0.715728	-0.198262	-0.359382	-0.613738	-1.07226	-0.139105	0.70628	-0.208347	3.43969	0.372812	-0.733148	0.798023	1.83857	-0.479585	-0.276065	1.21513	-0.206812	-1.03998	-0.45309	-0.702505	0.739344	0.0869413
ANKRD17	1.48837	-0.0101229	0.0393463	2.35526	1.85116	-0.859534	-0.483971	-0.700581	0.297995	0.946302	0.439902	-0.777922	-1.45161	-0.0511447	-1.14126	-0.712206	0.525097	-0.905522	-1.53857	0.689313	1.32188	-0.4249	-0.36856	-1.165	0.990406	-0.505724	0.209134	-0.0575272
ANKRD18A	-0.518992	-0.0269001	0.683481	-0.579507	2.75403	-0.540029	-0.510174	-0.579507	0.396157	-0.579507	-0.481368	0.0798687	-0.281446	-0.579507	-0.424174	-0.482811	-0.403832	-0.549689	-0.532121	-0.498472	-0.579507	0.183057	0.511657	-0.424382	-0.462929	0.601112	0.152817	3.67267
ANKRD18B	-0.505673	-0.344992	0.379186	-0.486096	1.59333	-0.505673	-0.505673	-0.505673	2.27518	-0.48442	-0.414786	1.29322	-0.4348	-0.505673	-0.375982	-0.480336	-0.505673	-0.442396	-0.354086	-0.431745	-0.472444	0.192842	-0.360625	-0.420756	-0.260564	3.64589	-0.34896	-0.232622
ANKRD18DP	-0.476384	-0.393547	-0.458526	-0.550657	-0.313289	-0.455266	0.101269	-0.248197	-0.550657	-0.357054	0.0670273	4.28814	0.000763385	-0.550657	-0.176726	-0.550657	-0.223217	0.504756	-0.550657	-0.484577	-0.103681	-0.282879	0.00647342	-0.550657	1.44302	-0.550657	-0.197557	1.61404
ANKRD19P	-0.347102	-0.640614	-0.786447	-0.739255	-0.478014	0.167605	0.135088	-0.626535	3.48307	-0.639611	-0.395884	-0.605704	-0.153026	0.204195	-0.716775	-0.348484	-0.750822	-0.171052	1.27056	-0.511704	-0.480952	0.909782	-0.593507	-0.187075	2.04135	-0.573841	-0.0333771	1.56813
ANKRD2	-0.125118	-0.254481	-0.254634	-0.269093	-0.258826	-0.22057	-0.229325	-0.132077	-0.182035	-0.218074	-0.167962	-0.147614	-0.281272	-0.281272	5.0794	-0.200474	-0.181539	-0.114815	-0.204856	-0.195632	-0.220858	0.168413	-0.202747	-0.281272	-0.174045	-0.281272	-0.183986	0.0160372
ANKRD20A1	1.10179	1.26642	-0.796665	-0.796665	-0.796665	0.0923772	-0.796665	0.0992824	-0.0392683	-0.796665	1.54203	-0.344503	-0.796665	-0.796665	0.131506	-0.796665	-0.796665	-0.796665	-0.796665	1.53564	0.702833	-0.796665	0.0978891	-0.796665	-0.796665	1.68618	2.55576	0.725372
ANKRD20A11P	-0.250738	-0.319795	-0.385291	-0.35046	-0.181787	-0.385291	-0.264162	-0.385291	-0.108477	-0.333261	-0.350257	-0.385291	-0.312625	-0.385291	-0.385291	-0.385291	-0.352716	-0.323916	-0.385291	-0.0648565	0.332495	-0.385291	-0.284398	-0.385291	4.45471	-0.385291	1.56631	1.38214
ANKRD20A12P	-0.721668	-0.649014	0.423753	-0.64972	4.30208	-0.222431	-0.215512	0.288479	0.0464337	-0.801844	0.810438	-0.593826	0.504281	-0.448611	-0.712665	-0.69714	0.58969	-0.15933	-0.780179	0.429447	1.01622	-0.836269	0.102036	-0.71774	0.0275231	-0.295776	0.25676	-0.295412
ANKRD20A19P	-0.252952	-0.252952	-0.240337	-0.252952	-0.200328	-0.252952	-0.252952	0.843625	-0.218503	-0.252952	-0.227987	-0.23104	-0.208138	4.99129	-0.0392597	-0.223904	-0.215114	-0.252952	-0.20004	-0.252952	-0.236085	-0.0868512	-0.218952	-0.252952	-0.252952	-0.252952	-0.252952	-0.252952
ANKRD20A2	-0.697068	-0.697068	-0.697068	-0.697068	0.300761	1.60287	1.02652	1.48512	0.227488	0.47295	-0.697068	-0.697068	0.26178	-0.697068	-0.697068	-0.697068	-0.697068	-0.697068	-0.697068	1.73634	2.04572	-0.697068	0.435026	-0.697068	-0.697068	2.25558	-0.697068	-0.697068
ANKRD20A3	-0.701083	-0.701083	-0.701083	-0.701083	2.09	0.348322	1.22629	0.810125	0.863246	0.754075	-0.701083	-0.701083	0.301972	-0.701083	-0.701083	-0.701083	-0.701083	-0.701083	-0.701083	0.245327	1.47358	-0.701083	1.15532	-0.701083	-0.701083	2.65015	-0.701083	-0.701083
ANKRD20A4	1.1197	-0.0110781	-0.164152	-0.620022	-0.763398	-0.329732	-0.123739	0.117556	-0.417865	-0.155471	1.6451	-0.889667	0.068279	-0.889667	-0.889667	-0.889667	-0.497363	-0.889667	-0.889667	1.26611	1.77108	-0.692716	0.333981	0.224333	-0.889667	2.55833	1.78841	-0.889667
ANKRD20A5P	0.131409	-0.403145	-0.598702	0.576358	-0.795016	-0.512876	0.839278	-0.69644	-0.626498	-0.873756	-0.757249	0.125945	-0.197413	-0.692077	-0.23175	-0.326022	-0.375627	-0.423113	-0.819729	-0.0563784	0.322424	-0.710718	0.0407959	0.248905	1.94119	-0.454124	3.61223	1.7121
ANKRD20A8P	-0.283722	-0.253101	-0.443184	-0.467517	-0.404418	0.033453	0.436367	0.254649	-0.100319	-0.394433	0.0560936	0.746966	-0.385392	-0.467517	-0.371484	-0.438255	-0.315742	-0.430597	-0.467517	0.202124	0.282758	-0.467517	-0.034813	-0.467517	-0.127868	-0.230557	-0.295891	4.83495
ANKRD20A9P	-0.575467	-0.472011	-1.08029	-0.273549	0.0884061	-0.679079	0.13469	-0.111084	0.389566	0.298597	-0.634355	-0.579762	-0.827468	1.34699	-1.26867	0.621968	-0.892516	-0.887611	-1.30353	0.13952	1.31538	-0.816366	-0.268628	1.92053	3.00807	0.3159	0.430635	0.66013
ANKRD22	-0.407644	0.0659863	-0.406611	-0.478092	-0.395103	-0.407745	-0.439154	-0.285033	-0.460627	-0.457162	0.230082	-0.18291	-0.273401	-0.441989	-0.394751	0.686479	-0.0135766	-0.0663941	-0.237341	0.243306	-0.0777363	4.90274	0.0854871	-0.345166	-0.0154755	-0.299574	-0.216999	0.0884062
ANKRD23	-0.484501	-0.306518	-0.393935	-0.563281	-0.286165	-0.11518	-0.169831	0.0995362	-0.325237	-0.118753	-0.452408	-0.371492	0.35188	-0.118022	4.83596	-0.306438	-0.445552	1.08925	-0.440479	-0.366666	-0.216673	-0.22227	-0.0847429	-0.276217	-0.128182	-0.25525	0.0940477	-0.0228794
ANKRD24	-0.816477	1.33087	-0.69672	-0.612954	-0.886575	-0.643569	-0.171461	-0.696894	0.588373	-0.647021	0.484239	-0.882587	-0.140797	0.57957	1.07141	1.198	-0.534472	-0.337206	1.32971	-0.228852	-0.541572	-0.514693	-0.114808	-0.804684	-0.301555	-0.843385	3.6019	0.232205
ANKRD26	-0.484682	0.204965	-0.89331	-0.606218	-0.0514497	-0.138095	-0.938386	-0.728559	-0.519504	0.556882	-0.692216	0.0383217	-0.578928	-0.216214	-0.857536	-0.806408	-0.53811	-0.772793	-0.940312	1.01176	1.62866	-0.736303	0.431383	-0.225144	3.1013	0.538393	1.57314	1.63936
ANKRD26P1	-0.270357	-0.306564	-0.2558	-0.306564	-0.263659	-0.252762	-0.306564	-0.0336267	-0.306564	-0.306564	4.94656	-0.128046	-0.0698445	-0.106697	-0.306564	-0.306564	-0.120864	-0.100079	-0.306564	-0.270928	-0.306564	-0.228132	-0.210244	-0.103116	-0.143339	-0.306564	-0.306564	0.983138
ANKRD26P3	-0.44911	-0.44911	-0.415497	-0.44911	0.243775	-0.44911	1.34873	-0.396199	-0.269197	-0.44911	-0.420211	-0.410215	-0.44911	-0.44911	-0.44911	-0.3447	-0.417856	-0.221008	-0.287442	-0.422624	-0.44911	-0.269129	4.13994	-0.00717558	1.7003	-0.44911	-0.308014	1.24762
ANKRD27	1.00013	-0.554592	-0.384096	1.4115	-1.76389	2.29454	-0.757247	-0.483971	-0.266306	0.799959	-1.18254	0.431663	-0.321199	-0.105241	-0.239818	-0.00142577	-0.915952	-0.199129	0.375407	0.31634	0.958011	-0.34336	1.55048	-0.909381	-1.47437	-0.678465	1.91305	-0.470092
ANKRD28	3.06417	0.180052	0.384209	0.301314	0.190508	-0.255914	2.0003	-0.0383747	-0.710616	-0.367564	-0.593201	-0.377955	0.00969733	-0.764499	-0.616389	0.534704	-0.662196	-0.28297	-0.868628	1.28363	2.00726	-0.857257	0.265781	-1.01526	-0.741238	-0.463183	-0.732398	-0.873979
ANKRD29	0.321465	-0.475857	-0.398924	-0.709595	1.74664	-0.526596	-0.428722	0.044293	0.0631993	-0.474689	-0.186187	1.25252	-0.323343	-0.722839	-0.570656	-0.164508	0.360344	-0.218836	-0.526579	-0.613202	-0.668224	3.27648	-0.271905	-0.599644	-0.208962	-0.702391	-0.750177	2.4769
ANKRD30A	-0.323655	-0.323655	-0.323655	0.304045	-0.323655	0.352308	-0.323655	1.12138	-0.323655	-0.323655	-0.323655	-0.323655	0.345876	-0.323655	-0.323655	-0.323655	-0.323655	-0.323655	-0.323655	0.194312	-0.323655	-0.323655	-0.323655	-0.323655	-0.323655	-0.323655	4.8025	-0.323655
ANKRD30B	0.0829589	0.496134	-0.634161	-0.14146	-0.108955	-0.629441	2.58416	0.480364	-0.6418	0.927042	-0.638798	-0.645198	-0.349734	-0.501485	-0.607738	-0.647408	-0.585834	2.9711	-0.64152	-0.641116	-0.639179	-0.631743	-0.57344	1.77588	-0.647408	0.342871	0.793695	-0.547785
ANKRD30BL	3.86924	-0.446013	-0.325943	0.0885024	-0.446013	-0.446013	0.559049	-0.446013	-0.174667	0.0424729	-0.391419	0.295972	-0.446013	-0.161124	-0.309372	-0.349893	-0.389424	-0.446013	-0.360926	-0.340396	2.93749	-0.446013	-0.37676	-0.13905	-0.254517	-0.446013	-0.446013	-0.205123
ANKRD30BP2	-0.48439	-0.48439	-0.48439	0.281536	-0.48439	-0.48439	3.10196	-0.48439	0.605087	-0.0922174	1.25332	3.33222	-0.104371	0.272683	-0.48439	-0.48439	-0.48439	-0.319851	-0.232971	-0.48439	-0.48439	-0.48439	-0.48439	-0.48439	-0.48439	-0.48439	-0.48439	0.137233
ANKRD30BP3	-0.249447	-0.249447	-0.249447	-0.249447	-0.249447	-0.249447	-0.249447	-0.249447	-0.249447	-0.249447	-0.249447	-0.249447	-0.249447	-0.249447	-0.249447	-0.249447	-0.249447	-0.249447	1.76795	-0.249447	-0.249447	4.71768	-0.249447	-0.249447	-0.249447	-0.249447	-0.249447	-0.249447
ANKRD31	-0.000810107	-0.202512	0.191846	-0.56705	-0.116936	-0.331368	-0.175775	0.990314	1.7101	-0.318989	-0.293111	-0.531776	0.437947	-0.376469	-0.56705	-0.41453	-0.544187	-0.382192	-0.479854	-0.533401	-0.529155	4.39953	0.0541179	-0.469775	0.0155522	-0.444163	-0.477367	-0.0429387
ANKRD32	-0.0868055	1.10699	-0.996213	-0.224049	-0.560092	-0.687724	-1.4067	-0.120076	1.60775	0.637273	-0.360542	0.168244	-0.712502	-1.11869	-1.65507	0.44731	0.0343646	0.461197	-1.0887	-0.104496	0.653327	-1.00021	0.580066	-0.781023	1.44694	1.04198	0.0469627	2.67047
ANKRD33	-0.45907	0.232941	-0.45907	-0.45907	-0.45907	-0.45907	-0.45907	0.437714	1.06086	0.647164	-0.0821952	-0.100215	0.281059	-0.45907	-0.45907	-0.45907	-0.45907	4.0197	-0.45907	-0.45907	-0.45907	-0.45907	-0.45907	-0.45907	2.22531	-0.45907	-0.45907	-0.45907
ANKRD33B	-0.172079	-0.398333	-0.471016	-0.560635	-0.282357	-0.524588	0.50552	-0.479038	-0.304393	-0.468716	-0.414277	0.548781	-0.461501	-0.292399	-0.397971	-0.0487196	0.215329	1.01425	0.0130876	-0.302027	-0.387189	-0.234181	-0.296472	-0.262525	-0.437027	0.468709	-0.27922	4.70899
ANKRD34A	-0.269181	0.00354087	-0.472459	-0.892969	-0.805548	-0.749505	0.0189019	-0.240844	0.63411	3.99928	-0.0385989	0.32726	-0.074443	0.250105	0.613518	-0.240944	-0.675089	0.856198	-0.103562	-0.700437	-0.783898	-0.740235	-0.691513	1.80112	0.510341	-0.574556	-0.437696	-0.522898
ANKRD34B	-0.254949	-0.153842	-0.290728	-0.277337	-0.291945	0.444873	-0.209067	-0.283721	-0.0487686	-0.290494	-0.284949	-0.294905	-0.0313305	-0.265302	-0.250938	5.01241	-0.283718	-0.175906	0.400082	-0.298756	-0.298756	-0.137285	-0.213716	-0.264621	-0.298756	-0.255962	-0.267921	-0.133696
ANKRD34C	0.532173	-0.389398	-0.389398	-0.214929	-0.389398	-0.389398	-0.389398	0.28741	-0.234881	-0.389398	-0.389398	-0.0832598	3.94593	0.452681	-0.389398	-0.389398	2.80382	-0.389398	-0.389398	-0.389398	-0.389398	-0.0903889	-0.389398	-0.389398	-0.389398	-0.389398	-0.389398	-0.389398
ANKRD35	-0.14768	-0.161289	-0.293928	-0.28626	-0.254747	-0.280134	-0.179858	0.0102236	-0.22564	-0.0594297	-0.147297	-0.222096	-0.232617	-0.246779	-0.0408638	-0.0663424	-0.0742808	-0.152803	-0.23809	-0.204873	-0.266069	5.08547	-0.17495	-0.210455	-0.244034	-0.251808	-0.284965	-0.148411
ANKRD36	-0.30022	-0.201262	-0.373042	-0.402526	-0.344167	-0.182038	-0.335231	-0.298343	-0.24028	-0.1967	-0.353255	-0.235816	-0.378726	0.0783772	-0.363525	-0.282404	-0.326971	-0.317822	-0.428775	-0.11173	0.180835	-0.358706	-0.337683	0.169074	4.8937	-0.161154	0.317626	0.890758
ANKRD36B	-0.313756	-0.266715	-0.357288	-0.355019	-0.350632	-0.143984	-0.279938	-0.242057	-0.231712	-0.227173	-0.341917	-0.24501	-0.359225	-0.0985301	-0.355041	-0.241993	-0.313213	-0.318754	-0.377839	-0.0313854	0.289464	-0.323994	-0.310566	-0.0688311	4.90752	-0.130627	0.117406	0.970808
ANKRD36BP1	0.743314	1.14177	0.613534	1.07865	1.15199	-0.316149	-0.952241	-1.09605	0.870924	1.97674	1.40305	-0.667001	0.264183	-0.132288	-1.4532	-0.400728	0.208102	1.00367	-1.56684	0.485325	1.23886	-0.956334	-0.164992	-1.01584	-0.96055	-0.594627	-1.33408	-0.569192
ANKRD36BP2	-0.152017	-0.400596	-0.388831	-0.418661	-0.410345	-0.213509	-0.409071	-0.101975	-0.40076	-0.417682	-0.421212	-0.402432	-0.046744	-0.40805	-0.413985	1.01083	2.43764	-0.23978	-0.405951	-0.381593	-0.407388	-0.369138	-0.041199	-0.350435	-0.386752	-0.40337	0.442093	4.10092
ANKRD37	-0.322957	-0.151134	-0.341327	-0.343502	-0.05408	5.04724	-0.281979	-0.263713	-0.0112911	-0.0962509	-0.111563	-0.180777	0.263028	0.0817728	-0.0373327	-0.163591	-0.304151	-0.0565925	-0.201892	-0.238984	-0.248623	-0.217711	-0.210533	-0.305683	-0.344866	-0.363482	-0.181221	-0.358804
ANKRD39	-0.847019	-0.0959361	-0.752004	-0.738175	-0.717619	0.123293	-0.244927	0.28947	-0.613037	0.0476066	-0.74794	-0.630127	0.361847	0.168638	2.53928	-0.0322472	-0.713523	2.64765	1.96393	-0.830203	-0.878317	-0.707606	-0.789207	1.03445	-0.685374	0.496947	0.78235	-0.432202
ANKRD40	0.66618	0.290171	1.67726	0.920097	-0.389694	-1.32167	0.43426	-1.17028	-0.150471	-1.01535	-0.171769	0.50596	-1.02383	-0.311323	-0.125213	-0.73764	0.119491	-0.887352	-1.19499	1.54322	1.87602	-1.71807	-0.878658	0.940838	-0.158134	1.42386	1.18754	-0.330448
ANKRD42	0.996669	0.0344748	-0.234218	1.13533	1.67352	-1.07962	-0.245496	2.19067	0.461381	0.172486	1.94721	1.743	-0.3593	-0.352963	-1.28238	-0.626189	0.400485	-0.403208	-0.781021	-0.712779	-0.329808	-0.484844	0.186681	-1.5464	-0.500242	-1.33245	-0.259203	-0.411794
ANKRD44	2.04282	-0.101477	-0.468695	0.424534	-0.279736	0.348574	-0.575323	-0.0685704	2.70769	-0.390937	-0.56611	-1.10128	0.391094	-0.721701	-1.08192	0.753501	0.309732	-0.174175	-0.694947	0.500678	1.86786	-1.27146	-0.168425	-1.45891	-0.512959	-0.00437993	-0.858372	1.15291
ANKRD44-IT1	-0.451455	-0.451455	-0.405318	-0.451455	-0.451455	-0.451455	-0.366553	-0.451455	-0.389004	-0.451455	-0.373945	-0.425141	-0.404088	0.310177	-0.354435	-0.38508	-0.451455	-0.451455	-0.451455	-0.133098	-0.372006	-0.451455	-0.401617	1.3283	2.20233	0.0671394	1.17891	3.88944
ANKRD45	-0.404491	-0.539694	0.173347	-0.422229	-0.578155	-0.618879	0.712562	2.85389	2.29929	-0.547579	1.92534	-0.522506	-0.441678	-0.549201	-0.607771	0.250552	1.9551	-0.447544	-0.558244	-0.578839	-0.614316	-0.610899	-0.515887	-0.595021	-0.230399	0.00462857	-0.576323	-0.215056
ANKRD46	0.562389	1.74046	2.00299	1.00772	2.01781	-0.281582	0.113401	0.738254	0.0484735	0.110043	1.7406	-0.954978	0.0768108	-0.599589	-0.911091	-0.194186	0.556979	-0.404867	0.092313	-1.09752	-0.330247	-0.810227	-0.360613	-1.77227	-0.220094	-0.585029	-1.113	-1.17295
ANKRD49	0.433014	0.369509	-1.52762	-0.647815	-0.0848199	-0.543452	-0.488687	0.618905	-0.0364977	-0.941735	-0.176519	-0.334604	0.0463469	-0.584926	-1.62071	0.344438	0.666521	1.22049	3.28309	-0.0311287	0.718752	-0.378971	0.794583	-1.52067	-0.293214	-0.822273	0.214486	1.32351
ANKRD50	0.685483	-0.720916	-0.102175	2.4168	-0.152393	-0.687004	0.167664	-0.645014	-0.371343	0.765527	2.12481	0.130249	-0.955706	-0.76473	-0.971645	-0.585949	1.36192	-0.274305	-0.975077	0.890548	1.87697	-0.610432	0.371567	-1.17776	0.214054	-0.00911984	-0.871232	-1.13078
ANKRD52	0.279689	-0.394757	0.159614	0.0959716	0.0394971	-0.791536	0.251831	-0.140028	-0.186096	-0.0116101	0.00850323	0.0947062	-0.664573	-0.550164	4.73229	-0.589978	0.00255891	0.071068	-0.800785	-0.430432	-0.438192	-0.579107	-0.425679	0.659027	-0.304403	0.424647	-0.0207247	-0.491342
ANKRD53	-0.554363	-0.592724	0.0921376	-0.56519	-0.520561	-0.185406	-0.0350188	-0.150134	-0.159213	-0.577852	0.328565	-0.279001	-0.500175	-0.0326854	0.141749	0.481875	-0.20308	0.0448709	2.93435	-0.547538	-0.558708	-0.608516	-0.589898	-0.381205	3.78003	-0.361003	-0.141274	-0.260031
ANKRD54	-0.772197	-0.938597	-0.784522	0.14816	-1.32551	-0.130669	-0.645914	0.101712	1.24435	0.103994	-0.746517	-0.636367	0.954376	-0.00610925	2.54123	0.257191	-1.02283	0.292024	0.460883	-1.02687	-1.0176	-0.443944	-0.510816	1.80211	-0.0228187	2.23678	0.481832	-0.593359
ANKRD55	-0.115373	3.79691	0.442794	-0.780835	-0.528177	-0.757762	-0.580305	-0.217326	-0.898917	-0.950122	0.305715	-0.481942	0.982816	-0.306503	-0.950122	-0.196767	-0.18436	0.298594	-0.362439	-0.522103	-0.402456	0.504927	0.188087	-0.235515	-0.619454	0.000511309	0.344842	2.22528
ANKRD6	1.08176	2.84994	0.198439	0.478558	2.01392	-0.0440561	0.690688	-0.428916	2.47865	-0.996498	0.0928515	-0.995702	-0.0767619	-0.521766	-0.200785	-0.103655	-0.387042	-0.194262	-1.04619	-0.684368	-0.356466	-0.87806	-0.704971	-0.399528	-0.500792	-0.652003	-0.454867	-0.258108
ANKRD61	0.163778	-1.09327	0.321554	-1.44958	0.302078	0.197966	-0.193276	-0.322945	0.418063	0.992281	-0.0740492	0.298062	3.15878	0.0788644	-0.434474	-0.705487	-1.03113	0.0605729	-1.2612	0.484731	2.08153	-0.563721	1.1845	-0.673277	-0.301799	-0.699717	-1.16081	0.22197
ANKRD62	-0.201629	-0.201629	-0.171975	-0.201629	-0.175482	-0.201629	-0.201629	-0.201629	-0.178117	-0.201629	-0.201629	-0.201629	-0.201629	-0.201629	-0.201629	-0.201629	-0.201629	-0.178661	-0.201629	-0.201629	-0.177553	-0.201629	-0.201629	-0.0785045	5.10036	-0.201629	-0.201629	-0.10749
ANKRD62P1-PARP4P3	-0.350403	-0.350403	-0.350403	-0.350403	0.897151	-0.350403	-0.350403	2.61105	-0.350403	-0.350403	-0.350403	-0.350403	-0.350403	-0.350403	4.05335	-0.350403	-0.350403	0.245233	-0.350403	-0.350403	0.25249	-0.350403	-0.350403	-0.350403	-0.350403	-0.350403	-0.350403	-0.350403
ANKRD63	2.09884	-0.342104	-0.342104	-0.342104	-0.342104	-0.342104	-0.342104	-0.342104	-0.342104	-0.342104	-0.342104	-0.342104	-0.342104	-0.342104	1.89968	-0.342104	0.194591	-0.342104	-0.342104	-0.342104	-0.342104	-0.342104	-0.342104	-0.342104	-0.342104	4.01738	-0.342104	-0.342104
ANKRD65	-0.0262542	-0.518654	-0.565309	-0.563218	-0.550477	-0.417666	-0.381098	-0.087819	0.511118	-0.302395	-0.390359	-0.326356	-0.328026	-0.58667	-0.0326996	-0.462897	-0.00823275	-0.0791237	-0.173286	-0.311097	-0.478171	4.29912	0.969424	-0.389379	0.231694	-0.465352	-0.498223	1.93141
ANKRD66	-0.3852	-0.3852	-0.3852	-0.3852	0.0877616	-0.3852	-0.3852	-0.3852	0.0354638	-0.3852	-0.3852	-0.3852	-0.3852	-0.3852	1.0316	-0.3852	-0.3852	0.91008	-0.3852	-0.3852	-0.3852	-0.3852	4.00894	-0.3852	-0.3852	-0.3852	2.40055	-0.3852
ANKRD7	-0.789737	-0.961091	-0.588377	-0.961091	1.9019	-0.366965	2.34238	1.61921	0.400594	-0.731548	0.378071	-0.356588	1.36392	0.601941	0.845947	-0.961091	-0.360322	-0.961091	-0.625064	-0.930586	-0.961091	-0.839002	0.534621	-0.42176	0.284528	1.56839	-0.626627	-0.399472
ANKRD9	-0.557318	-0.520012	-0.680611	-0.615088	0.424372	-0.403201	-0.604771	-0.650109	-0.752314	-0.542294	-0.721188	-0.505888	0.355272	0.978206	0.642118	-0.342664	-0.714714	0.32	-0.20098	0.0990064	0.0723633	-0.0545731	0.0273105	4.2632	-0.24035	0.316633	1.3057	-0.6981
ANKS1A	-0.253505	-0.667331	-0.0646978	0.174846	-0.400308	4.30122	-0.652074	0.827928	-0.514795	1.61345	0.346698	-0.682362	0.260593	-0.196776	0.213172	-0.56468	-0.457254	-0.607725	-0.664826	-0.509467	-0.461752	-0.479851	-0.461764	-0.669262	-0.236924	0.52678	0.169322	0.111344
ANKS1B	1.94083	0.12154	0.170122	-0.770365	0.52733	-1.08393	-1.05365	-1.08582	-0.886951	1.47019	-0.466993	-0.730339	0.605364	-0.396897	-0.228703	-1.00711	0.320883	0.756516	0.425151	-0.706734	-0.820353	-0.781326	-1.05171	0.0217079	2.38174	1.97017	-0.136032	0.495366
ANKS3	-0.634449	-0.679015	-0.730804	-0.652715	-0.986841	0.098205	2.21063	0.645542	-0.700452	-0.441199	-0.593643	-0.499013	0.591308	-0.781769	-0.503581	0.128733	-0.669908	1.19252	2.0679	-0.508639	-0.360991	0.622016	-0.316941	-0.317713	2.91368	-0.808683	-0.319832	0.035651
ANKS4B	-0.15035	5.09772	-0.201474	-0.105068	-0.203412	-0.213189	-0.213189	-0.213189	-0.195434	-0.0684334	-0.213189	-0.155553	-0.171222	-0.213189	-0.213189	-0.213189	-0.213189	-0.213189	-0.195706	-0.203236	-0.190735	-0.0592627	-0.213189	-0.213189	-0.213189	-0.213189	-0.213189	-0.213189
ANKS6	-0.769631	-0.467217	2.72569	-0.625306	1.37805	-0.432465	1.08652	-0.352764	0.524662	-1.6764	-0.100755	0.511568	0.120696	1.13844	0.290744	0.137764	-0.398095	1.07303	1.10915	-1.63342	-1.73688	-0.90465	0.120174	0.23919	-0.502299	-0.849718	0.238896	-0.244982
ANKUB1	-0.494372	-0.494372	1.6993	-0.227342	3.77915	-0.169879	-0.494372	-0.494372	-0.494372	-0.494372	-0.360641	-0.494372	0.0608046	0.77818	2.22126	-0.494372	0.37667	-0.131386	-0.494372	-0.494372	-0.494372	-0.494372	-0.0487066	-0.494372	-0.494372	-0.0674642	-0.494372	-0.494372
ANKZF1	0.19281	-1.067	-0.53952	-0.525355	-1.02038	1.62037	-0.522824	-0.765328	1.60132	-0.898326	-0.902705	-0.685572	1.13363	1.26288	1.22377	0.548301	-0.952494	-0.738205	-0.155679	-0.509684	0.391144	1.1299	-0.723208	-0.87405	2.17302	-1.2546	0.0545188	0.80326
ANLN	-0.239199	-1.09322	-0.0802262	-0.224221	-0.77253	2.18247	-0.158917	-0.208914	1.97662	1.615	-0.0756627	2.62373	0.575707	-0.710776	-0.516174	-1.00661	-0.184969	0.424345	-0.698208	0.046015	-0.661869	-0.528058	0.618331	-0.317234	-0.896321	0.286466	-0.980333	-0.995245
ANO1	0.663077	0.992729	-0.77166	-0.921867	-0.762818	0.645655	-0.343299	-0.228947	1.25079	1.00685	-0.229876	-0.269587	-0.702321	-0.745417	-0.465546	-0.737071	0.381075	2.05292	-0.759894	-0.360292	-0.305133	-0.113024	0.318717	-0.0316333	3.24357	-0.811084	-1.02971	-0.966192
ANO10	-0.388428	-1.29297	0.198592	2.85466	0.267302	0.504942	-0.107177	-0.887361	-0.959292	-1.04461	0.766332	0.471538	0.410906	1.01065	-0.139204	-0.312227	-0.651776	0.318336	1.09884	-0.390797	-0.284239	0.917261	-0.551119	1.17078	-1.8517	-0.980866	1.11964	-1.26802
ANO1-AS2	-0.357688	-0.481655	-0.481655	-0.481655	-0.481655	0.0107438	-0.481655	-0.0310679	1.73109	2.30633	-0.0455219	0.835327	-0.481655	-0.481655	-0.081021	-0.481655	-0.481655	-0.0805706	-0.18859	-0.325973	-0.306754	-0.481655	-0.481655	-0.481655	3.75852	-0.481655	-0.481655	-0.481655
ANO2	-0.279315	-0.491626	-0.420774	0.766294	0.315452	-0.43037	-0.446463	-0.179805	0.0956073	-0.24265	-0.395221	-0.188492	4.84153	0.0843055	-0.338019	-0.413232	0.104945	0.309548	0.0968596	-0.462357	-0.506138	-0.128047	-0.432534	0.228416	-0.280704	-0.424529	-0.380587	-0.402092
ANO3	-0.208833	-0.199335	-0.215237	-0.218275	-0.197385	-0.217037	-0.213206	0.014869	5.09246	-0.207108	0.0195305	-0.199809	-0.219523	-0.213915	-0.219523	-0.219523	-0.126005	-0.219523	-0.211138	-0.205134	-0.217482	-0.215845	-0.201001	-0.214021	-0.12502	-0.212503	-0.219523	-0.21095
ANO4	-0.256512	-0.412462	-0.406103	0.442849	-0.377858	-0.250854	-0.414643	1.43473	1.92224	4.20789	0.332941	-0.417611	-0.377354	-0.313249	-0.337757	-0.411158	-0.397279	-0.0117818	-0.405319	-0.41645	-0.420409	-0.418738	-0.416072	-0.406165	-0.413561	-0.222056	-0.420976	-0.41628
ANO5	-0.620092	-0.119147	-0.422302	-0.617102	3.59299	-0.455709	2.64858	0.978497	-0.595381	-0.600779	0.0926644	-0.550409	-0.533041	0.686659	-0.567845	0.22127	0.429783	-0.244542	-0.374831	-0.602904	-0.618279	-0.584831	-0.469978	-0.0929499	0.051494	-0.608861	-0.612534	0.589586
ANO6	1.96855	0.632063	0.523109	1.25834	0.188815	-0.423899	-0.537003	-1.31137	-0.037688	1.43503	0.736746	0.743304	-1.1044	-0.302556	-1.31779	-0.648441	1.05077	-0.611708	-1.28517	0.922275	1.35229	-0.736625	0.203256	-1.45883	-0.585719	1.19815	-0.868842	-0.98265
ANO7	-0.616599	-0.85893	-0.565201	-0.430852	-0.0607707	1.12451	0.218595	-1.00798	1.53159	-0.766597	-0.47959	-0.391656	-0.740309	0.105436	2.50967	-1.04862	-0.920101	0.284974	2.3827	-0.464445	-0.497974	-0.83687	-0.255564	1.41806	0.342047	-0.0560119	0.989508	-0.909011
ANO8	-0.73058	0.0138804	-0.469345	-0.498601	-0.278661	1.72262	-0.699389	-1.27767	-1.05455	1.54876	-0.172299	0.560609	-0.875564	0.12864	1.54948	-0.828672	-0.926296	-0.15139	-1.01651	0.228242	0.061628	0.487036	1.00467	-0.309944	0.630019	-0.758093	2.87127	-0.759281
ANO9	-0.322806	-0.389748	-0.450021	-0.507235	-0.495532	-0.465754	1.29756	-0.132371	-0.447512	-0.469039	-0.395912	-0.453154	-0.182581	-0.490767	-0.333933	1.10978	-0.280152	0.166165	-0.276191	-0.423016	-0.459815	3.80068	-0.15067	-0.475496	-0.448651	-0.471898	-0.290328	2.4384
ANP32A	-0.606542	-0.777288	1.54179	1.70246	0.507481	-0.267962	-1.35847	-0.874291	-0.984566	-0.442446	-0.605461	-1.02736	-1.05074	1.17868	0.279692	-0.495517	-0.235806	-1.17224	0.668239	1.47111	0.953241	-1.46656	-0.00799415	0.781396	-0.535619	1.94288	0.0888715	0.793013
ANP32A-IT1	-0.705422	-0.51237	0.19574	-0.676085	0.703387	-0.5697	-0.872246	-0.944059	-0.155731	-0.350521	-0.654876	-0.766988	-0.632	1.77887	-0.784864	-0.603001	-0.703265	-0.373858	-0.799521	0.0191087	1.40343	-0.880681	0.391231	0.815401	2.75196	-0.00214357	0.805379	2.12283
ANP32AP1	-1.04803	-0.182214	3.38149	-0.100728	2.34345	0.0963315	-1.00259	-0.210127	-1.03152	0.2886	0.440874	-0.330085	-0.558037	0.0237995	0.87426	-0.308745	1.06569	-0.529641	0.115031	0.126255	-0.0462064	-0.967399	0.490493	-0.523689	-1.18119	0.0972869	-0.852248	-0.471108
ANP32B	-0.820842	-0.23588	-0.366794	-0.521821	-0.860596	-0.611625	-0.687684	-0.769364	0.189112	-0.293983	-0.907031	-0.398564	-0.693457	0.369392	-0.985683	-0.47842	-0.671688	-0.640582	0.366373	1.52933	1.13606	-0.141492	-0.172285	1.86545	-0.0930862	0.169776	3.20106	1.52433
ANP32C	0.609181	-0.366679	2.40225	2.79754	-1.14329	-0.198121	-0.832924	-1.03291	0.0184259	0.223605	-0.602978	-0.478169	-0.585902	0.996883	-0.835786	-0.0436306	-0.187849	-0.743159	-0.445804	0.986353	0.106408	0.483605	-0.0869913	0.450987	1.25398	-0.242208	-1.50807	-0.994749
ANP32D	1.18443	1.48461	-0.566581	-0.566581	-0.566581	0.951138	-0.566581	-0.566581	2.05208	-0.566581	0.693552	0.221399	-0.566581	-0.566581	2.56242	-0.566581	-0.566581	-0.566581	-0.566581	-0.566581	-0.566581	-0.566581	2.18199	-0.566581	-0.566581	-0.566581	-0.566581	-0.566581
ANP32E	-0.523715	0.504489	1.38501	0.357556	-1.14361	-0.501052	-0.951194	-1.24141	0.48196	1.85172	0.555443	-0.887822	-1.59017	-1.5359	0.319659	0.302511	0.698029	0.585181	1.79058	-0.137382	-0.525548	-1.5935	-0.936527	0.516654	0.648184	1.30233	-0.321077	0.589625
ANPEP	0.267748	4.10366	-0.658965	-0.877239	-0.640039	-0.328728	0.446911	-0.161438	1.1124	-0.618732	0.229684	-0.00523521	-0.684662	0.676734	0.0414163	-0.727067	1.05592	0.392664	-0.238893	-0.522534	-0.767879	0.064551	-0.82739	0.151195	0.704753	-0.649564	-0.829155	-0.710118
ANTXR1	0.195554	-0.506756	-0.0707272	0.0670097	0.547365	-0.554981	-0.883876	-1.2308	1.00081	-0.802904	0.588494	-0.325264	-0.624955	0.40558	-0.152323	-0.967075	1.0705	0.0280201	-1.32766	0.559265	0.93416	0.448562	0.160071	0.518653	3.62659	-0.876338	-0.907314	-0.919659
ANTXR2	-0.0985478	-0.165389	-0.376202	-0.397142	0.153178	-0.517354	-0.221775	-0.249742	-0.0323637	-0.145359	0.848024	4.61641	-0.524173	-0.204543	-0.493232	-0.26871	0.585143	-0.233285	-0.540538	-0.381409	-0.520913	-0.342945	-0.168388	-0.368619	1.26331	-0.50023	-0.56591	-0.149297
ANTXRL	0.979885	0.555437	-0.413601	-0.788649	0.782727	-0.788649	3.09265	-0.0497897	0.0824385	2.11942	0.287184	-0.788649	-0.788649	-0.788649	-0.788649	0.742568	-0.0542664	-0.788649	-0.0853806	-0.788649	-0.788649	-0.788649	0.170125	-0.788649	-0.788649	-0.788649	1.15614	0.886899
ANTXRLP1	0.0438843	-0.189391	-0.336329	-0.449966	-0.347673	-0.383988	-0.188515	-0.28077	0.0487389	-0.247695	-0.26786	-0.449966	0.155079	-0.197319	-0.449966	0.268661	0.505957	-0.398429	-0.272575	-0.305488	-0.342181	-0.353255	0.638932	-0.213041	-0.228036	-0.449966	-0.209078	4.90024
ANXA1	1.40794	-0.209659	-0.630902	-0.0643508	-0.468457	-0.353327	-0.565174	0.27486	0.230251	0.177746	1.02843	0.339445	-0.648414	-0.682308	-0.634214	-0.218572	-0.244282	-0.488831	-0.678618	0.366366	0.2423	4.28665	0.411301	-0.698551	-0.634587	-0.610652	-0.612191	-0.322204
ANXA10	-0.217764	5.07996	-0.217764	-0.217764	-0.0250804	-0.209124	-0.217764	-0.196999	-0.217764	-0.217764	-0.217764	0.242407	-0.217764	-0.217764	-0.217764	-0.217764	-0.217764	-0.217764	-0.217764	-0.212104	-0.217764	-0.106015	-0.217764	-0.217764	-0.217764	-0.217764	-0.217764	-0.217764
ANXA11	0.30102	-0.374614	-1.00141	0.820767	-0.747907	-0.208677	0.0840311	-0.491467	-1.22339	0.0173128	-0.898929	-0.731875	-0.815569	-0.538131	2.21422	0.0722877	-0.712474	0.0936134	0.124952	0.907039	0.972823	0.25455	-0.595126	2.82291	-1.1704	-1.18145	1.19177	0.814122
ANXA13	-0.339672	0.706266	-0.234941	-0.336138	-0.259396	-0.33725	4.90473	-0.356543	-0.343647	-0.272375	-0.196316	-0.358495	-0.0444529	-0.249517	-0.309238	-0.284914	-0.223347	-0.0213124	-0.332181	-0.343031	-0.34584	-0.338315	-0.294258	0.179443	-0.145772	-0.137977	0.672898	-0.358409
ANXA2	0.0931522	-1.14945	-0.601322	1.10154	0.38803	2.0018	-0.966278	0.185761	0.345796	-0.732774	0.480792	1.64339	0.031247	-1.38752	-0.872584	0.107051	-0.414298	-0.555458	-0.658155	0.174137	-0.277299	2.79678	-0.428533	0.765369	-0.877923	0.459223	-0.225088	-1.42737
ANXA2P1	-0.990935	-0.153191	-0.917871	1.01171	1.15127	2.55578	0.791103	0.0505307	0.396429	-0.328369	0.162236	1.39318	1.6643	-0.550927	-0.876532	0.347316	-0.933411	-0.417102	-1.2287	-0.456593	0.925415	0.894157	-0.381148	-1.2287	-1.2287	0.152842	-0.575406	-1.2287
ANXA2P2	0.224922	-0.798854	-0.866229	0.6276	0.519107	0.453427	-0.712651	2.5515	0.192919	-0.738997	0.233082	3.24233	0.760716	-1.07751	-0.693713	0.260776	-0.099933	0.380204	-0.609323	-0.744845	-0.650148	0.732011	-0.726851	-0.310448	-0.734295	-0.621032	0.0098114	-0.803583
ANXA2P3	-0.208653	-0.889735	-0.426914	1.73463	2.12456	-0.337919	-0.889735	-0.510441	-0.889735	-0.371488	1.94731	1.98495	-0.311985	-0.889735	-0.889735	-0.103523	0.403167	-0.889735	-0.142895	-0.126937	0.819323	0.929227	-0.889735	-0.889735	1.00357	0.491372	-0.889735	-0.889735
ANXA2R	-0.251626	0.10375	-0.844175	-0.717674	-0.75947	-0.525824	-0.498134	0.284949	-0.728594	-0.528364	-0.419736	-0.354678	0.00554401	-0.66373	-0.00438566	1.42427	0.257914	1.39986	0.471153	-0.61725	-0.809946	0.166322	-0.509954	-0.354983	0.146501	-0.662144	1.02489	3.96552
ANXA3	-0.468984	-0.485508	-0.371394	-0.536401	2.2802	0.675476	-0.434672	2.37872	-0.501114	0.17813	-0.52037	-0.292222	0.972184	-0.209737	-0.508798	-0.488821	-0.336105	-0.451297	-0.494591	-0.504453	-0.532786	3.19099	-0.15478	-0.537897	-0.522718	-0.501108	-0.538293	-0.283656
ANXA4	0.408682	1.44855	-0.594456	2.58254	0.677419	2.67053	-0.255431	-0.548245	-0.582031	-0.000204813	0.383786	-0.982698	-0.500308	-1.08622	-0.614933	0.120343	-0.190294	0.120762	-0.0289575	0.365823	0.498582	0.878926	-0.322128	-1.27697	-1.39431	-0.78762	-0.00351866	-0.98761
ANXA5	0.912135	-0.263031	-0.347085	2.6632	0.559459	-0.271657	-0.042777	-0.571184	-0.789328	-0.319027	-0.184501	-0.82152	-0.763467	-0.372295	-0.958583	0.788898	0.0138386	0.614248	0.409978	1.48871	1.5486	-1.48198	-0.342951	-0.679002	-1.28698	1.75404	0.0837052	-1.34145
ANXA6	-0.00814786	-0.391536	-0.100999	-1.12812	-0.644422	2.13034	-0.592992	-0.560965	-0.487853	-0.849583	-0.181897	-0.0283446	-0.278934	-0.208429	0.180842	0.535916	0.493682	0.36606	1.54268	-0.788005	-0.982856	-0.750881	-0.578586	2.13185	-0.023339	-0.527466	-0.997122	2.72912
ANXA7	0.362676	0.40286	-0.212473	0.548215	0.777694	-0.766443	-0.708547	0.051796	-0.635861	2.12183	-0.983682	0.945134	-0.717624	-0.737655	-0.568674	0.188411	0.515971	-0.0855833	-1.40161	0.179195	-0.0942807	3.29506	0.137981	-0.657301	-1.24194	-0.655571	-0.706772	0.647192
ANXA8	-0.195502	-0.195502	-0.195502	-0.195502	-0.195502	-0.195502	-0.195502	-0.0421087	-0.195502	-0.195502	-0.195502	-0.186839	-0.195502	-0.195502	-0.195502	-0.195502	-0.195502	-0.195502	-0.195502	-0.195502	-0.195502	5.10038	-0.179387	-0.195502	-0.195502	-0.195502	-0.195502	-0.195502
ANXA8L1	-0.188645	-0.186663	-0.200601	-0.200601	-0.200601	-0.200601	-0.200601	0.00530507	-0.200601	-0.195467	-0.200601	-0.200601	-0.200601	-0.200601	-0.200601	-0.200601	-0.200601	-0.200601	-0.192621	-0.200601	-0.196141	5.09838	-0.132137	-0.200601	-0.200601	-0.200601	-0.200601	-0.200601
ANXA9	-0.240024	0.259185	0.0111382	-0.212046	-0.274541	-0.266201	-0.249591	-0.286075	-0.150169	-0.0971915	-0.200682	-0.263582	-0.265374	-0.23842	0.145311	-0.171111	-0.240061	-0.249605	-0.270575	-0.24517	-0.221229	5.06017	-0.249992	-0.271114	-0.175865	-0.245152	-0.128996	-0.263036
AOAH	-0.390438	0.485311	-0.0671684	-0.955464	-0.0507772	-0.896773	-0.821343	-0.148582	-0.993323	-0.426932	0.629351	-0.232217	0.241116	-0.306875	-0.643028	1.02578	3.74147	0.219667	0.0671757	0.471219	-0.241968	-0.849417	1.57576	-0.826867	-0.515313	-0.602517	-0.737459	1.24961
AOAH-IT1	-0.271849	-0.271849	-0.271849	-0.271849	3.31074	-0.271849	-0.271849	-0.271849	-0.271849	-0.271849	-0.271849	-0.271849	-0.271849	-0.271849	-0.271849	-0.271849	3.75734	-0.271849	-0.271849	-0.271849	-0.271849	-0.271849	-0.271849	-0.271849	-0.271849	-0.271849	-0.271849	-0.271849
AOC1	-0.284247	1.66948	-0.439771	-0.442014	-0.36818	-0.449199	-0.449199	0.737239	-0.210365	-0.449199	-0.302836	-0.337435	-0.265218	-0.345181	-0.292714	-0.309891	-0.133733	-0.221013	-0.360971	-0.427853	-0.425421	4.50069	-0.157773	-0.323723	0.505241	-0.449199	-0.449199	0.481687
AOC2	-0.424511	-0.395607	-0.855108	-0.702954	0.359215	-1.06997	1.1672	-0.793463	0.769137	-0.422763	-0.445711	-0.116878	-0.665231	3.8248	-0.313925	0.102795	-0.435983	-0.79351	-0.890503	0.498153	1.34217	-0.212234	-0.288055	-0.142793	0.0135741	1.43114	-0.22226	-0.316722
AOC3	1.65483	-0.568618	-0.69898	-0.689445	-0.605296	-0.554527	0.116697	0.376825	-0.45053	-0.388043	-0.408325	0.619962	-0.628305	-0.201505	0.0578448	-0.607926	4.28465	0.160699	0.0959522	0.119734	-0.689415	-0.176928	0.0848299	0.798555	-0.408767	-0.395007	-0.71927	-0.179698
AOC4P	-0.156851	5.08163	-0.225403	-0.248195	-0.248195	-0.136401	-0.0960958	-0.154636	-0.22984	-0.187595	-0.248195	-0.229615	-0.171374	-0.248195	-0.248195	-0.248195	0.186244	-0.090104	-0.114143	-0.174923	-0.248195	-0.193295	-0.129256	-0.248195	-0.248195	-0.248195	-0.248195	-0.248195
AOX1	0.0763364	5.04218	-0.254463	-0.261185	-0.241071	-0.239749	-0.239609	-0.122353	-0.233158	-0.226937	-0.223357	0.504079	-0.251965	-0.209518	-0.249853	-0.225921	-0.111055	-0.243408	-0.253942	-0.218689	-0.255043	-0.152186	-0.256144	-0.258058	-0.259096	-0.256292	-0.259634	-0.119914
AOX2P	2.16476	-0.427285	0.705617	-0.427285	-0.427285	-0.427285	-0.427285	-0.427285	-0.000497592	-0.427285	-0.427285	2.90262	-0.427285	-0.427285	-0.427285	-0.427285	0.631974	-0.427285	-0.427285	-0.427285	-0.427285	2.99579	-0.427285	-0.427285	-0.427285	-0.427285	-0.427285	-0.427285
AP1AR	1.22409	0.963975	0.0536723	1.60125	0.556954	0.174051	0.0393225	-0.230175	-0.592021	0.797075	-0.587598	0.125169	0.732643	-0.968843	-1.50059	1.13957	-0.292831	0.806016	-0.925353	0.468675	1.48565	-0.311027	1.37818	-2.02581	-1.63604	-0.311381	-1.04388	-1.12074
AP1B1	-0.72458	-0.951044	-0.575707	-0.510179	-0.108994	-0.228359	-0.32145	-0.429559	-0.460626	-0.42712	-0.75045	-0.680524	-0.453301	0.351995	4.03916	-0.400439	-0.175685	-0.444762	-0.294151	0.198518	-0.141667	1.27574	-0.400442	0.530479	-0.092488	1.36147	-0.532038	1.3462
AP1B1P1	-0.400481	-0.400481	0.939789	0.705929	0.693825	4.36488	-0.400481	-0.400481	0.641704	1.46446	-0.400481	-0.400481	-0.400481	-0.400481	-0.400481	-0.400481	-0.400481	-0.400481	-0.400481	-0.400481	-0.400481	-0.400481	-0.400481	-0.400481	-0.400481	-0.400481	-0.400481	-0.400481
AP1G1	1.49022	0.809989	0.654669	2.3132	1.93714	-0.61033	-0.488501	0.208803	0.194007	1.03136	0.523919	-0.280726	-1.27813	-0.243881	-1.88325	-0.502067	0.735375	-1.29099	-1.39062	-0.055625	0.599614	0.474689	-0.815972	-0.796334	-0.890048	0.10939	-0.245389	-0.310506
AP1G2	-0.525449	-0.340367	-0.316214	0.00877464	0.823922	-0.342919	-0.183577	-0.312213	-0.666102	-0.887533	-0.324156	-0.939268	-0.226843	-0.412257	1.30641	0.562438	-0.307494	-0.133747	-0.765789	0.0108314	0.26288	3.90029	-0.694982	-0.648346	1.1895	-0.4175	-0.944205	1.32392
AP1M1	-0.247356	-1.07907	-1.05523	-0.0328923	-1.02927	1.17932	0.168442	-0.312355	-1.04515	-0.807412	-1.03964	0.86685	0.360816	1.11888	1.95407	-0.630133	-1.13447	0.0298989	2.31277	0.127758	-0.431968	-0.796015	-0.806666	2.12563	0.315935	-0.309177	0.26032	-0.0638903
AP1M2	-0.206002	-0.195968	-0.214296	-0.214525	-0.215647	-0.21104	-0.215647	0.0538812	-0.213501	-0.212114	-0.214404	-0.213471	-0.199347	-0.208747	-0.215647	-0.209769	-0.206901	-0.202055	-0.215647	-0.212838	-0.212506	5.08585	0.134172	-0.215647	-0.207521	-0.215647	-0.215647	-0.209363
AP1S1	-0.32492	-0.50056	0.628066	-0.456771	0.533656	0.0310347	0.248947	-0.0321811	0.453134	0.142931	-0.274309	-0.689604	3.9851	-0.87463	1.07537	-0.736147	-0.814716	-0.187961	-0.669807	-0.570059	-0.684733	-0.422219	-0.179219	1.6414	-0.51429	-0.202871	0.483966	-1.08861
AP1S2	0.0774226	0.0986134	-0.129605	1.7325	1.62601	-0.553375	-0.230285	0.227766	-0.576146	1.15912	-0.815685	-1.17138	0.192855	0.259689	-0.71457	0.263975	0.526773	-1.11649	0.0887994	1.12107	1.58995	-1.93095	-0.459429	-0.824424	-1.78953	1.78352	0.00379557	-0.439982
AP1S3	0.347098	-0.00603289	-1.05742	1.17954	0.664293	0.155441	-0.642494	-1.09577	-0.369659	2.40641	-0.3523	-0.665183	-0.569846	-0.256581	-0.65401	-0.509921	-0.451458	-0.353123	-1.02445	-0.0332899	-0.0602373	-0.262822	-0.907543	0.182485	-0.925479	1.34234	2.97695	0.943063
AP2A1	-0.481709	-0.752978	-0.762545	0.0703486	-0.655029	0.0853827	0.0226301	0.0256335	-0.386674	-0.295538	-0.390845	0.439341	-0.302787	-0.203313	4.24395	-0.680007	-0.388033	-0.570995	0.61236	-0.276082	-0.458641	-0.000510191	-0.575783	1.90126	0.7432	-0.273506	-0.205368	-0.483766
AP2A2	-0.382914	-1.64426	-1.46879	1.46307	0.509705	0.913404	-0.468544	-0.805536	-0.478185	-0.521559	-0.186456	0.693639	-0.987382	0.150772	0.0563076	-0.645259	-0.230017	-0.712724	-0.412621	0.261214	-0.0493013	-0.63189	-0.0892339	2.31272	1.11522	-0.251188	2.74348	-0.253673
AP2B1	1.88061	0.330715	0.899946	0.862009	-0.169719	-0.219358	-0.952456	-0.865655	-0.285664	-0.963381	-0.0743178	1.4714	-1.26234	1.03568	-0.499765	-0.85322	-0.522175	-0.845404	-0.553241	0.913867	1.24503	-1.39904	-0.657845	-0.510562	-0.11925	-0.0873253	2.59554	-0.394065
AP2M1	-1.30516	-1.3389	0.469213	-1.05366	-1.0051	-0.188619	0.839454	-0.684703	-0.385146	-0.566944	0.323757	2.98223	0.023308	-0.15137	2.12198	0.64253	-0.248965	-0.852657	0.436857	-0.147595	-0.523255	0.191707	-0.080695	1.4182	-0.668987	-0.00861069	0.813481	-1.05237
AP2S1	-0.707698	-0.724386	-0.889305	-0.38085	-0.967429	1.04361	-0.321507	0.104634	-0.640137	-0.316815	-0.328999	0.292287	-0.28224	-0.678425	3.75497	-0.632797	-0.475278	-0.247639	1.36268	-0.33931	-0.693895	0.94134	-1.01798	0.638231	1.33569	0.341294	0.206255	-0.376301
AP3B1	1.17172	-0.634319	0.245758	2.10248	1.96898	-0.274403	-0.600536	1.07149	0.585865	0.274728	0.398652	-0.402852	-0.654427	-0.791085	-2.19731	-0.371166	0.33286	-0.761757	-0.339872	0.97985	0.657076	0.564065	-0.109501	-1.94749	0.55226	-1.32061	-0.367342	-0.133123
AP3B2	-0.507257	-0.396638	0.0724823	-0.0588925	0.489656	0.744184	-0.193783	-0.44402	-0.161719	-0.457057	-0.423393	-0.56171	0.895962	-0.296628	4.13932	-0.566685	-0.278616	2.10713	-0.226962	-0.580148	-0.597253	-0.277045	-0.486495	-0.0951782	-0.607261	-0.504159	-0.36399	-0.363841
AP3D1	-0.649074	-1.0554	-0.726672	-0.00488027	-0.405884	-0.123442	0.228114	-0.697898	-0.604021	-0.795719	-0.893052	0.206815	0.311979	2.59215	2.57669	-0.743797	-0.893398	-1.02708	0.00941343	-0.16352	-0.364061	-0.123915	-0.234588	1.8543	0.709395	-0.0715054	1.4793	-0.390246
AP3M1	0.895733	0.444152	1.68544	2.24709	1.61937	-0.795005	-1.01314	-0.894658	-0.174426	0.977431	-0.708468	0.831463	-0.372998	0.927808	-1.05061	-0.825794	0.149375	-0.60774	-1.33811	0.883527	1.24942	-0.930576	-0.494895	-0.46168	-1.36637	-0.541377	-0.156778	-0.178188
AP3M2	0.247647	0.27277	0.918937	0.231601	-0.567137	0.50727	3.64717	0.691585	-1.23652	-0.668347	-0.633594	-0.639454	0.633407	-0.58705	-1.06205	-0.399213	0.669493	-0.153086	-0.114696	0.747492	1.33997	-1.20089	0.0531532	-0.749166	-1.18216	-0.19095	0.125856	-0.702046
AP3S1	1.55335	0.0800299	-0.868333	0.401715	-1.05048	-0.685212	-0.704193	1.19931	-0.0345538	-0.735678	0.0420489	-0.183419	-0.00731783	0.583331	-0.768618	1.87277	0.508855	0.24934	0.389367	1.78446	1.76974	0.325203	-0.776892	-1.00828	-2.11174	-1.03173	-1.02444	0.231386
AP3S2	0.389808	-0.208553	1.20278	0.218789	2.55179	-0.336405	-0.623547	0.174616	-0.711481	-0.637858	-0.0851679	-0.822934	-0.571417	-0.0332088	0.790331	-0.824594	-0.0913164	-1.77593	-0.0475333	0.35117	0.0277824	-0.61058	-0.557187	0.148186	-0.80537	3.18977	-0.445443	0.143498
AP4B1	1.61428	-0.784781	-1.25816	-0.642607	-0.838153	-0.24129	-0.410089	-0.133623	0.214528	0.790316	0.74135	1.75295	1.09023	-0.440036	-1.07458	0.743577	0.0185713	0.727265	-0.653813	-0.892082	-0.348358	1.613	-0.804976	-1.69254	1.24865	-0.217028	-1.44885	1.32625
AP4B1-AS1	-0.96335	0.106736	-0.25255	-1.42205	0.360797	-0.414452	1.22443	0.03123	-0.47043	-0.0161573	0.065597	1.79232	-0.990791	1.45386	-1.10003	0.122225	-0.163856	1.43302	-0.969841	-0.191584	2.17629	-0.617432	0.299612	-1.60268	0.588264	-0.600435	-1.13653	1.25778
AP4E1	0.704787	-0.313031	-0.194066	0.429285	3.25926	-0.465348	-0.766008	0.434447	-0.273198	2.26105	-0.0253497	-0.417075	-0.771993	-0.635971	-0.671033	-0.564055	0.356304	-0.720585	-1.24858	-0.0249309	0.163953	0.83923	1.22787	-1.08334	-0.834694	0.126772	-1.02615	0.232456
AP4M1	-0.833968	-1.10859	0.787414	-1.22241	-0.769651	1.62421	0.221298	0.267085	-0.00842875	0.202392	-0.083308	-0.364483	1.52187	-1.21718	1.34221	-0.630814	-0.478238	0.917326	1.33201	-0.985301	-0.763725	-0.37019	-0.404161	0.706822	2.54597	-0.522215	-0.742739	-0.963199
AP4S1	-0.797821	0.401013	0.715143	-0.380532	3.62582	-1.01115	-1.44426	-0.198776	-0.978036	0.66764	0.24287	-0.78671	0.0570225	-0.238091	-0.980963	0.447224	0.607841	-0.501649	-1.24638	-0.28583	0.0729353	-0.258669	-0.476543	-0.508309	1.37562	0.795426	0.647024	0.438146
AP5B1	-0.711384	0.193052	1.41699	-0.656787	0.21117	-1.65567	0.892085	-0.801108	-1.02854	-1.52395	-0.986832	-1.47891	-0.751042	0.0626966	2.22753	0.574511	-0.559971	-0.202181	0.778592	0.344961	0.451374	1.53758	-0.301035	-0.00968731	-0.510715	0.914391	1.59901	-0.0261359
AP5M1	0.067856	-0.174659	0.136855	0.315858	4.64382	-0.665446	-0.708842	-0.166406	-0.182209	0.40446	0.449774	-0.675017	-0.250074	-0.333583	-0.587943	0.0879419	0.421197	-0.611278	-0.719027	0.043778	0.24021	-0.0910883	0.458396	-0.810843	-0.52132	0.208845	-0.741614	-0.239642
AP5S1	-0.437759	-0.702025	0.00734571	-0.0259199	-0.470686	-0.274273	-0.257199	-0.278948	-0.208319	-0.601797	-0.408996	-0.565501	0.328457	-0.565879	4.56892	-0.412434	-0.0384601	-0.738307	0.504249	-0.453884	-0.569767	-0.320214	-0.438169	0.799104	0.51957	0.875897	0.393065	-0.228067
AP5Z1	-0.822208	-0.659629	-0.314479	-1.06698	-0.778381	2.0061	1.79497	0.201278	-0.756614	-0.260847	-0.545053	-0.878192	2.05418	-0.42639	2.49753	-0.029541	-0.764846	0.888332	0.18136	-0.796341	-0.838941	-0.174697	0.123367	0.979833	-0.375583	-0.345055	-0.43753	-0.455641
APAF1	-0.00507212	0.542744	0.167105	-0.137075	0.360726	-0.367784	-0.138505	-0.185281	1.21869	3.54856	-0.0897436	1.61327	-0.575866	0.356675	-1.34086	0.486157	0.892575	-0.302956	-1.15966	-0.425368	-0.203885	-0.883724	0.304262	-1.23615	-0.733738	-0.259689	-1.2931	-0.152318
APBA1	-0.326886	0.543774	1.54577	-0.585645	-0.735117	1.02045	-0.882126	-0.754044	-0.446114	-1.17378	-0.608953	3.36898	0.0727536	-1.16556	0.539975	0.492896	0.0686596	0.0381111	0.32482	-0.541974	-0.586638	-0.818499	0.000355728	-0.0237191	1.48912	-0.961385	0.818333	-0.713559
APBA2	-0.577418	-0.635445	2.26543	-0.64544	-0.55061	3.74808	0.0658751	-0.592724	0.184068	-0.560298	0.219397	-0.585312	0.192616	0.0121136	-0.521853	-0.501884	0.139692	-0.235458	1.25072	-0.615738	-0.639229	-0.490017	-0.411176	1.00153	-0.326162	-0.615992	-0.616634	0.041865
APBA3	-0.727663	-0.587486	-1.30199	-0.760129	-1.11146	0.788226	0.316729	0.126748	-0.637302	-0.199755	-0.57758	0.190905	1.1671	0.442258	3.22376	0.330586	-1.06096	-0.486118	-0.148152	-0.917591	-0.952237	0.0382815	-0.402427	1.78678	0.614185	-0.808098	0.583924	1.06946
APBB1	-0.607793	-1.20176	-0.135296	-0.310009	-0.648366	2.17848	-0.0120381	1.80476	-0.37148	0.470258	-0.484368	0.267096	-0.0705539	0.882132	2.05323	-0.478259	-0.617379	-0.766303	-0.510966	-1.40787	-1.47125	-1.17003	-0.0191465	1.71767	0.493111	-0.140242	0.844889	-0.28851
APBB1IP	-0.285838	0.470768	-0.43079	-0.906777	-0.198212	-0.751008	-0.603713	-0.497625	-0.630709	-0.804356	0.703921	1.03725	-0.535481	0.306926	-0.356078	0.768037	1.25094	0.402944	-0.0598022	0.499528	-0.159236	-0.760207	-0.152143	-0.455641	-0.788878	-0.570546	-0.575682	4.08241
APBB2	0.839287	-0.194955	0.0592418	0.686226	0.197625	0.0850553	-0.000291887	0.743914	-0.48719	-0.886363	0.54854	3.46224	-0.897623	-0.35316	-1.1298	-0.873216	2.20613	0.529335	-0.736026	-0.57742	-0.631285	-0.119998	-0.358274	-0.929252	-0.527509	-0.297043	0.543859	-0.902045
APBB3	-0.760633	0.436812	-0.340019	-1.07373	-1.04973	0.336181	-0.766044	0.205872	-0.592374	-0.414744	0.026608	-0.352926	1.09817	-0.741526	0.0071841	0.0337529	-0.393728	0.259646	3.95335	-0.271396	0.306092	1.47876	0.111283	-1.04766	0.569545	-0.981825	-0.251103	0.214174
APC	1.6842	-0.238007	0.602703	0.328338	1.34152	0.254041	0.437237	0.572785	0.334199	0.192394	-0.257656	-0.455773	-0.775012	-0.748609	-1.72615	-0.210376	0.831661	0.109322	-0.941722	0.984523	2.27937	-0.580339	1.34027	-1.69307	-1.24443	-0.712651	-1.28641	-0.422347
APC2	1.44068	-0.663568	-0.661194	-0.396019	-0.765198	-0.562785	-0.702075	-0.780837	3.20551	-0.454995	-0.562465	-0.567747	-0.694493	0.268056	1.34457	-0.751618	-0.674108	-0.311156	0.927605	0.645877	0.0377173	-0.709543	-0.312008	-0.352876	0.214329	-0.0965611	2.26253	-0.327628
APCDD1	-0.221804	-0.233007	-0.202282	-0.235423	-0.23172	5.07442	-0.229743	-0.198125	-0.194612	-0.215553	-0.217986	-0.203809	-0.230671	-0.207827	0.323017	-0.22575	-0.218507	-0.178777	-0.159792	-0.214351	-0.219499	-0.0847646	-0.226467	-0.193938	-0.212777	-0.175126	-0.235414	-0.229715
APCDD1L	-0.214763	-0.22693	-0.225125	-0.22693	-0.22204	-0.193911	-0.214511	-0.217443	-0.122345	-0.0681692	-0.100398	5.09085	-0.224109	-0.212501	-0.220756	-0.224239	-0.185796	-0.20624	-0.22135	-0.224805	-0.21784	-0.221076	-0.225448	-0.0594772	0.0538352	-0.218566	-0.22693	-0.222982
APCDD1L-AS1	-0.202637	-0.21718	-0.214198	-0.196611	-0.211209	-0.198365	-0.192515	-0.191937	-0.202616	-0.0786289	-0.0682592	5.09828	-0.200383	-0.139851	-0.213324	-0.214077	-0.204641	-0.209194	-0.185149	-0.209381	-0.208352	-0.203054	-0.213601	-0.189415	-0.0997806	-0.199557	-0.21718	-0.21718
APCS	-0.192256	5.1019	-0.192256	-0.192129	-0.192124	-0.191919	-0.192256	-0.188117	-0.192256	-0.191737	-0.192256	-0.192256	-0.192256	-0.192256	-0.192256	-0.1918	-0.191518	-0.192256	-0.192256	-0.192256	-0.192118	-0.109826	-0.192256	-0.192256	-0.192256	-0.192256	-0.192256	-0.192256
APEH	-0.360865	-0.395498	0.0822082	0.201418	-0.000184256	-0.162273	-0.181986	0.272677	-0.447069	-0.562252	-0.480905	-0.739264	1.72248	0.412854	4.29807	-0.267235	-0.717602	-0.149038	-0.187656	-0.337558	-0.460405	0.520849	0.185039	0.0765244	-1.32948	-0.699662	0.00590402	-0.299091
APELA	1.97107	-0.390258	-0.469965	-0.379684	-0.210544	-0.469965	-0.177577	-0.415281	-0.0416334	0.8529	-0.42942	0.736045	-0.469965	-0.469965	-0.469965	-0.469965	0.242765	-0.225428	-0.469965	-0.439594	-0.469965	0.511058	-0.380464	-0.284624	4.23028	-0.469965	-0.469965	-0.469965
APEX1	-1.3789	0.659803	2.16297	-0.769222	2.25545	-0.888886	-1.65159	0.175753	-1.38506	0.501067	-0.410739	-0.425776	0.761561	-0.229906	-1.07949	0.0950358	0.0505703	-1.45504	0.744006	0.0229169	0.0274163	-0.0479308	-0.056401	-0.4905	0.950907	0.495425	1.52789	-0.161316
APEX2	-0.431434	-0.871869	-0.381024	0.054816	0.492162	0.0192721	-0.233676	-0.334863	-1.10914	0.115063	-0.992709	1.61409	-0.86449	-0.015396	3.10008	-0.293494	-0.833793	0.145108	1.4304	-0.593479	-0.981528	2.06203	-0.565959	0.598298	-1.04896	-0.170496	-0.149588	0.240566
APH1A	-0.450875	0.256614	0.467216	-0.232962	-0.784648	-0.180524	-0.262248	-1.01506	-0.84824	-0.713912	-0.542172	-1.04034	0.379524	-0.342608	4.02498	0.303747	-0.467588	-0.0279579	1.71164	-0.194853	-0.126045	-0.26641	-0.323924	1.3252	-0.129357	0.0156417	0.0905328	-0.625376
APH1B	1.11918	0.386614	1.33454	0.159151	3.80869	-0.67135	-0.392216	0.966409	-0.762841	0.76051	0.0191585	-0.563362	-0.495455	-0.426514	-0.189845	-0.0617191	0.684736	-0.888788	-0.23186	-1.11529	-0.949004	-1.18663	0.174336	-0.0999357	-0.692559	-0.520243	-0.34001	0.174293
API5	0.468841	-0.451695	1.17865	1.68794	1.08282	1.35969	-0.7269	-0.831698	0.243795	-0.63282	-0.126023	0.786528	-0.931411	0.4759	-1.64243	-0.605107	0.504557	-1.2009	-1.0548	1.10626	1.4935	0.135331	-0.366823	-1.23333	-1.60848	1.15329	-0.823112	0.558425
APIP	-0.145969	-0.185009	-1.53939	0.753118	1.56813	2.4989	-0.73935	-0.429941	0.60714	-1.09155	-0.0509267	1.96328	-0.404543	0.643549	-0.781982	0.754297	0.185524	-0.818322	-1.28498	-0.567027	-0.582577	-0.668161	-0.320263	-0.462416	-1.18419	1.16416	0.216462	0.902045
APITD1	-0.269549	-0.856333	-0.360234	-0.678384	-0.841364	0.339861	0.368714	0.860021	-0.0376775	0.852455	0.61278	0.839648	-0.870928	-0.915547	-1.23292	-1.58471	0.164818	1.34219	0.411908	-0.62402	-1.36807	-0.297707	-0.339513	1.21272	0.0352625	3.20944	0.354367	-0.327225
APITD1-CORT	-0.4663	-0.705391	-0.549431	-0.454006	-0.286239	0.748286	-0.20268	0.523152	-1.06342	1.22674	0.185784	-0.190124	-1.09644	-0.864312	-0.607644	-0.822918	-0.668031	-0.521631	1.56636	0.146237	-0.57894	0.121133	-0.956698	1.20712	1.10252	3.39584	0.373353	-0.562305
APLF	0.743145	0.138097	-0.482716	0.520523	2.33422	0.887021	-0.700939	0.318173	0.442613	-1.86816	1.02211	1.12505	-0.857946	-0.608824	-1.31261	0.066675	1.09938	0.636932	-1.27981	0.452303	0.178621	0.174708	0.697682	-1.87223	0.367109	-1.18197	-1.10407	0.0649128
APLN	-0.23801	-0.710415	0.636702	-0.527265	-0.554607	-0.362776	1.31705	-0.653327	1.54399	-0.699562	-0.14012	0.243494	-0.427459	0.181361	-0.414695	-0.522156	0.614469	3.72977	-0.314806	-0.357481	-0.600224	-0.561449	-0.637553	1.62179	-0.445994	-0.280998	-0.721141	-0.718598
APLNR	1.43324	-0.279007	-0.90712	-0.595753	-0.0978069	-0.770991	0.213336	0.125647	-0.623309	-0.346106	0.428249	-0.158134	-0.472721	-0.880645	0.0448062	-0.86796	3.22262	1.73277	-0.831684	-0.518929	-0.769934	1.08816	-0.912013	1.50089	-0.253406	0.611893	-0.933721	-0.182376
APLP1	-0.505636	-0.536488	-0.533575	-0.546403	-0.456159	-0.463993	-0.543838	-0.544823	2.95767	2.86353	-0.0175638	-0.527278	0.027895	-0.407653	0.623107	-0.528947	-0.509885	1.4551	-0.495432	-0.532471	-0.548064	-0.528254	-0.258388	1.66147	-0.384796	-0.452903	0.0845127	-0.350742
APLP2	-0.540398	0.54577	-0.844107	0.0375236	0.835739	-0.238417	-0.285574	-0.547009	1.72276	-0.762314	0.986612	4.05231	-0.810328	0.018922	-0.839084	-0.231789	0.0397953	-0.244332	-0.180419	0.0418605	-0.0173272	0.171988	-0.265309	-0.652778	-0.612673	-0.869625	0.142323	-0.654117
APMAP	-0.2639	0.794451	0.347942	1.24131	-0.274239	0.754618	-0.673295	0.42577	1.99055	2.21675	0.0346086	0.12704	2.21535	-1.35296	0.431815	-0.163902	-0.422393	-1.12908	-0.780922	-0.768367	-0.837465	-1.27542	0.314553	-0.651945	-0.883529	0.0824088	-0.531531	-0.968217
APOA1	-0.193659	5.10134	-0.193207	-0.193743	-0.193764	-0.19355	-0.193478	-0.187419	-0.193572	-0.193445	-0.193688	-0.192856	-0.193525	-0.193467	-0.193124	-0.192865	-0.192854	-0.193663	-0.193531	-0.193764	-0.193727	-0.0795091	-0.193285	-0.193764	-0.191405	-0.193268	-0.193586	-0.193623
APOA1BP	-0.585711	-0.185355	-0.0261561	-0.448893	-0.483835	0.065627	-0.383889	-0.359758	-0.633862	-0.724473	-0.582122	-0.561115	0.859545	-0.238618	3.88401	-0.0615716	-0.608608	0.510881	2.06108	-0.583143	-0.665613	-0.318561	-0.591395	1.2401	-0.388402	-0.0427162	0.485119	-0.632558
APOA2	-0.193282	5.1015	-0.193617	-0.193617	-0.193617	-0.193427	-0.193617	-0.18961	-0.1934	-0.17933	-0.193617	-0.193617	-0.193617	-0.193617	-0.193617	-0.193193	-0.19253	-0.193617	-0.193617	-0.193617	-0.193617	-0.0881079	-0.193515	-0.193617	-0.193617	-0.193617	-0.193617	-0.193617
APOA4	-0.274401	4.2637	-0.274401	-0.274401	-0.261065	-0.274401	-0.274401	-0.274401	-0.26169	-0.250706	-0.274401	-0.257556	-0.274401	2.63856	-0.274401	-0.274401	-0.274401	-0.274401	-0.274401	-0.274401	-0.274401	-0.108816	-0.274401	-0.274401	-0.274401	-0.274401	-0.274401	-0.274401
APOA5	-0.1954	5.10159	-0.1954	-0.193327	-0.1954	-0.1954	-0.181894	-0.147158	-0.1954	-0.193701	-0.1954	-0.185203	-0.1954	-0.1954	-0.193639	-0.1954	-0.193038	-0.1954	-0.1954	-0.194622	-0.194538	-0.104304	-0.193769	-0.1954	-0.1954	-0.1954	-0.1954	-0.1954
APOB	-0.19198	5.102	-0.192217	-0.192179	-0.191307	-0.191974	-0.192124	-0.188495	-0.19215	-0.19183	-0.192217	-0.189843	-0.192217	-0.191838	-0.192217	-0.191707	-0.190659	-0.192217	-0.19173	-0.191623	-0.192217	-0.116322	-0.191854	-0.192217	-0.192217	-0.192217	-0.192217	-0.192217
APOBEC1	NA	NA	NA	NA	NA	NA	NA	NA	NA	NA	NA	NA	NA	NA	NA	NA	NA	NA	NA	NA	NA	NA	NA	NA	NA	NA	NA	NA
APOBEC2	-0.32401	-0.389846	-0.354557	-0.415019	-0.313269	-0.326168	-0.369878	-0.365432	-0.42692	-0.404483	-0.400889	-0.409816	0.363295	-0.23914	4.85925	-0.218288	-0.335431	-0.437244	-0.368335	0.171954	0.230963	-0.295222	-0.313087	0.137007	0.414717	-0.105648	0.727182	-0.0916815
APOBEC3A	-0.385417	-0.345083	-0.273742	-0.554808	-0.482483	-0.462859	-0.0407544	-0.368802	-0.358328	-0.493066	-0.33638	-0.023981	-0.306445	0.695354	-0.470464	-0.084646	-0.310317	4.41619	-0.319497	-0.480267	-0.464275	1.79129	-0.446595	0.824741	-0.0600615	-0.323759	-0.359334	0.0237986
APOBEC3A_B	-0.481603	-0.478262	-0.480552	-0.302626	0.152015	0.67073	-0.481229	-0.480673	-0.481604	2.72782	-0.481603	-0.481604	-0.481604	-0.481604	0.682216	-0.480514	1.07989	3.57368	0.138267	-0.480851	0.418588	-0.481602	-0.479247	-0.481604	-0.481604	-0.481604	-0.481604	-0.481604
APOBEC3B	-0.282941	-1.09532	-1.06699	1.12559	-0.902844	0.473931	0.134899	0.425968	3.26616	0.945048	-0.674814	-1.14925	-0.0672862	-0.959626	-0.325627	-0.691089	0.0736444	1.31996	-0.757473	-0.198195	-0.913865	-0.884962	1.20931	0.525752	0.672445	-0.78696	0.659039	-0.0744881
APOBEC3B-AS1	-0.724923	-0.38626	-0.724923	-0.724923	-0.724923	1.44548	-0.724923	-0.531197	2.07	-0.187032	-0.724923	-0.568544	-0.724923	0.399625	-0.724923	-0.724923	-0.518195	-0.724923	-0.724923	0.35374	-0.00204783	-0.724923	0.26836	1.78737	2.84497	0.08876	0.447504	1.18653
APOBEC3C	-0.650792	-0.225135	-0.32781	-0.163561	-0.0728267	-0.13251	-0.654874	-0.525412	0.967144	-0.239377	0.826459	-1.38897	-0.619565	-0.651843	0.522916	0.160193	1.18907	-0.137469	-1.09101	0.375131	0.111802	-0.825947	-0.764868	-0.754638	1.51347	1.31434	-1.09027	3.33635
APOBEC3D	-0.359008	-0.287554	-0.538981	-0.764758	-0.778527	-0.663301	0.223867	-0.33097	0.638824	-0.517078	0.0546182	-0.640803	-0.24346	-0.607027	0.723996	0.819799	0.289939	-0.0897718	-0.250709	-0.197751	-0.368573	-0.55764	-0.27265	1.17867	-0.118582	-0.18271	-0.576829	4.41697
APOBEC3F	-0.408729	-0.37065	-0.803762	-1.07323	-1.14463	0.0739606	-0.2693	0.137405	1.30514	1.06604	-0.211572	-1.1263	-0.232352	-0.573864	0.273364	0.789094	0.0820147	-0.514214	0.204557	-0.561589	-0.796989	-0.99609	-0.481362	0.0520199	1.94512	-0.242147	0.454977	3.42308
APOBEC3G	-0.517256	-0.37017	-0.702408	-0.94464	-0.859598	-0.455507	-0.194802	0.183409	2.41715	1.27617	0.402039	-0.703363	-0.56892	-0.806653	-0.429316	1.96921	0.360028	0.183815	-0.0429296	0.0705411	-0.399164	-0.816374	-0.27442	-0.699839	-0.189626	-0.132645	-0.733756	2.97904
APOBEC3H	-0.360601	-0.348353	-0.331193	-0.336719	-0.178176	-0.571958	-0.513793	-0.364352	-0.139459	-0.559496	0.16818	-0.336106	-0.302899	-0.533731	-0.0766173	0.653061	0.470561	0.158961	-0.133388	-0.161815	-0.422601	-0.545704	0.386825	-0.247181	-0.533354	-0.228674	4.77447	0.614117
APOBEC4	-0.412125	-0.554083	-0.554083	-0.554083	-0.184096	-0.554083	-0.554083	-0.554083	-0.411436	-0.152341	-0.554083	-0.459407	-0.554083	3.31786	-0.554083	-0.318889	-0.359028	-0.554083	-0.554083	-0.423078	-0.405041	-0.554083	0.417328	2.58507	1.37317	-0.0552556	0.844982	1.29129
APOBR	-0.751013	-0.694129	-0.634973	-0.902004	-0.386287	-0.478473	-0.270703	-0.73723	-0.450612	-0.502911	0.499481	-0.775807	-0.720175	0.589872	0.444588	0.166868	1.06276	2.57686	-0.725388	0.946108	0.192057	-0.0402746	-0.687391	2.38418	-0.408774	-0.969975	-0.784248	2.0576
APOC1	-0.568518	4.4437	-0.173186	-0.590229	0.1498	-0.339188	-0.24206	-0.287515	-0.526704	-0.47573	-0.0645736	-0.521115	-0.300669	-0.0250266	-0.206405	-0.229562	0.806459	1.0022	-0.0201615	-0.521422	-0.55316	-0.489103	-0.15333	-0.266575	-0.578965	-0.268338	1.45729	-0.457913
APOC1P1	-0.207539	5.10086	-0.201663	-0.215096	-0.194672	-0.192653	-0.193779	-0.169482	-0.207961	-0.204934	-0.179904	-0.212067	-0.205527	-0.175	-0.203296	-0.19254	-0.156158	-0.185298	-0.17388	-0.211933	-0.210297	-0.126255	-0.190005	-0.188547	-0.207409	-0.18839	-0.103889	-0.202687
APOC2	-0.434054	3.36507	-0.431217	-0.434723	3.3885	0.430119	-0.433682	-0.386003	-0.436667	-0.371318	-0.252225	-0.4202	-0.386276	0.270699	-0.38488	-0.382487	-0.248295	0.0109053	-0.400741	-0.425554	-0.4303	-0.344623	0.810422	-0.0546506	-0.436505	-0.384535	-0.385354	-0.411421
APOC3	-0.192893	5.10164	-0.192893	-0.192893	-0.192893	-0.1928	-0.192893	-0.187386	-0.192893	-0.192481	-0.192893	-0.192893	-0.192893	-0.192893	-0.192893	-0.192531	-0.191606	-0.192893	-0.192893	-0.192893	-0.192893	-0.0944486	-0.192527	-0.192893	-0.192893	-0.192893	-0.192893	-0.192893
APOC4	-0.211717	5.10049	-0.211568	-0.21131	-0.208149	-0.174852	-0.168156	-0.202207	-0.208177	-0.186379	-0.200074	-0.211853	-0.188349	-0.134129	-0.211853	-0.20142	-0.206263	-0.113564	-0.207198	-0.18341	-0.185641	-0.11037	-0.189884	-0.20108	-0.211853	-0.182404	-0.168993	-0.209638
APOC4-APOC2	-0.401921	4.87229	-0.394237	-0.408361	0.499214	0.386283	-0.443175	-0.443186	-0.408116	-0.254303	-0.227629	-0.419819	-0.282262	-0.443184	-0.0836805	-0.189731	-0.0513738	0.0487424	-0.354985	-0.359573	-0.443186	0.101415	0.16321	0.487138	-0.443187	-0.442716	0.170702	-0.234371
APOD	0.467525	0.340458	-0.75016	0.35434	0.224814	-0.550752	-0.537295	0.314113	0.433083	2.24426	2.86756	-0.749935	-0.756971	0.51992	1.98916	1.1882	-0.684811	-0.711224	-0.587519	-0.562008	-0.552959	-0.747682	-0.752146	-0.749555	-0.718116	-0.398747	-0.752687	-0.38088
APOE	-0.806073	-0.359096	-0.379148	-0.786348	0.669271	0.429971	-0.339107	-0.509216	-0.828374	-0.339681	-0.505908	-0.730857	-0.0440931	-0.282989	0.591281	-0.00658504	0.077091	1.11527	3.53247	-0.579191	-0.537743	-0.792849	-0.132029	-0.0136733	-0.768752	0.396401	2.51728	-0.587322
APOF	-0.191936	5.10203	-0.191936	-0.191936	-0.191936	-0.191936	-0.191936	-0.190723	-0.191936	-0.191936	-0.191936	-0.19163	-0.191348	-0.191936	-0.191936	-0.190331	-0.191936	-0.191436	-0.191936	-0.191936	-0.191936	-0.1184	-0.191404	-0.191936	-0.191936	-0.191936	-0.191936	-0.18997
APOH	-0.191813	5.10207	-0.191813	-0.191813	-0.191813	-0.19166	-0.19174	-0.188664	-0.191642	-0.191503	-0.191813	-0.191813	-0.191813	-0.191813	-0.191813	-0.191616	-0.190517	-0.191813	-0.191813	-0.191813	-0.191813	-0.120947	-0.191273	-0.191813	-0.19169	-0.191813	-0.191813	-0.191813
APOL1	-0.160206	1.2874	-0.779349	-0.552733	-1.19575	-1.08862	0.476016	0.54838	-1.29471	-0.724489	1.00861	-0.376875	-0.313055	-0.963423	-0.344255	3.53397	0.615236	-0.192011	0.618783	0.887088	-0.386187	0.393614	-0.82307	0.338863	-1.17719	0.0497692	0.375211	0.238991
APOL2	-0.492842	0.0662693	-1.28786	-1.25093	-1.36468	-0.969029	1.04594	1.23708	-0.050827	-0.984825	0.680649	-0.694083	0.00127183	-0.68805	-0.0756433	3.41746	0.0899516	0.103298	-0.00282736	0.733808	-0.445228	-0.43606	-0.787978	1.47136	-0.0107819	0.398774	-0.0684768	0.364246
APOL3	-0.262281	1.70615	-0.607989	-0.977576	-0.99294	-0.878651	0.302667	0.650433	-1.02513	-0.890012	0.500928	-0.0158754	-0.334026	-0.934656	-0.691163	3.13452	1.02549	-0.153221	0.218248	1.51731	0.452853	-0.305382	0.0557359	-0.683842	-0.864216	-0.52739	-0.619048	1.19907
APOL4	0.471547	0.294949	-0.23744	-0.852262	-0.434655	-0.707573	-0.289213	-0.254499	-0.780932	-0.633859	0.207195	-0.618353	-0.574738	-0.68518	-0.116984	0.39679	0.411692	0.281057	3.11636	3.06425	1.16868	-0.317568	-0.0380097	-0.343582	-0.613319	-0.408041	-0.909688	-0.596618
APOL5	0.365513	-0.343553	-0.343553	-0.343553	-0.343553	-0.343553	-0.343553	-0.343553	0.00925017	-0.343553	0.520235	-0.343553	-0.343553	-0.343553	1.96259	-0.343553	4.48331	-0.343553	-0.343553	-0.343553	-0.343553	-0.343553	0.217277	-0.343553	-0.343553	-0.343553	-0.343553	-0.343553
APOL6	-0.389551	1.61981	-0.599926	-0.493228	-0.827311	-1.04788	-0.611053	-0.296642	-1.1725	-0.582685	0.174634	-0.469422	-0.483689	-0.298611	-1.01653	1.68698	0.863544	-0.241825	-0.373398	2.52279	1.21726	-0.964687	0.801307	-0.0561403	-1.13563	1.71842	-0.270852	0.726823
APOLD1	-0.252734	-0.163201	-0.663807	-0.619023	0.430988	-0.0957803	-0.581231	-0.60669	-0.425148	-0.487107	-0.157919	-0.409021	-0.341716	1.04956	-0.742698	-0.630851	0.460594	4.26607	-0.475172	0.119367	-0.198081	-0.576147	-0.170112	0.32197	-0.0948338	1.68807	-0.62645	-0.0188905
APOM	-0.208167	5.05096	-0.0387843	-0.288239	-0.133635	-0.290969	-0.135434	-0.265667	-0.307935	-0.284974	-0.252602	-0.308354	-0.115725	-0.248374	0.400556	-0.188859	-0.168871	-0.296141	-0.104467	-0.204236	-0.274359	-0.0340162	-0.296707	-0.237978	-0.283242	-0.213994	-0.205606	-0.064177
APOO	-1.02662	-0.374616	0.239999	-0.164067	0.575849	0.17545	-0.0689417	0.884159	-0.0625493	0.352116	-1.06057	1.27951	0.00383569	-0.0792483	0.832215	-0.01515	-0.618692	0.788228	3.06181	-1.294	-1.56615	-1.21267	-0.637452	0.157703	-1.60199	0.786522	1.09153	-0.44621
APOOL	0.944151	2.26498	0.803982	0.877628	2.26277	-0.518942	-0.597244	-0.354728	-0.0303163	-0.830047	0.258146	-1.75581	-1.23947	0.355266	-0.970179	-0.4479	0.4162	-0.925991	-1.14771	0.810813	1.32261	-0.421134	0.103539	-0.826339	-1.02165	0.544155	0.252794	-0.12958
APOOP5	-0.593825	-0.593825	-0.593825	0.671605	-0.211358	-0.0146061	0.47105	-0.593825	-0.593825	-0.0795788	1.35874	2.97304	2.85659	-0.593825	-0.593825	-0.593825	-0.593825	0.662562	0.643745	-0.593825	-0.593825	-0.593825	-0.593825	-0.593825	-0.593825	0.763237	-0.593825	-0.593825
APOPT1	-0.148077	1.34657	0.288713	0.0439764	2.16828	-1.4302	-1.37077	-0.113205	-1.38975	-0.414354	0.14214	-0.385313	0.206872	1.71947	-0.332588	-0.267782	-0.339311	-0.461464	0.173671	-1.19036	-0.931983	0.112115	0.0250894	1.62705	0.654643	0.681733	1.32596	-1.74114
APP	-0.0555479	-0.669677	0.421654	0.0270042	1.63665	-0.095611	-0.067422	-1.14035	3.52892	0.866347	1.98057	-0.418958	-0.93196	0.223318	-0.616979	0.000177017	0.142667	-0.453058	-0.284178	-0.260285	-0.107501	-0.417426	-0.291339	-0.706579	-0.505425	-1.24991	0.297008	-0.852118
APPBP2	2.11093	2.80105	0.979117	-0.156236	1.31677	-1.03705	0.11703	-0.58676	-0.209236	0.250099	0.799931	-0.415149	-1.04486	-0.146819	-1.05723	-0.668483	0.859784	-0.795734	-1.30404	-0.125994	0.521709	-0.945838	0.429199	-1.07543	0.227827	0.56052	-0.731141	-0.673954
APPL1	-0.222497	-0.773011	-0.0575608	1.04703	0.401093	0.260054	-0.340506	-0.81846	0.372736	-0.757875	0.158532	1.67089	-0.697919	0.963171	-1.12054	0.00514642	0.0387253	-0.80832	-1.42743	1.3289	2.36035	-0.0979326	1.24489	-1.50968	-0.835833	-1.1793	-0.541628	1.33696
APPL2	1.19203	0.938201	0.633086	-0.621382	-0.837081	-1.03931	-0.374423	-0.20348	0.116894	0.257281	-0.0429708	-0.25942	-0.719	-1.16931	-0.902087	0.399837	1.62343	-0.559727	-0.845193	-0.128371	0.343865	3.32356	-0.720346	-1.08233	-0.197686	0.733037	1.02489	-0.883996
APRT	-0.102264	-0.0148738	-1.06359	0.528833	-1.10972	-0.222325	0.407036	0.511093	-0.429548	-0.699703	-1.0996	-0.038645	0.0127349	0.0556279	2.02231	-0.564539	-0.974008	-1.13056	1.50554	-0.0970646	-0.175523	1.87585	-1.104	0.00344905	-0.309912	-0.827318	2.72438	0.316339
APTR	-0.966932	-0.160336	0.346951	-1.51643	0.0154114	-0.0872545	2.66373	1.24718	0.532774	-0.276457	0.108389	-0.32411	2.66593	0.188492	-0.626113	0.405396	-0.294862	0.470353	-0.798772	-0.950505	-0.717431	0.0661658	1.36297	-0.521646	-0.279153	-0.845703	-0.723556	-0.984488
APTX	-1.29634	-0.0968021	0.0052239	-0.519288	1.49757	1.08361	0.631622	-0.492162	-1.17512	-0.978401	-1.25321	1.07398	0.92379	0.974508	-0.891601	-0.762036	-1.03884	0.203383	-0.308466	-0.314887	-0.374949	2.72209	0.322118	0.0496439	-1.39552	1.08763	0.703298	-0.38083
AQP1	0.108969	-0.288751	-0.299545	-0.2742	-0.244088	-0.118262	-0.200402	-0.0731536	-0.00759559	-0.0723	5.07362	-0.241296	-0.266881	-0.254946	-0.229973	-0.228472	0.0572682	-0.184339	-0.136937	-0.246253	-0.288401	-0.118927	-0.228232	-0.221426	-0.246867	-0.260742	-0.279654	-0.228213
AQP10	-0.236575	-0.226603	-0.27977	-0.340981	-0.0479207	-0.340981	-0.340981	-0.0781612	-0.340981	-0.340981	-0.340981	-0.288317	-0.235846	4.74552	-0.340981	0.209273	-0.281284	0.0959475	-0.340981	-0.272926	-0.340981	1.53524	-0.262716	0.0569008	-0.340981	-0.340981	-0.340981	-0.340981
AQP11	0.0659134	2.97494	-0.145112	1.70807	0.0238163	-0.540983	-0.543042	-0.632107	-0.484371	-0.139482	0.241847	-0.187085	0.554925	0.18853	0.859812	-0.0785711	-0.371743	0.0860527	-0.694342	-0.84342	-0.914318	-0.926359	-0.884412	-0.488381	-0.771671	-0.23684	2.77805	-0.599714
AQP12A	-0.305687	-0.305687	-0.305687	-0.305687	-0.305687	-0.305687	1.49833	-0.305687	-0.305687	-0.305687	-0.305687	1.74048	-0.305687	-0.305687	-0.305687	-0.305687	-0.305687	-0.305687	-0.305687	-0.305687	-0.305687	-0.305687	-0.305687	-0.305687	4.40336	-0.305687	-0.305687	-0.305687
AQP12B	-0.360634	1.1179	-0.360634	-0.360634	-0.360634	-0.360634	-0.360634	-0.360634	2.54866	-0.360634	-0.360634	-0.360634	-0.360634	-0.360634	-0.360634	-0.360634	-0.360634	1.13604	3.85262	-0.360634	-0.360634	-0.360634	-0.360634	-0.360634	-0.360634	-0.360634	-0.360634	-0.360634
AQP2	0.371075	-0.347581	-0.347581	-0.194216	0.385041	-0.347581	4.53817	1.90735	-0.347581	0.103103	-0.347581	-0.347581	-0.347581	-0.347581	-0.347581	-0.347581	-0.347581	-0.123307	-0.0355869	-0.347581	-0.347581	-0.347581	-0.347581	-0.347581	-0.347581	-0.347581	-0.347581	-0.347581
AQP3	-0.191343	-0.0800471	-0.211472	-0.215965	-0.213525	-0.212346	-0.203589	-0.176717	-0.127763	-0.211218	-0.0820195	-0.213323	-0.209757	-0.209891	-0.199423	-0.186588	-0.182951	-0.209333	-0.210808	-0.206123	-0.210406	5.0991	-0.181136	-0.202549	-0.15768	-0.213455	-0.210154	-0.169517
AQP4	-0.204812	-0.179169	-0.112746	-0.206912	-0.204443	-0.20568	-0.142028	-0.173583	-0.206912	-0.205534	-0.140517	-0.205683	-0.202998	-0.206912	-0.206912	-0.157314	-0.162023	-0.206043	-0.141441	-0.205184	-0.206912	-0.205196	5.10067	-0.201607	-0.206912	-0.206912	-0.202023	-0.194255
AQP4-AS1	-0.469826	-0.390311	0.632948	-0.521842	-0.442813	-0.596233	0.874178	-0.623258	-0.611942	-0.586905	-0.363103	-0.685361	-0.436509	0.54149	-0.685361	-0.560377	0.00338058	-0.250153	-0.0496103	-0.549053	-0.376177	-0.685361	-0.303877	3.57523	2.57928	-0.41293	0.7807	0.613794
AQP5	-0.229748	-0.237365	-0.173585	-0.237365	-0.232662	-0.237365	-0.237365	4.98893	-0.201514	-0.233723	-0.237365	-0.236103	-0.211927	-0.237365	-0.237365	-0.230431	-0.232642	-0.204762	-0.234043	-0.235716	-0.235527	0.88121	-0.192447	-0.227543	-0.184121	-0.237365	-0.237365	-0.237365
AQP6	0.241084	-0.143497	-0.546015	-0.615065	0.332833	-0.32336	2.20473	-0.364625	-0.511075	0.216262	-0.54955	-0.561217	3.27866	1.76076	-0.376319	-0.494856	-0.581367	1.76271	-0.443535	-0.501461	-0.562913	-0.558216	-0.477007	-0.438994	-0.215254	-0.248947	-0.641885	-0.641885
AQP7	-0.242424	2.37069	-0.597902	-0.579934	-0.592308	-0.582033	0.839737	1.72062	-0.591739	-0.605342	-0.574239	1.3134	-0.461093	-0.622205	-0.462645	-0.321731	2.88566	-0.571301	1.0442	0.770599	-0.607509	-0.530435	-0.283279	-0.395702	-0.622205	-0.57428	-0.622205	-0.504385
AQP7P1	-0.301992	-0.123083	-0.303198	-0.312465	-0.308878	-0.234608	5.0407	-0.0593965	-0.239663	-0.224343	0.189311	0.189079	-0.300104	-0.262984	-0.298368	-0.279069	0.13473	-0.292621	-0.159586	0.04114	-0.088455	-0.285265	-0.298263	-0.304538	-0.100246	-0.265875	-0.252551	-0.299403
AQP7P3	-0.381728	0.571186	-0.39118	-0.39118	-0.39118	0.450819	4.87253	-0.19674	-0.280607	-0.216883	0.5165	0.216418	-0.374444	-0.296446	-0.39118	-0.313324	-0.196912	-0.3566	-0.368837	0.197966	0.0328577	-0.39118	-0.375732	-0.39118	-0.1136	-0.35019	-0.297971	-0.39118
AQP8	-0.157268	0.129325	-0.462477	-0.462477	-0.315675	-0.172337	1.75082	1.06594	-0.152328	4.37238	-0.462477	-0.162802	0.186265	-0.462477	-0.462477	0.351674	0.235857	-0.194697	-0.462477	-0.462477	-0.462477	-0.462477	-0.462477	-0.462477	-0.462477	-0.462477	-0.462477	-0.462477
AQP9	-0.341826	4.75335	-0.112113	-0.357715	-0.139398	-0.216469	-0.0990871	-0.372642	-0.0319961	-0.248865	-0.017615	-0.0315153	-0.346325	1.53291	-0.355031	-0.338733	-0.145159	0.0904664	-0.378295	-0.350614	-0.371097	-0.0759334	-0.352499	-0.207523	-0.360615	-0.375549	-0.371043	-0.379069
AQPEP	1.47691	-0.477986	-0.539533	-0.539533	-0.441226	-0.539533	0.183473	4.35045	-0.386144	-0.356665	-0.145758	0.527405	-0.472298	-0.142628	-0.501081	-0.189982	0.498951	-0.435517	-0.271386	1.0918	0.510768	-0.455927	-0.403514	-0.373055	-0.402386	-0.486541	-0.539533	-0.539533
AQR	0.887256	-0.430417	1.65158	1.65837	2.91338	0.0878879	-0.823641	-0.332405	-0.241829	1.12734	-0.285618	-0.519166	-1.03286	0.354475	-1.37848	-0.564086	0.208261	-0.994071	-0.988716	0.265456	0.739183	0.492061	-0.784999	-0.912876	-1.04281	0.448886	-0.72075	0.21858
AR	1.23676	4.76667	-0.418124	0.531504	-0.322041	-0.424694	-0.3818	-0.275466	-0.39438	-0.300966	-0.303228	-0.282787	-0.391297	-0.237454	-0.258636	-0.406534	0.372799	-0.00362415	-0.394023	-0.155628	-0.387851	-0.0716403	-0.13488	-0.133349	-0.3579	-0.273322	-0.431142	-0.166968
ARAF	-0.435957	-0.122374	-0.496246	-0.408276	0.364381	-0.441156	-0.304753	0.0688598	-0.892522	-0.0974621	-0.143785	1.12691	-0.63182	0.162303	4.57363	-0.0383045	-0.289583	-0.776892	-0.551914	-0.605888	-0.466078	0.142431	-0.614032	0.256175	0.162339	-0.218629	0.0465112	0.632131
ARAP1	-0.902743	-1.03625	-0.527338	-0.969547	-0.583419	-1.10563	0.353039	-0.055029	-1.18092	-1.0863	0.0974499	-0.01148	-0.747393	-0.832555	1.85654	1.20048	0.979654	1.60255	2.15518	-0.109174	-0.279131	0.313736	-0.0284449	-0.618664	0.297826	-1.18352	0.774966	1.62612
ARAP2	0.754532	-0.401193	-0.549366	-0.530619	-0.0615974	-0.985867	-0.46312	0.307774	-0.756081	1.01119	0.314868	-0.785483	-0.689765	-0.613979	-0.758861	1.27189	0.185465	-0.257302	-0.78026	0.198161	0.198778	3.94194	-0.00412967	-0.851359	-0.282711	-0.506063	-0.181218	1.27437
ARAP3	0.732103	-1.12429	-0.304567	-0.252999	2.4196	-0.893831	-1.00082	1.30293	0.526993	1.6491	0.563174	0.0428654	-0.727543	0.725233	1.33908	-1.09602	0.1376	0.740615	-0.0885411	-0.760503	-0.642117	-0.850269	-1.08808	-0.855036	1.51223	-0.468392	-1.23347	-0.305042
ARC	-0.383451	-0.336342	-0.2716	-0.398136	-0.36774	-0.393332	0.722662	-0.379233	4.0529	2.64629	-0.181561	-0.376425	-0.388424	-0.316251	-0.376775	-0.39341	-0.340889	-0.231201	-0.318021	-0.391604	-0.397713	0.0310829	-0.226206	0.477972	-0.387876	-0.371316	-0.321902	-0.381504
ARCN1	-0.258638	-0.455807	-1.11386	0.0494241	1.3205	-1.03869	-0.212841	-0.399015	2.13545	0.57083	0.785204	2.50305	-1.31941	1.60511	-1.10073	-0.375212	0.952164	-0.855702	-0.85635	0.177117	0.297052	-0.519846	-0.160664	-0.330282	-0.0343758	-0.655409	-1.20267	0.493615
AREG	-0.580509	-0.580509	-0.554469	-0.580509	1.10595	-0.580509	-0.446954	-0.5125	1.90344	-0.19186	0.306972	0.829321	-0.580509	0.480162	-0.580509	-0.580509	-0.530997	-0.552226	-0.580509	-0.580509	-0.555261	3.75163	0.0594274	-0.451673	1.11361	-0.497115	-0.580509	0.547628
AREL1	0.225734	0.0390906	0.886108	0.879788	4.26195	-0.807336	-0.930565	-0.212018	-0.679429	0.233421	-0.039799	-0.761967	-0.681143	0.0921937	-0.430123	-0.146674	-0.0820409	-0.986452	-1.06132	0.148023	0.245768	-0.135562	0.273084	-0.427563	-0.345683	0.995907	0.00202225	-0.555411
ARF1	-0.3264	0.0179283	0.763735	0.264345	-0.830579	-0.942016	-0.287342	-1.10919	0.0617971	-0.638519	-0.188709	-0.669736	-0.638254	0.603706	2.23598	0.715284	-0.356651	-1.43056	2.39508	0.280734	-0.0599822	-0.370057	-1.5966	2.11815	0.429174	-0.115473	0.451616	-0.777458
ARF3	-0.0107398	0.0912304	1.32748	0.357362	0.189325	-1.38593	0.216956	-0.147367	-0.802847	0.884073	0.6393	-0.343604	-1.27225	-1.1748	2.49334	0.0235898	0.509587	-0.504471	-0.223815	-0.111362	-0.307534	0.347926	-0.689846	-0.929372	-1.36456	2.77689	-0.173942	-0.414625
ARF4	0.632459	-1.14493	-0.120896	0.952407	2.27633	-0.0269306	-0.314063	-0.91731	1.43526	0.93821	0.702651	0.260455	0.749269	1.46122	0.0419013	1.00125	0.389508	0.200865	-1.19996	-0.757552	-0.777559	-0.940735	0.0141382	0.406298	-1.33719	-1.24675	-1.69443	-0.983921
ARF5	-0.849995	-0.739557	-0.831863	-1.11245	-0.979284	0.285006	0.608733	0.590201	-1.11688	0.937044	-0.73761	-0.738379	1.32936	-0.678081	1.73541	0.280868	-1.00644	0.711705	1.8824	-0.656504	-0.761226	2.06599	-0.642748	1.39041	0.14824	-0.782924	0.0909284	-0.422363
ARF6	0.405559	0.0883684	-0.846789	1.49627	3.27021	-0.718063	-1.11827	-1.15984	-0.984089	0.668756	-0.0122798	-0.296045	-0.773873	-0.343267	-0.621525	-0.00988458	0.0524773	0.844212	-1.08651	0.190477	0.0959648	1.46591	-0.326372	-0.469151	-0.559897	1.02354	-1.04445	0.768568
ARFGAP1	-0.80049	-1.22679	-0.578075	-0.914139	0.0285767	0.283504	0.309308	-0.658379	-0.294589	-0.284103	-0.893163	0.123876	2.73609	2.1359	1.88312	1.35337	-0.763582	0.0395432	0.774804	-0.955924	-0.891923	-0.366721	-0.254683	0.331236	0.473221	-0.0191572	-0.730551	-0.84029
ARFGAP2	-0.763838	-0.602413	-0.00785417	-0.290813	-0.4578	1.95654	0.0549526	0.301558	-0.772381	-1.28214	-0.0596353	-0.157214	-0.605514	-1.07176	1.35113	-0.220273	-0.0196509	-1.39943	-0.141688	-0.0831796	-0.22053	3.08989	-1.33631	-0.246683	0.221688	0.607684	1.01052	1.14514
ARFGAP3	0.672017	-0.158212	-0.999624	0.701259	0.677361	0.706575	-0.661035	-0.537481	3.72709	0.718911	0.488393	-0.168106	0.131061	0.190663	-0.453021	0.342113	0.194099	0.264172	-1.4399	-1.04648	-1.11822	-1.07535	0.547779	-0.251545	0.496515	0.0325202	-1.13381	-0.847743
ARFGEF1	0.578675	0.773333	0.620468	-0.061567	1.02101	-1.30278	1.05994	0.0964645	0.214511	2.28861	1.18045	-0.455213	-1.1262	-0.660346	-1.92365	1.04232	0.792054	-0.0577188	-0.755249	-0.379591	0.0546631	0.251296	0.987935	-1.91686	-0.350097	-0.485611	-1.416	-0.0708497
ARFGEF2	0.0182891	-0.263733	1.21906	0.652903	0.930804	-0.318281	0.273482	0.492742	1.27195	0.973267	-1.00156	0.532616	1.11939	1.36188	-1.05257	0.12922	-0.0129077	-0.94303	-1.37084	-0.442648	0.500943	-0.969911	0.489763	-1.93791	-1.78118	1.72951	-0.959869	-0.641393
ARFIP1	0.717798	1.11251	-0.110032	2.09253	0.523358	-0.727451	-0.264987	0.887951	0.137926	-0.0201663	2.77529	-0.464506	-0.575812	-1.34278	-0.76244	-0.267248	0.779325	-0.610167	-1.25051	0.679075	0.7154	-0.161181	-0.0703791	-1.74356	-0.619317	0.205925	-1.06047	-0.576086
ARFIP2	-1.09764	-0.955753	-0.633095	-1.01053	-0.606798	1.60886	0.0460558	-0.580972	0.0266696	-1.04438	-0.50958	0.1945	-0.0712004	1.08239	0.0666843	0.038932	-0.604133	-1.15679	-0.220469	0.233262	0.176611	2.00302	-0.0525424	2.55299	-0.360005	-1.0658	1.98847	-0.0487628
ARFRP1	-0.732376	-0.961844	0.0494001	-0.864893	-1.43246	0.840211	-0.129803	-0.438572	-0.343977	-0.26722	-0.449174	0.986455	1.49563	-0.424682	2.79552	-0.385956	-0.182286	-0.602067	1.70914	-1.06017	-1.17247	1.77163	-0.301411	-0.191143	0.802791	-0.492543	-0.239446	0.221708
ARG1	-0.264325	2.47208	-0.263985	-0.264721	-0.259548	-0.263861	-0.264151	-0.263754	-0.260795	-0.263866	-0.264501	-0.264573	-0.264448	-0.251478	-0.264721	-0.263935	-0.263332	-0.257545	-0.264014	-0.263128	-0.262936	4.36904	-0.263906	-0.264721	-0.264721	-0.264721	-0.264721	-0.264721
ARG2	1.60722	-0.0371589	-0.964298	-1.04143	-0.412413	-0.357368	-0.0396126	0.758013	-0.388354	1.58245	0.932051	2.81699	-0.746264	-0.332104	-0.12778	0.541318	0.164381	-1.15097	-1.20583	-0.806753	-0.615421	1.00543	0.0223	-0.737436	-0.396608	1.4022	-0.239669	-1.23287
ARGFX	-0.40944	-0.40944	-0.40944	-0.40944	-0.40944	-0.40944	-0.40944	-0.40944	-0.40944	-0.40944	-0.40944	-0.40944	0.0705264	3.94121	-0.40944	-0.40944	-0.40944	-0.40944	0.211052	-0.40944	-0.40944	-0.40944	-0.40944	1.82698	1.38748	-0.40944	1.57043	-0.40944
ARGFXP2	-0.748696	-0.685493	0.681669	-1.02904	-0.496627	-0.766964	1.60972	-1.02904	0.609988	-0.79484	-0.85	0.0597254	-0.545836	2.22797	-1.02904	-0.700813	0.588274	-0.828908	-1.02904	-0.115982	1.38897	-1.02904	0.0713729	0.723536	1.47793	0.650149	-0.186211	1.7763
ARGLU1	-0.637437	-0.570896	-0.361067	-0.543451	0.580332	0.37699	1.4904	0.322913	-0.937764	-0.661953	-0.278993	-0.22759	0.50292	-0.845712	-1.8413	1.06782	-0.198833	-0.529915	-1.39602	0.156589	2.36009	1.05951	1.32558	-1.06175	0.917278	-0.128162	-1.26617	1.32658
ARHGAP1	-0.111667	-1.07562	-0.662616	-0.812788	-0.817843	0.906364	0.254364	-0.306708	-0.66684	-0.588598	0.194972	-0.346008	-1.01306	-0.724533	3.23331	-1.03539	1.28826	-0.834848	-0.152823	0.0975486	-0.179972	0.909187	-1.28954	1.24756	1.1717	-0.125047	1.0043	0.436339
ARHGAP10	1.477	-0.968519	-1.57898	2.24775	-0.0680395	-0.314622	0.918492	-0.682882	-0.146165	0.24956	0.494997	1.563	-0.546132	-0.931852	-0.759911	-0.590642	0.363501	0.89929	-1.20518	0.675796	0.0687233	1.9972	-0.524286	-0.358481	-0.0486602	-0.0377689	-1.54434	-0.64885
ARHGAP11A	-0.206502	-1.06172	0.639517	0.679699	0.489475	-0.174223	-1.1783	-0.44741	0.248729	2.75311	-0.637509	0.88625	-0.742022	-0.329643	-0.624428	-1.09721	1.09831	-0.418005	-1.28939	0.723985	-0.366407	-0.696198	-0.807415	0.62906	-0.0625489	2.522	-0.636085	0.104896
ARHGAP11B	-0.17487	-0.60822	0.518161	0.472855	0.190084	-0.00207365	-1.1604	-0.83124	-0.0414329	2.8044	-0.499776	0.894424	-1.1259	0.119859	-0.906127	-1.10139	0.649409	-0.566658	-1.50025	1.15096	-0.062788	-0.636414	-0.611786	0.475525	0.0737302	2.40657	-0.543896	0.617253
ARHGAP12	1.05218	1.69389	-0.340529	0.633211	1.63872	0.825004	-0.766009	0.714867	0.350649	2.28237	0.351751	0.183004	-0.516334	-1.06189	-0.761646	0.214613	-0.235974	-0.616734	-1.16494	0.582196	1.17332	-1.14263	0.0590918	-1.51656	-1.18404	-0.735573	-0.797679	-0.914337
ARHGAP15	-0.277623	-0.299853	-0.414648	3.12699	-0.455256	-0.512489	-0.347076	-0.370859	-0.477377	-0.448726	-0.195707	-0.482732	-0.321938	-0.342692	-0.492887	0.123691	0.0973818	-0.147585	3.14613	-0.281319	-0.40057	-0.368005	-0.107719	-0.479378	-0.433587	-0.413318	-0.400296	1.97745
ARHGAP17	0.256575	-0.497773	-0.0962769	0.614816	0.0644619	-0.85363	-0.180434	-0.855308	-0.0427297	-0.679728	-0.153262	0.783429	-1.25486	-0.452726	-0.0165429	-0.371277	0.620399	-0.670499	0.169529	0.119579	0.0763505	-0.42597	-1.01724	0.127314	-0.0777913	0.787408	-0.325313	4.35151
ARHGAP18	0.911152	0.407748	-0.621246	-0.446194	0.064182	-0.297423	-0.140734	-0.104803	-0.530026	0.303407	1.70903	3.50642	-0.741582	-0.738335	-0.977278	0.147019	0.572911	-0.0599302	-1.06142	1.04339	0.811831	-1.01674	-0.352926	-1.00537	-0.79799	0.807286	-0.723202	-0.669177
ARHGAP19	0.0502109	1.32725	1.23814	0.813034	0.814401	-1.18192	-1.15818	0.772021	3.03508	0.947712	-0.649287	0.929456	-0.110382	-0.917075	-0.968261	-0.488251	0.0509171	-0.664927	-1.15816	0.129319	-0.368847	-0.340056	-0.486481	-1.02612	-0.149007	-0.59784	-0.891891	1.04913
ARHGAP19-SLIT1	0.0831903	1.21678	1.01553	-0.748186	-0.748186	0.566428	-0.748186	-0.748186	-0.748186	-0.748186	-0.748186	-0.114085	0.0709765	-0.748186	-0.748186	-0.748186	0.222988	0.0689064	-0.748186	-0.748186	0.28058	-0.748186	1.71788	-0.748186	2.22157	1.59721	-0.748186	2.27483
ARHGAP20	-0.131766	-0.362493	-0.162793	-0.318637	-0.321555	-0.48887	-0.255727	0.0288007	-0.349089	0.918685	3.94019	-0.460229	-0.452739	-0.452771	-0.565549	0.0542463	1.59987	-0.354101	-0.575612	-0.18151	-0.264044	-0.57943	-0.439005	-0.507773	-0.522852	-0.227363	-0.62991	2.06202
ARHGAP21	1.19872	-0.463297	-0.275224	0.534156	1.42276	0.293233	-0.767057	-0.747287	0.543737	1.94489	-0.328881	1.52301	-0.752302	-0.611456	-0.901524	-0.272731	-0.160391	-0.405529	-0.999584	1.70235	2.18104	-0.737248	0.379185	-1.10424	-0.550028	-0.808364	-0.892852	-0.945107
ARHGAP22	-0.404448	-0.646784	-0.552476	-0.797399	-0.354525	-0.480226	0.193707	-0.486853	0.570876	-0.0745772	0.363741	4.506	-0.512051	-0.628398	0.339723	-0.139134	-0.175283	1.19589	-0.454648	-0.490118	-0.544946	0.00912285	-0.211473	0.251283	0.49241	-0.533156	-0.637621	0.201369
ARHGAP23	-0.312428	-0.690639	0.303764	-0.924971	-0.789635	-0.730217	-0.42238	-0.214206	-0.221215	-0.0282142	-0.167936	3.00561	-0.778258	-0.221331	1.61302	-0.769108	0.295249	-0.151387	0.746466	-0.746272	-0.880107	2.75132	-0.64058	0.515681	0.225615	0.383294	-0.701301	-0.449841
ARHGAP24	-0.458111	1.3079	-0.928723	-0.488129	0.133625	1.66202	0.262378	0.074592	-0.459308	-0.358918	0.785193	1.46081	-0.812324	0.0581451	-0.791634	-0.791701	0.638413	0.0803844	-1.06115	-0.393657	-1.01927	-0.69781	-0.513511	-0.950492	2.77579	-0.943212	-0.313728	1.74243
ARHGAP25	-0.317169	-0.265434	-0.354481	-0.751139	-0.526858	-0.699404	-0.488197	-0.382314	-0.254757	1.72949	-0.0689267	-0.447651	-0.330662	0.0134072	-0.503777	1.0438	0.378732	0.152996	-0.176001	-0.295589	-0.498201	0.0822709	-0.11029	-0.558815	0.223529	-0.412695	-0.530184	4.34831
ARHGAP26	-0.237697	-0.320045	-0.579888	0.107691	2.79044	-0.438938	-1.00427	-1.06815	-0.421039	-0.627485	0.173201	-0.33443	0.698464	1.96254	-1.18674	-0.562025	0.285896	0.613792	-0.742572	0.327729	0.24898	-1.09728	0.114649	1.15875	-1.04943	-0.643183	2.06823	-0.237195
ARHGAP26-AS1	-0.402636	-0.402636	-0.402636	-0.402636	-0.402636	-0.402636	-0.402636	-0.402636	-0.402636	1.06375	-0.402636	-0.402636	3.90917	-0.402636	-0.402636	-0.402636	0.190231	2.45412	-0.402636	-0.402636	-0.402636	0.929941	0.310784	-0.402636	-0.402636	-0.402636	-0.402636	-0.402636
ARHGAP27	-0.259545	0.0550279	-0.449704	-1.00934	-0.466795	-0.918134	-0.361197	-0.515774	-0.671776	-0.834923	-0.12612	0.313238	-0.145206	-0.554646	-0.358892	0.714243	0.643993	0.303978	-0.740796	0.51757	0.308347	3.6635	-0.269267	-0.169601	-0.364821	-0.303908	-0.557492	2.55805
ARHGAP28	0.474407	-0.43419	4.67593	-0.408614	-0.129251	-0.031152	-0.31392	0.211273	-0.257637	-0.261448	-0.10379	-0.261183	-0.368419	-0.526452	-0.389686	-0.25514	1.19826	-0.208415	0.0238516	-0.427708	-0.502322	-0.384975	-0.274533	-0.416098	0.766029	-0.422938	-0.508233	-0.463642
ARHGAP29	-0.101343	-0.0885331	-0.603329	-0.328035	0.0994987	0.357173	-0.444188	-0.230151	-0.33358	-0.52253	0.251124	4.87428	0.124801	-0.0144405	-0.236114	-0.550001	0.236361	0.0149146	-0.618237	-0.0742362	-0.264894	0.250006	-0.46394	-0.570949	0.0773585	0.0488397	-0.546153	-0.343704
ARHGAP30	-0.280453	-0.327072	-0.341179	-0.727579	-0.332114	-0.63271	-0.425734	-0.289269	-0.610478	-0.553214	0.261129	0.062707	-0.279384	-0.245737	-0.367229	1.35066	0.722973	0.129769	-0.357585	0.160192	-0.27542	-0.232029	0.00397573	0.00622944	-0.27003	-0.476178	-0.293343	4.6191
ARHGAP31	1.91437	-0.753158	-0.466639	-0.34367	-0.727409	-1.10575	-0.180008	0.24575	1.54962	0.44024	0.0652324	-0.73344	-0.0357419	-0.590909	-1.0892	-0.633567	1.48755	-0.272834	-1.25184	0.609617	1.75915	-1.23187	-0.456311	-0.322047	-1.08451	1.88838	1.27184	0.0471498
ARHGAP32	-0.607603	0.625094	-0.272664	-0.507592	0.119675	-0.0718661	-0.924831	-0.487371	1.73695	0.302419	0.560955	0.248578	-1.35828	-0.261764	-0.459457	-0.662294	0.502067	-0.955855	-1.03307	0.716386	1.5389	3.10988	-0.87908	-1.11004	-0.533516	-0.203424	1.22586	-0.358049
ARHGAP33	-0.911615	-0.818168	-0.981234	-1.19005	-1.40521	1.29249	-0.394435	-0.378318	-0.295556	-0.0868058	-0.24199	-0.0897334	-0.0546125	-1.03488	2.11149	0.161413	-0.455078	2.91989	1.32705	-0.186627	0.741695	-0.568693	0.793167	0.195121	0.707715	-0.893531	-0.29505	0.0315514
ARHGAP35	-0.248369	-0.105779	0.530649	0.527991	0.359097	-0.142322	-0.711849	-0.888681	0.702404	0.274809	0.814068	0.468637	-1.37521	-0.169507	-0.747874	-0.492155	-0.350075	-1.3201	-0.486292	1.9697	2.15086	-0.810321	-0.920709	-1.28841	2.09233	0.047641	1.19754	-1.07807
ARHGAP36	-0.283571	-0.283571	-0.283571	-0.283571	-0.283571	-0.256969	-0.283571	-0.193202	-0.197885	-0.25872	-0.283571	4.10766	-0.201917	-0.283571	2.86942	-0.283571	-0.283571	-0.237571	-0.283571	-0.283571	-0.283571	-0.242964	-0.283571	-0.283571	-0.283571	-0.283571	-0.283571	-0.283571
ARHGAP39	-0.522497	-0.610491	-0.356895	-0.384929	-0.723048	-0.366641	0.0958561	-0.191738	0.749628	-0.451165	0.995438	-0.640422	-0.117813	-0.609516	-0.12298	0.094364	-0.623372	2.24583	3.33683	-0.646709	-0.670153	-0.636438	-0.413631	1.95769	-0.0957645	-0.338257	-0.0412867	-0.911887
ARHGAP4	-0.613595	-0.763596	0.0604654	-1.09097	-0.880132	-0.619588	0.24019	1.2342	-0.841689	-0.920406	-0.344975	0.0640836	0.324311	-0.783511	-0.119131	1.59764	-0.260074	1.03199	1.61477	-0.331199	-0.589061	-0.291896	0.117429	-0.511919	0.346167	-0.438404	-0.669732	3.43864
ARHGAP40	-0.21387	-0.21245	-0.214999	-0.214999	-0.213887	-0.214999	-0.205418	-0.16532	0.253351	-0.090217	-0.214999	-0.209239	-0.214999	-0.2	-0.214999	-0.214999	-0.214999	-0.212917	-0.205608	-0.214999	-0.214999	5.08177	-0.190058	-0.206153	-0.214999	-0.214999	-0.214999	-0.214999
ARHGAP42	0.447035	0.447634	-0.289043	-0.048444	0.148249	-1.22353	-0.210655	0.390419	0.661561	0.430796	0.409195	-0.290974	-0.443415	0.164646	-0.99729	-0.826723	3.91328	-0.0610495	1.45442	-0.662284	-0.706414	-0.919909	0.901223	-1.08386	-0.737573	-0.181294	-0.393514	-0.292499
ARHGAP44	-0.534613	-0.539987	-0.69374	-0.822658	-0.379313	-0.633566	-0.717665	-0.281973	0.401534	-0.679162	0.0877399	-0.335724	-0.558862	-0.397913	-0.405427	-0.233657	0.832043	0.696971	-0.664628	-0.426699	-0.542803	2.88976	1.72044	0.0219067	2.83575	-0.556522	-0.722561	0.641327
ARHGAP5	0.90004	0.649729	0.280579	0.828595	2.41237	-0.950311	-0.80532	0.0192649	1.97538	1.58676	0.151787	-0.363899	-0.7271	-0.536208	-0.874171	-0.382175	-0.0706902	-0.462829	-1.21537	0.763255	1.58471	-0.696704	-0.256602	-1.27482	-0.585241	0.0349008	-0.839982	-1.14595
ARHGAP5-AS1	-0.0357234	0.217697	0.661257	-0.245264	0.692451	-0.858115	-0.0480161	3.72785	1.81394	1.61977	-0.528961	-0.611643	-0.50027	-0.521519	-0.196555	0.372728	0.0861178	-0.252337	-0.841579	-0.538713	-0.484853	-0.618544	-0.493811	-0.777344	-0.746988	0.153564	-0.0708723	-0.974265
ARHGAP6	-0.340508	-0.606143	-0.639314	-0.624557	0.155333	-0.606692	4.14369	1.42228	0.704901	-0.583428	1.14146	0.832921	-0.491661	0.773732	-0.579305	-0.524917	-0.160778	-0.220507	-0.400731	-0.365539	0.0604597	-0.577255	-0.415928	-0.499566	-0.339035	-0.562234	-0.498772	-0.19791
ARHGAP8	-0.561642	-0.57028	-0.589001	-0.5913	1.00499	0.755474	-0.547712	-0.525774	-0.307986	-0.588921	-0.58793	-0.570759	1.06654	1.05971	-0.517001	-0.48339	-0.59643	0.748584	-0.434286	-0.571121	-0.585816	-0.512208	3.65131	1.19913	-0.581901	-0.554038	1.36171	-0.569947
ARHGAP9	-0.296589	-0.320623	-0.391954	-0.573073	-0.386364	-0.492473	-0.35879	-0.159421	-0.502255	-0.455744	0.044655	-0.274278	0.0371664	-0.157675	-0.141739	1.69701	0.130013	0.126399	0.041665	-0.109383	-0.309139	-0.188175	-0.0904899	-0.449711	-0.317419	-0.383783	-0.360252	4.64242
ARHGDIA	-0.435589	-0.281376	-0.531373	-0.432218	-0.562673	-0.240324	0.158979	-0.518551	-0.641723	-0.734524	-0.507405	-0.00712202	-0.546374	0.272576	3.66579	-0.136422	-0.524777	-0.386422	-0.0458459	-0.150001	-0.300386	-0.303193	-0.773027	2.80212	0.283114	-0.102064	1.16193	-0.183121
ARHGDIB	-0.217211	-0.384322	-0.368142	-0.948624	-0.415507	-0.761451	-0.40463	-0.376764	-0.801221	-0.727749	0.401139	0.575426	-0.305835	-0.407429	-0.522319	0.939874	1.34989	0.492969	0.490548	-0.0902204	-0.450233	0.0782855	0.217532	-0.511057	-0.429042	0.0177946	-0.699335	4.25763
ARHGDIG	-0.235954	-0.410139	-0.0890319	-0.358421	-0.410139	-0.322925	-0.326152	-0.410139	4.07244	-0.267995	-0.410139	-0.389946	-0.327704	-0.298651	1.86414	-0.357466	-0.37763	-0.237598	2.04534	-0.336138	-0.300203	-0.410139	-0.356222	-0.115694	-0.410139	-0.222171	-0.410139	-0.191047
ARHGEF1	-0.540511	-0.755323	-0.940263	-0.479664	-0.916481	-0.180307	-0.359062	-0.424026	-0.77067	-0.389605	-0.72588	-0.0768245	0.152261	-0.766775	2.55263	0.930459	-0.579116	0.788475	0.20711	-0.313561	-0.482529	0.193188	-0.534787	2.22606	0.083878	-0.321906	-0.355896	2.77913
ARHGEF10	1.51867	1.36794	0.552806	0.392443	-1.00228	-0.766528	1.41402	-1.61804	-0.288617	1.21782	1.92965	0.0902776	-0.893714	-0.449594	-1.15713	-0.961827	-0.353572	1.95784	-0.4959	0.351636	0.32862	-1.32697	-1.05993	-0.271041	-0.327484	0.130183	-0.010238	-0.269045
ARHGEF10L	0.29614	0.881952	-0.776633	0.0396427	-0.850883	0.316166	1.59418	-0.378525	-1.19636	-0.196633	0.282777	-1.16287	-0.570683	-1.28503	0.150805	0.359872	-0.60653	-0.094974	-0.300318	0.436783	1.19189	3.47223	0.00348931	-0.398743	-0.144434	-0.897727	0.880361	-1.04595
ARHGEF11	0.203769	-0.502476	1.35656	0.0385329	-0.256261	-0.35133	-0.865246	-0.827775	0.401873	-0.0685527	0.0335391	-1.04848	-0.673731	0.436035	2.38016	0.187464	-0.668432	1.87191	0.521733	-0.419557	-0.0973417	-1.39042	-1.19514	0.749013	-0.799231	1.11851	1.57562	-1.71075
ARHGEF12	-0.0985363	0.795452	-0.876506	-0.256281	1.50842	-0.924451	-0.735767	-0.294653	0.338508	0.279059	1.04227	0.647717	-1.36597	1.01018	-1.24584	-0.832203	0.845754	-0.37447	-1.16457	1.74238	2.47003	0.471671	0.431602	-1.09249	-0.118935	-0.362623	-1.19118	-0.648568
ARHGEF15	1.40907	-0.725288	-0.618036	-0.825145	-0.64358	-0.729453	0.826705	-0.192135	-0.632238	-0.628533	-0.116097	-0.366745	-0.497057	0.568899	-0.158457	-0.460381	3.15216	1.9098	0.142174	-0.478861	-0.891346	0.52669	-0.917929	1.69007	0.0637265	0.155527	-1.05933	-0.504218
ARHGEF16	-0.574176	0.00897342	-0.433098	-0.597765	-0.581254	-0.596443	0.949585	-0.358829	1.19036	0.851962	0.44876	-0.563649	-0.560112	-0.516081	0.596642	-0.435912	-0.430185	-0.0430459	-0.0919158	-0.570783	-0.572296	4.3591	0.107992	-0.12067	-0.559057	-0.0119518	-0.342086	-0.554057
ARHGEF17	0.310133	-1.08959	1.23138	-1.44336	0.924788	-1.1223	-1.23267	-0.11	-0.0137939	-0.479417	0.41389	0.150286	0.685372	0.159652	0.329339	-0.752763	1.31444	1.54875	0.00900112	-0.769535	-1.26395	-0.680626	0.964367	0.0801273	2.6021	0.347377	-1.19173	-0.921261
ARHGEF18	-0.742228	-0.831614	-0.670507	-0.260501	-0.664903	0.213855	-0.153216	-0.636712	-1.03235	-0.942188	-0.974692	2.00715	-0.646271	1.40268	1.08472	-0.0447087	-0.679707	-0.864299	0.359106	0.191656	0.19621	0.15115	-0.333547	-0.150869	0.488558	-0.100311	0.172496	3.46105
ARHGEF19	-0.504731	-0.632696	-0.599433	-0.385747	-0.641913	0.148902	-0.13873	-0.416725	0.438113	0.128939	-0.322921	-0.0372162	-0.145935	-0.391056	0.370885	-0.219563	-0.325376	0.132174	0.104012	-0.441912	-0.513892	4.61007	-0.170269	-0.342645	1.43358	-0.31987	-0.56976	-0.246291
ARHGEF2	0.355077	-1.58398	0.259186	1.64111	-1.37258	-0.00310165	-0.957381	0.759442	-0.638052	1.85574	0.950838	-0.35103	-0.323599	0.704656	1.13123	-1.12185	0.379396	1.18176	0.0760775	-0.517515	-0.748065	-1.57224	-0.859431	0.416616	1.33657	0.0790701	-1.55829	0.480341
ARHGEF25	-0.121445	-0.357255	-0.0901324	-0.207184	-0.501134	4.92764	0.022445	-0.0557085	-0.159707	-0.223741	-0.0776551	-0.180247	0.129819	-0.268009	0.349038	-0.312014	0.00479781	-0.086062	-0.062318	-0.560228	-0.574637	-0.484612	-0.0861433	-0.299733	0.541133	-0.361372	-0.569655	-0.335884
ARHGEF26	-0.540834	-0.188624	0.364241	-0.759325	-0.803481	-0.569204	-0.499512	0.396412	0.634212	-0.662551	4.591	-0.20401	-0.536498	-0.0423659	-0.145308	-0.352132	0.405223	-0.335719	-0.570028	-0.0460632	-0.12484	-0.2954	-0.211459	0.398843	-0.639765	0.867211	-0.300802	0.170782
ARHGEF26-AS1	-0.285591	-0.187845	-0.122424	-0.467207	-0.45153	-0.514831	-0.315548	0.879154	0.116423	-0.444268	4.86524	-0.425409	-0.436717	0.232756	-0.407811	-0.404648	-0.110216	-0.404889	-0.377298	-0.272703	-0.199824	0.0285499	-0.0306173	0.348541	-0.0778143	-0.16166	-0.102823	-0.268987
ARHGEF28	0.497473	-0.557803	-0.76162	2.13269	0.840898	0.664301	-0.313528	1.91102	1.29774	-0.680037	-0.385605	2.71111	-0.73312	-0.560861	-0.690015	-0.761389	-0.347522	0.36225	-0.880316	-0.591792	-0.661933	0.989634	-0.702899	-0.538949	-0.572439	-0.432349	-0.569244	-0.665686
ARHGEF3	0.678354	0.51123	-0.816657	-0.815728	-0.125716	-0.246013	-0.337008	-0.659287	-0.135257	1.74446	1.35135	-0.268558	-0.662218	-0.984781	-1.03725	2.26256	1.22473	0.0758763	-0.946123	-0.62558	-0.924331	1.32166	-0.574006	-1.08042	0.773341	-0.894207	-0.580601	1.77018
ARHGEF33	-0.0747364	-0.24948	0.206835	-0.878635	-0.611494	2.82936	1.68282	2.7626	0.622805	0.156697	-0.0676568	-0.688364	-0.483917	0.0688672	-1.01694	-0.650265	-0.193216	-0.400915	-0.899731	0.0465562	0.473926	0.667571	-0.330987	-1.01694	0.251453	-0.766821	-1.01694	-0.422443
ARHGEF34P	-0.640176	-0.482787	-0.797241	-0.73886	1.15335	-0.785299	1.86216	-0.0853236	-0.487151	-0.718327	0.276378	-0.716775	-0.620521	-0.341479	-0.410201	-0.172938	2.96557	-0.198393	-0.769508	0.246535	-0.102809	2.61048	-0.476542	0.580604	-0.519855	-0.0926891	-0.72215	0.183946
ARHGEF35	-0.557378	-0.376141	-0.654233	-0.55248	0.292507	-0.640168	2.08396	-0.284079	-0.529603	-0.616241	-0.0449634	-0.637368	-0.63624	-0.232993	-0.602932	0.61473	0.729478	-0.611022	-0.653717	0.161002	0.180712	3.97847	-0.356937	0.748641	-0.528439	0.0128457	-0.59004	0.302634
ARHGEF37	-0.465137	0.892465	-0.387633	-0.521282	-0.368214	-0.213326	-0.230811	-0.154104	-0.368168	-0.518565	0.341322	-0.491425	-0.380506	-0.438268	-0.46039	1.64519	-0.28988	-0.477106	-0.487963	0.463892	0.822925	4.33634	-0.478351	-0.513538	-0.463999	-0.380069	0.0228845	-0.436276
ARHGEF38	-0.150615	-0.148156	-0.159465	-0.183682	-0.157736	-0.22705	-0.229819	0.255821	-0.253152	-0.226126	-0.231031	-0.253152	-0.188006	-0.253152	-0.176857	-0.124224	-0.148506	-0.253152	-0.196073	-0.161348	-0.223374	-0.234852	5.07899	-0.253152	-0.209979	-0.185844	-0.253152	-0.253152
ARHGEF38-IT1	-0.272245	3.43597	-0.272245	-0.272245	-0.272245	-0.272245	-0.272245	-0.272245	-0.272245	-0.272245	-0.272245	-0.272245	-0.272245	-0.272245	-0.272245	3.64239	-0.272245	-0.272245	-0.272245	-0.272245	-0.272245	-0.272245	-0.272245	-0.272245	-0.272245	-0.272245	-0.272245	-0.272245
ARHGEF39	-1.08787	-0.286493	-1.10973	-0.940148	-0.429527	1.65393	-0.765971	-0.44032	-1.10474	-0.0365869	-1.33726	-0.909279	0.0413582	0.129089	0.272499	0.857722	-0.994089	0.690581	1.45821	0.309277	-0.0563137	-0.227641	-0.439802	1.14822	-0.206863	0.511981	3.10766	0.19211
ARHGEF3-AS1	NA	NA	NA	NA	NA	NA	NA	NA	NA	NA	NA	NA	NA	NA	NA	NA	NA	NA	NA	NA	NA	NA	NA	NA	NA	NA	NA	NA
ARHGEF4	-0.334816	-0.355775	-0.342373	-0.359493	-0.342394	0.722128	-0.313254	-0.185979	1.37152	-0.344442	-0.373373	-0.354592	-0.313636	-0.293929	0.554487	-0.369685	-0.329554	0.265299	-0.353919	-0.362974	-0.380581	4.64908	-0.0468047	-0.339716	-0.358589	-0.381144	-0.375366	-0.350122
ARHGEF40	-0.0575172	-0.154505	-0.398541	-0.277439	1.24784	-0.207517	-0.443868	0.601678	0.0819855	4.23829	-0.244403	-0.707574	0.392621	-0.150299	0.232188	-0.439945	-0.317123	-0.139282	-0.581682	-0.603855	-0.559356	-0.81001	-0.658508	-0.176202	1.5583	-0.0678777	-0.599242	-0.758148
ARHGEF5	-0.566298	-0.388222	-0.638306	-0.634019	0.520183	-0.630136	3.07602	-0.068751	-0.466812	-0.607821	-0.0515341	-0.60876	-0.498098	-0.28107	-0.355136	-0.204632	1.21066	-0.213702	-0.620336	0.0610069	-0.12936	3.36731	-0.361633	0.342485	-0.441154	-0.182494	-0.630676	0.00127746
ARHGEF6	-0.233456	0.215192	0.52945	-0.0231402	-0.0956142	-0.338714	-0.383027	0.0581134	2.48675	-0.903938	1.36316	-0.515101	-0.597337	-0.870011	-0.863533	0.714641	1.98504	-0.325133	-0.79157	-0.259957	-0.627843	-0.802777	0.201017	-0.981093	0.28353	-0.604395	-1.13637	2.51611
ARHGEF7	0.499156	0.497599	1.6282	0.779045	2.57917	-0.272184	1.15836	-0.76859	-0.690971	-0.119634	-0.0797832	-1.15958	-0.962957	-0.67709	-1.40705	-0.339543	0.593842	-0.990297	-1.00476	0.706369	1.73355	-0.898982	-0.68445	0.109579	-0.844317	1.04694	-0.551418	0.119796
ARHGEF7-AS1	NA	NA	NA	NA	NA	NA	NA	NA	NA	NA	NA	NA	NA	NA	NA	NA	NA	NA	NA	NA	NA	NA	NA	NA	NA	NA	NA	NA
ARHGEF9	0.347453	-0.177149	0.725551	1.41218	0.919562	-0.872335	-0.493825	0.73151	0.347966	3.26368	0.370737	-1.01571	-1.15726	-0.920785	-0.984784	0.00640511	0.023281	-1.08569	-0.930783	0.952389	1.13514	-0.602179	-0.0427173	-1.05842	-0.979643	-0.0180981	0.327176	-0.223645
ARHGEF9-IT1	NA	NA	NA	NA	NA	NA	NA	NA	NA	NA	NA	NA	NA	NA	NA	NA	NA	NA	NA	NA	NA	NA	NA	NA	NA	NA	NA	NA
ARID1A	0.0271594	-0.79113	0.0256921	-0.272169	-0.294051	-0.361316	-0.703023	-1.01045	-0.563336	0.249954	0.0488006	-0.183416	-0.924563	0.862932	-0.289938	-0.623178	0.0403254	-0.835557	-0.632834	-0.212698	-0.202002	-0.33221	-0.531252	1.87849	3.53548	0.123491	-0.135787	2.10659
ARID1B	-0.930505	-0.10107	0.80544	-1.19568	0.0776261	-0.023003	0.103684	-0.845772	-1.14125	-0.798867	-0.0173213	-0.144549	-1.31236	1.84395	-0.512351	-0.478899	-0.288954	-1.15198	-0.288052	1.55573	1.90198	0.373003	-0.440967	-0.370485	0.0136899	1.11655	-0.281129	2.53154
ARID2	0.8585	0.146513	1.10898	0.981844	0.405863	-0.764535	-0.734383	-1.39968	0.365649	0.89229	-0.321939	-0.77815	-1.07685	0.207496	-1.2021	-0.000747329	0.304938	-1.2378	-0.686968	0.31117	1.2011	-0.404672	0.383904	-1.40566	2.19615	1.88029	-1.47385	0.24266
ARID3A	-0.824757	-0.971207	-0.590188	-0.202021	-0.901975	-0.350876	-0.893604	-0.923441	0.234159	-0.140988	-0.626769	0.637487	-0.778658	2.97832	-0.329419	-0.159497	-0.227036	-0.219321	-0.0549337	0.143807	0.130121	-0.758923	-0.75934	1.10368	2.74715	0.0607811	0.366246	1.3112
ARID3B	-0.456596	-0.907715	1.68177	-0.942974	0.695993	-0.991869	-0.681342	-1.01823	-0.798784	-0.0751081	-0.610263	-0.0561426	-0.246436	1.88449	1.93248	0.358295	0.273699	-0.456005	-1.14609	0.00356191	0.294918	-0.916357	0.260794	-0.172636	-0.491473	0.0815934	-0.297598	2.79802
ARID3C	-0.29743	4.83894	-0.205458	-0.362456	-0.191678	-0.249246	-0.427697	-0.329175	0.0266114	-0.193389	0.0239045	-0.345974	-0.427697	-0.427697	0.727685	-0.211099	-0.0644297	-0.427697	-0.220475	0.0635528	-0.0938144	-0.427697	0.809773	0.123427	-0.427697	-0.427697	-0.427697	-0.427697
ARID4A	-0.427934	-0.0499925	-0.543671	-0.321983	0.305582	-0.646389	-0.747148	-0.183385	-0.394879	0.30615	0.333025	-0.742832	-0.554841	-0.0629966	-0.869561	-0.157767	0.312506	-0.728559	-0.981482	-0.113827	0.0742623	-0.704952	-0.0555532	-0.0759851	3.97468	0.629551	0.201848	2.22613
ARID4B	-0.11445	0.219682	-0.393479	-0.23906	-0.432611	-0.403925	-0.657745	-0.452735	0.469655	0.37044	0.0524795	-0.626265	-0.446198	-0.07883	-0.934475	-0.106125	-0.0492875	-0.852841	-0.799467	0.0746417	0.501124	-0.735581	-0.278124	-0.430243	3.76079	-0.16353	0.0452867	2.70087
ARID5A	-0.86281	-0.0679639	-1.32841	0.00600413	-0.99705	-1.38076	1.26945	-0.51963	-0.908925	-0.764687	0.116447	-0.313746	-0.478375	-0.055989	1.39621	0.777779	-0.455817	0.838198	0.46005	0.675876	0.371412	-0.522875	-0.738854	1.01143	0.287575	-1.17715	0.146054	3.21654
ARID5B	-0.511843	-0.302807	0.394773	-0.863066	-0.736891	-0.982179	0.176306	-0.733902	-0.951973	-0.871964	-0.508042	-0.885742	-0.798396	0.541418	-0.954583	-0.0226356	-0.235182	-0.52458	0.832585	2.29336	2.78366	-0.382402	0.792555	0.175073	1.63775	-0.62104	0.172537	1.08721
ARIH1	0.560867	-0.117538	0.863111	1.94203	3.33803	-0.556575	-0.601096	-0.557833	-0.348671	0.761399	0.0110255	-0.650569	-0.961822	1.09296	-1.07153	-0.419844	0.0435139	-1.2106	-1.05162	-0.114274	0.237476	-0.299413	1.02071	-0.894731	-0.681702	0.297488	-0.574887	-0.0559154
ARIH2	0.888165	-1.17067	-0.347593	-0.24149	-0.0332682	-0.0961724	1.05024	0.651485	1.85852	1.40259	-0.38648	0.457374	1.51755	0.473818	-0.865671	0.309528	-1.32053	-0.547233	-1.43666	-0.913849	-0.995594	-0.507939	2.12729	0.611235	-0.346676	-1.5758	-0.525312	-0.0368582
ARIH2OS	-0.818657	-0.932759	-0.352175	-1.34744	-1.48764	0.685634	1.35446	1.84424	-0.246353	-0.983767	-0.528054	-1.16564	0.251952	0.212014	-0.201412	1.26003	-0.656056	-0.590358	0.55198	-0.130689	-0.305506	0.0398893	-0.336492	2.41896	0.981943	-1.12635	0.298065	1.31018
ARL1	1.21501	2.26186	-0.272574	1.6523	2.25958	-1.65182	-0.514829	-0.483276	0.404421	1.29354	0.254142	-0.583504	-0.31594	0.707948	-0.946971	0.460261	0.606097	-0.36699	-0.907513	-0.47973	0.023456	-1.22034	-0.588669	-0.921521	-0.813013	-0.304381	-0.262188	-0.505353
ARL10	0.108324	0.0693322	2.20047	-0.953481	-0.686109	-0.203115	-0.747665	-0.596292	3.90302	-0.0470352	0.983017	0.770146	0.0373259	-0.168223	-0.957742	-0.551098	-0.00492147	-0.431387	-0.0794072	-0.516043	-0.139908	-0.460377	0.206526	-0.319627	-0.107733	0.0131629	-0.802413	-0.518747
ARL11	-0.315729	-0.00141895	-0.487227	-0.860404	-0.331809	-0.612494	-0.577344	-0.63388	-0.59499	-0.766825	0.869348	-0.325353	-0.172549	0.573638	-0.693625	0.801731	0.833314	1.04295	-0.180682	-0.162347	-0.256679	0.567194	0.0802162	-0.13308	-0.318075	-0.735968	-0.830518	4.22261
ARL13A	0.0601164	1.02091	-0.635981	0.164267	-0.635981	0.959977	-0.635981	-0.635981	1.24397	-0.635981	0.213499	0.430227	-0.635981	-0.635981	-0.635981	1.60324	-0.635981	0.231048	-0.635981	1.49384	3.39059	-0.635981	-0.635981	-0.635981	-0.635981	-0.635981	-0.635981	-0.635981
ARL13B	0.212986	-0.34163	-1.07539	-0.0636429	-0.337238	-0.21622	-0.851357	-0.791749	2.14965	0.865065	0.492671	1.73883	-0.949033	0.699756	-0.865617	-0.965303	0.0444808	-0.691045	-2.16287	0.168833	0.658614	-1.50469	1.28304	1.0174	1.13253	0.0689905	-0.390337	0.673265
ARL14	-0.324141	-0.088002	-0.3017	-0.393076	-0.393076	-0.393076	0.764114	-0.393076	-0.323987	-0.393076	0.76296	1.79116	-0.393076	-0.0210652	-0.393076	-0.275128	-0.311242	-0.320058	-0.393076	-0.393076	-0.393076	4.44849	-0.298845	0.000501612	-0.393076	-0.393076	-0.393076	-0.393076
ARL14EP	-0.214307	0.280018	0.528964	0.220323	3.53768	1.75407	-0.849051	-0.193439	0.473921	-0.666012	0.30327	0.0843353	-0.199618	-0.189421	-1.28661	0.648285	0.947416	-1.03106	-1.35694	0.109603	0.622559	-0.846011	-0.540311	-1.2029	-0.692741	-0.208181	-0.238765	0.204909
ARL14EPL	-0.312271	-0.105918	-0.312271	-0.215835	-0.312271	-0.312271	1.30616	-0.220899	0.124535	-0.312271	-0.312271	4.8196	-0.312271	-0.312271	0.280114	-0.312271	-0.312271	-0.312271	-0.312271	-0.099868	0.0452562	-0.312271	-0.312271	-0.312271	-0.312271	-0.312271	-0.312271	-0.312271
ARL15	1.16867	0.181008	0.223921	2.28445	0.660831	-0.841775	-0.501884	0.208537	-0.0927542	-0.706212	1.13881	-0.283326	-1.08773	0.128633	-1.49215	0.0708869	3.07498	-0.201881	-1.11235	0.153573	0.278666	-0.392597	-0.409514	-1.31885	0.0230215	-0.551739	-0.612522	0.00930376
ARL16	-0.432712	0.272348	-0.48501	-0.914372	-1.39516	-0.296288	1.30347	0.210558	-0.499949	-0.850118	-0.0819174	0.236306	0.952337	-0.834005	-0.494359	0.722641	-1.0043	0.300588	0.388117	-0.187823	-0.241296	-0.544256	-1.06049	0.872127	3.7254	-0.184304	0.93639	-0.413934
ARL17A	-0.622999	-0.554177	-0.0393329	-0.241405	-0.622982	-0.441441	1.92634	-0.231112	0.16552	-0.622982	1.10891	0.0393701	-0.581246	-0.579007	-0.623002	-0.228805	-0.549049	-0.391108	1.32454	-0.622989	0.705463	-0.623002	-0.278534	-0.623002	3.78022	0.529193	-0.622996	-0.480376
ARL17B	-0.0912028	0.332614	-0.495127	0.142963	-0.503509	0.772909	0.628293	-0.98209	-0.743574	-0.32465	0.0367929	-0.722963	-0.418346	0.397985	-0.982092	1.47401	-0.982092	-0.734295	1.07131	2.17143	2.75972	-0.982092	0.947	-0.982092	0.0856107	-0.982069	-0.982092	0.0876491
ARL2	-0.373177	-0.893877	0.148398	0.205168	-0.216679	0.0450491	-0.563764	-0.350229	-0.889263	-0.926536	0.143576	0.296034	0.29905	-0.360378	3.63202	-0.599142	-0.525802	-0.630844	1.11943	-0.180489	-0.294855	-0.304929	-0.631774	-0.101586	-0.572064	-0.020027	2.66273	-0.116042
ARL2BP	1.98214	1.63513	0.281581	2.8839	0.107112	0.208546	0.0714603	0.110159	-0.0916242	0.518753	-0.285974	1.18361	-0.902081	0.0700396	-1.05441	-0.801527	0.346867	-1.10318	-1.41651	0.209666	0.161577	-0.785808	-1.64175	0.0318862	-0.719767	-0.242487	-0.330417	-0.426891
ARL2-SNX15	-0.362239	-0.362218	-0.356209	-0.362236	0.670847	-0.362238	-0.362203	-0.27598	-0.362232	-0.362236	1.13781	-0.237213	-0.362212	-0.362234	4.11645	-0.362216	2.33153	-0.362226	-0.362239	-0.302232	-0.249483	-0.362231	-0.362237	-0.315359	-0.362253	-0.362234	-0.362233	-0.36224
ARL3	0.0312059	0.672094	0.343649	0.539601	-0.664283	1.59155	-1.24781	0.671365	-0.697216	-0.730472	0.295899	3.23312	1.21392	-0.639416	-0.548758	-0.918883	-0.0290791	0.946255	-1.38346	0.049363	0.195799	-0.088951	-0.504786	-1.17682	0.446868	-0.571792	0.197234	-1.22621
ARL4A	-0.4253	-0.0225934	0.888081	-1.06318	-0.627645	0.327	2.17612	-0.540204	0.359999	-0.346833	-0.0697375	-0.469748	-0.0941038	-0.670444	-0.269995	-0.131141	0.133521	0.23595	-0.716513	-0.903102	-0.844883	1.58057	3.49755	-0.233052	0.250882	-0.561227	-0.762701	-0.697269
ARL4C	0.783411	-0.679067	-0.725387	-0.635509	-0.0960355	-0.552582	-0.469836	-0.791031	-0.337046	-0.409522	0.921902	2.99649	-0.222095	-0.470938	-0.164857	-0.15713	0.519148	-0.321447	-0.658057	-0.330969	-0.664752	-0.363944	-0.537643	2.67598	-0.00472186	-0.706492	-0.519402	1.92154
ARL4D	-0.0973941	0.393381	-0.210648	-0.17925	-0.282729	0.213974	-0.452311	-0.358476	-0.178852	0.0910562	-0.297011	-0.209997	-0.259035	-0.252738	0.387834	-0.328539	-0.362715	-0.308436	-0.00228857	-0.385653	-0.406024	4.9486	-0.420896	0.229382	-0.142164	-0.394294	-0.236541	-0.498232
ARL5A	-0.00637216	1.05267	-0.343031	0.568888	1.23877	-0.30264	-0.944757	-0.759069	0.868728	-0.541931	-0.0441057	-0.490108	-0.71152	0.297561	-0.658523	-0.57361	0.611914	0.0658677	-1.49668	0.344715	0.342015	3.7598	-0.426042	-1.07624	0.0359085	0.0724311	-1.14206	0.257417
ARL5B	0.279728	1.59175	0.823226	0.755521	0.709694	-0.518906	-0.802003	-0.783405	1.55545	1.52279	-0.682941	1.24505	-0.758303	0.0419204	-1.15174	-0.7181	0.0805664	-0.425288	-1.12765	0.00560533	1.25727	0.154638	1.90695	-1.31672	-0.939401	-0.686886	-1.24389	-0.774911
ARL5C	-0.242068	-0.242068	-0.242068	-0.242068	-0.242068	-0.242068	-0.242068	4.83074	-0.242068	-0.242068	-0.242068	-0.242068	-0.242068	-0.242068	-0.242068	-0.242068	1.46304	-0.242068	-0.242068	-0.242068	-0.242068	-0.242068	-0.242068	-0.242068	-0.242068	-0.242068	-0.242068	-0.242068
ARL6	1.69375	0.27301	0.164834	0.35488	0.0243262	0.631912	-1.11288	0.36429	1.50761	1.34542	1.02438	0.684251	1.05215	-0.232717	-0.529451	-0.770505	-0.240657	0.0429198	-1.73742	0.15569	1.75962	-0.873751	0.26305	-1.8174	-1.23661	-0.83649	-1.08615	-0.868084
ARL6IP1	-0.49149	0.961019	1.99645	1.79716	0.507173	2.29216	-0.124045	0.275207	-0.751602	0.52189	0.754644	-0.382915	-1.12129	-0.931107	-0.957476	-0.666656	0.813841	-0.0130463	0.368577	0.505156	0.31582	-1.01026	0.0335654	-1.08437	-1.53715	-0.280362	-1.43496	-0.355931
ARL6IP4	-0.911714	0.208586	-0.796794	-0.646998	-1.08578	0.0118942	0.685404	-0.034452	-0.838179	-0.234984	-0.785918	-0.177062	0.464677	-0.320086	0.549424	-0.0876758	-0.792812	0.290996	3.89098	-0.320739	-0.528472	0.48003	-0.609695	1.89858	0.350182	-0.578772	-0.53239	0.451764
ARL6IP5	1.69781	0.37848	-0.38396	2.45884	0.470489	0.348529	0.146156	0.367829	-0.435087	0.0869288	1.71543	-0.348326	-0.115293	-0.930242	-0.933629	1.59859	0.551713	-0.839864	-1.32438	0.269651	0.46266	-1.21749	0.288379	-1.44135	-1.05356	-1.07892	-0.856428	0.117034
ARL6IP6	0.743725	0.433767	-0.405951	0.991763	-0.531454	0.00794273	-1.04085	-0.286322	3.29241	1.42411	0.261436	1.94701	-0.37995	0.14503	-0.572529	-0.338071	-0.252639	-0.47452	-1.24421	0.390614	0.669722	-0.542033	-0.549158	-0.991525	-0.425237	-0.28965	-1.19095	-0.792481
ARL8A	-0.49489	-0.458751	1.16218	-0.390934	-0.516246	1.31151	-0.643527	-0.666635	-0.787964	-0.68258	-0.201089	-0.591173	-0.211217	-0.49559	2.76013	0.282324	-0.388161	-0.0104616	1.02369	-0.581136	-0.762172	-0.814015	-0.387639	2.99214	-0.392343	-0.281065	0.655748	-0.430134
ARL8B	1.07205	-0.38419	2.30612	1.39707	0.488273	0.709816	-0.433411	-0.222233	2.01725	0.714376	-0.419412	-0.200816	0.585402	-1.08263	-0.366027	0.266026	-0.0960833	-0.617471	-1.73796	-0.464274	-0.196069	0.844886	0.139433	-1.1424	-1.8789	0.439456	-0.887324	-0.850946
ARL9	-0.536021	-0.511364	-0.392157	-0.578576	-0.475616	-0.39588	1.00792	-0.157151	0.275449	-0.422117	0.600565	0.00507222	4.1946	-0.520304	0.0414354	-0.216079	-0.330629	1.14856	-0.446678	-0.540669	-0.571532	-0.113983	-0.412892	-0.506611	1.54027	-0.543714	-0.612022	-0.529881
ARMC1	0.811627	1.90733	0.659922	0.605663	0.182985	-0.373071	0.332858	0.478471	1.38357	0.664067	0.201166	-0.920088	-0.422735	-1.21621	-1.72425	0.714381	0.969246	0.324746	-0.500252	0.364761	0.815102	-0.314928	0.680605	-1.90841	0.137957	-0.582573	-2.34197	-0.929964
ARMC10	-0.453998	0.823076	-0.15574	-1.32196	-0.24858	-0.88211	0.522039	1.19747	0.00208065	3.89388	-0.379016	-0.477395	1.16076	-0.125327	-0.726711	-0.0345123	-0.871747	1.43952	-0.505798	-0.328274	-0.0695347	-0.413442	-0.0363618	-0.394311	-0.718564	-0.103936	-0.355335	-0.436174
ARMC12	-0.441614	-0.579759	-0.339327	-0.844485	-0.996493	-0.638176	-0.289907	-0.255275	2.553	-0.804482	-0.482113	-0.901216	1.6209	0.20278	0.114641	0.000945964	-0.331307	0.0897077	0.936519	-0.622632	-0.768977	0.149779	-0.52755	-0.682847	2.55103	-1.04894	0.919926	1.41588
ARMC2	0.320444	-0.543856	-0.0511917	1.24746	1.77823	-0.496209	-1.32712	0.668979	1.23301	-0.640874	1.06441	2.13028	-0.802921	0.845686	-0.877074	-0.905979	1.12231	-0.18521	-1.17899	0.273209	0.510614	-1.28442	-0.398962	-0.47901	-0.231764	-0.372291	-1.85333	0.434573
ARMC2-AS1	0.44771	-0.373281	-0.373281	-0.373281	1.7286	-0.373281	-0.373281	0.471536	0.462307	-0.373281	-0.373281	-0.373281	-0.373281	-0.373281	-0.373281	-0.373281	-0.373281	0.641222	-0.373281	-0.373281	-0.373281	-0.373281	-0.373281	-0.373281	4.46081	-0.373281	-0.373281	-0.373281
ARMC3	-0.423432	-0.330964	-0.409077	-0.42007	-0.292018	-0.254768	1.43096	-0.446514	1.54038	-0.446514	-0.446514	0.223125	-0.390738	-0.446514	-0.446514	-0.136512	-0.36571	-0.424001	-0.37855	0.10239	-0.14791	-0.404137	0.568598	-0.446514	-0.446514	-0.266747	4.35129	-0.446514
ARMC4	-0.197976	-0.204372	-0.207555	-0.204887	-0.207555	-0.207555	-0.207555	-0.203679	-0.126591	-0.207555	-0.202159	5.09269	-0.207555	-0.207555	-0.207555	-0.207555	-0.205679	-0.201819	-0.207555	-0.207555	-0.205715	-0.196456	-0.170976	-0.207555	0.116626	-0.198334	-0.207555	-0.192453
ARMC5	-0.760924	-0.820257	-1.00817	-0.358446	-0.789303	1.38614	0.183307	-0.656618	-0.750902	-0.572018	-0.773902	-0.318477	-0.474033	-0.144184	0.751393	-0.160175	-0.808981	-0.216947	2.53329	-0.509953	-0.573153	2.46141	-0.77584	0.740811	2.02154	0.012574	-0.0217436	0.403573
ARMC6	-0.604774	-0.364745	-0.775558	-0.53707	-1.397	0.380892	-0.352989	-0.761243	-0.456966	-0.450226	-1.37678	0.470216	0.947788	0.191955	2.73382	-0.350441	-1.14075	0.440867	2.58463	-0.508028	-0.989519	0.152232	0.844891	0.857341	0.187499	-0.182149	0.81669	-0.360589
ARMC7	-0.206645	-0.650279	-0.493162	0.428345	-0.548671	-0.546983	1.10296	-0.618402	-1.00754	-0.196059	-0.320456	-0.988693	-0.859348	-0.271894	3.60355	0.191815	-0.405156	-0.874309	-0.190543	-0.57212	-0.495668	0.0184278	-0.282744	1.57211	1.68695	0.286013	0.918797	-0.280288
ARMC8	0.924059	-0.0888978	1.71707	0.137579	1.03214	0.122451	0.054731	-0.340715	0.0341559	0.364402	0.00792738	0.937527	-0.289475	1.02371	-0.314091	0.707492	0.515745	-1.09756	-2.07364	-0.490824	0.172674	0.0147536	1.42772	-2.09777	-2.02662	0.933466	-1.32966	0.0216493
ARMC9	3.83577	-0.482136	-0.0372285	1.40771	-0.699305	-0.296575	0.428664	-0.260221	0.8406	1.02107	-0.424497	-0.454706	0.0398868	-0.667626	-0.482266	-0.778484	-0.561431	0.115471	1.68006	-0.627236	-0.646354	-1.06247	-0.193416	-0.544743	-0.140637	-0.491071	-0.260907	-0.257922
ARMCX1	0.0364022	0.465796	-0.742751	3.79102	0.387584	0.849796	-0.579842	1.27064	-0.343948	-0.737392	-0.163588	0.721476	0.712595	0.567181	-0.0984029	0.725499	-0.908292	0.22468	-0.598652	-0.523606	-0.0126579	-1.31186	-0.0679193	-0.423336	-0.754542	-0.365656	-0.840477	-1.27975
ARMCX2	-0.513171	-0.794288	0.129751	-0.858321	0.829808	-0.68236	-0.750243	1.05528	-0.724662	-0.62194	0.178368	0.357021	1.46366	3.78086	-0.576366	-0.502536	-0.407622	0.892947	0.00112416	0.0675068	-0.735708	-0.742784	0.107815	0.908981	0.219694	-0.655382	-0.841858	-0.585577
ARMCX3	1.69961	0.454479	0.673651	-1.67021	3.19727	0.213808	-0.46846	-0.131097	1.14538	-0.153621	0.429081	0.627845	-0.561605	1.11651	-0.642067	0.470736	-0.219584	-0.27436	-1.15393	-0.59381	0.153754	-1.50041	0.1721	-0.464744	-0.437656	-0.552621	-0.604899	-0.925147
ARMCX4	-0.880667	-0.172577	1.44518	-1.26054	1.01546	1.56821	-0.209225	0.554159	-0.0905308	-1.22133	-0.397188	1.29182	0.921454	1.14171	2.52481	-0.285395	-0.0310482	0.514419	-1.44338	-0.966539	-0.696469	-1.05447	-0.250136	0.212868	-0.0334633	-0.426138	-0.855422	-0.915579
ARMCX5	1.14151	-0.0627605	2.67087	1.0259	1.55076	-0.185154	-0.0597697	1.71142	-0.499983	-0.952781	-0.0322361	-0.246662	-0.237394	-0.125066	-0.141542	0.56954	0.814941	-0.712801	-0.941324	-0.00320806	0.00746925	-0.473726	-0.820168	-1.62904	-1.22841	1.02158	-1.09495	-1.06702
ARMCX5-GPRASP2	-0.179341	0.674218	3.14498	0.742579	2.07187	-0.336005	-0.373833	-0.0391067	-0.403297	-0.543412	-0.0172788	-0.356104	-0.968677	0.0663041	0.030414	-0.175197	1.23109	-1.05158	-1.19978	0.265934	0.697151	-0.963806	0.404241	-0.799306	-1.09148	0.77124	-0.278003	-1.32381
ARMCX6	0.74905	-0.638537	-0.235554	0.37057	1.6446	0.684481	-0.324043	0.247188	-0.885262	-1.1859	-0.636425	0.193934	0.670112	1.21323	2.51214	1.91206	-0.629214	0.0185954	-0.0842016	-1.2504	-1.08759	-1.75621	-0.348302	0.629782	-0.387664	-0.528289	0.0244384	-0.89258
ARMS2	-0.292124	-0.292124	-0.292124	-0.0200686	0.269503	0.169996	-0.292124	0.639874	-0.292124	-0.292124	-0.292124	-0.292124	-0.292124	-0.292124	-0.292124	-0.292124	0.0480672	-0.292124	-0.292124	-0.292124	0.0582315	-0.292124	-0.292124	4.96899	-0.292124	-0.292124	-0.292124	-0.292124
ARNT	0.78582	1.36951	2.61429	1.65533	-0.175959	-0.234445	-0.87573	-1.0607	0.192309	0.824006	0.86844	-1.19485	-1.663	-0.26978	0.0529326	0.37409	1.1125	-0.515425	0.207991	-0.456441	0.218372	-1.3858	-1.00045	-0.846688	0.673764	-1.03847	0.0784231	-0.310057
ARNT2	0.155233	0.903219	2.32724	-0.153017	0.378701	-0.470621	0.639424	0.686003	-0.346648	1.4171	-0.624954	-1.67198	-0.662525	0.284825	0.381732	0.315258	-0.183297	-1.3632	-1.20236	0.541278	1.05711	-1.62784	-0.912503	-0.67084	-1.12688	1.85465	0.0805447	-0.00564291
ARNTL	-0.373896	0.541737	-1.20963	0.0374138	0.160603	-0.306721	-0.0994719	-0.157202	-0.77357	-0.0934995	0.522737	0.991544	-0.776794	2.53645	-1.67132	0.847345	0.156519	-0.742194	-1.96709	0.762622	0.947409	1.7042	1.20591	-0.733899	-0.314551	-1.26192	-0.0689618	0.136228
ARNTL2	-0.174829	-0.346102	-0.465361	-0.475126	-0.402069	-0.0583061	-0.400032	-0.355298	0.146558	-0.15011	0.954974	3.54354	-0.440456	-0.383455	-0.384253	-0.351463	-0.188509	-0.259362	-0.462823	-0.391083	-0.424746	3.21821	-0.38404	-0.423413	-0.293134	-0.38402	-0.47066	0.205363
ARNTL2-AS1	-0.397681	-0.397681	-0.397681	-0.397681	-0.397681	2.592	-0.397681	0.540467	0.6699	-0.397681	-0.397681	0.369187	-0.397681	-0.397681	-0.397681	-0.397681	-0.397681	-0.397681	-0.397681	0.638163	-0.397681	3.93927	-0.397681	-0.397681	-0.397681	-0.397681	-0.397681	-0.397681
ARPC1A	-0.601676	-0.5068	0.699182	-1.57998	-0.113348	-0.896802	1.57406	0.308349	-0.0502322	0.891959	-0.681162	0.0749437	2.73907	0.550091	1.67027	-0.709451	-0.554988	0.283114	-0.614766	-0.939605	-1.12765	0.0203601	-0.574892	1.3668	-1.01958	0.77513	-0.0453358	-0.937062
ARPC1B	-0.315135	0.248026	-0.915855	-1.19342	-0.106784	-0.471025	1.25633	0.262742	-0.255971	1.06333	-0.0440618	-0.657911	1.88365	-0.91699	3.43327	-0.118476	0.119188	1.02803	-0.622223	-0.659374	-0.932278	-0.707597	-0.594658	0.523504	-0.689923	-0.132222	-0.673875	0.189708
ARPC2	0.641527	-1.08857	-0.569331	-0.180417	-0.847825	0.392056	-0.408045	-0.695342	1.19314	-0.158278	0.527655	-0.357044	-0.411213	-1.07358	-0.695197	0.518885	0.698647	0.291314	-0.76802	-0.229435	-0.788327	3.60335	-0.625593	0.477479	0.0306886	-0.0332134	-1.13673	1.69142
ARPC3	-1.28427	0.0745025	-0.748507	0.629885	-0.514698	-1.17429	-0.233572	-0.504143	-0.659973	-0.37539	-0.13223	0.223034	0.378849	0.133972	-0.908257	1.98819	0.753963	1.08788	0.478125	-0.41707	-0.791092	1.91397	-0.294374	0.0598061	-1.62835	-0.593433	-0.162278	2.69975
ARPC4	-0.41629	-0.749659	0.18385	-0.320188	-0.782478	-0.328294	-0.0672843	-0.605503	0.174406	-0.646695	-0.317959	-0.238556	0.00410295	-0.868006	1.26116	-0.0986232	-0.339539	-0.374229	4.42517	-0.106536	-0.336477	0.223511	-0.426418	1.01645	-0.362124	-0.442824	-0.164841	0.703866
ARPC4-TTLL3	-0.00854305	-0.90817	-0.770783	-0.948191	-1.03064	-0.271091	1.66281	1.31761	0.733045	-0.141212	-0.179691	-0.473329	0.973797	-0.875307	-0.639034	0.602763	-0.595059	0.0537381	2.64748	-0.454016	-0.561423	0.778163	-0.213184	-0.900628	2.16901	-0.97893	-0.843689	-0.145502
ARPC5	0.431495	-0.10191	2.86995	1.66276	0.57517	0.184413	-0.933676	-0.548955	-0.370432	0.228569	1.69581	0.176484	-0.436618	-1.0534	-0.5777	0.0419415	1.90615	-0.0321645	-0.123702	-1.15396	-1.38306	-0.622346	-0.463289	-0.206177	-0.296212	-0.328351	-1.32769	0.186892
ARPC5L	-0.45978	-0.442082	-0.639053	-0.510019	-0.629176	0.00338855	-0.0705196	-0.433978	0.047344	0.0112891	-0.149837	1.36973	-0.294245	-0.550308	-0.721156	0.370209	-0.536102	0.277872	-0.293762	-0.631173	-0.789585	4.31429	0.142692	0.535701	-0.44059	-0.279358	-0.438761	1.23697
ARPP19	1.64895	0.0837201	0.961791	1.85029	2.03365	-0.576716	-0.717272	-0.559873	-0.604312	-0.373299	0.0523394	-0.42523	-0.631476	-0.403448	0.135357	-0.653376	0.0160668	-1.19782	-1.28294	1.053	1.71056	-0.609069	1.30179	-1.30526	-1.21554	0.499335	-0.463477	-0.327747
ARPP21	2.89981	-0.456415	-0.488927	-0.499407	-0.499407	-0.499407	-0.305464	0.452511	-0.216474	-0.499407	-0.212324	-0.49418	3.02699	-0.499407	2.15176	-0.49233	-0.49649	0.46966	-0.499407	-0.192919	-0.362368	-0.499407	-0.485824	0.32034	-0.499407	-0.486871	-0.499407	-0.135815
ARR3	0.57007	-0.529918	0.213049	-0.529918	0.714184	-0.529918	-0.529918	-0.529918	0.012026	-0.529918	1.50458	-0.020546	-0.529918	-0.529918	1.23136	-0.529918	-0.529918	-0.529918	-0.529918	0.120914	0.200009	4.17461	0.288352	-0.529918	-0.529918	-0.529918	-0.529918	-0.529918
ARRB1	-0.26364	-0.599305	0.00255788	-0.139449	0.806103	-0.826901	-0.25021	0.773626	-0.27904	-0.0198895	-0.576059	-0.775489	-0.98919	0.846709	-0.357733	-0.58022	0.5795	0.204964	3.50943	-0.905831	-1.17083	0.913982	0.0442173	-0.588995	-1.14869	-0.606064	1.8138	0.582651
ARRB2	-0.455034	-0.558086	-0.596173	-1.19679	-0.618529	-0.426254	-0.228694	-0.536175	-1.10396	-1.09517	1.03599	-0.460722	-0.0675744	0.676112	2.95586	1.15943	1.32934	2.35884	0.509037	0.317648	-0.340618	-0.779821	-0.335691	-0.452371	-0.483588	-0.472527	-0.481968	0.347488
ARRDC1	-0.920866	-0.434812	-0.592596	-0.761946	-0.581116	1.67683	-0.615364	-0.696904	-0.866106	-0.816399	-0.471064	0.561611	-0.0901035	-0.846976	1.31107	0.640333	-0.292143	0.694718	1.14728	-0.109977	-0.268311	3.47592	0.45604	0.0644948	-1.07877	-0.836355	-0.0350229	0.286544
ARRDC2	-0.505017	-0.52619	-1.59837	-0.340644	-0.942741	1.67819	-0.277258	-0.00862559	-0.489406	-0.800107	-0.460256	-0.759934	0.125264	-0.620329	-0.364946	0.699987	-0.477508	2.09798	2.64099	0.0394052	-0.00718666	0.0343776	0.080172	-0.679831	0.0787417	-0.780242	0.0113547	2.15214
ARRDC3	-0.275866	0.665821	1.42792	-0.857453	-0.91954	-0.674871	-0.440443	0.103279	2.31857	-0.656186	2.64062	-0.464118	-0.947094	-0.112568	-0.82952	-0.406828	1.34564	-0.764313	0.436434	0.669484	0.545641	0.881184	0.00427868	-1.19689	-0.802608	-0.805722	-0.772279	-0.112576
ARRDC3-AS1	-0.35136	-0.663784	-0.776746	0.370787	0.0384828	-0.943767	-0.51411	1.73413	0.410493	-0.555427	-0.285561	-0.667891	2.30526	-0.659755	-0.963672	-0.290856	0.119569	-0.874843	-1.35924	0.687623	0.629772	-0.249554	0.394266	0.129848	-0.383817	-1.09382	1.06559	2.74838
ARRDC4	-0.184816	1.36223	-0.466078	-0.867536	1.73748	-0.873953	0.0305503	-0.196605	-0.369866	-0.233076	0.341758	-0.679003	3.26289	-0.58023	-0.730102	-0.46905	0.322572	0.0306342	-0.0987837	-0.121755	-0.161034	2.24974	-0.634327	-0.71285	-0.930068	-0.365102	-0.815069	0.151449
ARRDC5	-0.201656	-0.31483	-0.252036	-0.357074	-0.387921	-0.387921	-0.237834	-0.143093	-0.387921	-0.338402	-0.208131	-0.344292	0.0336272	-0.295216	-0.194564	0.364458	0.0536443	-0.164325	-0.278108	-0.00577442	-0.142207	-0.164409	-0.26982	-0.0738933	-0.0805045	-0.252016	4.96898e-05	5.03017
ARSA	-0.471002	-0.493615	-0.604349	-0.505758	-0.341728	-0.205083	-0.539998	-0.524942	0.744965	-0.397356	-0.449421	-0.64471	-0.560465	0.29862	4.58426	-0.110862	-0.0450726	-0.23021	1.09671	-0.340739	-0.292879	-0.316771	-0.360103	0.793247	-0.0036072	0.044926	0.158487	-0.282547
ARSB	0.0954828	-0.675805	-0.347657	0.347663	-0.081752	-0.437194	-0.434756	0.753372	0.993169	3.69272	2.19924	0.494656	-0.517594	-0.178798	-0.345785	-0.694006	0.0394697	-0.177063	-0.75898	-0.511167	-0.836623	-1.21774	-0.943581	-0.454895	0.582506	-0.153478	-0.467444	0.0360392
ARSD	-0.24972	0.543745	0.421146	-0.316915	2.33102	0.506737	-0.00952637	-0.0966286	-0.667068	-0.414143	-0.217948	-1.37114	-1.01899	-0.531816	-0.583966	-0.0904844	-0.397943	-0.967607	1.13884	-0.399161	0.466226	-0.596251	-0.634417	-0.182769	0.0728525	0.287437	3.53456	-0.556069
ARSE	0.102486	2.10046	0.576022	1.09532	0.358827	1.20357	0.143396	-0.831671	-0.269734	1.74878	-0.87276	-1.02141	-0.484095	-0.659602	2.45136	-0.849674	-0.873195	-0.75929	1.07724	-0.258292	0.0456188	-0.954212	-0.840045	0.28558	-0.725807	-0.0121141	-0.732399	-1.04435
ARSF	-0.193402	-0.10091	-0.193402	-0.193402	-0.193402	-0.193402	-0.185185	-0.193402	-0.193402	-0.193402	-0.193402	-0.193402	-0.193402	-0.185681	-0.193402	-0.193402	-0.191878	-0.193402	-0.193402	-0.191897	-0.193402	5.10174	-0.193402	-0.184753	-0.193402	-0.193402	-0.193402	-0.193402
ARSG	-0.708033	-0.122967	-0.306681	0.294603	0.337655	-0.223643	-0.802593	-0.64368	-0.310164	-0.893372	-0.766129	-0.6379	-0.000436405	-0.922122	0.253552	-0.324635	-0.621052	-0.284451	-0.0915097	1.36647	1.30743	-0.63832	3.38177	-0.00451357	-0.19946	-0.474049	2.42122	-0.38699
ARSH	-0.478754	-0.240415	2.25886	-0.478754	3.18934	0.548537	-0.478754	-0.478754	-0.478754	-0.300373	-0.478754	-0.478754	-0.0733521	-0.478754	-0.478754	0.0658939	-0.478754	-0.478754	-0.478754	-0.478754	-0.478754	2.64645	-0.478754	0.283948	-0.478754	-0.478754	0.238684	-0.478754
ARSI	-0.0727061	-0.739568	-0.766869	-0.530075	-0.54458	-0.681018	0.564836	2.75607	-0.170969	0.0206633	-0.372927	0.171213	-0.20921	-0.61662	0.649137	0.134918	1.49662	0.0907593	3.24248	-0.599113	-0.576612	-0.245507	-0.570259	0.32211	-0.720501	-0.681381	-0.717024	-0.633868
ARSJ	-0.432143	-0.599799	-0.377967	-0.69215	-0.610034	-0.459827	-0.302543	0.22001	1.31369	0.731421	1.38441	3.9504	-0.674033	-0.412569	-0.522546	-0.181201	0.142782	-0.405695	-0.682735	-0.21471	-0.274444	-0.594781	-0.364992	-0.494994	1.53535	-0.0465911	-0.68413	-0.250181
ARSK	2.37788	0.609242	-0.280395	1.7349	0.109465	-0.334381	-0.668533	0.945841	1.82873	0.495221	1.43488	-0.000531126	-0.390106	-0.885591	-1.08779	-0.398907	-0.749379	-0.62713	-0.428479	-0.713535	-0.4237	-1.17742	1.55261	-1.07165	-0.247815	-1.12549	0.134246	-0.612191
ART1	-0.0768541	-0.386866	-0.386866	-0.0656214	0.301416	-0.386866	-0.386866	-0.386866	-0.386866	-0.386866	-0.386866	-0.386866	1.16638	1.86402	4.30381	-0.386866	-0.386866	-0.386866	-0.386866	-0.386866	-0.386866	-0.386866	0.631038	-0.386866	-0.386866	-0.386866	-0.386866	-0.386866
ART3	-0.302037	-0.245349	0.414284	-0.247434	-0.315753	-0.324651	-0.290084	0.376367	4.98104	-0.24703	0.168392	-0.283456	-0.301905	-0.268606	-0.165898	-0.28533	-0.0321478	-0.313911	-0.294492	-0.196519	-0.25738	-0.314701	-0.321502	-0.324651	0.273252	-0.292645	-0.291712	-0.296146
ART4	-0.121202	4.52124	0.241938	-0.353407	-0.279112	-0.366576	-0.260032	-0.366576	-0.28516	-0.366576	-0.366576	-0.308635	-0.348033	-0.297555	-0.224229	-0.366576	-0.116121	-0.366576	-0.366576	-0.353851	-0.352165	-0.366576	0.0272267	-0.366576	-0.366576	0.522222	-0.298995	1.95163
ART5	-0.386632	-0.117262	0.767235	-0.491307	-0.289642	-0.411916	-0.204332	-0.441018	-0.318329	-0.246955	-0.444622	-0.387922	0.692954	-0.491307	-0.181127	0.157465	0.133181	0.0813651	4.75116	-0.491307	-0.491307	-0.491307	0.597738	0.0415082	-0.155888	-0.491307	-0.197812	-0.491307
ARTN	-0.274369	-0.495749	-0.454039	-0.550742	-0.509069	-0.110197	-0.255712	-0.412144	-0.346987	0.303347	0.30715	-0.235692	-0.566649	-0.0082454	0.443548	-0.388466	-0.320739	0.00173993	-0.214015	-0.453404	-0.418963	4.37885	-0.248869	-0.0591948	2.09027	-0.456405	-0.432079	-0.313174
ARV1	0.445896	2.79087	0.756634	0.901989	-0.227476	-0.471383	-0.166236	-0.0502691	0.0304971	-0.756174	-0.229503	-1.26635	2.31265	-0.40843	0.691405	0.35778	0.365346	-1.28366	-0.221669	0.188479	0.689882	-0.116937	-0.696961	-1.26743	-1.50463	-0.498397	0.803161	-1.16909
ARVCF	-0.498258	-0.519212	0.149895	-0.723702	-0.578035	3.42978	-0.414798	-0.318896	-0.335018	-0.714176	-0.776469	-0.142254	-0.194779	-0.58204	0.784277	-0.445395	-0.595199	-0.436848	-0.00935541	0.215403	0.701714	0.10812	0.591407	-0.545377	2.97552	-0.542047	-0.107744	-0.476512
ARX	-0.35334	-0.359596	-0.335294	-0.359596	1.5245	-0.270543	-0.346353	-0.327209	0.0215108	4.56184	-0.355808	-0.359596	0.999572	-0.336221	-0.17109	-0.349181	-0.323364	-0.352352	-0.359596	-0.359596	-0.359596	-0.359596	-0.285196	0.534539	-0.32729	-0.299865	-0.332083	-0.359596
AS3MT	-0.383925	0.869974	1.9193	-0.811322	-0.117092	2.59286	-0.76163	-0.339779	-0.609698	-0.810599	-0.811328	-0.692762	0.670339	-0.564666	1.92385	-0.806341	-0.288956	0.256171	1.83003	-0.786265	-0.811246	-0.402622	-0.201849	-0.811267	0.60042	-0.34915	-0.811302	0.508841
ASAH1	-0.366383	0.433627	3.17134	0.137157	1.75744	0.602609	0.241383	-0.530476	-1.23653	-0.403326	-0.757932	-1.25775	0.143183	0.230389	0.21581	0.831433	1.51833	-0.161573	0.663135	-0.544171	-0.300259	-1.27103	-0.0776696	-0.320049	-1.35347	-0.42136	0.166165	-1.11002
ASAH2	-0.204425	2.55787	-0.561319	-0.375639	3.12194	-0.810016	-0.480315	-0.223384	0.498838	1.59809	0.160803	0.0994323	-0.577037	0.428612	0.00884309	-0.708439	-0.028269	-0.836836	-0.887944	-0.857194	-0.722508	0.54486	0.910065	-0.60375	-0.654022	-0.208345	-0.639049	-0.550869
ASAH2B	-0.61384	2.18979	-0.539214	-0.496574	1.33878	-1.00804	-0.611737	0.453637	0.0584217	2.35367	-0.372826	0.500925	-0.524007	0.919765	0.824354	-0.593575	0.29074	-1.00804	-0.751209	-0.936981	-0.847873	1.86095	0.822146	-0.58355	-1.00804	-0.738226	-0.621005	-0.358445
ASAP1	1.21968	-0.241221	0.930614	-0.998404	-0.765557	-1.12715	1.02042	-0.533488	1.42907	0.0413403	1.13863	-0.568636	-0.984942	-0.269984	-0.749581	-0.420809	0.975668	0.0106389	-0.694323	-0.254934	-0.130164	-1.30812	-0.570846	-0.211334	3.33146	0.246609	-0.0654587	-0.449178
ASAP1-IT1	-0.314359	-0.314359	-0.314359	-0.314359	-0.314359	-0.314359	-0.314359	-0.314359	-0.314359	-0.293238	-0.314359	-0.314359	-0.314359	0.0484866	-0.314359	-0.314359	-0.314359	-0.314359	-0.270313	-0.22377	-0.314359	-0.314359	-0.293679	0.964729	4.8091	-0.314359	0.679812	0.551686
ASAP1-IT2	-0.389261	-0.426956	-0.375996	-0.426956	-0.342084	-0.33883	0.26747	-0.355401	-0.376511	-0.408921	-0.286321	-0.408783	-0.263753	0.186011	-0.359637	-0.311262	-0.228424	-0.162877	0.0577487	-0.210022	-0.208452	-0.237957	-0.409188	0.353822	4.9206	-0.00512713	0.457691	0.289379
ASAP2	2.25398	1.13893	0.198416	-0.0285374	0.0745047	1.56633	-0.300893	-0.492774	-0.145995	1.78621	-0.424542	0.936447	-0.466638	-0.502128	1.81648	-1.12973	-0.572642	-0.294023	-0.324402	0.3663	0.736288	-1.35578	-1.39633	-0.977425	-0.879551	0.176434	-0.575872	-1.18306
ASAP3	-0.507913	-0.992943	-0.474525	-0.924615	0.526969	-0.104977	-0.341912	-0.387985	-0.0598248	-0.816808	0.0818512	-0.633224	-0.271597	0.788753	0.381592	0.24386	0.295343	-0.135493	0.431995	-0.262013	-0.697572	3.14206	-0.752239	-0.5068	3.0932	-0.863374	0.229575	-0.481385
ASB1	0.667461	-0.769222	0.0573138	-0.566547	0.393682	0.663617	-0.142672	0.136056	2.14677	-0.0638291	-0.444159	0.807839	-1.35901	0.403309	-0.532507	-0.856373	-0.44523	-1.30497	-1.23434	0.0938706	0.492445	-0.673089	-0.476619	-0.251565	3.45661	0.214959	-0.118479	-0.295314
ASB10	-0.199146	-0.199146	-0.191431	-0.199146	-0.199146	-0.199146	5.09791	-0.199146	-0.196932	-0.195195	-0.199146	-0.199146	-0.199146	-0.199146	0.0265437	-0.199146	-0.19629	-0.194002	-0.199146	-0.199146	-0.199146	-0.190572	-0.199146	-0.176267	-0.199146	-0.199146	-0.199146	-0.199146
ASB11	-0.495566	-0.432943	0.0188725	-0.120745	-0.497961	-0.495652	0.928806	-0.456985	-0.496366	-0.484726	-0.476029	-0.49837	-0.481496	-0.493992	-0.476516	0.100915	-0.424369	-0.495513	3.0446	0.587394	1.52639	-0.497362	3.12828	-0.493794	-0.494585	-0.463458	-0.4444	-0.114431
ASB12	-0.225842	-0.634236	-0.187754	0.172855	-0.119754	-0.500139	1.4528	-0.392371	-0.634236	-0.41263	0.0209902	-0.570804	-0.509327	-0.634236	4.28889	-0.1282	-0.466773	-0.428509	-0.485277	0.10563	0.568766	-0.437703	0.850333	0.3261	-0.634236	-0.634236	-0.634236	0.884137
ASB13	-0.314933	0.325869	-0.878052	-0.0171383	-0.608333	3.55336	-0.562554	-0.714214	-0.774166	0.632037	-0.802108	-0.828919	1.0637	-0.796519	1.26142	0.22319	-0.839596	0.0730785	-0.00640782	0.600106	0.696824	0.322932	-0.456456	-0.925713	-0.782881	-1.2075	1.11983	0.643143
ASB14	-0.193607	-0.487813	-0.374983	-0.98835	-0.144129	-0.633783	2.30557	-0.845	-0.739935	-0.89692	-0.14891	0.00825839	-0.525909	0.176393	-0.691331	-0.197125	0.0517156	-0.676857	-0.509849	0.402916	1.04387	-0.124286	-0.247053	-0.213091	1.39986	-0.542921	0.251518	3.54175
ASB15	0.253935	-0.456975	-0.456975	-0.456975	-0.456975	-0.456975	1.82131	-0.456975	-0.456975	-0.000935626	-0.456975	-0.456975	-0.0619296	1.36983	3.94952	-0.456975	-0.456975	-0.116382	-0.456975	-0.456975	-0.456975	-0.456975	-0.00188857	1.46907	-0.456975	-0.456975	-0.456975	-0.456975
ASB16	-0.929907	-0.574092	0.120038	-1.18835	-0.147165	0.0696091	1.46534	-0.570208	-0.0314054	-1.09987	-0.899726	-0.157632	-0.69746	-0.320298	3.84168	-0.138846	-0.0101375	0.526883	-0.872523	0.787455	1.16999	-0.340703	0.191444	-0.267492	0.757926	-0.603484	-0.410805	0.329743
ASB16-AS1	0.442368	-0.00100962	-0.412165	0.138328	-0.676334	-0.840146	-0.0529751	-1.10805	-0.624913	-1.93776	-1.35211	-0.0334767	-0.362817	-0.854637	2.63629	-0.7502	-0.697003	1.43471	-0.111222	0.359924	0.58589	-0.601995	-0.449254	1.0281	1.10447	0.354092	1.33382	1.44806
ASB17	-0.252428	-0.252428	-0.252428	-0.252428	-0.252428	-0.252428	4.66105	1.90209	-0.252428	-0.252428	-0.252428	-0.252428	-0.252428	-0.252428	-0.252428	-0.252428	-0.252428	-0.252428	-0.252428	-0.252428	-0.252428	-0.252428	-0.252428	-0.252428	-0.252428	-0.252428	-0.252428	-0.252428
ASB18	-0.188982	-0.188982	-0.188982	5.10252	-0.188982	-0.188982	-0.188982	-0.188982	-0.188982	-0.188982	-0.188982	-0.188982	-0.188982	-0.188982	-0.188982	-0.188982	-0.188982	-0.188982	-0.188982	-0.188982	-0.188982	-0.188982	-0.188982	-0.188982	-0.188982	-0.188982	-0.188982	-0.188982
ASB2	-0.423178	-0.565529	1.14779	1.84852	-0.886978	-0.777931	-0.251032	-0.582724	-0.90005	-0.312198	-0.559163	-0.839108	-0.460363	-0.698631	3.48723	1.60365	-0.237476	-0.0445248	-0.18826	-0.436679	-0.625149	-0.507372	0.429353	0.267224	-0.852799	0.376682	0.308689	0.680009
ASB3	0.449128	-0.15861	0.112714	-0.111273	-0.166476	-0.366589	-0.653022	-0.0206221	0.553975	1.37354	0.22569	-0.221369	-0.308126	-0.480949	-0.405931	-0.450743	-0.150852	-0.130363	-0.479032	-0.520701	-0.211332	-0.98705	-0.600286	0.221434	4.53708	-0.261478	-0.739539	-0.0492171
ASB4	-0.416586	-0.429007	-0.383859	-0.435048	-0.222905	-0.430629	0.280757	1.99203	-0.42451	-0.415021	-0.430191	-0.437139	4.3136	0.0239877	0.631559	-0.296026	-0.422928	0.85099	-0.421659	-0.281913	-0.350951	-0.436645	0.0316102	-0.310279	-0.401463	-0.416592	-0.330432	-0.430745
ASB5	-0.256748	-0.307658	-0.307658	-0.292615	-0.307658	-0.307658	-0.105555	-0.307658	-0.294599	-0.307658	-0.307658	-0.28566	0.395813	-0.237133	2.62477	-0.290094	-0.259118	-0.297029	-0.307658	-0.307658	-0.307658	-0.307658	-0.307658	4.2205	-0.307658	-0.307658	-0.307658	-0.307658
ASB6	-1.11393	-1.40041	0.379047	-0.700765	-0.0561786	-0.57614	-0.378381	-1.29329	-0.365916	-0.95283	-0.196188	-0.769009	-0.434938	0.199059	0.881265	-0.310539	-0.883705	-0.295249	0.256772	1.00084	1.32638	-0.0400054	-0.615312	3.18539	1.42087	0.534104	1.30451	-0.105451
ASB7	1.01307	-0.0799277	1.07942	1.14708	2.81916	-0.492467	-0.105328	-0.704618	-0.789813	1.20554	-0.200364	-0.821792	-0.928324	0.20429	-1.05283	-0.151604	-0.279731	-1.40141	-0.821904	0.7649	1.16223	-0.151424	0.742928	-1.41316	-0.749522	0.992573	-1.08573	0.098778
ASB8	0.211624	1.02311	0.360015	-0.178013	-0.360626	-1.23527	-0.269408	-0.316453	-1.40177	-0.261548	0.433398	-0.637797	-0.985554	-0.943678	-1.23025	0.343917	0.938928	-0.837617	-0.873025	0.620444	0.714774	-0.0876634	-0.68191	-0.769973	1.45727	2.89341	0.386982	1.68669
ASB9	-0.0948784	1.12762	3.99358	1.86234	-0.595079	0.0711102	0.154944	0.39955	-0.658796	0.0977382	-0.527835	-0.681413	-0.561244	-0.822787	0.0598698	0.436917	0.0948624	-0.559438	-0.347746	-0.419592	-0.198682	-0.869837	-0.623759	-0.869438	-0.788874	0.336827	-0.221004	0.205038
ASB9P1	-0.23666	-0.226482	1.75662	0.33261	0.795026	-0.479725	1.26067	0.61953	-1.09409	0.147616	-1.09409	-0.448703	0.141686	-1.09409	-1.09409	-0.259107	-1.09409	-1.09409	0.427263	1.25971	2.1293	-0.0916766	0.126437	-1.09409	-1.09409	-1.09409	1.50702	1.08564
ASCC1	0.349078	-0.493251	0.530766	3.11678	0.287644	-0.625523	-1.22047	0.34164	-0.28423	0.684078	-0.823225	0.344868	-0.64755	0.48714	-0.780925	-1.25687	0.13941	-0.609749	-1.11035	-0.0798602	-0.0532756	0.452419	0.0607715	0.265103	-1.11353	-1.19528	2.14433	1.09005
ASCC2	-0.695662	-0.576485	-0.395251	-0.498695	-0.307003	-0.114771	-0.351983	-0.182789	-0.196731	-0.297659	-1.11256	-0.539465	-0.508234	0.372946	2.6342	-0.168113	-0.493439	-0.596266	0.180129	-0.677891	-0.815627	1.23947	-0.405256	3.02654	0.358551	1.86091	-0.291734	-0.447133
ASCC3	-0.30434	0.0689778	-0.841963	-0.700826	1.8953	-0.802497	-0.455282	0.255905	2.36589	0.219145	0.967971	0.9295	-0.787126	0.604164	-1.48411	-0.621012	0.388912	-0.314475	-1.42662	0.40799	0.397176	1.44143	0.65728	-1.04702	-1.28137	0.305796	-1.38678	0.547977
ASCL1	-0.343123	-0.406552	-0.0620213	-0.340778	-0.406552	-0.406552	-0.359501	-0.406552	-0.406552	-0.38209	1.58357	-0.406552	-0.294531	0.308433	-0.406552	-0.369684	-0.300564	-0.358858	2.96005	-0.366641	-0.406552	-0.365421	-0.406552	-0.286692	-0.198009	-0.406552	-0.300809	3.54219
ASCL2	-0.535332	-0.385054	-0.645843	-0.738602	-0.649307	1.18241	-0.69668	-0.372291	-0.656873	-0.716074	-0.239116	-0.441523	0.525374	-0.459817	-0.374185	1.38351	-0.364164	0.733771	0.680228	0.47656	-0.0879478	4.16963	-0.24019	-0.206696	-0.357453	-0.355443	-0.553484	-0.0753994
ASCL3	-0.459714	-0.459714	0.992111	-0.459714	4.14791	-0.459714	-0.459714	-0.459714	-0.459714	-0.459714	0.79207	0.489649	-0.459714	-0.459714	-0.459714	-0.459714	-0.459714	1.12784	-0.459714	-0.459714	0.954742	-0.459714	1.14968	-0.459714	-0.459714	-0.459714	-0.459714	-0.459714
ASCL4	-0.187624	-0.190655	-0.190655	-0.190655	-0.190655	5.10249	-0.188552	-0.188258	-0.190655	-0.189568	-0.190655	-0.190655	-0.18695	-0.190655	-0.190655	-0.189039	-0.190655	-0.190655	-0.190655	-0.1862	-0.186661	-0.176202	-0.190655	-0.190655	-0.190655	-0.190655	-0.190655	-0.182301
ASCL5	-0.511631	-0.340483	0.0853012	-0.521604	-0.542214	-0.699809	1.90782	-0.42822	2.19016	0.520862	-0.699809	-0.2434	-0.160979	-0.699809	2.59064	0.523356	-0.699809	1.50628	-0.699809	-0.699809	-0.699809	-0.699809	0.535375	-0.699809	1.28643	-0.699809	-0.699809	-0.699809
ASF1A	-0.122106	0.308177	-0.543851	-0.210612	0.64357	-1.00659	-0.410766	1.25225	0.0858955	0.88808	0.582917	2.86506	-0.494236	-0.455605	-0.888878	0.047966	0.102599	-0.875386	-1.31079	-0.306563	-0.310056	-0.15524	0.20052	-1.63367	-0.101792	2.59264	-0.801995	0.0584694
ASF1B	-0.89072	-1.35971	-0.539672	-0.86929	-0.892779	1.16984	-0.596656	-0.951368	-0.332169	0.528013	-1.06792	1.5579	-0.190609	0.0690914	3.48119	-0.851983	-0.16383	-0.205645	0.885324	0.64913	-0.728215	-0.229232	0.346858	0.76574	-0.312128	0.225045	-0.0668258	0.570623
ASGR1	-0.214307	5.0989	-0.210797	-0.224604	-0.222009	-0.215437	-0.191167	-0.199808	-0.198543	-0.207737	-0.185947	-0.197096	-0.182154	-0.2015	-0.201532	-0.144481	-0.152517	-0.130702	-0.190374	-0.198673	-0.218525	-0.0413032	-0.202968	-0.190735	-0.144209	-0.211591	-0.213281	-0.206906
ASGR2	-0.205212	5.09925	-0.195478	-0.217194	-0.207815	-0.208916	-0.199008	-0.188441	-0.204168	-0.205392	-0.184388	-0.203546	-0.193118	-0.145364	-0.198381	-0.192832	-0.14251	-0.160971	-0.202055	-0.205556	-0.205632	-0.0326036	-0.205572	-0.211827	-0.179669	-0.21607	-0.199088	-0.188448
ASH1L	1.95711	1.32523	1.91758	0.80651	0.33755	-0.84138	-1.02738	-0.896764	1.14193	1.13117	1.73499	-0.762241	-1.20226	0.276489	-1.3156	-0.139114	0.532248	-0.587693	-0.88598	-0.629711	0.300275	-0.612988	-0.647101	-1.13157	0.590197	-0.506903	-0.391598	-0.472989
ASH1L-AS1	-0.795263	-0.541659	0.632794	-0.685696	-1.18482	-0.213341	0.0474479	1.88824	0.409859	-0.152738	0.402067	-0.490605	1.38467	-0.837641	-0.800962	1.10379	0.57546	1.93661	-0.897108	-1.01872	-0.662087	1.37874	-0.337887	-1.29909	0.763445	-0.201531	-1.6757	1.27173
ASH2L	-0.470449	-0.189073	1.62874	0.615111	-0.395713	-0.426499	0.505969	0.541992	-1.45877	0.661048	-0.3255	-1.0948	-0.283745	-1.49873	-1.13444	1.64323	1.79506	-0.0507344	2.3809	0.0229181	0.24766	-0.651275	-1.20254	-0.855339	-0.576107	0.814964	-0.290929	0.0470471
ASIC1	0.49062	-0.377002	-0.40222	0.279244	-0.632312	-0.433358	0.11574	-0.471843	0.460624	-0.592076	-0.582598	-0.486228	-0.222682	-0.279165	4.57371	-0.491901	-0.42065	0.385699	0.936559	-0.551864	-0.598504	-0.259203	-0.398811	-0.27821	-0.0623432	0.822474	0.002884	-0.526581
ASIC2	-0.112336	-0.296563	-0.263201	-0.27989	-0.202016	-0.266711	-0.235774	-0.217949	0.0884751	-0.270927	-0.21378	-0.178629	-0.134369	-0.0984382	-0.245239	-0.256297	0.0312868	-0.242279	-0.220046	-0.218	-0.122644	-0.160325	-0.296563	-0.0644643	-0.296563	-0.219629	-0.0857474	5.07862
ASIC3	0.00364349	-0.253727	0.0379515	-0.679342	-0.679187	-0.188521	2.26662	-0.648882	-0.274266	-0.3119	-0.601355	-1.06862	0.0261113	-0.342967	2.68442	-0.0230863	-0.618467	2.74722	-0.529288	-0.367269	-0.340773	-0.499374	0.446275	-0.216235	0.985819	-1.01676	-0.662479	0.124435
ASIC4	-0.399595	-0.467112	0.0516805	-0.255855	-0.456451	-0.467112	2.61922	-0.352191	0.14487	4.11769	-0.349026	-0.453781	-0.467112	-0.38563	-0.388318	-0.394173	-0.176179	-0.205863	0.074601	-0.449786	-0.467112	-0.26713	0.335069	-0.364647	-0.356989	-0.200277	0.292374	-0.311166
ASIC5	-0.345441	-0.345441	-0.345441	-0.345441	-0.345441	-0.345441	4.16894	-0.345441	1.52592	-0.345441	-0.345441	-0.345441	-0.345441	-0.345441	-0.345441	-0.345441	2.02543	0.570296	-0.345441	-0.345441	-0.345441	-0.345441	-0.345441	-0.345441	-0.345441	-0.345441	-0.345441	-0.345441
ASIP	-0.308962	0.340329	-0.402425	0.512468	-0.18402	0.146071	2.42932	-0.246235	-0.360108	-0.447411	-0.505171	-0.54155	-0.370609	-0.464438	-0.161153	-0.3069	-0.311628	-0.0259701	-0.304947	-0.497258	-0.491498	-0.430662	-0.491322	-0.100552	-0.22051	-0.404718	4.20278	-0.0529221
ASL	-0.709061	1.7439	-1.19221	-1.19542	0.0834791	0.0606646	0.67442	0.770217	0.633865	-0.204816	-0.407989	-0.460841	0.763537	-0.550724	3.61717	-0.331384	-0.518276	0.0331524	-1.03674	-0.88291	-0.923296	0.63287	0.201409	-0.187674	0.726601	-0.492575	-0.247789	-0.599587
ASMT	NA	NA	NA	NA	NA	NA	NA	NA	NA	NA	NA	NA	NA	NA	NA	NA	NA	NA	NA	NA	NA	NA	NA	NA	NA	NA	NA	NA
ASMTL	-0.265238	-0.265238	-0.265238	0.446832	-0.265238	-0.265238	-0.265238	-0.265238	-0.265238	-0.265238	-0.265238	1.37162	-0.265238	-0.265238	-0.265238	-0.265238	-0.265238	-0.265238	-0.265238	-0.265238	-0.265238	4.81251	-0.265238	-0.265238	-0.265238	-0.265238	-0.265238	-0.265238
ASMTL-AS1	NA	NA	NA	NA	NA	NA	NA	NA	NA	NA	NA	NA	NA	NA	NA	NA	NA	NA	NA	NA	NA	NA	NA	NA	NA	NA	NA	NA
ASNA1	-0.471599	-0.343028	-0.624632	0.269839	-0.294012	0.53184	-0.193282	1.24036	-0.81113	-0.285376	-0.639972	0.641428	1.74874	-0.352109	3.18026	-0.58402	-0.585438	-0.806216	0.353125	-0.884948	-1.26323	0.345679	0.074062	1.78543	-1.09658	-0.221027	0.250717	-0.964888
ASNS	0.406573	-0.753508	-0.404567	-0.840655	-0.55828	-0.793007	0.604328	-0.56307	0.493111	-0.724618	-0.255464	-0.495201	-0.11568	2.46112	-0.0278935	-0.502791	-0.572385	-0.0186674	-0.407307	0.169383	-0.384162	-0.61132	3.20388	2.06423	-0.206582	-0.364489	-0.790893	-0.0120904
ASNSD1	1.83874	0.788263	0.156934	-0.585962	0.234542	0.398021	-0.375262	-0.143839	1.43834	-0.298014	-0.105035	-0.0384239	-0.396083	3.34968	-0.226688	-0.382294	-0.165808	-0.69903	-1.37918	-0.0918967	0.212236	-0.367426	-0.855285	-1.96318	-0.163643	0.796344	-0.788207	-0.187839
ASPA	0.991505	1.39582	-0.640316	0.785595	0.437108	-0.754832	0.105083	0.535285	-0.741866	-0.56205	2.49143	-0.651653	-0.685947	-0.77624	-0.628953	0.452523	1.80104	-0.715132	-0.33184	-0.643885	-0.748184	-0.675216	-0.651312	-0.577909	-0.693904	2.40529	-0.642721	-0.278723
ASPDH	-0.202038	5.10012	-0.196782	-0.202038	-0.202038	-0.202038	-0.174927	-0.202038	-0.196338	-0.202038	-0.202038	-0.202038	-0.202038	-0.162558	-0.202038	-0.184765	-0.183399	-0.202038	-0.202038	-0.176864	-0.160417	-0.0458374	-0.183577	-0.202038	-0.202038	-0.202038	-0.202038	-0.202038
ASPG	-0.278748	3.672	-0.254033	-0.280029	-0.280029	-0.280029	-0.280029	-0.243154	-0.269577	-0.280029	-0.280029	-0.275184	-0.276404	-0.251004	-0.280029	-0.280029	-0.277108	-0.276974	-0.236292	-0.275703	-0.280029	3.40393	-0.262946	-0.26685	-0.280029	-0.271613	-0.280029	-0.280029
ASPH	-0.256399	-0.431304	-0.16447	-0.0206465	0.615513	-0.778258	0.725042	-0.213532	3.48149	0.911929	0.140511	2.61367	-0.67707	-0.372293	-0.794908	0.354763	0.179716	-0.251605	-0.830832	0.0824128	0.0227408	-0.782347	-0.331409	-0.895398	-0.246582	-0.358908	-0.95581	-0.766015
ASPHD1	-0.00524676	0.978688	-0.698292	-0.423762	-0.83061	-0.0873039	0.170896	-0.89579	2.37667	2.29349	-0.380291	-1.03024	0.114672	1.22747	1.3886	-0.564631	-0.958911	1.87898	-0.0825857	0.0754994	0.115287	-0.880172	-0.72382	-0.377629	-1.00323	-0.539509	-0.34352	-0.794712
ASPHD2	-0.392441	-0.774276	-1.36808	-0.322372	-1.11859	-0.792023	-1.21163	-0.512647	1.04295	0.920066	-0.557471	-0.342515	-0.0649799	-0.00641986	1.86815	1.33305	-0.477579	-0.919133	-1.14633	-0.232833	-0.506905	0.284984	-0.458809	0.071643	1.24811	1.54483	0.468647	2.4226
ASPM	-0.208995	-0.840463	-0.280996	-0.25198	-0.824057	1.40993	-0.783982	-0.185013	1.35004	3.78059	-0.248414	0.557448	0.168538	-0.912843	-0.430672	-0.54524	0.758207	1.08458	-0.554686	-0.108206	-0.598889	-0.470158	0.18045	-0.968921	-0.0938921	0.342223	-1.07123	-0.253358
ASPN	0.627306	-0.0317113	-0.560457	-0.506106	0.900032	-0.532696	-0.441157	-0.539143	-0.309286	0.41016	0.0992087	0.023958	-0.484998	-0.512185	-0.327839	-0.480292	4.56605	0.623792	-0.540074	-0.270961	0.0104613	-0.483583	0.563835	-0.493398	0.290028	-0.454885	-0.572356	-0.573699
ASPRV1	-0.192209	-0.193489	-0.192731	-0.193973	-0.194528	-0.192326	-0.189706	-0.18162	-0.195146	-0.16971	-0.19335	-0.193526	-0.192125	-0.190765	-0.196005	-0.18777	-0.193573	-0.193782	-0.185404	-0.187748	-0.189165	5.10228	-0.190861	-0.193652	-0.147198	-0.194615	-0.18752	-0.189782
ASPSCR1	-0.663526	-0.37058	-0.296942	-0.476663	-0.770185	0.43226	0.0705502	-0.643241	-0.640494	-0.753665	-0.740877	-0.33784	-0.0973929	0.0790569	3.64023	0.235179	-0.726031	0.0632537	1.12097	-0.415696	-0.585168	-0.533154	-0.848652	1.22396	0.294538	-0.144466	2.21817	-0.333597
ASRGL1	-0.51593	-0.601347	0.0610134	-0.650685	1.33043	-0.245296	-0.268912	-0.267081	-0.56209	-0.588683	-0.348427	-0.685611	0.179422	-0.284774	0.165457	0.89605	-0.109352	-0.315382	-0.483001	-0.311183	-0.435003	-0.572126	-0.454309	-0.0873894	-0.664624	3.78996	2.38153	-0.352651
ASS1	-0.243799	2.38977	-0.372967	-0.371343	-0.334195	-0.363743	-0.27205	-0.170536	0.206638	-0.331614	-0.313366	-0.292939	-0.30787	-0.2558	-0.346849	-0.31027	-0.105662	-0.215532	-0.194932	-0.29196	-0.36545	4.36566	0.0402685	-0.126715	-0.357568	-0.35743	-0.365628	-0.334117
ASTE1	1.20063	-0.258197	2.57092	-0.546229	-1.25932	1.24742	-0.329703	-0.207553	-0.0539319	-0.275806	-0.175414	-0.324599	0.91168	0.52418	-0.157894	0.787929	0.964347	-0.474167	-0.51058	-1.19219	-0.433844	-1.5048	2.12433	-1.14335	-0.977752	0.367342	-1.04559	0.172145
ASTL	-0.182236	-0.433082	-0.476213	-0.589585	-0.596219	-0.729724	0.234677	-0.0622559	3.99786	-0.610508	-0.562618	-0.49906	-0.0623555	-0.729724	0.477387	1.36186	-0.488052	-0.0544114	-0.33275	-0.0501276	1.0029	1.11324	-0.49626	-0.160969	1.1174	-0.729724	-0.729724	-0.729724
ASTN1	-0.310119	-0.291833	-0.272797	-0.325216	-0.192084	-0.35812	-0.211284	-0.347686	0.479151	-0.322961	-0.35812	0.0582949	3.19448	-0.308475	-0.35812	-0.35812	-0.329204	-0.35812	-0.260823	-0.337754	-0.35812	-0.345856	-0.344549	3.75907	-0.35812	-0.31995	-0.35812	-0.105441
ASTN2	-0.27586	-0.249844	-0.13991	-0.255681	-0.149216	-0.214332	-0.265246	-0.242365	5.07703	-0.253583	-0.210103	-0.238404	-0.144415	-0.206983	-0.197746	-0.277401	-0.173982	-0.172433	-0.139231	-0.242247	-0.244233	-0.295511	-0.229575	0.200314	-0.145127	-0.175957	0.0274313	-0.165387
ASUN	-0.51089	1.1712	-0.468323	0.934768	-0.440095	-0.0254874	-0.806902	-0.508241	0.00288181	1.36046	-1.08408	0.987523	0.784722	0.529805	-1.74041	0.206078	-0.255279	-0.171621	0.229775	0.235734	0.974661	-0.50234	-0.829166	-1.70984	-1.05234	2.95419	0.263201	-0.529989
ASXL1	-0.779353	-1.366	0.761775	-0.334873	-1.43619	3.1818	-0.233435	-0.913001	0.470155	0.116897	-1.17538	0.766839	0.178414	1.88161	0.558736	-0.480988	-0.699461	-0.947682	0.24132	0.313784	0.783825	-1.09563	0.0100544	0.638019	0.232169	0.13173	-0.775501	-0.0296317
ASXL2	1.00724	0.744739	0.461723	1.34339	1.68582	-0.666554	-0.825496	-0.913555	0.810695	1.21031	0.0286534	0.0925226	-1.31606	1.10736	-1.27866	-0.52457	0.49304	-0.824616	-1.58503	0.939109	1.78103	-0.832958	0.269589	-1.22338	-0.938191	0.223073	-0.882388	-0.38682
ASXL3	-0.209048	0.450188	-0.254586	-0.281069	-0.102428	-0.297459	-0.297459	-0.147571	-0.268266	-0.032126	-0.297459	-0.0833163	-0.211231	-0.297459	-0.210016	-0.297459	0.202509	-0.279024	-0.269453	-0.144958	-0.26307	-0.226865	-0.233499	-0.297459	5.03049	-0.297459	-0.297459	-0.0869882
ASZ1	-0.283026	-0.283026	-0.283026	-0.283026	1.13189	-0.283026	-0.283026	4.71143	-0.283026	-0.283026	-0.283026	-0.283026	-0.283026	-0.283026	-0.283026	-0.283026	-0.283026	-0.283026	-0.283026	-0.283026	-0.283026	-0.283026	1.23234	-0.283026	-0.283026	-0.283026	-0.283026	-0.283026
ATAD1	0.528322	1.70844	1.61339	2.41086	1.34976	-0.775942	-0.822289	-0.422426	0.0484222	-0.115294	-0.236044	-0.145859	-0.644586	-0.504785	-1.10759	-0.347621	-0.30916	-0.655732	-0.931581	0.716084	1.74203	-0.664565	1.25246	-0.931366	-1.05411	-0.684978	-0.304446	-0.711402
ATAD2	-0.25113	-0.460818	-0.920131	-0.22217	-0.354351	-0.109109	-0.259926	-0.341154	2.35741	2.47904	-0.372332	-0.0776875	-0.541762	-0.773983	-0.921373	-0.574541	1.04926	1.98598	-0.141127	-0.00465259	-0.500172	-0.661192	1.55801	-1.21019	-0.301107	0.892486	-0.962356	-0.360919
ATAD2B	0.607177	0.186538	0.746516	-0.841719	-0.0926062	0.695252	-0.774601	-0.670128	0.0238256	0.296745	0.235251	-1.14592	-1.29257	-0.989178	-1.56969	0.42591	1.59058	-0.528017	-0.702293	-0.469998	0.363476	1.34735	1.01794	-1.55263	1.4523	0.197352	-0.848702	2.29183
ATAD3A	-0.497037	-0.798579	-0.871063	-0.723699	-0.711313	-0.186511	1.0688	-0.562142	-0.56387	-0.0944826	-0.689597	0.140129	-0.410462	-0.0194121	0.625615	-0.314397	-0.839152	0.435027	0.55746	-0.247377	-0.422887	0.41923	-0.464144	4.18269	-0.089707	1.37336	0.056773	-0.353262
ATAD3B	-0.576519	-0.698832	-0.727012	-0.761499	-0.720778	-0.0783122	0.305709	-0.573273	-0.583737	0.709756	-0.640939	-0.00708354	-0.139909	-0.062308	-0.375892	-0.206468	-0.719634	1.66852	0.820387	-0.727132	-0.703889	0.85196	-0.328989	3.65461	-0.267532	1.72815	-0.593927	-0.245426
ATAD3C	-0.490242	-0.397179	-0.364645	-0.588602	-0.590678	-0.495345	3.61712	-0.288021	-0.49989	-0.433459	0.189723	-0.460629	-0.466452	-0.259193	-0.19413	-0.455648	-0.085229	0.236368	-0.174539	-0.534202	-0.542586	0.254245	-0.273579	0.175443	3.19126	0.19683	-0.281037	0.0142952
ATAD5	-0.454723	-0.628355	0.0631724	-0.798894	-0.677936	-0.209717	-0.525722	-0.760422	0.874764	-0.138993	-0.856707	1.61318	-0.811692	-0.621751	-0.419827	-0.718793	0.346485	0.037884	-0.936649	0.953839	1.58355	-0.68775	0.409309	-0.596149	0.0198002	3.38828	-0.586938	1.14075
ATAT1	-0.0505144	-0.247141	2.99544	0.2725	-0.349185	-0.655791	-0.423034	-1.02407	-1.0005	-0.908753	0.683702	-0.442292	-0.0898881	-0.650451	1.99533	-0.751439	0.645986	-0.37598	0.312396	-0.325779	-0.549757	-0.93776	-0.244103	0.481467	2.12575	-0.310409	0.854659	-1.03038
ATCAY	-0.327462	-0.327462	-0.234207	-0.327462	-0.301966	-0.327462	-0.327462	-0.327462	1.1939	-0.039809	0.0271594	-0.302178	-0.216389	-0.327462	-0.327462	-0.327462	-0.327462	-0.234715	4.73174	-0.294406	-0.327462	-0.327462	-0.288608	1.02118	-0.327462	-0.327462	-0.149766	-0.327462
ATE1	0.853552	1.30011	0.994011	1.55336	0.866991	-0.237518	-1.15461	-0.320841	0.0230365	1.73648	-0.644919	1.1027	-0.568415	-0.145523	-1.22347	-0.408587	0.0276748	-0.72979	-1.32025	1.0336	1.66611	-0.191202	0.378933	-1.8729	-1.33534	-0.347328	-0.392839	-0.643045
ATE1-AS1	0.122773	0.224499	-1.00406	-0.27826	-0.956173	0.408289	-0.616564	-0.569195	-0.329583	-0.095476	0.824364	0.166018	-0.851358	2.62749	-1.06705	-0.603731	-0.49569	0.0497182	-0.767126	-0.586516	-0.383988	-0.734134	3.12274	1.20123	-0.417631	0.930797	0.00786626	0.0707452
ATF1	1.31489	1.72161	-0.258587	1.11785	0.0556689	-1.08253	-0.820093	-0.156266	0.685971	1.37881	0.362811	1.14914	0.161925	-0.359809	-1.29883	-0.00123794	0.410454	-0.277249	-1.44824	0.250365	0.769667	-0.560377	0.145274	-2.03762	-1.38285	1.28995	-1.50127	0.370582
ATF2	1.16612	0.839236	0.0782011	0.780151	0.678999	0.0842591	-0.377367	-0.140195	3.41834	1.01841	0.0224921	-0.2721	-0.361621	0.533561	-0.953825	0.0640811	0.271618	-0.796665	-1.13002	-0.00995602	0.639607	-1.32194	-0.337566	-1.68724	0.0692528	-0.193908	-1.39619	-0.68573
ATF3	-0.546959	3.29422	-0.785925	0.0537993	-0.90365	0.640997	2.68789	-0.792384	0.146289	-0.422248	-0.20622	-0.401304	-0.439406	0.233553	-0.670254	-0.447195	0.0323599	-0.412904	-0.528726	-0.562107	-0.760288	0.440834	0.0420286	1.54569	-0.703061	-0.645349	0.0776375	0.0326865
ATF4	-0.088201	0.383112	-0.872283	-0.243217	-1.99728	-0.536131	-0.0283558	-0.65713	0.732528	-0.411554	-1.34863	-0.90826	-1.09239	0.686046	1.07026	0.713354	-0.757207	-0.722857	0.247733	0.505928	0.564057	0.962763	1.30127	0.272618	0.190269	0.200654	2.97389	-1.14098
ATF5	-0.37353	5.00158	-0.493058	-0.492848	-0.427109	-0.237858	-0.036784	-0.261587	-0.417425	-0.10993	0.13825	-0.266991	-0.373165	-0.207698	0.150881	0.158999	-0.219118	-0.123506	-0.0243035	0.0260389	-0.212108	-0.105096	-0.380735	0.189882	-0.220121	-0.265626	-0.341075	-0.0759641
ATF6	1.3991	0.677141	1.38928	3.57492	0.700457	-1.02794	-0.807329	-0.611542	0.345176	-0.182552	0.548198	-1.0005	-0.708447	-0.304898	-0.709002	-0.728842	-0.132529	-0.898023	-0.78291	0.645522	0.935098	-0.479133	0.103641	-0.294029	-0.705475	-0.0485291	-0.0872102	-0.80965
ATF6B	-0.827324	-0.248972	2.1285	1.99484	0.502144	-1.03867	-1.1298	-1.18793	-0.992383	-1.04578	1.08435	-0.351092	0.867771	-1.18769	1.93908	-0.495592	0.477615	0.109097	0.871264	0.130639	0.0809803	-0.237516	0.265124	-0.871213	-0.846316	-0.643882	1.00676	-0.354006
ATF7	0.42125	1.83967	0.384054	1.18348	-0.137189	-0.839649	-0.136653	0.642945	0.351223	2.43014	1.58356	-0.009977	-0.436647	-1.62277	-0.53436	-0.240429	1.21356	-0.289241	-0.849063	0.142496	0.450838	-0.332934	-1.33053	-1.47457	0.137812	-0.951203	-0.425975	-1.16983
ATF7IP	0.610735	0.305031	1.56598	0.69766	1.17836	-0.973583	-0.780486	-0.129199	0.147205	1.32956	1.02058	0.565859	-1.20625	-0.841841	-1.29152	-0.0190836	0.913642	-1.02351	-0.114261	0.170249	0.816784	-0.495098	-0.0807071	-1.65286	-0.550517	-0.542475	-1.73429	2.11404
ATF7IP2	-0.548063	1.39835	-0.852063	-0.0178846	0.595349	-0.853447	1.45486	-0.586086	-0.48472	-0.858012	0.826933	-0.790279	1.50454	-0.161308	-0.613424	0.861082	0.392633	-0.698977	-0.495746	-0.632758	-0.737882	0.519237	-0.374541	-0.521203	0.0259013	-0.80228	-0.852137	3.30193
ATG10	-0.372844	0.361739	0.563117	-0.175821	0.230774	-0.398656	-0.415408	0.833106	-0.59722	-1.06582	0.477424	-0.526731	-0.35557	-0.942521	-1.0635	0.127014	-0.300862	-0.619249	0.626467	-0.273308	-0.540766	-0.273391	-0.538249	0.865081	1.84827	-1.14995	3.74877	-0.0718838
ATG101	-0.772599	-0.535568	-0.968299	-0.671051	-0.449097	-0.472914	0.0390906	-0.219363	1.15493	2.33349	-0.917643	-0.789448	0.314144	-0.848249	1.14501	0.198103	-1.05893	0.221553	0.457015	-0.923712	-1.10008	0.801455	-0.828276	0.329239	-0.501066	2.78775	0.888475	0.386038
ATG12	1.85328	0.375259	-0.0965088	0.612971	0.181991	0.194703	0.176641	1.55855	0.917981	-0.304448	1.175	0.538567	0.288334	-0.995092	-2.1074	-0.114619	1.45455	-0.565303	-1.58521	0.335014	0.621196	-1.35395	-0.971967	-0.481534	-0.36672	-0.765438	-1.51923	0.943389
ATG13	-0.32126	-1.59182	-0.362221	0.576584	0.975303	0.76357	-0.485214	-0.579175	1.1916	0.171864	-0.530365	-0.237644	-0.31988	-0.115755	-0.0211224	-0.928831	-0.309318	-1.92473	-1.2771	1.41345	1.17224	0.448958	-2.03835	0.997686	1.37883	0.14276	1.71536	0.0945855
ATG14	-0.1285	-0.649843	0.90134	1.66967	2.49877	-0.553996	-0.803153	1.05128	-0.870474	0.283076	-0.300953	-0.455437	0.122122	0.114282	-0.654447	0.626166	0.307592	-0.961096	-0.695377	0.449415	2.03256	-0.666816	-0.358095	-1.85603	0.864764	-0.026315	-0.660672	-1.27982
ATG16L1	3.18783	-0.409473	-0.424501	0.0634003	-0.390919	0.46657	-0.755235	0.325876	2.72964	-0.149635	1.01384	-0.375318	-0.0748916	-0.897252	0.458624	0.60869	-0.78309	-1.12928	-0.444746	-1.15478	-0.901965	0.207671	-0.989447	-0.184739	-0.178886	-0.156569	0.139927	0.198663
ATG16L2	-0.510105	-0.513309	-0.778766	-1.03181	-0.921186	-0.347901	-0.502636	-0.250962	-0.701969	-0.832592	-0.5542	1.00877	0.17382	-0.293874	0.125035	0.724997	0.147948	1.65088	0.114888	-0.368169	-0.648491	3.10756	0.0243392	-0.68404	-0.111157	-0.742492	0.204673	2.51075
ATG2A	-0.873458	-0.56698	-0.636355	-0.560126	0.103672	-0.604537	0.458142	-0.309843	-1.00227	-0.929285	-0.58694	-0.251646	1.06236	1.44844	3.78408	-0.104795	-0.52483	-0.744273	-0.195263	0.0684899	0.178264	1.2359	-0.688667	-0.710463	-0.391334	0.962582	-0.05539	0.434531
ATG2B	0.679629	0.891318	0.148732	-0.296997	3.21142	-0.261531	-0.769797	0.455208	0.37116	1.11963	0.884912	-0.572192	-0.931028	-0.506866	-1.17642	-0.0214658	0.768991	-1.03378	-1.18982	0.433928	1.5998	0.072613	-0.291658	-1.37131	-0.534932	-0.155515	-1.05875	-0.465272
ATG3	-1.06287	-0.356254	-0.801492	-0.706258	-1.12303	1.66081	-0.702194	0.000405475	-0.519499	-0.216697	0.274478	0.470897	1.41653	0.357927	-0.660885	1.05008	0.0142139	0.886431	-1.75992	0.543368	0.0593796	-0.0213191	0.322238	-1.35991	2.44004	1.42195	-1.241	-0.387423
ATG4A	0.49124	0.12505	-0.57259	0.850612	2.6809	0.493137	-0.604223	0.40449	-0.319323	-0.687569	0.981593	0.782968	-0.628681	-0.286208	-1.2289	0.955478	1.19366	0.304781	-1.56951	-0.850335	-0.687434	1.51214	0.479014	-1.55374	-1.3153	-0.893067	-0.178856	0.120684
ATG4B	0.754484	-0.848526	-0.762199	0.141875	-1.09535	2.07944	-0.216127	-0.198378	0.126919	0.422677	-0.693681	-0.701841	0.261333	-0.422916	0.693607	-0.873612	-0.989349	-0.810698	3.38687	-0.444985	-0.338622	0.117371	-1.05177	-0.0280789	0.361562	0.141631	1.40527	-0.416904
ATG4C	0.0641475	0.410106	-0.183071	0.0341183	0.847165	-0.452692	-0.456363	-0.295056	0.541213	2.66656	1.64306	-0.277102	-0.105623	-0.259393	-0.353555	0.0321632	2.12119	-0.434655	-0.830612	-0.290586	-0.401209	-1.36828	1.13879	-1.92151	-1.10115	0.291085	-1.18054	0.12181
ATG4D	-0.764507	-0.559679	-0.899077	-0.559518	-0.878781	0.403208	0.607407	0.21526	-0.719986	-0.591254	-1.08222	-0.264922	-0.143001	0.040099	3.07858	0.248566	-1.01728	-0.667606	-0.0550326	-0.547635	-0.746647	1.09686	0.831261	2.4096	-0.517145	0.233866	1.21081	-0.361225
ATG5	0.402869	1.19455	-0.617244	0.206697	1.63126	-0.0740947	0.0314558	0.0366678	-0.216156	-0.312031	1.39671	2.17548	-0.893687	0.242804	-1.71156	0.0807446	0.361854	-0.707584	-1.86794	0.617312	0.79784	0.396314	0.267015	-1.17264	-0.749143	0.459345	-2.04412	0.0672907
ATG7	-0.246141	-0.513292	2.35697	-1.12559	-0.121764	-1.18635	-0.559172	1.55957	1.41593	-0.467409	0.748065	0.968949	-0.46838	-1.25721	-0.701262	0.420069	0.634171	-0.269602	-0.100369	0.547689	-0.0645457	1.84997	-0.837572	0.909794	-1.05294	-1.46237	-0.613374	-0.363841
ATG9A	0.332374	-0.702969	-0.488562	-0.13923	-0.653331	0.488987	0.377329	-0.352452	-0.0959877	-0.461135	-0.634075	-0.588001	-0.16048	-0.436831	4.5332	-0.502387	-0.622702	-0.636302	0.625959	-0.219339	-0.233709	0.0901837	-0.628082	0.238101	0.718056	-0.110761	0.804675	-0.542529
ATG9B	-0.394315	-0.490024	-0.0856282	-0.526636	-0.468207	-0.334941	-0.155455	-0.366377	0.29626	-0.486303	-0.268519	-0.472683	-0.295327	0.16646	-0.376592	-0.402866	-0.374579	2.48791	-0.0852889	-0.476888	-0.506619	4.13516	-0.0600371	0.675843	-0.290842	-0.0881622	-0.504562	-0.250775
ATHL1	-0.593046	-0.305804	-0.897629	-0.602841	-1.239	2.38809	0.671132	-0.0542507	-0.437342	-0.971642	-0.570048	-0.390693	0.271633	-0.829518	0.802745	2.34492	-0.0951833	0.665041	-0.520087	-0.589491	-0.333907	0.334256	0.73112	-1.02614	0.0717326	-0.927644	-0.216665	2.32027
ATIC	0.768551	-1.27558	0.406944	1.3149	-0.716957	0.422873	-0.778485	-0.365261	2.02303	-0.95882	-1.13038	-0.585261	-0.993147	0.988637	0.867531	-0.685296	-1.01298	-0.849696	1.48297	-0.0939307	-0.441043	-0.629816	-1.24562	1.10644	-0.433043	0.538163	1.92772	0.347554
ATL1	-0.38358	-0.521043	1.40661	1.33486	2.25869	0.170439	-0.879309	0.611812	0.635367	2.97324	0.740323	-0.741866	-0.236836	-0.985918	-0.81096	-0.0985212	0.281349	-0.256987	-1.00134	-0.410176	-0.387215	-0.581587	-0.523959	-0.738516	0.39098	-0.690651	-0.633482	-0.921726
ATL2	0.899239	0.731299	0.522119	1.9082	2.08751	-0.0465827	-0.116207	0.0901063	0.449569	0.829621	-0.506793	-0.445264	-1.10778	-0.124949	-1.11269	-1.28248	-0.523765	0.49177	-0.319289	-0.227041	0.455297	2.25357	-0.183297	-1.52345	-1.15878	0.0541197	-1.19178	-0.902268
ATL3	1.02892	-0.971806	-1.57716	1.11836	-1.1642	1.2022	-0.670729	0.204397	-0.428285	-0.150521	2.46481	0.46738	-0.671237	-0.259955	-1.25582	-0.370834	0.751684	-0.585183	-1.60669	1.29951	1.54653	0.474685	-0.369507	-1.05746	0.0118439	0.23794	0.356426	-0.0252921
ATM	0.0147683	-0.0898859	-1.04606	-0.512666	2.45063	-0.669239	-1.02478	0.506755	0.211895	0.286482	0.554058	-0.213251	0.0333544	0.582727	-1.19116	-0.298714	0.957667	-0.271281	-1.22263	0.829157	2.04309	-1.24629	0.266015	-1.38452	-0.389314	0.12249	-1.10666	1.80736
ATMIN	1.75771	1.27693	0.555808	2.64231	0.739694	-0.223217	-0.710658	0.268093	-0.100106	-0.137962	-0.152668	-0.621988	-0.922156	0.348264	-1.76137	-0.507113	0.0867484	-1.31464	-0.959201	0.165903	0.799846	1.18526	-1.07222	-1.43692	-0.606061	0.849577	-0.0420571	-0.107811
ATN1	-0.243018	-0.320341	-0.105938	-0.436578	-0.581644	-0.012804	0.562837	-0.543507	-0.425294	0.538914	0.0961474	0.0735905	-0.616406	0.117503	4.67521	-0.401694	-0.0585579	-0.196616	-0.405966	-0.0572899	0.0520022	-0.310746	-0.73793	-0.0824378	0.98204	-0.228061	-0.769062	-0.564355
ATOH1	-0.213111	-0.213111	-0.213111	0.48259	-0.213111	-0.213111	-0.213111	-0.213111	-0.213111	-0.213111	-0.213111	-0.213111	-0.213111	-0.213111	-0.213111	-0.213111	-0.213111	-0.213111	-0.213111	-0.213111	-0.213111	5.05829	-0.213111	-0.213111	-0.213111	-0.213111	-0.213111	-0.213111
ATOH7	-0.593823	0.146885	1.11214	-0.272208	-0.593823	-0.593823	-0.0139935	0.00510551	-0.593823	-0.593823	-0.593823	-0.593823	0.700007	-0.593823	0.845139	4.342	-0.172486	-0.04924	0.443744	-0.447059	-0.511608	-0.447459	-0.255307	-0.593823	0.26773	0.838663	-0.593823	-0.593823
ATOH8	-0.749947	0.0288394	0.196156	-0.754471	0.147661	-0.631844	-0.830745	0.199698	-0.700616	-0.864305	-0.640135	-0.849172	-0.581138	-0.837643	0.990387	1.23753	-0.493788	-0.656746	1.85011	-0.477754	-0.774338	-0.749025	0.392998	0.1373	1.63697	-0.637828	1.83269	2.57916
ATOX1	-0.513473	-0.458296	-0.58749	-0.646536	0.59154	1.38102	-0.640454	-0.204845	-0.402043	-0.645194	-0.387342	-0.786274	0.668708	-0.227094	1.6552	-0.373518	-0.476138	1.42374	1.17115	-0.812556	-0.906975	-0.222299	-0.921269	3.34861	-0.724116	-0.636784	0.416408	-0.0836818
ATP10A	0.77224	1.04524	-0.907649	1.54759	2.9283	-0.826902	-0.328783	-0.930682	-0.306516	-0.230814	-0.760547	-0.930966	0.111528	-0.273169	-0.372702	0.524504	-0.672564	-0.237033	0.783514	0.410284	0.750673	-0.948379	-0.404923	2.14757	-0.936494	-0.632403	-0.86874	-0.452182
ATP10B	1.24057	0.0309718	-0.849385	0.850787	-0.46658	-0.863921	2.0565	1.51726	0.774307	0.690236	2.2878	-0.862002	-0.74347	-0.85546	-0.797854	-0.381701	0.205497	-0.328984	-0.849596	-0.86105	-0.848774	1.69809	-0.851838	-0.77297	-0.554395	-0.56704	-0.283628	0.386631
ATP10D	0.632743	0.266143	-0.852425	0.211077	0.914261	-0.327737	-0.483218	0.0513658	-0.293433	3.93229	0.411161	-0.443258	-0.746352	-0.701365	-0.858677	-0.494467	0.183091	-0.278487	-0.869644	-0.457146	-0.321897	1.88438	0.0101023	-0.989284	0.432244	-0.377033	-0.717166	0.282728
ATP11A	-0.701077	0.456833	0.26789	-0.892092	4.0752	0.803951	0.542736	-0.786668	-0.188582	-0.558378	-0.571767	-0.747741	0.110874	0.0681699	-0.418732	0.894502	-0.416823	-0.28061	-0.384885	-0.782257	-0.815814	-0.385583	1.16106	-0.34885	-0.726949	0.703357	0.559745	-0.637507
ATP11A-AS1	-0.602464	-0.602464	-0.371593	-0.602464	-0.442958	-0.337816	-0.602464	-0.602464	-0.541039	-0.602464	-0.602464	-0.602464	0.70145	2.29722	-0.602464	-0.424528	-0.439388	-0.49683	-0.602464	-0.602464	-0.516833	-0.191021	-0.602464	2.1901	2.07962	0.272743	1.901	1.54943
ATP11AUN	-0.497755	-0.497755	-0.239614	-0.497755	0.810047	-0.497755	-0.497755	-0.497755	-0.497755	-0.497755	-0.497755	-0.174369	3.26703	3.09712	-0.497755	-0.497755	-0.25015	-0.497755	0.719583	-0.497755	-0.24969	-0.0206916	-0.497755	0.808021	-0.497755	-0.497755	0.694561	-0.497755
ATP11B	0.78479	-0.54629	-0.586947	1.50672	0.223834	0.220848	-0.960457	-0.269617	1.03449	0.322913	-0.165866	1.90044	-1.08161	0.541034	-1.11995	0.273075	0.0211202	-0.881162	-1.6078	0.17519	0.977977	1.82656	1.15988	-1.53791	-1.34951	0.282732	-1.21253	0.0680553
ATP11C	0.347566	1.84592	-0.671599	1.44519	1.78681	-1.15533	-0.352158	-0.0311373	1.14959	-0.263161	1.79844	1.11301	-1.04918	-0.444577	-1.30813	0.154264	0.897489	-0.431348	-0.797541	-0.248447	-0.264193	-0.862214	0.534211	-1.44145	-0.080266	-0.90396	-1.22003	0.452218
ATP12A	-0.191642	-0.192023	-0.192372	-0.159749	-0.191183	-0.192038	-0.174972	-0.190802	-0.184184	-0.192904	-0.183133	-0.192509	-0.192904	-0.190335	-0.18759	-0.192904	-0.190855	-0.185295	-0.192904	-0.191887	-0.191767	5.1024	-0.189696	-0.190009	-0.19003	-0.192904	-0.192904	-0.192904
ATP13A1	-0.845545	-0.696283	-1.00955	-0.186621	-0.346117	-0.700471	0.458813	-0.401164	-0.361289	-0.489657	-0.868574	-0.496338	0.245113	-0.0234855	3.65546	-0.0696019	-0.814242	-0.47643	1.16083	-0.106676	-0.410462	-0.0400963	-0.26936	2.45509	0.496114	0.259814	0.191077	-0.310342
ATP13A2	-0.708769	-0.888504	-0.881829	-0.665043	-0.317733	-0.375662	-0.37712	-0.506429	-0.864214	1.34312	-0.652885	-0.575383	0.70118	-0.0712093	3.60707	-0.110422	-0.59873	-0.368102	0.253588	-0.187272	-0.507919	-0.451056	0.542963	1.02712	-0.812178	1.08471	1.6429	-0.282181
ATP13A3	-0.0466868	0.986654	0.0697678	0.105773	1.17161	-0.259829	-0.111934	-0.598819	1.08918	0.54205	0.125114	3.43809	-0.295509	0.154533	-0.745135	-0.313535	0.253333	-0.402174	-1.06365	0.011406	0.332792	-0.203214	1.28683	-1.45672	-1.57537	-0.466334	-1.2045	-0.823711
ATP13A4	-0.249011	-0.213897	-0.257313	-0.261367	-0.187298	-0.254303	-0.256867	-0.16497	-0.230508	-0.261367	-0.247633	-0.254393	-0.242086	-0.22666	-0.257099	-0.249128	-0.259498	-0.24848	-0.261367	-0.247259	-0.256074	4.80776	1.52599	-0.252213	-0.261367	-0.255516	-0.252785	-0.225289
ATP13A5	-0.338599	-0.358271	-0.413867	-0.413867	2.86085	-0.413867	-0.413867	2.89945	-0.338863	-0.413867	-0.385394	-0.413867	-0.379636	2.47628	-0.413867	-0.413867	-0.383049	-0.384588	-0.413867	-0.413867	-0.413867	0.814503	-0.312235	0.0375575	-0.413867	-0.413867	-0.413867	-0.413867
ATP1A1	2.382	0.263171	-0.438724	0.284271	0.175061	0.587613	-0.0836785	-0.0631071	-0.633238	0.0965438	0.452498	-1.34004	-0.118844	0.795031	1.6931	1.75218	-0.95653	-0.839569	-0.981741	0.24963	0.528436	-0.552437	-0.895415	-0.30413	-1.62146	-0.202063	1.43202	-1.6606
ATP1A1-AS1	0.712583	-0.632458	-0.704597	-0.812958	-0.551275	-0.54163	0.0662211	0.448732	-0.752583	-0.595253	-0.0552405	-1.19146	0.286978	0.937536	1.86589	1.08046	-0.922938	-0.97153	0.00583021	0.319862	0.611952	-0.792187	-0.821008	0.929179	-0.706948	0.863031	3.04105	-1.11723
ATP1A2	-0.339383	-0.355165	4.16322	-0.37899	-0.374533	-0.370552	-0.380276	-0.166484	-0.413427	-0.396828	-0.3624	-0.192733	-0.161299	-0.411614	0.868482	-0.37008	1.07914	-0.386266	-0.384578	-0.130677	-0.394183	-0.345142	-0.349215	-0.410036	2.17209	-0.413711	-0.382909	-0.412458
ATP1A3	-0.38785	-0.39105	-0.32357	-0.457839	-0.423482	-0.446978	-0.421148	-0.418181	-0.122969	-0.448218	-0.351586	-0.437832	-0.353015	-0.171461	0.506714	-0.036158	-0.380985	1.38296	-0.211012	-0.373709	-0.427312	-0.437742	-0.399633	3.99156	-0.448081	-0.401073	2.37431	0.0153477
ATP1A4	-0.215892	-0.259169	-0.39808	-0.496171	-0.172103	-0.530169	-0.12946	-0.530169	-0.498661	-0.530169	-0.447783	-0.518833	1.74249	-0.530169	-0.530169	-0.0829981	-0.249725	2.44749	-0.530169	-0.530169	-0.521951	-0.512699	-0.436666	0.593447	-0.530169	3.36799	-0.327667	1.35779
ATP1B1	-0.355894	0.270091	4.10645	-0.427344	-0.602061	-0.463851	-0.515013	0.813728	-0.271241	0.0698488	-0.475251	-0.372503	-0.665572	-0.707849	1.59171	0.00822293	0.87072	-0.578202	-0.590808	-0.453658	-0.553722	1.09209	-0.336568	-0.715465	-0.538723	0.226441	-0.46308	0.0375066
ATP1B2	-0.395221	-0.404096	-0.290122	-0.435244	-0.428399	-0.424077	2.35236	1.37981	0.701178	-0.352396	3.96857	-0.427391	-0.418202	-0.430267	-0.30367	-0.399486	-0.106725	-0.402845	-0.0675474	-0.434867	-0.435846	-0.427912	-0.409045	-0.294317	0.0450996	-0.411956	-0.353692	-0.393689
ATP1B3	-0.145746	-1.20725	-0.0390747	1.52167	-0.718046	1.27697	0.390759	1.20597	-0.101846	0.559022	-1.12718	-0.562503	0.844957	-0.523344	-0.0502542	-0.527945	-0.14066	-0.265413	-1.5794	-0.0567946	0.335802	2.53059	-0.263208	0.699822	-1.936	1.26218	-0.297345	-1.08573
ATP1B4	-0.153938	-0.284835	-0.284835	-0.284835	-0.284835	-0.284835	-0.284835	-0.284835	-0.284835	-0.195527	-0.284835	-0.284835	4.63651	-0.284835	1.91125	-0.284835	-0.284835	-0.284835	-0.284835	-0.284835	-0.284835	-0.284835	-0.284835	-0.284835	0.0143659	-0.284835	0.0537128	-0.284835
ATP2A1	-0.233954	-0.248345	-0.185088	-0.237779	-0.217925	-0.226328	-0.157583	-0.170639	-0.186852	-0.152358	-0.237885	-0.216302	0.134769	-0.19951	5.09053	-0.224104	-0.212981	-0.179688	-0.212897	-0.175363	-0.186856	-0.21368	-0.223856	-0.207335	-0.162714	-0.197621	-0.175632	-0.182028
ATP2A2	-0.413722	0.211797	0.790039	0.0164329	1.38816	-1.94836	-0.425633	-0.931289	0.535827	1.58286	1.2135	1.66111	-1.10333	0.744233	-0.285119	-0.658587	-0.37382	-1.05113	-1.23798	0.344234	0.833646	1.31806	-0.2286	0.613759	-1.36595	0.725399	-1.06818	-0.887347
ATP2A3	-0.385049	-0.443346	-0.450458	-0.520297	-0.0217113	-0.347516	0.0161862	-0.0325776	-0.291145	1.11412	-0.346197	-0.450843	-0.345365	-0.299825	0.635829	0.641686	0.0109895	0.010802	-0.238075	-0.381076	-0.471584	-0.323644	-0.287035	-0.362824	-0.393139	-0.398453	-0.351608	4.71215
ATP2B1	-0.223091	-0.628486	-0.189315	-0.455584	0.0144134	-0.692824	-0.557857	0.501149	2.3916	3.60935	0.496284	0.257192	-0.829691	-0.464955	-0.914285	-0.506348	0.686646	-0.710371	-0.890244	-0.146155	0.163221	-0.500536	-0.348731	-0.740511	0.882651	-0.554205	-0.229577	0.580255
ATP2B2	-0.313879	3.28075	-0.305902	0.421201	-0.294814	-0.312379	-0.313628	-0.303351	3.71794	-0.319519	-0.327066	-0.307095	-0.258408	-0.288291	-0.32222	-0.294029	-0.32056	-0.25804	-0.236563	-0.322613	-0.328533	-0.258946	-0.322497	-0.170734	-0.320996	-0.324913	-0.333402	-0.261511
ATP2B3	-0.336353	-0.336353	3.3431	-0.336353	-0.336353	-0.330886	-0.185397	-0.336353	-0.331283	-0.331947	-0.311887	-0.330836	-0.324649	-0.135278	-0.310171	-0.321153	-0.302987	-0.316896	0.855413	-0.329409	-0.336353	-0.336353	3.55392	-0.315817	-0.2748	-0.271851	-0.336353	-0.336353
ATP2B4	1.61464	1.26159	0.727568	1.27918	-1.06354	-0.87862	-0.730976	-1.1967	2.05937	1.55934	1.30805	-0.786076	-0.950221	-1.10842	-1.105	1.04921	-0.0378475	0.165661	-0.424311	-0.278689	0.295493	-0.667362	-0.452647	0.306194	-0.963893	0.3218	-0.257685	-1.04611
ATP2C1	0.577231	-0.317167	3.5936	1.2405	0.729753	-0.462873	-0.811153	-0.904077	0.466786	-0.264697	0.0441921	0.264246	-0.219256	0.616559	-1.015	0.115543	0.208529	-0.229352	-0.775453	-0.26722	-0.0541199	0.0503047	1.00107	-1.27732	-1.44795	0.910407	-0.608597	-1.16449
ATP2C2	-0.203414	-0.197263	-0.200196	-0.205604	-0.196346	-0.197776	-0.206535	-0.17879	-0.196778	-0.199826	-0.196588	-0.199245	-0.186039	-0.199886	-0.193296	-0.200739	-0.193244	-0.175257	-0.206535	-0.185879	-0.197322	5.09906	-0.00615684	-0.177453	-0.190659	-0.20143	-0.206535	-0.200269
ATP4A	-0.332389	-0.349539	-0.349539	-0.349539	-0.317092	-0.349539	-0.349539	-0.221997	-0.332907	-0.349539	-0.308204	-0.349539	-0.259321	-0.349539	-0.108354	0.105285	-0.349539	-0.237337	4.11323	-0.300184	-0.349539	-0.349539	0.414577	-0.202648	-0.349539	-0.349539	-0.213109	2.74445
ATP4B	-0.277416	-0.277416	0.082729	-0.277416	-0.277416	-0.277416	-0.277416	-0.0917184	-0.00146472	-0.277416	5.00024	-0.277416	-0.277416	-0.277416	-0.277416	-0.277416	0.0746102	-0.277416	-0.277416	-0.277416	-0.277416	-0.277416	0.192479	-0.277416	-0.277416	-0.277416	-0.277416	0.568864
ATP5A1	-0.664368	1.57192	-0.408688	0.142893	2.99216	-0.612139	-0.252388	1.64424	-0.216006	-0.360081	-1.07347	-1.44089	-0.204907	-0.80619	-1.46326	-0.592787	-0.300381	-1.00275	0.820322	0.435578	0.416925	0.538569	0.940941	-0.269397	-0.824888	0.750897	0.649717	-0.411574
ATP5B	-0.313948	1.04689	-0.204662	0.536516	1.29833	-1.14346	0.207933	0.260608	-0.51448	0.515774	-1.56705	-0.0658292	-0.616364	-0.44281	0.0841931	-0.661435	-0.615212	1.03292	0.901337	-1.18197	-1.22541	1.76116	0.599229	2.20542	-1.9246	0.276761	0.605531	-0.855376
ATP5C1	-0.470509	2.3726	0.923632	0.168694	0.850051	1.27116	-1.15118	0.484752	-0.984876	-0.166521	0.194288	0.228773	0.220487	-1.43099	-0.68139	0.945857	-0.0322335	0.440784	0.972571	-0.289702	-0.230921	1.38086	0.110507	-1.63799	-2.08504	-1.00505	0.304996	-0.703603
ATP5D	-0.728842	-0.461005	-0.818566	-0.492632	-0.804493	-0.210005	0.257519	-0.366966	-0.444677	-0.683005	-0.786153	-0.352421	-0.564019	0.602789	0.766121	-0.33138	-0.757631	-0.539617	3.45219	-0.00274269	-0.0873805	-0.0149848	-0.627348	1.19516	0.411851	-0.345652	2.59733	0.136554
ATP5E	-1.3108	-0.540252	0.112249	-1.45941	-0.890894	0.176441	-0.205141	0.0128403	-0.572007	-0.253779	-0.179319	-0.83103	2.98908	1.02735	1.90719	0.786307	-0.426171	-0.327971	0.830385	-0.742138	-0.923261	-0.598658	-0.268616	0.0562103	1.87697	-0.0442782	0.259536	-0.460844
ATP5EP2	-0.702931	-0.584762	0.363875	-1.00868	-0.716069	1.0403	-0.393722	2.08273	-0.182779	-0.215741	-0.567441	0.569245	1.69424	-0.878522	1.42434	1.11598	-0.570293	0.0232142	2.42428	-1.18542	-1.02728	-0.148779	-0.193695	0.0678562	0.228074	-1.16259	-0.879022	-0.616415
ATP5F1	0.765149	0.268666	-0.747465	0.568755	0.170085	-0.125123	-0.841637	-0.234682	-0.104011	-0.777287	-0.200128	-1.03542	1.81531	1.98735	-1.84501	0.16181	0.377059	-0.531762	-0.365206	0.273388	0.433951	1.00875	-0.00390714	-2.25559	-1.05432	1.66775	1.09785	-0.47432
ATP5G1	-0.574363	-0.0881398	0.285653	-0.741505	-0.708164	-0.505417	0.697344	-0.721976	-0.54858	-0.831503	-0.619828	-0.0885595	0.122505	-0.271256	1.94116	-0.390265	-0.507458	-0.07483	2.0451	-0.741949	-0.816393	0.396109	-0.424748	3.16737	-0.552262	-0.295885	1.44594	-0.598099
ATP5G2	-0.448473	0.565505	0.445019	0.0808622	-0.617838	0.797392	0.0259172	-0.522988	-0.619124	-0.490697	-0.881975	-0.524865	0.0597857	-0.622423	2.93957	-0.347218	-0.541303	-0.326237	3.27364	-0.238476	-0.103685	-0.418757	-0.730038	-0.218768	-0.587796	-0.643787	1.12618	-0.429436
ATP5G3	1.12771	0.974881	0.47285	0.843092	0.716532	-0.0973418	-0.361492	-0.402227	3.11465	-0.125316	-0.730249	-1.0624	-0.656841	0.597679	1.60304	-0.760484	0.164091	-0.645503	0.477827	-1.24488	-1.27647	0.295929	-0.910723	0.471155	-1.39686	-0.157729	-0.187441	-0.843484
ATP5H	-1.1016	1.00715	-0.0892618	-1.00814	-0.378374	-0.277097	-0.0240746	-0.596617	-0.998351	-0.855491	-0.638742	-0.65672	-0.481357	1.16738	0.832247	0.211686	-0.582506	0.216282	1.55746	-0.481654	-0.66205	1.21849	0.0860878	2.4248	-0.869294	-0.576222	2.3779	-0.82194
ATP5I	-0.13506	0.131677	-0.468331	0.179585	-0.68003	0.0804888	-0.0302382	-0.659426	-0.783453	-1.21336	-0.690646	-0.574326	0.165235	-0.361057	0.104154	-0.0224772	-0.74737	-0.0301752	3.89388	-0.375341	-0.380558	0.911159	-0.607222	1.96239	-0.71193	0.435781	0.938971	-0.332318
ATP5J	0.0506116	0.754911	-1.37009	1.36265	0.281697	-0.529296	0.460052	1.32364	1.577	-0.614953	-1.16867	-1.23851	2.39205	0.838444	-0.482185	-0.163572	-1.05525	0.398631	1.19856	-1.12937	-1.36529	0.509144	-0.70268	-0.697937	-0.280085	-0.780049	0.378452	0.0521117
ATP5J2	-0.536949	-0.337435	0.496188	-0.861806	0.139453	-0.44992	0.348775	0.425758	0.0630376	-0.492625	-0.335841	-1.05626	3.66745	-0.559818	0.572939	-0.194831	-0.0757014	-1.31568	1.29318	-0.848739	-1.00214	-0.114699	-0.421499	1.87745	-0.414443	0.561045	-0.0518713	-0.375023
ATP5J2-PTCD1	-0.744698	-0.808171	-0.348761	-0.603716	-0.374689	-0.522019	0.667922	-0.845144	-0.0484571	-0.636577	0.0706902	-1.02774	0.119536	-0.362058	-0.351637	-0.429572	-0.55604	0.372025	3.48782	-1.0277	-0.228032	0.105095	-0.554432	1.38556	1.91608	1.44214	-0.267533	0.170114
ATP5L	-0.713293	0.329088	-0.935162	0.143101	1.18092	-1.22081	-0.949755	-0.108465	-0.074467	-1.43714	-0.0024478	-0.397764	-0.99498	1.02855	2.62215	-0.117486	1.54051	-1.24057	0.477589	-0.455393	-0.383127	0.999519	0.374249	0.0229958	-0.873522	-0.583943	-0.168442	1.93809
ATP5L2	-0.537949	-0.537949	-0.537949	-0.537949	-0.537949	-0.190259	0.642023	-0.537949	-0.537949	-0.537949	-0.294166	-0.372868	0.645192	0.681035	-0.537949	-0.129626	-0.537949	-0.537949	-0.537949	0.596855	0.22864	-0.0510354	-0.537949	0.819831	4.31448	1.17913	-0.537949	-0.537949
ATP5O	-0.66078	1.48803	-0.327957	0.633993	1.56652	-0.317202	0.474083	0.357328	0.805903	-0.722927	-0.856284	-1.12374	1.00102	1.02038	-0.30984	-0.657857	0.0535462	-0.201345	0.548511	-1.22381	-1.33771	1.459	0.278315	-0.744836	-1.52024	-1.46472	2.06492	-0.282301
ATP5S	-1.47335	1.54009	-0.798131	-0.375511	0.756078	-1.52715	-1.15935	0.846854	-1.03646	-1.25798	-0.866811	-1.0873	0.599295	-0.943394	-0.867313	0.0996391	-0.0142428	0.287347	-0.514381	1.21449	1.68618	0.310578	0.992123	-0.171214	0.478052	1.68162	0.810191	0.790048
ATP5SL	-0.334614	-0.218087	-0.464684	0.050234	-0.826046	0.605738	-0.772256	-0.909983	-0.0185795	0.20636	-0.843984	-0.212368	-0.386716	-0.582364	3.75432	-0.616778	-0.862908	-0.78861	0.965629	0.0705065	-0.102213	0.604394	-0.468892	2.13606	-0.167709	-0.397676	0.822785	-0.241568
ATP6AP1	-0.252096	-0.738073	-0.0714875	-0.0662384	1.2896	-0.277682	-0.0600011	-0.183403	-0.135181	-0.450076	-0.286318	-0.512485	-0.340031	-0.468937	4.43282	-0.00337536	-0.463405	-0.454683	0.889036	-0.623012	-0.643957	-0.611958	-0.5321	0.917886	0.411187	-0.273832	0.0487681	-0.540966
ATP6AP1L	0.0793501	-0.812509	-0.911551	0.65762	-0.447438	-0.426247	0.312541	-0.420756	0.10667	-0.538491	-0.66533	-0.310075	0.488124	-0.763718	-0.93325	-0.554886	-0.567704	-0.451274	0.13375	0.707243	0.275434	-0.497409	0.33352	0.00236551	2.97752	-0.884964	3.22981	-0.118342
ATP6AP2	0.413609	-0.292274	-0.288984	1.45755	2.89163	-0.696738	0.115155	0.665445	1.15009	1.13718	1.23799	0.731283	-1.05599	0.097896	-0.952318	0.475087	0.130691	-0.514387	-0.85374	-0.147015	0.321357	-0.523293	-0.0224542	-1.33745	-1.41286	-0.398684	-1.50105	-0.827722
ATP6V0A1	0.432474	-0.255763	0.662154	0.191408	1.40784	0.560703	-0.19226	-0.66025	-1.00929	-0.743197	-0.340313	-1.11566	-0.626017	-0.19595	3.08782	-0.814054	-0.775886	-1.25694	0.51175	-0.0214531	0.215875	-0.305191	-1.01681	1.04428	-1.05291	0.599425	1.92411	-0.255912
ATP6V0A2	-0.192443	-0.172686	0.471664	-0.255248	-0.0586156	-0.167093	0.392487	-0.140685	-0.0118019	4.47344	-0.441846	-0.334313	-0.115464	-0.133735	-1.14165	-0.335132	0.0627036	-0.108329	-0.639327	0.301321	0.913648	-0.635318	0.832353	-0.43479	-0.56844	-0.397402	-1.24554	0.082239
ATP6V0A4	-0.449234	0.203941	-0.418335	-0.114474	1.35279	-0.490202	-0.497692	0.119778	-0.486561	-0.496404	-0.498803	-0.499898	-0.411323	-0.498048	-0.440965	-0.0436323	-0.472554	0.853929	-0.373608	-0.497016	-0.498629	-0.445018	-0.488393	0.523897	-0.497917	2.15355	3.90078	-0.489965
ATP6V0B	-0.308828	-0.476436	-0.777355	-0.47976	-0.289808	0.252584	-0.216965	-0.410106	-0.680749	0.530686	-0.365233	-0.511653	1.88089	-0.360974	1.37592	-0.250749	-0.661361	0.367183	-0.155748	-0.619048	-0.716538	-0.257743	-0.632972	4.04864	-0.214478	-0.0664083	0.39456	-0.39755
ATP6V0C	-0.501017	-0.49136	-0.523369	-0.21303	-0.3432	-0.416116	0.397772	-0.479627	-0.78133	-0.693138	-0.636393	-0.525797	-0.509043	0.132363	2.17065	-0.520704	-0.671968	-0.0811678	1.5924	-0.247148	-0.380947	-0.283369	-0.823536	3.41635	-0.280007	0.200026	1.64487	-0.152162
ATP6V0CP3	0.597462	-0.745589	-0.0265645	-0.465719	0.0990905	-0.150842	-0.745589	1.36343	-0.476958	-0.745589	-0.745589	-0.448342	0.429294	-0.745589	-0.745589	0.0374709	-0.384939	1.17678	0.607783	-0.745589	0.0663288	0.102239	-0.299424	1.45603	3.77277	-0.745589	-0.745589	-0.745589
ATP6V0D1	-0.369992	-0.913715	-0.686353	0.444188	0.581802	0.0166913	0.368647	0.766302	-1.38029	-0.546268	-0.381182	-0.551223	0.553977	-0.3061	2.82517	-0.639777	-0.147073	-0.35117	-0.398965	-0.684375	-1.16615	2.15899	-1.53935	1.44188	-0.458147	0.272149	1.15057	-0.0602458
ATP6V0D2	-0.236713	-0.255319	-0.221745	0.213372	5.04532	-0.20206	-0.251485	-0.259249	-0.242511	-0.252327	-0.250996	-0.247557	-0.163118	0.252518	-0.204953	-0.252399	-0.177925	0.222495	-0.257394	-0.257769	-0.257566	-0.241441	-0.258061	-0.22885	-0.2577	-0.256945	-0.254391	-0.24523
ATP6V0E1	-0.230027	-0.0902673	0.565929	0.240489	1.03829	1.73661	0.221241	0.444291	-0.347044	-1.03851	0.502767	-1.39656	1.45385	-0.40844	0.88945	0.110926	0.593325	0.988221	1.10539	-1.76096	-1.90533	-0.0751025	-0.401683	-0.338456	-1.59671	-1.45185	1.22797	-0.0778092
ATP6V0E2	-0.472272	0.455154	0.10603	-0.93449	-0.265407	0.490608	0.978044	0.318731	-0.849348	2.07992	-0.460675	-0.355169	1.48727	-0.63388	3.46252	-0.706561	-0.479499	-0.0498258	-0.934812	-0.233548	-0.326212	-0.994341	-0.654594	-0.352643	-0.8849	-0.274236	0.3902	0.0939406
ATP6V0E2-AS1	-0.645781	-0.0324052	-0.565688	-1.10848	-0.266918	0.244655	0.519058	1.42501	-0.499003	3.27751	-0.336465	-0.824402	2.38492	-0.59056	-0.0760898	-0.454538	-0.320704	0.306118	-0.865311	-0.771036	-0.768922	-1.09613	1.03812	0.326541	-0.14963	-0.169983	0.0282544	-0.0081597
ATP6V1A	1.36662	0.196917	1.92095	-0.308101	1.19921	-0.210071	0.863378	-0.216775	-0.666603	-0.0369192	0.0410578	-1.03172	-0.243589	-0.0540856	-0.578258	1.23195	0.503362	-1.01182	-1.47793	0.0633189	0.625446	-0.548047	-0.497741	-1.56529	-1.83862	2.29483	0.219357	-0.240829
ATP6V1B1	-0.348692	-0.329491	-0.407384	-0.443272	-0.43366	0.446636	0.0835568	4.67545	-0.413807	-0.519341	-0.316329	-0.476627	-0.137683	-0.140725	0.102659	-0.17442	-0.330455	-0.169786	0.918954	-0.479809	-0.477254	-0.00660595	-0.16761	-0.388245	1.09448	-0.257561	-0.534828	-0.368148
ATP6V1B2	1.27058	0.096103	0.0685365	0.419594	0.777412	0.455996	2.85453	0.723788	-1.77071	0.0576966	-0.392509	-1.56023	-0.29085	-0.416025	0.0295246	-0.0672508	0.180599	-0.054366	0.54884	1.02241	1.01486	-0.813896	-1.38406	-0.272624	-1.77681	0.149161	0.305944	-1.17626
ATP6V1C1	1.01567	-0.144781	1.35449	-0.0663692	2.53159	-0.455217	1.90568	-0.00663452	0.453681	2.12664	-0.0785252	-0.890076	0.171952	-0.147364	-1.27483	0.221741	-0.0261528	0.434949	-0.690746	-0.697954	-0.498913	-1.24515	-0.378234	-0.944504	-1.11212	0.0829327	-0.702151	-0.939596
ATP6V1C2	-0.31692	-0.309482	-0.30699	-0.325526	-0.287065	-0.241139	-0.263865	-0.196579	-0.151625	3.06693	-0.299613	-0.286924	-0.297365	-0.0742606	-0.31433	-0.271332	-0.290072	-0.116479	-0.302155	-0.296969	-0.302814	3.94939	-0.276929	-0.299225	-0.299418	-0.300071	-0.319086	-0.270085
ATP6V1D	-0.242053	-0.930079	0.365186	0.822116	3.57166	0.337183	-1.37889	0.0641867	-0.858669	0.578234	-0.0952892	-0.13056	0.543203	-0.301489	-0.163111	0.0207317	-0.423912	-0.686339	-1.47112	-0.463702	-0.613427	1.2919	-0.237971	0.243067	-0.528861	1.00298	0.950259	-1.26522
ATP6V1E1	-0.0592593	-0.388438	-0.144956	1.70404	-0.0922851	2.16458	-0.780971	1.08967	1.07068	1.22046	-1.4388	-1.41578	0.729817	0.39142	0.324377	0.170886	-1.07204	-1.37179	-1.26695	-1.05851	-1.29846	-0.468501	0.247266	0.903945	-0.675715	0.275748	0.450106	0.789472
ATP6V1E2	-0.456149	-0.467322	0.213886	-0.0360995	-0.628555	-0.36197	0.348331	-0.917953	-0.77209	3.47902	-0.605478	-0.778869	-0.545628	0.477609	-1.08571	-0.189222	-0.570086	0.0310627	1.46471	-0.457474	-0.519524	0.357971	0.0153832	-0.613261	-0.590792	0.618431	2.31546	0.27432
ATP6V1F	-0.61346	-0.625368	-0.13696	-0.792324	0.278481	0.197254	0.116628	0.178902	-0.883666	0.236377	-0.511435	-0.631283	1.59331	0.119963	4.08667	-0.262803	-0.463297	0.849372	0.501216	-0.776605	-0.844383	-0.20789	-0.584235	0.210993	-0.679392	0.749674	-0.417259	-0.688484
ATP6V1G1	-0.257537	0.864132	3.03511	0.605389	2.01671	-0.0620996	0.446949	-0.84198	0.245388	-0.55818	-0.262625	-1.28127	2.07157	-0.664421	-0.529618	0.0877486	-0.140244	-0.160752	-0.00829112	-0.442335	-0.300294	0.34044	0.0287624	-0.408712	-1.39185	-0.841745	-0.793058	-0.797187
ATP6V1G2	1.42699	0.184886	1.20078	-0.661482	-0.661482	-0.297623	-0.019483	-0.661482	-0.413563	-0.358241	0.640991	-0.661482	-0.661482	-0.661482	1.66527	-0.661482	2.01102	-0.387972	3.0239	-0.412571	-0.407919	-0.661482	-0.661482	-0.661482	0.742792	-0.661482	-0.661482	-0.661482
ATP6V1G2-DDX39B	-0.534344	-0.534188	0.535806	0.823669	0.0986174	-0.534344	-0.534344	-0.534344	-0.0658319	-0.534344	1.3882	-0.534344	-0.534344	-0.534344	-0.534065	-0.534344	2.50429	-0.534344	3.35351	0.70183	0.811779	-0.534344	-0.534344	-0.534344	-0.534344	-0.534124	-0.534344	-0.534344
ATP6V1G3	-0.418173	-0.418173	1.32496	-0.418173	-0.418173	-0.418173	-0.418173	-0.418173	-0.418173	-0.418173	1.05796	0.560981	-0.418173	-0.418173	-0.418173	-0.418173	4.22892	1.12601	-0.418173	0.900966	-0.418173	-0.418173	-0.418173	-0.418173	-0.418173	-0.418173	-0.418173	-0.418173
ATP6V1H	0.117516	-0.586492	-0.0772534	2.39965	1.57598	-0.0876338	2.08612	1.4951	-0.284015	1.09822	-1.07635	-1.22264	0.681065	-0.276291	-1.44344	-0.45125	-0.062235	0.597325	-0.201922	-0.707744	-0.841774	0.201798	-0.93953	-1.22782	-0.83919	-0.00182648	0.413417	-0.338797
ATP7A	-0.302044	0.513747	2.15168	2.43677	0.895458	-0.473279	-1.21087	-0.168696	-0.411092	-0.857313	-0.109642	-1.20722	-1.20049	0.268833	-0.644377	-0.210415	-0.282547	0.0966642	0.60641	-0.159425	0.428016	0.0703526	0.866552	-1.2741	-0.871756	2.09693	-0.0448358	-1.0033
ATP7B	-0.0543345	0.608119	0.575156	3.07494	3.36535	-0.242836	-0.764884	-0.690745	0.0968195	-0.85124	-0.467727	-0.680365	-0.438351	-0.36175	-0.111387	-0.425844	-0.440223	-0.729825	-0.353871	0.123964	0.537553	-0.453465	-0.262311	-0.263172	-0.3435	-0.0888342	0.442942	-0.800177
ATP8A1	-0.341274	-0.0287797	-0.221171	-0.0760724	0.523427	-0.660885	1.69127	-0.479937	-0.60994	-0.650734	-0.312907	-0.565343	-0.443235	-0.675292	-0.689176	0.839184	0.0137596	-0.328402	0.474277	-0.141304	0.0460076	-0.626076	2.59003	-0.74168	-0.706573	-0.679054	-0.483734	3.28361
ATP8A2	-0.644669	0.560163	0.309811	2.09246	1.63369	-0.191933	-0.438981	1.40246	-0.294021	-0.654708	0.220953	-0.662935	3.41608	-0.413794	-0.544684	-0.577482	-0.469825	-0.372722	-0.679447	0.348011	0.118532	-0.64968	-0.645571	-0.527219	-0.469521	-0.641942	-0.648549	-0.574482
ATP8B1	0.996858	0.930326	-0.455562	-0.600386	-0.503961	-0.677524	-0.243614	0.721589	-0.339267	0.337019	0.135025	0.141618	-0.607875	0.00487355	-0.848074	-0.767279	1.26512	0.918888	-0.571837	-0.600719	-0.735627	3.92979	0.462154	-0.634417	-0.144929	-0.470774	-0.899078	-0.742336
ATP8B2	1.52368	1.07803	-0.614648	1.76628	-1.03579	-1.00953	-0.698023	-0.527994	0.377474	2.22887	0.288587	-1.553	-0.847854	0.662717	-0.452141	1.1817	-0.399864	-0.51988	-0.633527	0.376017	0.910029	-1.6798	-0.645241	0.824341	0.632944	-0.565693	-0.0748694	-0.592814
ATP8B3	-0.584544	-0.46035	-1.02371	-1.00723	-0.710233	-0.0218339	-0.490407	-0.372323	2.08279	0.418335	0.211524	-0.689525	1.69006	-1.02914	0.484388	-0.368944	-0.256749	2.18732	-0.276056	0.315976	0.484691	-0.899735	2.19107	0.496776	-1.13346	-0.896926	0.505336	-0.847103
ATP8B4	0.258915	0.579361	-0.533073	-1.19675	1.92401	-1.0847	-0.467729	-0.171636	-0.807732	-0.500864	1.41614	-0.140527	-0.0227427	-0.263471	-1.07911	1.31005	2.47918	-0.116364	-0.64072	0.265051	0.189712	-0.814119	1.98119	-0.715531	0.285474	-0.806087	-1.15674	-0.171181
ATP8B5P	-0.151536	-0.118737	-0.18355	5.08593	-0.152795	-0.122678	0.0374955	-0.0627234	-0.162063	-0.126029	-0.206886	-0.264732	-0.154329	-0.132	-0.311018	-0.23763	-0.287376	-0.178142	-0.247257	-0.254709	-0.143004	-0.259907	-0.207868	-0.338186	-0.0995208	-0.231368	-0.234172	-0.255211
ATP9A	1.47224	0.182838	2.02353	2.83447	0.272032	0.858333	0.367684	0.963401	-0.0139185	-1.28059	-1.06386	0.227163	0.01678	-0.247909	-0.439932	-0.620005	-0.0873917	-1.13091	-0.518727	-0.967634	-1.27002	-0.961773	-0.993194	-0.462567	0.241762	0.330059	0.804604	-0.536463
ATP9B	0.169462	0.689611	-0.34024	0.206442	2.93623	0.200165	-0.956664	0.892825	-0.215814	2.22525	0.471726	-1.38226	-0.769257	-0.57968	-1.13921	-0.71694	0.0329841	-0.915785	0.201351	-0.105243	-0.00285848	-0.1447	1.77366	-0.86916	-0.0389197	-1.05532	-0.248862	-0.318792
ATPAF1	0.580587	1.85222	-0.734393	0.295042	-0.342297	-1.04743	-0.432153	0.0511519	-0.722247	-1.57506	-0.329474	-0.185842	1.11743	2.83411	0.490739	0.000464762	-0.246409	-0.369491	-0.813994	-0.55164	-0.911496	-1.40864	-0.0473204	1.02206	-1.11784	0.900826	0.940345	0.750737
ATPAF2	-0.613314	-0.264335	-0.767184	-0.0878167	-0.199611	0.244318	-0.44753	0.340437	-0.116857	-0.701284	0.371909	-0.750315	-0.284179	-0.54145	2.98589	-0.361248	0.16082	0.156143	3.04214	-0.716913	-0.881302	1.29316	-0.42741	-0.919414	-0.284142	-0.909373	-0.151161	0.830023
ATPIF1	-0.359088	-0.0996005	-1.20091	-0.495117	-1.88735	-0.090405	-0.0689194	-0.242921	-1.0537	1.23031	0.318849	0.552	1.46116	-0.795944	0.398985	0.647807	-0.585425	1.19342	1.04274	-0.795084	-1.03822	2.93722	-0.77509	-0.00436723	0.718953	-0.868817	-0.280232	0.139747
ATR	-0.284635	0.277513	0.0279713	-0.264678	1.9359	0.273346	-0.738184	-0.0436324	1.67938	0.177907	0.335466	1.14068	-0.0468784	0.727323	-1.31542	0.217529	0.184584	-0.328037	-1.67978	0.00453849	0.660786	-0.313009	2.03187	-1.9326	-1.51878	-0.388104	-1.32474	0.503689
ATRAID	-0.409241	-0.427287	-0.863715	-0.482247	-1.16119	-0.100786	0.0813267	0.742006	0.817235	0.473068	-0.00158033	-0.744781	-0.28282	-0.236058	1.46087	-0.0810016	-0.716918	-0.72303	3.20405	-0.963815	-1.02211	-0.537462	-0.399922	1.97787	0.982405	-0.306814	0.666538	-0.944597
ATRIP	-0.660653	-1.13366	-0.103515	-1.0073	-1.05294	0.863429	-0.327709	-0.660365	-0.36099	-0.169987	-0.494312	0.265819	0.520669	-0.378747	1.81026	-0.0681228	-1.09552	0.206341	3.25157	-0.172374	-0.515034	0.65665	-0.10051	1.49338	-0.975642	-0.971255	0.984577	0.195938
ATRN	0.208385	-0.00283033	2.34776	1.71815	1.06026	0.30597	-0.763608	-0.304718	2.2427	0.812485	-0.387083	-0.957189	-0.356375	-0.865667	-0.279515	0.42323	0.0348233	-1.34888	-0.882139	0.226832	0.850613	-0.600577	0.529742	-1.42348	-0.805985	0.0654644	-0.533253	-1.31513
ATRNL1	-0.0776888	-0.323061	0.0699234	-0.381325	2.49383	-0.404057	-0.147419	-0.429621	-0.213944	-0.481664	-0.302968	-0.473943	-0.37505	4.22735	0.303871	-0.350913	-0.252201	-0.293522	-0.324151	-0.483418	-0.479727	-0.46229	-0.0534422	-0.330199	-0.385097	0.00131433	0.224188	-0.294775
ATRX	-0.171476	-0.046713	-0.305683	-0.313471	0.827374	-0.461031	-0.767412	-0.549582	-0.240766	-0.539293	-0.145889	0.0423526	-0.924094	-0.0179925	-0.815301	-0.428888	-0.141473	-0.785977	-0.776603	0.0853745	0.2435	-0.741946	-0.0554099	-0.156877	3.55322	0.534814	0.26235	2.83689
ATXN1	1.88272	-0.683255	-0.31944	1.17211	0.368237	-0.044905	-0.704996	0.117176	0.72451	-0.45262	2.51647	0.384496	-0.752814	-0.707873	-1.21365	0.00346501	0.897708	0.496282	-1.557	0.0611949	0.369225	-0.15547	-0.628406	-1.0077	1.91346	-0.963599	-0.832761	-0.882562
ATXN10	0.185326	0.149199	1.39219	0.982615	-0.332532	-0.754322	-0.775137	-0.0675229	3.94482	0.135872	-0.30611	-0.89708	-0.172789	-0.318894	-0.376956	-0.700844	-0.137063	-0.70027	-0.979932	-0.301428	-0.410956	-0.595622	0.456214	0.244751	0.593754	1.24805	-0.993684	-0.511649
ATXN1L	1.41808	0.0453782	1.74023	1.49809	0.55546	0.351312	-0.492787	0.0611587	-0.141846	0.347239	0.1007	-0.826739	-1.54282	0.645959	-0.817386	-0.713582	0.908269	-1.35971	-1.80737	1.16922	2.22816	-0.236622	-0.29873	-0.933495	-0.543305	-0.5178	-0.308693	-0.528368
ATXN2	-0.851567	-0.0855075	-0.0398458	0.986024	0.966825	-1.19543	-0.929382	-1.15764	0.314196	0.880914	0.0568907	0.40433	-1.36149	1.56041	1.5901	-0.482264	0.366592	-0.882748	-1.20817	-0.266106	-0.0193309	-1.57882	-1.16137	1.98509	1.46113	0.23838	0.46246	-0.0536709
ATXN2L	-0.44136	-0.710813	-0.172803	-0.127315	-0.694145	-0.752064	0.570055	-0.925735	-0.897028	-0.359054	-0.773911	0.649828	-1.16953	1.73175	2.77211	-1.08894	-0.521336	-0.463781	0.188051	0.0941205	0.0441223	-0.78862	-0.820737	1.91539	-0.0159514	0.259275	1.52004	0.978384
ATXN3	0.14881	0.311936	-0.4574	0.389044	4.17538	-0.72638	-1.28438	-0.560639	-0.22447	0.446619	0.302132	-0.627845	-0.452978	0.176093	-0.831338	-0.430742	0.480757	-0.498145	-0.817405	0.165094	1.01013	1.0098	-0.322751	-0.732363	0.552424	-0.140504	-0.572183	-0.488698
ATXN3L	-0.192225	-0.192225	-0.192225	-0.192225	-0.192225	-0.192225	-0.192225	-0.192225	-0.192225	-0.192225	-0.192225	-0.15817	5.10216	-0.192225	-0.192225	-0.192225	-0.192225	-0.138372	-0.192225	-0.192225	-0.192225	-0.192225	-0.192225	-0.192225	-0.192225	-0.192225	-0.192225	-0.192225
ATXN7	0.675891	0.103873	0.557368	-0.250597	1.01593	-0.581072	-0.466335	-0.96551	0.622684	1.29125	0.16522	0.397836	-0.726044	1.6539	-0.886538	0.0733515	0.633365	-0.506016	-1.87009	0.867453	1.63007	-0.554149	1.38465	-1.13842	-1.33416	-1.44099	-1.25857	0.905653
ATXN7L1	0.892542	0.340716	0.448421	0.0664924	2.66661	-0.757625	-0.0318938	-0.330224	-0.394935	3.39114	-0.00459204	-0.66601	-0.00613364	-0.203162	-0.878987	-0.571709	0.632505	0.0125529	-1.50689	0.0239587	0.101952	-1.02623	-0.398758	-0.413181	-0.10306	-0.18657	-0.808198	-0.288723
ATXN7L2	-0.384264	-0.820769	-0.825307	-0.643079	-1.02579	-0.104301	0.362244	-1.12525	-0.35674	0.905983	-0.183569	-0.242512	0.295809	0.503899	2.04483	-0.286176	-0.81425	0.886357	1.20803	-0.633483	-0.355956	0.0894322	-0.980523	-0.92804	3.41035	0.23153	-0.140953	-0.0874957
ATXN7L3	-0.201151	-1.22652	1.32584	0.203205	0.724571	-1.07787	0.0665196	-1.33333	-0.293078	-0.853239	-0.435488	0.79033	-1.29451	-0.359587	2.14	-0.661062	-0.480016	-0.678555	-0.194382	-0.727834	-0.736573	1.96765	-0.519928	2.09068	0.786599	-0.201853	0.774449	0.405133
ATXN7L3B	0.587195	0.272726	2.45124	0.837792	1.62678	-1.6139	-0.123273	-0.723979	-0.233599	-0.353051	0.745228	-0.280982	-1.51023	-0.153577	-0.514356	-0.0785713	0.377928	-1.39008	-0.425744	0.800751	1.6991	-0.919709	-0.646073	-1.39691	-0.0940974	-0.263207	1.26929	0.0533058
ATXN8OS	-0.188982	-0.188982	-0.188982	-0.188982	-0.188982	-0.188982	-0.188982	-0.188982	-0.188982	5.10252	-0.188982	-0.188982	-0.188982	-0.188982	-0.188982	-0.188982	-0.188982	-0.188982	-0.188982	-0.188982	-0.188982	-0.188982	-0.188982	-0.188982	-0.188982	-0.188982	-0.188982	-0.188982
AUH	0.20983	1.84411	0.462611	-0.413101	1.26218	0.372939	-0.78544	0.103892	1.29055	-0.962206	0.568375	-0.349297	0.283895	-0.698898	-1.35327	-0.0564932	0.0626354	-0.501968	0.149975	-0.27696	0.0421327	-0.483921	3.23055	-1.25037	-0.984709	-1.26303	-0.0423713	-0.461632
AUNIP	-0.511866	-1.2128	-0.77893	-0.50055	-1.11068	-0.0257297	-0.448951	-0.500306	-0.492317	0.631424	-0.878787	0.102635	-0.0958176	1.00575	-0.530968	-1.01031	-0.730841	-0.239565	0.564372	0.0673526	0.0612378	-0.106173	-0.413161	3.19398	0.117773	2.62382	0.737956	0.481438
AUP1	0.0228882	0.0966422	-1.15208	-0.192913	-0.684385	-0.0337442	0.527443	-0.089283	-0.39428	-0.186204	-0.830463	-0.712233	0.431477	-0.645996	1.96023	-0.58886	-0.931762	0.865567	1.94725	-1.02227	-0.981786	-0.0966615	-0.9321	3.05288	-0.0284838	0.198139	0.890883	-0.489893
AURKA	-0.839316	-1.41619	0.522282	0.724935	-0.727361	0.0663716	-1.07629	-0.410601	0.752227	1.25082	-1.01377	3.11696	1.0008	0.565557	0.290273	-1.12925	-0.00232897	0.582026	0.0594792	-0.678891	-1.11012	-0.634376	0.159072	0.320394	-0.708316	1.51819	-0.64105	-0.541516
AURKAIP1	-0.477707	-0.569499	-0.938356	-0.57302	-0.862817	0.216205	0.0149036	-0.363272	-0.696577	-0.499298	-0.712975	-0.298756	-0.521616	0.414022	0.259239	-0.331129	-0.817375	0.0839594	2.99073	-0.506699	-0.645198	0.410257	-0.791972	3.06319	0.539168	1.05551	0.685932	-0.126862
AURKAPS1	-0.53842	-0.805773	-1.25664	0.445403	-1.05061	-0.4557	2.00615	-0.423253	0.317316	0.555676	-1.15864	-0.138672	0.730482	0.567283	-0.623153	1.47733	-0.658196	0.652655	0.174324	-1.12237	-0.914461	-1.34381	0.0950365	0.98	-0.545044	-0.172571	2.68563	0.52002
AURKB	-0.892599	-1.05225	-0.402739	-0.350047	-0.530029	0.356918	-0.699935	-0.482884	-0.433173	-0.449546	-0.827902	0.58275	0.146825	-0.0401498	2.72245	-0.822032	-0.257698	2.75923	2.08753	-0.507055	-0.890189	-0.0195093	-0.151485	0.677172	-0.212881	0.154044	-0.684323	0.219496
AURKC	0.131974	-0.88064	-0.568579	-0.859147	2.77204	0.253454	2.09663	-0.451655	-1.19786	-0.143858	-0.541831	-0.382718	0.668237	-1.05769	-0.764821	0.962992	-0.494747	0.292844	-0.224406	0.0983608	-0.150563	0.298469	-0.486825	0.95291	0.140938	-0.956487	-1.35359	1.84657
AUTS2	-0.493258	-0.526708	3.12101	-0.996449	-0.189443	0.138967	0.163236	-0.636352	2.21342	-0.885629	0.0084513	-0.865538	-0.474401	-0.0300215	-0.783366	0.0438737	0.357943	-0.084043	0.0142187	-0.841446	-0.925028	0.634036	0.55015	-0.293289	2.13647	-0.363618	-0.887026	-0.106152
AVEN	-0.213478	-0.430038	0.822772	-0.193346	0.75863	-0.391156	-0.629867	1.01065	-0.680973	-0.52459	-0.558967	0.00655877	0.689585	0.747801	-0.674047	-0.689094	-0.298992	0.69766	-0.0585598	-0.568754	-0.974126	3.86708	-1.42832	-0.228668	-0.0403901	0.291512	-1.11885	0.809971
AVIL	0.895179	-0.424523	-0.413001	-0.713118	-0.61666	4.55137	-0.203145	-0.138821	0.803927	0.556812	-0.116462	-0.0407768	0.247363	-0.155985	-0.622	-0.527016	-0.0561367	0.127194	-0.470463	-0.244413	-0.00660622	0.333093	-0.379177	-0.754506	0.255331	-0.674136	-0.808664	-0.404663
AVL9	0.190163	1.11195	1.70312	-0.612417	1.08017	-0.411397	0.858189	0.310617	2.54373	0.410326	-0.349091	0.307858	-0.398261	0.460258	-0.690366	-1.15391	-0.288558	-0.511191	-1.85297	-0.373855	-0.1181	-0.302029	1.35336	0.389404	-1.46342	0.241631	-1.41413	-1.02107
AVP	-0.188982	-0.188982	-0.188982	-0.188982	-0.188982	-0.188982	-0.188982	-0.188982	-0.188982	-0.188982	-0.188982	-0.188982	-0.188982	-0.188982	-0.188982	-0.188982	-0.188982	-0.188982	-0.188982	5.10252	-0.188982	-0.188982	-0.188982	-0.188982	-0.188982	-0.188982	-0.188982	-0.188982
AVPI1	-0.448095	0.0254368	-0.733454	-0.18314	0.785961	-0.571629	-0.682779	-0.697487	-0.708298	-0.291173	-0.777915	-0.647167	0.657563	1.40679	3.61676	-0.583962	-0.774009	1.14012	0.447519	-0.254776	-0.506817	0.0979904	-0.693021	1.50307	-0.726343	-0.444122	0.725129	-0.682147
AVPR1A	0.00879617	4.00091	-0.551534	-0.601374	-0.491832	-0.511404	-0.315253	-0.285407	-0.0739973	-0.266272	0.167426	-0.106492	-0.290184	-0.125821	-0.599612	-0.497214	1.8544	1.88666	-0.358011	-0.408967	-0.500713	-0.0307066	-0.540441	-0.473923	0.251408	0.0369738	-0.598013	-0.57941
AVPR1B	NA	NA	NA	NA	NA	NA	NA	NA	NA	NA	NA	NA	NA	NA	NA	NA	NA	NA	NA	NA	NA	NA	NA	NA	NA	NA	NA	NA
AVPR2	1.72706	-0.751758	-0.518385	-0.573081	-0.763882	-0.64084	1.28432	1.69351	-0.825767	-0.603037	-0.552518	-0.393595	0.0687413	-0.818966	-0.519951	0.0637408	0.668101	-0.245891	3.43018	-0.33466	-0.598718	0.486112	-0.986122	0.619981	0.0841907	-0.464623	-0.571676	0.0375257
AWAT1	-0.348848	-0.348848	-0.348848	-0.348848	-0.348848	-0.348848	-0.348848	-0.348848	0.464141	-0.348848	-0.348848	-0.348848	4.05327	-0.348848	-0.348848	-0.348848	-0.348848	-0.348848	-0.348848	-0.348848	1.8798	1.97515	-0.348848	-0.348848	-0.348848	-0.348848	-0.348848	-0.348848
AWAT2	-0.136665	-0.24732	-0.24732	-0.24732	-0.185553	-0.24732	-0.24732	-0.0763602	-0.0791504	-0.24732	-0.113673	5.0722	-0.24732	-0.24732	-0.092318	-0.24732	-0.177908	-0.24732	-0.24732	-0.188986	-0.181342	0.282439	-0.16557	-0.24732	-0.24732	-0.24732	-0.24732	-0.24732
AXDND1	-0.906855	-0.103929	0.209727	-0.144701	0.417343	0.137327	-0.821084	2.87492	1.99179	-1.03108	-0.475142	-0.122363	0.170898	-1.288	0.305916	-0.656355	0.507024	-0.650084	-0.61407	-0.209585	-0.114681	-0.476996	-1.03285	-0.284723	-0.547436	-0.0155049	2.56899	0.311512
AXIN1	-0.0918329	-1.09228	-0.452219	0.0231466	-1.22852	-0.395581	1.02519	-1.1856	-0.0405278	-0.199529	-1.12046	-0.237177	-0.38379	-0.352867	1.30886	-0.735569	-1.3717	0.260749	3.29283	0.571941	0.413963	0.276897	-0.477999	1.69758	-0.209777	-0.318127	0.983642	0.0387644
AXIN2	-0.309807	0.568105	-0.0262728	-0.0430573	-0.431499	4.89343	-0.236996	-0.317985	-0.358962	-0.136596	-0.36554	0.237355	-0.252713	-0.364034	0.451026	-0.393025	-0.210795	-0.361001	-0.104078	-0.427969	-0.395392	-0.252262	-0.260605	-0.170008	0.467463	-0.314003	-0.485718	-0.399067
AXL	-0.29297	-0.296873	-0.628202	-0.937723	-0.496826	-0.848094	-0.660513	-0.615448	3.11411	1.53874	1.40394	2.38395	-0.397086	-0.552292	-0.622391	-0.018241	0.384726	0.191643	-0.397541	0.331836	-0.0197826	-0.777922	-0.227077	-0.0343767	0.672308	-0.62165	-0.854902	-0.721341
AZGP1	-0.198073	3.99877	-0.485497	-0.27448	-0.490705	-0.490774	2.20771	0.141963	-0.299668	-0.0775975	0.192613	-0.47769	-0.476959	-0.438607	-0.39508	-0.382891	-0.416998	-0.484488	-0.345472	-0.165679	0.106029	1.60865	-0.380052	-0.487391	-0.444566	-0.0852695	-0.47116	-0.486638
AZGP1P1	-0.306292	3.92182	-0.334094	-0.303822	-0.334094	-0.334094	-0.024888	-0.218919	-0.334094	-0.334094	-0.297747	-0.303749	-0.273192	-0.334094	-0.334094	-0.334094	-0.29632	-0.334094	-0.334094	-0.114033	0.404868	3.02484	-0.334094	-0.334094	-0.334094	-0.201158	-0.334094	-0.334094
AZI2	0.536974	-0.472532	2.07682	-0.14603	-0.2885	0.0235801	-0.0393279	-0.2546	0.411851	-0.644337	0.465211	-0.636101	1.67132	1.95068	-1.69111	0.596766	-0.315813	0.273071	-1.2396	0.526734	1.31122	0.338493	0.521614	-2.20618	-0.945001	-0.716583	-0.574879	-0.533736
AZIN1	0.888742	0.842213	1.96544	1.21367	1.13108	-0.893504	1.35108	-0.205032	1.82406	0.648479	0.43684	-0.14806	-1.06989	-0.429629	-1.49497	0.497673	1.00866	-0.757888	-0.483221	-0.354622	-0.237911	-1.28391	0.0296806	-1.56051	-0.679534	-0.364191	-0.895572	-0.97918
AZU1	-0.967062	-0.301477	-0.967062	-0.967062	-0.967062	-0.967062	0.413729	-0.73621	-0.655584	-0.689768	-0.232914	-0.577312	0.700209	1.22359	0.730502	0.0819309	0.759344	2.89879	1.04095	-0.24717	-0.16881	-0.412299	-0.170571	0.520576	2.25687	-0.967062	0.33506	-0.967062
B2M	0.0417493	0.933848	-0.601701	0.231619	0.00290243	-0.571904	0.153212	0.313542	-0.808277	-0.264358	0.557432	-0.554244	-0.338781	-0.725466	-0.300708	4.39434	0.373075	-0.0404618	-0.185704	0.546683	0.0876167	-0.562201	0.531211	-0.875394	-1.04681	-0.560997	-0.786547	0.056321
B3GALNT1	-0.152664	-0.756609	-0.162268	-0.976247	0.265551	0.482009	0.0975345	-0.00219347	2.24706	-0.645204	-0.185796	1.03731	2.98743	0.964019	-0.944865	-0.445168	0.54609	1.01288	-1.00774	-0.77234	-0.780863	-0.655093	-0.654329	-0.594128	1.02422	-0.818652	-1.05493	-0.0550165
B3GALNT2	0.501532	0.440285	-0.550433	1.40958	-0.200927	-0.980287	-0.871286	-0.378506	1.02165	3.21116	0.647226	-0.675948	-0.628538	-0.444573	-0.835111	-0.967698	0.436215	-1.09551	-1.05946	0.871256	1.45298	0.703848	-0.644624	-0.915389	0.391213	0.17804	-0.321573	-0.695115
B3GALT1	2.71612	-0.779829	-0.0635448	-0.853478	-0.597798	0.844397	-0.450268	1.41062	1.37633	1.8403	0.19505	-0.636053	-0.732795	-0.191999	-0.704246	-0.863054	0.325918	-0.845827	-0.885581	-0.366292	-0.264008	-0.902584	0.975703	-0.84515	1.58885	-0.563069	-0.568652	-0.159063
B3GALT2	-0.146084	0.195316	0.0380652	0.324508	-0.684828	-0.764834	-0.0142936	1.3576	-0.0525974	0.116694	3.80018	-0.625869	-0.634906	-0.705652	-0.710974	-0.423153	0.597471	-0.19259	-0.679932	-0.485302	-0.694719	-0.0609494	2.23527	-0.598136	0.0371598	-0.294475	-0.61771	-0.315256
B3GALT4	0.21695	-0.670293	-0.343744	-0.670293	0.00750016	-0.299972	-0.670293	1.02094	-0.670293	-0.670293	0.839096	0.353625	0.0947158	-0.670293	-0.670293	0.246244	0.169921	0.602715	3.90773	-0.214848	-0.670293	-0.670293	1.77131	-0.670293	-0.670293	-0.670293	-0.670293	0.341628
B3GALT5	-0.201756	-0.215072	-0.273231	-0.354905	4.60318	-0.354905	-0.354905	0.0297981	-0.354905	-0.354905	-0.354905	1.7801	-0.301134	0.20542	-0.354905	-0.354905	-0.281015	-0.264552	-0.354905	-0.354905	-0.314791	0.529647	-0.354905	-0.143009	-0.354905	-0.354905	-0.354905	-0.184912
B3GALT6	-0.134287	-1.10716	-0.890836	-0.896291	-0.960706	0.807868	-0.233183	-1.18742	-0.55589	-0.209668	-0.0392702	-0.241633	-0.880741	-0.359378	0.470197	-0.0755711	-0.95568	-0.0807737	1.1149	0.183865	-0.00223595	-0.416224	-0.680512	2.78182	2.73365	0.918535	0.825612	0.0710142
B3GALTL	-0.00143866	-0.122609	0.599586	2.62174	0.874353	0.840062	-1.03017	-0.993241	-0.792142	-0.112245	-0.394935	-0.697429	-0.550319	-0.781036	-0.712812	-0.255687	-0.889019	1.01128	-0.119228	1.87388	2.13313	-0.921597	0.480095	-0.792027	-0.504261	0.670728	-0.456735	-0.977924
B3GAT1	-0.545288	0.0939	-0.439975	-0.594841	-0.472101	-0.532856	-0.521985	0.52737	3.14562	-0.355836	-0.563584	-0.55194	1.03856	-0.235406	1.74802	-0.472833	-0.540159	0.510368	-0.35699	-0.574671	-0.572276	-0.558166	-0.52206	2.6496	-0.564729	-0.569452	-0.549317	0.381023
B3GAT2	0.501454	-1.06555	-0.647734	0.103752	-0.274401	-1.06555	-1.06555	-1.06555	-1.05179	-1.06555	0.360276	-1.06555	0.717694	0.0468804	-0.265539	-1.06555	-0.603869	0.883715	1.55715	0.662328	0.530225	0.245254	-1.06555	0.614188	0.90681	0.474661	0.768305	2.99506
B3GAT3	-0.589456	-0.71805	-0.786688	-0.0942563	-1.01469	0.0428039	0.965411	-0.667968	-0.506555	-0.936737	-0.520058	-0.21397	0.693333	-0.658068	2.42011	-0.145056	-0.768082	-0.494	1.3364	-0.407598	-0.514664	-0.89555	-0.542646	0.647182	0.122336	0.0635809	2.96432	1.21861
B3GNT1	-0.496105	-0.797005	-0.138271	0.732163	0.843022	-0.234642	-0.455809	0.330299	-0.633023	-0.799994	1.1655	0.758356	0.938787	-0.330815	0.108418	-0.529979	-0.583873	-1.10681	-0.0434711	-0.816574	-0.78385	-1.31296	-0.329905	0.218938	0.128423	0.303411	3.92198	-0.0562011
[truncated: 23,802 more rows]
