# Supplementary material for: Hypoxic Characteristic Genes Predict Response to Immunotherapy for Urothelial Carcinoma
Source: Front Cell Dev Biol. 2021 Nov 25;9:762478. doi: 10.3389/fcell.2021.762478 (PMC8657403; doi:10.3389/fcell.2021.762478)
Supplement: Supplementary file 3 [file Table9.XLSX]

## Sheet: training set
	logFC	AveExpr	t	P.Value	adj.P.Val	B
ANXA2P2	-0.993845	-0.0646858	-7.36182	1.82318e-13	1.33639e-10	19.9413
LGALS1	-0.786129	0.0342651	-5.82318	5.78526e-09	1.74251e-06	10.0977
PLAU	-0.781395	0.0443103	-5.78812	7.13168e-09	1.74251e-06	9.9002
FN1	-0.748779	0.0523348	-5.54652	2.91893e-08	5.34894e-06	8.57145
CD109	-0.725279	-0.0114059	-5.37244	7.77918e-08	9.81198e-06	7.64916
DUSP14	-0.724501	-0.0320929	-5.36668	8.03164e-08	9.81198e-06	7.61914
ACTG1	-0.713679	0.0409703	-5.28651	1.24838e-07	1.30723e-05	7.20478
TREM1	-0.709187	0.0237649	-5.25324	1.49646e-07	1.37113e-05	7.0346
RALB	-0.702013	-0.0410939	-5.2001	1.99439e-07	1.4973e-05	6.76506
CLEC5A	-0.701412	0.0943527	-5.19564	2.0427e-07	1.4973e-05	6.74261
LRP1	-0.658993	0.0401011	-4.88143	1.05423e-06	6.35963e-05	5.20624
SPP1	-0.658358	0.043876	-4.87673	1.07966e-06	6.35963e-05	5.18398
PDGFRL	-0.657193	0.0448729	-4.86809	1.1279e-06	6.35963e-05	5.14315
SLAMF9	-0.630229	0.0917103	-4.66837	3.03859e-06	0.000150353	4.21895
LAMP2	-0.629882	-0.0638624	-4.6658	3.0768e-06	0.000150353	4.20731
SFXN3	-0.627189	0.00534574	-4.64585	3.38964e-06	0.000155288	4.11717
CD59	-0.61602	0.0514306	-4.56311	5.04398e-06	0.000217485	3.74748
CDH3	-0.596806	0.0564739	-4.42079	9.84074e-06	0.000400737	3.12709
FURIN	-0.59485	0.00631116	-4.4063	1.05224e-05	0.000405944	3.065
FTL	-0.579015	0.034697	-4.289	1.79587e-05	0.000658186	2.57013
GFPT2	-0.575607	0.0325322	-4.26375	2.01139e-05	0.000702072	2.46535
ANXA5	-0.562831	-0.0411981	-4.16912	3.0594e-05	0.00101934	2.07814
ADAMTS12	-0.555482	0.0690273	-4.11468	3.87916e-05	0.00123627	1.85931
ITGB1	-0.551968	0.0824793	-4.08865	4.34109e-05	0.00132584	1.7557
CFL1	-0.548702	-0.0390582	-4.06446	4.81667e-05	0.00137879	1.66002
FOSL1	-0.548127	0.0371054	-4.0602	4.9054e-05	0.00137879	1.64322
ATP6V1B2	-0.547031	-0.0192777	-4.05209	5.07878e-05	0.00137879	1.61127
COL5A3	-0.527816	0.0541545	-3.90975	9.24302e-05	0.00233978	1.0614
AXL	-0.527411	-0.000611895	-3.90675	9.35847e-05	0.00233978	1.05003
TNFRSF1A	-0.526	0.0112217	-3.8963	9.77143e-05	0.00233978	1.01045
FSTL1	-0.525588	0.0547189	-3.89324	9.8954e-05	0.00233978	0.998901
PSAP	-0.520166	-0.0405048	-3.85308	0.000116686	0.00267284	0.847955
LRRC42	-0.518113	-0.00884611	-3.83788	0.000124151	0.0027037	0.791207
ADAM12	-0.517779	0.0785656	-3.8354	0.00012541	0.0027037	0.781976
AQP9	-0.51544	0.017062	-3.81808	0.000134547	0.00278995	0.717657
THBD	-0.514833	0.0183933	-3.81358	0.000137024	0.00278995	0.700983
LCORL	0.513843	-0.0230509	3.80625	0.000141145	0.0027962	0.673889
CA2	-0.5062	0.0587573	-3.74963	0.00017716	0.00341733	0.466312
CREB3L4	0.499745	-0.0424241	3.70181	0.000214138	0.0040247	0.293429
DARS	-0.493046	0.0605449	-3.65219	0.000260094	0.00476623	0.116375
CLTB	-0.492026	0.0397945	-3.64464	0.000267858	0.0047754	0.0896143
FCGR2A	-0.490854	0.041079	-3.63596	0.000277042	0.0047754	0.0589471
CD14	-0.490467	0.0131112	-3.63309	0.00028014	0.0047754	0.048835
EMP1	-0.489016	-0.021888	-3.62235	0.000292037	0.00486508	0.0110147
CDA	-0.488048	-0.00729977	-3.61517	0.000300247	0.00489069	-0.0141872
CD151	-0.477293	-0.0603745	-3.5355	0.000407119	0.00648736	-0.290601
SDCBP	-0.473548	0.0289111	-3.50776	0.000452023	0.00704963	-0.385407
UPP1	-0.471219	-0.0458466	-3.49052	0.000482223	0.00736394	-0.443966
PRSS23	-0.463439	0.124869	-3.43288	0.000597358	0.00893599	-0.63758
CNR1	0.462439	0.0587198	3.42548	0.000613885	0.00899955	-0.662229
SLC25A37	-0.460385	-0.0761913	-3.41026	0.000649176	0.00933031	-0.712695
RDX	-0.454565	0.0600867	-3.36715	0.000759684	0.0107086	-0.854468
ENPP1	-0.450189	-0.0397268	-3.33474	0.000854007	0.0117285	-0.959871
NFATC2IP	0.449751	-0.0606663	3.33149	0.000864035	0.0117285	-0.970377
NUCB2	-0.447579	0.0242372	-3.3154	0.000915336	0.0117891	-1.02227
CTSZ	-0.447576	0.0158117	-3.31538	0.000915391	0.0117891	-1.02232
SIRPA	-0.447057	0.00836603	-3.31153	0.000928077	0.0117891	-1.0347
TREM2	-0.446864	0.0336691	-3.3101	0.000932835	0.0117891	-1.0393
SCG2	-0.44548	0.0258852	-3.29986	0.000967563	0.0120207	-1.07215
ADAM8	-0.435639	0.00209447	-3.22696	0.00125141	0.0150625	-1.30303
ST3GAL6	-0.435575	0.00930389	-3.22648	0.00125349	0.0150625	-1.30452
PDPN	-0.432491	0.071725	-3.20364	0.00135732	0.0158477	-1.37579
ATP6V1A	-0.432354	-0.0414757	-3.20263	0.00136208	0.0158477	-1.37893
SIGLEC5	-0.430793	-0.0255003	-3.19106	0.00141781	0.0161044	-1.41481
PDIA4	-0.430511	-0.00303545	-3.18897	0.00142809	0.0161044	-1.42128
ABCA1	-0.428201	0.00555431	-3.17186	0.00151497	0.0168253	-1.47409
CLEC9A	0.427232	-0.0337887	3.16468	0.00155283	0.0169884	-1.49616
EMP3	-0.425687	-0.00698444	-3.15324	0.00161502	0.0171477	-1.53124
TNFAIP2	0.425631	-0.0401059	3.15282	0.0016173	0.0171477	-1.53251
RNASE2	-0.425134	0.0351472	-3.14914	0.0016378	0.0171477	-1.54376
ALDH1A2	0.42458	0.0130823	3.14504	0.00166096	0.0171477	-1.5563
CSF1	-0.419738	0.0349952	-3.10917	0.00187646	0.0189048	-1.66514
ERBB3	0.419605	0.0126667	3.10818	0.00188275	0.0189048	-1.66812
PRDX1	-0.418788	-0.0203919	-3.10214	0.00192164	0.0190346	-1.68634
CSF3R	-0.417452	-0.0713144	-3.09224	0.00198689	0.0194185	-1.71609
IL32	-0.412701	0.0061011	-3.05705	0.00223566	0.0215524	-1.82109
ALOX15	0.412191	-0.0260789	3.05327	0.00226403	0.0215524	-1.8323
CCT6B	0.410944	-0.112538	3.04403	0.00233468	0.02194	-1.85962
DNAJC12	-0.409408	-0.0223606	-3.03266	0.00242452	0.0222564	-1.89317
NRP2	-0.409332	0.0697528	-3.03209	0.00242907	0.0222564	-1.89483
FCGR3A	-0.407988	0.0240965	-3.02213	0.00251042	0.0227178	-1.92408
ACTR3	-0.40264	0.0736426	-2.98252	0.0028593	0.0255274	-2.0395
FCGR3B	-0.402191	0.00956938	-2.97919	0.00289055	0.0255274	-2.04913
CD300E	-0.400435	0.0132834	-2.96618	0.00301566	0.0263152	-2.08665
SELP	0.39715	0.0192391	2.94186	0.003263	0.0279712	-2.15639
LAMC1	-0.396775	0.063841	-2.93907	0.00329244	0.0279712	-2.16433
MAGED1	-0.396427	-0.0411491	-2.9365	0.00331991	0.0279712	-2.17168
DACH1	0.395548	0.00869044	2.92999	0.00339026	0.0282393	-2.19021
CCL20	-0.393953	0.0459209	-2.91817	0.00352138	0.0290019	-2.22373
ITGAM	-0.392277	-0.00103004	-2.90576	0.00366418	0.0298427	-2.25882
RAB38	-0.390753	0.0918825	-2.89447	0.00379855	0.030377	-2.29059
AHNAK	-0.390529	-0.0714854	-2.89281	0.00381863	0.030377	-2.29524
SIGLEC9	-0.390137	0.00592913	-2.88991	0.00385411	0.030377	-2.30339
DPP4	-0.388782	-0.0493038	-2.87987	0.00397896	0.0307558	-2.33149
COL4A1	-0.388706	0.0518265	-2.8793	0.00398608	0.0307558	-2.33307
MYL6B	-0.384793	0.00822605	-2.85032	0.00436807	0.033352	-2.41364
DAB1	0.383582	0.0623217	2.84135	0.00449292	0.0336694	-2.43843
FZD2	-0.3835	0.0154911	-2.84074	0.0045015	0.0336694	-2.44011
RAB1A	-0.381943	0.0726016	-2.82921	0.00466696	0.0341308	-2.47183
MMD	-0.381725	-0.0132188	-2.8276	0.0046905	0.0341308	-2.47626
CASQ1	0.381611	0.00880595	2.82675	0.00470287	0.0341308	-2.47857
HSPA6	-0.380319	-0.0333501	-2.81718	0.00484531	0.0348197	-2.50478
TNFRSF10C	-0.378756	-0.0300395	-2.8056	0.00502287	0.0357452	-2.53637
AMT	0.378316	-0.019479	2.80234	0.0050739	0.0357612	-2.54524
ALDH9A1	0.376791	-0.0628502	2.79104	0.00525448	0.0366813	-2.57591
HK3	-0.375665	0.00544871	-2.7827	0.00539147	0.0372825	-2.59846
DEPDC5	0.373778	-0.0229227	2.76872	0.00562828	0.0377984	-2.63612
CHST15	-0.373501	0.00995638	-2.76667	0.00566383	0.0377984	-2.64163
CNR2	0.373282	-0.0112215	2.76505	0.00569204	0.0377984	-2.64598
ACP5	-0.373179	1.42837e-05	-2.76429	0.00570539	0.0377984	-2.64803
MARCO	-0.373036	-0.00443185	-2.76323	0.0057239	0.0377984	-2.65086
GPR27	0.371288	0.0462654	2.75028	0.00595511	0.038974	-2.68551
BASP1	-0.368331	-0.0262496	-2.72838	0.00636533	0.0412901	-2.74373
FCAR	-0.367436	0.0197369	-2.72175	0.0064944	0.0417578	-2.76125
NDUFB9	-0.366669	0.0809477	-2.71607	0.00660692	0.042112	-2.77625
FAM198B	-0.363268	0.101866	-2.69088	0.00712719	0.0450365	-2.84234
RUNX2	-0.36253	0.0169332	-2.68541	0.00724491	0.0453891	-2.85661
RARA	-0.362019	-0.0351091	-2.68162	0.00732736	0.0455165	-2.86646
ABCB1	0.359782	-0.0623755	2.66505	0.00769845	0.0471934	-2.90946
MS4A1	0.359619	-0.00732677	2.66385	0.00772607	0.0471934	-2.91257
HRH1	-0.35839	0.00189352	-2.65475	0.00793764	0.048085	-2.93606
FCER1G	-0.356386	0.0167173	-2.6399	0.00829388	0.0498128	-2.9742
CXCL1	-0.35603	0.0384707	-2.63726	0.00835877	0.0498128	-2.98096
CCL26	-0.353527	0.0172239	-2.61872	0.00882684	0.052178	-3.02824
FRAT2	0.350812	-0.0389718	2.59861	0.0093611	0.0548935	-3.07915
VIM	-0.349216	0.0263978	-2.58679	0.00968837	0.0563617	-3.10889
CREB5	-0.346926	0.00119234	-2.56982	0.0101761	0.0587327	-3.15135
LRMP	0.343774	0.0425218	2.54648	0.0108826	0.0623202	-3.2093
SLC6A4	0.343217	0.0130452	2.54235	0.0110121	0.0625724	-3.2195
IL17RE	-0.342378	-0.0114028	-2.53614	0.0112093	0.0632032	-3.2348
CNPY4	-0.339951	-0.0145663	-2.51815	0.0117982	0.0660157	-3.2789
IFITM2	-0.339182	-0.00368484	-2.51246	0.0119903	0.0665823	-3.2928
CTSD	-0.337788	-0.0521969	-2.50214	0.0123457	0.067786	-3.31792
SRA1	-0.337609	0.0113435	-2.50081	0.012392	0.067786	-3.32114
CD70	-0.336936	-0.00473174	-2.49582	0.0125676	0.0682376	-3.33324
MPZL1	-0.335202	0.0840405	-2.48298	0.01303	0.0690338	-3.36427
FAM129C	0.335147	-0.0485887	2.48257	0.0130448	0.0690338	-3.36524
NRP1	-0.334836	0.0141423	-2.48027	0.0131294	0.0690338	-3.37079
METRNL	-0.334683	-0.0399738	-2.47913	0.0131713	0.0690338	-3.37352
CD40	-0.334576	0.0345591	-2.47834	0.0132006	0.0690338	-3.37543
CSF1R	-0.333704	-0.00688672	-2.47188	0.0134416	0.0690338	-3.39095
FCRL1	0.333676	-0.0244384	2.47168	0.0134492	0.0690338	-3.39143
CD63	-0.33325	0.023336	-2.46852	0.0135683	0.0690338	-3.39899
SPIB	0.333045	-0.0386736	2.467	0.0136262	0.0690338	-3.40264
FPR2	-0.332939	0.0304369	-2.46621	0.0136561	0.0690338	-3.40452
DUSP2	0.332245	0.0253382	2.46107	0.0138533	0.0695511	-3.41681
C5orf15	-0.330709	0.0705369	-2.4497	0.0142987	0.0712305	-3.44392
SIGLEC7	-0.330426	-0.0195101	-2.4476	0.0143821	0.0712305	-3.4489
PELO	-0.329937	0.0572552	-2.44398	0.0145273	0.0714459	-3.45749
FZR1	0.329542	-0.0305462	2.44106	0.0146455	0.0714459	-3.46442
IGFBP5	-0.329301	0.0831895	-2.43927	0.0147181	0.0714459	-3.46865
FCGR2B	-0.327634	-0.000287136	-2.42692	0.0152289	0.0734393	-3.49782
EXOC6	0.325936	0.0170312	2.41434	0.0157648	0.075088	-3.52736
C3AR1	-0.325902	0.0430762	-2.41409	0.0157757	0.075088	-3.52795
CAPG	-0.325182	-0.0756395	-2.40876	0.0160082	0.0752205	-3.54043
KLF5	0.32518	0.0478722	2.40874	0.0160087	0.0752205	-3.54046
KLHL21	-0.324321	-0.0663497	-2.40238	0.0162899	0.076054	-3.55531
CBX6	0.323588	-0.0697542	2.39695	0.0165335	0.076703	-3.56797
FCGR1A	-0.322885	-0.0157713	-2.39174	0.0167698	0.0768267	-3.58006
DAPK1	0.322885	-0.0100104	2.39174	0.0167698	0.0768267	-3.58006
ILDR1	0.322471	-0.0188514	2.38867	0.0169106	0.0769903	-3.58718
CD68	-0.321676	0.0403907	-2.38279	0.0171833	0.077749	-3.6008
TXNIP	0.319752	-0.0210244	2.36853	0.0178599	0.0803149	-3.63367
KLRG1	0.317581	-0.0365947	2.35245	0.0186515	0.0833629	-3.67051
PDCD1LG2	-0.316388	0.0192578	-2.34361	0.0190993	0.084847	-3.69065
FCRL3	0.314864	-0.0245252	2.33232	0.0196849	0.086922	-3.71626
CDH2	-0.31379	0.0501108	-2.32437	0.0201069	0.0882537	-3.73423
AMPD2	-0.313392	-0.00505824	-2.32143	0.0202651	0.0884187	-3.74087
SERTAD2	-0.312759	-0.000607473	-2.31673	0.0205197	0.0887829	-3.75143
RRP12	-0.312583	-0.0402265	-2.31543	0.0205908	0.0887829	-3.75436
BLK	0.311956	-0.0362363	2.31079	0.0208458	0.0888689	-3.76478
TAL1	0.311938	-0.0513212	2.31065	0.0208533	0.0888689	-3.76508
KLRF1	0.310916	-0.000455498	2.30308	0.0212756	0.0897374	-3.78203
DPYD	-0.310853	-0.0521417	-2.30261	0.0213019	0.0897374	-3.78308
BCL2L1	-0.309683	-0.0903009	-2.29395	0.0217946	0.0912882	-3.8024
RHOA	-0.305398	-0.0726727	-2.26221	0.0236859	0.0986464	-3.87257
PTGIR	-0.30367	0.0171646	-2.24941	0.0244878	0.101017	-3.90059
GATA3	0.303579	0.0283405	2.24874	0.0245307	0.101017	-3.90206
DYRK2	0.303021	-0.0357432	2.2446	0.0247949	0.101095	-3.91107
FPR1	-0.302958	-0.00146042	-2.24413	0.0248254	0.101095	-3.9121
ADCY9	-0.302435	0.0109157	-2.24026	0.0250757	0.10155	-3.92053
L1CAM	-0.299524	-0.0246101	-2.2187	0.0265088	0.10656	-3.96718
SLC15A3	-0.299336	-0.0287511	-2.21731	0.0266036	0.10656	-3.97017
SDPR	0.298697	-0.0400038	2.21257	0.0269285	0.106865	-3.98034
LDB3	0.298363	-0.0154084	2.2101	0.0270998	0.106865	-3.98565
DCAF12	0.298083	-0.103285	2.20802	0.0272443	0.106865	-3.99011
PLA2G4A	0.298047	0.04089	2.20775	0.0272629	0.106865	-3.99068
FCGR2C	-0.296935	0.0247357	-2.19952	0.0278424	0.108538	-4.00829
LILRA5	-0.296655	-0.0198481	-2.19745	0.0279899	0.108538	-4.01271
VNN3	-0.296384	0.00131772	-2.19544	0.0281339	0.108538	-4.017
CR2	0.295932	-0.0242853	2.19209	0.0283748	0.108894	-4.02413
COX7A2L	-0.295607	0.00649877	-2.18968	0.028549	0.108992	-4.02924
CD79B	0.294819	-0.0394099	2.18385	0.0289751	0.109542	-4.04163
YBX2	0.294788	-0.0876182	2.18361	0.0289921	0.109542	-4.04212
STX4	-0.294143	-0.0327382	-2.17884	0.0293453	0.110308	-4.05223
HIVEP2	-0.292392	0.0581536	-2.16587	0.0303226	0.1134	-4.07956
CLEC7A	-0.292011	0.0200323	-2.16305	0.0305392	0.113631	-4.0855
ACTN4	-0.288482	-0.0557352	-2.1369	0.0326076	0.120714	-4.14004
B3GAT1	0.288181	-0.0143775	2.13468	0.0327891	0.120776	-4.14466
CD19	0.287031	-0.0374686	2.12616	0.0334919	0.122376	-4.16227
VNN1	-0.286702	-0.0121579	-2.12372	0.033695	0.122376	-4.16729
STAB1	-0.286655	0.01465	-2.12337	0.0337243	0.122376	-4.16801
C2CD4A	-0.285453	-0.0390014	-2.11447	0.034477	0.124474	-4.18632
CLEC4A	-0.285086	0.0239995	-2.11175	0.0347094	0.124474	-4.19189
LRRC32	-0.284716	0.0571741	-2.10901	0.0349456	0.124474	-4.19751
CASP5	-0.284405	-0.00936635	-2.1067	0.035145	0.124474	-4.20223
PNPLA6	-0.283857	-0.000546115	-2.10264	0.0354985	0.124474	-4.21052
MARCKSL1	0.283818	-0.027009	2.10236	0.0355235	0.124474	-4.2111
GLIPR1	-0.283681	0.0622119	-2.10134	0.0356129	0.124474	-4.21318
SKAP1	0.283377	-0.0332687	2.09909	0.0358105	0.124474	-4.21776
ATP10D	-0.283346	0.0377984	-2.09886	0.0358308	0.124474	-4.21823
DDX55	0.282741	0.0936496	2.09438	0.0362281	0.12526	-4.22735
CRYBB1	-0.28206	-0.0737358	-2.08933	0.0366796	0.126226	-4.23759
HSD11B1	-0.279154	0.0539476	-2.06781	0.0386594	0.132418	-4.281
FST	-0.278443	0.138489	-2.06254	0.0391581	0.133502	-4.29157
CD96	0.277628	-0.00440267	2.0565	0.0397359	0.134844	-4.30363
MMP12	-0.276738	0.105001	-2.04991	0.0403746	0.136381	-4.31676
CCDC88A	-0.275803	0.0639919	-2.04298	0.0410557	0.138045	-4.33052
GLS2	0.274918	0.0280591	2.03643	0.0417092	0.139304	-4.3435
CCNA1	-0.274782	-0.0382453	-2.03542	0.0418101	0.139304	-4.34549
CYP27B1	-0.274048	0.0165397	-2.02999	0.0423595	0.140495	-4.35621
AKNA	0.271343	-0.0756022	2.00995	0.0444381	0.146163	-4.39548
ASGR1	-0.271306	-0.0578934	-2.00968	0.0444671	0.146163	-4.39602
GPR18	0.270016	-0.00975065	2.00012	0.0454892	0.148553	-4.41462
CD86	-0.269878	0.0277747	-1.9991	0.0455993	0.148553	-4.41659
RNF125	0.268644	-0.0709584	1.98996	0.0465973	0.151132	-4.43429
CALD1	-0.267448	0.0787662	-1.9811	0.0475819	0.153646	-4.45136
SLC35B3	0.264694	-0.0182032	1.9607	0.0499162	0.160171	-4.49038
SAV1	-0.264541	0.0452962	-1.95956	0.0500487	0.160171	-4.49254
CD200	-0.264299	0.0689664	-1.95777	0.0502584	0.160171	-4.49594
ASGR2	-0.263549	-0.0854426	-1.95221	0.0509145	0.16156	-4.50648
FCRL2	0.263066	-0.0099221	1.94864	0.0513401	0.162208	-4.51325
MAN1B1	-0.261871	-0.119567	-1.93978	0.0524077	0.164871	-4.52996
P2RX5	0.260973	-0.038313	1.93313	0.0532218	0.166716	-4.54246
ADRM1	-0.258889	0.0259807	-1.91769	0.0551516	0.172026	-4.5713
DOC2B	0.258082	-0.0374621	1.91172	0.0559136	0.173664	-4.5824
MRC1	-0.257585	0.0353773	-1.90804	0.0563877	0.174398	-4.58922
ITGA9	0.256426	0.00161679	1.89945	0.0575072	0.177112	-4.60509
GATA2	0.255609	-0.0222027	1.8934	0.0583061	0.178822	-4.61622
CCL18	-0.254859	0.0073193	-1.88784	0.059049	0.180345	-4.62643
ELMOD3	0.25251	-0.0381744	1.87045	0.0614234	0.186819	-4.65814
IL4R	-0.252004	0.0191464	-1.8667	0.0619458	0.187629	-4.66495
TNFSF14	-0.251543	-0.0478728	-1.86328	0.0624247	0.188281	-4.67113
CLCN5	-0.251303	0.000753427	-1.86151	0.0626746	0.188281	-4.67434
C1QC	-0.251039	-0.00397144	-1.85955	0.0629515	0.18834	-4.67787
CTBS	-0.249048	0.0143837	-1.8448	0.0650685	0.193883	-4.70438
MFAP3L	0.248751	0.0761036	1.8426	0.0653895	0.194051	-4.70832
TCL1A	0.247514	-0.0473523	1.83344	0.0667398	0.197259	-4.72466
CD22	0.245386	-0.028387	1.81768	0.0691157	0.203461	-4.75258
SPCS3	-0.244757	0.00591772	-1.81301	0.0698315	0.204657	-4.76079
MYC	-0.244539	-0.0281076	-1.8114	0.0700804	0.204657	-4.76363
CD55	-0.244294	0.000508671	-1.80959	0.0703615	0.204663	-4.76682
ATIC	-0.243199	0.0755739	-1.80148	0.0716296	0.207528	-4.78103
IFT80	0.242519	-0.0306373	1.79643	0.0724273	0.208505	-4.78983
B3GALT2	0.242426	0.0677698	1.79575	0.0725359	0.208505	-4.79102
NAA16	0.241407	0.0630613	1.7882	0.073746	0.211155	-4.80416
RNF128	0.238791	0.046893	1.76882	0.0769256	0.219403	-4.8376
RPL37A	-0.238175	-0.00397321	-1.76426	0.0776896	0.220723	-4.84542
LAMP3	0.237585	-0.034843	1.75989	0.0784283	0.221961	-4.85289
PTGES2	0.23693	-0.0917734	1.75504	0.079255	0.223438	-4.86117
GPX1	-0.23603	-0.0044135	-1.74837	0.080402	0.225803	-4.8725
LIPA	-0.235592	-0.0398742	-1.74513	0.0809647	0.226516	-4.878
OGT	0.234635	-0.0776932	1.73804	0.0822059	0.22906	-4.88998
ITGB4	-0.234411	0.0886006	-1.73638	0.0824991	0.22906	-4.89278
CLEC4C	0.234128	-0.0472014	1.73428	0.0828704	0.229223	-4.89631
EMR1	-0.233412	-0.00745786	-1.72898	0.0838149	0.230606	-4.90522
TRAT1	0.233273	-0.0409105	1.72795	0.0839998	0.230606	-4.90695
SLC7A7	-0.2309	0.0204269	-1.71037	0.0871995	0.238497	-4.93628
RRAGD	-0.228469	-0.0212624	-1.69236	0.0905792	0.24682	-4.96601
TBX21	0.228117	-0.0122755	1.68976	0.0910759	0.247254	-4.97028
SELL	0.226894	0.00338649	1.6807	0.0928238	0.250987	-4.9851
CLEC17A	0.226678	-0.0280458	1.67909	0.0931356	0.250987	-4.98771
BCL11B	0.226403	0.00645678	1.67706	0.0935334	0.251136	-4.99103
THUMPD2	0.224173	0.0847828	1.66054	0.0968073	0.258056	-5.01778
LCK	0.224168	-0.0589738	1.66051	0.0968149	0.258056	-5.01784
CRTC2	0.223717	-0.0266034	1.65716	0.0974888	0.258449	-5.02322
CD47	-0.223597	-0.0608499	-1.65628	0.0976676	0.258449	-5.02464
ARL1	-0.222502	0.0410529	-1.64817	0.0993206	0.261878	-5.03765
SEC14L1	-0.222028	0.0269607	-1.64465	0.100043	0.262838	-5.04326
STAT5A	0.221363	-0.0482126	1.63972	0.101065	0.264167	-5.05111
PTRH2	-0.221013	0.00708387	-1.63713	0.101605	0.264167	-5.05523
NOS2	0.220996	-0.0717085	1.63701	0.10163	0.264167	-5.05543
CYP27A1	-0.21976	0.0205094	-1.62785	0.103559	0.268228	-5.06994
BIRC5	-0.217894	0.0271479	-1.61403	0.106523	0.274797	-5.09168
LSP1	0.217694	-0.0426829	1.61255	0.106845	0.274797	-5.094
HDGFRP2	0.217315	0.0314561	1.60974	0.107456	0.275404	-5.09839
AIF1	-0.216879	0.0231773	-1.60651	0.108163	0.276249	-5.10342
TMED2	-0.215418	0.110663	-1.59569	0.110559	0.281389	-5.12024
UPK3A	0.2148	0.0193676	1.59111	0.111586	0.28302	-5.12732
UBASH3A	0.213487	-0.0505134	1.58139	0.113791	0.286948	-5.14229
NFKBIA	-0.213215	0.00387702	-1.57937	0.114254	0.286948	-5.14539
ZAP70	0.213182	-0.0362091	1.57913	0.114309	0.286948	-5.14576
BCL2	0.211398	-0.0388402	1.56591	0.117372	0.29363	-5.16593
PTGS1	-0.210548	0.0471564	-1.55962	0.118853	0.296323	-5.17547
PROK2	-0.209194	0.00650236	-1.54959	0.121243	0.301257	-5.1906
EMR3	-0.208664	-0.0201199	-1.54566	0.122189	0.302583	-5.1965
ELMO2	-0.207938	-0.0506832	-1.54028	0.123494	0.304784	-5.20455
PORCN	-0.207706	0.0124409	-1.53856	0.123913	0.304793	-5.20712
CDK5	-0.207101	-0.0276828	-1.53408	0.125012	0.306227	-5.2138
ANKRD22	-0.20663	0.0675103	-1.53059	0.125872	0.306227	-5.21899
SIGLEC10	-0.206488	-0.00884764	-1.52954	0.126132	0.306227	-5.22055
MMP25	0.206424	-0.0858485	1.52907	0.12625	0.306227	-5.22126
DLC1	-0.206242	0.0817795	-1.52772	0.126585	0.306227	-5.22326
CSF2	-0.204781	0.0724869	-1.5169	0.129294	0.311752	-5.23924
AICDA	0.20329	-0.00793276	1.50586	0.132106	0.317488	-5.25544
GSS	-0.20292	-0.03675	-1.50311	0.132812	0.318141	-5.25944
IL17RC	-0.202453	-0.121973	-1.49965	0.133707	0.319242	-5.26449
COL23A1	-0.200284	-0.0150703	-1.48359	0.137921	0.328234	-5.28774
EIF1	-0.200044	0.0332079	-1.48181	0.138393	0.328291	-5.29029
ASB2	0.19861	-0.0200675	1.47119	0.141242	0.333661	-5.30552
CD33	-0.198448	-0.00508729	-1.46999	0.141567	0.333661	-5.30723
GNG7	0.19764	-0.0451565	1.464	0.143195	0.336416	-5.31575
KRT86	-0.196896	-0.023753	-1.45849	0.144707	0.338883	-5.32356
IL17RA	-0.196213	-0.0314381	-1.45343	0.146107	0.340601	-5.33072
SETD7	-0.196037	-0.00380091	-1.45213	0.146468	0.340601	-5.33255
SIGLEC8	0.195859	-0.0478816	1.45081	0.146835	0.340601	-5.33441
CCL4	-0.1948	0.000508702	-1.44296	0.149033	0.344609	-5.34542
IL12A	-0.193979	0.0317168	-1.43688	0.150753	0.34749	-5.35392
HELLS	0.193517	0.00674226	1.43346	0.151728	0.348559	-5.35869
MICA	-0.19331	-0.0359307	-1.43192	0.152167	0.348559	-5.36082
CSTA	-0.191889	0.0469958	-1.4214	0.155203	0.352037	-5.3754
NOTCH3	-0.191867	0.0582752	-1.42124	0.155249	0.352037	-5.37561
FUCA1	0.191737	-0.0300256	1.42028	0.155529	0.352037	-5.37694
CSF2RA	-0.191701	-0.0033501	-1.42001	0.155607	0.352037	-5.37731
CD3E	0.190939	-0.0183364	1.41436	0.157257	0.354425	-5.38507
IFI16	-0.190768	0.015136	-1.4131	0.157629	0.354425	-5.38681
GRIN1	0.190424	-0.0253541	1.41055	0.158381	0.355025	-5.39031
ITGB2	-0.189383	-0.0171312	-1.40284	0.160668	0.359053	-5.40083
S100A4	-0.189137	0.0441771	-1.40102	0.161211	0.359172	-5.40331
LTC4S	-0.188519	-0.0548489	-1.39644	0.162586	0.360528	-5.40953
NCF1B	0.188421	-0.0273177	1.39571	0.162803	0.360528	-5.41051
DDX17	0.188107	-0.0504331	1.39338	0.163506	0.360993	-5.41366
OFD1	0.187441	-0.0120023	1.38846	0.165	0.362137	-5.42031
P2RY10	0.187348	0.00619952	1.38776	0.165212	0.362137	-5.42125
CD302	-0.187217	-0.0151574	-1.3868	0.165506	0.362137	-5.42254
IL10RB	-0.186468	-0.0347684	-1.38124	0.167206	0.364768	-5.43
ATP5B	0.185728	0.0358683	1.37576	0.168897	0.367365	-5.43734
GREM2	0.185474	0.0401074	1.37389	0.169479	0.367539	-5.43984
IDH3A	-0.185091	0.0301418	-1.37104	0.170364	0.367736	-5.44363
HSPB6	0.185	0.00293428	1.37037	0.170573	0.367736	-5.44452
CLECL1	0.184679	-0.0321858	1.36799	0.171317	0.368257	-5.44768
ARHGAP15	0.183761	-0.0360006	1.36119	0.173455	0.371763	-5.45669
CCR7	0.182848	0.00280859	1.35443	0.175601	0.375264	-5.46559
C1QB	-0.182582	-0.00544599	-1.35246	0.176231	0.375515	-5.46819
ITGAL	0.182246	-0.0285623	1.34997	0.177026	0.376117	-5.47144
F13A1	-0.181964	0.0226098	-1.34788	0.177699	0.376455	-5.47418
F12	-0.181364	-0.0701937	-1.34344	0.179132	0.378214	-5.47998
CD1D	0.181185	-0.015923	1.34211	0.179561	0.378214	-5.48171
DAB2	-0.180444	0.0204704	-1.33662	0.181349	0.380449	-5.48885
CLIC3	-0.180315	-0.0716063	-1.33567	0.18166	0.380449	-5.49009
FAM134B	-0.179898	-0.0879482	-1.33258	0.182673	0.380738	-5.49409
CCL13	-0.17983	0.0476537	-1.33207	0.182838	0.380738	-5.49474
ENTPD5	0.179315	0.00462726	1.32826	0.184095	0.382272	-5.49966
FERMT3	-0.178631	-0.0300046	-1.3232	0.185772	0.384143	-5.50618
RCSD1	0.178521	-0.0455355	1.32238	0.186045	0.384143	-5.50723
P2RY14	0.177892	0.00206909	1.31772	0.1876	0.386266	-5.51319
ABHD3	-0.177418	-0.0283953	-1.31421	0.188779	0.386547	-5.51768
NCR1	0.177413	-0.0649636	1.31417	0.188791	0.386547	-5.51773
EVI5	0.176809	0.0616996	1.3097	0.190299	0.38855	-5.52342
SOX5	0.176554	0.0355644	1.30781	0.19094	0.388775	-5.52582
KIR3DL1	0.175991	0.0495237	1.30364	0.19236	0.388989	-5.53111
CEACAM3	-0.175977	0.00906023	-1.30353	0.192395	0.388989	-5.53124
NUF2	0.175881	-0.00627441	1.30282	0.192637	0.388989	-5.53213
CYBB	-0.175318	0.00737319	-1.29865	0.194065	0.390795	-5.5374
CD27	0.174304	-0.0283662	1.29114	0.196656	0.393137	-5.54683
SORL1	0.174266	0.0881576	1.29086	0.196755	0.393137	-5.54719
AKT3	-0.174234	0.0199422	-1.29062	0.196837	0.393137	-5.54749
CLIC2	0.172902	-0.0135332	1.28076	0.200282	0.398931	-5.5598
HAPLN3	-0.17223	-0.0125205	-1.27578	0.202035	0.401332	-5.56597
DHFR	0.170916	-0.0718579	1.26604	0.2055	0.407112	-5.57798
GRB2	-0.170065	-0.0187706	-1.25974	0.207766	0.410491	-5.5857
TNFRSF17	0.169842	-0.0111518	1.25809	0.208362	0.410562	-5.58772
FCRLA	0.169557	0.0749278	1.25598	0.209125	0.410961	-5.59029
CD53	-0.168721	-0.0119816	-1.24978	0.21138	0.414283	-5.59783
FFAR2	-0.168322	0.00977926	-1.24683	0.212463	0.415293	-5.60141
FAM179A	0.168094	-0.0239944	1.24514	0.213082	0.415397	-5.60345
CMA1	0.16737	-0.0538926	1.23977	0.215061	0.417794	-5.60992
ABTB1	0.167083	-0.0975836	1.23765	0.215848	0.417794	-5.61247
FADD	-0.167019	0.0101701	-1.23718	0.216021	0.417794	-5.61303
SIGLEC1	-0.166724	-0.0313127	-1.23499	0.216836	0.418266	-5.61566
MNDA	-0.165961	-0.000807394	-1.22934	0.218945	0.419966	-5.62242
AKR7A3	0.165855	-0.0898674	1.22855	0.219241	0.419966	-5.62336
CDC7	0.165784	-0.00525391	1.22803	0.219436	0.419966	-5.62398
SAMSN1	-0.165467	0.00628081	-1.22568	0.22032	0.420559	-5.62678
LST1	-0.165174	-0.00548942	-1.22351	0.22114	0.421027	-5.62936
SP100	-0.163696	0.024042	-1.21256	0.225299	0.426957	-5.6423
FGF7	-0.163538	0.0736341	-1.21139	0.225746	0.426957	-5.64367
AQP3	0.163448	-0.00192361	1.21073	0.226002	0.426957	-5.64446
CD69	-0.163205	0.0173693	-1.20892	0.226694	0.427164	-5.64657
TRIB2	0.162209	-0.00463142	1.20155	0.229539	0.431416	-5.6552
KNTC1	0.161305	0.00134885	1.19485	0.232147	0.432561	-5.66299
ANK1	-0.161202	-0.0479963	-1.19409	0.232445	0.432561	-5.66387
CD48	0.161092	-0.0296929	1.19327	0.232764	0.432561	-5.66481
EMR4P	-0.161015	-0.07179	-1.19271	0.232986	0.432561	-5.66547
CXCR2	0.160957	0.0423112	1.19227	0.233157	0.432561	-5.66597
LILRB5	-0.160773	-0.016408	-1.19091	0.233689	0.432561	-5.66754
S100A8	-0.160523	-0.0404363	-1.18906	0.234418	0.432817	-5.66969
FRMD4A	-0.157945	0.0136592	-1.16996	0.242018	0.44498	-5.69154
USP9Y	0.157877	0.0326328	1.16946	0.24222	0.44498	-5.69211
CD6	0.157473	-0.0347438	1.16647	0.243427	0.446037	-5.69551
ITK	0.157278	-0.0367705	1.16502	0.244012	0.446037	-5.69714
CD52	0.156918	-0.0366026	1.16235	0.245093	0.44653	-5.70016
TRADD	-0.156783	-0.0494473	-1.16135	0.2455	0.44653	-5.70128
HUNK	0.156542	-0.0285589	1.15957	0.246225	0.446739	-5.70329
GIPR	-0.155681	-0.0551974	-1.15319	0.248834	0.45036	-5.71045
AHCYL2	0.155089	-0.022528	1.14881	0.250636	0.452503	-5.71534
TNIP2	-0.154051	-0.0399432	-1.14112	0.253823	0.456862	-5.72389
LIME1	0.153854	-0.0771382	1.13966	0.254429	0.456862	-5.7255
CLEC10A	0.153695	-0.0560577	1.13848	0.25492	0.456862	-5.7268
EIF3M	-0.153389	0.0877838	-1.13622	0.255868	0.457442	-5.72931
CCL14	0.153138	-0.05589	1.13436	0.256647	0.457718	-5.73136
LONRF3	-0.152779	-0.0520792	-1.1317	0.257764	0.458595	-5.73428
KIR3DL2	0.152216	-0.0368616	1.12752	0.259523	0.460606	-5.73886
CD36	-0.15199	-0.0974789	-1.12585	0.260229	0.460743	-5.74068
FABP5	-0.151437	0.0461294	-1.12176	0.261968	0.462705	-5.74515
ENC1	-0.151131	0.0668729	-1.11949	0.262934	0.463294	-5.74762
PILRA	-0.150456	-0.0276355	-1.11449	0.265071	0.464678	-5.75303
EZH2	0.150351	-0.0490321	1.11371	0.265405	0.464678	-5.75388
ST8SIA4	-0.150219	-0.0238838	-1.11273	0.265824	0.464678	-5.75493
HLA-E	-0.150084	-0.0382651	-1.11173	0.266255	0.464678	-5.75601
CD300LF	-0.148807	-0.0345981	-1.10227	0.270345	0.470695	-5.76617
CDC5L	0.147635	0.0256444	1.0936	0.274134	0.475954	-5.77542
TPK1	0.147472	0.0428631	1.09239	0.274664	0.475954	-5.7767
STAP1	0.146911	0.000508025	1.08823	0.276497	0.478	-5.7811
SLA	-0.146654	-0.0251533	-1.08633	0.277336	0.478316	-5.78311
MINPP1	-0.146456	0.0553002	-1.08486	0.277984	0.478316	-5.78465
CETN3	0.145876	0.0887416	1.08056	0.279894	0.480473	-5.78917
SIT1	0.145221	-0.0135392	1.07571	0.282057	0.483055	-5.79424
IVNS1ABP	-0.144868	0.0556756	-1.0731	0.283229	0.483932	-5.79697
C1GALT1C1	0.14441	-0.0805455	1.0697	0.284755	0.485407	-5.8005
ABCD1	-0.143421	-0.0497661	-1.06238	0.288065	0.489912	-5.80808
ALCAM	0.142719	-0.0138751	1.05718	0.290432	0.492793	-5.81342
GZMM	0.142422	-0.0190162	1.05498	0.291438	0.493358	-5.81568
CCL23	-0.142174	-0.0248799	-1.05314	0.292278	0.49364	-5.81756
SH3KBP1	-0.141763	0.00866312	-1.0501	0.293676	0.49404	-5.82067
GZMK	0.141708	-0.0181705	1.04969	0.293863	0.49404	-5.82108
CDKN3	-0.141355	0.0207741	-1.04707	0.295068	0.494931	-5.82374
CMKLR1	-0.141061	0.0134582	-1.0449	0.296072	0.495481	-5.82595
CSTB	-0.140751	0.0605136	-1.0426	0.297134	0.495777	-5.82828
CFP	0.140615	-0.0532917	1.04159	0.297602	0.495777	-5.8293
S100A9	-0.14	-0.0157599	-1.03704	0.299719	0.498172	-5.83389
UBD	-0.139704	-0.0217804	-1.03484	0.300744	0.498745	-5.8361
RNF141	-0.138984	0.0230973	-1.02951	0.30324	0.501748	-5.84143
HIGD1A	-0.138416	0.0454322	-1.0253	0.305222	0.503595	-5.84563
TRAF3IP2	-0.138271	0.0380233	-1.02423	0.30573	0.503595	-5.8467
KIAA0226	0.137671	-0.0993396	1.01978	0.307833	0.505643	-5.85111
TIGIT	0.137523	0.0138621	1.01869	0.308353	0.505643	-5.85219
IKZF1	0.135845	-0.0289655	1.00626	0.314292	0.513796	-5.86441
CPM	0.135723	-0.0549544	1.00536	0.314726	0.513796	-5.86529
SIGLEC14	-0.135289	0.0428296	-1.00214	0.316276	0.514924	-5.86842
FGF18	-0.135137	-0.00100207	-1.00101	0.316822	0.514924	-5.86952
SIRPG	0.1349	-0.00230019	0.999263	0.317669	0.515158	-5.87121
IL1RN	-0.13467	0.0484925	-0.997554	0.318497	0.515361	-5.87287
MMP15	0.134442	-0.0363738	0.995867	0.319316	0.515548	-5.8745
GPR137B	-0.133117	0.00705487	-0.986053	0.324109	0.52045	-5.88394
STEAP4	-0.132962	-0.0677283	-0.984903	0.324673	0.52045	-5.88504
CD300LB	-0.132824	-0.0228974	-0.983885	0.325174	0.52045	-5.88601
STAT5B	0.132819	0.000516428	0.983847	0.325193	0.52045	-5.88605
RPS7	0.132085	0.0370503	0.97841	0.327873	0.523597	-5.89122
COL4A4	0.131026	-0.0407549	0.970562	0.331768	0.528665	-5.89865
SELE	0.129118	-0.0201384	0.956429	0.338857	0.53879	-5.91186
GDE1	0.128625	0.0106213	0.952775	0.340706	0.540421	-5.91525
CAPZA1	-0.128451	0.0669263	-0.95149	0.341357	0.540421	-5.91643
MEIS3P1	0.127874	0.0202153	0.947218	0.343529	0.541653	-5.92037
CD2	0.127852	-0.0199869	0.947053	0.343613	0.541653	-5.92052
LTK	0.127481	-0.0309149	0.944306	0.345015	0.542695	-5.92304
MAPK7	-0.125823	-0.014653	-0.93202	0.351328	0.550627	-5.93423
MDH1	-0.125762	0.0304185	-0.93157	0.35156	0.550627	-5.93463
CECR1	0.125351	0.0060103	0.928528	0.353135	0.551915	-5.93738
HTR2B	0.123678	0.0429765	0.916135	0.359597	0.559674	-5.94847
CSRP2	-0.123636	0.0622714	-0.915823	0.359761	0.559674	-5.94875
PQBP1	-0.123458	0.0298374	-0.914505	0.360453	0.559674	-5.94992
DYNLL1	-0.123186	0.0929033	-0.91249	0.361512	0.559674	-5.95171
MAK	-0.123082	-0.0398827	-0.911721	0.361917	0.559674	-5.95239
IL21R	-0.122319	-0.004266	-0.906068	0.364901	0.563101	-5.95737
GBP3	-0.121994	0.00230745	-0.903662	0.366176	0.56388	-5.95949
FOSB	0.121251	-0.0323283	0.898156	0.369104	0.56671	-5.9643
ACAP1	0.121041	-0.040343	0.896601	0.369933	0.56671	-5.96565
ITIH2	-0.120828	-0.0347694	-0.895025	0.370775	0.56671	-5.96702
AHSA1	-0.120745	0.0649184	-0.894405	0.371106	0.56671	-5.96756
F11R	0.120312	-0.0124879	0.891202	0.372822	0.566939	-5.97034
FUT4	-0.120047	-0.0392804	-0.889237	0.373877	0.566939	-5.97203
C1orf162	-0.120014	0.00655092	-0.888996	0.374007	0.566939	-5.97224
CD97	-0.119928	-0.0638798	-0.888357	0.37435	0.566939	-5.97279
PRC1	-0.119043	-0.00602534	-0.8818	0.377886	0.571115	-5.97843
CXCR1	-0.118414	-0.0105052	-0.877143	0.38041	0.572804	-5.9824
CD8A	0.118375	-0.0207985	0.876855	0.380567	0.572804	-5.98265
BTN3A2	0.117772	-0.0449682	0.872386	0.382999	0.574474	-5.98644
HS2ST1	-0.117689	0.0690534	-0.871774	0.383333	0.574474	-5.98696
HS3ST1	-0.117518	0.0310131	-0.870502	0.384027	0.574474	-5.98803
FAM49A	-0.117149	-0.0129673	-0.867769	0.385522	0.575535	-5.99034
PHLDA1	-0.116549	0.08935	-0.863324	0.387961	0.576983	-5.99407
NTRK1	-0.116523	0.0501938	-0.863132	0.388066	0.576983	-5.99423
RPS9	-0.115934	-0.0208392	-0.858771	0.390468	0.579379	-5.99787
GLUD1	-0.114832	-0.0405116	-0.850606	0.394989	0.584019	-6.00465
BST1	-0.114695	0.0571931	-0.849592	0.395553	0.584019	-6.00548
MBP	0.11459	-0.04662	0.848815	0.395986	0.584019	-6.00612
REPS1	0.112895	-0.00928259	0.836256	0.403012	0.593188	-6.01639
HNMT	-0.112559	0.0985117	-0.833772	0.404411	0.593477	-6.01841
NKG7	0.112459	-0.010928	0.833033	0.404827	0.593477	-6.019
NEFL	-0.10906	-0.0339838	-0.807854	0.419176	0.613286	-6.03905
PDE4B	-0.108703	-0.000334575	-0.805206	0.420702	0.614292	-6.04112
TLR8	-0.107829	0.0114989	-0.79873	0.424448	0.617617	-6.04616
KLRC1	0.107778	-0.0108308	0.798357	0.424665	0.617617	-6.04645
CD3D	0.106811	-0.00100105	0.791193	0.428832	0.621392	-6.05198
GM2A	-0.106715	0.0282905	-0.790484	0.429247	0.621392	-6.05252
TNFRSF11A	-0.106587	-0.0695856	-0.78953	0.429803	0.621392	-6.05325
MICB	-0.106048	0.0205511	-0.785539	0.432139	0.623229	-6.0563
CD84	-0.105901	-0.0200735	-0.784455	0.432774	0.623229	-6.05713
FLT3LG	0.104732	-0.0956196	0.775792	0.437873	0.629119	-6.06369
XPO6	0.10457	-0.0925925	0.774594	0.438581	0.629119	-6.06459
FCRL6	0.103645	-0.0476471	0.767743	0.442641	0.633703	-6.06972
NR4A3	0.103077	-0.0165462	0.763532	0.445147	0.636049	-6.07284
KDM4C	0.102256	-0.0772682	0.757451	0.448781	0.639993	-6.07733
NCAM1	0.101951	-0.0191609	0.755193	0.450134	0.640677	-6.07899
ITGA2B	-0.101035	-0.0653842	-0.748411	0.454214	0.64523	-6.08394
CDC25C	0.100143	-0.00100625	0.741799	0.45821	0.649648	-6.08872
CSE1L	-0.0998637	0.0506394	-0.739732	0.459464	0.650168	-6.0902
ULBP1	0.099485	-0.0590501	0.736926	0.461168	0.651323	-6.09222
MLST8	-0.0989695	-0.0380043	-0.733108	0.463494	0.653348	-6.09494
RBMS3	-0.0985884	0.0612323	-0.730285	0.465217	0.65384	-6.09694
IARS	-0.0984855	-0.0697961	-0.729522	0.465683	0.65384	-6.09748
DBNL	-0.0981837	-0.0614241	-0.727287	0.467051	0.65384	-6.09906
CD209	-0.0981044	0.0257211	-0.7267	0.467411	0.65384	-6.09948
CARD8	0.0971667	-0.0358557	0.719754	0.471678	0.658552	-6.10435
DAPP1	0.096574	-0.0306144	0.715363	0.474386	0.661074	-6.10741
BRIP1	-0.0962298	0.00868279	-0.712813	0.475962	0.662012	-6.10918
GEMIN6	-0.0959317	0.00797434	-0.710606	0.47733	0.662657	-6.1107
PHRF1	0.094808	-0.0867976	0.702282	0.482504	0.668574	-6.11641
IGF1	-0.0938923	0.0136534	-0.695499	0.486744	0.673176	-6.12101
STAC	-0.0932265	0.0403266	-0.690567	0.489839	0.676181	-6.12433
NPL	-0.0928775	0.0396977	-0.687981	0.491465	0.677151	-6.12605
CD3G	0.0923059	0.00354128	0.683748	0.494136	0.679552	-6.12887
ACADM	0.0919968	0.0143702	0.681458	0.495583	0.680134	-6.13039
CHRM3	0.0918194	-0.000598693	0.680144	0.496414	0.680134	-6.13126
ATM	0.0911286	-0.00602093	0.675027	0.49966	0.683304	-6.13462
WIPF1	-0.0907504	0.0141869	-0.672225	0.501441	0.683466	-6.13645
TEX264	0.0906503	-0.0736149	0.671484	0.501913	0.683466	-6.13694
ZEB2	-0.0902258	0.0451834	-0.668339	0.503918	0.683466	-6.13898
HLA-DOB	0.0901961	-0.0285514	0.66812	0.504058	0.683466	-6.13912
GNLY	0.0900556	-0.0118397	0.667079	0.504723	0.683466	-6.1398
TMBIM6	-0.089886	0.0393269	-0.665822	0.505526	0.683466	-6.14061
RAET1E	0.0895492	-0.015293	0.663328	0.507122	0.683466	-6.14222
APOL3	0.0893516	-0.0695384	0.661864	0.508059	0.683466	-6.14316
RAE1	-0.0891893	-0.0230572	-0.660662	0.50883	0.683466	-6.14393
ATP5A1	0.0891319	-0.0424496	0.660236	0.509103	0.683466	-6.14421
ICAM3	0.088823	-0.0600854	0.657948	0.510572	0.684186	-6.14567
RGS1	-0.088361	0.00119227	-0.654526	0.512774	0.685724	-6.14785
CTSG	0.0881898	-0.0394321	0.653258	0.513591	0.685724	-6.14865
CD101	-0.0879866	-0.0160938	-0.651753	0.514562	0.68577	-6.14961
LMNB1	0.0870616	-0.0169863	0.644901	0.518992	0.69042	-6.15392
CCNA2	-0.0859553	0.0103349	-0.636706	0.524317	0.69506	-6.15901
RYR1	0.0857964	-0.0381157	0.635529	0.525085	0.69506	-6.15974
FUT5	0.0857465	-0.0111085	0.63516	0.525325	0.69506	-6.15997
BCL6	0.0851872	-0.0241104	0.631017	0.528031	0.697166	-6.16251
GAB3	0.0849532	-0.0145752	0.629283	0.529165	0.697166	-6.16357
PLEK	-0.0848284	-0.0177921	-0.628358	0.52977	0.697166	-6.16414
HAVCR1	-0.0845472	0.0948152	-0.626275	0.531135	0.69771	-6.1654
PSAT1	0.0837696	-0.057741	0.620516	0.534919	0.699163	-6.16889
RAB27B	-0.0835602	-0.0267946	-0.618965	0.535941	0.699163	-6.16982
XRCC6	-0.0835101	0.00786345	-0.618593	0.536185	0.699163	-6.17005
MS4A6A	-0.0832509	-0.00523467	-0.616673	0.537451	0.699163	-6.1712
RGS16	-0.0832465	0.0473688	-0.616641	0.537472	0.699163	-6.17122
CXCR4	-0.0831459	-0.0164638	-0.615896	0.537964	0.699163	-6.17166
CSNK2A2	-0.0822605	0.0379023	-0.609337	0.542302	0.701198	-6.17556
CASP3	0.0821582	0.0152511	0.608579	0.542804	0.701198	-6.17601
HSPA4	-0.0817748	0.0852579	-0.60574	0.544688	0.701198	-6.17768
EXOSC9	0.0817565	0.00403798	0.605604	0.544779	0.701198	-6.17776
DUSP6	-0.0815248	0.00977831	-0.603887	0.545919	0.701198	-6.17877
HVCN1	0.0815204	-0.00527182	0.603855	0.545941	0.701198	-6.17879
CCDC65	0.0814624	-0.106197	0.603425	0.546227	0.701198	-6.17904
GMPR	0.0807904	-0.0653446	0.598447	0.549542	0.704221	-6.18194
PTGS2	-0.0804071	0.0819867	-0.595608	0.551438	0.705417	-6.18359
TACSTD2	0.0799012	-0.000321442	0.591861	0.553945	0.707204	-6.18575
IL3RA	0.079736	-0.00397148	0.590637	0.554765	0.707204	-6.18645
FBXO30	0.0794271	0.0538433	0.588349	0.556299	0.707929	-6.18776
GATM	0.0789753	-0.0555394	0.585003	0.558547	0.709558	-6.18966
KLHL7	0.0786274	0.0370962	0.582426	0.560281	0.710529	-6.19112
RPS24	-0.0782673	0.0530047	-0.579758	0.562079	0.71139	-6.19263
CDHR1	-0.077857	-0.0140485	-0.576719	0.56413	0.71139	-6.19433
PDCD1	0.0777961	-0.0591996	0.576268	0.564435	0.71139	-6.19458
S100A12	-0.0777149	0.00534244	-0.575666	0.564842	0.71139	-6.19492
CD4	-0.0772359	-0.0132027	-0.572118	0.567243	0.713189	-6.1969
CEBPA	0.0764928	-0.00340931	0.566613	0.570978	0.716312	-6.19994
CHST12	0.076353	-0.0511148	0.565578	0.571681	0.716312	-6.20051
AHCYL1	-0.0757117	0.0283645	-0.560827	0.574916	0.719136	-6.2031
CD37	0.0755075	-0.0371263	0.559315	0.575948	0.719199	-6.20393
ARHGAP25	0.0751354	-0.0213586	0.556559	0.57783	0.720177	-6.20542
IL34	0.0749644	-0.0144982	0.555292	0.578696	0.720177	-6.2061
FCRL4	0.0733833	0.03031	0.54358	0.586731	0.728939	-6.21235
PDCD6	0.0731162	-0.0361315	0.541602	0.588094	0.729395	-6.21339
GPT2	0.0721061	0.0219748	0.534119	0.59326	0.73456	-6.21729
CYTH1	-0.0718344	-0.050509	-0.532107	0.594653	0.734808	-6.21833
CAMTA1	-0.0716761	-0.0596491	-0.530934	0.595465	0.734808	-6.21894
GNAI1	-0.0702477	0.0160866	-0.520354	0.602818	0.742064	-6.22434
CFHR3	-0.0701408	0.0120836	-0.519562	0.60337	0.742064	-6.22474
CCNB1	-0.0698796	0.0231367	-0.517627	0.604719	0.742478	-6.22571
HLA-DQA2	0.0696012	-0.00896473	0.515564	0.60616	0.743002	-6.22674
BBS12	-0.0685111	0.0356315	-0.50749	0.611812	0.748678	-6.23075
BST2	-0.0682745	-0.0289898	-0.505737	0.613042	0.748933	-6.23161
BACH2	-0.0679733	-0.0215861	-0.503506	0.614609	0.749598	-6.23271
DGKH	0.0675446	0.0862164	0.50033	0.616843	0.751073	-6.23425
TRAF1	0.0656796	-0.0196084	0.486516	0.626602	0.761691	-6.24087
CCL3L1	-0.0652251	0.00301232	-0.483149	0.628991	0.763328	-6.24245
HDAC9	-0.0645986	0.0110087	-0.478508	0.632289	0.766063	-6.24462
SNURF	0.064066	0.0362143	0.474563	0.635099	0.767634	-6.24644
TMPRSS3	0.0638314	-0.0118539	0.472825	0.636339	0.767634	-6.24724
TLR9	0.0637074	-0.0315532	0.471907	0.636994	0.767634	-6.24766
CCR2	0.0635596	-0.0210269	0.470812	0.637775	0.767634	-6.24816
VCAM1	-0.0625209	0.0618463	-0.463118	0.643281	0.772991	-6.25165
CD83	0.0623197	0.00712597	0.461627	0.644349	0.773008	-6.25232
TFEC	-0.0619694	0.000298476	-0.459033	0.646211	0.773975	-6.25348
BIRC3	-0.0614851	-0.011355	-0.455445	0.64879	0.775796	-6.25507
IL2RB	0.0604305	-0.00591635	0.447634	0.654418	0.779527	-6.25849
KRT23	-0.0603611	0.00169495	-0.447119	0.654789	0.779527	-6.25871
GPRC5C	0.059972	0.0593447	0.444238	0.656871	0.779527	-6.25996
MOCOS	0.059755	0.00450974	0.442629	0.658034	0.779527	-6.26065
PARVG	-0.0595241	-0.0403062	-0.440919	0.659272	0.779527	-6.26139
ZCCHC2	0.0595195	-0.0579281	0.440886	0.659296	0.779527	-6.2614
UBA52	0.0594123	-0.0103166	0.440091	0.659871	0.779527	-6.26174
KIR2DL3	-0.0592744	0.0364545	-0.43907	0.660612	0.779527	-6.26218
CD7	0.0591125	-0.0436647	0.43787	0.661481	0.779527	-6.26269
PTGER2	-0.0586057	0.0462137	-0.434116	0.664205	0.78148	-6.26427
HEY1	-0.058163	0.135148	-0.430837	0.666588	0.783027	-6.26565
CENPF	0.0578142	0.00106738	0.428253	0.668467	0.783979	-6.26673
BZW2	0.0570347	-0.0604245	0.422479	0.672676	0.786569	-6.26911
HDC	0.0569837	-0.00126683	0.422102	0.672951	0.786569	-6.26927
GPR65	-0.05667	-0.00298597	-0.419778	0.674648	0.786569	-6.27022
DAXX	0.0564167	-0.092903	0.417901	0.67602	0.786569	-6.27098
CCL5	-0.0563947	-0.0129921	-0.417739	0.676139	0.786569	-6.27104
BTNL8	-0.0562147	-0.0690588	-0.416405	0.677114	0.786569	-6.27158
GABARAP	-0.0558062	-0.0340608	-0.41338	0.679329	0.787893	-6.2728
CXCR6	-0.0549118	0.00417707	-0.406754	0.684189	0.79149	-6.27544
CNPY3	0.0547845	-0.0727611	0.405812	0.684882	0.79149	-6.27581
ENG	-0.0546397	-0.00755285	-0.404739	0.68567	0.79149	-6.27623
TYRO3	0.054207	0.0362381	0.401534	0.688028	0.792963	-6.27749
IGSF6	-0.0520861	0.0147049	-0.385823	0.699628	0.805067	-6.28349
CD207	-0.0512442	-0.00116564	-0.379586	0.704253	0.808488	-6.2858
CRTAM	0.0511433	-0.0228308	0.37884	0.704808	0.808488	-6.28608
GPR183	-0.0503901	0.00282664	-0.37326	0.708955	0.811394	-6.28812
IGF2	-0.0501478	0.0112915	-0.371465	0.710292	0.811394	-6.28876
C1orf54	-0.0500807	0.035567	-0.370968	0.710662	0.811394	-6.28894
CCL21	0.0487792	-0.0338454	0.361327	0.717855	0.817639	-6.29237
GZMH	0.0486044	-0.00372582	0.360033	0.718823	0.817639	-6.29282
LAIR2	-0.0483909	-0.0157346	-0.358451	0.720006	0.817639	-6.29337
FCRL5	0.0482851	-0.0056267	0.357667	0.720593	0.817639	-6.29365
ITGA4	0.0469461	0.0118158	0.347749	0.728029	0.82393	-6.29704
FES	-0.046882	-0.0146939	-0.347274	0.728386	0.82393	-6.2972
PIK3IP1	0.0465091	-0.0154649	0.344512	0.730462	0.825005	-6.29813
IL18BP	0.0461453	-0.0194172	0.341817	0.732489	0.82548	-6.29903
HLA-DPA1	0.0457844	-0.0318283	0.339144	0.734502	0.82548	-6.29991
CFLAR	0.0457614	-0.0756388	0.338974	0.73463	0.82548	-6.29996
ABAT	0.0454364	0.0310345	0.336566	0.736445	0.82548	-6.30075
CDK5R1	0.0454242	0.0224422	0.336476	0.736513	0.82548	-6.30078
GZMA	0.0441002	0.00311767	0.326668	0.743919	0.832337	-6.30394
ATHL1	0.0438657	0.00269091	0.324931	0.745234	0.832337	-6.30449
FKBP4	0.0437224	0.0400031	0.32387	0.746037	0.832337	-6.30482
HAL	-0.0426382	-0.0465389	-0.315839	0.752125	0.837854	-6.30731
INPP5F	0.0419195	-0.0153902	0.310515	0.75617	0.841081	-6.30893
KRT80	-0.0412164	-0.0142581	-0.305307	0.760133	0.843869	-6.31049
ETS1	-0.0410664	0.0187016	-0.304196	0.760979	0.843869	-6.31082
HOXA1	0.0405908	0.0696905	0.300673	0.763664	0.845568	-6.31185
TAGAP	0.0401136	-0.0302274	0.297138	0.766362	0.847275	-6.31288
DAZAP2	-0.0393891	0.0256502	-0.291772	0.770462	0.850525	-6.31441
MPL	0.0388818	-0.0171298	0.288013	0.773337	0.852415	-6.31547
IL23A	-0.0378856	0.0244202	-0.280634	0.778991	0.857358	-6.3175
MICAL3	-0.0369194	-0.00873905	-0.273477	0.784487	0.861942	-6.31943
IRF1	0.0367401	-0.0441874	0.272149	0.785508	0.861942	-6.31978
GSTA4	-0.0357805	0.0250106	-0.26504	0.790979	0.866648	-6.32163
LGMN	-0.0355644	0.0557639	-0.26344	0.792212	0.866703	-6.32204
MS4A2	0.0350963	0.0594319	0.259973	0.794885	0.868332	-6.32292
APOBEC3A	0.0338131	-0.0404323	0.250467	0.802226	0.874187	-6.32528
B3GALNT1	0.0335384	0.0290034	0.248433	0.8038	0.874187	-6.32577
TSLP	-0.0335344	0.0754611	-0.248403	0.803823	0.874187	-6.32578
HLA-DMB	-0.0331606	-0.0257895	-0.245634	0.805966	0.875219	-6.32644
CD180	-0.0327711	-0.00746947	-0.242749	0.8082	0.876347	-6.32713
ESCO2	0.0313224	-0.0245034	0.232018	0.816524	0.884066	-6.3296
DLL4	0.0293469	0.0307299	0.217384	0.827909	0.89507	-6.33279
ARHGAP10	0.0289392	0.0486215	0.214364	0.830263	0.896293	-6.33342
DOCK9	0.0286753	0.017816	0.21241	0.831788	0.896618	-6.33383
CCR5	0.0281776	0.0043677	0.208723	0.834665	0.898398	-6.33458
ATP5L	-0.0264937	0.0513255	-0.19625	0.844415	0.906164	-6.33703
NCF1	0.0264096	-0.0251768	0.195626	0.844903	0.906164	-6.33715
TREML1	0.0261512	-0.0217174	0.193713	0.846401	0.906164	-6.33751
CPA3	-0.0260783	0.0296338	-0.193172	0.846824	0.906164	-6.33761
EXO1	0.0255645	0.0128678	0.189366	0.849806	0.908029	-6.33832
BMI1	-0.0253163	0.0779622	-0.187528	0.851247	0.908245	-6.33865
SIGLEC6	-0.0234903	0.00518652	-0.174003	0.861864	0.917055	-6.34103
DAPK2	0.0231895	-0.068069	0.171774	0.863615	0.917055	-6.3414
FCN1	-0.0230668	-0.0107985	-0.170865	0.86433	0.917055	-6.34155
CYLD	-0.023036	-0.0642573	-0.170637	0.864509	0.917055	-6.34159
HCP5	0.0219687	-0.0101635	0.162732	0.87073	0.92232	-6.34287
MGAM	-0.0210088	-0.055471	-0.155621	0.876332	0.926914	-6.34397
BTN2A2	0.0206281	-0.0217372	0.152801	0.878556	0.927927	-6.34439
KIRREL3	0.0203507	-0.0276902	0.150746	0.880176	0.928301	-6.34469
CD38	0.0198509	-0.0270984	0.147044	0.883098	0.930044	-6.34523
IL5RA	-0.0189384	-0.0184081	-0.140285	0.888435	0.934323	-6.34617
FOXP3	-0.0181444	0.00541673	-0.134403	0.893084	0.937866	-6.34695
TOX4	-0.0161789	0.0120202	-0.119844	0.904607	0.948608	-6.34875
TIPIN	-0.0155175	0.0188393	-0.114944	0.90849	0.951318	-6.34931
WNT5B	-0.0150083	0.00547839	-0.111172	0.91148	0.953088	-6.34972
ICAM2	0.0147438	-0.0362309	0.109213	0.913034	0.953353	-6.34993
SLC18A2	0.0142169	0.000863404	0.10531	0.91613	0.955225	-6.35034
HLA-DPB1	-0.0138854	-0.0343329	-0.102855	0.918078	0.955897	-6.35058
FGF2	0.0132641	0.0508035	0.0982527	0.921732	0.95834	-6.35103
GPSM3	0.012468	0.00232102	0.0923555	0.926416	0.961107	-6.35158
FCER1A	-0.0121754	0.0165341	-0.0901879	0.928138	0.961107	-6.35177
CREB1	-0.0120896	0.0172257	-0.0895524	0.928643	0.961107	-6.35183
GUSB	0.0118864	-0.107194	0.0880474	0.929839	0.961107	-6.35196
ZCRB1	-0.0114022	0.121068	-0.084461	0.93269	0.961107	-6.35226
UQCRB	-0.0112845	0.123078	-0.0835889	0.933383	0.961107	-6.35233
VNN2	0.0112525	-0.055209	0.0833518	0.933572	0.961107	-6.35235
ADAM28	-0.0088387	-0.0349171	-0.0654719	0.947798	0.974101	-6.35364
EGR3	-0.00866013	-0.0331092	-0.0641492	0.948852	0.974101	-6.35372
SMAD4	-0.00822375	-0.0754387	-0.0609167	0.951426	0.9743	-6.35392
NCOA4	0.0081766	0.0401545	0.0605674	0.951704	0.9743	-6.35394
PSMC4	-0.00711314	-0.0263875	-0.0526899	0.957979	0.979357	-6.35437
AIM2	-0.00686877	0.03693	-0.0508798	0.959421	0.979465	-6.35446
FYN	-0.00637978	-0.00743387	-0.0472576	0.962308	0.981046	-6.35463
NOL11	0.00574248	0.0602691	0.0425369	0.966071	0.983514	-6.35484
RTKN2	-0.00545386	-0.0341056	-0.040399	0.967775	0.983882	-6.35493
ISM2	0.00433794	-0.027056	0.0321329	0.974366	0.989211	-6.35522
CTSS	0.00401674	-0.0129729	0.0297536	0.976264	0.989767	-6.35529
CRTC3	0.00344831	0.0702929	0.025543	0.979622	0.991799	-6.3554
ALDH3A2	0.00268127	-0.0220737	0.0198613	0.984154	0.995014	-6.35553
TIMM13	0.0022694	0.0527216	0.0168104	0.986588	0.995522	-6.35558
CLEC1A	-0.00213651	-0.0241944	-0.015826	0.987373	0.995522	-6.3556
FASLG	-0.00181214	-0.0158594	-0.0134233	0.98929	0.995746	-6.35563
ADAMTS3	-0.00126326	-0.0261665	-0.0093575	0.992534	0.995746	-6.35567
KANK2	0.00101529	-0.027268	0.00752064	0.993999	0.995746	-6.35569
CD72	-0.000910101	-0.0609322	-0.00674149	0.994621	0.995746	-6.3557
KIF11	0.000891894	-0.00536801	0.00660662	0.994729	0.995746	-6.3557
OSBPL1A	-0.000719777	0.0234975	-0.00533169	0.995746	0.995746	-6.3557

## Sheet: test set
	logFC	AveExpr	t	P.Value	adj.P.Val	B
CLTB	-0.799183	-0.0627869	-4.60775	4.07559e-06	0.00239894	3.98952
CD96	0.771251	0.00694643	4.44671	8.72919e-06	0.00239894	3.29888
ANXA2P2	-0.766857	0.10206	-4.42137	9.8183e-06	0.00239894	3.19245
FN1	-0.740137	-0.0825727	-4.26732	1.98023e-05	0.00340546	2.55849
KLRF1	0.733934	0.000718674	4.23155	2.32296e-05	0.00340546	2.41452
AHNAK	-0.710475	0.112788	-4.0963	4.20151e-05	0.00513285	1.88102
CD109	-0.678941	0.0179959	-3.91449	9.06581e-05	0.00935972	1.1912
SPP1	-0.673928	-0.0692265	-3.88558	0.000102152	0.00935972	1.08442
ABCB1	0.626355	0.0984147	3.6113	0.00030482	0.0232156	0.110501
SELP	0.62463	-0.030355	3.60135	0.000316721	0.0232156	0.0765269
LGALS1	-0.617372	-0.0540627	-3.5595	0.000371732	0.0247708	-0.0654119
ACTG1	-0.602235	-0.064642	-3.47223	0.000516378	0.0276127	-0.356078
SLC25A37	-0.602227	0.120213	-3.47219	0.000516458	0.0276127	-0.356216
SFXN3	-0.601251	-0.00843439	-3.46656	0.000527391	0.0276127	-0.374712
SELL	0.595206	-0.00534312	3.43171	0.000600048	0.0293224	-0.488592
CDH2	-0.58963	-0.0790636	-3.39956	0.000675215	0.0297283	-0.592599
CCT6B	0.588639	0.17756	3.39384	0.00068947	0.0297283	-0.610997
ADCY9	-0.58558	-0.0172226	-3.37621	0.000735216	0.0299396	-0.667546
EXOC6	0.582263	-0.0268714	3.35708	0.000788	0.0304002	-0.728536
ALOX15	0.578037	0.0411467	3.33272	0.000860336	0.030819	-0.805728
LAMP3	0.576784	0.0549745	3.32549	0.000882946	0.030819	-0.828515
CTSD	-0.570871	0.0823551	-3.2914	0.000997247	0.0323695	-0.935357
SELE	0.568152	0.0317739	3.27572	0.00105429	0.0323695	-0.984133
LRP1	-0.567894	-0.0632706	-3.27424	0.00105985	0.0323695	-0.988738
MS4A2	0.556474	-0.0937703	3.20839	0.00133523	0.0391489	-1.19091
RNF125	0.552195	0.111957	3.18372	0.00145439	0.0402352	-1.26559
FABP5	-0.549609	-0.072782	-3.16881	0.0015311	0.0402352	-1.31045
CR2	0.549417	0.0383169	3.1677	0.00153695	0.0402352	-1.31378
ADAMTS12	-0.544991	-0.10891	-3.14218	0.00167742	0.0423983	-1.39005
TRAT1	0.540946	0.0645476	3.11886	0.00181603	0.044141	-1.45921
IL17RC	-0.538888	0.192447	-3.107	0.00189052	0.044141	-1.49419
SKAP1	0.537906	0.0524906	3.10134	0.00192703	0.044141	-1.51084
MS4A1	0.523905	0.01156	3.02062	0.00252327	0.0547108	-1.7449
GPR18	0.523605	0.0153844	3.01888	0.00253774	0.0547108	-1.74985
PSAP	-0.521082	0.0639075	-3.00434	0.00266225	0.0556078	-1.79134
TPK1	0.519734	-0.0676285	2.99657	0.00273108	0.0556078	-1.81344
HSPA6	-0.515301	0.0526191	-2.97101	0.00296895	0.0588173	-1.88567
CLEC9A	0.512624	0.053311	2.95557	0.00312165	0.0595899	-1.92901
IL34	0.511792	0.0228749	2.95077	0.00317054	0.0595899	-1.94243
SCG2	-0.508947	-0.040841	-2.93438	0.00334298	0.0605176	-1.98814
CD3G	0.508274	-0.00558735	2.93049	0.00338502	0.0605176	-1.99892
LCK	0.50684	0.0930476	2.92222	0.00347623	0.0606686	-2.02185
TNFRSF17	0.504362	0.017595	2.90794	0.003639	0.061759	-2.06129
CD6	0.503354	0.0548181	2.90213	0.00370723	0.061759	-2.07729
PIK3IP1	0.501531	0.0244001	2.89162	0.00383349	0.0624433	-2.10612
SLAMF9	-0.496596	-0.144698	-2.86316	0.00419525	0.0664751	-2.18368
LAMC1	-0.495723	-0.100727	-2.85813	0.00426239	0.0664751	-2.19732
ANXA5	-0.492697	0.0650014	-2.84068	0.00450263	0.067876	-2.24441
CD79B	0.491414	0.0621801	2.83329	0.00460815	0.067876	-2.26429
FAM129C	0.489389	0.0766622	2.82161	0.00477926	0.067876	-2.29556
BLK	0.489046	0.0571729	2.81963	0.0048088	0.067876	-2.30084
HCP5	0.488972	0.0160358	2.81921	0.00481522	0.067876	-2.30198
MAN1B1	-0.487149	0.188651	-2.8087	0.00497523	0.0679452	-2.33
CPA3	0.485429	-0.0467555	2.79878	0.00513061	0.0679452	-2.35634
HDC	0.48491	0.00199877	2.79579	0.00517839	0.0679452	-2.36427
BTN3A2	0.484328	0.0709499	2.79243	0.0052324	0.0679452	-2.37315
RNF128	0.483781	-0.0739868	2.78928	0.0052836	0.0679452	-2.38148
CD151	-0.479527	0.0952576	-2.76475	0.00569767	0.0720068	-2.446
PDGFRL	-0.476791	-0.0707995	-2.74898	0.00597927	0.0722397	-2.4872
CA2	-0.476545	-0.092706	-2.74756	0.00600517	0.0722397	-2.49089
CD3D	0.476483	0.00157943	2.7472	0.00601176	0.0722397	-2.49183
CTSG	0.472236	0.062215	2.72271	0.00647601	0.076361	-2.55527
SRA1	-0.470446	-0.0178976	-2.71239	0.00668113	0.076361	-2.58183
CD3E	0.468692	0.0289308	2.70228	0.00688779	0.076361	-2.60777
CFP	0.468235	0.0840824	2.69965	0.00694254	0.076361	-2.61451
MMP15	0.467658	0.0573898	2.69632	0.00701232	0.076361	-2.62302
GNAI1	-0.46718	-0.0253811	-2.69356	0.00707055	0.076361	-2.63005
TREM2	-0.46707	-0.0531223	-2.69293	0.00708397	0.076361	-2.63166
ITGB1	-0.462256	-0.130134	-2.66517	0.00769618	0.0804895	-2.7021
CD27	0.462154	0.0447555	2.66458	0.00770963	0.0804895	-2.70359
CXCR2	0.461501	-0.0667577	2.66082	0.0077964	0.0804895	-2.71309
STAT5A	0.460632	0.0760688	2.65581	0.00791309	0.0805596	-2.72569
ICAM3	0.458933	0.0948014	2.64601	0.00814604	0.081793	-2.7503
SLC6A4	0.457886	-0.0205825	2.63998	0.00829245	0.081793	-2.76541
ULBP1	-0.457346	0.093168	-2.63686	0.008369	0.081793	-2.77319
MPL	0.45591	0.027027	2.62859	0.00857539	0.0827074	-2.79383
ACADM	0.453881	-0.022673	2.61689	0.00887493	0.0844847	-2.8229
UPK3A	0.45269	-0.0305578	2.61002	0.00905504	0.0850942	-2.8399
ITGAL	0.450216	0.045065	2.59576	0.00943968	0.0869692	-2.87507
FCER1A	0.44948	-0.0260871	2.59151	0.00955689	0.0869692	-2.88549
FCRLA	0.448669	-0.118219	2.58683	0.00968769	0.0869692	-2.89697
DUSP2	0.44764	-0.039978	2.5809	0.00985573	0.0869692	-2.91149
GFPT2	-0.446279	-0.0513285	-2.57305	0.010082	0.0869692	-2.93065
PQBP1	-0.445832	-0.0470767	-2.57048	0.0101573	0.0869692	-2.93692
FCRL3	0.445284	0.0386954	2.56732	0.0102503	0.0869692	-2.94461
ATP6V1B2	-0.445102	0.0304159	-2.56627	0.0102814	0.0869692	-2.94717
CD59	-0.444862	-0.081146	-2.56489	0.0103224	0.0869692	-2.95052
MMP25	0.443011	0.13545	2.55421	0.0106443	0.0886626	-2.9764
NOS2	0.440637	0.11314	2.54053	0.0110701	0.0911728	-3.00943
P2RY14	0.436371	-0.00326457	2.51593	0.0118734	0.0967021	-3.06833
LAMP2	-0.434616	0.100761	-2.50581	0.0122187	0.0984212	-3.0924
ZAP70	0.433879	0.05713	2.50156	0.0123662	0.0985267	-3.10248
CCR7	0.432238	-0.00443132	2.4921	0.0127006	0.0991217	-3.12486
PELO	-0.431744	-0.090336	-2.48926	0.0128028	0.0991217	-3.13157
TIGIT	0.431534	-0.0218713	2.48804	0.0128466	0.0991217	-3.13444
ITK	0.427422	0.0580157	2.46433	0.0137285	0.104823	-3.19004
MAGED1	-0.426339	0.0649241	-2.45809	0.0139695	0.105563	-3.20459
CD48	0.423698	0.0468488	2.44286	0.014573	0.108179	-3.23994
P2RY10	0.423239	-0.00978146	2.44022	0.0146803	0.108179	-3.24607
FCRL4	0.421971	-0.0478224	2.4329	0.01498	0.108179	-3.26294
CASP3	0.420642	-0.0240629	2.42524	0.0153	0.108179	-3.28057
TCL1A	0.419311	0.0747114	2.41757	0.0156263	0.108179	-3.29816
HLA-DOB	0.418972	0.0450477	2.41561	0.0157105	0.108179	-3.30265
CD19	0.41896	0.0591171	2.41555	0.0157134	0.108179	-3.3028
ST3GAL6	-0.418675	-0.0146795	-2.41391	0.0157844	0.108179	-3.30656
FOXP3	0.418029	-0.00854639	2.41018	0.0159466	0.108179	-3.31507
DAPP1	0.417573	0.0483027	2.40755	0.0160618	0.108179	-3.32107
CMA1	0.416502	0.0850305	2.40138	0.0163354	0.108179	-3.33513
FRAT2	0.41615	0.0614888	2.39935	0.0164262	0.108179	-3.33975
FURIN	-0.414983	-0.00995761	-2.39262	0.0167306	0.108179	-3.35502
ARHGAP15	0.414965	0.056801	2.39251	0.0167354	0.108179	-3.35526
CD47	-0.414874	0.0960076	-2.39199	0.0167593	0.108179	-3.35645
FCRL2	0.414794	0.0156549	2.39153	0.0167802	0.108179	-3.35748
FCRL1	0.414626	0.0385584	2.39056	0.0168246	0.108179	-3.35968
SIRPG	0.412669	0.00362918	2.37927	0.0173487	0.110579	-3.38518
UBASH3A	0.410221	0.0796989	2.36516	0.0180243	0.113895	-3.4169
ADAM12	-0.40828	-0.123959	-2.35397	0.0185761	0.116378	-3.4419
CNR2	0.405137	0.017705	2.33585	0.0195011	0.120192	-3.48215
DACH1	0.405098	-0.0137116	2.33563	0.0195128	0.120192	-3.48265
CD68	-0.401046	-0.0637275	-2.31226	0.0207652	0.124835	-3.53408
EMP1	-0.400852	0.0345343	-2.31114	0.0208271	0.124835	-3.53653
CLEC17A	0.400506	0.0442501	2.30915	0.0209375	0.124835	-3.5409
ICAM2	0.400395	0.0571643	2.30851	0.0209729	0.124835	-3.5423
GLS2	0.399473	-0.044271	2.30319	0.0212701	0.124835	-3.55391
FUCA1	0.399417	0.0473737	2.30287	0.0212884	0.124835	-3.55462
SORL1	0.397383	-0.139093	2.29114	0.0219573	0.126851	-3.58013
LRMP	0.39732	-0.0670899	2.29078	0.0219782	0.126851	-3.58091
TNFRSF1A	-0.39605	-0.0177054	-2.28346	0.0224056	0.127314	-3.59678
HVCN1	0.396049	0.00831776	2.28345	0.0224059	0.127314	-3.59679
AXL	-0.394874	0.000965435	-2.27668	0.0228077	0.127679	-3.61143
CLEC4C	0.394843	0.0744734	2.2765	0.0228184	0.127679	-3.61181
ERBB3	0.3921	-0.0199853	2.26068	0.0237813	0.132058	-3.6458
STAP1	0.391276	-0.00080155	2.25593	0.0240773	0.132255	-3.65597
CD7	0.390998	0.0688932	2.25433	0.0241776	0.132255	-3.65938
ENPP1	-0.384416	0.0626801	-2.21638	0.0266677	0.144796	-3.73974
TREM1	-0.382365	-0.0374958	-2.20456	0.0274876	0.14815	-3.7645
ATM	0.380413	0.00949968	2.1933	0.0282882	0.151352	-3.78795
CD22	0.379414	0.0447885	2.18754	0.0287054	0.152471	-3.79989
CCL14	0.37835	0.088182	2.1814	0.0291559	0.15375	-3.81259
PNPLA6	-0.377132	0.000861648	-2.17439	0.0296785	0.155388	-3.82707
BTN2A2	0.376328	0.0342964	2.16975	0.0300283	0.155811	-3.83661
NRP2	-0.375491	-0.110054	-2.16492	0.0303959	0.155811	-3.84652
THBD	-0.37529	-0.0290206	-2.16377	0.0304848	0.155811	-3.84889
ILDR1	0.375009	0.0297432	2.16214	0.0306096	0.155811	-3.85222
COL5A3	-0.373785	-0.0854438	-2.15509	0.0311574	0.157506	-3.86664
CD2	0.37138	0.0315349	2.14122	0.0322587	0.160109	-3.89486
CLEC10A	0.371294	0.0884466	2.14072	0.0322988	0.160109	-3.89587
ITGA4	0.370955	-0.0186427	2.13877	0.0324568	0.160109	-3.89983
ASB2	0.370511	0.0316621	2.13621	0.032665	0.160109	-3.90502
TAGAP	0.370299	0.0476921	2.13499	0.0327645	0.160109	-3.90749
MAPK7	-0.369478	0.0231192	-2.13026	0.033153	0.160935	-3.91705
CEACAM3	0.367803	-0.014295	2.1206	0.0339582	0.163759	-3.93649
HLA-DQA2	0.367084	0.0141444	2.11645	0.034309	0.164369	-3.94481
KLRG1	0.364891	0.0577384	2.10381	0.035398	0.168485	-3.97009
B3GALT2	0.362247	-0.106926	2.08856	0.0367499	0.173365	-4.00036
XPO6	0.361965	0.14609	2.08694	0.0368962	0.173365	-4.00357
ADRM1	-0.361374	-0.0409918	-2.08353	0.0372055	0.173705	-4.0103
TAL1	0.357547	0.0809735	2.06146	0.0392616	0.181106	-4.05363
IL3RA	0.357504	0.00626612	2.06122	0.039285	0.181106	-4.0541
PLAU	-0.356209	-0.0699119	-2.05375	0.0400024	0.183261	-4.06866
L1CAM	-0.354328	0.0388293	-2.0429	0.0410647	0.186959	-4.0897
SLC18A2	0.352671	-0.00136226	2.03335	0.04202	0.190127	-4.10815
FSTL1	-0.35184	-0.0863342	-2.02856	0.0425057	0.190382	-4.11736
CTSZ	-0.351687	-0.0249474	-2.02768	0.0425958	0.190382	-4.11906
HDGFRP2	-0.350419	-0.0496308	-2.02037	0.0433478	0.192569	-4.13307
TRAF1	0.34916	0.0309377	2.01311	0.0441059	0.194757	-4.14694
IKZF1	0.345367	0.0457011	1.99124	0.0464573	0.203911	-4.18842
TYRO3	-0.344409	-0.0571756	-1.98571	0.0470679	0.204306	-4.19883
ETS1	0.344351	-0.029507	1.98538	0.0471047	0.204306	-4.19945
COL4A1	-0.342981	-0.0817707	-1.97749	0.0479896	0.20692	-4.21427
IL17RA	-0.341264	0.0496024	-1.96758	0.0491187	0.208542	-4.23277
SIT1	0.341261	0.0213619	1.96757	0.0491205	0.208542	-4.2328
NRP1	-0.341113	-0.0223134	-1.96671	0.0492192	0.208542	-4.2344
MARCO	-0.337629	0.00699247	-1.94663	0.0515825	0.217299	-4.27163
CLEC5A	-0.336863	-0.148868	-1.94221	0.052115	0.218287	-4.27977
IL23A	0.334904	-0.0385297	1.93092	0.0534964	0.2228	-4.30048
ANK1	-0.334158	0.0757275	-1.92661	0.0540306	0.223754	-4.30834
TBX21	0.333694	0.0193681	1.92394	0.0543651	0.223874	-4.31322
RDX	-0.33258	-0.0948034	-1.91751	0.0551757	0.225445	-4.32491
CFL1	-0.331995	0.0616252	-1.91414	0.0556047	0.225445	-4.33102
FTL	-0.331908	-0.0547441	-1.91364	0.0556691	0.225445	-4.33194
CD52	0.330884	0.0577508	1.90774	0.0564284	0.227264	-4.34262
HK3	-0.329237	-0.00859685	-1.89824	0.0576672	0.230984	-4.35974
MYL6B	-0.328315	-0.0129789	-1.89293	0.0583704	0.232193	-4.36928
SETD7	-0.327764	0.00599699	-1.88975	0.0587949	0.232193	-4.37498
CYLD	0.327602	0.101384	1.88882	0.0589194	0.232193	-4.37664
ACAP1	0.327128	0.0636523	1.88608	0.0592873	0.232393	-4.38154
CECR1	0.326373	-0.00948292	1.88173	0.0598757	0.233452	-4.3893
FLT3LG	0.324732	0.150866	1.87227	0.0611729	0.237247	-4.40613
GATM	0.32279	0.0876288	1.86107	0.0627373	0.242034	-4.42592
GUSB	-0.321509	0.169129	-1.85369	0.063787	0.244795	-4.43891
CAPG	-0.320344	0.119342	-1.84697	0.0647549	0.246821	-4.45069
VNN2	0.319819	0.0871076	1.84394	0.0651948	0.246821	-4.45598
HRH1	-0.319275	-0.00298755	-1.84081	0.0656532	0.246821	-4.46145
AKNA	0.319164	0.119283	1.84016	0.0657476	0.246821	-4.46258
GNG7	0.318867	0.0712469	1.83845	0.0659985	0.246821	-4.46555
GATA3	0.316344	-0.0447151	1.8239	0.0681696	0.253646	-4.49079
FGF18	-0.315843	0.00158104	-1.82102	0.0686075	0.253986	-4.49578
NCF1B	0.314317	0.0431013	1.81222	0.0699559	0.256831	-4.51092
FRMD4A	-0.314154	-0.0215512	-1.81128	0.0701011	0.256831	-4.51253
ITGA2B	-0.313789	0.103162	-1.80917	0.0704272	0.256831	-4.51614
S100A8	-0.310042	0.0637995	-1.78757	0.073848	0.265933	-4.55294
AMT	0.310033	0.0307336	1.78752	0.0738566	0.265933	-4.55303
EMR3	0.309867	0.0317448	1.78656	0.0740114	0.265933	-4.55465
ALDH1A2	0.308862	-0.020641	1.78077	0.0749534	0.267099	-4.56444
FCRL5	0.308744	0.00887768	1.78009	0.0750646	0.267099	-4.56558
NFATC2IP	0.30677	0.095718	1.76871	0.0769458	0.271623	-4.58471
KLRC1	0.306634	0.0170886	1.76792	0.0770772	0.271623	-4.58603
ARHGAP25	0.303847	0.0336991	1.75185	0.0798025	0.279881	-4.61282
PRC1	-0.300271	0.00950665	-1.73124	0.0834126	0.29115	-4.64683
ATP6V1A	-0.29927	0.0654394	-1.72546	0.0844471	0.293364	-4.65628
ACTN4	-0.298127	0.0879378	-1.71887	0.0856406	0.295126	-4.66703
GPR183	0.298014	-0.00445981	1.71822	0.0857597	0.295126	-4.66809
CNPY4	-0.295338	0.0229823	-1.70279	0.0886101	0.30351	-4.69309
KRT86	0.292721	0.037477	1.6877	0.0914715	0.311854	-4.71732
CD83	0.292158	-0.0112432	1.68446	0.0920966	0.312531	-4.72251
IL2RB	0.291514	0.00933468	1.68075	0.0928152	0.313519	-4.72842
KLHL21	-0.290651	0.104685	-1.67577	0.0937858	0.315344	-4.73633
CD8A	0.289424	0.0328155	1.6687	0.0951804	0.318572	-4.74753
CCL26	-0.28851	-0.0271755	-1.66342	0.0962306	0.319491	-4.75586
FCGR2A	-0.288177	-0.0648136	-1.66151	0.0966151	0.319491	-4.75888
DPYD	-0.287841	0.082268	-1.65957	0.0970044	0.319491	-4.76193
CD1D	0.287674	0.0251229	1.65861	0.0971985	0.319491	-4.76344
GPSM3	0.285964	-0.00366206	1.64875	0.0992026	0.323859	-4.77888
CARD8	0.285788	0.0565724	1.64773	0.0994111	0.323859	-4.78047
DBNL	-0.284958	0.0969136	-1.64295	0.100397	0.325623	-4.78792
VIM	-0.283859	-0.0416499	-1.63661	0.101715	0.328444	-4.79776
IGF2	-0.283485	-0.0178155	-1.63445	0.102167	0.328459	-4.80111
RNASE2	-0.282251	-0.0554545	-1.62734	0.103668	0.331828	-4.8121
FCGR3A	-0.281667	-0.0380189	-1.62397	0.104385	0.332672	-4.81729
CRTC3	0.280902	-0.110907	1.61956	0.10533	0.33423	-4.82406
FFAR2	0.280125	-0.0154295	1.61508	0.106296	0.335413	-4.83092
CCNB1	-0.279867	-0.0365046	-1.6136	0.106618	0.335413	-4.8332
TNFAIP2	0.279312	0.0632782	1.61039	0.107315	0.336162	-4.83808
DYNLL1	-0.278774	-0.146581	-1.60729	0.107993	0.336469	-4.84281
SPIB	0.278507	0.0610184	1.60575	0.108331	0.336469	-4.84515
CLECL1	0.27594	0.0507821	1.59095	0.111624	0.345234	-4.86757
GZMM	0.275152	0.0300033	1.58641	0.112649	0.346182	-4.8744
ASGR1	-0.274979	0.091343	-1.58542	0.112875	0.346182	-4.8759
PORCN	-0.273579	-0.019629	-1.57734	0.11472	0.349126	-4.88799
GZMK	0.273528	0.0286691	1.57705	0.114788	0.349126	-4.88843
RALB	-0.271708	0.064837	-1.56655	0.117223	0.355059	-4.90406
GPT2	0.270873	-0.0346714	1.56174	0.118352	0.35567	-4.91118
GDE1	0.270842	-0.0167581	1.56156	0.118395	0.35567	-4.91145
FADD	-0.26972	-0.0160462	-1.55509	0.119928	0.358804	-4.921
S100A9	-0.26926	0.0248657	-1.55244	0.12056	0.35923	-4.9249
BCL11B	0.268322	-0.0101874	1.54703	0.121859	0.361631	-4.93285
EMP3	-0.267323	0.0110199	-1.54127	0.123253	0.364293	-4.94126
C1GALT1C1	0.266853	0.127083	1.53856	0.123915	0.364779	-4.94522
IL17RE	-0.266448	0.0179911	-1.53622	0.124487	0.364995	-4.94862
NPL	0.265014	-0.0626342	1.52796	0.126527	0.369498	-4.96062
RHOA	-0.264549	0.114661	-1.52528	0.127194	0.369972	-4.9645
CCDC88A	-0.260566	-0.100965	-1.50231	0.13302	0.38416	-4.99743
GABARAP	-0.260499	0.0537403	-1.50193	0.133119	0.38416	-4.99798
SIGLEC9	-0.258946	-0.00935486	-1.49297	0.135448	0.388976	-5.01068
TACSTD2	0.258597	0.000507164	1.49096	0.135975	0.388976	-5.01352
F12	-0.25833	0.11075	-1.48942	0.13638	0.388976	-5.0157
IRF1	0.257454	0.0697179	1.48437	0.137713	0.391255	-5.02281
GNLY	0.256544	0.0186804	1.47912	0.13911	0.393698	-5.03017
DPP4	-0.256166	0.0777904	-1.47694	0.139694	0.39383	-5.03323
RCSD1	0.25544	0.0718448	1.47276	0.140819	0.394882	-5.03907
AQP9	-0.254845	-0.0269201	-1.46933	0.141747	0.394882	-5.04386
MICAL3	-0.254645	0.0137883	-1.46817	0.14206	0.394882	-5.04546
NCF1	0.254541	0.0397234	1.46758	0.142222	0.394882	-5.04629
DOC2B	0.253889	0.0591068	1.46382	0.143248	0.395042	-5.05151
CTSS	0.253329	0.0204684	1.46059	0.144133	0.395042	-5.05599
MMD	-0.253288	0.0208564	-1.46035	0.144197	0.395042	-5.05631
HS3ST1	0.253137	-0.0489317	1.45948	0.144436	0.395042	-5.05751
PRSS23	-0.252562	-0.197015	-1.45617	0.14535	0.395712	-5.06209
CALD1	-0.252305	-0.124276	-1.45468	0.14576	0.395712	-5.06414
CD207	0.251472	0.00183912	1.44988	0.147094	0.396466	-5.07074
NKG7	0.251457	0.0172419	1.44979	0.14712	0.396466	-5.07086
SLC35B3	0.248668	0.0287206	1.43372	0.151657	0.404768	-5.09282
HLA-E	0.248607	0.0603739	1.43336	0.151757	0.404768	-5.0933
IL21R	0.248224	0.0067308	1.43115	0.15239	0.404768	-5.0963
TMPRSS3	0.248136	0.0187029	1.43065	0.152534	0.404768	-5.09698
C5orf15	-0.247878	-0.111292	-1.42916	0.152961	0.404768	-5.099
SDCBP	-0.245875	-0.0456153	-1.41761	0.156308	0.412135	-5.11457
GPR27	0.242063	-0.0729965	1.39563	0.162829	0.424985	-5.14386
IDH3A	0.241651	-0.047557	1.39326	0.163545	0.424985	-5.14699
MYC	-0.241642	0.0443475	-1.39321	0.16356	0.424985	-5.14706
DAB1	0.241213	-0.0983298	1.39073	0.16431	0.424985	-5.15032
RNF141	-0.241137	-0.0364424	-1.3903	0.164442	0.424985	-5.1509
WNT5B	-0.241013	-0.00864369	-1.38958	0.16466	0.424985	-5.15184
GREM2	0.239879	-0.0632806	1.38304	0.166656	0.427209	-5.16043
PDCD1	0.239861	0.0934038	1.38294	0.166687	0.427209	-5.16056
CCL3L1	-0.239232	-0.00475277	-1.37931	0.167802	0.428566	-5.1653
GPR65	0.238765	0.0047112	1.37662	0.168634	0.429198	-5.16882
NEFL	-0.238114	0.0536189	-1.37286	0.169798	0.430542	-5.17371
CREB3L4	0.237327	0.0669359	1.36833	0.171213	0.430542	-5.1796
CREB1	0.237052	-0.0271783	1.36674	0.171709	0.430542	-5.18165
ABCA1	-0.236985	-0.00876347	-1.36635	0.171831	0.430542	-5.18215
SDPR	0.236837	0.0631171	1.3655	0.172099	0.430542	-5.18326
CHST15	-0.234444	-0.015709	-1.35171	0.176472	0.438434	-5.20101
ITGAM	-0.234188	0.00162518	-1.35023	0.176945	0.438434	-5.2029
FCN1	0.234133	0.0170376	1.34991	0.177048	0.438434	-5.20331
METRNL	-0.232414	0.0630698	-1.34	0.180248	0.444855	-5.21594
DAPK1	0.231924	0.0157942	1.33717	0.181169	0.445627	-5.21952
GMPR	0.230543	0.103099	1.32921	0.18378	0.450538	-5.22957
NR4A3	0.229972	0.0261062	1.32592	0.184868	0.451694	-5.23371
KIR3DL2	0.229242	0.0581594	1.32171	0.186266	0.453044	-5.23899
MLST8	-0.228945	0.0599624	-1.32	0.186838	0.453044	-5.24113
CLIC2	0.228718	0.0213524	1.31869	0.187275	0.453044	-5.24277
ITGB4	-0.228024	-0.139792	-1.31469	0.188616	0.454789	-5.24776
MMP12	-0.225144	-0.165668	-1.29809	0.194261	0.464288	-5.26831
CDKN3	-0.225138	-0.0327769	-1.29805	0.194273	0.464288	-5.26835
CDC7	0.224574	0.00828951	1.2948	0.195392	0.464288	-5.27234
SIRPA	-0.22455	-0.0131997	-1.29466	0.195441	0.464288	-5.27252
BST1	0.224408	-0.090238	1.29384	0.195723	0.464288	-5.27352
IL12A	0.223447	-0.050042	1.2883	0.197645	0.467305	-5.2803
TOX4	-0.223135	-0.0189653	-1.2865	0.19827	0.467305	-5.28249
SOX5	0.221533	-0.0561127	1.27727	0.201511	0.473421	-5.2937
PLA2G4A	0.221078	-0.0645153	1.27464	0.202439	0.474083	-5.29688
CDK5	-0.220182	0.0436772	-1.26948	0.204274	0.476857	-5.3031
CDA	-0.219527	0.0115174	-1.2657	0.205624	0.478483	-5.30763
PDPN	-0.218457	-0.113166	-1.25953	0.207842	0.482115	-5.31501
CD302	0.217523	0.023915	1.25414	0.209793	0.484405	-5.32143
OFD1	0.217352	0.018937	1.25316	0.210151	0.484405	-5.3226
MFAP3L	0.216464	-0.120074	1.24804	0.21202	0.485188	-5.32866
CYP27A1	-0.216393	-0.0323592	-1.24763	0.212169	0.485188	-5.32914
FCGR2C	-0.216248	-0.0390274	-1.24679	0.212477	0.485188	-5.33013
C1QC	-0.215704	0.00626606	-1.24366	0.213628	0.485217	-5.33383
FZD2	-0.215617	-0.0244415	-1.24316	0.213813	0.485217	-5.33442
LRRC42	-0.215192	0.0139572	-1.24071	0.214716	0.485763	-5.3373
MARCKSL1	0.214046	0.0426143	1.2341	0.217169	0.489073	-5.34505
FASLG	0.213885	0.0250227	1.23317	0.217514	0.489073	-5.34613
AHSA1	-0.212673	-0.102427	-1.22618	0.220132	0.492739	-5.35427
CD38	0.212509	0.0427553	1.22524	0.220489	0.492739	-5.35537
IARS	-0.212014	0.110123	-1.22238	0.221566	0.493641	-5.35868
CREB5	-0.210819	-0.00188124	-1.21549	0.224181	0.497954	-5.36664
CCR2	0.210026	0.0331757	1.21092	0.225928	0.500318	-5.37189
CCL21	0.209614	0.0534006	1.20855	0.22684	0.500824	-5.37461
BIRC5	-0.208854	-0.0428334	-1.20416	0.228529	0.50109	-5.37962
CLIC3	-0.208715	0.112979	-1.20336	0.228839	0.50109	-5.38053
AICDA	0.208638	0.0125161	1.20292	0.229011	0.50109	-5.38104
CD37	0.20794	0.058577	1.19889	0.230572	0.502037	-5.38562
TLR9	0.207832	0.0497839	1.19827	0.230814	0.502037	-5.38632
CD36	-0.20744	0.1538	-1.19601	0.231695	0.502462	-5.38889
BCL2	0.206005	0.0612812	1.18774	0.23494	0.507997	-5.39823
OGT	0.20477	0.122583	1.18062	0.237758	0.512385	-5.40622
CXCR4	0.204496	0.0259762	1.17903	0.238387	0.512385	-5.40798
DARS	-0.203659	-0.0955264	-1.17421	0.240312	0.512385	-5.41336
HEY1	-0.20361	-0.213233	-1.17393	0.240426	0.512385	-5.41367
CXCL1	0.203593	-0.0606982	1.17383	0.240465	0.512385	-5.41378
GM2A	-0.202844	-0.0446361	-1.16951	0.242199	0.514586	-5.41857
RPS24	-0.200959	-0.0836297	-1.15864	0.246604	0.522431	-5.43056
CXCR6	0.200573	-0.00659048	1.15642	0.247512	0.522842	-5.433
SIGLEC8	0.200166	0.0755465	1.15407	0.248473	0.523364	-5.43557
EIF1	-0.199259	-0.0523947	-1.14884	0.250624	0.525489	-5.44128
ATP5B	0.199066	-0.0565922	1.14773	0.251083	0.525489	-5.44248
TRAF3IP2	-0.198737	-0.0599923	-1.14583	0.251867	0.525489	-5.44454
CRYBB1	-0.197907	0.116339	-1.14105	0.253853	0.525489	-5.44973
UPP1	-0.197795	0.0723357	-1.1404	0.254122	0.525489	-5.45043
P2RX5	0.197687	0.0604494	1.13978	0.254382	0.525489	-5.4511
ITGA9	0.197637	-0.00255094	1.13949	0.2545	0.525489	-5.45141
NOTCH3	-0.196362	-0.0919454	-1.13214	0.257578	0.530351	-5.45932
DUSP6	0.195485	-0.015428	1.12708	0.259709	0.532487	-5.46473
C3AR1	-0.19512	-0.0679646	-1.12498	0.2606	0.532487	-5.46697
LTK	0.194862	0.0487768	1.12349	0.261232	0.532487	-5.46856
RPS7	0.194744	-0.0584571	1.12281	0.261522	0.532487	-5.46928
UBD	0.192929	0.0343646	1.11235	0.265991	0.537242	-5.48036
PTGIR	0.192889	-0.0270818	1.11212	0.266091	0.537242	-5.4806
TNFSF14	-0.192883	0.0755327	-1.11208	0.266105	0.537242	-5.48064
CRTAM	0.192077	0.0360219	1.10743	0.26811	0.537242	-5.48553
KANK2	-0.192066	0.0430228	-1.10737	0.268137	0.537242	-5.48559
COL4A4	0.192018	0.0643022	1.1071	0.268255	0.537242	-5.48588
NFKBIA	0.190339	-0.00611708	1.09742	0.272462	0.542925	-5.49599
CCDC65	0.190295	0.167556	1.09716	0.272574	0.542925	-5.49625
BMI1	0.189384	-0.123007	1.09191	0.274877	0.545928	-5.5017
BIRC3	0.189075	0.0179157	1.09012	0.275661	0.545928	-5.50354
GZMA	0.188589	-0.004919	1.08732	0.276896	0.545928	-5.50643
XRCC6	-0.188525	-0.0124068	-1.08695	0.27706	0.545928	-5.50681
PTGES2	0.187868	0.144798	1.08317	0.278736	0.547758	-5.5107
ATIC	-0.187447	-0.119239	-1.08074	0.279816	0.548367	-5.51319
ACP5	-0.187164	-2.25365e-05	-1.07911	0.280542	0.548367	-5.51486
NCR1	0.185217	0.102498	1.06788	0.285575	0.554326	-5.52627
CLEC1A	0.184545	0.0381733	1.06401	0.287328	0.554326	-5.53019
CEBPA	0.184541	0.00537913	1.06399	0.287337	0.554326	-5.53021
CD14	-0.18428	-0.0206865	-1.06248	0.288021	0.554326	-5.53173
NOL11	0.18399	-0.0950913	1.06081	0.28878	0.554326	-5.53341
CCR5	0.183799	-0.00689126	1.05971	0.289281	0.554326	-5.53451
FCGR1A	-0.183226	0.0248837	-1.0564	0.290787	0.554326	-5.53783
RPL37A	-0.183165	0.00626884	-1.05605	0.290948	0.554326	-5.53818
ZCCHC2	0.182818	0.0913976	1.05405	0.291862	0.554326	-5.54017
TXNIP	0.182545	0.0331719	1.05248	0.292583	0.554326	-5.54175
CD69	0.182453	-0.0274049	1.05195	0.292826	0.554326	-5.54227
C1QB	-0.182006	0.00859256	-1.04937	0.29401	0.554326	-5.54484
PDE4B	0.181748	0.000527885	1.04788	0.294695	0.554326	-5.54632
RAE1	-0.181732	0.0363792	-1.04779	0.294737	0.554326	-5.54641
STX4	-0.181488	0.0516536	-1.04638	0.295387	0.554326	-5.54781
BASP1	-0.181374	0.0414161	-1.04572	0.295691	0.554326	-5.54846
EIF3M	-0.179562	-0.138503	-1.03528	0.30054	0.560508	-5.55875
CD209	0.179553	-0.0405823	1.03523	0.300565	0.560508	-5.5588
SIGLEC6	0.179287	-0.00818318	1.03369	0.301283	0.560508	-5.56031
CSF1R	-0.17858	0.0108657	-1.02962	0.303192	0.562009	-5.56429
ANKRD22	0.178421	-0.106516	1.0287	0.303623	0.562009	-5.56518
RYR1	-0.177052	0.0601381	-1.02081	0.307349	0.567473	-5.57285
LIPA	-0.1764	0.0629127	-1.01705	0.309134	0.568573	-5.57648
CD63	-0.176268	-0.036819	-1.01629	0.309496	0.568573	-5.57721
ABAT	0.175539	-0.0489656	1.01208	0.3115	0.568805	-5.58124
C2CD4A	0.175442	0.0615355	1.01152	0.311769	0.568805	-5.58178
CD180	0.175376	0.0117852	1.01114	0.31195	0.568805	-5.58215
APOBEC3A	0.174632	0.0637932	1.00686	0.314006	0.570982	-5.58624
PILRA	-0.174381	0.0436027	-1.00541	0.314702	0.570982	-5.58762
RPS9	-0.172221	0.0328797	-0.992954	0.320735	0.580491	-5.59941
SERTAD2	0.171646	0.000958458	0.989639	0.322353	0.581982	-5.60252
LIME1	0.170978	0.121707	0.985784	0.324242	0.583954	-5.60613
FOSB	0.168775	0.0510069	0.973085	0.330514	0.592394	-5.61791
CBX6	0.168764	0.110057	0.973023	0.330545	0.592394	-5.61797
ENG	0.167925	0.0119167	0.968185	0.332955	0.594831	-5.62242
RGS1	0.167726	-0.00188114	0.967038	0.333527	0.594831	-5.62347
GSS	-0.167195	0.0579834	-0.963976	0.33506	0.596114	-5.62627
CAMTA1	-0.165023	0.0941131	-0.951453	0.341377	0.603558	-5.63763
ATP5L	0.164986	-0.0809802	0.95124	0.341485	0.603558	-5.63782
SMAD4	-0.164908	0.119026	-0.950789	0.341714	0.603558	-5.63823
DAXX	-0.164348	0.14658	-0.94756	0.343356	0.604027	-5.64113
BST2	-0.164255	0.0457395	-0.947026	0.343628	0.604027	-5.64161
MRC1	-0.163221	-0.0558175	-0.941061	0.346676	0.605596	-5.64695
PHRF1	-0.163203	0.136947	-0.940962	0.346727	0.605596	-5.64703
ENC1	-0.163026	-0.105511	-0.939936	0.347253	0.605596	-5.64795
BTNL8	0.162832	0.108959	0.938821	0.347825	0.605596	-5.64894
IL5RA	0.161751	0.0290439	0.932587	0.351036	0.607433	-5.65447
GIPR	-0.161649	0.0870893	-0.932001	0.351338	0.607433	-5.65498
KLF5	0.161189	-0.0755317	0.929345	0.352712	0.607433	-5.65732
LST1	0.160706	0.00866108	0.926563	0.354156	0.607433	-5.65977
EMR1	0.160476	0.0117668	0.925235	0.354846	0.607433	-5.66094
HSPB6	0.160389	-0.00462965	0.924736	0.355106	0.607433	-5.66137
AKT3	-0.160215	-0.0314644	-0.92373	0.355629	0.607433	-5.66225
LSP1	0.160027	0.0673441	0.92265	0.356192	0.607433	-5.6632
GBP3	0.159979	-0.00364064	0.922369	0.356338	0.607433	-5.66344
WIPF1	0.159292	-0.0223837	0.918413	0.358405	0.608368	-5.66689
NDUFB9	-0.159129	-0.127718	-0.917469	0.358899	0.608368	-5.66771
TREML1	-0.158971	0.0342652	-0.916557	0.359377	0.608368	-5.66851
SIGLEC14	-0.158494	-0.0675756	-0.913808	0.36082	0.609403	-5.67089
TEX264	0.158197	0.116148	0.912094	0.361721	0.609521	-5.67237
FCRL6	0.157487	0.0751766	0.908005	0.363878	0.611748	-5.6759
UBA52	-0.156706	0.0162773	-0.903498	0.366264	0.614248	-5.67976
CNPY3	0.156452	0.114801	0.902036	0.36704	0.614248	-5.68101
SIGLEC7	-0.15595	0.0307826	-0.89914	0.36858	0.61542	-5.68348
B3GALNT1	0.155506	-0.0457609	0.896579	0.369946	0.615894	-5.68566
INPP5F	-0.155249	0.0242823	-0.8951	0.370736	0.615894	-5.68692
MPZL1	-0.155038	-0.132597	-0.893886	0.371385	0.615894	-5.68795
IGFBP5	-0.154752	-0.131255	-0.892232	0.372271	0.61597	-5.68934
SNURF	0.154183	-0.0571382	0.888951	0.374031	0.617478	-5.69211
LMNB1	-0.153566	0.0268006	-0.885394	0.375946	0.617478	-5.6951
CD40	0.153348	-0.0545265	0.884141	0.376622	0.617478	-5.69615
GAB3	0.153168	0.0229964	0.883101	0.377184	0.617478	-5.69702
FCER1G	-0.1531	-0.0263762	-0.882711	0.377395	0.617478	-5.69735
FAM198B	-0.151689	-0.160722	-0.874572	0.381809	0.621961	-5.70412
KIF11	-0.151681	0.00846952	-0.874531	0.381831	0.621961	-5.70416
LTC4S	0.150713	0.0865394	0.868946	0.384879	0.625534	-5.70877
EZH2	-0.14986	0.0773618	-0.86403	0.387573	0.627235	-5.7128
DAZAP2	0.14984	-0.0404703	0.863916	0.387636	0.627235	-5.7129
HLA-DMB	0.149497	0.0406902	0.861938	0.388724	0.627609	-5.71451
BCL6	-0.148928	0.0380409	-0.858654	0.390533	0.627819	-5.71719
SIGLEC5	-0.148646	0.0402337	-0.857031	0.39143	0.627819	-5.71851
RAB1A	-0.148483	-0.114549	-0.856089	0.391951	0.627819	-5.71927
IL1RN	0.148129	-0.0765104	0.85405	0.393079	0.627819	-5.72093
YBX2	0.148111	0.138242	0.853948	0.393136	0.627819	-5.72101
ABCD1	-0.14636	0.0785199	-0.84385	0.398756	0.63464	-5.72913
HLA-DPB1	0.146241	0.0541697	0.843164	0.399139	0.63464	-5.72968
CCL18	-0.14529	-0.0115482	-0.837682	0.402212	0.638141	-5.73404
CSF2RA	-0.144726	0.00528572	-0.83443	0.404041	0.63933	-5.73662
FKBP4	-0.144522	-0.063116	-0.83325	0.404706	0.63933	-5.73755
DUSP14	-0.143766	0.0506355	-0.828894	0.407166	0.641834	-5.74098
REPS1	0.143262	0.0146459	0.825987	0.408813	0.643048	-5.74326
ALDH9A1	0.142544	0.0991637	0.821848	0.411165	0.645362	-5.74649
APOL3	0.14182	0.109716	0.817675	0.413545	0.64771	-5.74973
ITIH2	-0.13868	0.0548584	-0.799568	0.423963	0.661945	-5.7636
CSF1	-0.138537	-0.0552147	-0.798747	0.424439	0.661945	-5.76422
BRIP1	-0.137641	-0.0136995	-0.793581	0.427441	0.663817	-5.76811
HUNK	-0.137622	0.0450596	-0.793471	0.427505	0.663817	-5.7682
SAMSN1	0.137369	-0.00990972	0.79201	0.428357	0.663817	-5.76929
ENTPD5	0.136926	-0.00730078	0.789456	0.429847	0.664721	-5.77121
FAM49A	-0.136274	0.0204595	-0.785701	0.432045	0.666713	-5.77401
DNAJC12	-0.134626	0.0352801	-0.776196	0.437635	0.67376	-5.78104
HAL	-0.134025	0.0734281	-0.772734	0.439682	0.67376	-5.78358
HOXA1	0.133815	-0.109956	0.771521	0.4404	0.67376	-5.78447
GPR137B	0.13345	-0.011131	0.769419	0.441647	0.67376	-5.786
FUT4	0.133261	0.0619757	0.768328	0.442294	0.67376	-5.7868
HLA-DPA1	0.133105	0.050218	0.767429	0.442828	0.67376	-5.78745
CFHR3	-0.133042	-0.0190653	-0.767063	0.443046	0.67376	-5.78771
BCL2L1	-0.132372	0.142475	-0.763199	0.445347	0.675216	-5.79052
DDX55	-0.132227	-0.147758	-0.762363	0.445845	0.675216	-5.79112
CD86	-0.131258	-0.0438223	-0.756777	0.449185	0.677345	-5.79514
FOSL1	-0.130865	-0.0585441	-0.754514	0.450542	0.677345	-5.79676
CCNA1	-0.130757	0.0603426	-0.753888	0.450919	0.677345	-5.79721
VCAM1	0.130748	-0.0975798	0.753839	0.450947	0.677345	-5.79724
STAB1	-0.129877	-0.0231145	-0.748815	0.45397	0.680491	-5.80082
FCAR	-0.129216	-0.0311405	-0.745007	0.456269	0.682541	-5.80351
ARL1	-0.127106	-0.0647724	-0.732841	0.463657	0.69069	-5.81203
KRT80	-0.126929	0.0224961	-0.73182	0.46428	0.69069	-5.81274
PTGS1	-0.126528	-0.0744024	-0.729505	0.465695	0.69069	-5.81434
CNR1	0.126508	-0.0926468	0.729389	0.465766	0.69069	-5.81442
NUCB2	-0.12632	-0.0382409	-0.728306	0.466428	0.69069	-5.81516
ST8SIA4	0.125302	0.0376833	0.72244	0.470026	0.694615	-5.8192
PTRH2	-0.124182	-0.0111768	-0.71598	0.474005	0.698977	-5.8236
B3GAT1	0.123935	0.0226845	0.714556	0.474885	0.698977	-5.82456
SAV1	-0.123083	-0.0714674	-0.709643	0.477927	0.700844	-5.82788
FGF2	0.123044	-0.0801567	0.70942	0.478066	0.700844	-5.82803
RRAGD	-0.122126	0.0335474	-0.704127	0.481356	0.704259	-5.83157
FZR1	-0.121371	0.0481951	-0.699771	0.484072	0.706822	-5.83447
HDAC9	0.120511	-0.0173693	0.694813	0.487174	0.709938	-5.83774
SP100	0.120205	-0.037933	0.693049	0.48828	0.710138	-5.8389
CXCR1	0.119717	0.0165749	0.690239	0.490045	0.710876	-5.84074
DLL4	0.119529	-0.0484849	0.689155	0.490727	0.710876	-5.84145
TNFRSF11A	0.117214	0.109791	0.675808	0.499164	0.721671	-5.85008
PROK2	0.116453	-0.0102593	0.671421	0.501954	0.723145	-5.85288
STAC	0.116398	-0.0636264	0.671102	0.502157	0.723145	-5.85308
FCGR2B	-0.115173	0.000453037	-0.664041	0.506666	0.728208	-5.85755
LGMN	-0.113542	-0.0879831	-0.654633	0.512706	0.735018	-5.86342
DOCK9	-0.113352	-0.0281097	-0.653541	0.513409	0.735018	-5.8641
RUNX2	-0.11204	-0.0267169	-0.645976	0.518296	0.740448	-5.86875
PLEK	0.111737	0.028072	0.644226	0.51943	0.740448	-5.86982
ALDH3A2	0.111522	0.0348273	0.642989	0.520233	0.740448	-5.87058
HAPLN3	0.109421	0.0197546	0.630875	0.528124	0.750222	-5.87789
AHCYL2	-0.108001	0.0355442	-0.622688	0.533491	0.756381	-5.88275
RRP12	-0.107422	0.0634685	-0.61935	0.535687	0.757383	-5.88471
RTKN2	0.107065	0.0538111	0.617293	0.537043	0.757383	-5.88592
CAPZA1	-0.106597	-0.105595	-0.614593	0.538825	0.757383	-5.88749
KIRREL3	-0.106588	0.0436891	-0.614539	0.538861	0.757383	-5.88752
VNN1	-0.106455	0.0191824	-0.613777	0.539364	0.757383	-5.88797
IVNS1ABP	-0.104879	-0.0878438	-0.604689	0.545387	0.763843	-5.89321
CRTC2	0.10459	0.0419743	0.603019	0.546497	0.763843	-5.89417
KDM4C	-0.104265	0.121912	-0.601145	0.547745	0.763843	-5.89523
CLEC4A	0.104163	-0.0378658	0.600562	0.548133	0.763843	-5.89557
EGR3	0.103279	0.0522389	0.59546	0.551537	0.767129	-5.89846
CSTB	0.102228	-0.095477	0.589404	0.555591	0.771304	-5.90186
CDC5L	0.101302	-0.0404612	0.584063	0.559179	0.773234	-5.90482
FST	-0.100891	-0.218504	-0.581696	0.560773	0.773234	-5.90613
EMR4P	0.10072	0.113269	0.580709	0.561438	0.773234	-5.90667
CENPF	-0.100581	-0.00168409	-0.579909	0.561977	0.773234	-5.90711
CLCN5	-0.10051	-0.00118874	-0.579496	0.562256	0.773234	-5.90734
HS2ST1	0.0980162	-0.108951	0.56512	0.571994	0.785152	-5.91513
HIVEP2	0.0974937	-0.0917534	0.562107	0.574044	0.785502	-5.91674
ASGR2	-0.0973924	0.134809	-0.561523	0.574442	0.785502	-5.91705
CCL5	0.0969488	0.0204987	0.558966	0.576186	0.785502	-5.91841
ADAM28	0.0968602	0.0550914	0.558455	0.576535	0.785502	-5.91868
SIGLEC1	-0.0964208	0.0494044	-0.555921	0.578266	0.786243	-5.92002
S100A4	-0.0961255	-0.0697016	-0.554219	0.57943	0.786243	-5.92091
PTGS2	0.095906	-0.129357	0.552953	0.580297	0.786243	-5.92158
HELLS	0.095532	-0.0106378	0.550797	0.581774	0.78679	-5.9227
SPCS3	0.0950731	-0.00933685	0.548151	0.583589	0.787522	-5.92408
EXO1	-0.0948523	-0.0203025	-0.546878	0.584464	0.787522	-5.92474
CD4	0.094545	0.0208309	0.545106	0.585682	0.787715	-5.92566
AQP3	-0.0941015	0.00303503	-0.542549	0.587441	0.788635	-5.92698
PDCD6	-0.0937569	0.0570075	-0.540563	0.58881	0.789027	-5.92799
HSPA4	-0.0932662	-0.134518	-0.537733	0.590762	0.790199	-5.92944
IFT80	-0.092511	0.0483389	-0.533379	0.593772	0.792135	-5.93165
TFEC	-0.092361	-0.000470929	-0.532514	0.594371	0.792135	-5.93209
MDH1	-0.0918372	-0.0479937	-0.529494	0.596464	0.793194	-5.9336
IGSF6	0.0916205	-0.0232011	0.528245	0.597331	0.793194	-5.93423
CDC25C	-0.090359	0.00158764	-0.520972	0.602387	0.798066	-5.93784
IL10RB	-0.0897931	0.0548568	-0.517709	0.604662	0.798066	-5.93945
HSD11B1	-0.0892212	-0.0851173	-0.514412	0.606965	0.798066	-5.94106
ADAMTS3	-0.0888357	0.0412849	-0.512189	0.60852	0.798066	-5.94214
KIR2DL3	-0.0887867	-0.0575171	-0.511907	0.608717	0.798066	-5.94228
CDHR1	0.0886573	0.0221655	0.51116	0.60924	0.798066	-5.94264
STEAP4	0.0884692	0.10686	0.510076	0.609999	0.798066	-5.94317
DDX17	-0.0882419	0.0795722	-0.508766	0.610918	0.798066	-5.9438
FAM179A	0.0881717	0.0378578	0.508361	0.611202	0.798066	-5.94399
LRRC32	-0.0880023	-0.090208	-0.507384	0.611887	0.798066	-5.94446
IL32	-0.0871891	-0.00962618	-0.502695	0.61518	0.800936	-5.94671
DGKH	0.085863	-0.13603	0.49505	0.620566	0.806516	-5.95032
MEIS3P1	0.0851194	-0.0318953	0.490762	0.623596	0.80723	-5.95232
ESCO2	-0.0850447	0.0386608	-0.490332	0.6239	0.80723	-5.95252
BACH2	-0.084865	0.0340581	-0.489295	0.624634	0.80723	-5.953
GLIPR1	0.0842439	-0.0981565	0.485715	0.627171	0.80723	-5.95466
CASQ1	0.0839166	-0.0138938	0.483828	0.628509	0.80723	-5.95552
CD97	0.0835317	0.100788	0.481608	0.630085	0.80723	-5.95654
CD200	0.0834293	-0.108814	0.481018	0.630505	0.80723	-5.95681
MICA	0.0833455	0.0566906	0.480535	0.630848	0.80723	-5.95703
ITGB2	-0.0830915	0.0270293	-0.47907	0.63189	0.80723	-5.95769
NTRK1	0.0830333	-0.0791947	0.478735	0.632128	0.80723	-5.95784
CASP5	-0.0817561	0.014778	-0.471371	0.637377	0.812517	-5.96116
DCAF12	-0.0810304	0.162961	-0.467187	0.640367	0.814912	-5.96302
DLC1	0.0803403	-0.12903	0.463208	0.643216	0.817119	-5.96477
C1orf54	0.0799293	-0.0561169	0.460839	0.644915	0.81752	-5.96581
RAET1E	-0.0796131	0.0241289	-0.459015	0.646224	0.81752	-5.9666
RGS16	0.0794411	-0.0747375	0.458024	0.646936	0.81752	-5.96703
ADAM8	-0.0789958	-0.00330461	-0.455457	0.648782	0.81752	-5.96814
MGAM	-0.0787863	0.0875209	-0.454248	0.649651	0.81752	-5.96866
RAB38	0.0786483	-0.14497	0.453453	0.650224	0.81752	-5.96901
STAT5B	0.0783525	-0.000814809	0.451747	0.651452	0.817661	-5.96974
CCNA2	-0.0771679	-0.0163061	-0.444917	0.65638	0.821253	-5.97264
SLC7A7	-0.0771262	-0.0322291	-0.444677	0.656554	0.821253	-5.97274
DYRK2	0.0762687	0.0563949	0.439733	0.660131	0.824321	-5.97481
DEPDC5	0.0743752	0.036167	0.428816	0.668058	0.831948	-5.9793
NAA16	0.0742676	-0.0994967	0.428195	0.66851	0.831948	-5.97955
GPRC5C	0.0728007	-0.0936328	0.419738	0.674678	0.838201	-5.98295
TNIP2	-0.071646	0.0630215	-0.413081	0.679548	0.842094	-5.98558
LDB3	0.0711889	0.0243111	0.410445	0.68148	0.842094	-5.9866
HNMT	0.0711445	-0.15543	0.410189	0.681668	0.842094	-5.9867
CFLAR	0.07097	0.119341	0.409183	0.682406	0.842094	-5.98709
MAK	-0.0704606	0.062926	-0.406246	0.684563	0.843335	-5.98823
DAB2	-0.0693736	-0.0322977	-0.399979	0.689173	0.845167	-5.99062
USP9Y	-0.0692595	-0.0514874	-0.399321	0.689658	0.845167	-5.99087
AHCYL1	-0.0690657	-0.0447528	-0.398203	0.690481	0.845167	-5.99129
ARHGAP10	-0.0688755	-0.0767139	-0.397107	0.691289	0.845167	-5.99171
NCOA4	0.0682936	-0.0633549	0.393752	0.693765	0.845167	-5.99296
COL23A1	-0.0682393	0.0237775	-0.393439	0.693996	0.845167	-5.99308
PDIA4	0.0682101	0.00478926	0.393271	0.694121	0.845167	-5.99314
OSBPL1A	-0.067743	-0.0370739	-0.390577	0.696111	0.846184	-5.99414
NCAM1	-0.0659536	0.0302317	-0.38026	0.703753	0.851954	-5.99791
F13A1	-0.0659018	-0.0356733	-0.379962	0.703974	0.851954	-5.99802
CSE1L	0.0655396	-0.0798977	0.377873	0.705525	0.851954	-5.99877
PSMC4	0.0648646	0.0416336	0.373982	0.708419	0.851954	-6.00015
IGF1	0.0647879	-0.0215421	0.373539	0.708748	0.851954	-6.00031
CD84	-0.0647451	0.0316716	-0.373293	0.708931	0.851954	-6.00039
CD53	0.0647307	0.0189043	0.37321	0.708993	0.851954	-6.00042
CSTA	0.062871	-0.074149	0.362488	0.716988	0.860151	-6.00416
LILRA5	0.0611299	0.0313159	0.352449	0.724502	0.866854	-6.00756
LCORL	0.0609397	0.0363693	0.351352	0.725325	0.866854	-6.00793
MNDA	0.0607551	0.00127389	0.350288	0.726123	0.866854	-6.00828
SH3KBP1	0.0600761	-0.0136685	0.346373	0.729063	0.867614	-6.00957
CYTH1	-0.0600612	0.079692	-0.346287	0.729128	0.867614	-6.0096
HTR2B	-0.0594064	-0.0678074	-0.342512	0.731966	0.869581	-6.01083
PDCD1LG2	-0.0586356	-0.0303845	-0.338068	0.735313	0.870814	-6.01226
MOCOS	0.058558	-0.00711537	0.337621	0.73565	0.870814	-6.01241
CD300LB	0.058172	0.036127	0.335395	0.737328	0.870814	-6.01312
AIM2	0.0580734	-0.0582673	0.334826	0.737757	0.870814	-6.0133
TMBIM6	0.0569524	-0.0620491	0.328363	0.742638	0.873861	-6.01533
CD300E	0.0569331	-0.0209583	0.328252	0.742722	0.873861	-6.01536
IL4R	-0.0556501	-0.0302088	-0.320855	0.748321	0.879037	-6.01764
CMKLR1	-0.0544815	-0.021234	-0.314117	0.753433	0.882936	-6.01966
LILRB5	0.0543408	0.0258882	0.313306	0.754049	0.882936	-6.0199
TNFRSF10C	-0.0539243	0.0473956	-0.310905	0.755874	0.882988	-6.02061
ATP5A1	0.0537808	0.066976	0.310077	0.756503	0.882988	-6.02086
GLUD1	0.053083	0.0639183	0.306054	0.759564	0.885152	-6.02203
UQCRB	-0.0516263	-0.19419	-0.297655	0.765967	0.891196	-6.02443
RBMS3	0.0508256	-0.096611	0.293039	0.769493	0.892987	-6.02572
FPR1	-0.0500364	0.00230422	-0.288489	0.772973	0.892987	-6.02698
CSRP2	0.0497932	-0.0982504	0.287086	0.774047	0.892987	-6.02736
FPR2	-0.0496514	-0.0480227	-0.286269	0.774673	0.892987	-6.02758
ELMOD3	0.0495595	0.0602307	0.285739	0.775078	0.892987	-6.02772
TMED2	-0.0494349	-0.174601	-0.285021	0.775629	0.892987	-6.02792
ATP10D	-0.0493432	-0.0596374	-0.284492	0.776034	0.892987	-6.02806
ABTB1	-0.0485522	0.153965	-0.279932	0.779531	0.895605	-6.02928
HAVCR1	0.0477584	-0.149597	0.275355	0.783044	0.896695	-6.03048
CCL4	-0.0477105	-0.000802619	-0.275078	0.783257	0.896695	-6.03056
AKR7A3	0.0474841	0.141791	0.273773	0.78426	0.896695	-6.03089
CD72	-0.0471954	0.0961374	-0.272108	0.785539	0.896695	-6.03133
AMPD2	-0.0469571	0.00798077	-0.270735	0.786596	0.896695	-6.03168
ACTR3	0.0464482	-0.116192	0.2678	0.788853	0.897814	-6.03243
CD70	-0.0461838	0.00746563	-0.266276	0.790027	0.897814	-6.03281
FYN	0.0450388	0.011729	0.259674	0.795116	0.901409	-6.03446
CDK5R1	-0.0448418	-0.0354088	-0.258539	0.795992	0.901409	-6.03474
VNN3	0.0446422	-0.00207906	0.257388	0.79688	0.901409	-6.03502
PARVG	0.0438838	0.0635942	0.253015	0.800257	0.903363	-6.03607
SLC15A3	-0.0437009	0.0453628	-0.251961	0.801072	0.903363	-6.03633
TIPIN	0.0421559	-0.0297243	0.243053	0.807965	0.909736	-6.03841
S100A12	-0.0412849	-0.00842918	-0.238031	0.811858	0.912153	-6.03956
PTGER2	0.0411188	-0.072915	0.237073	0.8126	0.912153	-6.03977
FUT5	-0.0404668	0.0175267	-0.233314	0.815518	0.914029	-6.04061
SLA	0.0400746	0.0396864	0.231053	0.817274	0.914598	-6.04111
NUF2	-0.0395556	0.00989962	-0.228061	0.819599	0.914818	-6.04176
BZW2	0.0394737	0.0953365	0.227588	0.819967	0.914818	-6.04186
CLEC7A	0.0387141	-0.0316065	0.223209	0.823373	0.915782	-6.0428
CDH3	-0.0386698	-0.0891032	-0.222954	0.823572	0.915782	-6.04285
CD33	-0.0384383	0.00802662	-0.221619	0.824611	0.915782	-6.04313
CYBB	0.0381135	-0.0116332	0.219747	0.826069	0.915782	-6.04352
GPX1	0.0373054	0.00696352	0.215087	0.8297	0.915782	-6.04448
FGF7	0.0372114	-0.116178	0.214545	0.830122	0.915782	-6.04459
C1orf162	-0.0371714	-0.0103359	-0.214315	0.830302	0.915782	-6.04464
ZCRB1	-0.0370549	-0.191018	-0.213643	0.830826	0.915782	-6.04478
KIR3DL1	-0.0351536	-0.0781374	-0.202681	0.839385	0.921603	-6.04694
CYP27B1	0.0351325	-0.0260959	0.202559	0.83948	0.921603	-6.04696
CSNK2A2	0.034972	-0.0598015	0.201634	0.840203	0.921603	-6.04714
FAM134B	0.0347653	0.138763	0.200442	0.841135	0.921603	-6.04737
PRDX1	-0.0344521	0.0321739	-0.198636	0.842548	0.921772	-6.04771
IFITM2	0.0336757	0.00581385	0.19416	0.846051	0.924226	-6.04854
LONRF3	-0.0323475	0.0821694	-0.186502	0.852052	0.929396	-6.04992
FES	-0.0320183	0.0231837	-0.184604	0.85354	0.929636	-6.05025
TLR8	0.0315593	-0.0181427	0.181958	0.855616	0.930434	-6.05071
GRB2	0.0312951	0.0296158	0.180435	0.856812	0.930434	-6.05097
F11R	-0.0308574	0.0197031	-0.177911	0.858793	0.931206	-6.0514
MBP	0.0284456	0.0735559	0.164006	0.869727	0.940001	-6.05365
GRIN1	-0.028137	0.0400032	-0.162226	0.871128	0.940001	-6.05393
CCL20	0.0276901	-0.072453	0.159649	0.873158	0.940001	-6.05432
EXOSC9	-0.0276798	-0.00637104	-0.15959	0.873204	0.940001	-6.05433
PSAT1	-0.0273933	0.0911024	-0.157938	0.874506	0.940001	-6.05458
KNTC1	-0.0271243	-0.00212819	-0.156387	0.875728	0.940001	-6.05481
GSTA4	0.0265833	-0.0394612	0.153268	0.878187	0.940001	-6.05527
CPM	-0.0265566	0.0867058	-0.153114	0.878308	0.940001	-6.05529
KRT23	0.0263771	-0.00267425	0.152079	0.879125	0.940001	-6.05544
CHST12	-0.0262444	0.0806478	-0.151314	0.879728	0.940001	-6.05555
CSF2	0.0256084	-0.114368	0.147647	0.882621	0.940374	-6.05607
HIGD1A	-0.0256037	-0.0716819	-0.14762	0.882643	0.940374	-6.05607
BBS12	0.0242496	-0.0562185	0.139813	0.888808	0.945568	-6.05714
RARA	0.0227772	0.0553943	0.131324	0.89552	0.950385	-6.05823
MICB	0.0226873	-0.0324251	0.130806	0.895929	0.950385	-6.05829
GATA2	-0.0207948	0.0350309	-0.119894	0.904567	0.956299	-6.05959
MS4A6A	-0.020736	0.00825915	-0.119555	0.904836	0.956299	-6.05962
SEC14L1	-0.0206086	-0.042538	-0.118821	0.905418	0.956299	-6.05971
ABHD3	0.0200677	0.0448015	0.115702	0.907889	0.957362	-6.06005
ALCAM	-0.0198166	0.0218918	-0.114254	0.909037	0.957362	-6.06021
CSF3R	-0.0192948	0.112518	-0.111246	0.911422	0.957651	-6.06053
ZEB2	0.0190827	-0.0712894	0.110023	0.912391	0.957651	-6.06066
MINPP1	0.0188992	-0.0872514	0.108965	0.91323	0.957651	-6.06077
CCL23	-0.0175637	0.039255	-0.101265	0.91934	0.960927	-6.06154
DHFR	0.0173611	0.113376	0.100097	0.920268	0.960927	-6.06165
SIGLEC10	-0.0173568	0.0139596	-0.100072	0.920287	0.960927	-6.06165
KLHL7	0.0165615	-0.0585295	0.0954867	0.923928	0.963356	-6.06208
CD300LF	-0.016205	0.0545881	-0.0934309	0.925561	0.963688	-6.06226
AIF1	-0.0140333	-0.0365686	-0.0809098	0.935514	0.972669	-6.06329
LAIR2	0.0131458	0.0248257	0.0757929	0.939584	0.974526	-6.06367
GZMH	0.013064	0.00587852	0.0753213	0.939959	0.974526	-6.06371
PHLDA1	0.0121792	-0.140974	0.0702204	0.944018	0.977352	-6.06406
CHRM3	-0.0116699	0.000944604	-0.0672839	0.946356	0.978341	-6.06425
TIMM13	-0.0113897	-0.0831829	-0.065668	0.947642	0.978341	-6.06435
CD55	0.0108532	-0.000802569	0.062575	0.950105	0.979504	-6.06454
CETN3	-0.0101194	-0.140015	-0.0583439	0.953475	0.979789	-6.06478
THUMPD2	0.00978532	-0.133768	0.056418	0.955009	0.979789	-6.06489
IFI16	0.00926333	-0.0238812	0.0534084	0.957407	0.979789	-6.06504
TRADD	0.00911994	0.0780169	0.0525817	0.958065	0.979789	-6.06509
DAPK2	-0.00887227	0.107398	-0.0511537	0.959203	0.979789	-6.06516
EVI5	0.0087874	-0.0973483	0.0506644	0.959593	0.979789	-6.06518
FBXO30	-0.0085738	-0.0849528	-0.0494329	0.960574	0.979789	-6.06524
CD101	-0.00824209	0.0253925	-0.0475204	0.962099	0.979789	-6.06533
ELMO2	-0.00817391	0.0799668	-0.0471273	0.962412	0.979789	-6.06534
FCGR3B	-0.00648168	-0.0150984	-0.0373706	0.97019	0.98546	-6.06573
IL18BP	-0.00616515	0.030636	-0.0355457	0.971645	0.98546	-6.0658
CTBS	-0.00590014	-0.0226943	-0.0340177	0.972863	0.98546	-6.06585
GEMIN6	-0.00579208	-0.0125817	-0.0333947	0.97336	0.98546	-6.06587
ATHL1	-0.00521599	-0.00424565	-0.0300732	0.976009	0.986185	-6.06597
KIAA0226	0.00505109	0.156736	0.0291225	0.976767	0.986185	-6.06599
COX7A2L	-0.00362665	-0.0102536	-0.0209097	0.983318	0.991433	-6.06619
TRIB2	0.00278793	0.00730735	0.016074	0.987175	0.993955	-6.06627
FERMT3	-0.0021364	0.0473406	-0.0123176	0.990172	0.994771	-6.06632
ISM2	0.00193982	0.0426884	0.0111842	0.991077	0.994771	-6.06634
RAB27B	-0.00172668	0.042276	-0.0099553	0.992057	0.994771	-6.06635
CCL13	0.000781081	-0.0751869	0.00450338	0.996407	0.997768	-6.06639
TSLP	0.00021099	-0.119061	0.00121648	0.999029	0.999029	-6.06639

## Sheet: TCGA BLCA
	logFC	AveExpr	t	P.Value	adj.P.Val	B
CD109	1.06995	-0.0201728	10.5833	3.33437e-25	2.11732e-22	46.3808
ANXA2P2	0.943891	0.0118725	9.25141	8.37178e-20	2.65804e-17	34.2048
RALB	0.883633	-0.0130159	8.60681	2.05185e-17	4.34308e-15	28.8282
ANXA5	0.797949	-0.0301197	7.74232	1.90081e-14	2.72083e-12	22.1668
PDCD1LG2	0.796829	-0.0135551	7.72643	2.14239e-14	2.72083e-12	22.0503
EMP3	0.778679	-0.0670246	7.69826	2.64692e-14	2.80133e-12	21.8444
LAMP2	0.788324	-0.00259789	7.62929	4.42968e-14	4.01835e-12	21.3432
CLTB	0.75305	-0.00814807	7.32399	4.11903e-13	3.26948e-11	19.1745
DPYD	0.747196	-0.0430699	7.26219	6.40546e-13	4.51941e-11	18.7454
ST3GAL6	0.746426	-0.0149011	7.23468	7.78837e-13	4.94562e-11	18.5554
NRP2	0.722431	-0.0649334	7.05736	2.70241e-12	1.49738e-10	17.3473
AXL	0.721505	-0.071562	7.05072	2.82969e-12	1.49738e-10	17.3026
PLAU	0.721852	0.0440817	7.03581	3.13755e-12	1.53257e-10	17.2024
ATP10D	0.717772	-0.0287528	6.94895	5.70391e-12	2.58713e-10	16.6223
EMP1	0.701819	-0.0729773	6.88163	9.02324e-12	3.81984e-10	16.1775
HDAC9	0.699029	-0.0472381	6.78069	1.78162e-11	6.67051e-10	15.5179
FCGR2A	0.701747	-0.000447241	6.78034	1.7858e-11	6.67051e-10	15.5156
LGALS1	0.698517	-0.0381411	6.7663	1.96152e-11	6.91981e-10	15.4246
AHNAK	0.675496	-0.0642933	6.59027	6.2729e-11	2.09647e-09	14.2985
MFAP3L	-0.6785	-0.0113844	-6.56973	7.17158e-11	2.27698e-09	14.1689
CHST15	0.680248	-0.0264334	6.55783	7.74848e-11	2.34299e-09	14.094
CASQ1	-0.670712	-0.00209689	-6.47397	1.33197e-10	3.84454e-09	13.5698
ADCY9	0.654214	-0.0944535	6.44123	1.64289e-10	4.5358e-09	13.3668
SAV1	0.661563	-0.0413586	6.42696	1.79967e-10	4.61637e-09	13.2787
CDA	0.664809	0.00513332	6.42142	1.86442e-10	4.61637e-09	13.2445
TREM1	0.661729	0.0176931	6.41121	1.98969e-10	4.61637e-09	13.1816
CSF1R	0.661952	-0.0578459	6.41035	2.00057e-10	4.61637e-09	13.1763
L1CAM	0.660962	-0.0553393	6.40763	2.03557e-10	4.61637e-09	13.1595
GFPT2	0.656628	-0.0491921	6.3711	2.56669e-10	5.62017e-09	12.9354
SIRPA	0.655444	-0.0377234	6.34192	3.08644e-10	6.53297e-09	12.7571
FN1	0.652483	-0.0208244	6.28614	4.38115e-10	8.97428e-09	12.4186
LRRC42	0.651683	0.0167433	6.27086	4.81997e-10	9.56464e-09	12.3264
DPP4	0.645812	-0.0266915	6.23519	6.01864e-10	1.15813e-08	12.1118
GLIPR1	0.636497	-0.0561516	6.19071	7.92615e-10	1.46813e-08	11.846
FURIN	0.643312	0.00133726	6.18735	8.09204e-10	1.46813e-08	11.826
FPR1	0.636039	-0.0237109	6.14624	1.04193e-09	1.80053e-08	11.5819
GPT2	-0.627924	0.0667724	-6.14511	1.04913e-09	1.80053e-08	11.5753
DAPK1	-0.632234	0.0110926	-6.11666	1.24855e-09	2.07402e-08	11.4073
IL32	0.632994	0.0177867	6.11338	1.27381e-09	2.07402e-08	11.388
CLEC5A	0.625351	0.066264	6.10564	1.33533e-09	2.11983e-08	11.3425
RUNX2	0.62619	0.0407869	6.09873	1.39274e-09	2.15705e-08	11.3019
AMT	-0.6271	-0.040819	-6.05964	1.76571e-09	2.66959e-08	11.073
DUSP14	0.625482	-0.0137668	6.03582	2.03899e-09	3.01107e-08	10.9342
COL5A3	0.625751	-0.0185585	6.02576	2.16637e-09	3.07215e-08	10.8757
C3AR1	0.626471	-0.0250374	6.02494	2.17711e-09	3.07215e-08	10.871
DAB1	-0.624454	-0.03498	-6.01663	2.28872e-09	3.15943e-08	10.8228
DDX17	-0.615894	-0.0135276	-5.94041	3.6103e-09	4.79958e-08	10.3834
FCER1G	0.617287	-0.0114393	5.93958	3.62803e-09	4.79958e-08	10.3787
CREB5	0.598574	-0.0942442	5.90363	4.48994e-09	5.8186e-08	10.1733
MMD	0.604008	-0.0107076	5.82147	7.27542e-09	9.23978e-08	9.70847
CCDC88A	0.602385	-0.037324	5.8126	7.66179e-09	9.53968e-08	9.65866
MMP15	-0.597755	0.015455	-5.79725	8.37839e-09	1.02313e-07	9.5726
SLC6A4	-0.598938	0.00903098	-5.7821	9.14906e-09	1.09616e-07	9.48792
FCGR1A	0.590276	0.0439205	5.71276	1.36513e-08	1.58639e-07	9.10292
CD59	0.59484	-0.0262036	5.71162	1.37403e-08	1.58639e-07	9.09667
RNF128	-0.580499	0.0327593	-5.68817	1.57158e-08	1.72873e-07	8.9675
C1QC	0.591607	-0.0319409	5.68806	1.5726e-08	1.72873e-07	8.96687
BACH2	0.586695	-0.0330033	5.68735	1.579e-08	1.72873e-07	8.96297
TREM2	0.587294	0.0308641	5.64443	2.01636e-08	2.17015e-07	8.72792
CD14	0.584559	-0.0302347	5.6334	2.14666e-08	2.27189e-07	8.66774
FCGR3A	0.585251	0.0123825	5.61827	2.33851e-08	2.43435e-07	8.58548
CD86	0.577989	-0.00598053	5.57609	2.96598e-08	3.03774e-07	8.35714
CYTH1	0.571461	-0.0158623	5.55515	3.33549e-08	3.31515e-07	8.24438
CSF1	0.571384	-0.0483402	5.554	3.35709e-08	3.31515e-07	8.23818
C1QB	0.577316	-0.0363659	5.55207	3.39347e-08	3.31515e-07	8.22783
SIGLEC10	0.57436	-0.0066871	5.51544	4.16276e-08	3.96122e-07	8.03167
ADAMTS12	0.571989	0.0243385	5.51472	4.17956e-08	3.96122e-07	8.0278
CLEC4A	0.57163	0.0110883	5.50356	4.44694e-08	4.15266e-07	7.96828
OFD1	-0.56871	0.0425101	-5.49062	4.77752e-08	4.39671e-07	7.89946
UPK3A	-0.570073	0.000620099	-5.48729	4.86661e-08	4.41471e-07	7.88173
PDPN	0.567918	-0.0218124	5.4824	5.00009e-08	4.41804e-07	7.85577
CD151	0.568907	-0.00609047	5.48206	5.00943e-08	4.41804e-07	7.85398
PTGS1	0.555589	-0.0911728	5.47916	5.09048e-08	4.42802e-07	7.83858
CREB3L4	-0.564244	0.0610059	-5.47284	5.2713e-08	4.52334e-07	7.80509
CSF2RA	0.568698	-0.0223439	5.45828	5.71204e-08	4.8362e-07	7.72805
CEBPA	-0.565209	0.00520066	-5.44546	6.12977e-08	5.12158e-07	7.66034
ITGB2	0.563797	-0.0346524	5.41636	7.19047e-08	5.9298e-07	7.50728
SAMSN1	0.559096	-0.0340009	5.41005	7.44262e-08	6.05906e-07	7.47423
SLC15A3	0.563686	-0.0156866	5.39842	7.93084e-08	6.37479e-07	7.41332
DEPDC5	-0.560151	-0.0022704	-5.38419	8.5699e-08	6.80236e-07	7.33902
HK3	0.558479	-0.00757167	5.36671	9.42384e-08	7.38783e-07	7.24798
CD209	0.554132	-0.0541203	5.36215	9.65988e-08	7.48052e-07	7.22428
IFI16	0.555947	-0.00253546	5.34483	1.061e-07	8.11729e-07	7.13438
CALD1	0.545939	-0.0745112	5.32197	1.20027e-07	9.07344e-07	7.01622
LILRA5	0.550306	-0.0276202	5.30271	1.33125e-07	9.94519e-07	6.91702
PELO	0.550718	-0.0294459	5.29429	1.39274e-07	1.02836e-06	6.87378
SIGLEC9	0.551072	-0.00529721	5.28418	1.4702e-07	1.07308e-06	6.82195
ITGB1	0.542957	-0.0476309	5.24654	1.79708e-07	1.29675e-06	6.62977
CD300LF	0.545562	0.0184673	5.23808	1.87971e-07	1.34114e-06	6.58674
SLC7A7	0.542586	-0.024119	5.21761	2.0951e-07	1.46687e-06	6.48294
ENPP1	0.538315	-0.0597782	5.2163	2.10974e-07	1.46687e-06	6.47628
RBMS3	0.531433	-0.0965574	5.21491	2.12523e-07	1.46687e-06	6.46928
SIGLEC1	0.537899	-0.0487474	5.19285	2.38775e-07	1.63035e-06	6.35786
OGT	-0.53946	0.0374543	-5.18995	2.42449e-07	1.63782e-06	6.34326
AIF1	0.536219	-0.0253162	5.17575	2.61242e-07	1.7462e-06	6.27187
IFITM2	0.532128	-0.0366158	5.14737	3.03127e-07	2.00506e-06	6.12969
HAPLN3	0.533636	0.0282436	5.14498	3.06934e-07	2.00931e-06	6.11776
MAN1B1	0.533414	0.0336912	5.13266	3.27319e-07	2.12089e-06	6.0563
SLA	0.531222	-0.0380637	5.11069	3.6696e-07	2.35373e-06	5.94706
KRT86	0.527132	0.0425726	5.09675	3.94468e-07	2.50487e-06	5.878
ITGB4	0.526982	0.0348251	5.08045	4.2919e-07	2.69837e-06	5.79741
MNDA	0.525419	-0.0117343	5.05063	5.00439e-07	3.11548e-06	5.65075
WIPF1	0.519781	-0.0693285	5.0435	5.19111e-07	3.20035e-06	5.61577
CYBB	0.52236	-0.0379756	5.02035	5.84463e-07	3.5686e-06	5.50259
CD53	0.517396	-0.0277482	4.9829	7.07306e-07	4.2609e-06	5.32058
NRP1	0.518169	-0.0447494	4.98179	7.11269e-07	4.2609e-06	5.31525
MS4A6A	0.516772	-0.0353803	4.96856	7.60613e-07	4.51392e-06	5.25127
AIM2	0.515146	0.0258699	4.96134	7.88928e-07	4.6386e-06	5.21642
ADAM12	0.515549	0.0149394	4.95393	8.1903e-07	4.77141e-06	5.18071
CD47	0.513208	0.0111306	4.94769	8.45223e-07	4.87924e-06	5.15069
SORL1	-0.514733	-0.0211192	-4.93567	8.98012e-07	5.13728e-06	5.09294
FUCA1	-0.512071	0.000246803	-4.92483	9.48326e-07	5.37667e-06	5.04097
DBNL	0.51079	-0.0198853	4.90717	1.03613e-06	5.82252e-06	4.95658
LRP1	0.501928	-0.0878399	4.88078	1.18214e-06	6.58472e-06	4.83099
IL4R	0.504729	-0.0317828	4.83054	1.51672e-06	8.37494e-06	4.59368
CD84	0.503368	-0.0227925	4.8125	1.65775e-06	9.04548e-06	4.50906
CD33	0.500226	-0.0267873	4.81141	1.66665e-06	9.04548e-06	4.50397
B3GAT1	-0.502752	-0.0109003	-4.80446	1.72461e-06	9.28076e-06	4.47144
TNFAIP2	-0.496418	0.0497482	-4.78209	1.92455e-06	1.02697e-05	4.36709
SPP1	0.491939	0.0661314	4.77994	1.94493e-06	1.02919e-05	4.35707
CCL4	0.494627	-0.0203157	4.76748	2.06696e-06	1.08473e-05	4.29919
GATA3	-0.486451	0.0590025	-4.74558	2.29961e-06	1.19693e-05	4.19778
ALDH1A2	-0.491613	-0.027933	-4.73343	2.4393e-06	1.25931e-05	4.14173
ST8SIA4	0.492047	0.00203699	4.73008	2.47926e-06	1.26962e-05	4.12629
IL21R	0.491701	0.000206681	4.72126	2.58733e-06	1.30647e-05	4.08574
KANK2	0.473504	-0.115798	4.72086	2.59237e-06	1.30647e-05	4.08389
HLA-DPA1	0.488055	-0.0161045	4.68333	3.10645e-06	1.55323e-05	3.91203
ELMOD3	-0.486387	0.038786	-4.67949	3.16415e-06	1.56972e-05	3.89456
C1orf162	0.484294	-0.0241483	4.66291	3.42578e-06	1.68633e-05	3.81912
LIPA	0.487977	-0.00296169	4.66032	3.46852e-06	1.69092e-05	3.80735
CCL21	0.484101	-0.0401592	4.65913	3.48835e-06	1.69092e-05	3.80194
S100A8	0.482193	0.022214	4.65352	3.58313e-06	1.7237e-05	3.77649
TNFRSF1A	0.486832	-0.00812164	4.65037	3.63733e-06	1.72551e-05	3.76224
SFXN3	0.486555	-0.00215454	4.65015	3.64123e-06	1.72551e-05	3.76122
SETD7	0.47445	-0.0842749	4.63131	3.98316e-06	1.87356e-05	3.67604
ASB2	0.464818	-0.103442	4.60182	4.58088e-06	2.13887e-05	3.54341
VNN1	0.478608	-0.00738767	4.58816	4.88599e-06	2.26468e-05	3.48226
BIRC3	0.475738	-0.0219546	4.57866	5.10978e-06	2.35124e-05	3.4398
MYC	0.470822	-0.0631549	4.56574	5.42968e-06	2.46901e-05	3.38224
KLHL21	0.468167	-0.071063	4.5652	5.44349e-06	2.46901e-05	3.37983
VNN2	0.473538	-0.036338	4.55957	5.58917e-06	2.51711e-05	3.3548
CD96	-0.472147	0.0069094	-4.55097	5.81897e-06	2.58959e-05	3.31661
LILRB5	0.468926	-0.075789	4.55027	5.8381e-06	2.58959e-05	3.3135
ERBB3	-0.464776	0.0534686	-4.54902	5.87246e-06	2.58959e-05	3.30794
CMKLR1	0.471121	-0.0367465	4.53035	6.40748e-06	2.78729e-05	3.22533
GPR27	-0.471249	-0.00422141	-4.53031	6.40857e-06	2.78729e-05	3.22517
HRH1	0.468848	-0.0113921	4.50917	7.07112e-06	3.05453e-05	3.132
FSTL1	0.467633	-0.0492238	4.5042	7.2362e-06	3.10472e-05	3.11015
GNLY	0.470093	0.0179767	4.48956	7.74356e-06	3.30011e-05	3.04599
ARL1	-0.468283	-0.00863476	-4.48074	8.06579e-06	3.41452e-05	3.0074
RNF141	0.463598	-0.0341014	4.46963	8.48998e-06	3.57029e-05	2.9589
MRC1	0.463811	-0.0589493	4.46479	8.68114e-06	3.61589e-05	2.93783
IL2RB	0.46518	-0.00482337	4.46401	8.71231e-06	3.61589e-05	2.93444
ITGAM	0.464961	-0.0310717	4.46246	8.77501e-06	3.61827e-05	2.92765
CCNA1	0.464356	-0.0139809	4.44787	9.3831e-06	3.84404e-05	2.86427
CCR7	-0.463639	0.0096537	-4.44433	9.53666e-06	3.88191e-05	2.84892
DUSP2	-0.454233	-0.0597889	-4.43297	1.00459e-05	4.05841e-05	2.79972
STEAP4	0.46115	-0.0424825	4.43183	1.00981e-05	4.05841e-05	2.79482
PDCD1	0.46045	-0.0161237	4.42278	1.05243e-05	4.2031e-05	2.75573
TAGAP	0.458674	-0.0445626	4.41505	1.0902e-05	4.32672e-05	2.7224
ITGA4	0.457808	-0.0460649	4.39639	1.1868e-05	4.67076e-05	2.64216
ALOX15	-0.456793	0.0382262	-4.3955	1.1916e-05	4.67076e-05	2.63835
FERMT3	0.454339	-0.0497341	4.38548	1.24698e-05	4.81423e-05	2.59543
HLA-DMB	0.457763	-0.0157257	4.38516	1.24879e-05	4.81423e-05	2.59405
HLA-E	0.457149	-0.0113523	4.38478	1.25094e-05	4.81423e-05	2.59243
GPRC5C	-0.453895	0.000872697	-4.35911	1.40474e-05	5.37354e-05	2.48291
SP100	0.454943	-0.00578635	4.34268	1.51249e-05	5.75109e-05	2.41313
IRF1	0.450434	0.00218517	4.32253	1.65543e-05	6.25713e-05	2.3279
PILRA	0.449463	-0.0206265	4.31091	1.74357e-05	6.55129e-05	2.27896
HLA-DOB	0.444775	0.02102	4.3014	1.81908e-05	6.79479e-05	2.23897
CD300E	0.444922	-0.0267477	4.27384	2.05582e-05	7.6342e-05	2.1236
CD7	0.441022	-0.0168436	4.25156	2.26852e-05	8.37507e-05	2.03082
CD180	0.442239	-0.0135496	4.24575	2.32726e-05	8.54226e-05	2.00673
PTGIR	0.438625	-0.0402755	4.24379	2.34744e-05	8.56682e-05	1.9986
HLA-DPB1	0.441148	-0.0179496	4.24035	2.38322e-05	8.64233e-05	1.98435
GZMA	0.440911	0.0091569	4.23919	2.39536e-05	8.64233e-05	1.97956
PTGS2	0.434606	-0.0679206	4.20839	2.74143e-05	9.83509e-05	1.85248
ACTN4	0.439287	-0.0190375	4.20549	2.77639e-05	9.90454e-05	1.84055
HCP5	0.439781	0.0147992	4.20355	2.80001e-05	9.93298e-05	1.83258
VIM	0.428418	-0.0719733	4.1359	3.7534e-05	0.000132411	1.55695
RPS7	-0.427463	0.0420916	-4.12173	3.98887e-05	0.000139941	1.49976
OSBPL1A	0.424933	-0.0462986	4.11414	4.12076e-05	0.000143774	1.4692
RGS1	0.426839	-0.049578	4.10971	4.19956e-05	0.000145722	1.45141
WNT5B	0.425833	-0.0592005	4.10733	4.24259e-05	0.000146416	1.44183
MARCO	0.426661	-0.0395102	4.1044	4.29603e-05	0.000147458	1.43007
AKT3	0.423115	-0.0689544	4.10059	4.36654e-05	0.000149073	1.41479
LAMC1	0.424506	-0.0543266	4.09731	4.42802e-05	0.000150261	1.40165
LST1	0.425568	-0.0164749	4.09622	4.44866e-05	0.000150261	1.39729
GPR65	0.425215	-0.0362585	4.09459	4.4797e-05	0.000150508	1.39076
CD101	0.427768	-0.00985803	4.09265	4.51685e-05	0.000150958	1.383
CXCL1	0.425817	0.00907729	4.0912	4.54483e-05	0.000151098	1.3772
IDH3A	0.423476	-0.0453115	4.08619	4.64276e-05	0.00015355	1.35719
ENTPD5	-0.421314	-0.022761	-4.07953	4.77617e-05	0.000157143	1.33059
TPK1	-0.424991	-0.0240744	-4.07335	4.90322e-05	0.000159745	1.30595
PRSS23	0.422158	-0.0590967	4.07323	4.90555e-05	0.000159745	1.3055
PLEK	0.422694	-0.032398	4.05879	5.21508e-05	0.000168958	1.24809
STAB1	0.417912	-0.0767789	4.04072	5.62847e-05	0.000181425	1.17653
GRB2	0.421744	-0.000204062	4.03517	5.76172e-05	0.000184783	1.15458
CDH3	0.413565	0.0607104	4.03138	5.85416e-05	0.000186804	1.13966
BMI1	-0.418256	0.00300387	-3.99969	6.68557e-05	0.000212267	1.01519
CCL18	0.41677	0.0141041	3.99079	6.93839e-05	0.000219198	0.980416
ATP6V1B2	0.415839	-0.0196239	3.96578	7.69829e-05	0.000242001	0.883093
NKG7	0.411298	-0.0191982	3.94131	8.51781e-05	0.000266444	0.78842
FOSL1	0.405824	-0.0385464	3.93403	8.77709e-05	0.000273208	0.760368
CPA3	0.402868	-0.0641765	3.8971	0.000102114	0.000316305	0.618849
DOCK9	0.406535	-0.0273846	3.89318	0.00010376	0.000319843	0.603909
GPR183	0.399043	-0.0761288	3.87066	0.000113715	0.000348835	0.51833
PDE4B	0.395087	-0.0856248	3.85962	0.000118915	0.000363035	0.476574
CD38	0.402402	-0.00495075	3.84997	0.000123647	0.000375672	0.440155
GATM	-0.400176	-0.042966	-3.82576	0.000136311	0.00041218	0.349168
PHLDA1	0.393306	-0.0383867	3.79582	0.000153661	0.00046244	0.237464
S100A9	0.394774	0.0286398	3.79193	0.000156067	0.000467464	0.222988
ZEB2	0.385937	-0.100559	3.77357	0.000167886	0.000500504	0.15498
ACTR3	0.394587	0.0125377	3.77105	0.000169573	0.000503172	0.145667
CTSZ	0.391741	-0.00444453	3.73571	0.000194971	0.000575844	0.0157495
CTBS	0.392167	-0.00268796	3.73339	0.000196762	0.000578443	0.00724189
CSF3R	0.387701	-0.0224494	3.72031	0.000207123	0.000606099	-0.0404941
CDKN3	0.375627	0.0881953	3.7121	0.000213895	0.000623043	-0.0704079
CSRP2	0.385957	-0.0425341	3.69599	0.000227778	0.000660453	-0.128863
AQP9	0.385423	0.0183967	3.69233	0.000231051	0.000666364	-0.142118
SDCBP	0.38327	-0.0437577	3.69137	0.000231916	0.000666364	-0.145589
B3GALNT1	-0.386076	0.0269082	-3.68777	0.000235188	0.000672722	-0.158608
IFT80	-0.37994	0.0819184	-3.67128	0.000250734	0.000713973	-0.21806
HAVCR1	-0.381081	0.0143812	-3.66759	0.000254338	0.000721003	-0.231313
GZMH	0.381053	-0.0138197	3.65828	0.000263663	0.000744116	-0.264742
TFEC	0.377786	-0.0279601	3.64142	0.000281373	0.000790585	-0.325071
STAC	0.376663	-0.0581971	3.63449	0.00028897	0.000808352	-0.349784
BCL6	-0.379022	-0.033076	-3.63033	0.000293621	0.000817761	-0.364595
RPS9	-0.374792	-0.0255351	-3.62335	0.000301577	0.000833975	-0.389387
CXCR6	0.376245	-0.0335604	3.62293	0.00030207	0.000833975	-0.3909
CCT6B	-0.378168	9.2304e-05	-3.61887	0.0003068	0.000843368	-0.405306
CYLD	0.374773	-0.0620739	3.61564	0.000310606	0.00085015	-0.416736
PARVG	0.375768	-0.0228055	3.6057	0.000322625	0.000879257	-0.451926
RAB38	0.376318	0.00914467	3.60308	0.000325872	0.00088431	-0.461204
NFATC2IP	-0.376422	0.0220598	-3.58566	0.000348188	0.00094085	-0.522568
ABHD3	0.368047	0.0521554	3.57578	0.000361485	0.000972639	-0.55727
NCF1	0.372566	-0.0258523	3.57277	0.000365618	0.000979609	-0.567795
LIME1	-0.365855	0.0903004	-3.5694	0.000370308	0.000988008	-0.579595
CAPG	0.369668	0.0409854	3.55296	0.00039402	0.00104687	-0.637029
UQCRB	-0.370087	-0.000752332	-3.54882	0.0004002	0.00105886	-0.651428
PRC1	0.353394	0.101091	3.51106	0.000460985	0.00121463	-0.782142
MMP12	0.364991	0.02626	3.50429	0.000472764	0.00124052	-0.805449
ABAT	-0.365002	0.00279214	-3.48729	0.000503579	0.00131594	-0.863753
SELL	-0.364089	-0.0163277	-3.47844	0.000520341	0.00135417	-0.893975
UBD	0.363353	0.0259943	3.47308	0.000530746	0.00137561	-0.912245
CCR5	0.362057	-0.0097751	3.46888	0.000539043	0.00139143	-0.926554
CD8A	0.357584	-0.0225416	3.45591	0.00056541	0.00145359	-0.9706
ANK1	0.360787	-0.0212593	3.45225	0.000573066	0.00146733	-0.983
CD2	0.357185	-0.00679753	3.4496	0.000578688	0.00147577	-0.992
MMP25	0.357205	-0.00802993	3.42241	0.00063921	0.00162359	-1.08365
GAB3	0.35588	-0.0461032	3.41721	0.000651425	0.00164803	-1.10109
FGF7	0.352849	-0.0656538	3.40799	0.000673656	0.00169751	-1.13198
METRNL	0.35652	-0.0191311	3.3916	0.00071491	0.00179434	-1.18668
GNAI1	0.354047	-0.0472105	3.38068	0.000743672	0.00185918	-1.22295
IGFBP5	0.351251	-0.0578463	3.37758	0.000752033	0.00187271	-1.23323
APOL3	0.351389	-0.00386407	3.36239	0.00079428	0.00196403	-1.28347
SCG2	0.352304	0.0173944	3.36218	0.00079489	0.00196403	-1.28418
SKAP1	-0.349984	-0.0208091	-3.35137	0.00082631	0.00203375	-1.31979
FCGR2B	0.336212	-0.017804	3.27085	0.00109926	0.00269511	-1.58156
SEC14L1	0.340848	-0.0410063	3.26157	0.00113556	0.00277339	-1.6113
CCNA2	0.322948	0.109529	3.25407	0.00116574	0.00283618	-1.6353
BST2	0.341329	0.00940293	3.24962	0.00118401	0.00286965	-1.64954
TMBIM6	-0.336298	0.0289179	-3.24745	0.00119299	0.00288041	-1.65644
LRRC32	0.335412	-0.075811	3.23897	0.00122874	0.0029555	-1.68345
CCL13	0.338785	-0.0212085	3.2371	0.00123676	0.00296356	-1.6894
CLEC7A	0.33748	0.0301124	3.2271	0.00128048	0.00305678	-1.72116
CLEC10A	0.33213	-0.0637947	3.21581	0.00133154	0.00316676	-1.75688
ACAP1	0.330438	-0.062664	3.2083	0.00136649	0.00323777	-1.78055
THBD	0.334563	-0.0303885	3.19495	0.00143082	0.00337758	-1.82255
CDC5L	0.333912	-0.00127072	3.17197	0.0015481	0.0036409	-1.89442
CARD8	-0.33148	-0.00510335	-3.16861	0.00156595	0.00366928	-1.90487
CTSD	0.33114	0.0189103	3.16307	0.00159585	0.0037256	-1.92212
FUT4	0.329703	-0.0165849	3.15364	0.00164791	0.00383304	-1.95137
GATA2	-0.330606	-0.0182254	-3.15035	0.00166645	0.00386203	-1.96156
IKZF1	0.327141	-0.0343919	3.1407	0.00172191	0.00397606	-1.99138
CCL5	0.326777	-0.00218796	3.12876	0.00179292	0.00412503	-2.02817
S100A4	-0.324056	0.009012	-3.08058	0.00210763	0.00483158	-2.17518
F13A1	0.318712	-0.0782261	3.07844	0.00212273	0.00484868	-2.18166
CD69	0.31943	-0.0497893	3.07464	0.00214972	0.00489274	-2.19314
PQBP1	-0.317775	0.0179814	-3.05934	0.00226186	0.00512958	-2.23928
ACP5	0.31998	-0.0106523	3.04913	0.00233962	0.00528221	-2.26994
MGAM	0.319222	0.0162592	3.04729	0.00235385	0.00528221	-2.27543
KRT23	0.316897	0.0280951	3.04726	0.00235412	0.00528221	-2.27554
IGF1	0.314509	-0.0604226	3.02327	0.00254765	0.00569632	-2.34712
HDC	0.308126	-0.0721506	2.98805	0.00285826	0.0063684	-2.45121
CD3E	0.308278	-0.0178717	2.98108	0.00292366	0.00649134	-2.47166
COL23A1	0.310159	-0.0294581	2.95575	0.00317314	0.00702071	-2.5456
IGSF6	0.308834	0.00987108	2.94425	0.00329264	0.00725981	-2.57896
ILDR1	-0.293554	0.06749	-2.94026	0.00333504	0.00730323	-2.59049
RHOA	0.309016	-0.00475213	2.94024	0.00333533	0.00730323	-2.59057
DDX55	-0.301089	0.0989766	-2.93052	0.00344073	0.00750812	-2.61862
CA2	0.305968	0.0183121	2.92721	0.0034773	0.00756193	-2.62815
UBA52	-0.303346	0.0284579	-2.92156	0.00354058	0.00767328	-2.6444
RPS24	-0.306526	0.00871771	-2.9187	0.00357302	0.00771724	-2.65261
ATP6V1A	0.302526	0.0394456	2.9153	0.00361193	0.00777483	-2.66237
PSAP	0.305106	-0.00426752	2.91052	0.00366733	0.00786742	-2.67607
LAMP3	0.295479	0.0653196	2.89546	0.00384689	0.00822483	-2.71909
ITK	0.300503	-0.0376883	2.88454	0.00398198	0.0084851	-2.75013
ADAM28	0.30115	-0.016091	2.88186	0.00401572	0.00852837	-2.75772
FLT3LG	0.300288	-0.00447524	2.87096	0.00415596	0.00876886	-2.78856
KRT80	0.291838	0.0531773	2.8705	0.00416194	0.00876886	-2.78985
CLIC3	0.299025	0.0562943	2.86986	0.00417039	0.00876886	-2.79168
FKBP4	-0.290214	0.0452125	-2.78334	0.00545507	0.0114322	-3.03231
GM2A	0.290569	0.0161167	2.76949	0.00569109	0.0118876	-3.07015
PORCN	0.286702	0.0225796	2.74931	0.0060516	0.0125992	-3.12497
INPP5F	0.285401	-0.0338351	2.73834	0.00625608	0.0129824	-3.1546
CD3G	0.284879	-0.0228552	2.73635	0.00629366	0.0130178	-3.15994
UPP1	0.285185	0.0359431	2.73159	0.00638495	0.0131638	-3.17277
CDK5R1	0.282071	0.0391578	2.728	0.0064543	0.0132637	-3.1824
NCAM1	0.277563	-0.103846	2.71916	0.00662845	0.0135776	-3.20611
CD37	0.280702	-0.0453794	2.69841	0.00705376	0.0144024	-3.26144
CD52	0.278544	-0.0319755	2.69557	0.00711388	0.0144786	-3.26898
TIGIT	0.278854	0.00866597	2.68253	0.00739566	0.015004	-3.3035
CDH2	0.279582	-0.00191177	2.67138	0.00764452	0.0154595	-3.33288
FRAT2	-0.275853	0.0443785	-2.65985	0.00790977	0.0159451	-3.36315
RDX	0.279428	-0.0181208	2.65632	0.00799276	0.0160614	-3.3724
TRADD	0.278866	0.0124675	2.65339	0.00806202	0.0161495	-3.38005
BTN3A2	0.276442	0.00364933	2.6505	0.00813108	0.0161896	-3.38761
HNMT	-0.278611	-0.0200933	-2.65041	0.00813307	0.0161896	-3.38783
CD22	0.273736	-0.0578519	2.64815	0.00818743	0.0162469	-3.39373
NUCB2	0.271226	-0.0224334	2.61863	0.00892692	0.0176592	-3.47028
P2RY14	0.267377	-0.0985269	2.61602	0.00899516	0.0177389	-3.47702
ALDH9A1	-0.271016	-0.0497627	-2.613	0.00907454	0.01784	-3.48478
FST	0.272976	-0.0122464	2.60403	0.0093144	0.0182551	-3.50784
SELE	-0.268071	-0.0473573	-2.58813	0.00975319	0.0190562	-3.54848
IL34	0.267511	-0.067298	2.57902	0.010013	0.0195038	-3.57167
IVNS1ABP	0.267037	0.0133987	2.57227	0.0102093	0.0198253	-3.58879
HLA-DQA2	0.269624	-0.0205314	2.56932	0.0102963	0.0199015	-3.59627
CLCN5	-0.267812	0.0416487	-2.56881	0.0103112	0.0199015	-3.59754
FOXP3	0.263423	0.0423812	2.54556	0.0110203	0.0212057	-3.65611
IGF2	-0.266052	0.000939397	-2.53156	0.0114682	0.0219741	-3.69114
TNFRSF10C	0.266092	-0.011678	2.53092	0.0114888	0.0219741	-3.69272
EGR3	0.257172	-0.107013	2.52714	0.0116126	0.0221441	-3.70213
CFLAR	0.262765	-0.0381248	2.51225	0.012112	0.0230272	-3.7391
HEY1	-0.261438	0.0155755	-2.48676	0.0130111	0.0246629	-3.80188
MICAL3	0.255604	-0.0625605	2.48413	0.0131069	0.0247706	-3.80831
ITGA9	-0.252992	-0.0924245	-2.47636	0.0133945	0.0252389	-3.82731
CSTB	-0.255713	0.06399	-2.4713	0.0135847	0.0255216	-3.83965
PLA2G4A	0.256764	-0.0569064	2.4674	0.0137328	0.0257236	-3.84912
SLC25A37	0.257484	0.0125484	2.44964	0.014426	0.0269427	-3.89216
MARCKSL1	-0.253399	0.0590014	-2.44366	0.0146661	0.0273108	-3.90657
RPL37A	-0.255381	0.00179518	-2.44225	0.0147234	0.0273373	-3.90997
CD48	0.252751	-0.0439792	2.43923	0.0148463	0.0274851	-3.91723
BIRC5	0.240649	0.120106	2.43645	0.0149605	0.0276161	-3.92391
SH3KBP1	0.255085	-0.000170939	2.42448	0.0154606	0.0284564	-3.95258
CD63	-0.254115	-0.0135094	-2.41965	0.0156667	0.0287525	-3.96412
CCL20	0.251283	0.0269386	2.41664	0.0157959	0.0289061	-3.97127
EXOC6	-0.253872	-0.0169871	-2.41535	0.0158521	0.0289255	-3.97437
CD36	0.250969	-0.0622073	2.41331	0.0159407	0.0290038	-3.97922
HIGD1A	-0.252269	0.0187342	-2.40262	0.0164119	0.0297759	-4.00457
SELP	-0.249941	-0.0574082	-2.39867	0.0165893	0.030012	-4.01392
DAPK2	0.250009	-0.0377218	2.39369	0.0168152	0.0303342	-4.02568
THUMPD2	-0.247637	0.0780183	-2.39263	0.0168637	0.0303356	-4.02818
RCSD1	0.244522	-0.0964384	2.37992	0.0174543	0.0312666	-4.05808
FGF2	0.242997	-0.0922936	2.37938	0.0174798	0.0312666	-4.05935
SLC35B3	-0.246983	0.0445367	-2.35674	0.0185782	0.0331382	-4.11221
CTSG	0.24222	-0.0872023	2.34725	0.0190563	0.0338956	-4.13421
DAXX	0.24499	0.0362075	2.34359	0.0192432	0.0341325	-4.14266
CD68	0.245358	0.00426356	2.34093	0.0193803	0.0342508	-4.1488
CCDC65	-0.243674	0.0135174	-2.34021	0.0194178	0.0342508	-4.15047
RGS16	-0.244129	-0.00159873	-2.33244	0.0198237	0.0348699	-4.16836
DYRK2	-0.242692	0.0118023	-2.31968	0.0205063	0.0359709	-4.19762
CD6	0.239474	-0.0222174	2.31155	0.020952	0.0366515	-4.21618
FCGR2C	0.240009	0.0116416	2.29571	0.0218449	0.0381086	-4.25216
IARS2	0.239988	0.0233838	2.29186	0.0220666	0.0383898	-4.26086
TRAF3IP2	0.240202	-0.00771981	2.28196	0.0226462	0.0392906	-4.28318
PTGER2	0.23395	-0.0271245	2.23422	0.0256317	0.0443491	-4.3895
PSMC4	-0.231536	0.0609251	-2.22626	0.026161	0.0451419	-4.407
PDGFRL	0.232203	-0.0168074	2.2248	0.0262591	0.0451884	-4.4102
FADD	0.230535	0.0464006	2.21063	0.0272282	0.0467295	-4.44119
FYN	0.227577	-0.0752048	2.20057	0.0279347	0.0478127	-4.46307
CETN3	-0.229091	0.0306946	-2.1993	0.0280251	0.0478386	-4.46583
CD3D	0.2261	-0.00688721	2.1727	0.0299761	0.0510317	-4.52319
ITGAL	0.225646	-0.050714	2.17105	0.0301006	0.0511067	-4.52672
NDUFB9	-0.227204	0.0278498	-2.16648	0.030449	0.0514783	-4.53651
FCGR3B	0.226124	0.00438517	2.16605	0.0304816	0.0514783	-4.53742
RTKN2	0.218138	0.101166	2.16152	0.0308298	0.0519281	-4.54708
HSPA4	-0.224769	0.00346679	-2.14304	0.0322877	0.05424	-4.58632
CD27	0.221687	-0.0235521	2.12842	0.0334825	0.0560986	-4.61712
CD4	0.221637	-0.0555701	2.1267	0.0336256	0.0561901	-4.62073
MICB	0.221253	0.0562214	2.11872	0.0342958	0.0570972	-4.63744
CRTC2	-0.220392	0.0509406	-2.1181	0.0343483	0.0570972	-4.63873
S100A12	0.220108	0.0156587	2.10873	0.035151	0.0582791	-4.65827
HSD11B1	0.218813	-0.023187	2.10311	0.0356407	0.0588392	-4.66996
ADRM1	0.220052	0.041832	2.10272	0.0356741	0.0588392	-4.67075
ELMO2	-0.22016	-0.00212467	-2.09948	0.0359597	0.0591565	-4.67748
SPIB	0.21854	-0.0155954	2.0974	0.0361435	0.0593053	-4.68179
LCORL	-0.217129	0.026022	-2.06888	0.0387472	0.0634136	-4.74041
ADAM8	0.21322	0.0519792	2.05631	0.0399442	0.0652045	-4.76599
RRAGD	0.213359	-0.0404121	2.04245	0.0413007	0.067246	-4.79402
HSPB6	0.206497	-0.104885	2.03931	0.0416133	0.0675817	-4.80034
YBX2	-0.212289	-0.0229042	-2.03174	0.0423747	0.0686427	-4.81553
RARA	0.207318	-0.0970728	2.02657	0.0429023	0.0693205	-4.82589
SIRPG	0.211327	0.011029	2.02312	0.0432567	0.0697157	-4.83278
CHST12	0.208065	-0.0315524	2.00304	0.0453719	0.0729396	-4.87267
TIPIN	0.206984	0.078963	2.00042	0.0456541	0.0732079	-4.87785
APOBEC3A	0.208394	-0.00983196	1.99704	0.046021	0.0736105	-4.88453
COL4A1	0.207482	-0.0187887	1.99493	0.046251	0.0737925	-4.88868
CNR1	-0.208591	-0.0349403	-1.98845	0.046963	0.0747407	-4.90141
CD207	0.207079	-0.00163565	1.98072	0.0478252	0.0759225	-4.91656
CSTA	0.205909	0.0386606	1.97836	0.0480901	0.0761527	-4.92116
MINPP1	0.205655	0.0466333	1.97617	0.0483387	0.076356	-4.92545
GEMIN6	-0.201043	0.0980849	-1.97127	0.048896	0.0770446	-4.93498
PHRF1	0.205546	-0.0330652	1.95908	0.050309	0.0790747	-4.95864
ZAP70	0.202542	-0.0197011	1.95112	0.051249	0.0803533	-4.97399
CREB1	0.203401	-0.0555154	1.94433	0.0520628	0.0814282	-4.98705
IL18BP	0.203261	0.0166415	1.94152	0.0524026	0.0817584	-4.99243
DGKH	-0.200476	-0.0353371	-1.90964	0.056391	0.0877653	-5.05303
GZMK	0.198574	-0.0297328	1.90327	0.0572177	0.0888343	-5.06502
NPL	-0.198178	0.0237148	-1.89429	0.0584003	0.0904492	-5.08186
BRIP1	0.189809	0.116301	1.88974	0.059007	0.0911665	-5.09036
VCAM1	0.196984	-0.0408384	1.88652	0.0594392	0.0916114	-5.09636
TEX264	-0.197211	-0.0149357	-1.87291	0.0612961	0.0942446	-5.12161
ABCB1	-0.19291	-0.0638891	-1.86475	0.0624332	0.095761	-5.13667
BCL2	0.18937	-0.0776377	1.8348	0.0667551	0.102143	-5.19137
CBX6	-0.189314	-0.0621019	-1.8252	0.0681919	0.104091	-5.20872
XPO6	0.190349	0.0115666	1.8147	0.069792	0.106278	-5.22758
FCER1A	0.188081	-0.0548298	1.81216	0.0701828	0.106442	-5.23212
DLL4	-0.189371	-0.0318805	-1.81183	0.0702348	0.106442	-5.23272
HSPA6	0.184287	-0.00572471	1.80359	0.0715178	0.108128	-5.24742
C2CD4A	0.188343	0.00572557	1.80249	0.0716915	0.108133	-5.24939
KIF11	0.179519	0.108108	1.78946	0.0737635	0.110995	-5.27248
PIK3IP1	-0.18754	-0.000558025	-1.7847	0.0745341	0.111889	-5.28089
ALDH3A2	0.187197	-0.0204417	1.78305	0.0748028	0.112028	-5.2838
CNPY4	0.186029	-0.0192946	1.77854	0.0755396	0.112865	-5.29173
TOX4	0.184279	-0.0551498	1.76115	0.0784389	0.116922	-5.32212
ACADM	-0.183992	-0.0289004	-1.75604	0.0793078	0.11794	-5.331
FES	-0.183398	-0.0529526	-1.75188	0.0800214	0.118723	-5.33821
CSNK2A2	-0.184166	0.0103852	-1.75071	0.0802225	0.118744	-5.34023
TMPRSS3	0.181285	0.055252	1.73875	0.0823057	0.121544	-5.36083
CD1D	0.180243	-0.0375242	1.72849	0.0841288	0.123871	-5.3784
KLF5	-0.176517	0.0428417	-1.7277	0.084271	0.123871	-5.37976
HS2ST1	-0.180718	0.0454405	-1.72282	0.0851502	0.124874	-5.38807
ARHGAP25	0.177645	-0.0481658	1.70641	0.0881615	0.128888	-5.41586
TXNIP	-0.178239	-0.0278504	-1.7057	0.0882931	0.128888	-5.41705
CYP27A1	0.17484	-0.0887002	1.69267	0.0907492	0.131882	-5.43893
TRAF1	0.176418	-0.0564199	1.69261	0.0907595	0.131882	-5.43902
TIMM13	-0.176789	0.0492551	-1.69131	0.0910074	0.13194	-5.44119
CCNB1	0.168648	0.115306	1.68197	0.0928049	0.134239	-5.45675
GDE1	-0.176084	-0.00354069	-1.67585	0.0939982	0.135657	-5.4669
REPS1	0.176077	-0.0187342	1.6738	0.0944011	0.135929	-5.47029
RAET1E	0.174197	0.0114913	1.66465	0.0962137	0.138226	-5.48538
SRA1	0.174402	-0.0101632	1.657	0.0977521	0.140069	-5.49794
LTK	-0.173654	0.00316216	-1.65608	0.0979379	0.140069	-5.49944
SIGLEC14	0.173193	0.0114091	1.64585	0.100028	0.142736	-5.51613
MS4A1	0.1706	-0.0211177	1.63999	0.101239	0.144141	-5.52563
SIGLEC6	0.171572	-0.0375316	1.63274	0.102757	0.145813	-5.53736
GUSB	0.171563	0.0333473	1.63219	0.102873	0.145813	-5.53824
ETS1	0.168679	-0.0340784	1.61524	0.106492	0.150606	-5.56543
NEFL	0.168525	-0.0210876	1.60921	0.107803	0.152122	-5.57503
BCL2L1	0.16761	0.0597377	1.60373	0.109006	0.153479	-5.58373
RAB27B	0.166371	0.027519	1.59284	0.111429	0.156542	-5.60092
BZW2	-0.164551	0.0379171	-1.56769	0.117188	0.16427	-5.64019
ULBP1	0.161509	0.0623927	1.55595	0.119954	0.167777	-5.65831
DACH1	-0.161074	-0.0537948	-1.5465	0.122217	0.170567	-5.67279
DAZAP2	-0.160275	0.0185245	-1.54282	0.123109	0.171434	-5.67841
F11R	-0.15417	0.0625954	-1.52581	0.127291	0.17687	-5.7042
NAA16	-0.158481	-0.00799839	-1.50615	0.132261	0.183375	-5.73364
STX4	0.158101	-0.0163944	1.50185	0.133369	0.184509	-5.74004
EVI5	0.156547	-0.039305	1.49678	0.134683	0.185921	-5.74755
RRP12	0.156035	0.0130418	1.48842	0.136873	0.188534	-5.75988
PTRH2	-0.151408	0.0807338	-1.46415	0.143385	0.197077	-5.79529
GLUD1	-0.152729	-0.0214366	-1.45346	0.146327	0.200686	-5.8107
ATIC	0.152075	0.0145352	1.44649	0.148272	0.202904	-5.82069
IL17RE	0.151504	0.0245098	1.44538	0.148583	0.202904	-5.82228
LSP1	0.150383	-0.0433884	1.44286	0.14929	0.203432	-5.82587
ALCAM	0.15173	-0.021524	1.44136	0.149714	0.203573	-5.82801
CENPF	0.142711	0.110897	1.43434	0.151706	0.205841	-5.83799
SPCS3	0.150994	0.00134886	1.43279	0.152149	0.206001	-5.84018
ZCCHC2	0.149325	-0.040894	1.42225	0.155183	0.209662	-5.85505
DAB2	0.148121	-0.0430286	1.40957	0.158897	0.214225	-5.8728
ABCA1	0.14501	-0.0605238	1.39773	0.162424	0.218515	-5.88923
NR4A3	0.140838	-0.112478	1.38253	0.167036	0.224245	-5.9101
FZD2	0.143174	0.0641391	1.37627	0.168966	0.226358	-5.91865
EZH2	0.137675	0.103586	1.36855	0.171366	0.229089	-5.92911
TNIP2	0.143812	0.00377432	1.36404	0.17278	0.230495	-5.9352
CXCR2	-0.140697	-0.0186715	-1.35107	0.176898	0.235493	-5.95261
F12	0.137974	0.0609462	1.3451	0.178819	0.237553	-5.96057
CAPZA1	0.136755	0.0834387	1.33943	0.180656	0.239492	-5.96809
MAPK7	0.140121	-0.00882997	1.33256	0.182902	0.241964	-5.97717
BBS12	0.138116	0.0438907	1.32863	0.184193	0.243166	-5.98233
FOSB	-0.136214	-0.0985638	-1.32482	0.185456	0.244325	-5.98734
MOCOS	0.135573	0.0580459	1.30407	0.192432	0.25299	-6.0143
TAL1	-0.134648	-0.0618918	-1.2914	0.196787	0.258181	-6.03055
FRMD4A	0.132793	-0.0327158	1.26598	0.205736	0.269366	-6.06268
MBP	0.129721	-0.0417147	1.23347	0.217615	0.284333	-6.10286
CD72	0.127385	0.0183179	1.22667	0.220159	0.28694	-6.11112
TYRO3	0.128088	0.0240854	1.22573	0.220515	0.28694	-6.11227
ITGA2B	0.127554	0.0291555	1.21865	0.223188	0.289825	-6.12082
LMNB1	0.123273	0.0917049	1.21605	0.224179	0.290518	-6.12395
NFKBIA	-0.125148	-0.0405937	-1.20062	0.23011	0.297596	-6.14239
KDM4C	-0.126218	-0.0122075	-1.19773	0.231233	0.298441	-6.14581
EXO1	0.118489	0.124696	1.18932	0.234524	0.302074	-6.15574
CR2	0.123148	-0.0101134	1.18321	0.236935	0.304562	-6.16291
BTN2A2	0.122572	0.032922	1.16857	0.242782	0.311448	-6.17993
KLHL7	-0.122033	0.0283731	-1.16136	0.245699	0.314554	-6.18823
ESCO2	0.117039	0.102082	1.15981	0.246332	0.31473	-6.19002
COL4A4	0.120093	-0.0763258	1.15796	0.247085	0.315059	-6.19213
CD302	0.117576	-0.0972724	1.14581	0.252077	0.320779	-6.20597
FCN1	0.118829	-0.0615786	1.14449	0.252621	0.320829	-6.20746
IL23A	-0.11739	0.0522257	-1.12575	0.260473	0.33014	-6.22851
CDHR1	0.117906	-0.0179154	1.12437	0.261054	0.330217	-6.23003
NOS2	0.113042	-0.00928745	1.07417	0.282938	0.357189	-6.28461
STAT5B	-0.108654	-0.0973869	-1.06682	0.286245	0.360646	-6.2924
BST1	-0.110212	-0.0309791	-1.04987	0.293965	0.369639	-6.31013
CAMTA1	0.109746	0.0123244	1.04782	0.294908	0.370092	-6.31226
GABARAP	-0.108501	-0.0265929	-1.04293	0.297165	0.372189	-6.31731
FFAR2	0.108015	-0.00590258	1.03003	0.303179	0.378974	-6.33054
ANKRD22	0.103591	0.0658997	1.02289	0.306541	0.382424	-6.33779
CXCR4	0.105355	-0.0476601	1.02138	0.307259	0.382568	-6.33932
GPX1	0.107083	0.0281412	1.01706	0.309305	0.384362	-6.34367
PTGES2	0.106541	0.00530592	1.01052	0.312428	0.387484	-6.35023
GNG7	-0.101793	-0.118646	-1.00913	0.313091	0.38755	-6.35161
HVCN1	-0.104124	-0.0490752	-1.00307	0.316009	0.3904	-6.35765
ARHGAP15	0.102837	-0.0510823	0.986677	0.323978	0.399468	-6.37378
DNAJC12	0.102081	-0.0191869	0.980536	0.326997	0.402409	-6.37975
GSS	-0.100688	0.0843971	-0.975543	0.329465	0.404662	-6.38458
EIF1	-0.100678	-0.00320746	-0.972362	0.331044	0.405817	-6.38765
RNF125	-0.09979	-0.0622803	-0.957467	0.338503	0.41416	-6.40187
PSAT1	-0.0988972	0.0541138	-0.949447	0.342563	0.418322	-6.40943
CASP3	-0.0959569	0.0663737	-0.924645	0.355315	0.433062	-6.43242
FCRL5	0.0954357	0.022929	0.91624	0.359704	0.437571	-6.44007
CD79B	0.0920429	-0.0665884	0.894867	0.371017	0.450471	-6.45922
DAPP1	0.0912981	0.0345727	0.88358	0.37708	0.456958	-6.46915
ZCRB1	-0.0895805	0.0161095	-0.857664	0.39123	0.473202	-6.49147
RYR1	0.0896046	-0.0148087	0.850135	0.3954	0.477337	-6.49783
CD200	0.0878373	-0.0675274	0.848123	0.396519	0.47778	-6.49952
EXOSC9	0.0876586	0.0663285	0.844976	0.398274	0.478985	-6.50215
MDH1	-0.0874852	0.0122244	-0.837375	0.402529	0.483188	-6.50848
CRTC3	-0.0847504	-0.0947125	-0.833187	0.404886	0.4851	-6.51194
ICAM2	-0.0864886	-0.0495966	-0.830861	0.406199	0.485755	-6.51386
MAK16	0.0834438	0.018418	0.7969	0.425649	0.506952	-6.5412
MAGED1	-0.0840184	0.014237	-0.795177	0.42665	0.506952	-6.54256
IL17RA	0.0828736	0.0347695	0.793514	0.427617	0.506952	-6.54387
BCL11B	-0.0828117	0.0155642	-0.793049	0.427888	0.506952	-6.54423
C1GALT1C1	0.0829118	0.0419446	0.793003	0.427915	0.506952	-6.54427
GPR137B	-0.0827403	0.0183293	-0.789051	0.43022	0.507865	-6.54736
HAL	-0.0819785	0.0257884	-0.788187	0.430725	0.507865	-6.54803
HOXA1	-0.0815322	0.036696	-0.787553	0.431096	0.507865	-6.54853
LONRF3	0.0816444	-0.0481785	0.786204	0.431885	0.507865	-6.54958
GPSM3	-0.0813791	-0.0214999	-0.78057	0.435192	0.510808	-6.55394
CD55	0.0794892	-0.0415617	0.766277	0.443645	0.519769	-6.56488
NCOA4	0.0798227	-0.0683281	0.763962	0.445023	0.520423	-6.56663
NOL11	0.0779323	0.0930428	0.755989	0.449788	0.524072	-6.57263
FZR1	0.0794988	-0.0218629	0.754627	0.450604	0.524072	-6.57365
CLIC2	-0.0785323	-0.0632285	-0.754602	0.450619	0.524072	-6.57367
EIF3M	0.0777564	0.0181604	0.745164	0.456302	0.529711	-6.58067
NUF2	-0.0739539	0.118521	-0.741426	0.458564	0.531365	-6.58342
AQP3	-0.0767271	0.00588465	-0.739544	0.459705	0.531717	-6.5848
CPM	0.0775637	-0.0107222	0.737288	0.461075	0.532332	-6.58645
FCRLA	-0.075679	-0.00236034	-0.726044	0.467938	0.53898	-6.59459
AHCYL2	0.07574	-0.0332462	0.723735	0.469353	0.53898	-6.59624
PDIA4	0.0745577	0.0701412	0.723693	0.469379	0.53898	-6.59627
ENC1	0.0740304	0.00221182	0.720359	0.471428	0.540355	-6.59865
ATM	-0.0733697	-0.0735092	-0.70579	0.48044	0.549693	-6.60893
XRCC6	-0.0725433	0.0173392	-0.693288	0.488248	0.557621	-6.61759
CLEC1A	0.071867	-0.0327251	0.688175	0.491461	0.560283	-6.62108
CD19	-0.069686	-0.0249801	-0.670204	0.502842	0.571613	-6.63316
HELLS	0.0670304	0.115743	0.669644	0.503199	0.571613	-6.63353
NOTCH3	0.069873	0.0096396	0.6681	0.504184	0.571708	-6.63455
DYNLL1	0.0683816	0.0520833	0.660187	0.509246	0.576419	-6.63975
CDC25C	-0.0649309	0.130829	-0.657418	0.511024	0.577402	-6.64156
IL10RB	0.0686652	0.0265368	0.654837	0.512684	0.578249	-6.64323
IL1RN	-0.0670173	0.042301	-0.64641	0.518123	0.583348	-6.64866
MPZL1	0.0668248	0.00735113	0.639689	0.522483	0.587004	-6.65294
KNTC1	0.0652801	0.0965134	0.638556	0.52322	0.587004	-6.65365
PRDX1	-0.062365	0.038295	-0.596297	0.551077	0.617167	-6.67947
RAB1A	-0.0620816	0.0410152	-0.593245	0.553116	0.617412	-6.68127
MLST8	0.0622205	0.00760881	0.59306	0.55324	0.617412	-6.68138
SMAD4	0.0595546	-0.0575544	0.569868	0.568862	0.633732	-6.69472
CNPY3	-0.057951	0.0237991	-0.552468	0.580719	0.645809	-6.70438
CD83	0.056691	-0.00726701	0.544391	0.586262	0.650833	-6.70877
ENG	0.0549682	-0.038022	0.526795	0.598423	0.663173	-6.7181
TMED2	-0.0539258	0.0676989	-0.519882	0.603231	0.667337	-6.72168
ABCD1	0.0533007	-0.0416047	0.513631	0.607594	0.670995	-6.72487
PNPLA6	0.0535832	-0.0283655	0.509912	0.610196	0.672699	-6.72676
HS3ST1	-0.0520236	-0.0153224	-0.501098	0.616384	0.678332	-6.73117
LCK	0.0518444	-0.0126343	0.499594	0.617442	0.678332	-6.73191
MYL6B	0.0513406	0.031733	0.49002	0.624199	0.684571	-6.7366
CD40	-0.0510177	-0.0152771	-0.484155	0.628354	0.687939	-6.73943
P2RX5	-0.0503446	0.0106815	-0.482355	0.629632	0.688152	-6.74029
ABTB1	0.0495192	-0.0637245	0.47424	0.635405	0.693268	-6.74413
BASP1	0.0487198	0.00180593	0.464738	0.642194	0.699159	-6.74854
IL3RA	-0.0481169	-0.0514436	-0.463604	0.643006	0.699159	-6.74906
IL17RC	0.046244	-0.021528	0.439794	0.660157	0.71658	-6.75971
ARHGAP10	-0.0450845	-0.0551239	-0.435783	0.663064	0.718508	-6.76145
TSLP	-0.0423958	-0.0452407	-0.407871	0.683433	0.739319	-6.7731
SERTAD2	-0.042625	-0.0254657	-0.405914	0.68487	0.739613	-6.77389
AHCYL1	-0.0419729	-0.0365319	-0.399669	0.689463	0.743309	-6.77638
MS4A2	0.0393469	-0.0650537	0.379073	0.704693	0.758441	-6.78431
CYP27B1	0.0375541	0.0843152	0.366364	0.714151	0.767319	-6.789
TNFRSF11A	0.0374965	-0.00645575	0.356542	0.72149	0.773896	-6.79252
FABP5	-0.0361823	0.0243546	-0.346122	0.729305	0.780959	-6.79614
TRIB2	0.0354552	-0.0147044	0.335864	0.737026	0.787898	-6.7996
AMPD2	-0.0323142	0.00229333	-0.306444	0.759314	0.81036	-6.80895
STAT5A	0.030116	-0.0640256	0.289173	0.772493	0.823042	-6.81404
DLC1	-0.0295065	-0.0721254	-0.284906	0.77576	0.825138	-6.81526
AHSA1	0.0279623	0.0543624	0.267162	0.789385	0.838226	-6.8201
ASGR1	0.0272701	0.00347006	0.259766	0.795084	0.841646	-6.82203
DARS2	0.0266329	0.0774779	0.259543	0.795256	0.841646	-6.82209
LDB3	-0.0258695	-0.0988596	-0.254412	0.799216	0.843344	-6.8234
USP9Y	-0.0265827	0.0153125	-0.254022	0.799517	0.843344	-6.82349
DOC2B	0.0263284	-0.0420619	0.251028	0.801831	0.844382	-6.82424
GSTA4	-0.0252576	-0.0247519	-0.240416	0.810044	0.848687	-6.82682
ACTG1	-0.0247465	0.0555767	-0.239727	0.810578	0.848687	-6.82699
HUNK	-0.0250738	-0.0409759	-0.239161	0.811017	0.848687	-6.82712
RAE1	0.0248016	0.0785887	0.238841	0.811265	0.848687	-6.8272
CTSS	0.0234956	0.00513669	0.223838	0.822917	0.859461	-6.83063
CFHR3	0.0206203	0.0147219	0.195755	0.844831	0.8809	-6.83646
CFP	-0.0183862	-0.0802715	-0.180535	0.856759	0.891873	-6.8393
CDK5	0.0174448	0.085342	0.169063	0.865772	0.898005	-6.84128
CHRM3	-0.0175294	-0.0533306	-0.168415	0.866282	0.898005	-6.84139
C5orf15	-0.0174743	0.0574329	-0.167638	0.866893	0.898005	-6.84152
HIVEP2	0.0165493	-0.0302147	0.157723	0.874699	0.904615	-6.84312
SOX5	0.01566	-0.0993841	0.152413	0.878884	0.907466	-6.84393
GBP3	-0.0113054	0.0315273	-0.108255	0.913809	0.941995	-6.84963
DHFR	-0.0108977	0.0433633	-0.104366	0.916895	0.943643	-6.85004
GIPR	0.00976385	0.0484725	0.094032	0.925098	0.947994	-6.85105
GREM2	0.0096977	-0.0851211	0.09378	0.925298	0.947994	-6.85108
MEIS3P1	-0.00978078	-0.0385791	-0.0933984	0.925601	0.947994	-6.85111
CFL1	-0.00801649	0.084713	-0.0773755	0.938336	0.959328	-6.85247
CSE1L	0.00787691	0.0649527	0.0756758	0.939688	0.959328	-6.85259
LGMN	-0.00772898	-0.0323492	-0.0736515	0.941299	0.95943	-6.85274
GMPR	-0.00668889	-0.0066589	-0.0637745	0.949159	0.965891	-6.85342
DUSP6	-0.00648757	-0.0186354	-0.0616039	0.950887	0.966102	-6.85355
COX7A2L	0.00510316	0.00646667	0.0484795	0.961341	0.975162	-6.85427
PDCD6	-0.00384405	0.0709583	-0.0371046	0.970407	0.982789	-6.85475
FTL	0.00251697	0.000841062	0.0238957	0.980939	0.988542	-6.85515
SIGLEC5	0.0025024	0.0231666	0.0237033	0.981093	0.988542	-6.85515
FBXO30	-0.00235484	-0.0913986	-0.0233743	0.981355	0.988542	-6.85516
CDC7	-0.00225693	0.10251	-0.0221496	0.982332	0.988542	-6.85519
TACSTD2	0.00205107	0.0726414	0.0202187	0.983872	0.988542	-6.85523
DCAF12	0.00158639	0.0430858	0.0151582	0.987908	0.99103	-6.85531
AKNA	-0.000740403	-0.076421	-0.00715193	0.994295	0.995863	-6.8554
C1orf54	0.000346394	-0.0231276	0.00333927	0.997336	0.997336	-6.85542
