# Supplementary material for: Hypoxic Characteristic Genes Predict Response to Immunotherapy for Urothelial Carcinoma
Source: Front Cell Dev Biol. 2021 Nov 25;9:762478. doi: 10.3389/fcell.2021.762478 (PMC8657403; doi:10.3389/fcell.2021.762478)
Supplement: Supplementary file 4 [file Table6.XLSX]

## Sheet: training set driver gene 
Data1	mutation matrix of high score group
	10166	10082	10033	10078	10238	10102	10056	10015	10040	10024	10279	10365	10064	10047	10147	10026	10307	10135	10029	10187	10028	10099	10262	10242	10194	10296	10181	10105	10227	10282	10050	10057	10136	10260	10145	10063	10329	10254	10167	10101	10010	10053	10300	10203	10069	10083	10030	10098	10044
TERT	known_short	known_short	known_short	known_short	known_short	known_short		known_short	known_short			known_short	known_short	known_short	known_short	known_short	known_short			known_short	known_short		known_short				known_short	known_short	known_short		known_short	known_short	known_short	known_short		known_short								known_short		known_short	known_short	known_short	known_short
TP53	known_short				known_short			known_short	Multi_hit	known_short	likely_short				known_short			likely_short			known_short			known_short			known_short				known_short		known_short	known_short		likely_short	known_short		known_short	known_short	likely_short	known_short			known_short		likely_short		known_short
CDKN2A						deletion				deletion	deletion		deletion			deletion		deletion					known_short			deletion										deletion				known_short					deletion		deletion
ARID1A	likely_short			known_short				likely_short						likely_short									Multi_hit				known_short						known_short	likely_short					known_short									likely_short
FGFR3				known_short	known_short							known_short			known_short			amplification	known_short																									known_short
KDM6A						likely_short											likely_short									likely_short				likely_short																	likely_short
TSC1				likely_short									likely_short						likely_short										likely_short							likely_short
CCND1			amplification										amplification		amplification		amplification								amplification																								amplification
RB1	likely_short										known_short			likely_short								known_short											known_short
CREBBP					known_short																		known_short			likely_short
ERBB2		known_short											known_short					amplification															Multi_hit			known_short
PIK3CA						known_short				known_short												known_short							known_short	known_short																	known_short
EGFR																				Multi_hit				amplification				known_short
HRAS																										known_short				known_short																known_short		known_short
MYC																																		amplification								amplification
STAG2						likely_short						likely_short																										likely_short						likely_short
ATM			likely_short																						likely_short
DNMT3A	known_short																									known_short
EP300																					known_short											likely_short
FOXP1											deletion																	likely_short			likely_short
Data2	mutation matrix of low score group
	10085	10273	10174	10070	10362	10226	10190	10340	10157	10042	10160	10336	10141	10032	10097	10267	10185	10140	10137	10091	10037	10213	10013	10243	10248	10274	10244	10180	10153	10350	10191	10235	10223	10351	10209	10148	10095	10234	10270	10052	10020	10051	10049	10045	10006	10269	10339	10199	10162
TERT			known_short		known_short	known_short	known_short	known_short	known_short	known_short	known_short	known_short		known_short	known_short	known_short	known_short	known_short	known_short	known_short	known_short		known_short	known_short	known_short			known_short	known_short		known_short	known_short	known_short		known_short	known_short	known_short	known_short					known_short		known_short	known_short	known_short	known_short
TP53			known_short	known_short	known_short	Multi_hit	likely_short		likely_short		known_short	known_short	known_short			known_short	known_short	known_short		known_short						known_short	known_short	likely_short	known_short	known_short			known_short	known_short		known_short						known_short	known_short		known_short				known_short
CDKN2A										deletion				deletion					deletion				deletion														deletion							likely_short
ARID1A		likely_short			likely_short											likely_short	likely_short				known_short	likely_short												likely_short		known_short				likely_short			known_short	Multi_hit	known_short			likely_short
FGFR3		known_short				known_short		known_short						known_short	known_short							known_short	known_short				known_short																	known_short		known_short	known_short
KDM6A			likely_short									likely_short	likely_short	likely_short								likely_short			known_short		likely_short	likely_short		known_short		likely_short	likely_short														likely_short
TSC1						likely_short									likely_short
CCND1										amplification											amplification							amplification	amplification				amplification	amplification		amplification
RB1							known_short	likely_short									likely_short			likely_short				deletion		likely_short						likely_short								likely_short		likely_short	likely_short		likely_short				likely_short
CREBBP														deletion		likely_short						likely_short											likely_short											likely_short		likely_short			likely_short
ERBB2																										known_short																	amplification		amplification
PIK3CA			known_short	known_short														known_short			known_short				known_short		known_short									known_short
EGFR			known_short																		known_short													amplification											likely_short
HRAS																																					known_short
MYC
STAG2			likely_short	known_short				likely_short								likely_short											likely_short																	likely_short
ATM							likely_short															known_short																likely_short				known_short
DNMT3A																												likely_short	known_short
EP300															likely_short																													likely_short
FOXP1
[truncated: 36 more columns]

## Sheet: training set clinical data
group	sample	TKTL1	JMJD6	IRS2	ANXA2	riskScore	risk	ANONPT_ID	mutsample	Best Confirmed Overall Response	binaryResponse	Enrollment IC	IC Level	TC Level	Immune phenotype	FMOne mutation burden per MB	Sex	Race	Intravesical BCG administered	Baseline ECOG Score	Tobacco Use History	Met Disease Status	Sample age	Tissue	Received platinum	Sample collected pre-platinum	Neoantigen burden per MB	sizeFactor	os	censOS	Lund	Lund2	TCGA Subtype
high	SAM032c642382a7	0.924486	0.657475	0.769842	0.643562	1.27908	high	10166	SAM5301279755ba	PD	SD/PD	IC2	IC2+	TC2+	inflamed	44	F	WHITE	N	1	PREVIOUS	Visceral	more than 2 years	bladder	Y	Y	6.19608	1.49481	2.49692	1	MS2b2.2	Basal/SCC-like	IV
high	SAM0a0f2bac4b20	-0.745537	0.890454	-0.36381	1.75174	2.0128	high	10082	SAM3e7f4a82d625	PD	SD/PD	IC1	IC1	TC1	NA	2	M	WHITE	N	0	NEVER	Liver	(less than) 1 year	kidney	Y	Y	0.215686	1.37594	1.18275	1	MS2b2.2	Basal/SCC-like	III
high	SAM0a7c2091dd56	0.0889474	1.69097	-0.130796	1.40931	1.83476	high	10033	SAM7c6a075391e1	PD	SD/PD	IC2	IC2+	TC1	excluded	8	M	WHITE	N	1	NEVER	Visceral	(less than) 1 year	bladder	Y	N	1.27451	0.937676	2.62834	1	MS2b2.2	Basal/SCC-like	III
high	SAM12502d970c10	0.685611	0.819154	0.394469	-0.150284	1.04111	high	10078	SAM66b1df4b39c1	SD	SD/PD	IC2	IC2+	TC0	inflamed	10	M	WHITE	N	0	PREVIOUS	Visceral	more than 2 years	kidney	Y	Y	1.07843	0.712692	7.3922	1	MS1b	UroA	I
high	SAM14df63a65411	-0.0398255	0.700907	-1.2214	0.977875	1.07985	high	10238	SAMa181a7680519	PR	CR/PR	IC2	IC2+	TC2+	excluded	7	F	WHITE	N	0	PREVIOUS	Liver	(less than) 1 year	bladder	Y	Y	0.568627	1.73628	21.4209	0	MS1b	UroA	III
high	SAM17c45bf16bb6	-1.05073	1.58199	0.0814896	1.12901	2.35396	high	10102	SAM4e16a33c39e8	NE	NA	IC0	IC0	TC0	excluded	5	M	WHITE	N	0	NEVER	Liver	(less than) 1 year	kidney	N	NA	0.431373	0.891639	2.69405	1	MS1b	UroA	I
high	SAM181b638b8248	0.56603	-0.513035	1.4341	1.45705	1.6458	high	10056	SAMf3de36cdba08	PD	SD/PD	IC2	IC2+	TC2+	excluded	NA	M	WHITE	N	1	CURRENT	Liver	(less than) 1 year	kidney	Y	Y	0.215686	0.885055	10.8747	1	MS2b1	Infiltrated	IV
high	SAM18bc1078bc15	-1.11948	-0.195299	0.186168	0.459194	1.50878	high	10015	SAMfdfdd7190d63	PD	SD/PD	IC1	IC1	TC0	NA	19	M	WHITE	N	1	PREVIOUS	Visceral	(less than) 1 year	bladder	N	NA	1.80392	0.956425	6.89938	1	MS2a1	Genomically unstable	II
high	SAM18be5b395318	-1.12272	0.796301	-0.665931	0.83809	1.60104	high	10040	SAMbe45fc72778d	PD	SD/PD	IC2	IC2+	TC1	excluded	5	M	WHITE	N	1	PREVIOUS	Liver	(less than) 1 year	bladder	Y	Y	0.470588	0.965305	9.00205	1	MS2a1	Genomically unstable	IV
high	SAM19fec8f3b3bd	0.272536	-0.427853	1.29924	1.6921	1.84464	high	10024	SAMe0f11d4d2d15	PD	SD/PD	IC2	IC2+	TC2+	excluded	5	M	WHITE	Y	1	PREVIOUS	Liver	(less than) 1 year	bladder	Y	Y	0.431373	0.631668	9.88912	1	MS2b2.2	Basal/SCC-like	III
high	SAM1a87df750b9d	0.404134	1.24557	0.146602	1.27152	1.62115	high	10279	SAM573900f18c4d	SD	SD/PD	IC1	IC1	TC0	excluded	8	M	WHITE	N	2	PREVIOUS	Visceral	(less than) 1 year	bladder	N	NA	1.17647	0.924222	5.38809	1	MS2b2.2	Basal/SCC-like	III
high	SAM1ac4e3dee297	-1.12695	0.909151	0.543536	0.0412408	1.81643	high	10365	SAMd70ce50efde9	PD	SD/PD	IC1	IC1	TC0	excluded	2	M	WHITE	Y	1	PREVIOUS	Liver	(less than) 1 year	kidney	N	NA	0.647059	1.0557	5.51951	1	MS1b	UroA	I
high	SAM1c8b086175ca	-0.106828	0.591464	0.42203	0.187733	1.33661	high	10064	SAMed5e636916f8	PD	SD/PD	IC0	IC0	TC0	excluded	7	M	WHITE	N	0	PREVIOUS	Visceral	more than 2 years	bladder	Y	Y	0.54902	0.637736	20.7639	1	MS2b1	Infiltrated	I
high	SAM1e9c4d1d39ae	0.227581	-0.362265	0.00849961	0.704241	1.0622	high	10047	SAMc87f163afe60	PD	SD/PD	IC1	IC1	TC0	inflamed	5	F	WHITE	N	0	PREVIOUS	Liver	more than 2 years	bladder	Y	Y	1.43137	1.75169	12.4189	1	MS2b2.2	Basal/SCC-like	II
high	SAM1fa6bcb7fc48	-0.712898	-0.32091	0.269456	-0.210444	1.14924	high	10147	SAM1fb6f209c10b	PD	SD/PD	IC2	IC2+	TC0	inflamed	8	M	WHITE	Y	1	CURRENT	Visceral	(less than) 1 year	bladder	Y	Y	1.23529	1.32591	22.7351	0	MS1b	UroA	I
high	SAM2070b416069c	-1.20672	-0.792386	-0.404412	0.293704	1.14435	high	10026	SAMa95eb0a1ddeb	SD	SD/PD	IC1	IC1	TC1	excluded	5	M	WHITE	Y	1	NEVER	Liver	more than 2 years	kidney	Y	Y	0.294118	1.12971	8.01643	1	MS1a	UroA	I
high	SAM23095936e611	-0.149721	0.724562	1.12103	-0.745159	1.30531	high	10307	SAM9045feef18c8	PD	SD/PD	IC2	IC2+	TC0	desert	5	F	WHITE	N	0	PREVIOUS	Liver	more than 2 years	bladder	Y	Y	0.235294	1.33492	2.23409	1	MS1b	UroA	I
high	SAM23aa15d4a0b0	-0.329213	0.29297	0.859687	-0.71196	1.19259	high	10135	SAMf94fdfa55ca3	PD	SD/PD	IC1	IC1	TC0	excluded	5	F	WHITE	N	1	NEVER	Liver	more than 2 years	kidney	Y	Y	0.333333	0.967266	5.71663	1	MS2a1	Genomically unstable	II
high	SAM2570ff4aae6e	-0.0775764	0.266185	-0.215317	0.439548	1.13505	high	10029	SAMf60620b9dc33	PR	CR/PR	IC2	IC2+	TC0	inflamed	12	F	WHITE	N	1	CURRENT	LN Only	(less than) 1 year	lymph node	Y	N	1.52941	0.851526	22.3737	0	MS2b2.1	UroB	III
high	SAM26104d5adc89	-1.11177	0.159761	-0.0786799	0.527447	1.52732	high	10187	SAM4e39f3801532	SD	SD/PD	IC0	IC0	TC0	excluded	1	M	ASIAN	Y	1	PREVIOUS	Visceral	(less than) 1 year	bladder	N	NA	0.27451	0.958124	5.38809	1	MS1a	UroA	III
high	SAM28687037e4ff	0.371161	-0.204816	0.447434	1.74492	1.53074	high	10028	SAM9452b6dcd916	SD	SD/PD	IC2	IC2+	TC2+	inflamed	6	M	WHITE	N	0	PREVIOUS	Visceral	(less than) 1 year	kidney	Y	Y	0.568627	1.50879	21.5852	0	MS2b2.2	Basal/SCC-like	III
high	SAM297c0301e861	0.562495	1.44863	1.48499	0.231661	1.74399	high	10099	SAM6b5765ddbee3	PD	SD/PD	IC1	IC1	TC2+	excluded	1	M	WHITE	Y	1	NEVER	Liver	more than 2 years	bladder	Y	N	NA	1.08512	8.08214	1	MS2b1	Infiltrated	IV
high	SAM2bba8cb35e48	-0.0648269	-0.978413	0.547596	0.48228	1.10862	high	10262	SAM7e76efdbace7	PD	SD/PD	IC0	IC0	TC0	excluded	11	M	WHITE	N	1	PREVIOUS	Liver	more than 2 years	bladder	Y	Y	1.29412	0.800619	10.4805	1	MS2b1	Infiltrated	II
high	SAM2f228939632f	0.00771707	-0.520366	1.53789	-0.178537	1.28541	high	10242	SAM1db67552b17b	PD	SD/PD	IC1	IC1	TC0	excluded	8	F	BLACK OR AFRICAN AMERICAN	N	1	NEVER	Liver	more than 2 years	bladder	Y	N	0.45098	0.891808	7.88501	1	MS2b1	Infiltrated	IV
high	SAM30b5c6c54cf7	-0.203743	0.438167	1.4838	1.75276	2.58422	high	10194	SAMb1e6069558cd	CR	CR/PR	IC2	IC2+	TC0	excluded	6	F	WHITE	N	1	PREVIOUS	LN Only	1-2 years	bladder	Y	N	NA	0.754702	9.26489	1	MS2b2.2	Basal/SCC-like	IV
high	SAM31d9176e11fb	-0.0511445	-1.09115	0.0229551	1.52965	1.23454	high	10296	SAMa70870c8ca5c	CR	CR/PR	IC2	IC2+	TC1	inflamed	23	M	WHITE	Y	0	NEVER	LN Only	(less than) 1 year	bladder	N	NA	4.23529	0.81157	17.117	0	MS2b2.1	UroB	I
high	SAM3cb94b0d5297	-0.955859	-1.18851	0.295849	0.88407	1.38589	high	10181	SAM84d34a2c9ead	PD	SD/PD	IC1	IC1	TC0	excluded	15	M	WHITE	N	1	CURRENT	Visceral	1-2 years	kidney	Y	Y	2.23529	0.674091	5.05955	1	MS2b1	Infiltrated	IV
high	SAM4501e41e4751	-0.334667	-0.197435	0.730441	2.3594	2.29417	high	10105	SAMea758dd09795	PD	SD/PD	IC1	IC1	TC1	excluded	6	M	WHITE	N	1	NEVER	Liver	1-2 years	bladder	Y	Y	0.921569	1.36335	1.11704	1	MS2b2.2	Basal/SCC-like	III
high	SAM49d48750e294	-1.19002	0.987645	-0.146015	-0.221075	1.47181	high	10227	SAM4538cf036d4e	PD	SD/PD	IC1	IC1	TC0	excluded	0	M	UNKNOWN	N	0	PREVIOUS	Visceral	1-2 years	bladder	Y	Y	0.607843	1.10497	9.85626	1	MS2b1	Infiltrated	II
high	SAM4edbe45817b3	-0.27644	1.09684	0.00867999	2.15644	2.25943	high	10282	SAM17a1263100b6	NE	NA	IC2	IC2+	TC2+	inflamed	26	M	WHITE	N	1	PREVIOUS	NA	(less than) 1 year	bladder	Y	Y	3.68627	0.907538	1.05133	1	MS2b2.2	Basal/SCC-like	III
high	SAM54e58f1b0230	0.169647	1.06782	0.64825	0.740208	1.65344	high	10050	SAM5beb8d8c2216	PD	SD/PD	IC0	IC0	TC0	desert	5	M	WHITE	N	1	NEVER	Liver	(less than) 1 year	bladder	Y	N	NA	1.34632	4.36961	1	MS1b	UroA	I
high	SAM59289ca42c99	0.223492	0.135977	0.730005	1.44602	1.68234	high	10057	SAM8ca3646ec8b8	NE	NA	IC1	IC1	TC0	excluded	4	M	WHITE	N	0	PREVIOUS	Liver	(less than) 1 year	kidney	N	NA	0.235294	0.438422	1.70842	1	MS2b2.2	Basal/SCC-like	III
high	SAM59f392864f5d	0.196719	0.844314	0.30202	0.383057	1.32101	high	10136	SAM996f8f74a83c	SD	SD/PD	IC2	IC2+	TC0	excluded	14	M	OTHER	N	0	PREVIOUS	LN Only	more than 2 years	bladder	Y	N	NA	1.02602	17.7741	1	MS2b1	Infiltrated	II
high	SAM5cfa1699bdb7	-0.482219	-0.114797	-0.514659	0.496271	1.10324	high	10260	SAMa1c4b9944998	PD	SD/PD	IC0	IC0	TC0	NA	10	M	WHITE	Y	0	PREVIOUS	Visceral	(less than) 1 year	liver	Y	N	1.21569	0.788406	15.8357	0	MS2b1	Infiltrated	II
high	SAM5d989c86255e	-0.0646273	-0.342815	1.27274	-0.743186	1.09627	high	10145	SAMe48e91983132	PD	SD/PD	IC1	IC1	TC0	desert	13	F	UNKNOWN	N	1	PREVIOUS	Liver	(less than) 1 year	bladder	Y	N	1.41176	0.812834	3.44969	1	MS2a2	Genomically unstable	III
high	SAM5e3bae090b8c	-1.1457	-0.183368	-1.00247	0.789268	1.22486	high	10063	SAM0241656aa6b0	PD	SD/PD	IC2	IC2+	TC0	excluded	6	M	WHITE	Y	1	PREVIOUS	Liver	more than 2 years	kidney	Y	Y	0.823529	1.02852	6.73511	1	MS1b	UroA	I
high	SAM65afda25b920	0.739317	0.898917	1.12891	-0.276109	1.21537	high	10329	SAM4142052149d8	SD	SD/PD	IC2	IC2+	TC2+	excluded	4	M	WHITE	Y	2	CURRENT	Visceral	more than 2 years	bladder	N	NA	0.294118	0.289938	8.08214	1	MS2b1	Infiltrated	III
high	SAM675a12a09c15	-0.271816	0.370296	1.07857	-0.65099	1.27931	high	10254	SAM99c1be00cdbb	PD	SD/PD	IC1	IC1	TC0	desert	13	M	WHITE	N	0	PREVIOUS	Liver	1-2 years	bladder	Y	N	1.2549	0.874536	2.89117	1	MS1a	UroA	I
high	SAM6780ed436b55	-0.660961	-0.367328	-0.380597	1.76297	1.5693	high	10167	SAM1715a784b228	PD	SD/PD	IC2	IC2+	TC0	inflamed	14	F	WHITE	N	1	PREVIOUS	Visceral	more than 2 years	bladder	Y	Y	2.54902	1.12775	6.2423	1	MS2b2.2	Basal/SCC-like	III
high	SAM698d8d76b934	-1.24281	-0.289715	1.87425	0.683774	2.48026	high	10101	SAMc71f356dbe76	NE	NA	IC1	IC1	TC0	excluded	6	F	WHITE	N	1	NEVER	Visceral	(less than) 1 year	bladder	Y	Y	1.01961	1.23441	0.427105	1	MS2b2.2	Basal/SCC-like	IV
high	SAM6cbc10abddb0	-0.0128133	1.08608	-0.319297	0.902361	1.41661	high	10010	SAMcf4b48208732	PD	SD/PD	IC2	IC2+	TC0	inflamed	3	M	WHITE	N	1	NEVER	LN Only	(less than) 1 year	bladder	Y	Y	0.960784	0.933544	5.94661	1	MS2b2.2	Basal/SCC-like	III
high	SAM73b653ae20d1	0.409031	0.632145	-1.88711	2.35708	1.14014	high	10053	SAM7f411afa0444	NE	NA	IC2	IC2+	TC2+	inflamed	3	F	WHITE	N	1	NEVER	Visceral	(less than) 1 year	other	Y	Y	0.960784	1.36227	1.80698	1	MS2b2.2	Basal/SCC-like	III
high	SAM76a431ba6ce1	-1.03089	0.477156	0.889507	0.487843	2.00372	high	10300	SAM810f3e1f7599	PD	SD/PD	IC1	IC1	TC0	inflamed	6	M	WHITE	N	0	NEVER	Visceral	(less than) 1 year	kidney	N	NA	0.215686	0.804777	14.1273	1	MS2b1	Infiltrated	III
high	SAM7746b76437e6	-1.3503	-0.223458	-1.15479	0.128614	1.04289	high	10203	SAMeaeebabb98a7	NE	NA	IC0	IC0	TC0	desert	5	M	WHITE	N	1	PREVIOUS	Liver	1-2 years	bladder	Y	Y	0.392157	1.66593	2.82546	1	MS1b	UroA	I
high	SAM7893196e0e89	-1.35864	0.378964	0.145712	1.2053	2.12192	high	10069	SAM962bab704aa9	PD	SD/PD	IC0	IC0	TC0	NA	5	M	ASIAN	N	1	PREVIOUS	Visceral	(less than) 1 year	bladder	Y	N	0.941176	1.54839	2.66119	1	MS2b2.2	Basal/SCC-like	III
high	SAM7c67b05aa109	-1.17718	-0.872025	0.562425	0.0765237	1.3535	high	10083	SAM29dddba289b1	SD	SD/PD	IC0	IC0	TC1	NA	5	F	WHITE	N	0	NEVER	Visceral	1-2 years	bladder	Y	Y	0.529412	1.17525	8.24641	1	MS1b	UroA	I
high	SAM80c6183220e6	-0.853208	-0.993069	0.197446	-0.265379	1.02155	high	10030	SAM89427a2df1b5	PD	SD/PD	IC1	IC1	TC0	inflamed	8	M	WHITE	N	0	CURRENT	LN Only	(less than) 1 year	kidney	N	NA	0.215686	0.541934	14.7515	0	MS2b2.2	Basal/SCC-like	III
high	SAM85f0a3ac1c45	-1.17194	-0.372692	0.870375	0.127051	1.61891	high	10098	SAMcff37639eff6	PD	SD/PD	IC2	IC2+	TC0	excluded	8	M	WHITE	N	1	CURRENT	Visceral	1-2 years	lung	Y	Y	0.27451	1.12474	5.84805	1	MS1b	UroA	III
high	SAM8884fe446d20	-1.03451	1.68772	-0.153457	0.930041	2.14162	high	10044	SAM69fc87e7458a	PR	CR/PR	IC2	IC2+	TC2+	inflamed	13	M	WHITE	N	1	NEVER	NA	(less than) 1 year	bladder	Y	N	6	0.794959	23.1622	0	MS2b2.2	Basal/SCC-like	III
high	SAM8a1b0e02ee42	-1.40749	0.492143	-0.972392	-0.48294	1.08014	high	10349	SAMf3d45f55672b	CR	CR/PR	IC0	IC0	TC0	desert	14	M	ASIAN	N	0	NEVER	LN Only	1-2 years	bladder	Y	Y	0.843137	1.79684	20.5667	0	MS2a1	Genomically unstable	II
high	SAM8a42c0d59187	-1.06197	0.612078	0.526541	0.412576	1.85223	high	10110	SAM00c84e944073	NE	NA	IC0	IC0	TC0	NA	3	M	WHITE	Y	1	NEVER	Liver	(less than) 1 year	NA	Y	N	0.27451	0.891949	2.82546	1	MS1b	UroA	III
high	SAM8e469834acc1	-1.11821	-0.799375	0.519615	-0.691327	1.10155	high	10287	SAM7784e97fad89	PD	SD/PD	IC1	IC1	TC0	excluded	6	M	WHITE	N	1	NEVER	Liver	more than 2 years	bladder	Y	Y	NA	0.978557	3.71253	1	MS1a	UroA	I
high	SAM8f2275c36e8c	-0.555042	-0.15673	0.0472266	0.535554	1.29802	high	10189	SAM7845bcaa8c0b	SD	SD/PD	IC1	IC1	TC0	desert	5	M	WHITE	N	0	NEVER	Visceral	1-2 years	bladder	Y	Y	NA	1.63105	20.731	0	MS1b	UroA	I
high	SAM943df5cf15df	-1.12902	0.446697	0.116943	1.7359	2.30098	high	10080	SAM46dd9d62241f	PD	SD/PD	IC1	IC1	TC0	desert	5	M	WHITE	N	1	PREVIOUS	Visceral	(less than) 1 year	bladder	Y	N	0.117647	0.984679	2.13552	1	MS2b2.2	Basal/SCC-like	III
high	SAM9448d858692c	-0.0248016	0.599152	-0.0011639	0.286313	1.20787	high	10289	SAM685ec20da451	NE	NA	IC2	IC2+	TC1	inflamed	8	M	WHITE	Y	1	PREVIOUS	Liver	(less than) 1 year	kidney	Y	N	NA	0.9508	2.03696	1	MS2b1	Infiltrated	II
high	SAM94859b440b1d	0.00982896	-1.21079	0.189701	0.83768	1.04257	high	10298	SAM7abd935be8b8	PD	SD/PD	IC1	IC1	TC0	excluded	11	M	BLACK OR AFRICAN AMERICAN	N	1	NEVER	Visceral	more than 2 years	kidney	N	NA	0.215686	0.507752	13.3388	1	MS1b	UroA	I
high	SAM961d04c42bd9	-0.82067	0.208992	0.838279	-0.871664	1.26948	high	10034	SAM07cdac36f73d	PD	SD/PD	IC0	IC0	TC0	excluded	17	M	WHITE	N	1	CURRENT	Visceral	(less than) 1 year	bladder	Y	N	1.72549	1.54621	5.8809	1	MS2a1	Genomically unstable	I
high	SAM9681450bbc90	-0.260422	-0.478472	0.218103	0.685506	1.23373	high	10328	SAMb25c4403d396	NE	NA	IC2	IC2+	TC0	inflamed	21	M	WHITE	N	1	PREVIOUS	Visceral	more than 2 years	bladder	Y	Y	NA	1.18287	4.96099	1	MS2b1	Infiltrated	III
high	SAM978a587b207e	-0.604243	-0.416262	0.712746	0.441126	1.44898	high	10131	SAM93aafaa5be2f	PD	SD/PD	IC0	IC1	TC2+	excluded	NA	M	WHITE	N	0	CURRENT	LN Only	(less than) 1 year	bladder	Y	N	1.92157	1.04287	2.10267	1	MS2a2	Genomically unstable	II
high	SAM9fb814c22bdb	-0.0439787	1.05057	1.20784	0.458059	1.8657	high	10088	SAMf5578387519b	SD	SD/PD	IC1	IC1	TC0	desert	6	F	WHITE	N	0	PREVIOUS	NA	(less than) 1 year	bladder	N	NA	0.431373	0.771397	19.1211	1	MS2b1	Infiltrated	III
high	SAMaabf4afe4213	2.42898	2.1678	2.81935	-1.33489	1.17359	high	10159	SAMae0f528b3b38	PD	SD/PD	IC0	IC0	TC0	NA	18	M	WHITE	N	1	NEVER	Visceral	(less than) 1 year	lymph node	N	NA	2	0.879312	2.62834	1	MS2a1	Genomically unstable	II
high	SAMb4c7a001537d	-1.01477	0.446368	0.637931	0.883135	2.05739	high	10068	SAMcbb1ffdc577c	PD	SD/PD	IC1	IC1	TC1	inflamed	5	M	WHITE	N	1	PREVIOUS	Visceral	1-2 years	kidney	Y	Y	NA	0.815851	3.18686	1	MS1b	UroA	I
high	SAMba1a34b5a060	-0.615124	0.383967	0.667017	-0.132658	1.43541	high	10277	SAM689efe104e02	PD	SD/PD	IC2	IC2+	TC0	inflamed	5	M	WHITE	N	0	NEVER	Visceral	(less than) 1 year	bladder	Y	N	0.901961	1.02302	12.846	1	MS2b2.2	Basal/SCC-like	III
high	SAMbcbc7957c264	-1.38595	-0.705477	0.445839	-0.326754	1.2891	high	10308	SAM35136b37f02f	PD	SD/PD	IC1	IC1	TC0	desert	9	M	WHITE	Y	1	NEVER	Visceral	1-2 years	bladder	Y	Y	NA	1.70139	4.17248	1	MS1b	UroA	I
high	SAMc0da5d48686d	0.957231	1.58263	0.200952	0.788636	1.34605	high	10295	SAM8e802ecef7cc	PD	SD/PD	IC1	IC1	TC2+	desert	5	M	WHITE	N	1	NEVER	Visceral	(less than) 1 year	bladder	Y	Y	1.17647	1.6304	9.49487	1	MS2a2	Genomically unstable	IV
high	SAMc0ef41aa6c8b	-1.14181	1.07479	1.72085	-1.75817	1.60732	high	10104	SAM3545870d6689	PD	SD/PD	IC0	IC0	TC0	desert	5	M	WHITE	Y	0	NEVER	Visceral	(less than) 1 year	NA	Y	N	0.960784	0.986296	9.56057	1	MS1b	UroA	I
high	SAMc57eadb2d82b	-0.968519	0.665161	-0.920391	-0.0739824	1.12111	high	10271	SAM9dff829cf0d7	PD	SD/PD	IC0	IC0	TC0	desert	3	M	OTHER	Y	1	NEVER	Visceral	(less than) 1 year	bladder	Y	NA	0.196078	0.768499	8.01643	1	MS1b	UroA	I
high	SAMd027124354ce	0.644452	1.35144	-0.0468869	0.321703	1.1662	high	10061	SAMa4ff71243c63	CR	CR/PR	IC0	IC0	TC0	desert	4	F	WHITE	N	0	NEVER	NA	1-2 years	ureter	N	NA	0.764706	1.43111	23.5236	0	MS2b2.2	Basal/SCC-like	III
high	SAMd135d5867fe3	0.792342	1.9582	0.00400355	0.887503	1.46408	high	10106	SAM620216d4b8d2	PD	SD/PD	IC2	IC2+	TC2+	excluded	3	M	WHITE	Y	1	PREVIOUS	Visceral	1-2 years	bladder	Y	Y	0.607843	1.03082	3.61396	1	MS2b2.2	Basal/SCC-like	IV
high	SAMd2492b2a31bb	0.309187	1.34661	-0.307616	1.50641	1.59923	high	10008	SAM9ac5622acdf2	PD	SD/PD	IC2	IC2+	TC2+	desert	3	F	WHITE	N	0	NEVER	LN Only	(less than) 1 year	lymph node	Y	N	0.490196	0.824884	7.85216	1	MS2b2.2	Basal/SCC-like	III
high	SAMd5ab7fbfab4e	-1.0939	-0.0525638	0.592424	0.375267	1.66875	high	10027	SAMa16386e36023	NE	NA	IC2	IC2+	TC2+	excluded	35	M	WHITE	N	0	PREVIOUS	LN Only	more than 2 years	bladder	Y	Y	4.64706	0.903065	18.1027	0	MS2a2	Genomically unstable	II
high	SAMda4d892fddc8	0.0824056	-0.127282	-0.569735	1.35941	1.17112	high	10290	SAM26588ab3ca30	PD	SD/PD	IC1	IC1	TC0	NA	4	M	WHITE	N	0	PREVIOUS	Visceral	(less than) 1 year	kidney	N	NA	0.27451	0.421491	14.1273	0	MS2b1	Infiltrated	IV
high	SAMdf3e42c8672a	-0.227182	-0.0176233	0.0805777	1.60657	1.61915	high	10161	SAM16df40838728	PD	SD/PD	IC2	IC2+	TC2+	inflamed	19	M	WHITE	N	1	PREVIOUS	Visceral	(less than) 1 year	bladder	Y	Y	3.23529	0.791353	7.32649	1	MS2b2.2	Basal/SCC-like	III
high	SAMe3210d3632b4	-1.228	1.91125	0.486659	0.643801	2.55979	high	10268	SAMff40e7f30048	PD	SD/PD	IC2	IC2+	TC2+	inflamed	17	F	WHITE	Y	1	NEVER	LN Only	(less than) 1 year	NA	Y	N	0.862745	1.18023	2.16838	1	MS2b2.2	Basal/SCC-like	III
high	SAMe7e4f7c076a7	0.486064	1.31514	1.45972	1.22342	2.21398	high	10036	SAM7250cafc462d	PD	SD/PD	IC2	IC2+	TC2+	inflamed	1	M	WHITE	N	1	PREVIOUS	Visceral	(less than) 1 year	bladder	N	NA	0.196078	0.818856	1.97125	1	MS2b2.2	Basal/SCC-like	IV
high	SAMe9ae8beb82fa	-1.34837	0.0822968	-1.03601	0.968168	1.40219	high	10317	SAMd5728a47e5dc	PD	SD/PD	IC1	IC1	TC0	desert	7	M	WHITE	N	1	PREVIOUS	NA	(less than) 1 year	bladder	N	NA	1.33333	1.49889	5.48665	1	MS2b1	Infiltrated	III
high	SAMeb29625f76a5	-0.303163	1.21972	1.55771	0.0217084	2.00879	high	10325	SAM1c606a593dac	PD	SD/PD	IC1	IC1	TC0	excluded	2	M	WHITE	N	1	PREVIOUS	Visceral	1-2 years	kidney	Y	Y	0.0588235	1.33606	3.12115	1	MS1b	UroA	I
high	SAMef0e3d2415fd	-0.248082	-0.520446	0.874476	-0.412119	1.09278	high	10154	SAM7cfa5876e820	SD	SD/PD	IC2	IC2+	TC2+	inflamed	1	M	WHITE	N	0	PREVIOUS	Visceral	(less than) 1 year	lung	N	NA	0.0392157	0.481345	10.1191	1	MS2b1	Infiltrated	IV
high	SAMf28c01545593	-1.12713	0.379419	0.549015	-1.70917	1.06399	high	10315	SAM06e3233ae94d	SD	SD/PD	IC1	IC1	TC0	desert	8	M	WHITE	Y	0	PREVIOUS	Visceral	more than 2 years	bladder	Y	Y	NA	1.01196	6.40657	1	MS1b	UroA	I
high	SAMf2aae1443f67	-0.505096	0.450307	0.157463	-0.369751	1.17036	high	10253	SAM51c0a65d2f44	PD	SD/PD	IC1	IC1	TC0	desert	7	F	WHITE	N	0	NEVER	Visceral	1-2 years	bladder	Y	Y	0.803922	1.45673	10.3491	1	MS1b	UroA	III
high	SAMf2ce197162ce	-0.191432	1.6727	1.99499	-0.914342	1.86953	high	10255	SAMc9d0803f12be	NE	NA	IC1	IC1	TC1	NA	3	M	WHITE	N	0	NEVER	Liver	1-2 years	ureter	Y	Y	0.568627	1.36176	1.577	1	MS2a2	Genomically unstable	IV
high	SAMf3a9bce50099	-1.16827	-0.200824	0.656522	0.0685273	1.55733	high	10182	SAM5044c27e67c2	PD	SD/PD	IC2	IC2+	TC0	excluded	4	F	ASIAN	N	1	PREVIOUS	LN Only	(less than) 1 year	kidney	Y	Y	NA	1.05343	2.10267	0	MS2b1	Infiltrated	II
high	SAMfd947610629d	-1.00033	-0.0227885	0.216075	0.844649	1.6772	high	10249	SAM1eaee5f544bb	PD	SD/PD	IC0	IC0	TC0	desert	5	M	WHITE	N	0	PREVIOUS	Visceral	1-2 years	bladder	Y	N	NA	0.753906	9.03491	1	MS2b1	Infiltrated	I
low	SAM0571f17f4045	-0.0581521	-0.766259	-0.264635	-1.97359	0.504428	low	10085	SAMcfd59ef32816	SD	SD/PD	IC2	IC2+	TC0	excluded	2	F	WHITE	N	0	PREVIOUS	LN Only	1-2 years	lymph node	Y	NA	1.47059	1.0322	4.53388	1	MS2b1	Infiltrated	II
low	SAM075e037d95bc	0.215534	-0.355548	0.0579987	-1.64693	0.597353	low	10273	SAM31cac6912e3c	PR	CR/PR	IC1	IC1	TC0	excluded	11	M	WHITE	Y	0	NEVER	Visceral	more than 2 years	kidney	Y	Y	0.745098	0.790563	21.3224	0	MS1b	UroA	I
low	SAM07a93a28f801	-0.0519249	-0.166351	-1.2442	-1.39145	0.507212	low	10174	SAM2d9b66bc81bd	PR	CR/PR	IC1	IC1	TC0	excluded	18	M	WHITE	N	1	PREVIOUS	LN Only	(less than) 1 year	bladder	N	NA	2.11765	0.546177	12.846	0	MS2a1	Genomically unstable	II
low	SAM0ce9c983b20f	0.258142	1.08958	-0.325376	-0.226032	0.995157	low	10070	SAM9c3335269349	PD	SD/PD	IC2	IC2+	TC0	excluded	9	M	WHITE	N	0	NEVER	NA	1-2 years	ureter	Y	Y	NA	0.886362	6.6037	1	MS2b2.2	Basal/SCC-like	III
low	SAM18039827e1b9	0.329137	-1.13402	-1.65664	-0.350081	0.453695	low	10362	SAM4d6e21b01f11	PD	SD/PD	IC0	IC0	TC0	desert	15	M	WHITE	N	1	NEVER	Visceral	(less than) 1 year	bladder	Y	N	NA	1.91849	1.47844	1	MS1b	UroA	II
low	SAM1dda30f1c5be	2.01322	-0.244169	0.136447	0.323038	0.650606	low	10226	SAMaf222729c8e9	PD	SD/PD	IC1	IC1	TC0	desert	20	M	WHITE	N	0	PREVIOUS	NA	1-2 years	bladder	Y	Y	4.01961	1.37314	21.2567	0	MS2b1	Infiltrated	II
low	SAM1f3c93814cb9	-0.155399	-0.364034	-0.492114	-0.332589	0.793223	low	10190	SAMc8876df3fe4c	NE	NA	IC0	IC0	TC0	excluded	5	F	WHITE	N	2	PREVIOUS	Visceral	(less than) 1 year	bladder	N	NA	1.13725	0.67746	1.44559	1	MS2a2	Genomically unstable	II
low	SAM1f83ebd6be9b	0.338041	-0.478455	-1.43765	-0.826421	0.477453	low	10340	SAM6fec5909562a	PD	SD/PD	IC1	IC1	TC0	desert	6	M	WHITE	N	1	NEVER	Liver	(less than) 1 year	kidney	N	NA	0.54902	0.472311	3.5154	1	MS1b	UroA	I
low	SAM203dcf14f927	-0.229004	-0.447102	-0.591728	-0.179306	0.806788	low	10157	SAM271ae9c9a478	CR	CR/PR	IC1	IC1	TC1	inflamed	13	M	WHITE	N	1	CURRENT	LN Only	more than 2 years	bladder	Y	Y	2.39216	1.44746	19.3511	0	MS2a2	Genomically unstable	II
low	SAM27299aed7681	-0.440989	-0.563901	0.152701	-0.513345	0.924407	low	10042	SAM8979f9f2462a	PR	CR/PR	IC1	IC1	TC0	excluded	8	F	UNKNOWN	Y	0	NEVER	NA	1-2 years	bladder	Y	Y	0.745098	1.86436	18.8583	0	MS1b	UroA	I
low	SAM2dc3f04e45e9	1.61714	-1.00118	0.251803	-0.105488	0.57953	low	10160	SAMe0dd7723824f	PD	SD/PD	IC2	IC2+	TC2+	inflamed	NA	M	WHITE	N	1	PREVIOUS	Liver	(less than) 1 year	kidney	Y	N	NA	1.14586	10.1848	1	MS2b2.2	Basal/SCC-like	II
low	SAM2eb07dedf07f	0.636245	-0.0367292	-0.444445	-1.09117	0.576761	low	10336	SAM4888298d18b6	PR	CR/PR	IC2	IC2+	TC0	inflamed	13	M	WHITE	Y	0	PREVIOUS	Visceral	1-2 years	bladder	Y	Y	1.13725	0.30554	20.501	0	MS2b1	Infiltrated	II
low	SAM36a9225b0222	0.313497	-0.510802	-0.3386	0.293613	0.83604	low	10141	SAMbf7a57e35e47	SD	SD/PD	IC2	IC2+	TC2+	inflamed	1	M	ASIAN	N	1	PREVIOUS	Liver	1-2 years	bladder	Y	N	0.607843	1.68128	23.8193	0	MS2b1	Infiltrated	IV
low	SAM3785587846ce	-0.379395	-1.38958	-1.43353	-0.33418	0.549763	low	10032	SAMafa982ee3c0c	NE	NA	IC1	IC1	TC0	NA	9	F	WHITE	Y	1	PREVIOUS	Liver	1-2 years	ureter	Y	Y	NA	1.11873	7.06366	1	MS1b	UroA	I
low	SAM3894ac3956a5	-0.475614	-0.77214	-0.988863	0.111082	0.787788	low	10097	SAM7c3df5638952	PD	SD/PD	IC1	IC1	TC0	excluded	5	M	WHITE	N	0	PREVIOUS	Visceral	(less than) 1 year	bladder	Y	Y	NA	1.90566	2.10267	0	MS1b	UroA	I
low	SAM3b15b4c6311d	0.98773	0.932841	-0.396767	0.634126	0.982817	low	10267	SAMa009477da3b8	CR	CR/PR	IC2	IC2+	TC2+	inflamed	44	M	WHITE	N	1	NEVER	Visceral	more than 2 years	bladder	Y	Y	5.82353	1.59823	21.4538	0	MS2b2.2	Basal/SCC-like	III
low	SAM3e8baff50d7a	3.96743	1.41971	0.532217	-1.78344	0.349523	low	10185	SAM2cc0fe4690c0	SD	SD/PD	IC0	IC0	TC0	desert	11	M	WHITE	Y	0	NEVER	Liver	1-2 years	kidney	Y	N	1.21569	1.69543	6.96509	1	MS2a1	Genomically unstable	II
low	SAM4581bac493af	0.0719444	1.61124	-1.46949	0.445548	1.0159	low	10140	SAMc6e22b526d12	NE	NA	IC2	IC2+	TC0	NA	16	M	WHITE	N	0	NEVER	LN Only	(less than) 1 year	bladder	Y	Y	3	0.986933	20.0411	0	MS2a2	Genomically unstable	II
low	SAM4918c524b83a	-0.170926	-2.17719	1.23874	-0.0639264	0.952263	low	10137	SAM99536f07036e	NE	NA	IC1	IC1	TC0	desert	14	M	WHITE	Y	2	CURRENT	Visceral	(less than) 1 year	bladder	N	NA	NA	0.709871	0.62423	0	MS1b	UroA	I
low	SAM491e341d5a82	-1.12377	-0.895955	-1.42044	-0.680695	0.665775	low	10091	SAMe4d97ab28310	NE	NA	IC1	IC1	TC0	desert	13	F	WHITE	N	0	NEVER	Visceral	more than 2 years	bladder	Y	Y	NA	0.978218	1.87269	1	MS2a1	Genomically unstable	II
low	SAM49f9b2e57aa5	0.798798	-0.740231	0.0367328	-0.403784	0.655149	low	10037	SAMfd7470f0e757	PD	SD/PD	IC0	IC0	TC0	excluded	5	M	WHITE	Y	1	PREVIOUS	Liver	1-2 years	kidney	Y	Y	1.45098	0.997797	7.45791	1	MS1b	UroA	I
low	SAM4caabd64e7fd	-0.468717	-1.86495	-0.089901	0.107976	0.810188	low	10213	SAM73436b9397fd	PR	CR/PR	IC1	IC1	TC0	excluded	59	M	WHITE	N	1	PREVIOUS	NA	1-2 years	ureter	N	NA	11.6863	0.790146	15.7043	0	MS1a	UroA	III
low	SAM5234688806a7	-0.60818	-1.26477	0.277499	-0.702762	0.836142	low	10013	SAM553259e42cb2	PD	SD/PD	IC0	IC0	TC0	desert	13	M	WHITE	N	1	PREVIOUS	Liver	more than 2 years	kidney	Y	Y	0.313725	0.356537	5.8809	1	MS1b	UroA	I
low	SAM52500cabdd36	-0.973154	-1.18321	-1.30766	-1.06983	0.567914	low	10243	SAMf2129f8925fb	SD	SD/PD	IC1	IC1	TC0	excluded	12	F	OTHER	N	0	PREVIOUS	LN Only	1-2 years	ureter	Y	Y	0.745098	0.725809	20.4682	0	MS2a1	Genomically unstable	II
low	SAM572f19794c96	0.70195	0.206421	-1.43743	0.518014	0.691722	low	10248	SAM4e3b20c51b22	CR	CR/PR	IC1	IC1	TC2+	excluded	33	M	WHITE	N	1	PREVIOUS	Visceral	1-2 years	kidney	N	NA	5.5098	0.678423	16.8214	0	MS2b2.2	Basal/SCC-like	III
low	SAM5767dd75d142	3.52394	0.722682	-0.619497	-0.27025	0.377121	low	10274	SAM7433b9789294	PR	CR/PR	IC1	IC1	TC0	excluded	32	M	WHITE	N	1	NEVER	NA	1-2 years	other	Y	Y	NA	0.742625	18.1684	0	MS2a2	Genomically unstable	IV
low	SAM58e7832f4e7d	-1.03341	-1.51571	0.0601089	-1.45948	0.695554	low	10244	SAM36f2221b855e	PR	CR/PR	IC0	IC0	TC0	desert	2	M	WHITE	Y	1	NEVER	Visceral	more than 2 years	bladder	N	NA	0.333333	0.853529	16.46	0	MS1a	UroA	I
low	SAM5cc2d9036053	2.41864	1.40478	0.432642	-0.741834	0.651627	low	10180	SAMac0d6b198df9	PD	SD/PD	IC0	IC0	TC0	desert	11	M	WHITE	N	1	NEVER	LN Only	(less than) 1 year	bladder	N	NA	0.411765	0.264372	5.68378	1	MS2b1	Infiltrated	I
low	SAM5fc9ae0aed1f	2.78533	-0.700042	0.412288	1.15982	0.653798	low	10153	SAM51699c10e342	NE	NA	IC2	IC2+	TC2+	inflamed	6	M	WHITE	N	2	PREVIOUS	LN Only	(less than) 1 year	bladder	N	NA	2.01961	0.881794	0.62423	1	MS2b2.2	Basal/SCC-like	IV
low	SAM5fe7a81a39dd	1.31913	-0.539411	-0.377238	-0.898108	0.474084	low	10350	SAM74cee90f1ddf	PD	SD/PD	IC2	IC2+	TC0	inflamed	21	M	WHITE	Y	0	CURRENT	LN Only	more than 2 years	ureter	Y	N	3.82353	0.884286	17.0842	1	MS2a1	Genomically unstable	II
low	SAM6083aac8db99	-0.460934	-1.4198	-0.965136	0.822338	0.840679	low	10191	SAM28fb1b98f554	PR	CR/PR	IC1	IC1	TC0	inflamed	14	M	WHITE	N	0	PREVIOUS	Visceral	(less than) 1 year	bladder	Y	Y	NA	1.84954	20.6324	0	MS2a2	Genomically unstable	II
low	SAM6157c8f38b72	-0.145082	-0.746612	1.19423	-0.838992	0.995478	low	10235	SAMb1c214d99419	PR	CR/PR	IC1	IC1	TC0	desert	9	M	WHITE	N	0	PREVIOUS	Visceral	(less than) 1 year	bladder	N	NA	1.80392	0.670758	16.5914	0	MS2b1	Infiltrated	I
low	SAM61b9d4d84c64	2.42884	-0.530771	-0.679002	-0.559189	0.36279	low	10223	SAMb30b31f819df	SD	SD/PD	IC2	IC2+	TC0	inflamed	27	M	WHITE	N	1	PREVIOUS	Liver	1-2 years	bladder	Y	Y	5.88235	1.8785	21.3881	0	MS2a1	Genomically unstable	I
low	SAM62fb1388c871	-0.722633	-0.458957	0.495584	-1.44983	0.870759	low	10351	SAMcacf503a244e	PD	SD/PD	IC1	IC1	TC0	NA	5	F	WHITE	N	0	PREVIOUS	Visceral	more than 2 years	kidney	Y	N	0.784314	1.28824	22.5051	0	MS2a1	Genomically unstable	IV
low	SAM63b2189c36d7	0.242374	0.303364	1.02773	-1.13523	0.97094	low	10209	SAM8bcefb4c6174	PD	SD/PD	IC0	IC0	TC0	desert	14	M	WHITE	N	1	CURRENT	Liver	more than 2 years	bladder	Y	Y	0.980392	1.20141	3.97536	1	MS1b	UroA	I
low	SAM670649e105b5	3.22082	0.55002	1.35267	0.295369	0.748698	low	10148	SAMddee81ec8d7c	CR	CR/PR	IC2	IC2+	TC0	excluded	15	F	WHITE	N	0	NEVER	LN Only	(less than) 1 year	bladder	Y	Y	2.68627	1.14889	22.078	0	MS2b2.2	Basal/SCC-like	I
low	SAM6792d6e98068	-0.592822	-2.12256	-1.64331	-0.361375	0.478798	low	10095	SAM58412da45bef	PD	SD/PD	IC2	IC2+	TC0	desert	17	M	BLACK OR AFRICAN AMERICAN	Y	2	PREVIOUS	Liver	(less than) 1 year	bladder	N	NA	1.11765	1.0716	6.01232	1	MS1b	UroA	I
low	SAM6cb230f208a8	1.86115	0.0326583	0.633006	0.347749	0.810403	low	10234	SAMc2c0e09da88f	PR	CR/PR	IC0	IC0	TC1	desert	20	M	WHITE	N	0	PREVIOUS	Visceral	1-2 years	lung	Y	Y	1.03922	0.772357	23.2279	0	MS1b	UroA	I
low	SAM75142fcab9df	0.267887	-1.19984	0.117442	0.11191	0.800799	low	10270	SAM44a28fb0b217	PD	SD/PD	IC2	IC2+	TC0	excluded	7	F	WHITE	N	1	NEVER	LN Only	more than 2 years	kidney	Y	Y	0.27451	1.36783	11.9261	1	MS2b1	Infiltrated	I
low	SAM75f12d1a55fc	0.455892	-1.35809	-0.0271551	-0.232455	0.656358	low	10052	SAM1d5c6601cfbd	SD	SD/PD	IC2	IC2+	TC0	inflamed	6	M	WHITE	N	0	PREVIOUS	Visceral	1-2 years	lung	Y	N	0.333333	0.748056	14.7515	0	MS2b1	Infiltrated	IV
low	SAM7a9093b9c7e9	0.309404	-1.22757	0.158955	-0.144063	0.74711	low	10020	SAM1de5ed746a87	NE	NA	IC0	IC0	TC0	desert	1	M	WHITE	N	1	NEVER	NA	1-2 years	kidney	Y	Y	0.215686	0.821923	1.80698	1	MS2b1	Infiltrated	II
low	SAM7b40007f4aa4	-0.572935	-0.469704	-1.07294	-0.791622	0.66473	low	10051	SAM3ebc6155d707	PR	CR/PR	IC0	IC0	TC0	NA	12	F	WHITE	N	1	NEVER	Visceral	(less than) 1 year	ureter	N	NA	NA	0.978981	21.6509	0	MS2a1	Genomically unstable	IV
low	SAM7d7c54623618	3.22632	-0.309102	-0.0330029	-1.48633	0.288127	low	10049	SAM7be187d31c1d	PR	CR/PR	IC0	IC0	TC0	excluded	8	M	WHITE	N	0	CURRENT	Liver	(less than) 1 year	bladder	Y	N	2.09804	1.1321	21.2238	0	MS2a1	Genomically unstable	II
low	SAM7ee2b6e4d6b3	-0.758147	-1.19011	-1.21655	-1.21212	0.530592	low	10045	SAM0dc993732a18	NE	NA	IC0	IC0	TC0	excluded	36	M	WHITE	Y	1	PREVIOUS	Visceral	1-2 years	kidney	Y	Y	6.80392	1.43324	1.70842	1	MS1b	UroA	I
low	SAM7fb7a13c096b	0.00775739	-1.48713	-0.0672258	-1.08886	0.572481	low	10006	SAM715ed59b05c7	PD	SD/PD	IC0	IC0	TC0	excluded	11	M	ASIAN	N	2	CURRENT	Liver	(less than) 1 year	kidney	N	NA	0.764706	0.483769	1.67556	1	MS2b1	Infiltrated	II
low	SAM8533e5e261d6	-1.32242	-0.804662	-1.41634	0.140123	0.875686	low	10269	SAMd95e9108bcfc	PR	CR/PR	IC0	IC0	TC0	desert	5	M	WHITE	N	0	PREVIOUS	Visceral	1-2 years	bladder	Y	N	1.72549	1.52308	12.8131	1	MS1b	UroA	I
low	SAM87a8e18eb45b	-0.570214	-1.07807	-0.192526	-0.932291	0.717861	low	10339	SAMfd063258ed87	PD	SD/PD	IC1	IC1	TC0	excluded	14	F	WHITE	N	2	NEVER	Visceral	(less than) 1 year	bladder	N	NA	0.313725	1.04861	2.75975	1	MS1b	UroA	I
low	SAM8b4b8b0f9e73	-0.0610104	-1.83571	0.874536	-0.923237	0.723574	low	10199	SAM81eb0bcbd455	SD	SD/PD	IC1	IC1	TC0	excluded	7	M	WHITE	N	0	PREVIOUS	LN Only	(less than) 1 year	kidney	N	NA	1	0.581736	15.6715	0	MS2b1	Infiltrated	I
low	SAM91c47b054ffb	1.17288	0.53557	-1.19577	-1.83194	0.38351	low	10162	SAMe81ec140193b	PR	CR/PR	IC2	IC2+	TC0	inflamed	49	M	WHITE	Y	0	PREVIOUS	Visceral	(less than) 1 year	bladder	Y	N	2.70588	1.10269	17.0185	1	MS2a1	Genomically unstable	II
low	SAM97a00e0929fb	-0.977256	0.177343	-2.1257	-0.225772	0.730482	low	10007	SAM03c076511f1a	PR	CR/PR	IC2	IC2+	TC0	excluded	18	M	OTHER	N	0	PREVIOUS	Liver	(less than) 1 year	kidney	N	NA	2.86275	0.710257	12.7146	0	MS2a1	Genomically unstable	II
low	SAM9aa6a095a9d6	0.0105774	-0.31411	-0.676637	0.40526	0.882472	low	10171	SAMc68636fb6502	PD	SD/PD	IC1	IC1	TC0	excluded	5	M	WHITE	Y	0	PREVIOUS	NA	more than 2 years	kidney	Y	Y	0.647059	0.882239	8.83778	1	MS2b2.1	UroB	I
low	SAMa1e62d323e1d	-0.734605	-1.86021	1.26008	-0.729888	0.98715	low	10321	SAM550f5b52990c	SD	SD/PD	IC2	IC2+	TC0	inflamed	15	F	WHITE	Y	0	PREVIOUS	Visceral	1-2 years	bladder	Y	N	0.921569	1.31402	10.5791	1	MS2a1	Genomically unstable	II
low	SAMa424c75831b4	-1.01456	-0.0464822	-1.24296	-1.54547	0.634842	low	10240	SAMf6cbfd6f55f3	PD	SD/PD	IC2	IC2+	TC0	NA	6	M	WHITE	N	1	PREVIOUS	Visceral	1-2 years	bladder	Y	N	0.686275	0.776142	3.54825	1	MS1b	UroA	II
low	SAMa535fcdf18a0	0.273449	0.0652425	-1.7963	-0.455344	0.536644	low	10371	SAMe16802415019	PR	CR/PR	IC0	IC0	TC0	NA	19	M	WHITE	N	1	PREVIOUS	NA	1-2 years	bladder	Y	Y	0.882353	0.899224	17.2813	0	MS1b	UroA	I
low	SAMa9ca8536d2b1	2.19299	0.342407	0.0400131	-0.233312	0.586299	low	10330	SAM29d442dc78d2	SD	SD/PD	IC1	IC1	TC1	NA	3	M	WHITE	N	0	PREVIOUS	LN Only	1-2 years	bladder	N	NA	0.352941	0.84613	21.848	0	MS2b1	Infiltrated	III
low	SAMaec7380f9ab0	0.406723	1.85674	-1.14817	-3.39628	0.402255	low	10155	SAM51b36c4a92ad	PR	CR/PR	IC2	IC2+	TC0	excluded	4	M	WHITE	N	2	NEVER	NA	(less than) 1 year	ureter	N	NA	NA	1.30867	20.8624	0	MS2a2	Genomically unstable	IV
low	SAMaf42c1541269	-0.0722033	-0.974457	0.125327	0.174399	0.92442	low	10178	SAM86f01b8682dd	SD	SD/PD	IC2	IC2+	TC0	inflamed	14	M	WHITE	N	1	PREVIOUS	Liver	(less than) 1 year	bladder	N	NA	2.19608	0.795428	5.51951	0	MS2a2	Genomically unstable	II
low	SAMaff272833538	0.952778	-0.776404	-0.0101874	-0.289548	0.636936	low	10241	SAM30aa07b0e6bc	NE	NA	IC2	IC2+	TC0	excluded	5	M	WHITE	Y	1	NEVER	Liver	(less than) 1 year	kidney	Y	Y	1.27451	1.309	2.13552	1	MS2a2	Genomically unstable	I
low	SAMb0a83e5fbde9	-0.0490449	-0.502783	0.0745568	0.156525	0.98327	low	10100	SAM51095a172c7c	SD	SD/PD	IC0	IC0	TC0	NA	7	M	WHITE	Y	1	PREVIOUS	Visceral	more than 2 years	lung	Y	N	0.352941	0.805644	23.3265	0	MS1b	UroA	I
low	SAMb15ac6e4c4ef	-0.46589	-0.164125	-0.390036	-1.1906	0.734771	low	10096	SAM87f112b7285e	PR	CR/PR	IC1	IC1	TC0	NA	11	M	WHITE	Y	0	PREVIOUS	Visceral	more than 2 years	bladder	Y	Y	1.5098	1.28557	20.0082	0	MS2a1	Genomically unstable	II
low	SAMb419a8fcbfcd	-1.35936	0.523576	1.07707	-2.93819	0.970445	low	10363	SAMe77ee732eeee	PR	CR/PR	IC2	IC2+	TC0	excluded	19	M	WHITE	Y	1	PREVIOUS	Liver	1-2 years	bladder	Y	N	NA	1.56615	22.7351	0	MS2a1	Genomically unstable	IV
low	SAMb470eb8f04be	-0.510628	-0.925735	-0.233566	-0.780994	0.747315	low	10115	SAMbb67de387c28	CR	CR/PR	IC2	IC2+	TC0	excluded	35	M	WHITE	N	0	NEVER	LN Only	more than 2 years	bladder	Y	Y	NA	1.43812	20.0739	0	MS1b	UroA	I
low	SAMb8070b7937e7	0.00980922	-2.10439	-0.0631782	-0.640683	0.573839	low	10127	SAM47c8c8464e19	SD	SD/PD	IC1	IC1	TC0	desert	5	M	WHITE	Y	0	PREVIOUS	Liver	(less than) 1 year	bladder	Y	Y	0.333333	0.92136	21.0267	1	MS1b	UroA	I
low	SAMb8f13a0525a6	2.46599	2.00068	0.684165	-0.569374	0.797761	low	10079	SAMcdbc51c11066	NE	NA	IC2	IC2+	TC0	excluded	4	M	WHITE	N	0	NEVER	Liver	1-2 years	kidney	Y	Y	0.529412	0.97032	2.69405	1	MS2b2.2	Basal/SCC-like	IV
low	SAMbe83eae4026e	0.644057	0.244786	-0.468212	-1.97543	0.48171	low	10246	SAM8d53870d1879	PD	SD/PD	IC1	IC1	TC0	excluded	10	F	WHITE	Y	1	NEVER	Liver	(less than) 1 year	lymph node	Y	N	0.784314	0.98462	2.7269	1	MS1b	UroA	I
low	SAMbf91f27e7f9b	0.597115	-0.60797	0.733755	-1.01513	0.721504	low	10134	SAM11b8c6d25646	NE	NA	IC2	IC2+	TC0	excluded	3	M	WHITE	N	0	PREVIOUS	Liver	1-2 years	kidney	Y	Y	NA	0.778596	0.591376	1	MS2b1	Infiltrated	I
low	SAMbfdffb97c446	0.24468	0.416011	-0.126077	0.0371725	0.994028	low	10046	SAM2bc9e72333fd	SD	SD/PD	IC1	IC1	TC2+	excluded	6	F	WHITE	N	1	CURRENT	Visceral	(less than) 1 year	bladder	Y	Y	1.45098	1.29314	6.70226	1	MS2b2.2	Basal/SCC-like	IV
low	SAMc1251c7bfee2	3.71877	-1.2344	0.121696	-0.0639101	0.320825	low	10196	SAM98beb6debaa3	PR	CR/PR	IC2	IC2+	TC0	excluded	5	M	WHITE	N	0	PREVIOUS	Visceral	(less than) 1 year	bladder	Y	Y	1.09804	1.63589	21.6181	0	MS2a2	Genomically unstable	IV
low	SAMc692536a795a	-0.606329	0.494816	-0.0294182	-1.02098	0.979626	low	10103	SAMf81411b24c22	PD	SD/PD	IC1	IC1	TC0	desert	10	M	WHITE	Y	1	PREVIOUS	NA	1-2 years	ureter	Y	Y	NA	1.01426	5.65092	1	MS2b1	Infiltrated	II
low	SAMc6eff056c89a	-1.07981	-1.87307	-0.756469	1.00467	0.998749	low	10054	SAMf297cf07b7a5	PD	SD/PD	IC0	IC0	TC0	excluded	3	M	WHITE	N	1	PREVIOUS	LN Only	(less than) 1 year	lymph node	N	NA	0.45098	0.875813	1.80698	1	MS2b2.1	UroB	III
low	SAMc919aebc7fdd	0.180211	0.532327	-0.748982	-0.904311	0.695252	low	10368	SAM6b2649b89498	PR	CR/PR	IC2	IC2+	TC0	inflamed	3	M	WHITE	N	0	NEVER	LN Only	1-2 years	bladder	Y	Y	0.607843	0.617165	20.731	0	MS2b1	Infiltrated	IV
low	SAMc97f35a29d16	0.0665553	-0.779515	0.166839	0.0497049	0.90553	low	10323	SAMcb49891be09d	NE	NA	IC0	IC0	TC0	desert	13	M	WHITE	N	1	PREVIOUS	Visceral	(less than) 1 year	bladder	Y	Y	NA	0.265934	0.821355	0	MS1a	UroA	II
low	SAMce39dd79b441	0.66286	0.028672	-1.49428	1.85023	0.932871	low	10022	SAM89316187f7d2	PD	SD/PD	IC2	IC2+	TC0	inflamed	14	M	WHITE	N	0	PREVIOUS	Visceral	(less than) 1 year	bladder	N	NA	0.843137	0.683708	6.27515	1	MS2b2.2	Basal/SCC-like	IV
low	SAMcee0fa8c05b4	-0.378647	-0.0338579	-0.715056	-0.548154	0.79699	low	10252	SAM8d181445de93	NE	NA	IC1	IC1	TC1	excluded	7	M	WHITE	N	1	PREVIOUS	Liver	more than 2 years	bladder	Y	Y	1.37255	1.5152	1.67556	1	MS2a1	Genomically unstable	II
low	SAMd35318127278	0.0108689	-0.490236	-1.21642	-1.63625	0.445976	low	10201	SAM79275d41e8f4	CR	CR/PR	IC1	IC1	TC1	excluded	62	M	WHITE	Y	1	PREVIOUS	LN Only	(less than) 1 year	kidney	N	NA	10.0196	1.76734	21.5852	0	MS2a1	Genomically unstable	II
low	SAMd3bd67996035	-0.0965409	-0.508851	-0.102066	-0.774114	0.751912	low	10205	SAM189fc63f560d	CR	CR/PR	IC2	IC2+	TC0	excluded	7	M	WHITE	N	0	PREVIOUS	LN Only	more than 2 years	lymph node	Y	Y	1.56863	1.33588	20.8296	0	MS2a2	Genomically unstable	II
low	SAMdab9ca8fb5de	-0.153005	-0.191852	-0.159263	0.188471	1.0142	low	10119	SAMa80fcc2a452a	PD	SD/PD	IC0	IC0	TC0	excluded	14	M	WHITE	N	2	PREVIOUS	Liver	(less than) 1 year	bladder	N	NA	2.92157	1.52933	0.197125	0	MS1a	UroA	I
low	SAMdad5c29dc105	-1.32971	-0.05698	-0.605565	-0.702089	0.99629	low	10306	SAMa0c8bbf8b749	PD	SD/PD	IC1	IC1	TC0	excluded	5	M	WHITE	N	1	CURRENT	Visceral	more than 2 years	bladder	Y	Y	0.666667	1.53079	2.43121	1	MS1b	UroA	II
low	SAMe07c4560772d	-1.22933	1.28347	-0.203175	-2.20077	0.938367	low	10353	SAMd5f7763066b3	PD	SD/PD	IC0	IC0	TC0	desert	5	F	OTHER	Y	1	NEVER	Visceral	more than 2 years	ureter	Y	Y	0.54902	1.28389	2.10267	0	MS1b	UroA	I
low	SAMe1eb5d988760	-0.432384	-0.344921	0.105942	-0.375084	0.981818	low	10117	SAM6aa01b776e02	CR	CR/PR	IC2	IC2+	TC0	inflamed	14	M	WHITE	N	0	PREVIOUS	Liver	1-2 years	bladder	Y	Y	2.27451	1.20648	21.0595	0	MS2b1	Infiltrated	I
low	SAMe41b1e773582	-0.485713	-0.158411	-2.55716	1.65183	0.874848	low	10184	SAM4f7a1bf3a98b	PD	SD/PD	IC1	IC1	TC0	excluded	6	M	WHITE	N	1	NEVER	NA	(less than) 1 year	bladder	Y	Y	0.470588	1.4048	0.854209	1	MS2b2.2	Basal/SCC-like	III
low	SAMe94c30c30616	0.202653	0.522892	-0.5534	0.127125	0.940317	low	10195	SAM4aee1b3eca17	SD	SD/PD	IC1	IC1	TC0	excluded	6	M	WHITE	N	1	PREVIOUS	Visceral	more than 2 years	bladder	Y	Y	1.01961	1.15424	15.3758	1	MS2a2	Genomically unstable	I
low	SAMeaa477a5384b	-1.19212	0.0389337	-1.98524	-0.972594	0.645501	low	10233	SAM376050fbc644	CR	CR/PR	IC2	IC2+	TC0	inflamed	14	M	WHITE	N	0	PREVIOUS	NA	more than 2 years	bladder	Y	Y	2.76471	1.11991	21.5852	0	MS2b2.1	UroB	I
low	SAMfed609955db9	-0.179496	-1.88448	-1.64553	0.645727	0.580349	low	10151	SAM39a921d5c245	PD	SD/PD	IC2	IC2+	TC2+	desert	7	F	WHITE	N	0	NEVER	Visceral	(less than) 1 year	bladder	Y	Y	0.352941	1.04129	20.5667	0	MS1b	UroA	I
low	SAMff41c4e8c08f	0.373683	-0.0604904	0.235677	-0.323445	0.883821	low	10200	SAMd027cf5353dc	NE	NA	IC0	IC0	TC0	excluded	14	M	WHITE	N	0	PREVIOUS	Visceral	(less than) 1 year	bladder	Y	Y	NA	1.87245	2.46407	1	MS1a	UroA	I

## Sheet: test set driver gene
Data1	mutation matrix of high score group
	10346	10257	10041	10012	10367	10210	10021	10204	10172	10354	10263	10023	10120	10217	10193	10122	10291	10250	10017	10303	10192	10111	10060	10146	10293	10081	10264	10207	10039	10359	10215	10314	10369	10356	10092	10372	10206	10344	10280	10090	10043	10177	10112	10305	10138	10084	10016	10343	10055
TERT		known_short	known_short	known_short	known_short	known_short			known_short	known_short	known_short			known_short	known_short	known_short	known_short		known_short	known_short	known_short	known_short				known_short	known_short	known_short	known_short	known_short	known_short	known_short					known_short	known_short	known_short	known_short	known_short		known_short		known_short		known_short	known_short	known_short
TP53	known_short	likely_short		known_short	known_short	known_short		known_short			likely_short			known_short				known_short	known_short					known_short		known_short	known_short		known_short	known_short	known_short		known_short					known_short	known_short	likely_short		known_short	known_short	known_short	known_short
ARID1A		known_short		likely_short		likely_short	known_short		likely_short		likely_short					known_short		likely_short	likely_short			likely_short						likely_short			likely_short				likely_short	known_short			likely_short	likely_short
PIK3CA		known_short		known_short					known_short		known_short		known_short		known_short							known_short					known_short	known_short						known_short				known_short										known_short	known_short
KDM6A						likely_short				likely_short							likely_short					likely_short							likely_short	likely_short			likely_short							known_short	likely_short				likely_short		likely_short
CDKN2A								deletion										deletion		deletion						deletion				known_short					known_short	deletion							deletion	deletion			deletion	deletion
RB1						likely_short								likely_short					deletion					likely_short	known_short				Multi_hit		likely_short								likely_short	known_short					likely_short
FGFR3		known_short	known_short				known_short														amplification					known_short																	known_short				known_short	known_short
CREBBP				likely_short			likely_short																			likely_short	deletion			likely_short										likely_short
RAF1	amplification			gain												amplification																										amplification	amplification	amplification
BRCA2										likely_short									likely_short																			likely_short					likely_short			deletion
CCND1								amplification												amplification																							amplification	amplification				amplification
EP300						likely_short					likely_short																				likely_short			likely_short							likely_short
ERBB2				amplification																									amplification		known_short				known_short
ERBB3				known_short										known_short			known_short																			known_short				known_short
BRCA1																		likely_short						likely_short																likely_short
CDK6	amplification	gain																																									amplification	amplification
MDM2									amplification							amplification					amplification																											amplification
MYC		known_short			amplification			amplification																																				amplification
STAG2																						likely_short								likely_short									known_short										likely_short
Data2	mutation matrix of low score group
	10232	10341	10003	10299	10139	10173	10025	10114	10093	10245	10071	10164	10251	10031	10294	10014	10375	10035	10275	10118	10355	10169	10225	10156	10309	10202	10170	10239	10212	10337	10345	10285	10129	10286	10236	10059	10259	10125	10281	10302	10087	10358	10065	10230	10188	10149	10335	10058	10224
TERT	known_short	known_short		known_short	known_short				known_short	known_short		known_short	known_short					known_short	known_short		known_short		known_short	known_short	known_short	known_short		known_short	known_short			known_short	known_short	known_short	known_short	known_short	known_short	known_short	known_short	known_short	known_short	known_short	known_short		known_short				known_short
TP53	known_short	known_short		likely_short	known_short			known_short	known_short	known_short						known_short					known_short	known_short	known_short		known_short	known_short	known_short	known_short		known_short		known_short	known_short	known_short		known_short	Multi_hit		known_short		known_short	known_short	known_short	known_short	known_short		known_short
ARID1A					likely_short					likely_short						likely_short		known_short			known_short							likely_short					likely_short				likely_short					known_short		known_short		likely_short
PIK3CA									known_short							gain							known_short	known_short				known_short											known_short
KDM6A										likely_short																likely_short	likely_short																likely_short
CDKN2A													deletion		deletion	deletion	deletion												deletion											deletion					likely_short
RB1	likely_short							likely_short										known_short							likely_short			known_short					known_short								likely_short
FGFR3													known_short				known_short						Multi_hit						known_short									known_short		known_short				known_short					known_short
CREBBP																							likely_short										likely_short	likely_short							known_short
RAF1								amplification																		amplification										amplification							amplification				amplification
BRCA2
CCND1				amplification									amplification									amplification								amplification							amplification
EP300					Multi_hit
ERBB2				known_short	known_short					known_short																						amplification		amplification	known_short						amplification							amplification
ERBB3																										known_short																		known_short
BRCA1
CDK6																														amplification
MDM2																	amplification	amplification	amplification																													amplification
MYC												amplification					amplification	amplification
STAG2																					likely_short
[truncated: 4 more columns]

## Sheet: test set clinical data
group	sample	TKTL1	JMJD6	IRS2	ANXA2	riskScore	risk1	ANONPT_ID	mutsample	Best Confirmed Overall Response	binaryResponse	Enrollment IC	IC Level	TC Level	Immune phenotype	FMOne mutation burden per MB	Sex	Race	Intravesical BCG administered	Baseline ECOG Score	Tobacco Use History	Met Disease Status	Sample age	Tissue	Received platinum	Sample collected pre-platinum	Neoantigen burden per MB	sizeFactor	os	censOS	Lund	Lund2	TCGA Subtype
high	SAM025b45c27e05	-0.844271	0.0882116	0.975961	0.48711	1.82193	high	10346	SAM7b16cf4a3193	PD	SD/PD	IC1	IC1	TC0	desert	1	M	WHITE	N	0	PREVIOUS	Liver	1-2 years	bladder	Y	N	0.313725	1.64883	8.77207	1	MS2b1	Infiltrated	III
high	SAM04c589eb3fb3	-0.386437	-0.40055	-1.3542	1.57868	1.08695	high	10257	SAM51bbfd2f67e7	NE	NA	IC1	IC1	TC0	NA	50	M	WHITE	N	2	NEVER	Visceral	(less than) 1 year	bladder	N	NA	NA	0.212295	0.689938	0	MS2b2.1	UroB	III
high	SAM0684af734db1	0.68294	0.330684	-0.0211312	0.684286	1.06005	high	10041	SAM18b596fef19d	PR	CR/PR	IC0	IC0	TC0	NA	6	F	WHITE	N	1	PREVIOUS	Visceral	(less than) 1 year	bladder	N	NA	0.921569	1.36119	23.2608	0	MS1b	UroA	I
high	SAM0f956e757453	-0.988946	-0.326333	0.478342	-0.454501	1.21974	high	10012	SAM2a8632c5ede4	PD	SD/PD	IC1	IC1	TC0	excluded	32	M	WHITE	Y	1	PREVIOUS	Visceral	(less than) 1 year	ureter	N	NA	4.09804	0.730244	10.4148	1	MS2b1	Infiltrated	II
high	SAM18a4dabbc557	0.771779	0.673188	1.15467	0.32049	1.35406	high	10367	SAM2e666ce5dec0	PD	SD/PD	IC2	IC2+	TC2+	excluded	18	M	WHITE	N	1	PREVIOUS	Visceral	1-2 years	bladder	Y	Y	2.03922	1.51423	16.46	1	MS2a2	Genomically unstable	II
high	SAM1bcc62d8290c	0.217724	1.1247	1.14511	-1.50764	1.06215	high	10210	SAM07653ec609da	NE	NA	IC1	IC1	TC0	excluded	10	M	WHITE	Y	1	PREVIOUS	Visceral	(less than) 1 year	bladder	N	NA	1.4902	0.862554	18.6283	0	MS2a1	Genomically unstable	IV
high	SAM28e6031ac18b	-1.26423	0.119146	-0.0947255	-0.48567	1.21549	high	10021	SAM2b1948c25f96	SD	SD/PD	IC0	IC0	TC0	desert	22	M	WHITE	N	1	CURRENT	Liver	(less than) 1 year	bladder	Y	N	NA	1.36404	9.23203	1	MS1a	UroA	I
high	SAM2dc578e0165f	-0.223568	0.609589	0.440798	-0.324723	1.21934	high	10204	SAM8f09f8a5f946	NE	NA	IC2	IC2+	TC2+	excluded	8	M	ASIAN	N	1	PREVIOUS	Visceral	(less than) 1 year	bladder	Y	Y	NA	1.76519	1.97125	1	MS2a2	Genomically unstable	IV
high	SAM2e7aa8fa0ab3	-1.26448	-0.0748988	-0.597434	0.560927	1.34574	high	10172	SAMaf725d33fd8a	PD	SD/PD	IC1	IC1	TC0	excluded	14	M	WHITE	N	1	PREVIOUS	Visceral	(less than) 1 year	kidney	N	NA	2.70588	1.27953	7.72074	1	MS1b	UroA	II
high	SAM2e9ac0b1b250	0.502768	1.45096	1.22706	2.06205	2.63142	high	10354	SAM8a898681aa32	CR	CR/PR	IC2	IC2+	TC2+	NA	18	M	WHITE	N	1	PREVIOUS	NA	1-2 years	bladder	Y	Y	1.76471	0.478279	22.1437	0	MS2b2.2	Basal/SCC-like	IV
high	SAM31291c256373	-0.0269285	0.232099	-0.624448	1.16433	1.2057	high	10263	SAM7fe3f01e4b5e	NE	NA	IC1	IC1	TC0	inflamed	32	M	WHITE	Y	1	CURRENT	Visceral	(less than) 1 year	other	Y	N	3.21569	1.39034	1.1499	1	MS2b1	Infiltrated	II
high	SAM39eb94fa504d	-0.393179	-0.207723	-0.286662	0.739063	1.19481	high	10023	SAMac17e84e3752	PD	SD/PD	IC2	IC2+	TC0	excluded	6	M	WHITE	N	1	PREVIOUS	Visceral	1-2 years	bladder	Y	Y	NA	1.08337	17.9055	1	MS2b2.2	Basal/SCC-like	III
high	SAM3b1066e5801b	0.40739	0.0453645	1.33252	-0.719527	1.06658	high	10120	SAM9cc53113a966	SD	SD/PD	IC2	IC2+	TC0	excluded	2	M	WHITE	N	1	NEVER	LN Only	(less than) 1 year	lymph node	Y	N	0.176471	0.386722	15.6386	0	MS2b1	Infiltrated	IV
high	SAM45c8e6412c66	-0.296748	1.40688	0.951183	2.0124	2.93835	high	10217	SAM5866b88c9192	PD	SD/PD	IC1	IC1	TC2+	inflamed	5	M	WHITE	N	1	PREVIOUS	LN Only	(less than) 1 year	bladder	Y	N	1.39216	1.29793	3.48255	1	MS2b2.2	Basal/SCC-like	III
high	SAM468a9e1dc821	-0.0182588	1.85252	-1.17163	0.286881	1.12422	high	10193	SAM4b3d1442623a	PD	SD/PD	IC2	IC2+	TC0	desert	8	M	WHITE	N	1	PREVIOUS	Visceral	(less than) 1 year	NA	Y	N	NA	0.737269	3.8768	1	MS2b2.1	UroB	IV
high	SAM548551ef782c	-0.646262	1.51908	1.53659	-0.309577	2.11408	high	10122	SAM81a6afa9ae6f	PR	CR/PR	IC0	IC0	TC0	desert	11	M	WHITE	N	1	NEVER	Liver	1-2 years	bladder	Y	Y	1.82353	1.95402	17.2813	0	MS2a1	Genomically unstable	IV
high	SAM557dde1b9f3e	0.101473	-0.702235	1.02576	-0.00608863	1.11504	high	10291	SAM8abd31d8b661	PD	SD/PD	IC1	IC1	TC0	excluded	5	M	WHITE	N	1	NEVER	Visceral	more than 2 years	ureter	Y	Y	NA	0.583186	6.70226	1	MS1a	UroA	I
high	SAM59b825252c0d	-1.05464	-0.195551	0.597295	2.17297	2.5361	high	10250	SAMd96618275daf	NE	NA	IC1	IC1	TC0	NA	15	M	WHITE	N	1	NEVER	LN Only	more than 2 years	lymph node	Y	N	NA	2.55122	0.525667	1	MS2b2.2	Basal/SCC-like	III
high	SAM5a2347c0498a	-0.889946	0.975143	1.03245	-0.266287	1.81373	high	10017	SAM4bb31c300cc2	SD	SD/PD	IC0	IC0	TC0	desert	9	M	WHITE	N	1	NEVER	Visceral	1-2 years	bladder	Y	Y	1.33333	1.92475	4.89528	1	MS2a1	Genomically unstable	II
high	SAM6662f5181f87	-1.09943	-0.228082	1.03864	0.478332	1.86005	high	10303	SAM3e4c313ffe5b	PD	SD/PD	IC1	IC1	TC0	inflamed	5	M	WHITE	N	0	PREVIOUS	Liver	(less than) 1 year	bladder	N	NA	0.490196	0.918382	19.2854	0	MS1a	UroA	I
high	SAM6964a6d7b967	-0.266924	0.306426	0.527117	0.335129	1.40873	high	10192	SAM77297829b9b0	PD	SD/PD	IC1	IC0	TC1	NA	5	M	WHITE	N	1	PREVIOUS	Visceral	(less than) 1 year	bladder	N	NA	1.17647	0.886016	16.2628	1	MS2a1	Genomically unstable	II
high	SAM7114d99032ec	-0.378	-0.786816	0.339988	0.298962	1.12464	high	10111	SAM3fe14d768066	PD	SD/PD	IC0	IC0	TC0	NA	17	M	WHITE	N	1	NEVER	Visceral	1-2 years	bladder	Y	Y	2.17647	1.08297	10.8419	1	MS1b	UroA	I
high	SAM714285adf612	-0.477286	1.07132	0.486874	1.17489	2.0843	high	10060	SAMf5e3b2c79005	NE	NA	IC2	IC2+	TC2+	inflamed	5	M	WHITE	N	1	NEVER	Liver	1-2 years	kidney	Y	Y	0.980392	1.3311	0.62423	1	MS2b1	Infiltrated	IV
high	SAM7829a341b9f3	-0.436618	-0.173063	0.233546	0.642897	1.35301	high	10146	SAMb7c75a6ebca1	PD	SD/PD	IC2	IC2+	TC1	inflamed	3	M	WHITE	Y	1	PREVIOUS	NA	(less than) 1 year	bladder	N	NA	0.745098	0.714102	3.8768	1	MS2b2.2	Basal/SCC-like	IV
high	SAM7fb6987514a4	0.295965	0.986332	1.27984	0.135613	1.59011	high	10293	SAMf50a57e114bb	PD	SD/PD	IC2	IC2+	TC0	excluded	1	M	BLACK OR AFRICAN AMERICAN	N	0	NEVER	Liver	1-2 years	bladder	Y	N	NA	1.1566	22.8337	0	MS2b1	Infiltrated	III
high	SAM81b71522417a	-1.37173	0.150525	0.380627	-1.15228	1.19713	high	10081	SAM593d2a81386c	PD	SD/PD	IC0	IC0	TC0	NA	7	F	WHITE	N	0	PREVIOUS	Liver	(less than) 1 year	bladder	N	NA	1.07843	1.70566	2.13552	1	MS1b	UroA	I
high	SAM85e41e7f33f9	0.265905	2.15642	-0.656433	2.22704	2.05335	high	10264	SAM8d7cea623505	NE	NA	IC1	IC1	TC1	inflamed	10	M	WHITE	N	2	PREVIOUS	Visceral	(less than) 1 year	bladder	N	NA	1.2549	1.16474	0.62423	1	MS2b2.2	Basal/SCC-like	IV
high	SAM8e8ef2368dfa	-0.349236	-0.286088	1.29044	0.981955	1.84515	high	10207	SAM2beb6f9f3307	PD	SD/PD	IC0	IC0	TC0	desert	6	M	WHITE	N	0	CURRENT	Visceral	(less than) 1 year	kidney	Y	N	0.509804	1.04275	4.50103	1	MS2b1	Infiltrated	IV
high	SAM9b9d48b0b02c	-0.552618	1.18222	-0.711849	-0.325406	1.09682	high	10039	SAM4a3195654c79	NE	NA	IC1	IC1	TC0	inflamed	5	M	WHITE	Y	1	PREVIOUS	Liver	more than 2 years	bladder	Y	Y	2.11765	1.584	2.89117	1	MS2a1	Genomically unstable	II
high	SAM9cafb905b36a	0.133975	1.37609	1.10842	1.42806	2.35568	high	10359	SAMe9b4c23c94d7	PD	SD/PD	IC2	IC2+	TC2+	inflamed	12	M	WHITE	N	0	PREVIOUS	LN Only	(less than) 1 year	kidney	Y	Y	0.588235	1.53249	7.62218	1	MS2b2.2	Basal/SCC-like	IV
high	SAM9e11ec6bea80	-0.0981212	0.634411	0.0174769	1.82527	1.83309	high	10215	SAM478ce6494f30	SD	SD/PD	IC2	IC2+	TC2+	inflamed	10	M	WHITE	N	1	PREVIOUS	Visceral	more than 2 years	bladder	Y	N	NA	1.39537	15.4086	1	MS2b2.2	Basal/SCC-like	IV
high	SAMa0ca029b7afd	-0.920298	-0.384958	1.43126	0.893342	2.11959	high	10314	SAM59e7194681c8	NE	NA	IC0	IC0	TC0	NA	12	M	WHITE	N	1	PREVIOUS	Visceral	(less than) 1 year	NA	N	NA	0.745098	0.642024	0.361396	1	MS1b	UroA	II
high	SAMa321770ac31c	-1.28743	0.368561	-1.08951	1.28356	1.55301	high	10369	SAMe7f059251414	PD	SD/PD	IC2	IC2+	TC0	excluded	8	M	WHITE	N	0	PREVIOUS	Visceral	(less than) 1 year	lymph node	Y	N	1.41176	1.38859	7.06366	0	MS2b2.2	Basal/SCC-like	II
high	SAMa90d73f8d891	-1.04459	0.390285	-1.44081	1.82663	1.53919	high	10356	SAM57ceb527d348	PD	SD/PD	IC0	IC0	TC0	NA	12	M	WHITE	N	0	PREVIOUS	Visceral	(less than) 1 year	other	Y	N	0.72549	0.848679	1.01848	1	MS2b2.2	Basal/SCC-like	III
high	SAMabc151b01ea3	-1.00149	0.822163	1.02881	1.12753	2.57553	high	10092	SAM5cae20644ffd	PD	SD/PD	IC1	IC1	TC0	excluded	NA	F	WHITE	N	1	NEVER	Liver	(less than) 1 year	bladder	Y	N	NA	0.74401	0.558522	1	MS2b2.2	Basal/SCC-like	IV
high	SAMad83c9c53537	-1.26525	-0.591839	0.672772	0.617872	1.71505	high	10372	SAM18d13ef5f0b2	PD	SD/PD	IC1	IC1	TC0	NA	6	M	WHITE	N	0	PREVIOUS	Visceral	1-2 years	kidney	Y	Y	0.745098	1.29695	14.9815	0	MS1a	UroA	I
high	SAMb15ad09d6e24	0.493631	0.747252	0.430554	1.15252	1.51107	high	10206	SAMe425978a2e4d	PD	SD/PD	IC2	IC2+	TC2+	excluded	4	F	WHITE	N	0	NEVER	LN Only	(less than) 1 year	bladder	Y	Y	NA	1.17946	3.8768	1	MS2b1	Infiltrated	IV
high	SAMb3c02294aba7	-1.14706	2.80433	1.86746	1.66033	5.39405	high	10344	SAM9243c5ebf367	PR	CR/PR	IC0	IC0	TC1	desert	18	M	WHITE	Y	1	PREVIOUS	Visceral	(less than) 1 year	other	Y	N	NA	1.06556	22.4066	0	MS2a1	Genomically unstable	II
high	SAMb8101c538753	0.125152	0.344594	2.98206	1.80818	3.46484	high	10280	SAM23cfb934e691	SD	SD/PD	IC2	IC2+	TC2+	inflamed	16	M	WHITE	N	1	PREVIOUS	Liver	(less than) 1 year	bladder	N	NA	3.76471	0.562345	13.4045	1	MS2b2.2	Basal/SCC-like	IV
high	SAMbf1a3ae828e6	-1.26076	-0.618172	0.0800937	0.37091	1.37934	high	10090	SAM3fdbd02541d6	CR	CR/PR	IC2	IC2+	TC0	excluded	35	M	WHITE	N	0	PREVIOUS	Visceral	more than 2 years	bladder	Y	N	3.7451	1.2704	20.731	0	MS2b1	Infiltrated	II
high	SAMc0d625a50eb8	-0.0346292	-0.715962	1.30762	-0.0895199	1.21016	high	10043	SAM0f9cac4ca7a0	SD	SD/PD	IC0	IC0	TC0	desert	3	F	WHITE	N	1	NEVER	Visceral	1-2 years	bladder	Y	N	0.294118	1.00769	13.2731	1	MS2b1	Infiltrated	I
high	SAMd0e47be700b0	1.63765	2.25477	2.32231	-2.07158	1.06497	high	10177	SAM86842293df3c	NE	NA	IC0	IC0	TC0	desert	5	M	WHITE	N	1	NEVER	Visceral	1-2 years	kidney	Y	Y	NA	0.948339	0.887064	1	MS1b	UroA	II
high	SAMd1bd63734394	2.09757	0.734657	0.929864	1.13744	1.13968	high	10112	SAM4e43e38ea9b0	PD	SD/PD	IC1	IC1	TC0	NA	22	M	WHITE	Y	1	PREVIOUS	Liver	(less than) 1 year	bladder	Y	N	NA	1.32842	1.9384	1	MS2b2.2	Basal/SCC-like	III
high	SAMd4c0837b0997	-0.442639	-0.256867	0.918537	-0.399237	1.22056	high	10305	SAMd8fb85f0fd6d	PD	SD/PD	IC2	IC2+	TC1	excluded	5	M	WHITE	N	0	PREVIOUS	Liver	1-2 years	kidney	N	NA	0.529412	1.24023	5.38809	1	MS2b2.1	UroB	III
high	SAMd7d57ee3a863	-0.652911	-0.752038	0.978406	0.345556	1.44154	high	10138	SAM904a155f2f49	CR	CR/PR	IC2	IC2+	TC0	inflamed	24	M	WHITE	N	1	PREVIOUS	NA	(less than) 1 year	bladder	Y	NA	NA	1.12889	20.271	0	MS2b2.2	Basal/SCC-like	IV
high	SAMdb3f50c9129c	-0.681052	1.23895	3.18365	-2.70539	1.68129	high	10084	SAMe9cfbb8d2b7d	PD	SD/PD	IC0	IC0	TC0	excluded	10	M	WHITE	N	1	CURRENT	Visceral	(less than) 1 year	bladder	Y	N	0.509804	1.16787	15.8029	1	MS2b1	Infiltrated	IV
high	SAMe0c49ea0df5d	-0.28993	-0.477366	-0.075713	0.759685	1.17596	high	10016	SAMcbb0960dd5c2	SD	SD/PD	IC1	IC1	TC0	excluded	2	F	WHITE	N	1	PREVIOUS	Visceral	(less than) 1 year	bladder	N	NA	NA	0.911801	4.13963	1	MS2b2.1	UroB	III
high	SAMe50d15fde368	-0.811566	-0.523532	4.00071	-0.418772	2.7669	high	10343	SAMf25af27c0376	PR	CR/PR	IC1	IC1	TC0	desert	9	F	WHITE	Y	1	PREVIOUS	Visceral	1-2 years	bladder	Y	Y	2.17647	1.70065	18.8912	0	MS1b	UroA	I
high	SAMe56c96c51190	-0.251972	0.130353	1.01136	1.20484	1.9131	high	10055	SAM957b01a073b7	PD	SD/PD	IC1	IC1	TC2+	excluded	5	F	WHITE	N	2	NEVER	Liver	(less than) 1 year	kidney	N	NA	0.0980392	0.809542	9.7577	1	MS2b1	Infiltrated	III
high	SAMe5bc41772bc9	-0.43216	-0.00330875	-0.120355	1.98305	1.78595	high	10076	SAM6543c825c83e	PD	SD/PD	IC1	IC1	TC0	excluded	5	M	WHITE	N	1	PREVIOUS	Liver	(less than) 1 year	liver	Y	N	0.27451	1.23262	6.11088	1	MS2b2.1	UroB	I
high	SAMe7bf6c015192	-0.441588	-0.24975	-0.379759	0.303357	1.0505	high	10222	SAM2f090346203e	PD	SD/PD	IC2	IC2+	TC0	inflamed	7	M	WHITE	N	1	PREVIOUS	Visceral	(less than) 1 year	kidney	N	NA	1.37255	1.20882	3.12115	1	MS2b2.1	UroB	III
high	SAMf82bbdc267c8	-0.401335	0.127134	1.65834	-1.05628	1.32239	high	10361	SAM64825605743b	PD	SD/PD	IC0	IC0	TC0	desert	7	M	WHITE	N	0	CURRENT	Visceral	1-2 years	kidney	Y	Y	0.529412	1.17181	3.12115	1	MS1b	UroA	I
high	SAMffa5c7cad0e5	-0.0899971	1.07897	0.771342	0.586354	1.75472	high	10364	SAM26c3adf4fdf4	PR	CR/PR	IC1	IC1	TC0	desert	10	M	WHITE	N	1	PREVIOUS	Visceral	(less than) 1 year	other	Y	NA	NA	0.83755	15.54	1	MS2b1	Infiltrated	IV
low	SAM0257bbbbd388	-0.167084	-0.321872	-0.273521	0.140731	0.954413	low	10232	SAM9bd42433cf9f	SD	SD/PD	IC1	IC1	TC0	excluded	18	M	WHITE	N	1	PREVIOUS	Visceral	more than 2 years	bladder	Y	Y	4.68627	1.56768	15.6386	1	MS2a1	Genomically unstable	II
low	SAM065890737112	1.65682	0.468872	-1.12506	-0.0987252	0.52876	low	10341	SAMe31e323de3f9	CR	CR/PR	IC2	IC2+	TC0	inflamed	8	M	WHITE	Y	0	PREVIOUS	LN Only	(less than) 1 year	bladder	Y	Y	NA	1.43874	20.0739	0	MS1b	UroA	II
low	SAM0d855cff64e6	-0.100919	-0.350233	-1.15807	0.0771375	0.735001	low	10003	SAM194adbffb279	PD	SD/PD	IC1	IC1	TC0	desert	4	F	WHITE	N	1	CURRENT	Visceral	(less than) 1 year	bladder	Y	Y	0.137255	1.13302	2.85832	1	MS2b2.2	Basal/SCC-like	IV
low	SAM110501d0eedb	-0.677348	0.343994	-1.70269	-0.0990429	0.802154	low	10299	SAM1288ab6c6879	PD	SD/PD	IC1	IC1	TC0	desert	21	M	WHITE	Y	1	NEVER	LN Only	more than 2 years	bladder	Y	Y	3.52941	1.17522	4.27105	1	MS2a1	Genomically unstable	II
low	SAM14938611a2d3	-1.22536	-0.37317	-0.260678	-0.629868	1.01875	low	10139	SAMa7e4e6fa60a3	PR	CR/PR	IC1	IC1	TC0	desert	38	M	WHITE	Y	2	PREVIOUS	LN Only	1-2 years	bladder	N	NA	6.68627	1.15817	21.4209	0	MS2a1	Genomically unstable	II
low	SAM166a419a4e5a	0.576596	0.10443	0.521891	0.131037	1.04301	low	10173	SAM412782626057	PD	SD/PD	IC1	IC1	TC0	excluded	5	M	WHITE	N	1	PREVIOUS	Visceral	1-2 years	bladder	Y	N	0.27451	1.27231	5.38809	1	MS2b1	Infiltrated	IV
low	SAM18b9351e265a	-0.0649605	-0.881103	0.146605	-0.193128	0.859999	low	10025	SAM2e19aad0e9c5	PD	SD/PD	IC2	IC2+	TC0	inflamed	7	M	BLACK OR AFRICAN AMERICAN	N	2	PREVIOUS	Liver	(less than) 1 year	ureter	N	NA	0.392157	0.793895	15.8686	1	MS2b1	Infiltrated	III
low	SAM1ab1b28d9f2b	-0.307834	-2.23698	-0.242756	-1.22504	0.500472	low	10114	SAM9baf5c8e058b	PD	SD/PD	IC1	IC1	TC0	desert	13	F	WHITE	N	1	PREVIOUS	Liver	more than 2 years	ureter	N	NA	0.294118	0.549941	2.10267	1	MS2a1	Genomically unstable	II
low	SAM1abf01dd4544	1.30441	0.300608	-0.735719	-0.678397	0.534306	low	10093	SAMad8c816bfe1b	PR	CR/PR	IC1	IC1	TC0	excluded	16	M	WHITE	N	2	PREVIOUS	Visceral	(less than) 1 year	kidney	N	NA	1.86275	0.507408	16.8542	0	MS2a2	Genomically unstable	II
low	SAM1f66db567eb5	-0.0215347	-0.365522	-0.659982	1.05123	1.04156	low	10245	SAM246e2b1e2dbd	PR	CR/PR	IC2	IC2+	TC0	inflamed	38	M	WHITE	N	2	CURRENT	Liver	1-2 years	bladder	Y	N	4.5098	0.731951	16.5914	0	MS2b2.2	Basal/SCC-like	III
low	SAM2624229effe8	0.235441	-0.530569	0.403187	-0.226195	0.898902	low	10071	SAM7f4a75910d74	PD	SD/PD	IC0	IC0	TC0	excluded	6	M	WHITE	N	1	PREVIOUS	Visceral	more than 2 years	bladder	Y	Y	0.431373	0.567845	2.56263	1	MS2b1	Infiltrated	I
low	SAM2b672f4336c7	-0.0886072	-1.37976	0.31674	-0.395769	0.784533	low	10164	SAM30b37352734d	SD	SD/PD	IC0	IC0	TC0	desert	2	M	WHITE	N	0	NEVER	Visceral	more than 2 years	kidney	N	NA	0.156863	0.596754	15.3101	1	MS1b	UroA	I
low	SAM2c9586161ce6	-0.319044	-0.961193	-0.904753	-1.18072	0.54011	low	10251	SAMebd5a78e94ad	PD	SD/PD	IC1	IC1	TC0	desert	9	M	WHITE	N	0	NEVER	Visceral	1-2 years	bladder	Y	Y	0.431373	1.48518	11.269	1	MS1b	UroA	I
low	SAM3330c03fdf00	0.727811	-1.23009	-0.500889	-0.985967	0.460365	low	10031	SAMae96b96f6e23	PD	SD/PD	IC1	IC1	TC0	NA	2	M	WHITE	N	0	NEVER	LN Only	(less than) 1 year	lymph node	Y	N	NA	1.14051	19.1869	0	MS2b1	Infiltrated	IV
low	SAM36851bc8b9ae	-0.443214	-0.116385	-0.825095	-0.363531	0.81313	low	10294	SAM0af9bfb5a20a	SD	SD/PD	IC1	IC1	TC2+	excluded	7	M	WHITE	N	1	PREVIOUS	Visceral	(less than) 1 year	bladder	Y	Y	0.333333	0.739707	3.54825	1	MS1b	UroA	I
low	SAM36d87392593b	2.98292	0.584597	1.22873	1.4127	1.02698	low	10014	SAMcb6e9a9347d7	SD	SD/PD	IC2	IC2+	TC2+	excluded	7	M	WHITE	N	0	NEVER	Visceral	1-2 years	ureter	Y	Y	0.352941	1.00066	23.6879	0	MS2b2.2	Basal/SCC-like	III
low	SAM4305ab968b90	-1.2241	-0.0570272	-1.75023	-0.566593	0.751783	low	10375	SAM7bb6e94fa61a	PD	SD/PD	IC0	IC0	TC0	desert	12	M	WHITE	N	1	PREVIOUS	Liver	more than 2 years	bladder	Y	N	0.392157	1.34512	1.41273	1	MS1b	UroA	I
low	SAM47fc46c3d6be	1.30365	-0.486417	0.279972	-0.646236	0.604451	low	10035	SAM56897d83a22b	SD	SD/PD	IC2	IC2+	TC0	inflamed	8	M	WHITE	N	0	PREVIOUS	LN Only	(less than) 1 year	bladder	N	NA	0.803922	0.761637	18.7269	0	MS2b1	Infiltrated	IV
low	SAM4b0175e8db6e	0.108982	-0.891774	0.397999	-0.646235	0.781152	low	10275	SAMac5d7aed8f23	PD	SD/PD	IC1	IC1	TC0	desert	6	M	WHITE	N	1	PREVIOUS	Liver	more than 2 years	kidney	Y	Y	NA	1.05102	2.06982	1	MS2b1	Infiltrated	I
low	SAM52e3fa3ad574	0.515273	-0.230915	0.507442	-2.28714	0.540261	low	10118	SAM15ce02e8ab79	PD	SD/PD	IC1	IC1	TC0	NA	4	M	WHITE	Y	1	PREVIOUS	Liver	1-2 years	lymph node	Y	N	0.254902	0.964846	7.95072	1	MS2b1	Infiltrated	II
low	SAM560f23d6a3ad	0.887727	1.15648	-1.44832	1.19998	0.927578	low	10355	SAM33ea8425dbb0	CR	CR/PR	IC2	IC2+	TC2+	inflamed	19	M	NATIVE HAWAIIAN OR OTHER PACIFIC ISLANDER	N	0	PREVIOUS	NA	(less than) 1 year	other	Y	Y	0.647059	1.0572	21.3881	0	MS2b2.2	Basal/SCC-like	IV
low	SAM5b57e47fdcb3	1.5082	-2.29918	0.844557	-1.0143	0.435652	low	10169	SAMca5e88d06142	PD	SD/PD	IC2	IC2+	TC0	NA	12	F	ASIAN	N	1	NEVER	Liver	more than 2 years	ureter	Y	Y	NA	0.977806	3.84394	1	MS1b	UroA	I
low	SAM5d1dfd5207f5	0.232169	-1.47464	-2.5688	-0.713192	0.316872	low	10225	SAM0011a04dd0ef	PD	SD/PD	IC0	IC0	TC0	NA	12	M	WHITE	Y	1	NEVER	Visceral	(less than) 1 year	bladder	Y	N	NA	1.83819	10.9076	1	MS1b	UroA	I
low	SAM681e4bf7cf85	-0.264642	0.440078	-0.458785	-0.709455	0.864057	low	10156	SAMaacb2dd9840b	PR	CR/PR	IC2	IC2+	TC0	excluded	7	M	WHITE	N	0	NEVER	NA	1-2 years	bladder	Y	Y	1.86275	1.58635	23.3922	0	MS1b	UroA	I
low	SAM6f2a102a99df	-0.207429	-1.94806	-1.17689	0.995088	0.710256	low	10309	SAM58dd8e455a50	CR	CR/PR	IC2	IC2+	TC2+	NA	8	F	WHITE	N	1	NEVER	NA	(less than) 1 year	NA	N	NA	2.07843	0.74348	19.2854	0	MS2a2	Genomically unstable	II
low	SAM6ff654a20f98	0.017008	-2.04261	0.285548	-0.978089	0.581013	low	10202	SAM1dc479d93adf	CR	CR/PR	IC1	IC1	TC0	excluded	6	M	WHITE	N	0	PREVIOUS	NA	(less than) 1 year	kidney	N	NA	1.03922	0.673915	18.5626	0	MS2b1	Infiltrated	I
low	SAM716f54e468f4	1.58405	-1.44668	-0.430356	-0.694008	0.391402	low	10170	SAM587dfd651b1f	SD	SD/PD	IC2	IC2+	TC0	NA	6	M	WHITE	N	1	NEVER	Liver	1-2 years	kidney	Y	Y	1.56863	1.35678	21.191	0	MS2b1	Infiltrated	II
low	SAM727c0e92a2a7	0.15609	-1.34882	-0.991485	-0.333038	0.541606	low	10239	SAM4bcba493fe2e	PR	CR/PR	IC2	IC2+	TC2+	NA	1	M	WHITE	Y	0	PREVIOUS	LN Only	(less than) 1 year	lymph node	N	NA	0.333333	0.955961	18.7269	0	MS2a2	Genomically unstable	II
low	SAM7538ad9ff524	-0.929333	-2.80601	-2.35702	1.0362	0.546999	low	10212	SAM28b83d252b94	SD	SD/PD	IC1	IC1	TC0	inflamed	21	F	WHITE	N	1	PREVIOUS	NA	(less than) 1 year	bladder	N	NA	2.39216	0.657817	19.1211	0	MS2b2.1	UroB	III
low	SAM753d4bb52dbe	1.17736	-1.17446	-0.806932	-0.231709	0.464979	low	10337	SAM18c076c8cc44	SD	SD/PD	IC1	IC1	TC0	excluded	7	M	WHITE	N	1	CURRENT	Visceral	(less than) 1 year	ureter	Y	Y	NA	1.52308	11.3676	1	MS2b1	Infiltrated	I
low	SAM7d2dfba6cd84	1.28608	1.00804	1.11471	-1.04862	0.886373	low	10345	SAMb02d3c5d4f49	SD	SD/PD	IC1	IC1	TC0	inflamed	4	M	WHITE	N	0	CURRENT	Liver	1-2 years	lymph node	Y	Y	0.156863	0.7465	12.7146	1	MS2b1	Infiltrated	IV
low	SAM8e43e9caf307	0.176699	0.249255	-0.573359	0.54849	0.996855	low	10285	SAMbc89234bd787	NE	NA	IC1	IC1	TC0	excluded	4	F	WHITE	N	0	PREVIOUS	Liver	(less than) 1 year	bladder	Y	Y	1	1.39204	0.492813	1	MS2a1	Genomically unstable	II
low	SAM9306c5c92444	0.121066	1.20066	-1.03614	-0.620224	0.795007	low	10129	SAM1c2d72630a45	PD	SD/PD	IC2	IC2+	TC1	inflamed	12	M	WHITE	N	1	NEVER	Visceral	1-2 years	bladder	Y	NA	2.23529	1.77258	15.4415	0	MS2a1	Genomically unstable	II
low	SAM9725303dce0c	1.46599	-0.383901	-2.58262	-1.32378	0.241783	low	10286	SAM38cc9ff77180	PD	SD/PD	IC1	IC1	TC0	desert	22	M	WHITE	Y	1	NEVER	Liver	more than 2 years	bladder	N	NA	4.43137	1.30737	8.90349	0	MS2a1	Genomically unstable	II
low	SAM99a46b9eec27	0.16955	-0.855279	0.104507	0.633784	0.992731	low	10236	SAM7e40ae6236da	PD	SD/PD	IC0	IC0	TC0	excluded	5	M	WHITE	N	1	PREVIOUS	Liver	1-2 years	kidney	Y	Y	0.72549	1.96569	3.61396	1	MS2b1	Infiltrated	I
low	SAM9a2cf3c06fb3	0.0364311	0.52662	-0.136609	-0.856106	0.850802	low	10059	SAM3eec77543e9d	PD	SD/PD	IC1	IC1	TC0	inflamed	4	M	WHITE	N	0	PREVIOUS	Visceral	more than 2 years	bladder	Y	Y	0.862745	1.60661	5.65092	1	MS2b1	Infiltrated	II
low	SAMaaf505c36f93	-0.547031	-0.298173	-0.053782	-0.865749	0.864881	low	10259	SAMa96895e58043	PR	CR/PR	IC1	IC1	TC0	excluded	15	M	WHITE	N	1	PREVIOUS	LN Only	more than 2 years	kidney	Y	Y	1.72549	1.53825	20.5667	0	MS1b	UroA	I
low	SAMb0d11db9aa79	-0.0717846	-1.53762	-1.28998	0.339571	0.608948	low	10125	SAM569b5ca16c89	PD	SD/PD	IC2	IC2+	TC0	inflamed	3	F	WHITE	N	0	NEVER	Visceral	1-2 years	lung	Y	N	0.843137	1.26897	10.5462	1	MS2b2.1	UroB	I
low	SAMb963dda93cfd	0.782188	1.41654	-0.747664	0.127602	0.909329	low	10281	SAM34a27e3f7310	PD	SD/PD	IC2	IC2+	TC2+	excluded	8	M	OTHER	N	1	CURRENT	Liver	1-2 years	bladder	Y	Y	0.882353	1.69362	2.75975	1	MS2b2.2	Basal/SCC-like	IV
low	SAMba7176afe070	-1.12813	-1.53424	-1.25802	-0.211195	0.696825	low	10302	SAM7bbd1c9e7cf5	PD	SD/PD	IC0	IC0	TC0	excluded	5	F	WHITE	N	0	NEVER	Visceral	more than 2 years	kidney	Y	Y	NA	1.03046	3.44969	0	MS1a	UroA	I
low	SAMbc8dc3a7b54e	2.71125	-0.180069	0.0211877	-1.31862	0.354855	low	10087	SAM80416eea9834	PD	SD/PD	IC0	IC0	TC0	desert	7	F	WHITE	Y	1	PREVIOUS	Visceral	(less than) 1 year	bladder	N	NA	0.745098	1.01781	14.7515	1	MS2a1	Genomically unstable	II
low	SAMbd8ee73983b8	-0.566915	0.816876	-0.785313	-0.341379	1.00771	low	10358	SAM5fb9f516a544	NE	NA	IC1	IC1	TC0	excluded	9	M	WHITE	Y	1	NEVER	LN Only	1-2 years	bladder	Y	N	1.01961	0.950789	0.854209	1	MS1b	UroA	II
low	SAMbda79f955628	1.53951	0.000608855	0.0361316	-0.915446	0.546406	low	10065	SAM8df8ec84e1e2	SD	SD/PD	IC2	IC2+	TC0	inflamed	20	F	WHITE	N	1	PREVIOUS	NA	1-2 years	bladder	Y	Y	1.2549	0.37328	20.6324	0	MS2a2	Genomically unstable	II
low	SAMc1b27bc16435	-0.838576	0.675822	0.538392	-1.82147	1.0121	low	10230	SAMb2e11259e44c	PR	CR/PR	IC2	IC2+	TC0	excluded	5	M	WHITE	N	0	PREVIOUS	Visceral	more than 2 years	kidney	Y	Y	1.41176	0.555512	24.1807	0	MS2a1	Genomically unstable	I
low	SAMcabb6d58ff55	4.12368	2.25413	-1.75516	1.14634	0.458342	low	10188	SAM059abec239b1	SD	SD/PD	IC2	IC2+	TC2+	inflamed	11	F	BLACK OR AFRICAN AMERICAN	N	1	NEVER	Visceral	(less than) 1 year	lung	Y	N	1.35294	0.898815	20.271	0	MS2b2.2	Basal/SCC-like	IV
low	SAMcc7a42d87e9c	0.108337	-2.2743	-0.501755	-0.107027	0.555961	low	10149	SAMcafe31723900	PR	CR/PR	IC2	IC2+	TC0	inflamed	26	F	WHITE	N	1	PREVIOUS	Visceral	(less than) 1 year	ureter	N	NA	4.96078	0.737523	17.2156	0	MS2a1	Genomically unstable	I
low	SAMd3601288319e	-1.12898	0.269335	-1.3491	-0.20154	0.944482	low	10335	SAM52404b431d5a	CR	CR/PR	IC2	IC2+	TC0	excluded	14	M	OTHER	N	0	PREVIOUS	LN Only	1-2 years	other	Y	N	0.784314	0.96954	23.1294	0	MS2a1	Genomically unstable	II
low	SAMd43f8933066b	-0.296015	0.633856	-0.411361	-0.377718	0.992198	low	10058	SAMf5f891ba17f0	PR	CR/PR	IC1	IC1	TC0	inflamed	15	M	UNKNOWN	N	0	PREVIOUS	Visceral	more than 2 years	bladder	Y	Y	1.88235	0.903453	20.0082	0	MS2b1	Infiltrated	II
low	SAMd98bac0a070f	1.86523	0.736101	0.17273	0.814886	0.920065	low	10224	SAM824be46437dd	PD	SD/PD	IC0	IC0	TC0	desert	8	M	WHITE	Y	1	PREVIOUS	Liver	(less than) 1 year	ureter	Y	N	0.72549	1.22811	2.06982	1	MS1a	UroA	III
low	SAMe97af0feefdf	-0.0945908	-0.669574	-1.2681	1.14455	0.88178	low	10116	SAM822945dec6a6	PD	SD/PD	IC1	IC1	TC0	excluded	3	F	WHITE	N	0	PREVIOUS	Visceral	(less than) 1 year	bladder	Y	N	0.705882	1.40309	11.1047	1	MS1a	UroA	I
low	SAMeff2ce356ccb	-1.14726	0.0180932	-1.42797	-0.972543	0.732056	low	10374	SAM5baed957399c	PD	SD/PD	IC0	IC0	TC0	desert	14	M	WHITE	Y	0	NEVER	Visceral	more than 2 years	ureter	Y	Y	NA	1.07778	8.08214	1	MS1b	UroA	I
low	SAMf20b827dca51	0.146619	-0.968419	0.25117	-0.9869	0.674938	low	10258	SAMa94d78997136	PD	SD/PD	IC2	IC2+	TC0	inflamed	14	M	WHITE	N	0	NEVER	LN Only	(less than) 1 year	kidney	Y	N	1.09804	0.811141	4.36961	1	MS2b1	Infiltrated	II
low	SAMf275eb859a39	-0.224774	-1.64303	-1.24249	-0.217177	0.546138	low	10150	SAMd30abf51924c	PR	CR/PR	IC1	IC1	TC0	excluded	9	M	BLACK OR AFRICAN AMERICAN	Y	0	PREVIOUS	Visceral	1-2 years	bladder	Y	Y	NA	1.48344	24.4764	0	MS1a	UroA	I

## Sheet: BLCA driver gene
Data1	mutation matrix of high score group
	TCGA.FD.A6TC.01A.21D.A339.08	TCGA.FD.A3SL.01A.21D.A22Z.08	TCGA.G2.AA3B.01A.11D.A391.08	TCGA.GD.A6C6.01A.21D.A31L.08	TCGA.K4.A5RI.01A.11D.A289.08	TCGA.G2.A3IB.01A.11D.A20D.08	TCGA.ZF.AA4X.01A.11D.A38G.08	TCGA.BL.A3JM.01A.12D.A21A.08	TCGA.XF.A9T0.01A.11D.A391.08	TCGA.HQ.A5NE.01A.12D.A289.08	TCGA.GD.A2C5.01A.12D.A17V.08	TCGA.FD.A3SO.01A.11D.A22Z.08	TCGA.FD.A3B6.01A.21D.A20D.08	TCGA.UY.A78L.01A.12D.A339.08	TCGA.K4.A6FZ.01A.11D.A31L.08	TCGA.XF.A9T3.01A.11D.A42E.08	TCGA.XF.A9T6.01A.11D.A42E.08	TCGA.GC.A3YS.01A.11D.A23M.08	TCGA.DK.A1AB.01A.11D.A13W.08	TCGA.DK.AA6Q.01A.11D.A391.08	TCGA.K4.A4AB.01B.12D.A289.08	TCGA.G2.A2ES.01A.11D.A17V.08	TCGA.DK.A3IS.01A.21D.A21A.08	TCGA.FJ.A3ZE.01A.11D.A23M.08	TCGA.BT.A2LB.01A.11D.A18F.08	TCGA.ZF.A9RD.01A.11D.A42E.08	TCGA.BL.A13J.01A.11D.A271.08	TCGA.UY.A8OB.01A.12D.A42E.08	TCGA.BT.A20U.01A.11D.A14W.08	TCGA.UY.A9PA.01A.11D.A38G.08	TCGA.FD.A5BR.01A.11D.A26M.08	TCGA.XF.A8HD.01A.11D.A364.08	TCGA.XF.AAN0.01A.11D.A42E.08	TCGA.DK.A3IM.01A.11D.A20D.08	TCGA.4Z.AA84.01A.11D.A391.08	TCGA.BL.A5ZZ.01A.31D.A30E.08	TCGA.DK.A1AD.01A.11D.A13W.08	TCGA.GU.AATO.01A.11D.A391.08	TCGA.XF.A9SX.01A.21D.A391.08	TCGA.DK.AA6M.01A.11D.A391.08	TCGA.FD.A6TE.01A.12D.A339.08	TCGA.PQ.A6FI.01A.11D.A31L.08	TCGA.GU.A764.01A.11D.A34U.08	TCGA.FD.A5BV.01A.11D.A26M.08	TCGA.XF.AAMT.01A.11D.A42E.08	TCGA.FD.A3SS.01A.12D.A22Z.08	TCGA.HQ.A5ND.01A.11D.A26M.08	TCGA.XF.A9SK.01A.11D.A42E.08	TCGA.C4.A0F7.01A.11D.A10S.08
TP53	Missense_Mutation	Nonsense_Mutation	Nonsense_Mutation	Missense_Mutation	Missense_Mutation	Multi_Hit	Multi_Hit	Missense_Mutation	Nonsense_Mutation	Missense_Mutation	Missense_Mutation	Multi_Hit	Missense_Mutation	Missense_Mutation	Multi_Hit	Missense_Mutation	Multi_Hit	Missense_Mutation	Multi_Hit	Missense_Mutation	Nonsense_Mutation	Missense_Mutation	Frame_Shift_Ins	Missense_Mutation	Missense_Mutation	Missense_Mutation	Missense_Mutation	Frame_Shift_Del	Missense_Mutation	Missense_Mutation	In_Frame_Del	Missense_Mutation	Missense_Mutation	Missense_Mutation	Missense_Mutation	Frame_Shift_Ins	Missense_Mutation	Missense_Mutation	Missense_Mutation	Missense_Mutation	Multi_Hit	Missense_Mutation	Missense_Mutation	Missense_Mutation	Missense_Mutation	Missense_Mutation	Frame_Shift_Del	Nonsense_Mutation	Missense_Mutation
MUC16	Missense_Mutation	Missense_Mutation	Multi_Hit	Nonsense_Mutation	Missense_Mutation	Missense_Mutation	Missense_Mutation	Multi_Hit	Multi_Hit	Multi_Hit	Multi_Hit	Missense_Mutation	Nonsense_Mutation	Missense_Mutation	Multi_Hit	Multi_Hit	Missense_Mutation	Multi_Hit	Missense_Mutation	Nonsense_Mutation	Nonsense_Mutation	Missense_Mutation	Multi_Hit	Multi_Hit	Missense_Mutation	Missense_Mutation	Missense_Mutation	Multi_Hit	Missense_Mutation	Missense_Mutation	Missense_Mutation
KMT2D	Multi_Hit	Frame_Shift_Del	Missense_Mutation	Nonsense_Mutation	Multi_Hit	Multi_Hit																										Multi_Hit	Frame_Shift_Del	Multi_Hit	Missense_Mutation	Frame_Shift_Del	Frame_Shift_Del	Missense_Mutation	Nonsense_Mutation	Missense_Mutation	Nonsense_Mutation	Multi_Hit	Missense_Mutation	Frame_Shift_Ins	Frame_Shift_Del	Missense_Mutation	Nonsense_Mutation	Nonsense_Mutation	Multi_Hit
ARID1A							Missense_Mutation	Multi_Hit	Missense_Mutation	Frame_Shift_Ins	Nonsense_Mutation																					Frame_Shift_Ins	Missense_Mutation	Nonsense_Mutation	Frame_Shift_Ins	Frame_Shift_Ins	Nonsense_Mutation
RB1	Nonsense_Mutation	Multi_Hit					Nonsense_Mutation	Nonsense_Mutation				Multi_Hit	Multi_Hit	Splice_Site	Splice_Site	Nonsense_Mutation	Splice_Site	Frame_Shift_Del														Splice_Site	Frame_Shift_Ins	Frame_Shift_Del				Nonsense_Mutation	Frame_Shift_Ins	In_Frame_Del	Nonsense_Mutation	Nonsense_Mutation	Frame_Shift_Del
PIK3CA			Missense_Mutation	Missense_Mutation			Missense_Mutation		Missense_Mutation	Missense_Mutation		Missense_Mutation	Missense_Mutation						Missense_Mutation	Missense_Mutation	Missense_Mutation											Missense_Mutation	Missense_Mutation		Missense_Mutation			Missense_Mutation
KDM6A	Missense_Mutation		Missense_Mutation	Frame_Shift_Ins					Missense_Mutation		Splice_Site			Missense_Mutation					Nonsense_Mutation			Nonsense_Mutation	Nonsense_Mutation	Frame_Shift_Ins	Nonsense_Mutation	Splice_Site									Nonsense_Mutation	Missense_Mutation								Multi_Hit
KMT2C			Missense_Mutation												Frame_Shift_Ins							Splice_Site	Multi_Hit															Missense_Mutation							Multi_Hit	Missense_Mutation	Frame_Shift_Del
FAT4	Missense_Mutation				Missense_Mutation		Missense_Mutation			Missense_Mutation				Missense_Mutation		Missense_Mutation						Missense_Mutation		Missense_Mutation			Missense_Mutation					Multi_Hit			Missense_Mutation	Missense_Mutation	Multi_Hit											Missense_Mutation
EP300												In_Frame_Del													Nonsense_Mutation							Missense_Mutation							Nonsense_Mutation	Frame_Shift_Del	Nonsense_Mutation
CSMD3			Multi_Hit				Missense_Mutation												Nonsense_Mutation									Missense_Mutation																Missense_Mutation
BIRC6							Missense_Mutation								Missense_Mutation	Missense_Mutation	Missense_Mutation					Multi_Hit		Missense_Mutation				Missense_Mutation							Frame_Shift_Del
CREBBP		Missense_Mutation														Missense_Mutation																					Multi_Hit					Nonsense_Mutation			Splice_Site
STAG2		Frame_Shift_Del		Frame_Shift_Del												Multi_Hit							Nonsense_Mutation	Frame_Shift_Del		Missense_Mutation	Missense_Mutation								Missense_Mutation							Frame_Shift_Ins
BRCA2	Nonsense_Mutation		Missense_Mutation												Missense_Mutation	Missense_Mutation																		Missense_Mutation												Missense_Mutation
ERBB2															Missense_Mutation			Missense_Mutation															Multi_Hit
FAT1			Nonsense_Mutation																	Nonsense_Mutation					Missense_Mutation				Nonsense_Mutation										Missense_Mutation						Splice_Site
PTPRD	Missense_Mutation							Multi_Hit				Missense_Mutation																		Missense_Mutation							Missense_Mutation								Missense_Mutation	Multi_Hit
LRP1B			Missense_Mutation									Missense_Mutation											Missense_Mutation														Missense_Mutation	Missense_Mutation
AKAP9										Missense_Mutation							Missense_Mutation					Multi_Hit	Missense_Mutation															Missense_Mutation
ATM			Missense_Mutation	Splice_Site			Missense_Mutation																					Missense_Mutation	Missense_Mutation						Nonsense_Mutation
FGFR3																							Multi_Hit	Multi_Hit
CDKN2A																				Frame_Shift_Del		Splice_Site				Nonsense_Mutation									Missense_Mutation									Frame_Shift_Ins	Frame_Shift_Ins
TSC1			Missense_Mutation								Splice_Site																																					Missense_Mutation
HRAS																									Missense_Mutation
DNMT3A
FOXP1																					Splice_Site														Missense_Mutation
EGFR
CCND1
MYC
Data2	mutation matrix of low score group
	TCGA.E7.A6ME.01A.22D.A32B.08	TCGA.DK.A6B6.01A.11D.A30E.08	TCGA.G2.A2EL.01A.12D.A18F.08	TCGA.DK.A1AC.01A.11D.A13W.08	TCGA.GU.AATP.01A.11D.A391.08	TCGA.4Z.AA7Q.01A.11D.A391.08	TCGA.XF.AAMG.01A.11D.A42E.08	TCGA.BT.A3PH.01A.11D.A21Z.08	TCGA.FD.A3SJ.01A.12D.A22Z.08	TCGA.E7.A4IJ.01A.31D.A26M.08	TCGA.4Z.AA87.01A.11D.A391.08	TCGA.FD.A43P.01A.31D.A23U.08	TCGA.DK.A2I6.01A.12D.A18F.08	TCGA.XF.AAMX.01A.11D.A42E.08	TCGA.GV.A3QH.01A.11D.A21Z.08	TCGA.KQ.A41P.01A.12D.A339.08	TCGA.ZF.AA51.01A.21D.A391.08	TCGA.DK.AA6W.01A.12D.A391.08	TCGA.CU.A3KJ.01A.11D.A21A.08	TCGA.GU.A42P.01A.11D.A23U.08	TCGA.2F.A9KP.01A.11D.A38G.08	TCGA.DK.AA77.01A.11D.A391.08	TCGA.E5.A2PC.01A.11D.A202.08	TCGA.ZF.A9RE.01A.11D.A38G.08	TCGA.DK.AA6X.01A.12D.A42E.08	TCGA.DK.A1A6.01A.11D.A13W.08	TCGA.KQ.A41O.01A.12D.A34U.08	TCGA.E7.A97Q.01A.11D.A38G.08	TCGA.UY.A9PD.01A.11D.A38G.08	TCGA.CF.A5U8.01A.11D.A289.08	TCGA.XF.A8HH.01A.11D.A38G.08	TCGA.ZF.A9RC.01A.11D.A38G.08	TCGA.G2.A3VY.01A.11D.A22Z.08	TCGA.DK.AA6U.01A.11D.A391.08	TCGA.E5.A4U1.01A.11D.A31L.08	TCGA.ZF.AA4W.01A.12D.A38G.08	TCGA.BT.A20J.01A.11D.A14W.08	TCGA.BT.A3PJ.01A.21D.A21Z.08	TCGA.DK.A3X1.01A.12D.A22Z.08	TCGA.GC.A3WC.01A.31D.A22Z.08	TCGA.GC.A6I3.01A.11D.A31L.08	TCGA.UY.A78M.01A.21D.A34U.08	TCGA.4Z.AA7R.01A.11D.A391.08	TCGA.GU.A767.01A.11D.A32B.08	TCGA.GC.A3RB.01A.12D.A21Z.08	TCGA.ZF.A9R4.01A.11D.A38G.08	TCGA.K4.A6MB.01A.11D.A31L.08	TCGA.BT.A20N.01A.11D.A14W.08	TCGA.4Z.AA7M.01A.11D.A391.08
TP53	Missense_Mutation	Nonsense_Mutation	Splice_Site	Multi_Hit	Frame_Shift_Del	Missense_Mutation	Frame_Shift_Ins	Missense_Mutation	Missense_Mutation	Frame_Shift_Del	Splice_Site	Missense_Mutation	Nonsense_Mutation	Missense_Mutation	Missense_Mutation	Missense_Mutation	Nonsense_Mutation	Frame_Shift_Del	Missense_Mutation	Missense_Mutation	Missense_Mutation	Splice_Site	Missense_Mutation	Missense_Mutation	Missense_Mutation	Frame_Shift_Ins	Missense_Mutation	Frame_Shift_Del	Multi_Hit	Missense_Mutation	Nonsense_Mutation	Missense_Mutation	Missense_Mutation	Missense_Mutation	Multi_Hit	Missense_Mutation	Multi_Hit	Missense_Mutation	Missense_Mutation	Multi_Hit	Missense_Mutation	Missense_Mutation	Nonsense_Mutation	Missense_Mutation	Frame_Shift_Ins	Missense_Mutation	Nonsense_Mutation	Nonsense_Mutation	Missense_Mutation
KDM6A	Frame_Shift_Del	Nonsense_Mutation	Nonsense_Mutation	Frame_Shift_Del	Missense_Mutation	Missense_Mutation	Nonsense_Mutation	Multi_Hit	Missense_Mutation	Frame_Shift_Del	Nonsense_Mutation	Frame_Shift_Ins	Nonsense_Mutation	Nonsense_Mutation	Missense_Mutation	Frame_Shift_Ins	Multi_Hit	Frame_Shift_Del	Nonsense_Mutation	Frame_Shift_Ins	Frame_Shift_Ins	Missense_Mutation	Multi_Hit	Splice_Site	Nonsense_Mutation	Splice_Site	Nonsense_Mutation	Multi_Hit	Missense_Mutation	Splice_Site	Multi_Hit
KMT2D	Frame_Shift_Del	Multi_Hit	Multi_Hit	Missense_Mutation	Missense_Mutation	Missense_Mutation	Nonsense_Mutation																									Missense_Mutation	Missense_Mutation	Multi_Hit	Nonsense_Mutation	Frame_Shift_Del	Missense_Mutation	Missense_Mutation	Nonsense_Mutation	Nonsense_Mutation	Missense_Mutation	Nonsense_Mutation	Nonsense_Mutation	Multi_Hit	Multi_Hit	Multi_Hit	Nonsense_Mutation	Nonsense_Mutation	Multi_Hit
MUC16	Missense_Mutation	Missense_Mutation						Multi_Hit	Missense_Mutation	Missense_Mutation	Missense_Mutation	Missense_Mutation	Missense_Mutation	Missense_Mutation	Missense_Mutation	Multi_Hit																Multi_Hit	Splice_Site	Multi_Hit	Missense_Mutation	Missense_Mutation	Missense_Mutation
ARID1A			Nonsense_Mutation					Nonsense_Mutation									Multi_Hit	Nonsense_Mutation	Missense_Mutation	Nonsense_Mutation	Splice_Site											Missense_Mutation						Nonsense_Mutation
PIK3CA				Missense_Mutation					Missense_Mutation	Missense_Mutation	Missense_Mutation											Missense_Mutation	Missense_Mutation	Missense_Mutation	Missense_Mutation	Missense_Mutation							Missense_Mutation						Missense_Mutation	Missense_Mutation	Missense_Mutation	Missense_Mutation
FGFR3																						Missense_Mutation	Missense_Mutation	Missense_Mutation
KMT2C					Missense_Mutation			Multi_Hit	Nonsense_Mutation			Missense_Mutation										Missense_Mutation			Missense_Mutation								Missense_Mutation					Missense_Mutation					Frame_Shift_Del	Missense_Mutation
STAG2	Missense_Mutation									Nonsense_Mutation													Splice_Site	Missense_Mutation			Nonsense_Mutation																Missense_Mutation
EP300			Missense_Mutation		Nonsense_Mutation			Missense_Mutation					Missense_Mutation				Missense_Mutation	Missense_Mutation	Multi_Hit			Splice_Site						Frame_Shift_Del				Missense_Mutation		Multi_Hit											Frame_Shift_Del	Frame_Shift_Del
FAT4						Missense_Mutation						Multi_Hit					Nonsense_Mutation												Missense_Mutation						Missense_Mutation	Nonsense_Mutation		Missense_Mutation	Missense_Mutation				Missense_Mutation				Missense_Mutation
ATM							Nonsense_Mutation	Missense_Mutation				Nonsense_Mutation																				Missense_Mutation															Missense_Mutation
BIRC6				Multi_Hit		Missense_Mutation		Multi_Hit					Multi_Hit																			Multi_Hit		Missense_Mutation	Multi_Hit	Frame_Shift_Del		Nonsense_Mutation	Missense_Mutation								Missense_Mutation	Missense_Mutation
CSMD3					Missense_Mutation		Missense_Mutation					Missense_Mutation															Nonsense_Mutation											Multi_Hit					Missense_Mutation
RB1	Frame_Shift_Ins		Nonsense_Mutation					Missense_Mutation				Nonsense_Mutation								Frame_Shift_Del																		Frame_Shift_Ins	Nonsense_Mutation
LRP1B		Missense_Mutation		Missense_Mutation	Missense_Mutation	Missense_Mutation																Multi_Hit							Missense_Mutation						Missense_Mutation												Missense_Mutation		Missense_Mutation
CREBBP	Nonsense_Mutation		Nonsense_Mutation																								Missense_Mutation							Nonsense_Mutation				Missense_Mutation
ERBB2		Missense_Mutation											Missense_Mutation	Missense_Mutation							Missense_Mutation					Missense_Mutation						Missense_Mutation												Multi_Hit
FAT1		Multi_Hit								Multi_Hit																						Missense_Mutation				Missense_Mutation	Missense_Mutation			Nonsense_Mutation
AKAP9				Multi_Hit			Multi_Hit	Missense_Mutation		Missense_Mutation	Missense_Mutation						Missense_Mutation	Missense_Mutation														Missense_Mutation
BRCA2					Missense_Mutation							Multi_Hit																				Missense_Mutation
TSC1					Nonsense_Mutation
CDKN2A		Multi_Hit																															Missense_Mutation			Missense_Mutation			Nonsense_Mutation
PTPRD																	Missense_Mutation															Missense_Mutation															Missense_Mutation
HRAS				Missense_Mutation
FOXP1				Nonsense_Mutation			Splice_Site
EGFR																							Missense_Mutation
DNMT3A
CCND1																																					Missense_Mutation
MYC
[truncated: 117 more columns]

## Sheet: BLCA clinical data
group	submitter_id	Tumor_Sample_Barcode	ajcc_pathologic_t	prior_treatment	classification_of_tumor	ajcc_pathologic_m	state	primary_diagnosis	last_known_disease_status	tissue_or_organ_of_origin	synchronous_malignancy	days_to_recurrence	created_datetime	tumor_stage	days_to_last_follow_up	tumor_grade	ajcc_pathologic_stage	icd_10_code	ajcc_pathologic_n	diagnosis_id	prior_malignancy	updated_datetime	year_of_diagnosis	days_to_diagnosis	days_to_last_known_disease_status	ajcc_staging_system_edition	site_of_resection_or_biopsy	morphology	age_at_diagnosis	progression_or_recurrence	ajcc_clinical_t	pack_years_smoked	height	alcohol_intensity	years_smoked	cigarettes_per_day	bmi	alcohol_history	exposure_id	weight	year_of_death	demographic_id	days_to_birth	ethnicity	vital_status	race	year_of_birth	gender	age_at_index
high	TCGA-2F-A9KO	TCGA-2F-A9KO-01A-11D-A38G-08	T3	No	not reported	M0	released	Transitional cell carcinoma	not reported	Posterior wall of bladder	No	NA	NA	stage iv	678	not reported	Stage IV	C67.4	N1	37252159-6507-5e1c-ad0f-1fff74fc3c5d	no	2019-08-08T16:15:17.847397-05:00	2008	0	NA	6th	Posterior wall of bladder	8120-03-01	23323	not reported	NA	69	173	NA	NA	3.78082	21.7181	Not Reported	09ec79f4-5ace-5b11-b0f8-0260ec75a490	65	NA	e00cfb0f-f548-5de8-b4c7-2cbf5b47f3ba	-23323	not hispanic or latino	Dead	white	1945	male	63
high	TCGA-2F-A9KT	TCGA-2F-A9KT-01A-11D-A38G-08	T2b	No	not reported	M0	released	Transitional cell carcinoma	not reported	Posterior wall of bladder	Not Reported	NA	NA	stage ii	2352	not reported	Stage II	C67.4	N0	221fcfab-23ac-5525-a3df-45d1900cd9dd	yes	2019-08-08T16:15:17.847397-05:00	2006	0	NA	6th	Posterior wall of bladder	8120-03-01	30520	not reported	T2	NA	180	NA	NA	NA	24.6914	Not Reported	3d96658a-b3e4-5028-aacc-fa1d23bc197b	80	NA	a920ad4c-16b0-5122-baff-126aad103fc4	-30520	not hispanic or latino	Alive	white	1923	male	83
high	TCGA-2F-A9KW	TCGA-2F-A9KW-01A-11D-A38G-08	T3b	No	not reported	MX	released	Transitional cell carcinoma	not reported	Bladder, NOS	No	NA	NA	stage iii	147	not reported	Stage III	C67.9	N0	c395b656-525c-5361-9ed0-36c1b54b701b	no	2019-08-08T16:15:17.847397-05:00	2013	0	NA	7th	Bladder, NOS	8120-03-01	24703	not reported	T2	NA	167	NA	NA	NA	25.0995	Not Reported	09b4cfc0-2829-515d-be09-60728bde579b	70	NA	5c474310-9761-509f-9524-5164e2adf1be	-24703	not hispanic or latino	Dead	white	1946	female	67
high	TCGA-4Z-AA7O	TCGA-4Z-AA7O-01A-31D-A391-08	T2a	No	not reported	M0	released	Papillary transitional cell carcinoma	not reported	Lateral wall of bladder	No	NA	NA	stage ii	512	not reported	Stage II	C67.2	N0	15c07421-6372-5976-b241-4d8d13c6b3d2	no	2019-08-08T16:15:17.847397-05:00	2013	0	NA	7th	Lateral wall of bladder	8130-03-01	23645	not reported	NA	NA	166	NA	NA	NA	25.7657	Not Reported	098713b6-64e7-561f-a8c4-7e13f0ce6376	71	NA	3f0413a2-e5b7-5622-8da0-2563ee3121dd	-23645	not reported	Alive	black or african american	1949	male	64
high	TCGA-4Z-AA7Y	TCGA-4Z-AA7Y-01A-11D-A391-08	T2a	No	not reported	M0	released	Papillary transitional cell carcinoma	not reported	Lateral wall of bladder	No	NA	NA	stage ii	1522	not reported	Stage II	C67.2	N0	d08c6f56-a03e-576e-86f6-54fc397cdafc	no	2019-08-08T16:15:17.847397-05:00	2010	0	NA	7th	Lateral wall of bladder	8130-03-01	22056	not reported	T2a	NA	166	NA	NA	NA	28.306	Not Reported	bee7e142-0e65-515e-b9c4-b9a178ef1e3e	78	NA	f723fc48-67d8-5be7-8f02-d9909378de64	-22056	not reported	Alive	white	1950	male	60
high	TCGA-4Z-AA81	TCGA-4Z-AA81-01A-11D-A391-08	T2b	No	not reported	M0	released	Papillary transitional cell carcinoma	not reported	Posterior wall of bladder	No	NA	NA	stage ii	710	not reported	Stage II	C67.4	N0	daa94ab6-eeb8-58d0-b01b-0d95d3819477	no	2019-08-08T16:15:17.847397-05:00	2010	0	NA	7th	Posterior wall of bladder	8130-03-01	29457	not reported	T2	NA	170	NA	NA	NA	26.9896	Not Reported	4edf9bb9-6e03-5621-9f71-34df79015492	78	NA	77ade13c-d244-5ca5-ad94-89495832f3e5	-29457	not reported	Dead	white	1930	male	80
high	TCGA-4Z-AA82	TCGA-4Z-AA82-01A-11D-A391-08	T2a	No	not reported	M0	released	Transitional cell carcinoma	not reported	Posterior wall of bladder	No	NA	NA	stage iv	1538	not reported	Stage IV	C67.4	N1	948029c4-616d-5e10-b947-f3fdbfdd3838	no	2019-08-08T16:15:17.847397-05:00	2010	0	NA	7th	Posterior wall of bladder	8120-03-01	21893	not reported	T2	NA	176	NA	NA	NA	19.6927	Not Reported	41b724f0-1548-51a6-a054-d5edcc657e83	61	NA	96c5ffa9-cf3e-54c3-9b4c-5f2c29cc16dd	-21893	not reported	Dead	black or african american	1951	male	59
high	TCGA-4Z-AA84	TCGA-4Z-AA84-01A-11D-A391-08	T3a	No	not reported	M1	released	Transitional cell carcinoma	not reported	Bladder, NOS	Not Reported	NA	NA	stage iv	460	not reported	Stage IV	C67.9	N2	fbe33907-29de-5475-8050-7ac2a6487aa6	yes	2019-08-08T16:15:17.847397-05:00	2008	0	NA	7th	Bladder, NOS	8120-03-01	22397	not reported	T1	NA	166	NA	NA	NA	22.8625	Not Reported	cbff22b0-0d70-5919-9b4f-4ca65f84ee84	63	NA	93feaf22-28bd-50e7-bdc3-4131fa717a21	-22397	not reported	Alive	white	1947	male	61
high	TCGA-5N-A9KI	TCGA-5N-A9KI-01A-31D-A42E-08	T4	No	not reported	MX	released	Transitional cell carcinoma	not reported	Bladder, NOS	No	NA	NA	stage iii	NA	not reported	Stage III	C67.9	NX	cbd16a62-2e04-5466-b4c5-7671070a1593	no	2019-08-08T16:15:17.847397-05:00	2011	0	NA	7th	Bladder, NOS	8120-03-01	27777	not reported	T4a	60	165	NA	NA	3.28767	22.4059	Not Reported	d74b8ae7-d915-51a5-a3b7-1bba889e5266	61	2011	288eb045-6a07-5ea4-a3ac-0727e53aca9b	-27777	not hispanic or latino	Dead	white	1935	female	76
high	TCGA-BL-A0C8	TCGA-BL-A0C8-01A-11D-A271-08	T1	No	not reported	M0	released	Transitional cell carcinoma	not reported	Dome of bladder	No	NA	NA	stage i	1219	not reported	Stage I	C67.1	NX	325c1514-52f8-5ea4-8e87-78d1911d3cf9	no	2019-08-08T16:15:17.847397-05:00	2009	0	NA	NA	Dome of bladder	8120-03-01	26819	not reported	NA	10	178	NA	NA	0.547945	42.4189	Not Reported	d9d9da95-b150-5f9e-a211-b3122e64f138	134.4	NA	55a888fc-b0f7-5238-a6b7-c823d70676f4	-26819	not hispanic or latino	Alive	white	1936	male	73
high	TCGA-BL-A13J	TCGA-BL-A13J-01A-11D-A271-08	T4	No	not reported	M0	released	Transitional cell carcinoma	not reported	Posterior wall of bladder	No	NA	NA	stage iv	NA	not reported	Stage IV	C67.4	N2	48d48f46-0677-517c-b11e-8c7e100a85b2	no	2019-08-08T16:15:17.847397-05:00	2010	0	NA	NA	Posterior wall of bladder	8120-03-01	23927	not reported	NA	24	172	NA	NA	1.31507	22.9854	Not Reported	bbd00b5a-a20a-5205-b773-ac6250abbc20	68	2010	3a19ccff-885d-524c-85e5-a2606dace97c	-23927	not hispanic or latino	Dead	white	1945	male	65
high	TCGA-BL-A3JM	TCGA-BL-A3JM-01A-12D-A21A-08	T3	No	not reported	M0	released	Transitional cell carcinoma	not reported	Bladder, NOS	No	NA	NA	stage iii	NA	not reported	Stage III	C67.9	N0	4c92143b-3c3d-5a1e-a9cc-ce44052a9442	no	2019-08-08T16:15:17.847397-05:00	2010	0	NA	7th	Bladder, NOS	8120-03-01	23000	not reported	NA	49	195.58	NA	NA	2.68493	22.5769	Not Reported	38659325-24dd-5d94-a15c-6ffd3f0fe788	86.36	2010	f35e22ed-c84a-5bc9-b532-e56367e24fa5	-23000	not hispanic or latino	Dead	white	1948	male	62
high	TCGA-BL-A5ZZ	TCGA-BL-A5ZZ-01A-31D-A30E-08	T4a	No	not reported	MX	released	Transitional cell carcinoma	not reported	Posterior wall of bladder	Not Reported	NA	NA	stage iii	377	not reported	Stage III	C67.4	N0	4ad80ea6-06f8-5d38-842e-8a4361a0fc25	yes	2019-08-08T16:15:17.847397-05:00	2012	0	NA	7th	Posterior wall of bladder	8120-03-01	29247	not reported	NA	30	163	NA	NA	1.64384	26.7229	Not Reported	8c367d48-144a-58fa-b574-f0414d217d2d	71	NA	c4c95f28-a1a4-57c7-8a58-c4f2d81f2346	-29247	not hispanic or latino	Alive	white	1932	female	80
high	TCGA-BT-A0YX	TCGA-BT-A0YX-01A-11D-A10S-08	T3b	No	not reported	M0	released	Transitional cell carcinoma	not reported	Bladder, NOS	No	NA	NA	stage iii	363	not reported	Stage III	C67.9	N0	05a6247a-55cf-5ccd-ad0d-b9c45630156a	no	2019-08-08T16:15:17.847397-05:00	2009	0	NA	6th	Bladder, NOS	8120-03-01	25570	not reported	T3b	NA	NA	NA	NA	NA	NA	Not Reported	59da2ba4-e0bf-57a9-8145-df13bbafdb08	NA	NA	9591aa55-64e4-5641-99e8-81e87966883d	-25570	not hispanic or latino	Dead	white	1939	female	70
high	TCGA-BT-A20Q	TCGA-BT-A20Q-01A-11D-A14W-08	T3b	No	not reported	M0	released	Transitional cell carcinoma	not reported	Trigone of bladder	No	NA	NA	stage iv	NA	not reported	Stage IV	C67.0	N2	c8bf1857-b842-5c8f-99be-fddbb29a127c	no	2019-08-08T16:15:17.847397-05:00	2006	0	NA	6th	Trigone of bladder	8120-03-01	26778	not reported	T3b	NA	NA	NA	NA	NA	NA	Not Reported	45ecb356-dde6-5d74-b4fa-e0de4a5f3da9	NA	2007	92366abf-7135-5bce-8e71-ac4cf40a5256	-26778	not hispanic or latino	Dead	white	1933	male	73
high	TCGA-BT-A20T	TCGA-BT-A20T-01A-11D-A14W-08	T3b	No	not reported	M0	released	Transitional cell carcinoma	not reported	Anterior wall of bladder	No	NA	NA	stage iv	NA	not reported	Stage IV	C67.3	N1	69f0c76e-6297-5ea9-b271-f999d1e37aa9	no	2019-08-08T16:15:17.847397-05:00	2007	0	NA	6th	Anterior wall of bladder	8120-03-01	23220	not reported	T3	NA	NA	NA	NA	NA	NA	Not Reported	b8354084-2137-5f35-ac5e-74ab38266bc4	NA	2008	26e381eb-438b-5c6e-b6e2-81a02b8f11ce	-23220	not hispanic or latino	Dead	white	1944	male	63
high	TCGA-BT-A20U	TCGA-BT-A20U-01A-11D-A14W-08	T3a	No	not reported	M0	released	Transitional cell carcinoma	not reported	Trigone of bladder	No	NA	NA	stage iii	NA	not reported	Stage III	C67.0	N0	5f53d094-88aa-5c69-abd6-bad079955707	no	2019-08-08T16:15:17.847397-05:00	2008	0	NA	6th	Trigone of bladder	8120-03-01	25761	not reported	T3a	NA	NA	NA	NA	NA	NA	Not Reported	7dd0e5d4-8a6b-5513-b30f-86df2efbc247	NA	2009	82d04e76-74d4-5009-8196-94ace7f93ebd	-25761	not hispanic or latino	Dead	white	1938	female	70
high	TCGA-BT-A2LB	TCGA-BT-A2LB-01A-11D-A18F-08	T3a	No	not reported	M0	released	Transitional cell carcinoma	not reported	Dome of bladder	No	NA	NA	stage iii	170	not reported	Stage III	C67.1	N0	6c1050bd-ad7a-563e-a92a-b55b5da5d2cf	no	2019-08-08T16:15:17.847397-05:00	2010	0	NA	7th	Dome of bladder	8120-03-01	26846	not reported	T3a	NA	NA	NA	NA	NA	NA	Not Reported	dd62d7aa-4946-51b7-ae21-81cf24379360	82	NA	87b48a51-48e5-5c30-9524-1371850b1ba6	-26846	not hispanic or latino	Dead	white	1937	female	73
high	TCGA-BT-A42E	TCGA-BT-A42E-01A-11D-A23U-08	T3a	No	not reported	M0	released	Papillary transitional cell carcinoma	not reported	Posterior wall of bladder	No	NA	NA	stage iii	1108	not reported	Stage III	C67.4	N0	81868eb4-2f71-5e17-985b-63370f7cc799	no	2019-08-08T16:15:48.249297-05:00	2012	0	NA	7th	Posterior wall of bladder	8130-03-01	27045	not reported	T3a	50	170	NA	NA	2.73973	28.7197	Not Reported	fdae60ff-0476-5c3b-8816-25bf781326c2	83	NA	fc36115c-f9b1-5b60-b4d9-19fd9a83f79c	-27045	not hispanic or latino	Alive	white	1938	male	74
high	TCGA-C4-A0F1	TCGA-C4-A0F1-01A-11D-A10S-08	T3b	No	not reported	M0	released	Transitional cell carcinoma	not reported	Bladder, NOS	No	NA	NA	stage iii	89	not reported	Stage III	C67.9	N0	7763eec5-85bb-5994-9d34-acf2abbc113a	no	2019-08-08T16:15:48.249297-05:00	2006	0	NA	5th	Bladder, NOS	8120-03-01	26178	not reported	NA	75	176	NA	NA	4.10959	26.4721	Not Reported	50911d6a-29a9-5598-ab56-00eaec5819da	82	NA	adda7647-c015-5c6f-95ab-c99ab86ca260	-26178	not reported	Alive	not reported	1935	male	71
high	TCGA-C4-A0F7	TCGA-C4-A0F7-01A-11D-A10S-08	T4b	No	not reported	M0	released	Transitional cell carcinoma	not reported	Bladder, NOS	Not Reported	NA	NA	stage iv	NA	not reported	Stage IV	C67.9	N2	c70c1304-164e-521a-a118-83cf498c8d5c	yes	2019-08-08T16:15:48.249297-05:00	2008	0	NA	6th	Bladder, NOS	8120-03-01	28428	not reported	NA	NA	172	NA	NA	NA	23.6614	Not Reported	d6cda8e6-0a1f-5cb6-9341-d66575e37137	70	2008	64da6338-be6b-5767-81aa-91854a626a59	-28428	not reported	Dead	not reported	1931	male	77
high	TCGA-CF-A3MG	TCGA-CF-A3MG-01A-11D-A20D-08	T2	No	not reported	M0	released	Papillary transitional cell carcinoma	not reported	Bladder, NOS	No	NA	NA	stage ii	369	not reported	Stage II	C67.9	N0	e7d97b8b-c916-5181-8ca4-a0ded94c9d7f	no	2019-08-08T16:15:48.249297-05:00	2011	0	NA	7th	Bladder, NOS	8130-03-01	17600	not reported	NA	NA	175	NA	NA	NA	20.2449	Not Reported	28137aad-8507-513d-936a-18aeb4d1eaf6	62	NA	a1738b79-9b11-5f33-8dcc-c4bf02aa06d1	-17600	not hispanic or latino	Alive	asian	1963	male	48
high	TCGA-CF-A47Y	TCGA-CF-A47Y-01A-11D-A23U-08	T2	No	not reported	M0	released	Papillary transitional cell carcinoma	not reported	Bladder, NOS	No	NA	NA	stage ii	373	not reported	Stage II	C67.9	N0	2204daae-3aed-5866-b5d1-e74d4ab193a4	no	2019-08-08T16:15:48.249297-05:00	2012	0	NA	7th	Bladder, NOS	8130-03-01	20432	not reported	T2	NA	170	NA	NA	NA	23.5294	Not Reported	abc10572-2d6a-56f1-ab8e-5e22828e0573	68	NA	d07cfccf-8ca6-5524-9ca6-00835a9c48fe	-20432	not hispanic or latino	Alive	asian	1957	male	55
high	TCGA-CF-A8HY	TCGA-CF-A8HY-01A-11D-A364-08	T2	No	not reported	M0	released	Transitional cell carcinoma	not reported	Bladder, NOS	No	NA	NA	stage ii	345	not reported	Stage II	C67.9	N0	2bb7e236-84ec-56fd-91fd-512635162960	no	2019-08-08T16:15:48.249297-05:00	2013	0	NA	6th	Bladder, NOS	8120-03-01	21636	not reported	NA	NA	174	NA	NA	NA	21.7995	Not Reported	45bc4232-ff57-52ca-a865-4b3a2dee8c12	66	NA	731eeff3-e33d-517e-97ee-9fbb4c3b33ae	-21636	not hispanic or latino	Alive	asian	1954	male	59
high	TCGA-CU-A0YN	TCGA-CU-A0YN-01A-21D-A10S-08	T3a	No	not reported	M0	released	Papillary transitional cell carcinoma	not reported	Bladder, NOS	No	NA	NA	stage iii	NA	not reported	Stage III	C67.9	N0	9710f220-c2ba-54af-905e-26226f53c6c3	no	2019-08-08T16:15:48.249297-05:00	2005	0	NA	6th	Bladder, NOS	8130-03-01	21927	not reported	NA	40	178	NA	NA	2.19178	21.2726	Not Reported	40d5a527-56f9-514b-b498-b9d592828e1a	67.4	2006	52bcca0e-66d3-563b-9d5e-32f95fe87cfa	-21927	not hispanic or latino	Dead	white	1945	male	60
high	TCGA-CU-A3YL	TCGA-CU-A3YL-01A-11D-A22Z-08	T4a	No	not reported	M0	released	Papillary transitional cell carcinoma	not reported	Bladder, NOS	No	NA	NA	stage iii	906	not reported	Stage III	C67.9	N0	803b86e4-b9cb-5dbe-8261-3047e4e77cdc	no	2019-08-08T16:15:48.249297-05:00	2011	0	NA	7th	Bladder, NOS	8130-03-01	24524	not reported	NA	25	179	NA	NA	1.36986	29.0253	Not Reported	d1b42aa5-29f1-5a76-9fc6-899c00c7a37f	93	NA	f215b3a9-9576-5faa-ac23-1ffbccffe86d	-24524	not hispanic or latino	Alive	white	1944	male	67
high	TCGA-CU-A72E	TCGA-CU-A72E-01A-12D-A339-08	T3b	Yes	not reported	M0	released	Transitional cell carcinoma	not reported	Bladder, NOS	Not Reported	NA	NA	stage iv	284	not reported	Stage IV	C67.9	N2	f200122b-423b-5c79-ba2c-911c600302ed	yes	2019-08-08T16:15:48.249297-05:00	2013	0	NA	7th	Bladder, NOS	8120-03-01	27963	not reported	NA	68	180	NA	NA	3.72603	42.2839	Not Reported	b5594f51-a892-5440-a59f-7578db797abe	137	NA	afc77667-cf8d-5043-ad54-aafa779e6bfe	-27963	not hispanic or latino	Dead	white	1937	male	76
high	TCGA-DK-A1A5	TCGA-DK-A1A5-01A-11D-A13W-08	T2b	No	not reported	M0	released	Transitional cell carcinoma	not reported	Bladder, NOS	Not Reported	NA	NA	stage ii	NA	not reported	Stage II	C67.9	N0	88a9081e-d803-500f-962d-77c0e440907c	yes	2019-08-08T16:15:48.249297-05:00	2010	0	NA	6th	Bladder, NOS	8120-03-01	29111	not reported	NA	20	165	NA	NA	1.09589	22.0386	Not Reported	2bde2dee-ddc4-505b-8eb0-07155f6eab04	60	2010	a3ccf12f-593c-551c-aa3c-dda56ae9aa62	-29111	not hispanic or latino	Dead	white	1931	male	79
high	TCGA-DK-A1AB	TCGA-DK-A1AB-01A-11D-A13W-08	T4a	No	not reported	M0	released	Transitional cell carcinoma	not reported	Bladder, NOS	No	NA	NA	stage iv	271	not reported	Stage IV	C67.9	N2	ebc1476a-db5d-5dcd-bde8-e28beefeaef0	no	2019-08-08T16:15:48.249297-05:00	2010	0	NA	6th	Bladder, NOS	8120-03-01	27126	not reported	NA	NA	162	NA	NA	NA	33.9125	Not Reported	c3d91cfa-dfa3-50c3-b61c-275479d399fe	89	NA	ba01cd71-a7b2-58f5-9769-72b43acbf4da	-27126	not hispanic or latino	Dead	white	1936	female	74
high	TCGA-DK-A1AD	TCGA-DK-A1AD-01A-11D-A13W-08	T3b	No	not reported	M0	released	Transitional cell carcinoma	not reported	Bladder, NOS	No	NA	NA	stage iv	3420	not reported	Stage IV	C67.9	N2	1e4de3a3-e8f1-50fc-80bb-c288fabdb826	no	2019-08-08T16:15:48.249297-05:00	2002	0	NA	5th	Bladder, NOS	8120-03-01	25317	not reported	NA	NA	176	NA	NA	NA	26.0524	Not Reported	9c9f5ce9-c26b-5ef1-8109-4a9d63bafbab	80.7	NA	56a7924d-e947-53b1-8ef1-a10dd6e6679d	-25317	not reported	Alive	white	1933	male	69
high	TCGA-DK-A1AE	TCGA-DK-A1AE-01A-11D-A13W-08	T3	No	not reported	M0	released	Transitional cell carcinoma	not reported	Bladder, NOS	No	NA	NA	stage iii	491	not reported	Stage III	C67.9	N0	1ad98a08-4a06-5dc4-ac0a-35654d2242e4	no	2019-08-08T16:15:48.249297-05:00	2010	0	NA	6th	Bladder, NOS	8120-03-01	30707	not reported	NA	10	173	NA	NA	0.547945	20.8828	Not Reported	d28ac128-5b85-5708-a637-f6119fb43126	62.5	NA	fa8ffe25-1e1d-5bf7-8d7f-5f330882d20f	-30707	not hispanic or latino	Alive	white	1926	male	84
high	TCGA-DK-A1AF	TCGA-DK-A1AF-01A-11D-A13W-08	T3	No	not reported	M0	released	Transitional cell carcinoma	not reported	Bladder, NOS	No	NA	NA	stage iv	536	not reported	Stage IV	C67.9	N2	abdcdf80-9825-5987-b019-2fb07ec96c1b	no	2019-08-08T16:15:48.249297-05:00	2010	0	NA	6th	Bladder, NOS	8120-03-01	30914	not reported	NA	NA	152	NA	NA	NA	28.2635	Not Reported	4e4a3ff4-f972-5bea-93cb-83dca359cbea	65.3	NA	4062eb95-e04e-548a-8b8b-a489271449ec	-30914	not hispanic or latino	Alive	white	1926	female	84
high	TCGA-DK-A2HX	TCGA-DK-A2HX-01A-12D-A18F-08	T3	No	not reported	M0	released	Transitional cell carcinoma	not reported	Bladder, NOS	Not Reported	NA	NA	stage iv	55	not reported	Stage IV	C67.9	N2	932992c1-5ff8-5c37-9f93-019b4bae0d08	yes	2019-08-08T16:15:48.249297-05:00	2010	0	NA	6th	Bladder, NOS	8120-03-01	29332	not reported	NA	20	147	NA	NA	1.09589	24.2954	Not Reported	b533e852-e680-5d4d-8166-e1da8c575528	52.5	NA	dc36a820-1bf4-5364-844f-b57bf6169cd8	-29332	not hispanic or latino	Dead	white	1930	female	80
high	TCGA-DK-A3IL	TCGA-DK-A3IL-01A-11D-A20D-08	T3	No	not reported	M0	released	Transitional cell carcinoma	not reported	Lateral wall of bladder	No	NA	NA	stage iv	121	not reported	Stage IV	C67.2	N2	e90a388f-3338-5f6b-951e-b862615f1980	no	2019-08-08T16:16:22.152882-05:00	2011	0	NA	6th	Lateral wall of bladder	8120-03-01	29047	not reported	NA	108	160	NA	NA	5.91781	28.5156	Not Reported	e3a7df5a-73cd-5af0-84fe-f1ce8cbe5bb5	73	NA	25fdc0de-f282-5a30-a682-e0a38b03da61	-29047	not hispanic or latino	Dead	white	1932	female	79
high	TCGA-DK-A3IM	TCGA-DK-A3IM-01A-11D-A20D-08	T3	No	not reported	M0	released	Transitional cell carcinoma	not reported	Bladder, NOS	No	NA	NA	stage iii	238	not reported	Stage III	C67.9	N0	4f167eca-aeef-5c7b-b0af-22772ab5efb9	no	2019-08-08T16:16:22.152882-05:00	2011	0	NA	6th	Bladder, NOS	8120-03-01	28106	not reported	NA	8	174.6	NA	NA	0.438356	30.2114	Not Reported	74652f30-fe7b-5069-94d7-e2296ad2a323	92.1	NA	21523e21-2ec8-546b-bf85-7a8e97264b3a	-28106	not hispanic or latino	Dead	white	1935	male	76
high	TCGA-DK-A3IQ	TCGA-DK-A3IQ-01A-31D-A20D-08	T3	No	not reported	M0	released	Transitional cell carcinoma	not reported	Posterior wall of bladder	Not Reported	NA	NA	stage iii	319	not reported	Stage III	C67.4	N0	b61ff74e-8858-5979-a67a-37346b38e5c4	yes	2019-08-08T16:16:22.152882-05:00	2011	0	NA	6th	Posterior wall of bladder	8120-03-01	27194	not reported	NA	40	173	NA	NA	2.19178	25.193	Not Reported	0c746719-8d70-554f-b01c-3405c1c19463	75.4	NA	a2870f04-5c86-55c7-b80c-15898c291642	-27194	not hispanic or latino	Dead	white	1937	male	74
high	TCGA-DK-A3IS	TCGA-DK-A3IS-01A-21D-A21A-08	T2a	No	not reported	M0	released	Transitional cell carcinoma	not reported	Bladder, NOS	Not Reported	NA	NA	stage ii	1529	not reported	Stage II	C67.9	N0	5ef63219-f090-52e1-84db-a5c84711dfb2	yes	2019-08-08T16:16:22.152882-05:00	2008	0	NA	6th	Bladder, NOS	8120-03-01	25098	not reported	NA	NA	187	NA	NA	NA	23.8783	Not Reported	a4269250-5b9c-5869-908f-1bfc30d79b48	83.5	NA	0bb61614-34b3-5b7b-9f41-5106658260a0	-25098	not hispanic or latino	Alive	white	1940	male	68
high	TCGA-DK-A3IT	TCGA-DK-A3IT-01A-31D-A20D-08	T3	No	not reported	M0	released	Transitional cell carcinoma	not reported	Lateral wall of bladder	Not Reported	NA	NA	stage iii	648	not reported	Stage III	C67.2	N0	b646ba9d-4b1e-534f-8f5a-c98672e1d178	yes	2019-08-08T16:16:22.152882-05:00	2011	0	NA	6th	Lateral wall of bladder	8120-03-01	22786	not reported	NA	NA	181	NA	NA	NA	33.5765	Not Reported	08e4a440-c38d-5477-aa00-7b8f4a2ea9d7	110	NA	627df89b-ef4b-563a-be90-f3d641efc78e	-22786	not hispanic or latino	Alive	white	1949	male	62
high	TCGA-DK-A3IV	TCGA-DK-A3IV-01A-22D-A21A-08	NA	No	not reported	M0	released	Transitional cell carcinoma	not reported	Lateral wall of bladder	Not Reported	NA	NA	stage ii	NA	not reported	Stage II	C67.2	NX	a5f19dfa-c7ad-5749-8579-98bf087e3af1	yes	2019-08-08T16:16:22.152882-05:00	2011	0	NA	6th	Lateral wall of bladder	8120-03-01	22237	not reported	T2	80	172	NA	NA	4.38356	28.867	Not Reported	9ad3cade-2f97-55cc-8d32-a444251cf7a0	85.4	2011	58230c45-9269-507a-96e4-eaccf3253dce	-22237	not hispanic or latino	Dead	white	1951	male	60
high	TCGA-DK-A3WW	TCGA-DK-A3WW-01A-22D-A23M-08	T3	No	not reported	M0	released	Transitional cell carcinoma	not reported	Posterior wall of bladder	No	NA	NA	stage iii	633	not reported	Stage III	C67.4	N0	eda5667e-cebb-5db4-9c87-a527f84c22d4	no	2019-08-08T16:16:22.152882-05:00	2011	0	NA	7th	Posterior wall of bladder	8120-03-01	20909	not reported	NA	NA	186	NA	NA	NA	24.5693	Not Reported	498fef97-7870-52f1-985a-0e4679c23a48	85	NA	850d1bbd-c4a1-5b90-96c4-5ab8d877d805	-20909	not hispanic or latino	Alive	white	1954	male	57
high	TCGA-DK-A3WX	TCGA-DK-A3WX-01A-22D-A22Z-08	T3	No	not reported	M0	released	Transitional cell carcinoma	not reported	Lateral wall of bladder	No	NA	NA	stage iii	NA	not reported	Stage III	C67.2	N0	75da8c11-004f-52d1-9efd-4603456a038b	no	2019-08-08T16:16:22.152882-05:00	2011	0	NA	6th	Lateral wall of bladder	8120-03-01	24553	not reported	T2	30	158	NA	NA	1.64384	28.0404	Not Reported	a7da5918-d7ba-5a9c-b597-6687d86c0996	70	2011	327ecda5-b5b2-510f-9047-a64c588d06d2	-24553	not hispanic or latino	Dead	white	1944	female	67
high	TCGA-DK-A6AV	TCGA-DK-A6AV-01A-12D-A30E-08	T2a	No	not reported	M0	released	Transitional cell carcinoma	not reported	Dome of bladder	No	NA	NA	stage ii	1952	not reported	Stage II	C67.1	N0	1fa1619c-bf5c-5802-a48b-5f31da33d9fe	no	2019-08-08T16:16:22.152882-05:00	2008	0	NA	6th	Dome of bladder	8120-03-01	30089	not reported	T2	12	152	NA	NA	0.657534	23.8054	Not Reported	9ee6638e-ec3e-5c91-a8e5-4327ceadb30e	55	NA	75eee4b0-7b22-5bbd-b5c9-2a0072637a8c	-30089	not hispanic or latino	Alive	asian	1926	female	82
high	TCGA-DK-A6AW	TCGA-DK-A6AW-01A-11D-A30E-08	T2a	No	not reported	M0	released	Transitional cell carcinoma	not reported	Trigone of bladder	Not Reported	NA	NA	stage ii	1621	not reported	Stage II	C67.0	N0	dc86318c-5077-50b5-a869-e7ba4bdc71ee	yes	2019-08-08T16:16:22.152882-05:00	2010	0	NA	6th	Trigone of bladder	8120-03-01	25644	not reported	NA	25	173	NA	NA	1.36986	31.7418	Not Reported	c3587a26-914d-5775-b70b-4ccb086f05c3	95	NA	e2a8a947-8e87-5a6d-ad47-a263319f7987	-25644	not hispanic or latino	Alive	white	1940	male	70
high	TCGA-DK-AA6L	TCGA-DK-AA6L-01A-11D-A391-08	T3	No	not reported	MX	released	Transitional cell carcinoma	not reported	Dome of bladder	Not Reported	NA	NA	stage iv	NA	not reported	Stage IV	C67.1	N1	7665b531-8a55-51c3-82a7-256f4bbefec2	yes	2019-08-08T16:16:22.152882-05:00	2010	0	NA	7th	Dome of bladder	8120-03-01	17635	not reported	NA	730	174	NA	NA	40	37.9839	Not Reported	def93622-1ab5-5f4d-8961-3dc83f55099a	115	2013	bc64461e-b469-5273-88bb-6eba79cb23ab	-17635	not hispanic or latino	Dead	white	1962	male	48
high	TCGA-DK-AA6M	TCGA-DK-AA6M-01A-11D-A391-08	T2	No	not reported	M0	released	Transitional cell carcinoma	not reported	Lateral wall of bladder	Not Reported	NA	NA	stage ii	1582	not reported	Stage II	C67.2	N0	cc35fed0-c312-5666-8664-4860be16084e	yes	2019-08-08T16:16:22.152882-05:00	2010	0	NA	7th	Lateral wall of bladder	8120-03-01	23574	not reported	T2	NA	159	NA	NA	NA	29.6666	Not Reported	2b98ef0c-a879-5de9-b8f3-f233f6aa67a8	75	NA	7c346c89-7bd1-50f0-8675-32775c860242	-23574	not hispanic or latino	Alive	white	1946	female	64
high	TCGA-DK-AA6Q	TCGA-DK-AA6Q-01A-11D-A391-08	T3	No	not reported	M0	released	Transitional cell carcinoma	not reported	Posterior wall of bladder	No	NA	NA	stage iv	NA	not reported	Stage IV	C67.4	N1	b0e13787-7f6c-5167-bef7-4fd89aa805ff	no	2019-08-08T16:16:22.152882-05:00	2012	0	NA	7th	Posterior wall of bladder	8120-03-01	22314	not reported	T2	NA	158	NA	NA	NA	25.6369	Not Reported	40ee6cbf-9e07-5bb5-a45c-ba32c48740aa	64	2013	4959fe7e-986a-51ed-acb4-2346591bf8ca	-22314	not hispanic or latino	Dead	white	1951	female	61
high	TCGA-DK-AA6R	TCGA-DK-AA6R-01A-11D-A42E-08	T4	No	not reported	M0	released	Transitional cell carcinoma	not reported	Lateral wall of bladder	Not Reported	NA	NA	stage iv	5041	not reported	Stage IV	C67.2	N1	1b1a6ccd-e251-5407-a882-685a6250fdc6	yes	2019-08-08T16:16:22.152882-05:00	2001	0	NA	5th	Lateral wall of bladder	8120-03-01	25196	not reported	NA	55	174	NA	NA	3.0137	24.4418	Not Reported	bb6a48ac-fa26-57e6-953e-cdc709b03717	74	NA	01998005-a43c-5ce1-95c9-83ecfec34f6c	-25196	not hispanic or latino	Alive	white	1933	male	68
high	TCGA-DK-AA6S	TCGA-DK-AA6S-01A-21D-A391-08	T3b	No	not reported	M0	released	Transitional cell carcinoma	not reported	Lateral wall of bladder	Not Reported	NA	NA	stage iii	5050	not reported	Stage III	C67.2	N0	43b0cbd3-1c5b-5a13-a563-4cf6cb99ed42	yes	2019-08-08T16:16:22.152882-05:00	2000	0	NA	5th	Lateral wall of bladder	8120-03-01	22027	not reported	NA	NA	170	NA	NA	NA	34.6021	Not Reported	d1180a98-7112-507c-ad19-00a363380bdc	100	NA	fdc132cf-069d-575f-8727-530275c5b9d8	-22027	not hispanic or latino	Alive	white	1940	male	60
high	TCGA-DK-AA76	TCGA-DK-AA76-01A-11D-A391-08	NA	No	not reported	M0	released	Transitional cell carcinoma	not reported	Anterior wall of bladder	No	NA	NA	stage ii	366	not reported	Stage II	C67.3	N0	2fd1a497-437f-5180-820b-6c39f1ee009b	no	2019-08-08T16:16:22.152882-05:00	2013	0	NA	7th	Anterior wall of bladder	8120-03-01	23542	not reported	T2	40	161	NA	NA	2.19178	32.7919	Not Reported	e7254a2f-7b5b-598a-8e9e-3e9eae40d4e9	85	NA	a695f583-b66e-5a5c-a1d4-de5aea3cd39f	-23542	not hispanic or latino	Alive	white	1949	female	64
high	TCGA-E5-A4TZ	TCGA-E5-A4TZ-01A-11D-A31L-08	T4b	Yes	not reported	MX	released	Transitional cell carcinoma	not reported	Bladder, NOS	Not Reported	NA	NA	stage iv	NA	not reported	Stage IV	C67.9	N2	7b5e59e5-0bf8-5959-9739-b36aeaa0187f	yes	2019-08-08T16:16:22.152882-05:00	2010	0	NA	7th	Bladder, NOS	8120-03-01	23566	not reported	NA	85	184	NA	NA	4.65753	27.7646	Not Reported	81da0d44-c63a-5969-8f7f-8e51c4bb589c	94	2011	2804fb02-1f7a-55d9-b509-712e6e04470c	-23566	not hispanic or latino	Dead	white	1946	male	64
high	TCGA-E7-A541	TCGA-E7-A541-01A-11D-A26M-08	T2b	No	not reported	MX	released	Papillary transitional cell carcinoma	not reported	Bladder, NOS	No	NA	NA	stage ii	529	not reported	Stage II	C67.9	N0	cbea817a-e677-5202-8ef4-22755ae55ba6	no	2019-08-08T16:16:22.152882-05:00	2012	0	NA	7th	Bladder, NOS	8130-03-01	24206	not reported	NA	NA	NA	NA	NA	NA	NA	Not Reported	b2e00f60-ec28-511f-a622-364f8f42b883	NA	NA	9c0f13df-0a22-563e-b564-8f6b58a1b2ba	-24206	not hispanic or latino	Dead	white	1946	male	66
high	TCGA-E7-A677	TCGA-E7-A677-01A-11D-A30E-08	T2b	No	not reported	M0	released	Transitional cell carcinoma	not reported	Bladder, NOS	No	NA	NA	stage ii	820	not reported	Stage II	C67.9	N0	e2cca96c-de92-580c-8666-dd36f4554481	no	2019-08-08T16:16:53.725780-05:00	2012	0	NA	7th	Bladder, NOS	8120-03-01	29613	not reported	NA	NA	155	NA	NA	NA	17.0656	Not Reported	b4c86c7f-90d3-5bb2-9e70-4fe5e406eeaa	41	NA	5c875dce-50fa-58c5-84ce-d30f2ebe58b7	-29613	not hispanic or latino	Alive	asian	1931	male	81
high	TCGA-E7-A6MF	TCGA-E7-A6MF-01A-12D-A32B-08	T2a	No	not reported	M0	released	Papillary transitional cell carcinoma	not reported	Bladder, NOS	No	NA	NA	stage ii	750	not reported	Stage II	C67.9	NX	5f81b417-8618-547e-81f4-8b2abef8f93f	no	2019-08-08T16:16:53.725780-05:00	2013	0	NA	7th	Bladder, NOS	8130-03-01	13867	not reported	T2a	2.5	168	NA	NA	0.136986	22.6757	Not Reported	721f2641-624f-54b7-bae6-77ed6720f81f	64	NA	588db1c4-939a-5945-8b78-968dad3cab25	-13867	not hispanic or latino	Alive	asian	1976	male	37
high	TCGA-E7-A7PW	TCGA-E7-A7PW-01A-11D-A34U-08	T3a	No	not reported	M0	released	Transitional cell carcinoma	not reported	Bladder, NOS	No	NA	NA	stage iii	416	not reported	Stage III	C67.9	NX	b652e71d-e8b8-5e94-bd02-3945dcd58e42	no	2019-08-08T16:16:53.725780-05:00	2013	0	NA	7th	Bladder, NOS	8120-03-01	23057	not reported	NA	5	170	NA	NA	0.273973	19.0311	Not Reported	817a97c9-ab3d-53ff-b8ab-e38b7b877d46	55	NA	06683865-369c-5a9e-a48f-9a8a6a629182	-23057	not hispanic or latino	Alive	asian	1950	male	63
high	TCGA-E7-A7XN	TCGA-E7-A7XN-01A-11D-A34U-08	T3	No	not reported	M0	released	Transitional cell carcinoma	not reported	Bladder, NOS	No	NA	NA	stage iii	428	not reported	Stage III	C67.9	N0	cbfb3564-2e33-56bd-9e9e-790c0c0eb9a7	no	2019-08-08T16:16:53.725780-05:00	2013	0	NA	7th	Bladder, NOS	8120-03-01	24466	not reported	NA	10	165	NA	NA	0.547945	17.6308	Not Reported	25a205ce-82c0-599a-8af0-7aa42982fe48	48	NA	13ee26cd-4860-59dd-ba39-0a2bdf202b54	-24466	not hispanic or latino	Alive	asian	1947	male	66
high	TCGA-E7-A8O8	TCGA-E7-A8O8-01A-11D-A364-08	T2	No	not reported	M0	released	Transitional cell carcinoma	not reported	Bladder, NOS	No	NA	NA	stage ii	13	not reported	Stage II	C67.9	N0	cfdd73fd-34a2-5f3f-b714-d1649e05fe43	no	2019-08-08T16:16:53.725780-05:00	2013	0	NA	7th	Bladder, NOS	8120-03-01	21629	not reported	T3	13	157	NA	NA	0.712329	19.4734	Not Reported	6802ee16-1e25-5705-b028-35677fbafa9b	48	NA	25e9d221-865c-5483-bfbf-06fe684bbf59	-21629	not hispanic or latino	Alive	asian	1954	male	59
high	TCGA-E7-A97P	TCGA-E7-A97P-01A-11D-A38G-08	T2	No	not reported	M0	released	Transitional cell carcinoma	not reported	Bladder, NOS	No	NA	NA	stage ii	13	not reported	Stage II	C67.9	NX	107a309f-0555-5754-9b09-1be9c03e55b9	no	2019-08-08T16:16:53.725780-05:00	2013	0	NA	7th	Bladder, NOS	8120-03-01	26956	not reported	T3	NA	160	NA	NA	NA	17.5781	Not Reported	9a5f1c2b-6aed-5247-bcd5-65f0fc951205	45	NA	b5fe78c1-4568-5621-b7d1-5bd2ddcec418	-26956	not hispanic or latino	Dead	asian	1940	male	73
high	TCGA-FD-A3B4	TCGA-FD-A3B4-01A-12D-A202-08	T4a	No	not reported	MX	released	Transitional cell carcinoma	not reported	Lateral wall of bladder	No	NA	NA	stage iii	477	not reported	Stage III	C67.2	N0	7a672159-7d3c-5f0a-ba71-e21429300c4e	no	2019-08-08T16:16:53.725780-05:00	2011	0	NA	7th	Lateral wall of bladder	8120-03-01	20379	not reported	T2	30	160	NA	NA	1.64384	26.5625	Not Reported	ae2265ff-fa17-5b1c-86b1-1d03544ffc47	68	NA	26e5ed2d-a3a2-57b7-a047-fc0275780652	-20379	not hispanic or latino	Dead	black or african american	1956	female	55
high	TCGA-FD-A3B6	TCGA-FD-A3B6-01A-21D-A20D-08	T2b	No	not reported	MX	released	Papillary transitional cell carcinoma	not reported	Posterior wall of bladder	Not Reported	NA	NA	stage ii	209	not reported	Stage II	C67.4	N0	30298f42-74b5-52d3-af7b-f1584c2d2277	yes	2019-08-08T16:16:53.725780-05:00	2011	0	NA	7th	Posterior wall of bladder	8130-03-01	27541	not reported	T2	60	172.72	NA	NA	3.28767	24.3261	Not Reported	91072b32-08c4-5d46-b7af-855496b56b86	72.57	NA	b6f278a3-d228-5361-a5ce-b633d6e432aa	-27541	not hispanic or latino	Dead	white	1936	male	75
high	TCGA-FD-A3N5	TCGA-FD-A3N5-01A-11D-A21A-08	T2b	No	not reported	MX	released	Transitional cell carcinoma	not reported	Posterior wall of bladder	No	NA	NA	stage ii	363	not reported	Stage II	C67.4	N0	db8d7a27-5179-5ac6-ab5e-50e6b52652b8	no	2019-08-08T16:16:53.725780-05:00	2011	0	NA	7th	Posterior wall of bladder	8120-03-01	25342	not reported	NA	40	NA	NA	NA	2.19178	NA	Not Reported	7cfb7b3b-8e14-5931-856f-7c95c6affbc2	NA	NA	fd6b537a-1c45-56ba-9dee-f54ba137ca99	-25342	not hispanic or latino	Dead	black or african american	1942	male	69
high	TCGA-FD-A3N6	TCGA-FD-A3N6-01A-11D-A21A-08	T2b	No	not reported	MX	released	Transitional cell carcinoma	not reported	Anterior wall of bladder	No	NA	NA	stage ii	851	not reported	Stage II	C67.3	N0	f30d0bc2-66c9-5ca0-951a-634e38f01ed6	no	2019-08-08T16:16:53.725780-05:00	2011	0	NA	7th	Anterior wall of bladder	8120-03-01	15758	not reported	NA	8.25	170.18	NA	NA	0.452055	49.3349	Not Reported	17723958-272e-5fd1-a982-64233e2be7bd	142.88	NA	cd3480b2-5c85-57e8-9c82-edb593a3a847	-15758	not hispanic or latino	Alive	black or african american	1968	female	43
high	TCGA-FD-A3SL	TCGA-FD-A3SL-01A-21D-A22Z-08	T4a	No	not reported	M1	released	Transitional cell carcinoma	not reported	Posterior wall of bladder	Not Reported	NA	NA	stage iv	683	not reported	Stage IV	C67.4	N2	436d78eb-f26a-5f10-94ce-3dd51f75944a	yes	2019-08-08T16:16:53.725780-05:00	2011	0	NA	7th	Posterior wall of bladder	8120-03-01	22020	not reported	NA	NA	183	NA	NA	NA	34.6382	Not Reported	4d0ea27a-3dff-5f35-a75f-a7815ad3abfd	116	NA	c7d1426a-3604-5823-b3f3-d47efb1fca30	-22020	not hispanic or latino	Dead	white	1951	male	60
high	TCGA-FD-A3SM	TCGA-FD-A3SM-01A-11D-A22Z-08	T3a	No	not reported	M1	released	Transitional cell carcinoma	not reported	Lateral wall of bladder	Not Reported	NA	NA	stage iv	186	not reported	Stage IV	C67.2	N2	fbc6b16f-ff52-5ed2-aeae-c1848ec825d4	yes	2019-08-08T16:16:53.725780-05:00	2011	0	NA	7th	Lateral wall of bladder	8120-03-01	25852	not reported	NA	80	188	NA	NA	4.38356	27.7275	Not Reported	6e6f2c5f-582d-52ea-9761-caecf2acc146	98	NA	0fa14f82-5688-5460-8e10-3f63ed7a3b0e	-25852	not hispanic or latino	Dead	white	1941	male	70
high	TCGA-FD-A3SN	TCGA-FD-A3SN-01A-12D-A22Z-08	T3b	No	not reported	MX	released	Transitional cell carcinoma	not reported	Trigone of bladder	No	NA	NA	stage iii	887	not reported	Stage III	C67.0	N0	72cc38b3-ff9d-51c7-859f-2568c745de62	no	2019-08-08T16:16:53.725780-05:00	2011	0	NA	7th	Trigone of bladder	8120-03-01	29169	not reported	NA	5	170	NA	NA	0.273973	24.2215	Not Reported	c0ae7d29-da9f-58a1-ab16-3e003aaaac50	70	NA	8cedbd3d-125a-56bd-b310-b33e96cc1b3e	-29169	hispanic or latino	Alive	white	1932	male	79
high	TCGA-FD-A3SO	TCGA-FD-A3SO-01A-11D-A22Z-08	T3a	No	not reported	MX	released	Transitional cell carcinoma	not reported	Lateral wall of bladder	No	NA	NA	stage iv	NA	not reported	Stage IV	C67.2	N1	4d1baea0-7f8d-58ff-9ad6-e86e89f978c8	no	2019-08-08T16:16:53.725780-05:00	2012	0	NA	7th	Lateral wall of bladder	8120-03-01	25147	not reported	NA	30	185	NA	NA	1.64384	25.7122	Not Reported	1099dce3-2343-5d21-9faa-bd87f96f7352	88	2012	674c396c-f100-5740-94b7-70c1032d27cd	-25147	not hispanic or latino	Dead	white	1944	male	68
high	TCGA-FD-A3SQ	TCGA-FD-A3SQ-01A-21D-A22Z-08	T3a	No	not reported	MX	released	Transitional cell carcinoma	not reported	Lateral wall of bladder	Not Reported	NA	NA	stage iv	NA	not reported	Stage IV	C67.2	N2	3899b702-eafc-51a2-aa24-2e36e34fbfde	yes	2019-08-08T16:16:53.725780-05:00	2008	0	NA	6th	Lateral wall of bladder	8120-03-01	22687	not reported	NA	60	196	NA	NA	3.28767	23.1674	Not Reported	56e6b584-cc60-52c2-91f2-56eae81f4645	89	2011	57ce23b0-79bf-51fd-9b3f-312b7df4e34b	-22687	not hispanic or latino	Dead	white	1946	male	62
high	TCGA-FD-A3SR	TCGA-FD-A3SR-01A-11D-A22Z-08	T4a	No	not reported	MX	released	Transitional cell carcinoma	not reported	Posterior wall of bladder	Not Reported	NA	NA	stage iv	NA	not reported	Stage IV	C67.4	N2	636f1c85-afcb-5dc2-a6ca-1469d789a7e8	yes	2019-08-08T16:16:53.725780-05:00	2010	0	NA	7th	Posterior wall of bladder	8120-03-01	24979	not reported	NA	40	183	NA	NA	2.19178	30.7564	Not Reported	f704cd1e-fe62-569c-bda2-49915f8424d4	103	2011	d2856cc8-8a4e-572b-8e69-66888dccdd7c	-24979	not hispanic or latino	Dead	white	1942	male	68
high	TCGA-FD-A3SS	TCGA-FD-A3SS-01A-12D-A22Z-08	T4	No	not reported	MX	released	Transitional cell carcinoma	not reported	Trigone of bladder	Not Reported	NA	NA	stage iv	60	not reported	Stage IV	C67.0	N3	08898645-96f7-58cc-9337-3775c592604e	yes	2019-08-08T16:16:53.725780-05:00	2012	0	NA	7th	Trigone of bladder	8120-03-01	24408	not reported	NA	30	173	NA	NA	1.64384	29.0688	Not Reported	91407386-91e7-5fa5-96fd-ba9639218995	87	NA	268a0445-a726-5caa-b067-352867d5dacd	-24408	not hispanic or latino	Dead	white	1946	male	66
high	TCGA-FD-A43X	TCGA-FD-A43X-01A-11D-A23U-08	T2a	No	not reported	MX	released	Papillary transitional cell carcinoma	not reported	Posterior wall of bladder	Not Reported	NA	NA	stage ii	110	not reported	Stage II	C67.4	N0	8f9cf785-c249-5fda-b3c7-d02646910ce0	yes	2019-08-08T16:16:53.725780-05:00	2012	0	NA	7th	Posterior wall of bladder	8130-03-01	30764	not reported	T1	60	165	NA	NA	3.28767	24.2424	Not Reported	580dff05-837c-5dac-bf93-c65461474c8e	66	NA	778d714b-52cd-5533-8190-8c8bedb03856	-30764	not hispanic or latino	Alive	white	1928	male	84
high	TCGA-FD-A43Y	TCGA-FD-A43Y-01A-21D-A26M-08	T4	No	not reported	MX	released	Transitional cell carcinoma	not reported	Anterior wall of bladder	No	NA	NA	stage iii	369	not reported	Stage III	C67.3	N0	00137f74-b3b0-54a4-bca0-9a1477f4a082	no	2019-08-08T16:16:53.725780-05:00	2012	0	NA	7th	Anterior wall of bladder	8120-03-01	23889	not reported	T2	50	183	NA	NA	2.73973	31.9508	Not Reported	ba57b244-bb3f-59fd-843b-4e66591c3333	107	NA	42f6fa0c-e43c-5191-a0c5-9d037f2445ac	-23889	not hispanic or latino	Dead	white	1947	male	65
high	TCGA-FD-A5BR	TCGA-FD-A5BR-01A-11D-A26M-08	T2b	No	not reported	MX	released	Transitional cell carcinoma	not reported	Lateral wall of bladder	No	NA	NA	stage ii	813	not reported	Stage II	C67.2	N0	e7118b7d-8fb5-5beb-8ca6-cf51254a2b67	no	2019-08-08T16:16:53.725780-05:00	2012	0	NA	7th	Lateral wall of bladder	8120-03-01	20964	not reported	NA	NA	180	NA	NA	NA	37.3457	Not Reported	e4f3737d-a940-5031-a86f-dea62f789815	121	NA	fea1efee-16b7-563d-a6fd-769cbbc3d765	-20964	not hispanic or latino	Alive	white	1955	male	57
high	TCGA-FD-A5BU	TCGA-FD-A5BU-01A-31D-A26M-08	T2b	No	not reported	MX	released	Transitional cell carcinoma	not reported	Lateral wall of bladder	No	NA	NA	stage ii	588	not reported	Stage II	C67.2	N0	0ba3134f-3742-5c6b-a10b-435ac878943a	no	2019-08-08T16:16:53.725780-05:00	2012	0	NA	7th	Lateral wall of bladder	8120-03-01	27882	not reported	NA	67	167	NA	NA	3.67123	23.3067	Not Reported	004ab147-911b-5510-98c1-49fcf403bf5b	65	NA	b51578ef-1357-53e3-934d-14474c8f661b	-27882	not hispanic or latino	Alive	black or african american	1936	female	76
high	TCGA-FD-A5BV	TCGA-FD-A5BV-01A-11D-A26M-08	T3b	No	not reported	MX	released	Transitional cell carcinoma	not reported	Trigone of bladder	No	NA	NA	stage iii	NA	not reported	Stage III	C67.0	N0	b8ae52cf-8af1-5e6f-b1e4-1b1d50209e5e	no	2019-08-08T16:16:53.725780-05:00	2012	0	NA	7th	Trigone of bladder	8120-03-01	17501	not reported	NA	28	162	NA	NA	1.53425	17.9089	Not Reported	7f30cf9a-4d3e-5327-a944-2a6ae65a3581	47	2012	95fe92d1-b1c2-55a4-8f4d-953f7dacbf57	-17501	not hispanic or latino	Dead	white	1965	female	47
high	TCGA-FD-A5C0	TCGA-FD-A5C0-01A-11D-A289-08	T3a	No	not reported	MX	released	Transitional cell carcinoma	not reported	Posterior wall of bladder	No	NA	NA	stage iv	407	not reported	Stage IV	C67.4	N2	4807ff2f-3a06-5633-9626-7faaf65f8028	no	2019-08-08T16:16:53.725780-05:00	2012	0	NA	7th	Posterior wall of bladder	8120-03-01	22500	not reported	NA	30	186	NA	NA	1.64384	26.8817	Not Reported	97214e7c-8eae-5322-a516-902207dcfb65	93	NA	03e7a631-df67-51b6-a324-4ec00e38f781	-22500	not hispanic or latino	Dead	white	1951	male	61
high	TCGA-FD-A62P	TCGA-FD-A62P-01A-32D-A30E-08	T2b	Yes	not reported	MX	released	Transitional cell carcinoma	not reported	Posterior wall of bladder	No	NA	NA	stage ii	NA	not reported	Stage II	C67.4	N0	c41a2f4c-6dfa-5c13-be4c-14d55967e025	no	2019-08-08T16:17:35.431076-05:00	2012	0	NA	7th	Posterior wall of bladder	8120-03-01	27843	not reported	NA	NA	193	NA	NA	NA	29.531	Not Reported	6410aed2-c732-5523-8d88-62a9f4575f5b	110	2012	951cd549-89d5-5695-a45f-c94d57ad4915	-27843	not hispanic or latino	Dead	white	1936	male	76
high	TCGA-FD-A6TA	TCGA-FD-A6TA-01A-12D-A339-08	T3b	No	not reported	MX	released	Papillary transitional cell carcinoma	not reported	Lateral wall of bladder	No	NA	NA	stage iv	1912	not reported	Stage IV	C67.2	N2	e022fa2c-2a15-5c85-8572-ce0adb5dd1c7	no	2019-08-08T16:17:35.431076-05:00	2009	0	NA	7th	Lateral wall of bladder	8130-03-01	21196	not reported	NA	NA	178	NA	NA	NA	27.143	Not Reported	b59db251-f40d-55d2-ac5a-eb71a26cfc63	86	NA	ac678d9f-c599-5b34-8ede-be2de3dfdf6f	-21196	not hispanic or latino	Alive	white	1951	male	58
high	TCGA-FD-A6TC	TCGA-FD-A6TC-01A-21D-A339-08	T4a	No	not reported	MX	released	Transitional cell carcinoma	not reported	Posterior wall of bladder	Not Reported	NA	NA	stage iii	187	not reported	Stage III	C67.4	N0	1504b84b-3daa-5b16-b701-9853580c2915	yes	2019-08-08T16:17:35.431076-05:00	2013	0	NA	7th	Posterior wall of bladder	8120-03-01	28963	not reported	T2	10	160	NA	NA	0.547945	22.2656	Not Reported	ee6837e4-99f6-5576-be9f-8c26f889cb3f	57	NA	79dd5297-cbc0-57dc-92ed-2a63c3947116	-28963	not hispanic or latino	Alive	white	1934	female	79
high	TCGA-FD-A6TD	TCGA-FD-A6TD-01A-51D-A339-08	T3a	No	not reported	MX	released	Transitional cell carcinoma	not reported	Anterior wall of bladder	Not Reported	NA	NA	stage iii	204	not reported	Stage III	C67.3	N0	3cbf4d2f-6956-5a6b-b950-78935ae4c7f0	yes	2019-08-08T16:17:35.431076-05:00	2012	0	NA	7th	Anterior wall of bladder	8120-03-01	28328	not reported	T1	NA	193	NA	NA	NA	39.7326	Not Reported	97aeae8c-93a0-51fb-a5f5-d43addf9fe77	148	NA	451cbae1-4f01-5fac-8f5c-53d933efe33f	-28328	not hispanic or latino	Dead	white	1935	male	77
high	TCGA-FD-A6TE	TCGA-FD-A6TE-01A-12D-A339-08	T3a	No	not reported	MX	released	Transitional cell carcinoma	not reported	Trigone of bladder	No	NA	NA	stage iv	376	not reported	Stage IV	C67.0	N2	a97f59bf-e567-54fa-ac35-11e11f14a069	no	2019-08-08T16:17:35.431076-05:00	2013	0	NA	7th	Trigone of bladder	8120-03-01	19874	not reported	NA	20	180	NA	NA	1.09589	20.0617	Not Reported	7a381b26-952b-5073-8144-93c7d24052cc	65	NA	76e0bcb2-e947-54b7-a297-804a49226eb9	-19874	not hispanic or latino	Alive	white	1959	male	54
high	TCGA-FD-A6TF	TCGA-FD-A6TF-01A-52D-A32B-08	T3b	No	not reported	M1	released	Transitional cell carcinoma	not reported	Lateral wall of bladder	No	NA	NA	stage iv	63	not reported	Stage IV	C67.2	N2	19a0a64e-bd77-5630-93a2-d966b65fc894	no	2019-08-08T16:17:35.431076-05:00	2013	0	NA	7th	Lateral wall of bladder	8120-03-01	29317	not reported	T2	NA	152	NA	NA	NA	35.0589	Not Reported	1ccf0fbf-f159-5941-a033-46a2e3dd3fc8	81	NA	49cca15e-3fcf-5b4b-8d60-a91375e0e8a1	-29317	not hispanic or latino	Dead	white	1933	female	80
high	TCGA-FD-A6TH	TCGA-FD-A6TH-01A-11D-A32B-08	T3	Yes	not reported	MX	released	Transitional cell carcinoma	not reported	Trigone of bladder	Not Reported	NA	NA	stage iv	67	not reported	Stage IV	C67.0	N2	bdb1ef95-0ed2-535b-be0b-13fc38f7fb28	yes	2019-08-08T16:17:35.431076-05:00	2013	0	NA	7th	Trigone of bladder	8120-03-01	23236	not reported	T2	45	175	NA	NA	2.46575	26.1225	Not Reported	fb0422d9-4d92-5c58-8b42-e439fe92d544	80	NA	a0badd6f-99b3-5da2-839b-dbda91fce47a	-23236	not hispanic or latino	Dead	white	1950	male	63
high	TCGA-FD-A6TI	TCGA-FD-A6TI-01A-11D-A32B-08	T4b	No	not reported	MX	released	Transitional cell carcinoma	not reported	Anterior wall of bladder	No	NA	NA	stage iv	122	not reported	Stage IV	C67.3	N1	f31c3ee3-0f2a-518c-80f4-da61c7c637e4	no	2019-08-08T16:17:35.431076-05:00	2013	0	NA	7th	Anterior wall of bladder	8120-03-01	26874	not reported	T2	NA	155	NA	NA	NA	45.3694	Not Reported	744a624d-094b-583b-a283-edcc16c054d6	109	NA	335cc9ea-44cf-59ad-990c-8d424f2cba58	-26874	not hispanic or latino	Dead	white	1940	male	73
high	TCGA-FJ-A3Z7	TCGA-FJ-A3Z7-01A-12D-A23M-08	T4a	Yes	not reported	MX	released	Transitional cell carcinoma	not reported	Bladder, NOS	Not Reported	NA	NA	stage iv	945	not reported	Stage IV	C67.9	N2	8d98d241-111a-5539-bfc1-982f57c84682	yes	2019-08-08T16:17:35.431076-05:00	2010	0	NA	7th	Bladder, NOS	8120-03-01	28052	not reported	NA	NA	175	NA	NA	NA	27.4286	Not Reported	59ce5e72-38e1-5930-9c50-09af083741a7	84	NA	c74ff264-0518-5120-8eb2-5890ff8a482c	-28052	not hispanic or latino	Alive	white	1934	male	76
high	TCGA-FJ-A3Z9	TCGA-FJ-A3Z9-01A-11D-A26M-08	TX	No	not reported	M0	released	Papillary transitional cell carcinoma	not reported	Lateral wall of bladder	No	NA	NA	not reported	217	not reported	NA	C67.2	N0	e87917cd-61ac-5c27-b9e1-e076cedb1245	no	2019-08-08T16:17:35.431076-05:00	2012	0	NA	7th	Lateral wall of bladder	8130-03-01	26515	not reported	T3	13	183	NA	NA	0.712329	31.3536	Not Reported	2777b322-946f-5be6-922b-e3c682005aa7	105	NA	3b30fd3f-a97f-588d-b235-3d0f9273af8c	-26515	not hispanic or latino	Dead	white	1940	male	72
high	TCGA-FJ-A3ZE	TCGA-FJ-A3ZE-01A-11D-A23M-08	NA	No	not reported	M1	released	Transitional cell carcinoma	not reported	Bladder, NOS	No	NA	NA	stage iv	106	not reported	Stage IV	C67.9	N3	c230e863-b361-5b21-a958-1d155e69c1d7	no	2019-08-08T16:17:35.431076-05:00	2012	0	NA	7th	Bladder, NOS	8120-03-01	23866	not reported	T2	25	183	NA	NA	1.36986	32.548	Not Reported	18d91844-60a4-507c-8e6c-ce9239b4db0c	109	NA	9b3edb44-b059-577e-be7c-5ab3da85c638	-23866	not hispanic or latino	Dead	white	1947	male	65
high	TCGA-FJ-A871	TCGA-FJ-A871-01A-11D-A34U-08	T3b	No	not reported	MX	released	Transitional cell carcinoma	not reported	Lateral wall of bladder	No	NA	NA	stage iii	NA	not reported	Stage III	C67.2	NX	b2da66b0-dabe-5b0a-9c3b-332808c74370	no	2019-08-08T16:17:35.431076-05:00	2013	0	NA	7th	Lateral wall of bladder	8120-03-01	18051	not reported	T2	0.15	177	NA	NA	0.00821918	24.8971	Not Reported	a381c445-b6de-50d9-8e96-5a37f372805d	78	2013	e7b1c239-d607-5eb7-8453-88dc551973fc	-18051	not hispanic or latino	Dead	white	1964	male	49
high	TCGA-FT-A3EE	TCGA-FT-A3EE-01A-11D-A202-08	T4a	No	not reported	MX	released	Transitional cell carcinoma	not reported	Bladder neck	No	NA	NA	stage iii	NA	not reported	Stage III	C67.5	N0	c1f5e919-2af5-5802-b503-494da19b380b	no	2019-08-08T16:17:35.431076-05:00	2011	0	NA	7th	Bladder neck	8120-03-01	29293	not reported	NA	NA	162	NA	NA	NA	29.34	Not Reported	8b0d977c-56c9-5c90-8f7f-4fee1cb51035	77	2011	65cb0b06-b28e-5fd5-99bd-83b69f3c3917	-29293	not hispanic or latino	Dead	white	1931	female	80
high	TCGA-FT-A61P	TCGA-FT-A61P-01A-11D-A30E-08	T3b	No	not reported	MX	released	Transitional cell carcinoma	not reported	Bladder, NOS	Not Reported	NA	NA	stage iv	337	not reported	Stage IV	C67.9	N2	cfd3650c-fd00-50ee-853f-64f4f4e54240	yes	2019-08-08T16:17:35.431076-05:00	2013	0	NA	7th	Bladder, NOS	8120-03-01	28082	not reported	NA	4	170	NA	NA	0.219178	30.4498	Not Reported	6547a0a3-06bc-5158-9634-5e971b66ddf0	88	NA	700c8415-94e9-5711-a122-84c87262bb2c	-28082	not hispanic or latino	Alive	white	1937	male	76
high	TCGA-G2-A2EF	TCGA-G2-A2EF-01A-12D-A18F-08	NA	No	not reported	M0	released	Transitional cell carcinoma	not reported	Bladder, NOS	No	NA	NA	stage ii	1884	not reported	Stage II	C67.9	N0	dd92c267-39d0-5fa5-a221-cce0a5f755e7	no	2019-08-08T16:17:35.431076-05:00	2007	0	NA	6th	Bladder, NOS	8120-03-01	18467	not reported	T2a	35	172.7	NA	NA	1.91781	24.4759	Not Reported	023c6279-cfb4-5ec8-977f-467ad5ab11d8	73	NA	ca8fe5f2-99a5-5965-976e-15d1c0dbd670	-18467	not hispanic or latino	Alive	white	1957	male	50
high	TCGA-G2-A2EJ	TCGA-G2-A2EJ-01A-11D-A17V-08	NA	No	not reported	M0	released	Transitional cell carcinoma	not reported	Bladder, NOS	No	NA	NA	stage ii	1460	not reported	Stage II	C67.9	N0	6f607910-41f6-5e25-a745-bd38f2ce5a75	no	2019-08-08T16:17:35.431076-05:00	2009	0	NA	6th	Bladder, NOS	8120-03-01	20649	not reported	T2a	20	152.4	NA	NA	1.09589	28.1153	Not Reported	3988c12a-ce01-50bc-abfc-4b4cc6142b53	65.3	NA	110a4833-8df2-5579-b39c-e78caa7f624c	-20649	not hispanic or latino	Alive	white	1953	female	56
high	TCGA-G2-A2ES	TCGA-G2-A2ES-01A-11D-A17V-08	T3b	No	not reported	M0	released	Transitional cell carcinoma	not reported	Bladder, NOS	Not Reported	NA	NA	stage ii	525	not reported	Stage II	C67.9	N0	d701d225-efe4-568e-be12-f28996929a7c	yes	2019-08-08T16:17:35.431076-05:00	2009	0	NA	6th	Bladder, NOS	8120-03-01	31293	not reported	NA	65	177	NA	NA	3.56164	29.3338	Not Reported	1435a694-db16-5d1d-9f9e-0c062d0694a5	91.9	NA	66f8487f-c6d2-5d92-b42f-d3409fdc0c37	-31293	not hispanic or latino	Dead	white	1924	male	85
high	TCGA-G2-A3IB	TCGA-G2-A3IB-01A-11D-A20D-08	NA	No	not reported	MX	released	Transitional cell carcinoma	not reported	Bladder, NOS	No	NA	NA	stage ii	214	not reported	Stage II	C67.9	NX	c4e50bc8-2321-5989-a4ed-b5ff9cf5d14e	no	2019-08-08T16:17:35.431076-05:00	2008	0	NA	6th	Bladder, NOS	8120-03-01	24149	not reported	T2a	NA	165	NA	NA	NA	30.7071	Not Reported	7cf513af-a80e-5cc3-b8f2-0f249fbcfeaf	83.6	NA	dc019b6b-2785-5918-b589-84f73ed11ef4	-24149	not hispanic or latino	Dead	black or african american	1942	male	66
high	TCGA-G2-AA3B	TCGA-G2-AA3B-01A-11D-A391-08	T2	No	not reported	M0	released	Transitional cell carcinoma	not reported	Bladder, NOS	No	NA	NA	stage ii	2008	not reported	Stage II	C67.9	N0	11c9b8b3-86a3-5c03-8661-ce840c360812	no	2019-08-08T16:17:35.431076-05:00	2009	0	NA	6th	Bladder, NOS	8120-03-01	27646	not reported	T2	26	167	NA	NA	1.42466	27.2509	Not Reported	e94b4643-3e52-50b0-9a52-7e048329a74c	76	NA	f49e8ecf-011e-5689-82ca-a2e48a52da13	-27646	not hispanic or latino	Alive	white	1934	female	75
high	TCGA-G2-AA3D	TCGA-G2-AA3D-01A-11D-A391-08	T3	No	not reported	M0	released	Transitional cell carcinoma	not reported	Bladder, NOS	No	NA	NA	stage iv	2139	not reported	Stage IV	C67.9	N2	6d2d817d-0334-5ba5-a750-b96ef60bdc94	no	2019-08-08T16:17:35.431076-05:00	2009	0	NA	6th	Bladder, NOS	8120-03-01	22205	not reported	T2	25	171	NA	NA	1.36986	36.5925	Not Reported	e2afb5a9-95e7-597f-a78e-52a576275e52	107	NA	6745176c-efca-5a9b-a27d-4cf3fe41cd0d	-22205	not hispanic or latino	Alive	white	1949	male	60
high	TCGA-GC-A3OO	TCGA-GC-A3OO-01A-11D-A22Z-08	T2b	No	not reported	M0	released	Transitional cell carcinoma	not reported	Bladder, NOS	No	NA	NA	stage ii	481	not reported	Stage II	C67.9	N0	4d51b5fd-9656-5d5d-9b90-83b9f56ad6bd	no	2019-08-08T16:17:35.431076-05:00	2011	0	NA	7th	Bladder, NOS	8120-03-01	29065	not reported	T2b	NA	183	NA	NA	NA	38.8187	Not Reported	b086615d-4445-5e07-b820-f08ce43f3b7b	130	NA	d5311ddc-aef9-5139-b102-e30910ae5129	-29065	not hispanic or latino	Alive	white	1932	male	79
high	TCGA-GC-A3RC	TCGA-GC-A3RC-01A-11D-A22Z-08	T2b	No	not reported	M0	released	Transitional cell carcinoma	not reported	Bladder, NOS	No	NA	NA	stage ii	484	not reported	Stage II	C67.9	N0	41dfe3db-ffb5-5f31-958a-9cf6373aaa19	no	2019-08-08T16:17:35.431076-05:00	2011	0	NA	7th	Bladder, NOS	8120-03-01	21668	not reported	T2b	NA	175	NA	NA	NA	36.2449	Not Reported	4c90bd69-987e-5ac9-a645-e03ee749206c	111	NA	39b06e40-da6b-55ce-97f5-22878f9bc8f6	-21668	not hispanic or latino	Alive	white	1952	male	59
high	TCGA-GC-A3YS	TCGA-GC-A3YS-01A-11D-A23M-08	T3a	No	not reported	MX	released	Transitional cell carcinoma	not reported	Bladder, NOS	No	NA	NA	stage iv	758	not reported	Stage IV	C67.9	N1	6ada1e41-4e02-5272-99d5-644fd0c14fb5	no	2019-08-08T16:17:35.431076-05:00	2012	0	NA	7th	Bladder, NOS	8120-03-01	22515	not reported	NA	58	185	NA	NA	3.17808	23.6669	Not Reported	0ae57489-fa9f-5a7c-ab89-69c2f1d55359	81	NA	c326b088-d437-556f-8c4c-2ae79102bc62	-22515	not hispanic or latino	Alive	white	1951	male	61
high	TCGA-GD-A2C5	TCGA-GD-A2C5-01A-12D-A17V-08	T3a	No	not reported	MX	released	Transitional cell carcinoma	not reported	Bladder, NOS	No	NA	NA	stage iv	812	not reported	Stage IV	C67.9	N2	870f150b-96ab-535d-943c-923968f71a41	no	2019-08-08T16:17:35.431076-05:00	2011	0	NA	7th	Bladder, NOS	8120-03-01	19498	not reported	NA	31	149	NA	NA	1.69863	24.3232	Not Reported	38f332cf-2700-5a71-8167-dd809d32398b	54	NA	208a3f03-443c-58b9-b020-5d02d8865a7e	-19498	not hispanic or latino	Alive	white	1958	female	53
high	TCGA-GD-A3OQ	TCGA-GD-A3OQ-01A-32D-A21Z-08	T4a	No	not reported	MX	released	Transitional cell carcinoma	not reported	Bladder, NOS	No	NA	NA	stage iv	95	not reported	Stage IV	C67.9	N1	06be2b44-a613-51e1-8888-5bba9ffea8a0	no	2019-08-08T16:17:35.431076-05:00	2011	0	NA	7th	Bladder, NOS	8120-03-01	17682	not reported	T2	31	NA	NA	NA	1.69863	NA	Not Reported	eb45ba1b-25d4-5588-af1f-aeef4768c855	NA	NA	def9d36b-00cd-5135-bae9-2f44cba27d54	-17682	not hispanic or latino	Alive	white	1963	male	48
high	TCGA-GD-A3OS	TCGA-GD-A3OS-01A-12D-A21Z-08	NA	No	not reported	MX	released	Transitional cell carcinoma	not reported	Bladder, NOS	No	NA	NA	stage ii	638	not reported	Stage II	C67.9	NX	171dde1e-3ad5-52ed-a32c-fba1e007ed0f	no	2019-08-08T16:17:35.431076-05:00	2011	0	NA	7th	Bladder, NOS	8120-03-01	19776	not reported	T2a	17.5	162	NA	NA	0.958904	29.7211	Not Reported	e314b068-60f7-545f-a538-fe99f4ad8d43	78	NA	45d1fcfe-452d-5bec-a153-e2f4e726e123	-19776	not hispanic or latino	Alive	white	1957	female	54
high	TCGA-GD-A6C6	TCGA-GD-A6C6-01A-21D-A31L-08	T3a	No	not reported	MX	released	Transitional cell carcinoma	not reported	Bladder, NOS	No	NA	NA	stage iii	67	not reported	Stage III	C67.9	N0	74767c77-1c23-5151-9559-5f94b20893e7	no	2019-08-08T16:17:35.431076-05:00	2012	0	NA	7th	Bladder, NOS	8120-03-01	23631	not reported	T2	45	172	NA	NA	2.46575	19.2672	Not Reported	6dcfbd89-8294-5f4a-b06b-e02a02105a82	57	NA	fec7d402-1947-5ff2-a5ac-539661af20b3	-23631	not hispanic or latino	Alive	white	1948	male	64
high	TCGA-GU-A42Q	TCGA-GU-A42Q-01A-11D-A23U-08	T3b	No	not reported	M0	released	Transitional cell carcinoma	not reported	Bladder, NOS	No	NA	NA	stage iii	231	not reported	Stage III	C67.9	N0	d45d0d4b-ea73-5905-a254-18d78e4f2f0d	no	2019-08-08T16:18:08.484365-05:00	2012	0	NA	7th	Bladder, NOS	8120-03-01	24534	not reported	NA	57	185	NA	NA	3.12329	26.0044	Not Reported	22160bde-76f4-5f6c-9909-17df08d722c2	89	NA	03de66b2-1a23-52f3-9fd5-a9bf762ea6cd	-24534	not hispanic or latino	Dead	white	1945	male	67
high	TCGA-GU-A42R	TCGA-GU-A42R-01A-11D-A23M-08	T4a	No	not reported	MX	released	Transitional cell carcinoma	not reported	Bladder, NOS	No	NA	NA	stage iv	344	not reported	Stage IV	C67.9	N2	29f6ef3b-4a41-504d-a20c-6c0a47a10fdc	no	2019-08-08T16:18:08.484365-05:00	2012	0	NA	7th	Bladder, NOS	8120-03-01	25134	not reported	T2b	20	180	NA	NA	1.09589	31.4815	Not Reported	3ce695c3-204c-5187-adc4-e60d0cd80e6e	102	NA	7b2555ee-88d5-54d4-8de7-49a0da64381a	-25134	not hispanic or latino	Dead	white	1944	male	68
high	TCGA-GU-A764	TCGA-GU-A764-01A-11D-A34U-08	T2b	No	not reported	MX	released	Transitional cell carcinoma	not reported	Anterior wall of bladder	No	NA	NA	stage ii	610	not reported	Stage II	C67.3	N0	a62df349-1b22-5c11-a6a3-e95f5d601e7b	no	2019-08-08T16:18:08.484365-05:00	2012	0	NA	7th	Anterior wall of bladder	8120-03-01	24343	not reported	NA	19	182	NA	NA	1.0411	22.0384	Not Reported	29dda733-921d-5056-b9fa-1db9b8cbc251	73	NA	2a07a7a0-456e-5cee-9039-5523d1d8db86	-24343	not hispanic or latino	Alive	white	1946	male	66
high	TCGA-GU-AATO	TCGA-GU-AATO-01A-11D-A391-08	T4a	No	not reported	MX	released	Transitional cell carcinoma	not reported	Bladder, NOS	No	NA	NA	stage iv	NA	not reported	Stage IV	C67.9	N2	f33e0c25-495e-505d-bd05-b66b1cd28a93	no	2019-08-08T16:18:08.484365-05:00	2013	0	NA	7th	Bladder, NOS	8120-03-01	27684	not reported	T2	20	180	NA	NA	1.09589	20.9876	Not Reported	e0c9a2e4-0bc9-5b0d-b95d-9a6c004d1438	68	2013	7e0a90ce-9847-5bfc-8851-feaf3ea5bb0b	-27684	not hispanic or latino	Dead	white	1938	male	75
high	TCGA-GU-AATQ	TCGA-GU-AATQ-01A-11D-A391-08	T3b	No	not reported	MX	released	Transitional cell carcinoma	not reported	Bladder, NOS	No	NA	NA	stage iii	NA	not reported	Stage III	C67.9	N0	72441939-dce5-52ac-a5b2-2adf6dd85ce8	no	2019-08-08T16:18:08.484365-05:00	2013	0	NA	7th	Bladder, NOS	8120-03-01	25185	not reported	T2	30	170	NA	NA	1.64384	25.2595	Not Reported	7624c7a3-b0ce-5b26-ab2a-43ab633e966c	73	2013	4b210b10-030f-5960-b9e0-82def1b47abd	-25185	not hispanic or latino	Dead	white	1945	male	68
high	TCGA-GV-A3JV	TCGA-GV-A3JV-01A-11D-A21Z-08	T3b	No	not reported	MX	released	Transitional cell carcinoma	not reported	Bladder, NOS	No	NA	NA	stage iv	134	not reported	Stage IV	C67.9	N1	581e66c1-0add-5ab5-ba2b-eb573ec73460	no	2019-08-08T16:18:08.484365-05:00	2011	0	NA	7th	Bladder, NOS	8120-03-01	24243	not reported	T3	90	172.7	NA	NA	4.93151	25.7164	Not Reported	d07527ff-104e-55f0-a105-e05f8c638882	76.7	NA	50ce3c79-e43b-55e2-a214-97c4a877ecdb	-24243	not hispanic or latino	Dead	white	1945	male	66
high	TCGA-GV-A3JX	TCGA-GV-A3JX-01A-11D-A20D-08	T3b	No	not reported	MX	released	Transitional cell carcinoma	not reported	Bladder, NOS	No	NA	NA	stage iii	581	not reported	Stage III	C67.9	N0	b81c34da-c4af-5cb6-b797-91655c9d7c86	no	2019-08-08T16:18:08.484365-05:00	2011	0	NA	7th	Bladder, NOS	8120-03-01	21888	not reported	NA	80	170.2	NA	NA	4.38356	21.8517	Not Reported	6ed089ff-2d75-55a9-969e-63fb83ad6b3f	63.3	NA	2419efc3-fd66-5689-8250-1a99995e7514	-21888	not hispanic or latino	Alive	white	1952	male	59
high	TCGA-GV-A3JZ	TCGA-GV-A3JZ-01A-11D-A21A-08	T4a	No	not reported	MX	released	Transitional cell carcinoma	not reported	Bladder, NOS	Not Reported	NA	NA	stage iv	603	not reported	Stage IV	C67.9	N3	5002ce18-3c71-5703-ad89-0dae9fa7f7b1	yes	2019-08-08T16:18:08.484365-05:00	2011	0	NA	7th	Bladder, NOS	8120-03-01	20420	not reported	NA	15	183	NA	NA	0.821918	25.0829	Not Reported	1b622a0e-6481-5aa7-946e-cf20db7c1cf3	84	NA	fc446ba6-4b5e-5ee7-9d53-8bc5561fc4fc	-20420	not hispanic or latino	Alive	white	1956	male	55
high	TCGA-GV-A3QI	TCGA-GV-A3QI-01A-11D-A21Z-08	T3b	No	not reported	MX	released	Transitional cell carcinoma	not reported	Posterior wall of bladder	No	NA	NA	stage iii	1110	not reported	Stage III	C67.4	N0	a9e3548e-d221-5808-a9be-e82e157a5853	no	2019-08-08T16:18:08.484365-05:00	2011	0	NA	7th	Posterior wall of bladder	8120-03-01	17383	not reported	NA	35	170	NA	NA	1.91781	26.6436	Not Reported	7d0c7aa3-0f9d-553b-8e05-95663e14cdc9	77	NA	cb67b71b-b161-56e4-8351-7f3a57eeb27d	-17383	not hispanic or latino	Alive	white	1964	male	47
high	TCGA-GV-A40E	TCGA-GV-A40E-01A-12D-A23M-08	NA	No	not reported	MX	released	Transitional cell carcinoma	not reported	Bladder, NOS	Not Reported	NA	NA	stage ii	195	not reported	Stage II	C67.9	NX	847bb550-9dba-5d45-a608-4f666ca630e8	yes	2019-08-08T16:18:08.484365-05:00	2012	0	NA	7th	Bladder, NOS	8120-03-01	27569	not reported	T2	20	178	NA	NA	1.09589	36.2959	Not Reported	c2996394-ebaa-5ed8-a1eb-22d0cd6b2974	115	NA	017d3170-f8ca-518c-aa28-15fdb7ce03b8	-27569	not hispanic or latino	Dead	white	1937	male	75
high	TCGA-HQ-A5ND	TCGA-HQ-A5ND-01A-11D-A26M-08	T3b	No	not reported	M0	released	Transitional cell carcinoma	not reported	Bladder, NOS	No	NA	NA	stage iv	NA	not reported	Stage IV	C67.9	N1	e12e0826-637e-5f14-9e42-2e3bcd06ffb1	no	2019-08-08T16:18:08.484365-05:00	NA	0	NA	6th	Bladder, NOS	8120-03-01	28555	not reported	NA	40	170	NA	NA	2.19178	23.5294	Not Reported	64499e21-c583-5247-8603-0163048d0492	68	NA	fc3f5550-48dc-5854-9106-53eac54bb5f7	-28555	not reported	Dead	not reported	NA	male	78
high	TCGA-HQ-A5NE	TCGA-HQ-A5NE-01A-12D-A289-08	T3	No	not reported	M0	released	Transitional cell carcinoma	not reported	Bladder, NOS	No	NA	NA	stage iii	250	not reported	Stage III	C67.9	N0	054768cc-3570-544f-9acb-2da4fe48978a	no	2019-08-08T16:18:08.484365-05:00	NA	0	NA	6th	Bladder, NOS	8120-03-01	20647	not reported	T3	80	175	NA	NA	4.38356	20.2449	Not Reported	f8938314-9406-5416-9f63-5dea8be9aa02	62	NA	7a7653e8-8c66-586f-b87c-139052ee36c0	-20647	not reported	Dead	not reported	NA	male	57
high	TCGA-K4-A3WS	TCGA-K4-A3WS-01A-11D-A22Z-08	T3a	No	not reported	MX	released	Transitional cell carcinoma	not reported	Bladder, NOS	Not Reported	NA	NA	stage iii	761	not reported	Stage III	C67.9	N0	df74f8db-09af-5791-8583-b19ce9d98114	yes	2019-08-08T16:18:08.484365-05:00	2011	0	NA	7th	Bladder, NOS	8120-03-01	24124	not reported	NA	25	NA	NA	NA	1.36986	NA	Not Reported	7e48c16d-b88b-5853-9ec8-0158fc7ed729	292	NA	b5e34d95-462a-5eac-bcb3-aec3599f5b1f	-24124	not hispanic or latino	Alive	white	1945	male	66
high	TCGA-K4-A3WV	TCGA-K4-A3WV-01A-11D-A22Z-08	T2b	No	not reported	MX	released	Transitional cell carcinoma	not reported	Bladder, NOS	No	NA	NA	stage ii	646	not reported	Stage II	C67.9	N0	17b6a319-ca82-5b6a-bfc6-ce2fc1b50c34	no	2019-08-08T16:18:08.484365-05:00	2011	0	NA	7th	Bladder, NOS	8120-03-01	28444	not reported	NA	80	NA	NA	NA	4.38356	NA	Not Reported	bfb52f09-4dfc-5c63-b488-df833624bd5f	NA	NA	5b539b2b-7050-50ba-b7eb-78e4e68160de	-28444	hispanic or latino	Alive	white	1934	female	77
high	TCGA-K4-A4AB	TCGA-K4-A4AB-01B-12D-A289-08	T4a	No	not reported	MX	released	Transitional cell carcinoma	not reported	Posterior wall of bladder	No	NA	NA	stage iii	84	not reported	Stage III	C67.4	N0	dbbe1450-2804-5ed5-888a-4a4cee09b2e4	no	2019-08-08T16:18:08.484365-05:00	2012	0	NA	7th	Posterior wall of bladder	8120-03-01	27922	not reported	NA	NA	NA	NA	NA	NA	NA	Not Reported	458de616-c91c-5138-be3e-dc28905d6f28	NA	NA	70fed5f0-2795-5fa7-916a-fac6c4adf6f9	-27922	not hispanic or latino	Not Reported	white	1936	male	76
high	TCGA-K4-A54R	TCGA-K4-A54R-01A-11D-A26M-08	T2b	No	not reported	MX	released	Transitional cell carcinoma	not reported	Dome of bladder	No	NA	NA	stage ii	842	not reported	Stage II	C67.1	N0	f5941d8f-afdb-53ac-9f94-f6e29471d54d	no	2019-08-08T16:18:08.484365-05:00	2012	0	NA	7th	Dome of bladder	8120-03-01	21601	not reported	NA	NA	NA	NA	NA	NA	NA	Not Reported	1c0a981b-5db4-57fd-b2d3-78ab3bcfb7d1	NA	NA	7b9988aa-478f-5845-aaca-049569893e03	-21601	not hispanic or latino	Alive	white	1953	male	59
high	TCGA-K4-A5RI	TCGA-K4-A5RI-01A-11D-A289-08	T3a	No	not reported	MX	released	Transitional cell carcinoma	not reported	Posterior wall of bladder	No	NA	NA	stage iii	239	not reported	Stage III	C67.4	N0	44e07161-3e32-5449-b116-b12631536330	no	2019-08-08T16:18:08.484365-05:00	2012	0	NA	7th	Posterior wall of bladder	8120-03-01	24614	not reported	TX	40	NA	NA	NA	2.19178	NA	Not Reported	f1fd650a-d554-5859-9681-e6814a58566c	NA	NA	03b0ba6d-583e-5e7b-b611-c822b816ef26	-24614	not hispanic or latino	Dead	white	1945	female	67
high	TCGA-K4-A6FZ	TCGA-K4-A6FZ-01A-11D-A31L-08	T3a	No	not reported	MX	released	Transitional cell carcinoma	not reported	Posterior wall of bladder	No	NA	NA	stage iii	55	not reported	Stage III	C67.4	N0	46550dff-48aa-572d-bbbc-bd800cd84b20	no	2019-08-08T16:18:08.484365-05:00	2012	0	NA	7th	Posterior wall of bladder	8120-03-01	27686	not reported	NA	NA	180	NA	NA	NA	25.6173	Not Reported	fa91b306-d22e-5a5d-94c2-20814c5b8fa1	83	NA	09c58faa-5bba-5678-b58f-e6ef5680a441	-27686	not hispanic or latino	Alive	white	1937	female	75
high	TCGA-K4-AAQO	TCGA-K4-AAQO-01A-11D-A38G-08	T3a	Yes	not reported	MX	released	Transitional cell carcinoma	not reported	Anterior wall of bladder	No	NA	NA	stage iii	359	not reported	Stage III	C67.3	N0	25c83ece-f258-58f4-8ab6-ecd163f48f53	no	2019-08-08T16:18:08.484365-05:00	2013	0	NA	7th	Anterior wall of bladder	8120-03-01	20683	not reported	T3	43	180	NA	NA	2.35616	30.8642	Not Reported	4206a389-9658-51ee-a2ca-5f5de7ed6669	100	NA	8d44da37-fa59-5686-ad73-19baa205a510	-20683	not hispanic or latino	Alive	white	1957	male	56
high	TCGA-KQ-A41S	TCGA-KQ-A41S-01A-12D-A339-08	T4a	No	not reported	MX	released	Transitional cell carcinoma	not reported	Posterior wall of bladder	No	NA	NA	stage iii	35	not reported	Stage III	C67.4	NX	06013a3b-7395-59a6-967b-b25ea08c9a66	no	2019-08-08T16:18:08.484365-05:00	2011	0	NA	7th	Posterior wall of bladder	8120-03-01	32041	not reported	NA	NA	NA	NA	NA	NA	NA	Not Reported	5c4d8606-a9f3-5291-b5df-e467a68513d2	NA	NA	3603b78d-46fb-5375-8bc0-71c16680ef73	-32041	not reported	Alive	white	1924	female	87
high	TCGA-LC-A66R	TCGA-LC-A66R-01A-41D-A30E-08	T4a	No	not reported	MX	released	Transitional cell carcinoma	not reported	Bladder, NOS	No	NA	NA	stage iv	466	not reported	Stage IV	C67.9	N2	a01c300b-a9ed-58b0-85c4-7ce6e333ef11	no	2019-08-08T16:18:08.484365-05:00	2012	0	NA	7th	Bladder, NOS	8120-03-01	28793	not reported	T4a	NA	180	NA	NA	NA	20.9876	Not Reported	9db08f9e-7aea-5157-8e7d-21ccf3b69e15	68	NA	1dab1b3c-4931-501d-a88a-5c4c31f2f186	-28793	not hispanic or latino	Alive	white	1934	male	78
high	TCGA-PQ-A6FI	TCGA-PQ-A6FI-01A-11D-A31L-08	T2a	No	not reported	MX	released	Transitional cell carcinoma	not reported	Bladder, NOS	No	NA	NA	stage ii	372	not reported	Stage II	C67.9	N0	be949c12-6df5-534d-b69f-932db993097a	no	2019-08-08T16:18:40.614160-05:00	2011	0	NA	7th	Bladder, NOS	8120-03-01	25672	not reported	NA	58	170	NA	NA	3.17808	30.1038	Not Reported	df67b103-7ded-548a-ad00-6a9050d00228	87	NA	f08bcd99-5419-5044-bb8c-741f7858040e	-25672	not hispanic or latino	Alive	white	1941	male	70
high	TCGA-UY-A78L	TCGA-UY-A78L-01A-12D-A339-08	NA	No	not reported	MX	released	Papillary transitional cell carcinoma	not reported	Bladder, NOS	No	NA	NA	stage iv	1127	not reported	Stage IV	C67.9	N1	d76fa660-66e1-5fcf-841c-4bdcad4ee44e	no	2019-08-08T16:18:40.614160-05:00	NA	0	NA	6th	Bladder, NOS	8130-03-01	22717	not reported	T2	NA	170	NA	NA	NA	31.8339	Not Reported	4abc516a-1360-53ae-8b86-37849b353ce3	92	NA	8a1ec177-1fa8-5c43-8b4a-b03f2b149121	-22717	not hispanic or latino	Alive	white	NA	male	62
high	TCGA-UY-A8OB	TCGA-UY-A8OB-01A-12D-A42E-08	T3a	No	not reported	MX	released	Transitional cell carcinoma	not reported	Bladder, NOS	No	NA	NA	stage iv	2109	not reported	Stage IV	C67.9	N1	c431ed8f-9ac4-5968-9c1a-d13e5efc39bf	no	2019-08-08T16:18:40.614160-05:00	NA	0	NA	6th	Bladder, NOS	8120-03-01	23360	not reported	NA	25	158	NA	NA	1.36986	22.0317	Not Reported	5ec04180-2f44-5216-a3f7-7fbc87710388	55	NA	c4067e34-b3b3-54a8-8c9c-1c7921875444	-23360	hispanic or latino	Alive	white	NA	male	63
high	TCGA-UY-A9PA	TCGA-UY-A9PA-01A-11D-A38G-08	T3a	No	not reported	MX	released	Transitional cell carcinoma	not reported	Lateral wall of bladder	No	NA	NA	stage iii	1072	not reported	Stage III	C67.2	N0	541e7785-2051-5073-8b7c-650e2231f678	no	2019-08-08T16:18:40.614160-05:00	NA	0	NA	6th	Lateral wall of bladder	8120-03-01	17520	not reported	NA	NA	175	NA	NA	NA	24.4898	Not Reported	48ab9147-ddd2-5fe2-9a1c-f6d354e6be2f	75	NA	5fa5fc08-ac18-5334-abc2-854d1978972d	-17520	not hispanic or latino	Alive	white	NA	male	48
high	TCGA-XF-A8HD	TCGA-XF-A8HD-01A-11D-A364-08	T3a	No	not reported	MX	released	Transitional cell carcinoma	not reported	Bladder, NOS	No	NA	NA	stage iii	2964	not reported	Stage III	C67.9	N0	c3bb52c1-9bd6-5e07-bcd5-543e438b0cf1	no	2019-08-08T16:18:40.614160-05:00	2006	0	NA	6th	Bladder, NOS	8120-03-01	28305	not reported	T2	12	180	NA	NA	0.657534	23.7654	Not Reported	55d31466-47fa-581a-8e96-b6e1b2dcac13	77	NA	289fe831-5ea2-526a-90b7-d4a21814f450	-28305	not hispanic or latino	Alive	white	1929	male	77
high	TCGA-XF-A8HE	TCGA-XF-A8HE-01A-11D-A364-08	T3b	No	not reported	MX	released	Transitional cell carcinoma	not reported	Bladder, NOS	No	NA	NA	stage iii	3817	not reported	Stage III	C67.9	N0	4c5acf31-43c8-580a-9963-aa18da2d1944	no	2019-08-08T16:18:40.614160-05:00	2004	0	NA	6th	Bladder, NOS	8120-03-01	17212	not reported	NA	NA	178	NA	NA	NA	25.2493	Not Reported	b7a59dcf-e641-50d9-bd17-22e9b092bcd3	80	NA	e24eb088-a2b0-5b34-bff6-5fb350968bb4	-17212	not hispanic or latino	Alive	white	1957	male	47
high	TCGA-XF-A9SJ	TCGA-XF-A9SJ-01A-11D-A391-08	T3b	No	not reported	MX	released	Transitional cell carcinoma	not reported	Bladder, NOS	Not Reported	NA	NA	stage iv	NA	not reported	Stage IV	C67.9	N2	77c02230-8a64-5810-b17a-024b09888c4e	yes	2019-08-08T16:18:40.614160-05:00	2004	0	NA	6th	Bladder, NOS	8120-03-01	30362	not reported	NA	55	185	NA	NA	3.0137	27.7575	Not Reported	544c6ed1-24ae-5d6e-a417-c653f3fdea7b	95	2004	b0cd2400-d696-59d2-80bc-b80e0672a29e	-30362	not hispanic or latino	Dead	white	1921	male	83
high	TCGA-XF-A9SK	TCGA-XF-A9SK-01A-11D-A42E-08	T3b	No	not reported	MX	released	Transitional cell carcinoma	not reported	Bladder, NOS	Not Reported	NA	NA	stage iv	NA	not reported	Stage IV	C67.9	N1	2fa5583d-30d2-5316-ba96-5c78e506b6a1	yes	2019-08-08T16:18:40.614160-05:00	2004	0	NA	6th	Bladder, NOS	8120-03-01	24019	not reported	NA	30	185	NA	NA	1.64384	26.2966	Not Reported	57964409-76f4-556f-970d-c004877d4ad7	90	2005	3ed4bbd2-17aa-58a4-b712-155bad2d0a33	-24019	not hispanic or latino	Dead	white	1939	male	65
high	TCGA-XF-A9ST	TCGA-XF-A9ST-01A-11D-A42E-08	T3b	No	not reported	MX	released	Papillary transitional cell carcinoma	not reported	Bladder, NOS	Not Reported	NA	NA	stage iii	NA	not reported	Stage III	C67.9	N0	346ae698-d036-5cad-a0a6-3c144376398d	yes	2019-08-08T16:18:40.614160-05:00	2005	0	NA	6th	Bladder, NOS	8130-03-01	25080	not reported	NA	60	178	NA	NA	3.28767	31.8773	Not Reported	fa49aae1-f9e8-5a11-9ad4-52065720cad5	101	2005	8efea06e-06d9-5643-affc-63e0bb4d5836	-25080	not hispanic or latino	Dead	white	1937	male	68
high	TCGA-XF-A9SV	TCGA-XF-A9SV-01A-21D-A42E-08	T4a	No	not reported	M1	released	Papillary transitional cell carcinoma	not reported	Bladder, NOS	Not Reported	NA	NA	stage iv	NA	not reported	Stage IV	C67.9	N2	8f75d112-8447-5fd5-a7d0-f3dda420fbf8	yes	2019-08-08T16:18:40.614160-05:00	2006	0	NA	6th	Bladder, NOS	8130-03-01	30265	not reported	NA	20	180	NA	NA	1.09589	22.8395	Not Reported	bc7a0dcf-ea2b-54de-a829-2af1112c4ebb	74	2007	d9b5b58a-4847-53c0-bb76-69ca41bcb55d	-30265	not hispanic or latino	Dead	white	1924	male	82
high	TCGA-XF-A9SW	TCGA-XF-A9SW-01A-11D-A42E-08	T3b	No	not reported	MX	released	Transitional cell carcinoma	not reported	Bladder, NOS	Not Reported	NA	NA	stage iv	NA	not reported	Stage IV	C67.9	N2	8357327f-a5e5-561b-8825-d271470eb6ee	yes	2019-08-08T16:18:40.614160-05:00	2006	0	NA	6th	Bladder, NOS	8120-03-01	31049	not reported	NA	NA	179	NA	NA	NA	20.2865	Not Reported	b693fc95-293c-5869-9515-fe21c02d8833	65	2006	fad5bbc3-4717-5302-95e7-ffd3c277b923	-31049	not hispanic or latino	Dead	white	1921	male	85
high	TCGA-XF-A9SX	TCGA-XF-A9SX-01A-21D-A391-08	T3b	No	not reported	MX	released	Transitional cell carcinoma	not reported	Bladder, NOS	No	NA	NA	stage iv	NA	not reported	Stage IV	C67.9	N2	ceb27a2c-9437-5b78-8758-0cdf015a9de7	no	2019-08-08T16:18:40.614160-05:00	2006	0	NA	6th	Bladder, NOS	8120-03-01	23349	not reported	NA	40	155	NA	NA	2.19178	23.309	Not Reported	8de0bd63-883e-562a-946c-e94e711487e7	56	2007	c747de87-d8bb-5354-8eb3-093e25feeb6e	-23349	not hispanic or latino	Dead	white	1943	female	63
high	TCGA-XF-A9SY	TCGA-XF-A9SY-01A-21D-A42E-08	T3b	No	not reported	MX	released	Transitional cell carcinoma	not reported	Bladder, NOS	Not Reported	NA	NA	stage iv	640	not reported	Stage IV	C67.9	N2	dbdd0b41-b3ab-56cc-9853-de7f94c4cff9	yes	2019-08-08T16:18:40.614160-05:00	2006	0	NA	6th	Bladder, NOS	8120-03-01	22212	not reported	NA	40	168	NA	NA	2.19178	22.6757	Not Reported	f5c2b0fc-9099-5f07-a9a2-7e35d50c4ef0	64	NA	3702ca08-2380-5775-bc46-62dd9fc9f943	-22212	not hispanic or latino	Alive	white	1946	female	60
high	TCGA-XF-A9T0	TCGA-XF-A9T0-01A-11D-A391-08	T3b	No	not reported	MX	released	Transitional cell carcinoma	not reported	Bladder, NOS	Not Reported	NA	NA	stage iii	799	not reported	Stage III	C67.9	N0	383d65d7-6797-5842-ac0c-eea1c7e7a10f	yes	2019-08-08T16:18:40.614160-05:00	2007	0	NA	6th	Bladder, NOS	8120-03-01	25190	not reported	NA	NA	178	NA	NA	NA	25.8806	Not Reported	3ce16fce-a038-5fd8-9a97-7eed4c156747	82	NA	cea5af48-b403-5ace-b203-9038249175d5	-25190	not hispanic or latino	Alive	white	1939	male	68
high	TCGA-XF-A9T2	TCGA-XF-A9T2-01A-11D-A42E-08	T3b	No	not reported	MX	released	Transitional cell carcinoma	not reported	Bladder, NOS	Not Reported	NA	NA	stage iii	NA	not reported	Stage III	C67.9	N0	dae66a76-14b8-5b94-99c2-b1363e255d95	yes	2019-08-08T16:18:40.614160-05:00	2007	0	NA	5th	Bladder, NOS	8120-03-01	19945	not reported	NA	NA	191	NA	NA	NA	33.1679	Not Reported	33880b71-8005-51f4-95cd-14dffb0b1e60	121	2008	1aac108e-447c-53e5-9b96-4de33b29b909	-19945	not hispanic or latino	Dead	white	1953	male	54
high	TCGA-XF-A9T3	TCGA-XF-A9T3-01A-11D-A42E-08	T3b	No	not reported	MX	released	Transitional cell carcinoma	not reported	Bladder, NOS	Not Reported	NA	NA	stage iv	68	not reported	Stage IV	C67.9	N2	b262fd90-f42d-5516-aab8-2335100052cb	yes	2019-08-08T16:18:40.614160-05:00	2008	0	NA	4th	Bladder, NOS	8120-03-01	25532	not reported	NA	52	160	NA	NA	2.84932	19.5312	Not Reported	5cc4cc17-40e3-50a7-a9dd-80a86b60bdfd	50	NA	c55bc7d9-da81-5052-bffa-55aa7ae29a72	-25532	not hispanic or latino	Alive	white	1939	female	69
high	TCGA-XF-A9T4	TCGA-XF-A9T4-01A-11D-A391-08	T2b	No	not reported	MX	released	Transitional cell carcinoma	not reported	Bladder, NOS	No	NA	NA	stage iv	NA	not reported	Stage IV	C67.9	N1	01998c14-240c-502d-b802-2ce75f56ba25	no	2019-08-08T16:19:16.645744-05:00	2008	0	NA	6th	Bladder, NOS	8120-03-01	17728	not reported	NA	NA	180	NA	NA	NA	24.6914	Not Reported	b1be1164-3369-56c3-aaa8-9f7c9513a391	80	2009	ccd8c87c-9595-50b6-a114-c3216e5eb3e8	-17728	not hispanic or latino	Dead	white	1960	male	48
high	TCGA-XF-A9T6	TCGA-XF-A9T6-01A-11D-A42E-08	T3b	No	not reported	MX	released	Papillary transitional cell carcinoma	not reported	Bladder, NOS	Not Reported	NA	NA	stage iii	64	not reported	Stage III	C67.9	N0	5286fa32-d0ab-5107-93c5-8ae61f89488e	yes	2019-08-08T16:19:16.645744-05:00	2008	0	NA	6th	Bladder, NOS	8130-03-01	32207	not reported	NA	NA	157	NA	NA	NA	29.2101	Not Reported	bcfb7fdf-39e4-5c81-870a-24a1f516c0a0	72	NA	4a047724-7ef2-598d-9e25-9d23d606a4d3	-32207	not hispanic or latino	Alive	white	1920	female	88
high	TCGA-XF-AAMQ	TCGA-XF-AAMQ-01A-11D-A42E-08	T2a	No	not reported	MX	released	Papillary transitional cell carcinoma	not reported	Lateral wall of bladder	No	NA	NA	stage ii	2177	not reported	Stage II	C67.2	N0	e4333026-59ed-5130-b518-b815a012b0e6	no	2019-08-08T16:19:16.645744-05:00	2006	0	NA	6th	Lateral wall of bladder	8130-03-01	21660	not reported	NA	12	168	NA	NA	0.657534	30.1162	Not Reported	d95509c9-9d6c-5ff8-a4db-d8ab60a2b300	85	NA	b5223c38-aa5d-5f54-8d75-d0db1910f3c9	-21660	not hispanic or latino	Alive	white	1947	female	59
high	TCGA-XF-AAMR	TCGA-XF-AAMR-01A-31D-A42E-08	T3b	No	not reported	MX	released	Transitional cell carcinoma	not reported	Bladder, NOS	No	NA	NA	stage iii	2790	not reported	Stage III	C67.9	N0	2dadb391-0509-5667-b76f-f1baf76dc64b	no	2019-08-08T16:19:16.645744-05:00	2006	0	NA	6th	Bladder, NOS	8120-03-01	17670	not reported	NA	NA	175	NA	NA	NA	25.7959	Not Reported	25ba5c11-2825-5ca0-bbcc-de112d32f4fc	79	NA	342a5231-7b97-5366-a7fd-67fce2ddd2f6	-17670	not hispanic or latino	Alive	white	1958	male	48
high	TCGA-XF-AAMT	TCGA-XF-AAMT-01A-11D-A42E-08	T3b	No	not reported	MX	released	Transitional cell carcinoma	not reported	Bladder, NOS	No	NA	NA	stage iv	NA	not reported	Stage IV	C67.9	N2	19210462-2a67-589c-943d-a96ff667f2a5	no	2019-08-08T16:19:16.645744-05:00	2006	0	NA	5th	Bladder, NOS	8120-03-01	27397	not reported	NA	10	160	NA	NA	0.547945	23.4375	Not Reported	30a5b9cd-a78a-5311-ae40-768a6dee488e	60	2006	86cacaa3-e7e7-5ce2-92eb-2b5679e45c1d	-27397	not hispanic or latino	Dead	white	1931	female	75
high	TCGA-XF-AAMW	TCGA-XF-AAMW-01A-11D-A42E-08	T2b	No	not reported	NA	released	Transitional cell carcinoma	not reported	Bladder, NOS	No	NA	NA	stage iv	NA	not reported	Stage IV	C67.9	N0	f65f876b-8569-52be-8b8c-832c8142f064	no	2019-08-08T16:19:16.645744-05:00	2006	0	NA	5th	Bladder, NOS	8120-03-01	28903	not reported	NA	NA	158	NA	NA	NA	25.2363	Not Reported	3063cf36-bced-5976-8fbe-2f0de6d88c1e	63	2006	d15c61fe-f016-5634-b194-1a246527e09a	-28903	not hispanic or latino	Dead	white	1927	female	79
high	TCGA-XF-AAN0	TCGA-XF-AAN0-01A-11D-A42E-08	T4a	No	not reported	M0	released	Transitional cell carcinoma	not reported	Bladder, NOS	No	NA	NA	stage iv	NA	not reported	Stage IV	C67.9	N2	aa36a53d-a903-5607-a66d-16b857a252f9	no	2019-08-08T16:19:16.645744-05:00	2007	0	NA	6th	Bladder, NOS	8120-03-01	24877	not reported	NA	56	172	NA	NA	3.06849	25.3515	Not Reported	eb4d8da0-afa0-5260-afb3-5d5b770c798a	75	2011	1905e44b-c66f-5214-9491-6365223084a6	-24877	not hispanic or latino	Dead	white	1939	male	68
high	TCGA-XF-AAN2	TCGA-XF-AAN2-01A-11D-A42E-08	T2b	No	not reported	MX	released	Transitional cell carcinoma	not reported	Bladder, NOS	No	NA	NA	stage ii	NA	not reported	Stage II	C67.9	N0	11c91899-3704-500b-af68-e2c05482f804	no	2019-08-08T16:19:16.645744-05:00	2007	0	NA	6th	Bladder, NOS	8120-03-01	26720	not reported	NA	20	189	NA	NA	1.09589	35.8333	Not Reported	72a502db-43af-5bdd-8ed0-92e96d67fa28	128	2012	071fec12-ef8f-5c04-86b3-539fc1ad2729	-26720	not hispanic or latino	Dead	white	1934	male	73
high	TCGA-XF-AAN3	TCGA-XF-AAN3-01A-11D-A42E-08	T3b	No	not reported	MX	released	Transitional cell carcinoma	not reported	Bladder, NOS	No	NA	NA	stage iv	2625	not reported	Stage IV	C67.9	N2	2412d52a-fa7e-54d0-bd9e-57d3ace784cb	no	2019-08-08T16:19:16.645744-05:00	2007	0	NA	6th	Bladder, NOS	8120-03-01	27909	not reported	NA	NA	168	NA	NA	NA	19.8413	Not Reported	163eccf9-6a8c-51e5-bf09-30103a96a1c8	56	NA	9d65c683-a108-5633-9304-16549085bd9e	-27909	not hispanic or latino	Alive	white	1931	male	76
high	TCGA-XF-AAN5	TCGA-XF-AAN5-01A-11D-A42E-08	T3b	No	not reported	MX	released	Transitional cell carcinoma	not reported	Bladder, NOS	No	NA	NA	stage iii	2293	not reported	Stage III	C67.9	N0	d10bed22-2e95-51cc-aa1f-c24e60d33157	no	2019-08-08T16:19:16.645744-05:00	2008	0	NA	6th	Bladder, NOS	8120-03-01	22411	not reported	NA	30	169	NA	NA	1.64384	19.6072	Not Reported	41de3413-3fa5-5532-8208-f31102da4df1	56	NA	9aacb22d-7958-5604-b02f-20318865bb4c	-22411	not hispanic or latino	Alive	white	1947	female	61
high	TCGA-YF-AA3L	TCGA-YF-AA3L-01A-11D-A38G-08	T2b	No	not reported	MX	released	Transitional cell carcinoma	not reported	Lateral wall of bladder	No	NA	NA	stage ii	364	not reported	Stage II	C67.2	N0	dda3a76b-3134-5c49-aa48-f26b006f9bce	no	2019-08-08T16:19:16.645744-05:00	2013	0	NA	7th	Lateral wall of bladder	8120-03-01	17268	not reported	NA	60	183	NA	NA	3.28767	33.4438	Not Reported	a07b24bc-4d4c-5e40-aff3-6e5ada5dd2bf	112	NA	dfbd2eb1-266f-57a1-afab-96f1ba20ef8f	-17268	hispanic or latino	Alive	not reported	1966	female	47
high	TCGA-YF-AA3M	TCGA-YF-AA3M-01A-11D-A42E-08	T2a	Yes	not reported	MX	released	Transitional cell carcinoma	not reported	Lateral wall of bladder	Not Reported	NA	NA	stage ii	415	not reported	Stage II	C67.2	NX	c9768732-264c-5254-8cfb-10c046106570	yes	2019-08-08T16:19:16.645744-05:00	2013	0	NA	7th	Lateral wall of bladder	8120-03-01	21097	not reported	NA	58	168	NA	NA	3.17808	27.2817	Not Reported	b9826fd9-418b-5517-9fd3-5fb2aeb8d13f	77	NA	3979664a-7665-530f-b72f-5762e6006c70	-21097	hispanic or latino	Alive	not reported	1956	male	57
high	TCGA-ZF-A9R0	TCGA-ZF-A9R0-01A-11D-A38G-08	T3b	No	not reported	M0	released	Transitional cell carcinoma	not reported	Posterior wall of bladder	No	NA	NA	stage iii	567	not reported	Stage III	C67.4	NX	c4e91821-3aea-50ed-8ca4-2e9bc76f24f7	no	2019-08-08T16:19:16.645744-05:00	2013	0	NA	7th	Posterior wall of bladder	8120-03-01	30222	not reported	T2	5	172	NA	NA	0.273973	27.0416	Not Reported	28cf68ad-36ff-5a11-a27f-9fd9f0081e45	80	NA	5aa691f8-e6e8-52c3-a2ca-16c423a6e234	-30222	not hispanic or latino	Dead	white	1931	male	82
high	TCGA-ZF-A9R3	TCGA-ZF-A9R3-01A-11D-A38G-08	T2	No	not reported	M0	released	Transitional cell carcinoma	not reported	Bladder, NOS	No	NA	NA	stage ii	734	not reported	Stage II	C67.9	NX	691c99e8-bc7a-5891-8b8b-8ca143efae08	no	2019-08-08T16:19:16.645744-05:00	2012	0	NA	7th	Bladder, NOS	8120-03-01	19384	not reported	T2	29	154	NA	NA	1.58904	46.3822	Not Reported	4fbba723-2fc2-57bf-8711-0f434cf4da26	110	NA	9a632a3d-4318-54c6-a6d5-d359bb369c32	-19384	not hispanic or latino	Dead	white	1959	female	53
high	TCGA-ZF-A9R9	TCGA-ZF-A9R9-01A-11D-A38G-08	T3b	No	not reported	MX	released	Transitional cell carcinoma	not reported	Bladder, NOS	No	NA	NA	stage iv	NA	not reported	Stage IV	C67.9	N2	58f49fae-ca77-5646-b4cf-7b213dfd3290	no	2019-08-08T16:19:16.645744-05:00	2010	0	NA	7th	Bladder, NOS	8120-03-01	21491	not reported	T2	3	NA	NA	NA	0.164384	NA	Not Reported	edf71766-89b6-5822-a83e-2531f3118e18	NA	2012	8bb73a59-5ecd-55d5-8477-beb41a251c10	-21491	not hispanic or latino	Dead	white	1952	male	58
high	TCGA-ZF-A9RD	TCGA-ZF-A9RD-01A-11D-A42E-08	T3a	No	not reported	MX	released	Transitional cell carcinoma	not reported	Posterior wall of bladder	No	NA	NA	stage iv	NA	not reported	Stage IV	C67.4	N2	1334366f-f1d8-570a-b4b5-281dd824265a	no	2019-08-08T16:19:16.645744-05:00	2008	0	NA	6th	Posterior wall of bladder	8120-03-01	27496	not reported	T2	10	157	NA	NA	0.547945	25.9645	Not Reported	91092c6c-c03c-5ec8-b35c-3eb9f04b75bb	64	2009	fb8101eb-c359-5c61-83a1-f66ebec2aa13	-27496	not hispanic or latino	Dead	white	1933	female	75
high	TCGA-ZF-A9RF	TCGA-ZF-A9RF-01A-11D-A38G-08	T1	No	not reported	M0	released	Transitional cell carcinoma	not reported	Bladder, NOS	No	NA	NA	stage ii	1949	not reported	Stage II	C67.9	NX	81d1ce08-c5fc-5ab5-bcd1-e51562240852	no	2019-08-08T16:19:16.645744-05:00	2009	0	NA	6th	Bladder, NOS	8120-03-01	27281	not reported	T2	52	NA	NA	NA	2.84932	NA	Not Reported	4f17db54-1766-5175-905d-4f456fcadb34	NA	NA	74205658-f87e-5676-a275-e823bf4229bd	-27281	not hispanic or latino	Alive	white	1935	male	74
high	TCGA-ZF-AA4R	TCGA-ZF-AA4R-01A-11D-A38G-08	T3a	No	not reported	MX	released	Transitional cell carcinoma	not reported	Bladder, NOS	Not Reported	NA	NA	stage iv	NA	not reported	Stage IV	C67.9	N1	a3036239-8a38-5127-ab0e-b60b28a065cd	yes	2019-08-08T16:19:16.645744-05:00	2008	0	NA	6th	Bladder, NOS	8120-03-01	24537	not reported	T2	NA	178	NA	NA	NA	35.3491	Not Reported	7bc2c5a7-37ad-5e16-83d1-beff86490095	112	2010	5a5d4fc2-00ef-5e67-bac2-31c44592713d	-24537	not hispanic or latino	Dead	white	1941	male	67
high	TCGA-ZF-AA4U	TCGA-ZF-AA4U-01A-11D-A38G-08	T4a	No	not reported	MX	released	Transitional cell carcinoma	not reported	Bladder, NOS	No	NA	NA	stage iii	NA	not reported	Stage III	C67.9	NX	7adcc316-0607-58e5-9e0f-898483d63ef4	no	2019-08-08T16:19:16.645744-05:00	2008	0	NA	6th	Bladder, NOS	8120-03-01	25682	not reported	T2	25	180	NA	NA	1.36986	29.321	Not Reported	899538f1-5337-50c4-84e6-85cfe968c9bd	95	2008	5c291010-359d-5194-8540-0bce7814f5e5	-25682	not hispanic or latino	Dead	white	1938	male	70
high	TCGA-ZF-AA4X	TCGA-ZF-AA4X-01A-11D-A38G-08	T2	No	not reported	M0	released	Transitional cell carcinoma	not reported	Bladder, NOS	No	NA	NA	stage ii	2044	not reported	Stage II	C67.9	NX	0d414c16-d00d-53b9-b93a-1ebf79817719	no	2019-08-08T16:19:49.077828-05:00	2009	0	NA	6th	Bladder, NOS	8120-03-01	20579	not reported	T2	NA	175	NA	NA	NA	23.8367	Not Reported	a1070f9d-0a0b-5cbb-a2e8-4564ad06917e	73	NA	d671992e-935b-5950-8a74-6803cf7fbcbd	-20579	not hispanic or latino	Alive	white	1953	male	56
high	TCGA-ZF-AA52	TCGA-ZF-AA52-01A-12D-A391-08	T3a	No	not reported	MX	released	Transitional cell carcinoma	not reported	Posterior wall of bladder	No	NA	NA	stage iii	NA	not reported	Stage III	C67.4	NX	cda5d6f6-4b0b-5023-be3b-0f83a33ad120	no	2019-08-08T16:19:49.077828-05:00	2009	0	NA	6th	Posterior wall of bladder	8120-03-01	25579	not reported	T2	2	181	NA	NA	0.109589	23.5036	Not Reported	560ad1a3-fa9c-5a1e-8bba-2c7c5b5d4750	77	2011	5565dfa5-8a17-5b51-b112-0530960c4446	-25579	not hispanic or latino	Dead	white	1939	male	70
high	TCGA-ZF-AA56	TCGA-ZF-AA56-01A-31D-A391-08	T4a	No	not reported	MX	released	Transitional cell carcinoma	not reported	Posterior wall of bladder	No	NA	NA	stage iii	NA	not reported	Stage III	C67.4	N0	a1fdae3d-5b1a-5ba7-bd9d-51bbf4d8761c	no	2019-08-08T16:19:49.077828-05:00	2010	0	NA	7th	Posterior wall of bladder	8120-03-01	28937	not reported	T2a	NA	NA	NA	NA	NA	NA	Not Reported	19d2d375-7d4b-5199-9c2f-82dec1ca93ff	63	2010	1c44313a-b005-5551-ae04-d6cfedd6adcb	-28937	not hispanic or latino	Dead	white	1931	female	79
high	TCGA-ZF-AA5H	TCGA-ZF-AA5H-01A-11D-A391-08	T3b	No	not reported	M0	released	Transitional cell carcinoma	not reported	Bladder, NOS	No	NA	NA	stage iv	897	not reported	Stage IV	C67.9	N2	d3f69411-0b93-518a-971c-660d876e2cb2	no	2019-08-08T16:19:49.077828-05:00	2012	0	NA	7th	Bladder, NOS	8120-03-01	22122	not reported	T2	8	163	NA	NA	0.438356	30.863	Not Reported	e114c0a5-9a89-534b-94de-a3a05668d00d	82	NA	02b833a4-ef76-5db1-9fd0-eda2ec32cb7f	-22122	not hispanic or latino	Alive	white	1952	female	60
high	TCGA-ZF-AA5N	TCGA-ZF-AA5N-01A-11D-A42E-08	T2	No	not reported	M1	released	Transitional cell carcinoma	not reported	Bladder, NOS	No	NA	NA	stage iv	NA	not reported	Stage IV	C67.9	NX	6e999e1f-9938-5160-a6ad-9dd9e165756b	no	2019-08-08T16:19:49.077828-05:00	2013	0	NA	7th	Bladder, NOS	8120-03-01	22741	not reported	T2	10	168	NA	NA	0.547945	28.699	Not Reported	bd8a41b1-338e-596b-9d98-946882035a8a	81	2013	2a6b6080-4771-5f69-9c98-9289c2a35b87	-22741	not hispanic or latino	Dead	white	1951	female	62
low	TCGA-2F-A9KP	TCGA-2F-A9KP-01A-11D-A38G-08	T3a	No	not reported	MX	released	Transitional cell carcinoma	not reported	Lateral wall of bladder	No	NA	NA	stage iv	NA	not reported	Stage IV	C67.2	N2	19099413-ca2c-53af-9e86-cfb23d26842d	no	2019-08-08T16:15:17.847397-05:00	2011	0	NA	7th	Lateral wall of bladder	8120-03-01	24428	not reported	T2	62	186	NA	NA	3.39726	37.5766	Not Reported	16547dae-12ee-5643-9f8c-76c73af27d15	130	2011	3c7eeefc-7e8e-5ad2-b57d-ca5eefcdbd81	-24428	not hispanic or latino	Dead	white	1945	male	66
low	TCGA-2F-A9KQ	TCGA-2F-A9KQ-01A-11D-A38G-08	T3a	No	not reported	M0	released	Transitional cell carcinoma	not reported	Bladder, NOS	No	NA	NA	stage iii	2886	not reported	Stage III	C67.9	N0	314fc1b4-26d6-5fbf-86d9-3337c46c4ab3	no	2019-08-08T16:15:17.847397-05:00	2007	0	NA	6th	Bladder, NOS	8120-03-01	25259	not reported	TX	NA	168	NA	NA	NA	25.5102	Not Reported	65e7c4aa-383b-5375-920c-886b2edd67b6	72	NA	ec00db64-3fbd-584d-a298-5654e202d09f	-25259	not hispanic or latino	Alive	white	1938	male	69
low	TCGA-2F-A9KR	TCGA-2F-A9KR-01A-11D-A38G-08	T3a	No	not reported	M0	released	Papillary transitional cell carcinoma	not reported	Bladder, NOS	No	NA	NA	stage iii	3148	not reported	Stage III	C67.9	N0	2aae77f9-7847-5b4d-bf34-f375100e9132	no	2019-08-08T16:15:17.847397-05:00	2000	0	NA	5th	Bladder, NOS	8130-03-01	21848	not reported	T2	22.5	176	NA	NA	1.23288	25.8265	Not Reported	48d844a6-b855-5b76-8ad2-b713f4b7f8bf	80	NA	9b5ea0ba-a94a-5446-b9b8-52c8903ccbaa	-21848	not reported	Dead	not reported	1941	female	59
low	TCGA-4Z-AA7M	TCGA-4Z-AA7M-01A-11D-A391-08	T3a	No	not reported	M0	released	Transitional cell carcinoma	not reported	Lateral wall of bladder	No	NA	NA	stage iii	495	not reported	Stage III	C67.2	N0	915c1c6d-1c45-5300-9d0a-2c52c29ba1eb	no	2019-08-08T16:15:17.847397-05:00	2013	0	NA	7th	Lateral wall of bladder	8120-03-01	23817	not reported	T2	10	184	NA	NA	0.547945	20.3804	Not Reported	80b688c7-a3cb-5e74-a2ee-c6ec702ed558	69	NA	272c8430-d462-5bba-bab6-4c371cde7fca	-23817	not reported	Alive	white	1948	male	65
low	TCGA-4Z-AA7Q	TCGA-4Z-AA7Q-01A-11D-A391-08	T3a	No	not reported	M0	released	Transitional cell carcinoma	not reported	Bladder, NOS	No	NA	NA	stage iii	NA	not reported	Stage III	C67.9	NX	934adb6b-d0f4-5e16-855c-2cacb12a4aee	no	2019-08-08T16:15:17.847397-05:00	2012	0	NA	7th	Bladder, NOS	8120-03-01	28981	not reported	T3a	NA	164	NA	NA	NA	24.1672	Not Reported	d1675054-24e0-5ab9-b7f6-2be3b41af040	65	2013	a50f6751-4643-5299-abb0-dea6bf2e5252	-28981	not reported	Dead	white	1933	male	79
low	TCGA-4Z-AA7R	TCGA-4Z-AA7R-01A-11D-A391-08	T4b	No	not reported	M0	released	Papillary transitional cell carcinoma	not reported	Trigone of bladder	No	NA	NA	stage iv	493	not reported	Stage IV	C67.0	N0	c84495ea-fa22-5a60-a0a4-221a1bd72ac2	no	2019-08-08T16:15:17.847397-05:00	2010	0	NA	7th	Trigone of bladder	8130-03-01	26781	not reported	T2a	NA	166	NA	NA	NA	25.0399	Not Reported	592a8e89-df2d-524d-a835-1c45f4e23b86	69	NA	192ecb2a-e115-568f-9416-4818922ea52d	-26781	not reported	Dead	black or african american	1937	male	73
low	TCGA-4Z-AA80	TCGA-4Z-AA80-01A-11D-A391-08	T2a	No	not reported	M0	released	Papillary transitional cell carcinoma	not reported	Bladder, NOS	No	NA	NA	stage ii	NA	not reported	Stage II	C67.9	N0	611171be-a1c7-517b-9e9f-0bf5e12d5341	no	2019-08-08T16:15:17.847397-05:00	2012	0	NA	7th	Bladder, NOS	8130-03-01	26873	not reported	T1	NA	178	NA	NA	NA	29.0367	Not Reported	d780ddc7-c256-59ee-ba1b-cba8434ccea5	92	2012	15fd97bf-6d44-5541-8435-84944b30086b	-26873	not reported	Dead	white	1939	male	73
low	TCGA-4Z-AA83	TCGA-4Z-AA83-01A-11D-A391-08	T2a	No	not reported	M0	released	Papillary transitional cell carcinoma	not reported	Bladder, NOS	No	NA	NA	stage ii	2024	not reported	Stage II	C67.9	N0	f1f86db2-a2dd-5979-b91c-dcbf23159838	no	2019-08-08T16:15:17.847397-05:00	2009	0	NA	7th	Bladder, NOS	8130-03-01	19280	not reported	T2	NA	183	NA	NA	NA	30.1592	Not Reported	66244231-0ea4-52a4-94d7-795360f20d16	101	NA	4f6c5e6e-d85a-5341-94c7-b11da4ec37c0	-19280	not reported	Alive	white	1957	male	52
low	TCGA-4Z-AA87	TCGA-4Z-AA87-01A-11D-A391-08	T4a	No	not reported	M0	released	Transitional cell carcinoma	not reported	Bladder, NOS	No	NA	NA	stage iii	1454	not reported	Stage III	C67.9	N0	09058fdd-86c7-5eff-8e48-5144079fc292	no	2019-08-08T16:15:17.847397-05:00	2010	0	NA	7th	Bladder, NOS	8120-03-01	26430	not reported	T4a	NA	155	NA	NA	NA	21.6441	Not Reported	04c85ef2-8317-50df-9ee2-1753c5035ed9	52	NA	ac8bfbc9-c6a2-5f81-9fc6-0d23878d204e	-26430	not reported	Alive	black or african american	1938	male	72
low	TCGA-4Z-AA89	TCGA-4Z-AA89-01A-11D-A391-08	T4b	No	not reported	M0	released	Papillary transitional cell carcinoma	not reported	Trigone of bladder	Not Reported	NA	NA	stage iv	1029	not reported	Stage IV	C67.0	N0	c9c1169c-c203-5ee9-8341-8fddabe40e64	yes	2019-08-08T16:15:17.847397-05:00	2011	0	NA	7th	Trigone of bladder	8130-03-01	22271	not reported	TX	40	172	NA	NA	2.19178	31.4359	Not Reported	0488b1bf-1874-5fcf-96c4-515d484fa717	93	NA	a4adc0ca-d6e9-59c6-8fa4-8d841a823126	-22271	not reported	Alive	white	1951	male	60
low	TCGA-5N-A9KM	TCGA-5N-A9KM-01A-11D-A42E-08	T4a	No	not reported	MX	released	Transitional cell carcinoma	not reported	Bladder, NOS	No	NA	NA	stage iii	NA	not reported	Stage III	C67.9	N0	0ff2535e-1330-5bd5-bee9-66586a9ea82d	no	2019-08-08T16:15:17.847397-05:00	2012	0	NA	7th	Bladder, NOS	8120-03-01	26906	not reported	T4a	30	165	NA	NA	1.64384	24.977	Not Reported	d8b6a469-22e8-5fe9-a258-00e043ca657a	68	2013	1e4e0cf3-7ae9-56d1-bf1f-1cf6373e265a	-26906	not hispanic or latino	Dead	white	1939	female	73
low	TCGA-BL-A13I	TCGA-BL-A13I-01A-11D-A271-08	T3	No	not reported	M0	released	Transitional cell carcinoma	not reported	Bladder, NOS	No	NA	NA	stage iii	NA	not reported	Stage III	C67.9	N0	d9b084dc-a65f-5913-923c-5e7ec4067300	no	2019-08-08T16:15:17.847397-05:00	2010	0	NA	7th	Bladder, NOS	8120-03-01	20885	not reported	NA	15	157	NA	NA	0.821918	20.6905	Not Reported	ec9dc6f1-7f95-5ead-a277-4f172b7f118c	51	2010	ba9fff81-0ad3-56b5-a9a5-a7f1ad7cd96d	-20885	not hispanic or latino	Dead	white	1953	female	57
low	TCGA-BT-A0S7	TCGA-BT-A0S7-01A-11D-A10S-08	T4a	No	not reported	MX	released	Transitional cell carcinoma	not reported	Bladder, NOS	No	NA	NA	stage iii	NA	not reported	Stage III	C67.9	N0	94660927-e346-5b40-8d70-0599b2fc0038	no	2019-08-08T16:15:17.847397-05:00	2007	0	NA	6th	Bladder, NOS	8120-03-01	27533	not reported	NA	NA	NA	NA	NA	NA	NA	Not Reported	ee7c04f2-0c8f-5ce3-b73b-a0334d42d7a7	104	2007	012ac9d8-7571-5c46-a371-c97ac39dfec3	-27533	not hispanic or latino	Dead	white	1932	male	75
low	TCGA-BT-A20J	TCGA-BT-A20J-01A-11D-A14W-08	T2b	No	not reported	MX	released	Transitional cell carcinoma	not reported	Posterior wall of bladder	No	NA	NA	stage ii	NA	not reported	Stage II	C67.4	N0	aa95a7da-70c8-52dc-b40e-f467b213b988	no	2019-08-08T16:15:17.847397-05:00	1999	0	NA	5th	Posterior wall of bladder	8120-03-01	27646	not reported	T2b	20	NA	NA	NA	1.09589	NA	Not Reported	be4d3e03-003a-5d74-8c22-6fd0cdea337a	NA	2000	54f02728-6d25-5451-af46-9e3ec3b40a93	-27646	not hispanic or latino	Dead	white	1924	male	75
low	TCGA-BT-A20N	TCGA-BT-A20N-01A-11D-A14W-08	T3a	No	not reported	MX	released	Transitional cell carcinoma	not reported	Trigone of bladder	Not Reported	NA	NA	stage iii	NA	not reported	Stage III	C67.0	N0	db4cb9dd-289a-52ba-8ab0-aa66f8f94b0e	yes	2019-08-08T16:15:17.847397-05:00	2003	0	NA	6th	Trigone of bladder	8120-03-01	26456	not reported	T3a	50	NA	NA	NA	2.73973	NA	Not Reported	b0e05c8d-317a-5480-9e48-5646995635bd	NA	2005	19cba497-5f32-5c6a-8ef2-50b0de719c44	-26456	not reported	Dead	not reported	1931	male	72
low	TCGA-BT-A20P	TCGA-BT-A20P-01A-11D-A14W-08	T3a	No	not reported	M0	released	Transitional cell carcinoma	not reported	Trigone of bladder	No	NA	NA	stage iii	NA	not reported	Stage III	C67.0	N0	fd5abf15-15b7-5e02-98b2-b7341ea21b47	no	2019-08-08T16:15:17.847397-05:00	2005	0	NA	6th	Trigone of bladder	8120-03-01	29634	not reported	T3a	NA	NA	NA	NA	NA	NA	Not Reported	be7e20e6-4070-5a31-b524-3a7c7efdd2fd	NA	2006	a5d0469a-5945-59f1-9605-a35bd6581480	-29634	not hispanic or latino	Dead	white	1924	female	81
low	TCGA-BT-A20R	TCGA-BT-A20R-01A-12D-A16O-08	T3b	No	not reported	M0	released	Transitional cell carcinoma	not reported	Trigone of bladder	No	NA	NA	stage iv	NA	not reported	Stage IV	C67.0	N1	fe910470-54ec-5a10-acba-f1aa4b14186c	no	2019-08-08T16:15:17.847397-05:00	2006	0	NA	6th	Trigone of bladder	8120-03-01	28987	not reported	T3b	NA	NA	NA	NA	NA	NA	Not Reported	f983c151-07e0-5519-99f9-9c8f04ad8465	NA	2006	22bf7106-accf-514f-a1e8-c9ca34ee2367	-28987	not hispanic or latino	Dead	white	1927	female	79
low	TCGA-BT-A20W	TCGA-BT-A20W-01A-21D-A14W-08	T2b	No	not reported	M0	released	Transitional cell carcinoma	not reported	Lateral wall of bladder	No	NA	NA	stage ii	NA	not reported	Stage II	C67.2	N0	1a57505d-1a54-5aad-a8ff-dbd1955dd062	no	2019-08-08T16:15:17.847397-05:00	2009	0	NA	6th	Lateral wall of bladder	8120-03-01	26078	not reported	T2b	NA	NA	NA	NA	NA	NA	Not Reported	814ee2a1-7e3c-5e37-bd4e-fc6e656e377b	NA	2009	eedd9a3c-ba25-5e6b-b3be-8691d0bd3762	-26078	not hispanic or latino	Dead	white	1938	male	71
low	TCGA-BT-A2LA	TCGA-BT-A2LA-01A-11D-A18F-08	T3a	No	not reported	M0	released	Transitional cell carcinoma	not reported	Dome of bladder	No	NA	NA	stage iii	522	not reported	Stage III	C67.1	N0	44193ccb-a51c-5366-928c-c43c5a8284d3	no	2019-08-08T16:15:17.847397-05:00	2010	0	NA	7th	Dome of bladder	8120-03-01	20032	not reported	T3a	40	NA	NA	NA	2.19178	NA	Not Reported	be514149-65ff-50b2-a5b2-41aee84e1361	95	NA	70a21fca-4b6e-59a2-ae33-1dd8700fbd3e	-20032	not hispanic or latino	Alive	white	1956	male	54
low	TCGA-BT-A3PH	TCGA-BT-A3PH-01A-11D-A21Z-08	T3b	No	not reported	MX	released	Transitional cell carcinoma	not reported	Bladder, NOS	No	NA	NA	stage iv	NA	not reported	Stage IV	C67.9	N2	450bc236-a1d5-59b2-a632-0119ed9102bc	no	2019-08-08T16:15:17.847397-05:00	2010	0	NA	7th	Bladder, NOS	8120-03-01	28030	not reported	T3b	NA	NA	NA	NA	NA	NA	Not Reported	66830fe2-2c71-5d26-8011-d5b23f7f596c	NA	2010	ec7ca683-0725-5b21-ac1e-4543209b85d6	-28030	not hispanic or latino	Dead	white	1934	male	76
low	TCGA-BT-A3PJ	TCGA-BT-A3PJ-01A-21D-A21Z-08	T3b	No	not reported	M0	released	Transitional cell carcinoma	not reported	Lateral wall of bladder	No	NA	NA	stage iii	789	not reported	Stage III	C67.2	N0	5f62ad0c-4315-513a-a6ff-88083384f9be	no	2019-08-08T16:15:17.847397-05:00	2011	0	NA	7th	Lateral wall of bladder	8120-03-01	27821	not reported	NA	NA	NA	NA	NA	NA	NA	Not Reported	144b183e-3d3f-5825-9a07-876436a267ed	NA	NA	ab2cd3cc-eb3f-5b48-a27f-85e65b6c3f32	-27821	not hispanic or latino	Alive	white	1935	male	76
low	TCGA-BT-A42C	TCGA-BT-A42C-01A-11D-A23M-08	NA	No	not reported	M0	released	Papillary transitional cell carcinoma	not reported	Lateral wall of bladder	Not Reported	NA	NA	stage ii	873	not reported	Stage II	C67.2	N0	43176966-46f4-5f0d-b2c1-3237ddf22b90	yes	2019-08-08T16:15:17.847397-05:00	2011	0	NA	7th	Lateral wall of bladder	8130-03-01	23584	not reported	T2a	132	152	NA	NA	7.23288	25.5367	Not Reported	04e82333-c934-5a77-a60b-536c6608823b	59	NA	f554fae6-d482-5d4e-a6fe-78557afe08fc	-23584	not hispanic or latino	Alive	white	1947	male	64
low	TCGA-C4-A0EZ	TCGA-C4-A0EZ-01A-21D-A10S-08	T3a	No	not reported	M1	released	Transitional cell carcinoma	not reported	Bladder, NOS	Not Reported	NA	NA	stage iv	NA	not reported	Stage IV	C67.9	N1	1f9cd203-5c80-5ed7-a4be-f3c73a84f45b	yes	2019-08-08T16:15:48.249297-05:00	2006	0	NA	5th	Bladder, NOS	8120-03-01	25202	not reported	NA	34	169	NA	NA	1.86301	26.6097	Not Reported	125787dc-fbe5-559d-891a-b505372f1a99	76	2006	2339378a-6e1d-5a72-9b28-980b65dd82c2	-25202	not reported	Dead	not reported	1937	female	69
low	TCGA-C4-A0F6	TCGA-C4-A0F6-01A-11D-A10S-08	T3b	No	not reported	M0	released	Transitional cell carcinoma	not reported	Bladder, NOS	No	NA	NA	stage iii	700	not reported	Stage III	C67.9	N0	dc44cdad-53f8-5419-baca-4e7ec09feaa7	no	2019-08-08T16:15:48.249297-05:00	2008	0	NA	6th	Bladder, NOS	8120-03-01	29951	not reported	NA	35	170	NA	NA	1.91781	23.5294	Not Reported	a6e71edf-dc58-5cde-b147-e99dd4ef2421	68	NA	e53dc3ca-b727-5a5e-af01-c03c61f80476	-29951	not reported	Alive	not reported	1926	female	82
low	TCGA-CF-A27C	TCGA-CF-A27C-01A-11D-A16O-08	T3	No	not reported	M0	released	Papillary transitional cell carcinoma	not reported	Bladder, NOS	No	NA	NA	stage iii	425	not reported	Stage III	C67.9	N0	1cf4b4f9-3778-5cd7-ae42-798168acceed	no	2019-08-08T16:15:48.249297-05:00	2011	0	NA	6th	Bladder, NOS	8130-03-01	19270	not reported	NA	NA	170	NA	NA	NA	20.4152	Not Reported	b30f5056-f0bb-5844-b1ba-dcc6738aaa1d	59	NA	6390f86e-7390-5521-9bf6-4d63657f7435	-19270	not hispanic or latino	Alive	asian	1959	male	52
low	TCGA-CF-A3MF	TCGA-CF-A3MF-01A-12D-A21A-08	T3	No	not reported	M0	released	Papillary transitional cell carcinoma	not reported	Bladder, NOS	No	NA	NA	stage iii	383	not reported	Stage III	C67.9	N0	ff8e0376-b6bf-5574-860f-a50585cfba83	no	2019-08-08T16:15:48.249297-05:00	2011	0	NA	7th	Bladder, NOS	8130-03-01	12557	not reported	NA	NA	NA	NA	NA	NA	NA	Not Reported	24689bf1-f120-5825-8a54-4e3aef464474	NA	NA	4d6c4911-68b9-5d6f-b845-31b091647b9f	-12557	not hispanic or latino	Alive	asian	1977	male	34
low	TCGA-CF-A3MI	TCGA-CF-A3MI-01A-11D-A20D-08	T2	No	not reported	M0	released	Papillary transitional cell carcinoma	not reported	Bladder, NOS	No	NA	NA	stage ii	370	not reported	Stage II	C67.9	N0	207b91c1-cfc8-5964-b159-f5e7dda65af2	no	2019-08-08T16:15:48.249297-05:00	2011	0	NA	7th	Bladder, NOS	8130-03-01	22716	not reported	NA	40	160	NA	NA	2.19178	24.2188	Not Reported	32a7789f-2b49-5934-ae11-c4d384b30ed9	62	NA	dc33bb46-a036-5fcb-a094-f1d43467b683	-22716	not hispanic or latino	Alive	asian	1949	male	62
low	TCGA-CF-A47T	TCGA-CF-A47T-01A-11D-A23U-08	T2	No	not reported	M0	released	Papillary transitional cell carcinoma	not reported	Bladder, NOS	No	NA	NA	stage ii	205	not reported	Stage II	C67.9	N0	75fedaa1-7479-5e4e-8bb9-01452ed95ab9	no	2019-08-08T16:15:48.249297-05:00	2011	0	NA	7th	Bladder, NOS	8130-03-01	21347	not reported	T2	NA	155	NA	NA	NA	22.4766	Not Reported	742f72c0-0c38-5f1e-acf8-e4c2d8701cee	54	NA	0ce80b44-d206-508d-af82-039514172ded	-21347	not hispanic or latino	Dead	asian	1953	female	58
low	TCGA-CF-A47V	TCGA-CF-A47V-01A-11D-A23U-08	T2	No	not reported	M0	released	Papillary transitional cell carcinoma	not reported	Bladder, NOS	No	NA	NA	stage ii	379	not reported	Stage II	C67.9	N0	ca79097f-1d2a-5622-8679-0e6c33a008d2	no	2019-08-08T16:15:48.249297-05:00	2012	0	NA	7th	Bladder, NOS	8130-03-01	19265	not reported	T2	NA	171	NA	NA	NA	20.1772	Not Reported	082e8879-2c58-52b8-a657-aa4084489ee4	59	NA	d26110e2-ef82-59ce-949b-d0cb44ecaefa	-19265	not hispanic or latino	Alive	asian	1960	male	52
low	TCGA-CF-A47W	TCGA-CF-A47W-01A-11D-A23U-08	T2	No	not reported	M0	released	Papillary transitional cell carcinoma	not reported	Bladder, NOS	No	NA	NA	stage ii	368	not reported	Stage II	C67.9	N0	d879cb66-9671-5ca5-a4a7-c35b33d8d5df	no	2019-08-08T16:15:48.249297-05:00	2012	0	NA	7th	Bladder, NOS	8130-03-01	15497	not reported	T2	10	169	NA	NA	0.547945	21.0077	Not Reported	d8b6d45d-dc39-5974-927f-5a56c0e7ccc1	60	NA	6df20ac0-2d71-5ce3-9c46-bbf83dfe3e19	-15497	not hispanic or latino	Alive	asian	1970	male	42
low	TCGA-CF-A47X	TCGA-CF-A47X-01A-31D-A23U-08	T2	No	not reported	M0	released	Papillary transitional cell carcinoma	not reported	Bladder, NOS	No	NA	NA	stage ii	384	not reported	Stage II	C67.9	N0	82d9dc61-fdf4-5e7d-b8b1-5f8bebddb4cd	no	2019-08-08T16:15:48.249297-05:00	2012	0	NA	7th	Bladder, NOS	8130-03-01	22200	not reported	T2	20	175	NA	NA	1.09589	20.2449	Not Reported	6b405d18-bc88-560a-9e1b-01415cd2c332	62	NA	76cf667e-8963-5470-8eff-31270b102cda	-22200	not hispanic or latino	Alive	asian	1952	male	60
low	TCGA-CF-A5U8	TCGA-CF-A5U8-01A-11D-A289-08	T2	No	not reported	M0	released	Transitional cell carcinoma	not reported	Bladder, NOS	No	NA	NA	stage ii	399	not reported	Stage II	C67.9	N0	55a50de8-e653-5d01-b1c7-939d441631d7	no	2019-08-08T16:15:48.249297-05:00	2012	0	NA	6th	Bladder, NOS	8120-03-01	21734	not reported	NA	NA	158	NA	NA	NA	19.6283	Not Reported	25d25e66-a550-5845-9d25-1ad0480420f0	49	NA	ed5f7855-2dcc-5926-94a1-e69bc378bb66	-21734	not hispanic or latino	Alive	asian	1953	male	59
low	TCGA-CF-A5UA	TCGA-CF-A5UA-01A-11D-A289-08	T2	No	not reported	M0	released	Transitional cell carcinoma	not reported	Bladder, NOS	No	NA	NA	stage ii	365	not reported	Stage II	C67.9	N0	0d52687a-7686-55fd-b933-65eb7f82ad89	no	2019-08-08T16:15:48.249297-05:00	2012	0	NA	6th	Bladder, NOS	8120-03-01	24625	not reported	NA	30	170	NA	NA	1.64384	17.9931	Not Reported	d66304e8-5250-5bad-9ffc-bf2f4fd88ab2	52	NA	c5da45b6-6f36-5640-b08a-3bbe8aadb641	-24625	not hispanic or latino	Alive	asian	1945	male	67
low	TCGA-CF-A7I0	TCGA-CF-A7I0-01A-22D-A34U-08	T2	No	not reported	M0	released	Papillary transitional cell carcinoma	not reported	Lateral wall of bladder	No	NA	NA	stage ii	368	not reported	Stage II	C67.2	N0	9a17aeae-dc7d-55ec-acc9-bc6779a000ee	no	2019-08-08T16:15:48.249297-05:00	2013	0	NA	6th	Lateral wall of bladder	8130-03-01	20059	not reported	NA	NA	166	NA	NA	NA	20.3223	Not Reported	e3639a39-05f3-5e20-8716-db466839566c	56	NA	02c59514-df7a-5af9-ac10-07aca6f16df6	-20059	not hispanic or latino	Alive	asian	1959	male	54
low	TCGA-CF-A8HX	TCGA-CF-A8HX-01A-11D-A364-08	T2	No	not reported	M0	released	Transitional cell carcinoma	not reported	Bladder, NOS	No	NA	NA	stage ii	345	not reported	Stage II	C67.9	N0	54cb5f25-641f-5fa9-bdc0-ea2cefce550b	no	2019-08-08T16:15:48.249297-05:00	2013	0	NA	6th	Bladder, NOS	8120-03-01	20259	not reported	NA	NA	153	NA	NA	NA	23.9224	Not Reported	552bb5dc-5cd1-57fd-bf5a-39423ae1c55e	56	NA	89a4f024-cad1-5e69-aa80-12af2b559b99	-20259	not hispanic or latino	Alive	asian	1958	female	55
low	TCGA-CF-A9FF	TCGA-CF-A9FF-01A-11D-A38G-08	T2	No	not reported	M0	released	Papillary transitional cell carcinoma	not reported	Lateral wall of bladder	No	NA	NA	stage ii	361	not reported	Stage II	C67.2	N0	3b5334a5-3156-5a17-9095-d6a798b9eccd	no	2019-08-08T16:15:48.249297-05:00	2013	0	NA	6th	Lateral wall of bladder	8130-03-01	19195	not reported	NA	NA	167	NA	NA	NA	19.3625	Not Reported	3eda14aa-5a12-565d-a151-353c216ca278	54	NA	b16c3af6-2aa6-5e02-91cf-53a6992ac618	-19195	not hispanic or latino	Alive	asian	1961	male	52
low	TCGA-CF-A9FH	TCGA-CF-A9FH-01A-11D-A38G-08	T2	No	not reported	M0	released	Papillary transitional cell carcinoma	not reported	Bladder, NOS	No	NA	NA	stage ii	-64	not reported	Stage II	C67.9	N0	e111f9bb-4935-5d7c-8fe5-af3adbbe0f6c	no	2019-08-08T16:15:48.249297-05:00	2013	0	NA	6th	Bladder, NOS	8130-03-01	31236	not reported	NA	80	165	NA	NA	4.38356	21.304	Not Reported	b6af7eea-f9c3-5e48-b7a3-772436d9337b	58	NA	4eae84b6-4952-5ba9-9ab4-49aab283b882	-31236	not hispanic or latino	Alive	asian	1928	male	85
low	TCGA-CF-A9FL	TCGA-CF-A9FL-01A-11D-A38G-08	T3b	No	not reported	M0	released	Papillary transitional cell carcinoma	not reported	Bladder, NOS	Not Reported	NA	NA	stage iii	84	not reported	Stage III	C67.9	N0	e9b7ef14-c4b1-5f77-b267-64d6ea51c4e2	yes	2019-08-08T16:15:48.249297-05:00	2013	0	NA	6th	Bladder, NOS	8130-03-01	31099	not reported	NA	NA	165	NA	NA	NA	16.5289	Not Reported	10ef6e81-69e9-5805-9294-05257cf4c6f4	45	NA	5faf8cbf-bf1e-5e7c-9122-10c7a680b6c0	-31099	not hispanic or latino	Dead	asian	1928	male	85
low	TCGA-CF-A9FM	TCGA-CF-A9FM-01A-11D-A38G-08	T1	No	not reported	M0	released	Papillary transitional cell carcinoma	not reported	Bladder, NOS	No	NA	NA	stage i	398	not reported	Stage I	C67.9	N0	781675dc-7b97-5118-ad9f-a8baa9301b57	no	2019-08-08T16:15:48.249297-05:00	2013	0	NA	6th	Bladder, NOS	8130-03-01	18445	not reported	NA	NA	165	NA	NA	NA	19.4674	Not Reported	844a6604-ff1a-57a9-859f-0a4286ecee9a	53	NA	99917f44-e815-5bab-baec-7926fe9f9d14	-18445	not hispanic or latino	Alive	asian	1963	male	50
low	TCGA-CU-A0YO	TCGA-CU-A0YO-01A-11D-A10S-08	T3a	No	not reported	MX	released	Papillary transitional cell carcinoma	not reported	Bladder, NOS	Not Reported	NA	NA	stage iv	NA	not reported	Stage IV	C67.9	N2	cd1ce0d1-907e-501e-8ad6-3e3c92170c9d	yes	2019-08-08T16:15:48.249297-05:00	2009	0	NA	6th	Bladder, NOS	8130-03-01	30817	not reported	NA	NA	NA	NA	NA	NA	NA	Not Reported	c2f4d525-e76e-53ff-831d-5480a2506b97	NA	2009	b8a46743-3043-5616-816f-83fe7cb53b6e	-30817	not hispanic or latino	Dead	white	1925	male	84
low	TCGA-CU-A0YR	TCGA-CU-A0YR-01A-12D-A10S-08	T2	No	not reported	M0	released	Transitional cell carcinoma	not reported	Bladder, NOS	No	NA	NA	stage iv	219	not reported	Stage IV	C67.9	N2	7ec9e042-33f7-57ce-a478-26f37e2ad028	no	2019-08-08T16:15:48.249297-05:00	2010	0	NA	NA	Bladder, NOS	8120-03-01	30674	not reported	NA	12	177.8	NA	NA	0.657534	23.8511	Not Reported	c5793f49-6fee-5323-9c48-52cb46d7f727	75.4	NA	60bf1272-b67c-5d3c-94d0-45bd5bdf2728	-30674	not hispanic or latino	Dead	white	1927	male	83
low	TCGA-CU-A3KJ	TCGA-CU-A3KJ-01A-11D-A21A-08	T3b	No	not reported	M0	released	Transitional cell carcinoma	not reported	Bladder, NOS	Not Reported	NA	NA	stage iii	562	not reported	Stage III	C67.9	N0	a2dfbef5-eb0f-5704-b686-4a87d1152c22	yes	2019-08-08T16:15:48.249297-05:00	2011	0	NA	7th	Bladder, NOS	8120-03-01	27692	not reported	NA	60	177	NA	NA	3.28767	23.9395	Not Reported	848877fc-573f-5d9c-b77c-01f5768b1738	75	NA	5d9f9ef8-8dd4-5fe8-a0cd-1b01fe396852	-27692	not hispanic or latino	Alive	white	1936	male	75
low	TCGA-CU-A5W6	TCGA-CU-A5W6-01A-11D-A289-08	T4a	No	not reported	M0	released	Transitional cell carcinoma	not reported	Bladder, NOS	No	NA	NA	stage iii	NA	not reported	Stage III	C67.9	N0	e3d3288c-fd62-5f04-aee1-0e23f4bd5ce9	no	2019-08-08T16:15:48.249297-05:00	2012	0	NA	7th	Bladder, NOS	8120-03-01	25706	not reported	NA	37	175	NA	NA	2.0274	26.449	Not Reported	511f6f37-099b-55af-b9da-1b34d375b4b0	81	2012	6cc76257-654d-5505-bd39-65c43f53f900	-25706	not hispanic or latino	Dead	white	1942	male	70
low	TCGA-DK-A1A3	TCGA-DK-A1A3-01A-11D-A13W-08	T3	No	not reported	M0	released	Transitional cell carcinoma	not reported	Bladder, NOS	No	NA	NA	stage iv	77	not reported	Stage IV	C67.9	N2	42769ef9-2dd5-574f-96b8-b2608bef53c0	no	2019-08-08T16:15:48.249297-05:00	2010	0	NA	6th	Bladder, NOS	8120-03-01	22235	not reported	NA	24	183	NA	NA	1.31507	22.694	Not Reported	6ab354e1-ad80-5b9b-9fd5-573f12959d2b	76	NA	e6e94096-f9c6-5a97-a3b6-0a0e4fa1b6bf	-22235	not hispanic or latino	Dead	white	1950	male	60
low	TCGA-DK-A1A6	TCGA-DK-A1A6-01A-11D-A13W-08	T2a	No	not reported	M0	released	Transitional cell carcinoma	not reported	Bladder, NOS	No	NA	NA	stage iv	2020	not reported	Stage IV	C67.9	N1	e6152499-4c74-57ad-96f8-6f5675b3f06f	no	2019-08-08T16:15:48.249297-05:00	2008	0	NA	6th	Bladder, NOS	8120-03-01	19554	not reported	NA	60	173	NA	NA	3.28767	32.7141	Not Reported	08c677d0-87f5-500e-8280-fbdc3e062b56	97.91	NA	e4e2b277-72f5-59d5-92be-1cd2aa2ef187	-19554	not reported	Alive	white	1955	male	53
low	TCGA-DK-A1A7	TCGA-DK-A1A7-01A-11D-A13W-08	T3	No	not reported	M0	released	Transitional cell carcinoma	not reported	Bladder, NOS	No	NA	NA	stage iv	560	not reported	Stage IV	C67.9	N2	701bcb27-3916-56df-845b-aeb00d9c0d57	no	2019-08-08T16:15:48.249297-05:00	2010	0	NA	6th	Bladder, NOS	8120-03-01	24499	not reported	NA	NA	148	NA	NA	NA	21.9138	Not Reported	8bbd8ea8-d20b-5321-b3ee-ada410974d59	48	NA	38b31aff-578d-506a-98df-0dbd351a4c6c	-24499	not hispanic or latino	Alive	white	1943	female	67
low	TCGA-DK-A1AA	TCGA-DK-A1AA-01A-11D-A13W-08	T3	No	not reported	M0	released	Transitional cell carcinoma	not reported	Bladder, NOS	Not Reported	NA	NA	stage iii	578	not reported	Stage III	C67.9	N0	1b62943f-4239-5c50-8f07-d8dcdde4ad81	yes	2019-08-08T16:15:48.249297-05:00	2010	0	NA	6th	Bladder, NOS	8120-03-01	21093	not reported	NA	20	179	NA	NA	1.09589	32.552	Not Reported	95622238-4c15-5c9e-b11c-96565b4522a9	104.3	NA	9767b999-7431-5dc2-be57-c901ad86aa0a	-21093	not hispanic or latino	Alive	white	1953	male	57
low	TCGA-DK-A1AC	TCGA-DK-A1AC-01A-11D-A13W-08	T3b	No	not reported	M0	released	Transitional cell carcinoma	not reported	Bladder, NOS	Not Reported	NA	NA	stage iii	3981	not reported	Stage III	C67.9	N0	35b5b1b7-8760-55e3-8a60-56e5cc88a91c	yes	2019-08-08T16:15:48.249297-05:00	2000	0	NA	6th	Bladder, NOS	8120-03-01	26307	not reported	NA	20	167	NA	NA	1.09589	27.4302	Not Reported	c12e00ac-b56e-5c0b-9588-cee6b08165f6	76.5	NA	28b11d22-b550-5d57-8a25-a4e5c2b3badf	-26307	not reported	Alive	white	1928	male	72
low	TCGA-DK-A1AG	TCGA-DK-A1AG-01A-11D-A13W-08	T3	No	not reported	M0	released	Transitional cell carcinoma	not reported	Bladder, NOS	No	NA	NA	stage iii	475	not reported	Stage III	C67.9	N0	a22935fb-176f-5a66-8746-430a72743a7b	no	2019-08-08T16:15:48.249297-05:00	2010	0	NA	6th	Bladder, NOS	8120-03-01	24095	not reported	NA	NA	190	NA	NA	NA	26.0388	Not Reported	45012eeb-9400-5f0e-83f1-b4b9647192d2	94	NA	94c14010-621e-5c89-89a2-0a6c47ac3da1	-24095	not hispanic or latino	Alive	white	1945	male	65
low	TCGA-DK-A2I6	TCGA-DK-A2I6-01A-12D-A18F-08	T2b	No	not reported	M0	released	Transitional cell carcinoma	not reported	Trigone of bladder	Not Reported	NA	NA	stage iv	2656	not reported	Stage IV	C67.0	N1	ade4f685-7676-5f1b-be10-be5ea76f79e4	yes	2019-08-08T16:16:22.152882-05:00	2005	0	NA	6th	Trigone of bladder	8120-03-01	29789	not reported	NA	16	178	NA	NA	0.876712	27.9321	Not Reported	9355895f-8fa2-57b1-aa07-5db9ec3d354e	88.5	NA	a259e0d7-cf88-52ef-b505-df84952ad8d4	-29789	not hispanic or latino	Alive	white	1924	male	81
low	TCGA-DK-A3IK	TCGA-DK-A3IK-01A-32D-A21A-08	T3	No	not reported	M0	released	Transitional cell carcinoma	not reported	Lateral wall of bladder	No	NA	NA	stage iv	67	not reported	Stage IV	C67.2	N2	cb628374-ca8a-5a78-b5c5-ed7e7199d663	no	2019-08-08T16:16:22.152882-05:00	2011	0	NA	6th	Lateral wall of bladder	8120-03-01	32076	not reported	NA	NA	185	NA	NA	NA	26.6472	Not Reported	e5c83648-1292-5df9-87a5-deba7e398d16	91.2	NA	c3ddc56f-a243-5eeb-b723-71ce84734d47	-32076	not hispanic or latino	Dead	white	1924	male	87
low	TCGA-DK-A3X1	TCGA-DK-A3X1-01A-12D-A22Z-08	T3	No	not reported	M0	released	Transitional cell carcinoma	not reported	Dome of bladder	Not Reported	NA	NA	stage iii	2009	not reported	Stage III	C67.1	N0	e0f85963-d687-5b3c-8e05-a506208dfb7d	yes	2019-08-08T16:16:22.152882-05:00	2009	0	NA	6th	Dome of bladder	8120-03-01	28757	not reported	NA	20	NA	NA	NA	1.09589	NA	Not Reported	5c7669b4-d357-527b-80ec-32e42f36b5a9	NA	NA	6d3329a5-79ca-5792-86b4-c07aa0a0b617	-28757	not hispanic or latino	Alive	white	1931	female	78
low	TCGA-DK-A3X2	TCGA-DK-A3X2-01A-11D-A22Z-08	T3	No	not reported	M0	released	Transitional cell carcinoma	not reported	Lateral wall of bladder	Not Reported	NA	NA	stage iv	NA	not reported	Stage IV	C67.2	N2	ec71dbd6-cae9-59a7-934f-0979d5be9cc0	yes	2019-08-08T16:16:22.152882-05:00	2010	0	NA	6th	Lateral wall of bladder	8120-03-01	31160	not reported	NA	40	NA	NA	NA	2.19178	NA	Not Reported	aa09b16f-e0fa-51e8-a1d9-b732fe9180b5	NA	2011	f9268bc5-4d07-59f8-a804-2a9141176884	-31160	not hispanic or latino	Dead	white	1925	male	85
low	TCGA-DK-A6B0	TCGA-DK-A6B0-01A-11D-A31L-08	T2b	No	not reported	M0	released	Transitional cell carcinoma	not reported	Lateral wall of bladder	No	NA	NA	stage ii	2330	not reported	Stage II	C67.2	N0	1fc0499f-9f4b-5b63-aeb7-f893a147d6a4	no	2019-08-08T16:16:22.152882-05:00	2007	0	NA	6th	Lateral wall of bladder	8120-03-01	22439	not reported	NA	20	167	NA	NA	1.09589	28.3266	Not Reported	ecb905fd-351f-53c2-a86d-eaa9f15e3e4d	79	NA	00903da2-eb7e-5a9d-ba39-a884bf6039a3	-22439	not hispanic or latino	Alive	white	1946	male	61
low	TCGA-DK-A6B2	TCGA-DK-A6B2-01A-11D-A30E-08	T3	No	not reported	M0	released	Transitional cell carcinoma	not reported	Posterior wall of bladder	Not Reported	NA	NA	stage iv	477	not reported	Stage IV	C67.4	N1	bd71cb46-0359-5087-9b0a-b70159111068	yes	2019-08-08T16:16:22.152882-05:00	2012	0	NA	6th	Posterior wall of bladder	8120-03-01	25625	not reported	NA	57	177	NA	NA	3.12329	34.1537	Not Reported	2c5bc03b-fd5d-5b1c-ad99-a51e5fa9ba6f	107	NA	0c89880b-a9a0-5752-876e-725662999de4	-25625	not hispanic or latino	Alive	white	1942	male	70
low	TCGA-DK-A6B5	TCGA-DK-A6B5-01A-11D-A31L-08	T4a	No	not reported	M0	released	Transitional cell carcinoma	not reported	Anterior wall of bladder	Not Reported	NA	NA	stage iv	1542	not reported	Stage IV	C67.3	N2	4ebf2bf8-0223-5523-b08e-2fff7476bcd7	yes	2019-08-08T16:16:22.152882-05:00	2010	0	NA	6th	Anterior wall of bladder	8120-03-01	16453	not reported	NA	NA	180	NA	NA	NA	29.321	Not Reported	ab039eae-6b92-5c8a-a2da-673724fa5369	95	NA	6caf2c0b-5d00-5571-bb0f-129004b1f103	-16453	not hispanic or latino	Alive	white	1965	male	45
low	TCGA-DK-A6B6	TCGA-DK-A6B6-01A-11D-A30E-08	NA	No	not reported	MX	released	Transitional cell carcinoma	not reported	Posterior wall of bladder	No	NA	NA	stage ii	1115	not reported	Stage II	C67.4	NX	eb71c449-9958-5bed-9dcf-8dc1bc8274c2	no	2019-08-08T16:16:22.152882-05:00	2011	0	NA	6th	Posterior wall of bladder	8120-03-01	21007	not reported	T2	7	174	NA	NA	0.383562	34.0204	Not Reported	6ba2cda7-6ade-5aeb-abf4-5440404aff86	103	NA	0bf7550e-4a42-5d2f-8a8c-7aa58db423b9	-21007	not hispanic or latino	Alive	white	1954	male	57
low	TCGA-DK-AA6P	TCGA-DK-AA6P-01A-11D-A391-08	NA	No	not reported	M0	released	Transitional cell carcinoma	not reported	Lateral wall of bladder	No	NA	NA	stage ii	457	not reported	Stage II	C67.2	N0	7d95200d-f19f-583e-979f-8a785ae4cbf7	no	2019-08-08T16:16:22.152882-05:00	2013	0	NA	7th	Lateral wall of bladder	8120-03-01	26560	not reported	T2	30	158	NA	NA	1.64384	26.4381	Not Reported	3b51ced3-ec90-553b-b45c-ef4ea28a89ca	66	NA	3e689649-f368-5d9e-9c06-5009343ace58	-26560	not hispanic or latino	Alive	white	1941	female	72
low	TCGA-DK-AA6U	TCGA-DK-AA6U-01A-11D-A391-08	NA	No	not reported	M0	released	Transitional cell carcinoma	not reported	Lateral wall of bladder	No	NA	NA	stage ii	578	not reported	Stage II	C67.2	N0	cc4d4253-bc86-55ad-9f8e-70d5c673d460	no	2019-08-08T16:16:22.152882-05:00	2013	0	NA	7th	Lateral wall of bladder	8120-03-01	23611	not reported	T2	15	179	NA	NA	0.821918	29.3374	Not Reported	14f312a5-2edb-5f0a-a352-ffb8e57f9c09	94	NA	a99383f6-20ba-5ac4-b4f8-0a19c9eef0a1	-23611	not hispanic or latino	Alive	white	1949	male	64
low	TCGA-DK-AA6W	TCGA-DK-AA6W-01A-12D-A391-08	T2	No	not reported	M0	released	Transitional cell carcinoma	not reported	Lateral wall of bladder	Not Reported	NA	NA	stage ii	263	not reported	Stage II	C67.2	N0	0c900310-2cf2-58c0-ad9c-b1922f4d8efe	yes	2019-08-08T16:16:22.152882-05:00	2013	0	NA	7th	Lateral wall of bladder	8120-03-01	28853	not reported	T2	NA	180	NA	NA	NA	31.7901	Not Reported	910b925f-ac0b-5daf-979b-761b1261c640	103	NA	aaa12ce0-5e40-54ff-9cc3-f9a795f0e56e	-28853	not hispanic or latino	Dead	white	1935	male	78
low	TCGA-DK-AA6X	TCGA-DK-AA6X-01A-12D-A42E-08	NA	No	not reported	M0	released	Transitional cell carcinoma	not reported	Lateral wall of bladder	No	NA	NA	stage ii	467	not reported	Stage II	C67.2	N0	c458b944-437e-5eeb-8b24-27936dd4d431	no	2019-08-08T16:16:22.152882-05:00	2013	0	NA	7th	Lateral wall of bladder	8120-03-01	23208	not reported	T2	NA	176	NA	NA	NA	30.0232	Not Reported	e71652df-75b5-587f-8e9c-7c06befdd49a	93	NA	82e9a22d-d799-595b-987e-4281f4996b3c	-23208	not hispanic or latino	Alive	white	1950	male	63
low	TCGA-DK-AA71	TCGA-DK-AA71-01A-31D-A391-08	T2b	No	not reported	M0	released	Transitional cell carcinoma	not reported	Lateral wall of bladder	Not Reported	NA	NA	stage ii	415	not reported	Stage II	C67.2	N0	cf271197-c3ff-5439-9632-4e885a810973	yes	2019-08-08T16:16:22.152882-05:00	2013	0	NA	7th	Lateral wall of bladder	8120-03-01	25950	not reported	NA	NA	172	NA	NA	NA	22.9854	Not Reported	a9a9a63c-dbba-5240-be8b-14cecbf3e984	68	NA	bf84eedf-b7cb-51de-b84a-a133d15e7913	-25950	not hispanic or latino	Alive	white	1942	male	71
low	TCGA-DK-AA75	TCGA-DK-AA75-01A-11D-A391-08	T3	No	not reported	M0	released	Transitional cell carcinoma	not reported	Anterior wall of bladder	No	NA	NA	stage iii	NA	not reported	Stage III	C67.3	N0	13cd6aea-e2d5-50af-a433-2a9763667566	no	2019-08-08T16:16:22.152882-05:00	2013	0	NA	7th	Anterior wall of bladder	8120-03-01	30090	not reported	NA	30	177	NA	NA	1.64384	27.1314	Not Reported	778e3ea9-4642-52b4-8838-a1b34ec8da3a	85	2013	3310012c-d638-583a-9ce1-a78f2b8a3b85	-30090	not hispanic or latino	Dead	white	1931	male	82
low	TCGA-DK-AA77	TCGA-DK-AA77-01A-11D-A391-08	T2a	No	not reported	M0	released	Transitional cell carcinoma	not reported	Posterior wall of bladder	No	NA	NA	stage ii	618	not reported	Stage II	C67.4	N0	dd7c43cb-31a4-51a4-beec-c663cf4d7781	no	2019-08-08T16:16:22.152882-05:00	2013	0	NA	7th	Posterior wall of bladder	8120-03-01	22365	not reported	NA	NA	172	NA	NA	NA	27.3797	Not Reported	817f29e9-9b06-5f89-a536-a40fe14f7f55	81	NA	08fd0b40-9f77-5e9b-958a-8dea89b2c032	-22365	not hispanic or latino	Alive	white	1952	male	61
low	TCGA-E5-A2PC	TCGA-E5-A2PC-01A-11D-A202-08	T2b	No	not reported	MX	released	Transitional cell carcinoma	not reported	Lateral wall of bladder	No	NA	NA	stage iv	1326	not reported	Stage IV	C67.2	N1	0070620a-02b9-58dd-994c-56373b47f1b7	no	2019-08-08T16:16:22.152882-05:00	2008	0	NA	6th	Lateral wall of bladder	8120-03-01	22308	not reported	NA	NA	155	NA	NA	NA	27.0552	Not Reported	19b4162b-b9f6-54f6-ab28-61d6916f51a3	65	NA	ed4488b6-58af-5735-a30c-fab803cff500	-22308	not hispanic or latino	Alive	white	1947	female	61
low	TCGA-E5-A4U1	TCGA-E5-A4U1-01A-11D-A31L-08	T2b	No	not reported	M0	released	Transitional cell carcinoma	not reported	Bladder, NOS	No	NA	NA	stage ii	1181	not reported	Stage II	C67.9	N0	938e55b2-3028-51a3-b297-11df2266474a	no	2019-08-08T16:16:22.152882-05:00	2011	0	NA	7th	Bladder, NOS	8120-03-01	26305	not reported	T2	NA	172	NA	NA	NA	33.464	Not Reported	33ba5f87-8ceb-5ded-9200-25ceffaccb55	99	NA	2a63932f-c31c-51b5-8be0-0582fb0412be	-26305	not hispanic or latino	Alive	not reported	1939	male	72
low	TCGA-E7-A3X6	TCGA-E7-A3X6-01A-12D-A22Z-08	T2	No	not reported	M0	released	Transitional cell carcinoma	not reported	Lateral wall of bladder	No	NA	NA	stage ii	750	not reported	Stage II	C67.2	NX	c9b75a26-7410-5c42-8d94-ca5785d6ca11	no	2019-08-08T16:16:22.152882-05:00	2011	0	NA	7th	Lateral wall of bladder	8120-03-01	25584	not reported	NA	NA	170	NA	NA	NA	30.7959	Not Reported	e15eb5ac-9d10-560e-b46c-20a9575351ff	89	NA	1ab053a6-1101-576d-a41d-183d2881f8f9	-25584	not hispanic or latino	Dead	white	1941	male	70
low	TCGA-E7-A3Y1	TCGA-E7-A3Y1-01A-11D-A22Z-08	NA	No	not reported	M0	released	Transitional cell carcinoma	not reported	Bladder, NOS	No	NA	NA	stage ii	163	not reported	Stage II	C67.9	N0	82b8f2a8-2738-50ef-8bea-329fbc672e24	no	2019-08-08T16:16:22.152882-05:00	2012	0	NA	7th	Bladder, NOS	8120-03-01	20917	not reported	T2a	NA	172	NA	NA	NA	27.7177	Not Reported	030f924f-1dab-551c-b00c-b1be44943d71	82	NA	a081f8c5-3ca2-5387-ba22-db4bbc029d45	-20917	not hispanic or latino	Alive	white	1955	male	57
low	TCGA-E7-A4IJ	TCGA-E7-A4IJ-01A-31D-A26M-08	T2b	No	not reported	M0	released	Papillary transitional cell carcinoma	not reported	Bladder, NOS	No	NA	NA	stage ii	408	not reported	Stage II	C67.9	NX	d8cf8323-64a5-5678-b784-a860c57f4499	no	2019-08-08T16:16:22.152882-05:00	2012	0	NA	7th	Bladder, NOS	8130-03-01	20723	not reported	NA	NA	156	NA	NA	NA	18.902	Not Reported	afb193aa-4722-51ab-a87e-e008e4749306	46	NA	76eb4501-8f4a-5de1-a726-8d1536c5d479	-20723	not hispanic or latino	Dead	asian	1956	male	56
low	TCGA-E7-A4XJ	TCGA-E7-A4XJ-01A-11D-A26M-08	T2	No	not reported	M0	released	Transitional cell carcinoma	not reported	Bladder, NOS	No	NA	NA	stage ii	16	not reported	Stage II	C67.9	N0	55e54395-4257-5490-b322-d6166907e38d	no	2019-08-08T16:16:22.152882-05:00	2012	0	NA	7th	Bladder, NOS	8120-03-01	24279	not reported	T2	20	166	NA	NA	1.09589	22.1367	Not Reported	ff532c03-5ed7-5de1-bc9a-4cd75d743397	61	NA	e4a13f1e-5934-5649-a1dd-7334559f006d	-24279	not hispanic or latino	Dead	asian	1946	male	66
low	TCGA-E7-A519	TCGA-E7-A519-01A-11D-A26M-08	T2b	No	not reported	M0	released	Transitional cell carcinoma	not reported	Bladder, NOS	No	NA	NA	stage ii	508	not reported	Stage II	C67.9	NX	629b4b05-8c7a-5ccf-8790-ef371b95c330	no	2019-08-08T16:16:22.152882-05:00	2012	0	NA	7th	Bladder, NOS	8120-03-01	26427	not reported	NA	50	176	NA	NA	2.73973	25.5036	Not Reported	2f19f17a-a4f6-57f9-bb5b-8d5f2b68e312	79	NA	18348495-acfe-566b-bc04-764dfb6f5d9c	-26427	not hispanic or latino	Alive	white	1940	male	72
low	TCGA-E7-A5KE	TCGA-E7-A5KE-01A-11D-A289-08	T2a	No	not reported	M0	released	Transitional cell carcinoma	not reported	Bladder, NOS	No	NA	NA	stage ii	17	not reported	Stage II	C67.9	N0	bcd4b8d7-9d24-5e32-af99-09e667ff7536	no	2019-08-08T16:16:22.152882-05:00	2012	0	NA	7th	Bladder, NOS	8120-03-01	28714	not reported	NA	NA	160	NA	NA	NA	16.0156	Not Reported	892683a6-c6a9-5d97-9dc7-61f7573288f4	41	NA	b9877eff-afa3-5fd5-98d0-14f45f2a8aed	-28714	not hispanic or latino	Alive	asian	1934	female	78
low	TCGA-E7-A5KF	TCGA-E7-A5KF-01A-11D-A289-08	T2a	No	not reported	M0	released	Transitional cell carcinoma	not reported	Bladder, NOS	No	NA	NA	stage ii	20	not reported	Stage II	C67.9	N0	5cc196ff-ea8f-5a84-8ed5-37d9068875a3	no	2019-08-08T16:16:22.152882-05:00	2012	0	NA	7th	Bladder, NOS	8120-03-01	24528	not reported	NA	25	160	NA	NA	1.36986	22.2656	Not Reported	8fc47614-d31d-5ed4-aa77-8c4cc8bef74a	57	NA	c1cc8622-bc9c-55cf-9281-e1d80d8bcf19	-24528	not hispanic or latino	Alive	asian	1945	male	67
low	TCGA-E7-A678	TCGA-E7-A678-01A-11D-A30E-08	T3	No	not reported	M0	released	Transitional cell carcinoma	not reported	Bladder, NOS	No	NA	NA	stage iii	798	not reported	Stage III	C67.9	N0	da7de5b6-726b-5429-a97f-25f3e712d4c0	no	2019-08-08T16:16:53.725780-05:00	2012	0	NA	7th	Bladder, NOS	8120-03-01	20169	not reported	NA	25	160	NA	NA	1.36986	21.4844	Not Reported	41cd2c39-21dc-5d85-b4fe-a1dbb90aadf1	55	NA	62593d25-9ab1-5777-9673-058018ce4b5e	-20169	not hispanic or latino	Alive	asian	1957	male	55
low	TCGA-E7-A6MD	TCGA-E7-A6MD-01A-41D-A34U-08	T4a	No	not reported	M0	released	Transitional cell carcinoma	not reported	Anterior wall of bladder	No	NA	NA	stage iv	129	not reported	Stage IV	C67.3	N1	0797ba25-6ae6-5a72-b051-11589373e4af	no	2019-08-08T16:16:53.725780-05:00	2012	0	NA	7th	Anterior wall of bladder	8120-03-01	24180	not reported	T2	NA	NA	NA	NA	NA	NA	Not Reported	3ba4ddf9-88e2-5fe6-a892-ec15beea59db	NA	NA	118699eb-25a8-5246-b4f9-3bc1212985bc	-24180	not hispanic or latino	Alive	white	1946	male	66
low	TCGA-E7-A6ME	TCGA-E7-A6ME-01A-22D-A32B-08	T2b	No	not reported	M0	released	Transitional cell carcinoma	not reported	Anterior wall of bladder	No	NA	NA	stage ii	731	not reported	Stage II	C67.3	NX	136e3d62-528e-5b1c-a735-1c079aaae4eb	no	2019-08-08T16:16:53.725780-05:00	2013	0	NA	7th	Anterior wall of bladder	8120-03-01	27670	not reported	T2	15	167	NA	NA	0.821918	21.1553	Not Reported	78bade43-6963-5527-9fc2-f061761c6cc9	59	NA	8f05291f-e625-5f2d-b072-41f54ee83b44	-27670	not hispanic or latino	Alive	asian	1938	male	75
low	TCGA-E7-A7DU	TCGA-E7-A7DU-01A-11D-A32B-08	T3	No	not reported	M0	released	Transitional cell carcinoma	not reported	Trigone of bladder	Not Reported	NA	NA	stage iii	28	not reported	Stage III	C67.0	N0	1db2c719-b22c-54bb-809a-1a64f7fd1b17	yes	2019-08-08T16:16:53.725780-05:00	2013	0	NA	7th	Trigone of bladder	8120-03-01	27000	not reported	NA	NA	173	NA	NA	NA	36.7537	Not Reported	04b1cdd9-2490-5ac7-9491-73c8a9d173ae	110	NA	a7e56a23-b7a5-59dd-a049-730b9924ee75	-27000	not hispanic or latino	Alive	white	1940	male	73
low	TCGA-E7-A85H	TCGA-E7-A85H-01A-11D-A34U-08	T3	No	not reported	M0	released	Transitional cell carcinoma	not reported	Bladder, NOS	No	NA	NA	stage iii	394	not reported	Stage III	C67.9	N0	2c897d8f-acc7-5369-8f90-3b65455c3906	no	2019-08-08T16:16:53.725780-05:00	2013	0	NA	7th	Bladder, NOS	8120-03-01	23497	not reported	NA	5	168	NA	NA	0.273973	17.0068	Not Reported	a2023927-ce0d-5e29-b415-2260398fac49	48	NA	f7364f60-4e1d-569b-9e26-1cc0713a7ce0	-23497	not hispanic or latino	Alive	asian	1949	male	64
low	TCGA-E7-A8O7	TCGA-E7-A8O7-01A-11D-A364-08	T2	No	not reported	M0	released	Transitional cell carcinoma	not reported	Bladder, NOS	No	NA	NA	stage ii	466	not reported	Stage II	C67.9	N0	0d080aa9-39b9-53ff-9c69-af76f7d9e4bb	no	2019-08-08T16:16:53.725780-05:00	2013	0	NA	7th	Bladder, NOS	8120-03-01	19063	not reported	T3	NA	168	NA	NA	NA	20.5499	Not Reported	383be4e4-ac0b-5063-b404-b616020ed593	58	NA	108699b2-a5af-528e-bf4e-3a1b796328d0	-19063	not hispanic or latino	Alive	asian	1961	male	52
low	TCGA-E7-A97Q	TCGA-E7-A97Q-01A-11D-A38G-08	T4a	No	not reported	MX	released	Transitional cell carcinoma	not reported	Bladder, NOS	No	NA	NA	stage iv	82	not reported	Stage IV	C67.9	N3	56d7672f-9c69-53c8-a66c-7e0f002c0a9f	no	2019-08-08T16:16:53.725780-05:00	2013	0	NA	7th	Bladder, NOS	8120-03-01	22249	not reported	NA	20	167	NA	NA	1.09589	23.6652	Not Reported	1e1175d2-fc30-5381-a34c-3f1d06a32ba4	66	NA	f9017c5a-3112-5205-ae81-381f1ef0dbc3	-22249	not hispanic or latino	Dead	white	1953	female	60
low	TCGA-FD-A3B5	TCGA-FD-A3B5-01A-11D-A20D-08	T2b	No	not reported	MX	released	Transitional cell carcinoma	not reported	Posterior wall of bladder	No	NA	NA	stage iv	NA	not reported	Stage IV	C67.4	N1	5fe0cabc-5730-56bf-9597-b34a05036011	no	2019-08-08T16:16:53.725780-05:00	2011	0	NA	7th	Posterior wall of bladder	8120-03-01	31442	not reported	T2	25	177.8	NA	NA	1.36986	22.9559	Not Reported	d52a17af-a04d-5ca2-a27d-07276392c8ba	72.57	2011	412d2a83-ea8e-541e-b3ec-380bf6ed4bce	-31442	not hispanic or latino	Dead	black or african american	1925	male	86
low	TCGA-FD-A3NA	TCGA-FD-A3NA-01A-11D-A21A-08	T2b	No	not reported	MX	released	Transitional cell carcinoma	not reported	Posterior wall of bladder	Not Reported	NA	NA	stage ii	1845	not reported	Stage II	C67.4	N0	04b26302-055c-5613-906c-7a6feae29a93	yes	2019-08-08T16:16:53.725780-05:00	2009	0	NA	6th	Posterior wall of bladder	8120-03-01	21936	not reported	NA	45	177.8	NA	NA	2.46575	25.5403	Not Reported	220ffb3f-4966-50db-8b23-6672e2d6c87c	80.74	NA	11e853f9-e12d-577a-a176-5f7fe73f0fbb	-21936	not hispanic or latino	Alive	white	1949	male	60
low	TCGA-FD-A3SJ	TCGA-FD-A3SJ-01A-12D-A22Z-08	T2b	No	not reported	MX	released	Transitional cell carcinoma	not reported	Lateral wall of bladder	Not Reported	NA	NA	stage iv	NA	not reported	Stage IV	C67.2	N2	4c40bb6d-f81c-5117-aeaf-58e1a98bf402	yes	2019-08-08T16:16:53.725780-05:00	2010	0	NA	7th	Lateral wall of bladder	8120-03-01	21615	not reported	NA	40	178	NA	NA	2.19178	24.9337	Not Reported	431d80e3-0cca-5b2c-945f-d8209e67d5bc	79	2012	8a3fd71d-526b-57cc-9212-58fa6696b013	-21615	not hispanic or latino	Dead	white	1951	male	59
low	TCGA-FD-A43N	TCGA-FD-A43N-01A-11D-A23U-08	T3a	No	not reported	MX	released	Transitional cell carcinoma	not reported	Posterior wall of bladder	No	NA	NA	stage iii	699	not reported	Stage III	C67.4	N0	92157042-1f08-5a90-b01c-b7a9345ed7f9	no	2019-08-08T16:16:53.725780-05:00	2011	0	NA	7th	Posterior wall of bladder	8120-03-01	27833	not reported	T2	112	173	NA	NA	6.13699	35.7513	Not Reported	c4408a56-92b7-538d-bf07-73507a6bb7a6	107	NA	f438ef6e-f2e8-5007-a189-78adf54cb41d	-27833	not hispanic or latino	Alive	white	1935	male	76
low	TCGA-FD-A43P	TCGA-FD-A43P-01A-31D-A23U-08	T2a	No	not reported	MX	released	Transitional cell carcinoma	not reported	Dome of bladder	Not Reported	NA	NA	stage ii	832	not reported	Stage II	C67.1	N0	170299a1-5aaa-563c-8c8b-ee133afebf04	yes	2019-08-08T16:16:53.725780-05:00	2012	0	NA	7th	Dome of bladder	8120-03-01	27201	not reported	T1	44	178	NA	NA	2.41096	47.3425	Not Reported	3d943e6c-a299-5b80-b90b-325da6e78521	150	NA	57471cc5-f542-59bc-8f09-6b4ff40d7298	-27201	not hispanic or latino	Alive	black or african american	1938	male	74
low	TCGA-FD-A62O	TCGA-FD-A62O-01A-11D-A30E-08	T3a	No	not reported	MX	released	Transitional cell carcinoma	not reported	Trigone of bladder	No	NA	NA	stage iv	147	not reported	Stage IV	C67.0	N2	c849a9a8-048f-5517-ac79-2d0f25ad153e	no	2019-08-08T16:16:53.725780-05:00	2012	0	NA	7th	Trigone of bladder	8120-03-01	27310	not reported	NA	NA	183	NA	NA	NA	19.4094	Not Reported	71da6c89-0e90-5dab-9aeb-1c46a8434df1	65	NA	a27d77e0-128a-5118-9c99-820ac06f6726	-27310	not hispanic or latino	Dead	white	1938	male	74
low	TCGA-FD-A6TG	TCGA-FD-A6TG-01A-11D-A32B-08	T3a	No	not reported	MX	released	Transitional cell carcinoma	not reported	Lateral wall of bladder	No	NA	NA	stage iv	81	not reported	Stage IV	C67.2	N2	823101aa-82c2-5029-b013-8d883fe3669f	no	2019-08-08T16:17:35.431076-05:00	2013	0	NA	7th	Lateral wall of bladder	8120-03-01	26893	not reported	T2	10	174	NA	NA	0.547945	25.1024	Not Reported	d61ce462-6b52-5339-96bc-4ed01c27d665	76	NA	7206239f-bcd3-50f8-9f0d-d3c3e353ea73	-26893	not hispanic or latino	Dead	white	1940	male	73
low	TCGA-FJ-A3ZF	TCGA-FJ-A3ZF-01A-11D-A23M-08	NA	Yes	not reported	M0	released	Papillary transitional cell carcinoma	not reported	Bladder, NOS	Not Reported	NA	NA	stage iii	524	not reported	Stage III	C67.9	N0	c94da13a-ff3f-579c-9756-4c8e82385264	yes	2019-08-08T16:17:35.431076-05:00	2012	0	NA	7th	Bladder, NOS	8130-03-01	26825	not reported	T3b	51	189	NA	NA	2.79452	30.2343	Not Reported	fda6192d-66eb-5cd6-bfe5-a56a2529801b	108	NA	b40d392a-5de6-5697-a593-fbbc9d0005fb	-26825	not hispanic or latino	Alive	white	1939	male	73
low	TCGA-G2-A2EK	TCGA-G2-A2EK-01A-22D-A18F-08	NA	No	not reported	M0	released	Transitional cell carcinoma	not reported	Bladder, NOS	No	NA	NA	stage ii	485	not reported	Stage II	C67.9	N0	e5df742d-4934-5445-b03b-d9f2c3d08042	no	2019-08-08T16:17:35.431076-05:00	2010	0	NA	7th	Bladder, NOS	8120-03-01	20995	not reported	T2	NA	180.8	NA	NA	NA	48.7325	Not Reported	fa16a29d-a7ef-5c63-98ee-33b8fc73f6f4	159.3	NA	96180fe4-d520-5b95-b84a-496b6846b8b0	-20995	not hispanic or latino	Alive	white	1953	male	57
low	TCGA-G2-A2EL	TCGA-G2-A2EL-01A-12D-A18F-08	NA	No	not reported	M0	released	Transitional cell carcinoma	not reported	Lateral wall of bladder	No	NA	NA	stage ii	NA	not reported	Stage II	C67.2	N0	e6a68b67-2324-5bb3-a3e4-254eecb27afe	no	2019-08-08T16:17:35.431076-05:00	2009	0	NA	6th	Lateral wall of bladder	8120-03-01	28370	not reported	T2a	40	179	NA	NA	2.19178	27.7769	Not Reported	a76b3d17-abae-5ffe-9eba-b944066037fb	89	2011	79eba6a2-66da-57a8-9d6a-88c6c4a21e89	-28370	not hispanic or latino	Dead	white	1932	male	77
low	TCGA-G2-A3IE	TCGA-G2-A3IE-01A-11D-A20D-08	NA	No	not reported	MX	released	Transitional cell carcinoma	not reported	Bladder, NOS	No	NA	NA	stage ii	NA	not reported	Stage II	C67.9	NX	e7a338d1-363e-5d2b-b1de-a50da1a056b9	no	2019-08-08T16:17:35.431076-05:00	2007	0	NA	6th	Bladder, NOS	8120-03-01	18983	not reported	T2a	1.5	182	NA	NA	0.0821918	29.616	Not Reported	08ff2371-cd94-5386-b357-8ad6676b1dc7	98.1	2008	06f35601-b6f3-54ea-beff-fcb853120977	-18983	not hispanic or latino	Dead	white	1956	male	51
low	TCGA-G2-A3VY	TCGA-G2-A3VY-01A-11D-A22Z-08	NA	No	not reported	NA	released	Transitional cell carcinoma	not reported	Bladder, NOS	Not Reported	NA	NA	stage ii	536	not reported	Stage II	C67.9	NA	ad9e8a82-d2d5-5bb8-a25e-903601e29283	yes	2019-08-08T16:17:35.431076-05:00	2012	0	NA	7th	Bladder, NOS	8120-03-01	24112	not reported	T2	NA	189	NA	NA	NA	20.7161	Not Reported	a30f8851-4b2a-5565-88af-4ec9eae709db	74	NA	15c1e0ea-1077-55e6-beb9-f59501b371b2	-24112	not hispanic or latino	Alive	asian	1946	male	66
low	TCGA-G2-AA3F	TCGA-G2-AA3F-01A-12D-A42E-08	T3	No	not reported	M0	released	Transitional cell carcinoma	not reported	Bladder, NOS	No	NA	NA	stage iv	893	not reported	Stage IV	C67.9	N1	a730f3f4-0822-59c1-a0c4-4020b1342b86	no	2019-08-08T16:17:35.431076-05:00	2012	0	NA	7th	Bladder, NOS	8120-03-01	28457	not reported	T2	108	173	NA	NA	5.91781	30.4053	Not Reported	c0f700f9-54e1-58a5-8cef-5239212858b8	91	NA	3e0642d7-90e4-59be-9226-302a17eebf36	-28457	not hispanic or latino	Alive	white	1935	male	77
low	TCGA-GC-A3BM	TCGA-GC-A3BM-01A-11D-A22Z-08	T2b	No	not reported	M0	released	Transitional cell carcinoma	not reported	Dome of bladder	No	NA	NA	stage ii	88	not reported	Stage II	C67.1	N0	1c09a7b9-0a93-5a3f-84e9-8010c0e86378	no	2019-08-08T16:17:35.431076-05:00	2010	0	NA	7th	Dome of bladder	8120-03-01	25609	not reported	NA	30	175	NA	NA	1.64384	28.0816	Not Reported	778627ac-4b18-5ae3-8a94-6eb04c691278	86	NA	d856cf7f-3e38-5370-b2d3-716dc3652816	-25609	not hispanic or latino	Dead	white	1940	male	70
low	TCGA-GC-A3I6	TCGA-GC-A3I6-01A-11D-A20D-08	T3a	No	not reported	M0	released	Transitional cell carcinoma	not reported	Bladder, NOS	No	NA	NA	stage iii	68	not reported	Stage III	C67.9	N0	0a7550d5-165b-5e74-bcde-6d72098ab14c	no	2019-08-08T16:17:35.431076-05:00	2011	0	NA	7th	Bladder, NOS	8120-03-01	16504	not reported	NA	NA	172	NA	NA	NA	27.3797	Not Reported	c57d1f59-1375-551f-823a-e7de3a7bf51c	81	NA	838b36a7-3150-55ae-b848-8ebc11016b25	-16504	not hispanic or latino	Dead	white	1966	male	45
low	TCGA-GC-A3RB	TCGA-GC-A3RB-01A-12D-A21Z-08	T3b	No	not reported	M0	released	Transitional cell carcinoma	not reported	Bladder, NOS	No	NA	NA	stage iii	582	not reported	Stage III	C67.9	N0	dd9c14f3-3c34-59b9-a848-414348c9a543	no	2019-08-08T16:17:35.431076-05:00	2011	0	NA	7th	Bladder, NOS	8120-03-01	20021	not reported	T3b	40	NA	NA	NA	2.19178	NA	Not Reported	1ebc732e-1e8b-5d97-8fb4-f7ccecf4511d	NA	NA	5e946712-5e5d-590d-8ab4-eae1685ae7a5	-20021	not hispanic or latino	Alive	white	1957	male	54
low	TCGA-GC-A3RD	TCGA-GC-A3RD-01A-12D-A22Z-08	T3a	No	not reported	M0	released	Transitional cell carcinoma	not reported	Trigone of bladder	No	NA	NA	stage iii	428	not reported	Stage III	C67.0	N0	ed523288-ac9e-552b-85bb-ee7a9aee7514	no	2019-08-08T16:17:35.431076-05:00	2011	0	NA	7th	Trigone of bladder	8120-03-01	30529	not reported	NA	NA	157	NA	NA	NA	28.8044	Not Reported	c40bb7c4-9bbc-56d4-b9c7-ebbd3a5815f6	71	NA	ba1f7b1a-988a-5f82-acf3-5e994b6163b4	-30529	not hispanic or latino	Alive	white	1928	female	83
low	TCGA-GC-A3WC	TCGA-GC-A3WC-01A-31D-A22Z-08	T3	No	not reported	MX	released	Transitional cell carcinoma	not reported	Bladder, NOS	Not Reported	NA	NA	stage iii	540	not reported	Stage III	C67.9	N0	21228792-dd85-5b8a-bf32-a2eae772f41a	yes	2019-08-08T16:17:35.431076-05:00	2011	0	NA	7th	Bladder, NOS	8120-03-01	29295	not reported	NA	14	152	NA	NA	0.767123	26.8352	Not Reported	9b282bb5-c687-54e6-9fdf-f7866ac864ef	62	NA	7733ebc9-dd99-548b-af51-0b802858bec9	-29295	not hispanic or latino	Alive	white	1931	female	80
low	TCGA-GC-A4ZW	TCGA-GC-A4ZW-01A-11D-A26M-08	T3a	No	not reported	M0	released	Transitional cell carcinoma	not reported	Bladder, NOS	No	NA	NA	stage iii	15	not reported	Stage III	C67.9	N0	15fd4483-b9fa-5efb-9050-a33cfd9dd2da	no	2019-08-08T16:17:35.431076-05:00	2012	0	NA	7th	Bladder, NOS	8120-03-01	25964	not reported	T3	NA	183	NA	NA	NA	26.5759	Not Reported	791d3084-7d42-552e-8029-933ed71054c0	89	NA	02187b46-c624-58d5-95a6-544d9b6037bc	-25964	not hispanic or latino	Alive	white	1941	male	71
low	TCGA-GC-A6I3	TCGA-GC-A6I3-01A-11D-A31L-08	T3a	No	not reported	MX	released	Transitional cell carcinoma	not reported	Bladder, NOS	No	NA	NA	stage iv	0	not reported	Stage IV	C67.9	N1	100ac192-0981-58ec-8734-b54512416b2e	no	2019-08-08T16:17:35.431076-05:00	2013	0	NA	7th	Bladder, NOS	8120-03-01	32872	not reported	T3a	NA	139	NA	NA	NA	68.3195	Not Reported	28b02413-7097-5366-802a-877aafce69f5	132	NA	e20a5b08-8b7e-50a7-8773-274a85b7a2c8	-32872	not hispanic or latino	Alive	black or african american	1923	female	90
low	TCGA-GD-A3OP	TCGA-GD-A3OP-01A-21D-A21Z-08	T4a	No	not reported	MX	released	Transitional cell carcinoma	not reported	Bladder, NOS	No	NA	NA	stage iv	64	not reported	Stage IV	C67.9	N2	eb33f4c4-5a01-5da3-a735-b6fa9b706657	no	2019-08-08T16:17:35.431076-05:00	2011	0	NA	7th	Bladder, NOS	8120-03-01	30956	not reported	NA	NA	NA	NA	NA	NA	NA	Not Reported	897e56dc-1f09-5203-a594-c79340889c62	NA	NA	5f4725ee-f7e9-5c1f-92a7-cadf8407ab33	-30956	not hispanic or latino	Alive	white	1927	female	84
low	TCGA-GD-A76B	TCGA-GD-A76B-01A-11D-A32B-08	T2b	No	not reported	MX	released	Transitional cell carcinoma	not reported	Bladder, NOS	No	NA	NA	stage ii	224	not reported	Stage II	C67.9	N0	c1ac30a6-8fef-56ad-959d-9b3a4da010f9	no	2019-08-08T16:17:35.431076-05:00	2013	0	NA	7th	Bladder, NOS	8120-03-01	31571	not reported	T2a	NA	165	NA	NA	NA	26.079	Not Reported	cb85f60c-8263-5266-9b9d-8eb7897322be	71	NA	844e1fd8-4a48-5a59-b962-e1570bb57b76	-31571	not hispanic or latino	Dead	white	1927	female	86
low	TCGA-GU-A42P	TCGA-GU-A42P-01A-11D-A23U-08	T3a	No	not reported	M0	released	Transitional cell carcinoma	not reported	Bladder, NOS	No	NA	NA	stage iv	195	not reported	Stage IV	C67.9	N1	214dd7fe-05b5-5d8a-9eef-ae869d75aae7	no	2019-08-08T16:18:08.484365-05:00	2012	0	NA	7th	Bladder, NOS	8120-03-01	26546	not reported	NA	38	183	NA	NA	2.08219	23.8884	Not Reported	895721e0-4902-5ebb-b0ce-165866de33fd	80	NA	883e9711-cb3d-5ed0-a5d1-5e3cf2305694	-26546	not hispanic or latino	Dead	white	1940	male	72
low	TCGA-GU-A763	TCGA-GU-A763-01A-11D-A32B-08	T4	No	not reported	M0	released	Transitional cell carcinoma	not reported	Lateral wall of bladder	Not Reported	NA	NA	stage iii	997	not reported	Stage III	C67.2	N0	18044ef1-3498-50b1-8fb7-59f484ccb517	yes	2019-08-08T16:18:08.484365-05:00	2012	0	NA	7th	Lateral wall of bladder	8120-03-01	26527	not reported	NA	45	172	NA	NA	2.46575	24.6755	Not Reported	607fc1bd-72c2-542a-b9d3-fd72d84a914c	73	NA	3a794864-8fec-5814-b491-d94ab1e2f172	-26527	not hispanic or latino	Alive	white	1940	male	72
low	TCGA-GU-A767	TCGA-GU-A767-01A-11D-A32B-08	T3b	No	not reported	MX	released	Transitional cell carcinoma	not reported	Bladder, NOS	No	NA	NA	stage iv	NA	not reported	Stage IV	C67.9	N2	df6c8cd5-0dd2-51a1-aaa3-8f0a5fdae6bb	no	2019-08-08T16:18:08.484365-05:00	2012	0	NA	7th	Bladder, NOS	8120-03-01	29739	not reported	NA	NA	185	NA	NA	NA	22.7904	Not Reported	1548e17d-90e0-5113-9f8e-4223d23eb1f7	78	2012	2074f406-4fef-5017-b5e2-543075a3dc24	-29739	not hispanic or latino	Dead	white	1931	male	81
low	TCGA-GU-AATP	TCGA-GU-AATP-01A-11D-A391-08	T2	No	not reported	MX	released	Transitional cell carcinoma	not reported	Lateral wall of bladder	Not Reported	NA	NA	stage iv	1003	not reported	Stage IV	C67.2	N2	e4a9cde6-7172-5e93-a3b0-bb1eb50875bd	yes	2019-08-08T16:18:08.484365-05:00	2012	0	NA	7th	Lateral wall of bladder	8120-03-01	27049	not reported	T1	14	185	NA	NA	0.767123	34.4777	Not Reported	d736c4cb-52f2-558d-896c-d2db7f5d0ced	118	NA	35c3e0a7-8086-5e9c-a0ec-98622b7c9ec6	-27049	not hispanic or latino	Alive	white	1938	male	74
low	TCGA-GV-A3JW	TCGA-GV-A3JW-01A-11D-A20D-08	T2	No	not reported	MX	released	Transitional cell carcinoma	not reported	Bladder, NOS	No	NA	NA	stage ii	649	not reported	Stage II	C67.9	NX	f42346cc-3ce2-5820-9527-770cdc9a28cb	no	2019-08-08T16:18:08.484365-05:00	2011	0	NA	7th	Bladder, NOS	8120-03-01	27091	not reported	T2	NA	173	NA	NA	NA	29.4029	Not Reported	31c496cd-84ac-58b9-aed0-2bc7cc1e6332	88	NA	4da11258-f734-52de-9cda-d3ce26e487a8	-27091	not hispanic or latino	Alive	white	1937	male	74
low	TCGA-GV-A3QF	TCGA-GV-A3QF-01A-31D-A22Z-08	T3b	No	not reported	MX	released	Transitional cell carcinoma	not reported	Anterior wall of bladder	No	NA	NA	stage iv	232	not reported	Stage IV	C67.3	N2	425dd7e0-ab2b-59db-91dd-3051d98ddee2	no	2019-08-08T16:18:08.484365-05:00	2011	0	NA	7th	Anterior wall of bladder	8120-03-01	28890	not reported	NA	60	177	NA	NA	3.28767	23.6203	Not Reported	ccf07cc8-f629-5942-8763-7688d2df2e48	74	NA	6c4f8522-4f99-50f6-865d-b40cbcc3d666	-28890	not hispanic or latino	Dead	white	1932	male	79
low	TCGA-GV-A3QH	TCGA-GV-A3QH-01A-11D-A21Z-08	NA	No	not reported	MX	released	Transitional cell carcinoma	not reported	Trigone of bladder	No	NA	NA	stage ii	237	not reported	Stage II	C67.0	NX	f5a51efc-7307-533f-8372-f73877dc03b4	no	2019-08-08T16:18:08.484365-05:00	2011	0	NA	7th	Trigone of bladder	8120-03-01	24681	not reported	T2	10	184	NA	NA	0.547945	26.8785	Not Reported	45897ded-c97f-5410-b9bb-b7d96a630325	91	NA	cd5b6748-953d-529a-9f91-63b531b033db	-24681	not hispanic or latino	Dead	white	1944	male	67
low	TCGA-GV-A3QK	TCGA-GV-A3QK-01B-11D-A23M-08	T4a	No	not reported	M0	released	Transitional cell carcinoma	not reported	Bladder, NOS	Not Reported	NA	NA	stage iv	832	not reported	Stage IV	C67.9	N2	12e2402b-379b-516f-8ac9-dbb33959d547	yes	2019-08-08T16:18:08.484365-05:00	2012	0	NA	7th	Bladder, NOS	8120-03-01	20802	not reported	NA	45	161	NA	NA	2.46575	32.0204	Not Reported	449e6b8e-0e5b-51f4-99dd-97478d630b77	83	NA	5b16aa06-3694-54b5-ba9d-b006e2b0fa86	-20802	not hispanic or latino	Alive	white	1956	female	56
low	TCGA-GV-A40G	TCGA-GV-A40G-01A-11D-A23M-08	T2a	No	not reported	MX	released	Transitional cell carcinoma	not reported	Bladder, NOS	Not Reported	NA	NA	stage ii	580	not reported	Stage II	C67.9	N0	9462cd0e-5e22-5e62-8178-6d9de4e39b38	yes	2019-08-08T16:18:08.484365-05:00	2012	0	NA	7th	Bladder, NOS	8120-03-01	28204	not reported	NA	30	180	NA	NA	1.64384	25.3086	Not Reported	4a8751b2-57d9-585b-9c4a-6dcc682da85f	82	NA	4d27995f-e82e-515c-a4e4-b8bae7cdf96c	-28204	not hispanic or latino	Alive	white	1935	male	77
low	TCGA-GV-A6ZA	TCGA-GV-A6ZA-01A-12D-A339-08	T2b	No	not reported	MX	released	Papillary transitional cell carcinoma	not reported	Bladder, NOS	No	NA	NA	stage ii	691	not reported	Stage II	C67.9	N0	647cf9c1-c15e-5033-8763-a5f01227f2df	no	2019-08-08T16:18:08.484365-05:00	2012	0	NA	7th	Bladder, NOS	8130-03-01	19871	not reported	NA	NA	184	NA	NA	NA	25.9924	Not Reported	6195e8d9-cab8-59da-b104-d1c38cc614e7	88	NA	e18d4ad4-c658-5e0d-a499-acad2b7c0649	-19871	not hispanic or latino	Alive	white	1958	male	54
low	TCGA-H4-A2HO	TCGA-H4-A2HO-01A-11D-A17V-08	T4a	No	not reported	MX	released	Papillary transitional cell carcinoma	not reported	Bladder, NOS	No	NA	NA	stage iii	46	not reported	Stage III	C67.9	N0	0965a1a9-ee61-5a5a-9609-babdbe174da5	no	2019-08-08T16:18:08.484365-05:00	2010	0	NA	7th	Bladder, NOS	8130-03-01	19630	not reported	NA	30	177	NA	NA	1.64384	22.0243	Not Reported	afafe261-e374-55d2-af31-537814b998db	69	NA	da9ac88a-aa70-5e4a-a9da-31458750a037	-19630	not hispanic or latino	Alive	white	1957	male	53
low	TCGA-H4-A2HQ	TCGA-H4-A2HQ-01A-11D-A17V-08	NA	No	not reported	M1	released	Transitional cell carcinoma	not reported	Bladder, NOS	No	NA	NA	stage iv	590	not reported	Stage IV	C67.9	NX	d2141291-3a61-5ce6-bff5-0f503c784b75	no	2019-08-08T16:18:08.484365-05:00	2010	0	NA	7th	Bladder, NOS	8120-03-01	23538	not reported	T2b	7	166	NA	NA	0.383562	22.8625	Not Reported	29cf8fed-de68-5d1c-9f9b-3c67cf31dcba	63	NA	3569a0d2-bdd0-5937-b5c7-f5f7762d87ff	-23538	not hispanic or latino	Alive	black or african american	1946	female	64
low	TCGA-K4-A3WU	TCGA-K4-A3WU-01B-11D-A23M-08	T4a	No	not reported	MX	released	Transitional cell carcinoma	not reported	Bladder, NOS	No	NA	NA	stage iii	105	not reported	Stage III	C67.9	N0	926a6122-6d5c-58c2-ac94-835a49f389b5	no	2019-08-08T16:18:08.484365-05:00	2012	0	NA	7th	Bladder, NOS	8120-03-01	32134	not reported	TX	NA	175	NA	NA	NA	23.1837	Not Reported	a4fb0f63-f85a-5cf7-aed2-75d6ca3946d1	71	NA	4d944686-8bdf-52f6-91de-c31451c97041	-32134	not hispanic or latino	Alive	white	1925	male	87
low	TCGA-K4-A4AC	TCGA-K4-A4AC-01A-21D-A26M-08	T2b	No	not reported	MX	released	Transitional cell carcinoma	not reported	Bladder, NOS	No	NA	NA	stage ii	197	not reported	Stage II	C67.9	N0	6dca2b4c-4665-563d-af5f-397cdeaab47f	no	2019-08-08T16:18:08.484365-05:00	2012	0	NA	7th	Bladder, NOS	8120-03-01	30655	not reported	NA	NA	NA	NA	NA	NA	NA	Not Reported	0eb06d06-d3c8-5e8d-bb6f-e8c6568b811e	NA	NA	280243bb-2818-58b6-afef-f705998931bd	-30655	not hispanic or latino	Dead	white	1929	male	83
low	TCGA-K4-A6MB	TCGA-K4-A6MB-01A-11D-A31L-08	T3b	No	not reported	MX	released	Transitional cell carcinoma	not reported	Trigone of bladder	No	NA	NA	stage iv	469	not reported	Stage IV	C67.0	N1	1ae7ee4d-d736-51a6-b4bc-186ed8f1f578	no	2019-08-08T16:18:08.484365-05:00	2013	0	NA	7th	Trigone of bladder	8120-03-01	23664	not reported	T3	NA	178	NA	NA	NA	27.7743	Not Reported	ea222510-3854-5fb9-b5cd-289c179417ef	88	NA	1050f12f-82c4-57b9-9ba1-d128f0a1f67d	-23664	not hispanic or latino	Alive	white	1949	male	64
low	TCGA-KQ-A41O	TCGA-KQ-A41O-01A-12D-A34U-08	T3	No	not reported	M0	released	Transitional cell carcinoma	not reported	Bladder, NOS	Not Reported	NA	NA	stage iv	1538	not reported	Stage IV	C67.9	N1	a4e059f2-d702-51a5-8f0c-cba5a3877af8	yes	2019-08-08T16:18:08.484365-05:00	2011	0	NA	7th	Bladder, NOS	8120-03-01	30774	not reported	TX	NA	163	NA	NA	NA	18.8189	Not Reported	de0b8443-7670-5591-8403-85e3df858625	50	NA	0b7f6f57-1477-5390-9c88-7c4834dd30ba	-30774	not reported	Alive	not reported	1927	male	84
low	TCGA-KQ-A41P	TCGA-KQ-A41P-01A-12D-A339-08	T3b	No	not reported	M1	released	Transitional cell carcinoma	not reported	Trigone of bladder	No	NA	NA	stage iv	1094	not reported	Stage IV	C67.0	N3	33d3abee-d2a4-5594-9817-1d0235c162d2	no	2019-08-08T16:18:08.484365-05:00	2011	0	NA	7th	Trigone of bladder	8120-03-01	27816	not reported	NA	NA	163	NA	NA	NA	24.0882	Not Reported	1298252c-2e45-5357-882a-cdf08592c576	64	NA	635808a2-68f7-5d74-be37-c620ff3cfc54	-27816	not hispanic or latino	Alive	white	1935	male	76
low	TCGA-KQ-A41Q	TCGA-KQ-A41Q-01A-11D-A339-08	T3b	No	not reported	MX	released	Transitional cell carcinoma	not reported	Anterior wall of bladder	Not Reported	NA	NA	stage iii	361	not reported	Stage III	C67.3	N0	9cb7ded4-5df6-5cc7-995a-2633168df35b	yes	2019-08-08T16:18:08.484365-05:00	2009	0	NA	7th	Anterior wall of bladder	8120-03-01	32511	not reported	NA	NA	168	NA	NA	NA	24.093	Not Reported	88b86090-e745-5703-89a4-e643f919ec5a	68	NA	0bd274d9-9db0-5b42-9d82-e915c79aa82b	-32511	not hispanic or latino	Alive	white	1920	male	89
low	TCGA-KQ-A41R	TCGA-KQ-A41R-01A-21D-A34U-08	T2	No	not reported	MX	released	Transitional cell carcinoma	not reported	Bladder, NOS	No	NA	NA	stage ii	1350	not reported	Stage II	C67.9	N0	2256719d-ca57-5db0-8334-8382f7cffa1a	no	2019-08-08T16:18:08.484365-05:00	2011	0	NA	7th	Bladder, NOS	8120-03-01	29351	not reported	NA	20	NA	NA	NA	1.09589	NA	Not Reported	d932e6fc-5005-5738-a3a0-270e2da7edc8	NA	NA	c4bc83bb-8713-5115-9a6d-3c2203ce9521	-29351	not hispanic or latino	Alive	white	1931	female	80
low	TCGA-LT-A5Z6	TCGA-LT-A5Z6-01A-11D-A289-08	NA	No	not reported	MX	released	Transitional cell carcinoma	not reported	Bladder, NOS	No	NA	NA	stage ii	474	not reported	Stage II	C67.9	NX	de2ca3a5-c008-5a29-974a-beb6c45098be	no	2019-08-08T16:18:08.484365-05:00	2013	0	NA	7th	Bladder, NOS	8120-03-01	20746	not reported	T2	NA	183	NA	NA	NA	25.6801	Not Reported	c82fc363-1bf4-5d6b-b1cc-f0ae73bd9d94	86	NA	3cf8c25b-f0a9-58d5-bf88-8bd7b37621f6	-20746	not hispanic or latino	Alive	white	1957	male	56
low	TCGA-LT-A8JT	TCGA-LT-A8JT-01A-11D-A364-08	T2a	No	not reported	M0	released	Papillary transitional cell carcinoma	not reported	Bladder, NOS	No	NA	NA	stage ii	641	not reported	Stage II	C67.9	N0	5d17cbdd-6988-5f19-af74-8b1fb8f6735c	no	2019-08-08T16:18:40.614160-05:00	2013	0	NA	7th	Bladder, NOS	8130-03-01	25498	not reported	T2	75	180	NA	NA	4.10959	21.2963	Not Reported	48aa4af8-b5fd-5ceb-b4e0-79f4694a7691	69	NA	c43d7ebb-2e9c-518e-96d2-fd8a73cfdc26	-25498	not hispanic or latino	Alive	white	1944	female	69
low	TCGA-MV-A51V	TCGA-MV-A51V-01A-11D-A26M-08	T3a	No	not reported	M0	released	Papillary transitional cell carcinoma	not reported	Bladder, NOS	No	NA	NA	stage iii	410	not reported	Stage III	C67.9	N0	23a16e81-e83d-57e1-be22-9bc7b1e5297b	no	2019-08-08T16:18:40.614160-05:00	2012	0	NA	7th	Bladder, NOS	8130-03-01	27430	not reported	NA	NA	NA	NA	NA	NA	NA	Not Reported	6a37d95a-4864-5aa0-8291-4bfc0ea4f7d5	120	NA	bba17237-2a18-50cb-9d6b-2104ddc96bd2	-27430	not hispanic or latino	Alive	white	1937	male	75
low	TCGA-R3-A69X	TCGA-R3-A69X-01A-22D-A30E-08	T3a	No	not reported	M0	released	Transitional cell carcinoma	not reported	Lateral wall of bladder	No	NA	NA	stage iii	433	not reported	Stage III	C67.2	N0	d83ca5c2-aa3d-5914-985e-e409c53ab8ce	no	2019-08-08T16:18:40.614160-05:00	2012	0	NA	7th	Lateral wall of bladder	8120-03-01	25576	not reported	T3a	48	190	NA	NA	2.63014	14.9584	Not Reported	c0cd6665-b66c-532e-8926-8edbd1afc55c	54	NA	49339f4a-21f8-5195-80b0-242b2af1aa6e	-25576	not hispanic or latino	Alive	white	1942	male	70
low	TCGA-S5-AA26	TCGA-S5-AA26-01A-11D-A38G-08	T3a	No	not reported	MX	released	Papillary transitional cell carcinoma	not reported	Bladder, NOS	No	NA	NA	stage iii	503	not reported	Stage III	C67.9	N0	08b1e24f-785d-5a15-81fd-f168eb7dea31	no	2019-08-08T16:18:40.614160-05:00	2013	0	NA	7th	Bladder, NOS	8130-03-01	16972	not reported	NA	NA	167	NA	NA	NA	27.2509	Not Reported	48ff4e77-5cf6-510a-b041-0d86045369c5	76	NA	e4cfa050-8add-5f6c-8078-7ff501b80803	-16972	not hispanic or latino	Alive	black or african american	1967	male	46
low	TCGA-SY-A9G0	TCGA-SY-A9G0-01A-12D-A38G-08	T4	No	not reported	M0	released	Transitional cell carcinoma	not reported	Posterior wall of bladder	Not Reported	NA	NA	stage iv	378	not reported	Stage IV	C67.4	N1	e66e857c-8b5e-5e0e-8546-f0b83a975b3c	yes	2019-08-08T16:18:40.614160-05:00	2011	0	NA	7th	Posterior wall of bladder	8120-03-01	30205	not reported	T4	9.75	170	NA	NA	0.534247	28.3737	Not Reported	dfd0b9ac-ac94-5963-b5dc-8a0b501e1c17	82	NA	2825a3ba-114c-555d-84bc-ba070d919e79	-30205	not hispanic or latino	Dead	white	1929	male	82
low	TCGA-UY-A78K	TCGA-UY-A78K-01A-11D-A339-08	NA	No	not reported	MX	released	Papillary transitional cell carcinoma	not reported	Bladder, NOS	No	NA	NA	stage iv	NA	not reported	Stage IV	C67.9	N2	c9cd61f9-d42f-5421-b426-7691935a5890	no	2019-08-08T16:18:40.614160-05:00	NA	0	NA	6th	Bladder, NOS	8130-03-01	22020	not reported	T2	NA	NA	NA	NA	NA	NA	Not Reported	4da7cbb9-3f76-5b8a-9943-5dac74eb9053	65	NA	298ae07c-aac4-55db-8b9d-130a47fc7b44	-22020	not hispanic or latino	Dead	white	NA	male	60
low	TCGA-UY-A78M	TCGA-UY-A78M-01A-21D-A34U-08	T2	No	not reported	MX	released	Transitional cell carcinoma	not reported	Bladder, NOS	No	NA	NA	stage iv	NA	not reported	Stage IV	C67.9	N2	e4e0f67d-af94-5e69-aee2-41d7b8f06ec6	no	2019-08-08T16:18:40.614160-05:00	NA	0	NA	6th	Bladder, NOS	8120-03-01	29706	not reported	NA	NA	153	NA	NA	NA	23.4952	Not Reported	5e19180a-3d8a-5b9f-ba1f-7edbf73196b4	55	NA	2a8efaf3-e8db-54ca-b80f-7ef7dedf5739	-29706	not hispanic or latino	Dead	asian	NA	female	81
low	TCGA-UY-A78N	TCGA-UY-A78N-01A-12D-A339-08	T2	No	not reported	MX	released	Transitional cell carcinoma	not reported	Bladder, NOS	Not Reported	NA	NA	stage iv	NA	not reported	Stage IV	C67.9	N1	87275041-4619-59a8-8499-03b2032acaab	yes	2019-08-08T16:18:40.614160-05:00	NA	0	NA	6th	Bladder, NOS	8120-03-01	29132	not reported	NA	25	173	NA	NA	1.36986	25.0593	Not Reported	5a8f1395-bf15-52fa-a195-46f7ce038c56	75	NA	db43bbe4-50c1-551d-a52a-fa8620c0f2fd	-29132	not hispanic or latino	Dead	white	NA	male	80
low	TCGA-UY-A78O	TCGA-UY-A78O-01A-12D-A339-08	T2	No	not reported	MX	released	Transitional cell carcinoma	not reported	Bladder, NOS	No	NA	NA	stage ii	2312	not reported	Stage II	C67.9	N0	7e7ced3f-01ef-51a4-9cd7-21561d0d66b3	no	2019-08-08T16:18:40.614160-05:00	NA	0	NA	6th	Bladder, NOS	8120-03-01	27234	not reported	NA	NA	161	NA	NA	NA	46.2945	Not Reported	83c65e84-b1d5-542f-9a2b-c7f52d93c962	120	NA	8f4fc737-af3a-5cec-9454-73ec65af1565	-27234	not hispanic or latino	Alive	white	NA	female	75
low	TCGA-UY-A8OD	TCGA-UY-A8OD-01A-11D-A364-08	T2b	No	not reported	MX	released	Transitional cell carcinoma	not reported	Bladder, NOS	No	NA	NA	stage ii	3432	not reported	Stage II	C67.9	N0	c8ee59df-dc15-52b5-8c51-2426d73c1152	no	2019-08-08T16:18:40.614160-05:00	NA	0	NA	6th	Bladder, NOS	8120-03-01	24588	not reported	NA	NA	NA	NA	NA	NA	NA	Not Reported	30fb9dda-2f13-5515-a639-dd32f446e1eb	NA	NA	d756c3a5-181d-57ca-bb17-c83a2e0f85c3	-24588	not hispanic or latino	Alive	black or african american	NA	female	68
low	TCGA-UY-A9PD	TCGA-UY-A9PD-01A-11D-A38G-08	T3a	No	not reported	MX	released	Transitional cell carcinoma	not reported	Anterior wall of bladder	No	NA	NA	stage iii	542	not reported	Stage III	C67.3	N0	fcc234ed-eb67-56a9-81c5-52237a779c56	no	2019-08-08T16:18:40.614160-05:00	NA	0	NA	7th	Anterior wall of bladder	8120-03-01	29565	not reported	NA	NA	173	NA	NA	NA	22.7204	Not Reported	864b4549-98a8-57e3-b0a1-0388649d3f42	68	NA	46b421a7-a441-53b9-91e3-fdf1fbdee391	-29565	not hispanic or latino	Alive	white	NA	male	80
low	TCGA-UY-A9PE	TCGA-UY-A9PE-01A-11D-A38G-08	T2b	No	not reported	MX	released	Transitional cell carcinoma	not reported	Bladder, NOS	No	NA	NA	stage iv	189	not reported	Stage IV	C67.9	N2	f33ca6de-84b1-5cc3-a76b-da036109740e	no	2019-08-08T16:18:40.614160-05:00	NA	0	NA	7th	Bladder, NOS	8120-03-01	31755	not reported	NA	45	168	NA	NA	2.46575	29.7619	Not Reported	1b305815-8c92-5b76-b316-5b426ba0dc67	84	NA	4df5b890-cd1f-5ef5-a15d-77274c416cc6	-31755	not hispanic or latino	Alive	white	NA	male	86
low	TCGA-UY-A9PF	TCGA-UY-A9PF-01A-11D-A38G-08	T3a	No	not reported	MX	released	Papillary transitional cell carcinoma	not reported	Lateral wall of bladder	No	NA	NA	stage iv	117	not reported	Stage IV	C67.2	N2	802d8019-c4b5-5649-b94c-47d9ef9bded0	no	2019-08-08T16:18:40.614160-05:00	NA	0	NA	7th	Lateral wall of bladder	8130-03-01	28470	not reported	NA	5	185	NA	NA	0.273973	31.8481	Not Reported	862a8c57-d4a5-52aa-b5e0-76b6cabd0dae	109	NA	1ef0b966-2cac-5566-bd8f-437d33466787	-28470	not hispanic or latino	Alive	white	NA	male	77
low	TCGA-XF-A8HC	TCGA-XF-A8HC-01A-11D-A364-08	T3a	No	not reported	MX	released	Papillary transitional cell carcinoma	not reported	Bladder, NOS	No	NA	NA	stage iv	NA	not reported	Stage IV	C67.9	N2	b500cdf9-89f4-59bd-856d-2c1f011e34e2	no	2019-08-08T16:18:40.614160-05:00	2005	0	NA	6th	Bladder, NOS	8130-03-01	28996	not reported	NA	NA	158	NA	NA	NA	24.8358	Not Reported	73e2bb18-2911-59e1-88df-f2413b4c05c2	62	2005	07994a93-1031-510f-8e64-165ea28acfbc	-28996	not hispanic or latino	Dead	asian	1926	male	79
low	TCGA-XF-A8HF	TCGA-XF-A8HF-01A-11D-A364-08	T3a	No	not reported	M0	released	Transitional cell carcinoma	not reported	Bladder, NOS	No	NA	NA	stage iii	1709	not reported	Stage III	C67.9	N0	a9a006b5-9e16-5f76-945d-d7775aa3d3fc	no	2019-08-08T16:18:40.614160-05:00	2004	0	NA	6th	Bladder, NOS	8120-03-01	29288	not reported	NA	1	183	NA	NA	0.0547945	24.7843	Not Reported	1293da20-ac34-5816-8a8f-61b2752e888d	83	NA	793a7138-3932-5290-a615-1551ebe45dde	-29288	not hispanic or latino	Dead	white	1924	male	80
low	TCGA-XF-A8HG	TCGA-XF-A8HG-01A-11D-A364-08	T3b	No	not reported	MX	released	Transitional cell carcinoma	not reported	Bladder, NOS	No	NA	NA	stage iii	NA	not reported	Stage III	C67.9	N0	4160af98-da31-5b9e-b4c2-3a8003d1d5d7	no	2019-08-08T16:18:40.614160-05:00	2005	0	NA	6th	Bladder, NOS	8120-03-01	25421	not reported	T2	8	194	NA	NA	0.438356	28.6959	Not Reported	f0713dda-20ab-551a-8c71-c326d347a2c4	108	2006	32d1db26-b70b-531d-b036-5d4ff021b63c	-25421	not hispanic or latino	Dead	white	1936	male	69
low	TCGA-XF-A8HH	TCGA-XF-A8HH-01A-11D-A38G-08	T3b	No	not reported	M0	released	Transitional cell carcinoma	not reported	Bladder, NOS	No	NA	NA	stage iv	NA	not reported	Stage IV	C67.9	N2	277e011e-a53f-56e2-82e6-c414a2698369	no	2019-08-08T16:18:40.614160-05:00	2004	0	NA	6th	Bladder, NOS	8120-03-01	22393	not reported	NA	NA	163	NA	NA	NA	27.0993	Not Reported	fc4a2b3e-d819-5564-8b3f-59deb0edae8d	72	2004	37ee4692-669e-51d9-8d81-be106ccc119f	-22393	not hispanic or latino	Dead	white	1943	female	61
low	TCGA-XF-A8HI	TCGA-XF-A8HI-01A-11D-A38G-08	T2b	No	not reported	MX	released	Papillary transitional cell carcinoma	not reported	Bladder, NOS	No	NA	NA	stage iv	NA	not reported	Stage IV	C67.9	N2	7e731e8c-247d-51f2-aab7-b29760cbb170	no	2019-08-08T16:18:40.614160-05:00	2005	0	NA	6th	Bladder, NOS	8130-03-01	21059	not reported	NA	NA	168	NA	NA	NA	32.5964	Not Reported	9c8b77a5-7e7f-54dc-a1b1-130263a09bde	92	2006	83ec023b-fe3d-508b-ab91-2109ff74910e	-21059	not hispanic or latino	Dead	white	1948	female	57
low	TCGA-XF-A9SP	TCGA-XF-A9SP-01A-11D-A391-08	T3b	No	not reported	MX	released	Transitional cell carcinoma	not reported	Bladder, NOS	Not Reported	NA	NA	stage iii	NA	not reported	Stage III	C67.9	N0	d5f2fe53-9f10-5540-8682-cab39679e447	yes	2019-08-08T16:18:40.614160-05:00	2004	0	NA	6th	Bladder, NOS	8120-03-01	21776	not reported	NA	66	189	NA	NA	3.61644	24.0755	Not Reported	b0ea0b9b-1694-538f-89fe-508b93ef123e	86	2005	5c9b4031-a37d-5230-870d-9cbf11d992b5	-21776	not hispanic or latino	Dead	white	1945	male	59
low	TCGA-XF-A9SZ	TCGA-XF-A9SZ-01A-11D-A391-08	T3b	No	not reported	MX	released	Transitional cell carcinoma	not reported	Bladder, NOS	No	NA	NA	stage iv	NA	not reported	Stage IV	C67.9	N2	6b1b12ca-60a9-5b1b-813a-708b985fa0a6	no	2019-08-08T16:18:40.614160-05:00	2007	0	NA	5th	Bladder, NOS	8120-03-01	29100	not reported	NA	30	170	NA	NA	1.64384	26.6436	Not Reported	342a624e-5afc-53b7-ba23-0742c1ee6398	77	2009	0dea90f8-ae44-513d-96fa-8487e2e2444f	-29100	not hispanic or latino	Dead	white	1928	male	79
low	TCGA-XF-AAMG	TCGA-XF-AAMG-01A-11D-A42E-08	T4a	No	not reported	MX	released	Transitional cell carcinoma	not reported	Bladder, NOS	No	NA	NA	stage iii	3364	not reported	Stage III	C67.9	N0	5e3a7dcb-bfd6-5e0b-9441-30451db4325c	no	2019-08-08T16:19:16.645744-05:00	2004	0	NA	6th	Bladder, NOS	8120-03-01	18021	not reported	NA	NA	175	NA	NA	NA	23.5102	Not Reported	b7afd16d-029f-5edb-933b-975046e98ca2	72	NA	fc3708eb-9f1c-5fe5-9bd2-48f6a13281d7	-18021	hispanic or latino	Alive	white	1955	male	49
low	TCGA-XF-AAMJ	TCGA-XF-AAMJ-01A-11D-A42E-08	T3b	No	not reported	M0	released	Transitional cell carcinoma	not reported	Bladder, NOS	Not Reported	NA	NA	stage iii	NA	not reported	Stage III	C67.9	N0	bd0785c8-e447-5849-972c-6a2ca16b7cce	yes	2019-08-08T16:19:16.645744-05:00	2006	0	NA	6th	Bladder, NOS	8120-03-01	25838	not reported	NA	NA	157	NA	NA	NA	22.3133	Not Reported	c75dec01-834c-5dbe-9ef9-9b8cff797334	55	2010	18c65d3f-eb0a-5257-baf6-293c82325782	-25838	not hispanic or latino	Dead	asian	1936	male	70
low	TCGA-XF-AAML	TCGA-XF-AAML-01A-11D-A42E-08	T2b	No	not reported	MX	released	Papillary transitional cell carcinoma	not reported	Lateral wall of bladder	Not Reported	NA	NA	stage ii	NA	not reported	Stage II	C67.2	N0	7b9df887-b0e4-5c98-8594-41e76f6bce4d	yes	2019-08-08T16:19:16.645744-05:00	2007	0	NA	6th	Lateral wall of bladder	8130-03-01	27422	not reported	NA	NA	182	NA	NA	NA	38.9446	Not Reported	7d19e671-bd7a-52c6-922f-47a3cd677330	129	2007	230944fb-3d63-53dc-8954-264572f90219	-27422	not hispanic or latino	Dead	white	1932	male	75
low	TCGA-XF-AAMX	TCGA-XF-AAMX-01A-11D-A42E-08	T3b	No	not reported	MX	released	Transitional cell carcinoma	not reported	Bladder, NOS	No	NA	NA	stage iii	NA	not reported	Stage III	C67.9	N0	e097b31c-a8db-543c-873d-1b14fe4f4104	no	2019-08-08T16:19:16.645744-05:00	2006	0	NA	6th	Bladder, NOS	8120-03-01	31884	not reported	NA	NA	168	NA	NA	NA	27.2817	Not Reported	4e5bc1eb-57b5-51ee-b6b3-0c4daf9273b7	77	2006	98d107b3-3711-56a7-961c-a7d0f685b3ae	-31884	not hispanic or latino	Dead	black or african american	1919	female	87
low	TCGA-XF-AAMZ	TCGA-XF-AAMZ-01A-11D-A42E-08	T3a	No	not reported	MX	released	Papillary transitional cell carcinoma	not reported	Bladder, NOS	Not Reported	NA	NA	stage iv	NA	not reported	Stage IV	C67.9	N2	dd213a6d-0366-5584-969c-b19b1390f240	yes	2019-08-08T16:19:16.645744-05:00	2007	0	NA	6th	Bladder, NOS	8130-03-01	29667	not reported	NA	NA	160	NA	NA	NA	20.3125	Not Reported	454df293-77a5-5772-8f54-fac4b77775bf	52	2010	f8dab56c-fbb7-5e9d-a507-f06195c188cf	-29667	not hispanic or latino	Dead	white	1926	female	81
low	TCGA-XF-AAN1	TCGA-XF-AAN1-01A-31D-A42E-08	T4a	No	not reported	M0	released	Papillary transitional cell carcinoma	not reported	Bladder, NOS	Not Reported	NA	NA	stage iii	NA	not reported	Stage III	C67.9	N0	1a108cfa-d5ea-57d1-88da-eae8fd94a20e	yes	2019-08-08T16:19:16.645744-05:00	2006	0	NA	6th	Bladder, NOS	8130-03-01	27687	not reported	NA	47	168	NA	NA	2.57534	32.5964	Not Reported	b7945cd5-26a6-58c3-ac37-6425fa6fbb4a	92	2008	49d0b7cd-c9e9-521b-a2d9-181f52757e96	-27687	not hispanic or latino	Dead	not reported	1931	female	75
low	TCGA-XF-AAN7	TCGA-XF-AAN7-01A-11D-A42E-08	T3a	No	not reported	MX	released	Transitional cell carcinoma	not reported	Bladder, NOS	Not Reported	NA	NA	stage iv	NA	not reported	Stage IV	C67.9	N1	4e6548e6-67c8-5699-84b1-668f007839fd	yes	2019-08-08T16:19:16.645744-05:00	2008	0	NA	5th	Bladder, NOS	8120-03-01	21951	not reported	NA	40	183	NA	NA	2.19178	26.5759	Not Reported	483a2a74-5e92-5dc3-ad45-a174c5a2fd9e	89	2009	2e92b864-fe17-58d6-acd3-1a1d65dce07c	-21951	not hispanic or latino	Dead	white	1948	male	60
low	TCGA-YC-A89H	TCGA-YC-A89H-01A-11D-A364-08	NA	No	not reported	MX	released	Transitional cell carcinoma	not reported	Bladder, NOS	No	NA	NA	stage ii	573	not reported	Stage II	C67.9	NA	d7be7b0a-df4c-5f16-9f5f-083987ea6018	no	2019-08-08T16:19:16.645744-05:00	2013	0	NA	7th	Bladder, NOS	8120-03-01	28741	not reported	T2	31.5	145	NA	NA	1.72603	20.9275	Not Reported	7ddfa051-7c4c-584d-9028-3715230083b3	44	NA	215a0087-cddd-58ef-945d-d450eda3a502	-28741	not hispanic or latino	Alive	white	1935	female	78
low	TCGA-YC-A8S6	TCGA-YC-A8S6-01A-31D-A38G-08	T2a	No	not reported	MX	released	Papillary transitional cell carcinoma	not reported	Bladder, NOS	Not Reported	NA	NA	stage ii	293	not reported	Stage II	C67.9	N0	03fb3391-a100-513c-8f1a-0905e9f347c3	yes	2019-08-08T16:19:16.645744-05:00	2013	0	NA	7th	Bladder, NOS	8130-03-01	26130	not reported	NA	NA	175	NA	NA	NA	38.2041	Not Reported	36e3707c-660b-5b07-9e5a-d755f1aeaa3f	117	NA	9b435868-eccb-5e25-878b-71c4c4bc9dd7	-26130	not hispanic or latino	Alive	white	1942	male	71
low	TCGA-YC-A9TC	TCGA-YC-A9TC-01A-22D-A391-08	NA	No	not reported	M1	released	Transitional cell carcinoma	not reported	Bladder, NOS	No	NA	NA	stage iv	NA	not reported	Stage IV	C67.9	NA	10753857-5737-5671-ac6a-b8d3221aa2f2	no	2019-08-08T16:19:16.645744-05:00	2013	0	NA	7th	Bladder, NOS	8120-03-01	26283	not reported	T2	NA	180	NA	NA	NA	25.9259	Not Reported	8acef042-9086-503d-9a9c-2ad2c7ad73bc	84	2013	6713aa96-fe72-5949-97ae-a3c85e903125	-26283	not hispanic or latino	Dead	white	1942	male	71
low	TCGA-ZF-A9R1	TCGA-ZF-A9R1-01A-11D-A391-08	T3b	No	not reported	M0	released	Transitional cell carcinoma	not reported	Bladder, NOS	No	NA	NA	stage iv	773	not reported	Stage IV	C67.9	N1	1c3202ea-63b0-5326-b926-3f257998993b	no	2019-08-08T16:19:16.645744-05:00	2013	0	NA	7th	Bladder, NOS	8120-03-01	29610	not reported	T1	NA	165	NA	NA	NA	30.4867	Not Reported	6a8a6b2e-02d8-5b3c-b7c4-8a00c948615c	83	NA	851b8786-ae44-51cf-ab3d-fd8902afaba2	-29610	not hispanic or latino	Alive	white	1932	male	81
low	TCGA-ZF-A9R2	TCGA-ZF-A9R2-01A-11D-A391-08	T2b	No	not reported	M0	released	Papillary transitional cell carcinoma	not reported	Bladder, NOS	Not Reported	NA	NA	stage ii	642	not reported	Stage II	C67.9	N0	c27f6068-7756-57c1-a92a-b60313f6f7b5	yes	2019-08-08T16:19:16.645744-05:00	2013	0	NA	7th	Bladder, NOS	8130-03-01	27537	not reported	T1	58	177	NA	NA	3.17808	20.1092	Not Reported	90d8c9c6-7e84-5449-bd99-70909cf3525c	63	NA	9ca59367-50bb-58e8-80e0-f17efe04d79f	-27537	not hispanic or latino	Alive	white	1938	male	75
low	TCGA-ZF-A9R4	TCGA-ZF-A9R4-01A-11D-A38G-08	T2	No	not reported	M0	released	Transitional cell carcinoma	not reported	Bladder, NOS	Not Reported	NA	NA	stage ii	921	not reported	Stage II	C67.9	NX	668f21fa-d257-547f-ad24-de9bfa24febb	yes	2019-08-08T16:19:16.645744-05:00	2012	0	NA	7th	Bladder, NOS	8120-03-01	30398	not reported	T2	NA	NA	NA	NA	NA	NA	Not Reported	fe6f506a-7ae5-52c6-92f9-fb66eb642da4	NA	NA	1c94d7d0-6583-56e4-92fc-9ad9dfbe2488	-30398	not hispanic or latino	Alive	white	1929	male	83
low	TCGA-ZF-A9R7	TCGA-ZF-A9R7-01A-11D-A38G-08	NA	No	not reported	M0	released	Transitional cell carcinoma	not reported	Bladder, NOS	No	NA	NA	stage ii	665	not reported	Stage II	C67.9	NX	47cfbec1-f690-5aed-a10d-8823759123ec	no	2019-08-08T16:19:16.645744-05:00	2011	0	NA	7th	Bladder, NOS	8120-03-01	28063	not reported	T2	NA	159	NA	NA	NA	26.1066	Not Reported	b8a8ea12-daab-5e8d-8e42-626408b8ff8c	66	NA	ff04d8e7-4f18-53f0-a0a6-894ec8d51a72	-28063	not hispanic or latino	Alive	white	1935	female	76
low	TCGA-ZF-A9RC	TCGA-ZF-A9RC-01A-11D-A38G-08	T3a	No	not reported	MX	released	Transitional cell carcinoma	not reported	Lateral wall of bladder	No	NA	NA	stage iii	2868	not reported	Stage III	C67.2	N0	4da6422f-8bc0-5ab2-93f3-1faa469890e4	no	2019-08-08T16:19:16.645744-05:00	2007	0	NA	6th	Lateral wall of bladder	8120-03-01	28275	not reported	T2	NA	175	NA	NA	NA	32.3265	Not Reported	d67eea3f-a630-5aa8-a8a8-6f44dfaf4d38	99	NA	ce607cbd-d112-5648-b29e-5f2c5a68baee	-28275	not hispanic or latino	Alive	white	1930	male	77
low	TCGA-ZF-A9RE	TCGA-ZF-A9RE-01A-11D-A38G-08	NA	No	not reported	MX	released	Transitional cell carcinoma	not reported	Bladder, NOS	No	NA	NA	stage ii	NA	not reported	Stage II	C67.9	NA	ec24a84e-bd6e-5518-a4b3-283aa86eb4ae	no	2019-08-08T16:19:16.645744-05:00	2010	0	NA	7th	Bladder, NOS	8120-03-01	28622	not reported	T2	NA	165	NA	NA	NA	22.7732	Not Reported	94caddaa-5116-569b-a522-e15753ffea47	62	2010	e1997677-66c5-5a3e-a129-d5af89c070eb	-28622	not hispanic or latino	Dead	white	1932	female	78
low	TCGA-ZF-A9RL	TCGA-ZF-A9RL-01A-11D-A38G-08	NA	No	not reported	MX	released	Transitional cell carcinoma	not reported	Bladder, NOS	Not Reported	NA	NA	stage ii	2703	not reported	Stage II	C67.9	NA	6f5fd9c4-eb6e-5950-b84c-ec9a85c5c659	yes	2019-08-08T16:19:16.645744-05:00	2007	0	NA	6th	Bladder, NOS	8120-03-01	22480	not reported	T2	38	164	NA	NA	2.08219	NA	Not Reported	4e9f29bc-e6fc-58a0-9693-71b67d5c293d	NA	NA	bd5c554f-0d08-5d5a-be32-09204cdac9f7	-22480	not hispanic or latino	Alive	white	1946	male	61
low	TCGA-ZF-A9RM	TCGA-ZF-A9RM-01A-11D-A38G-08	T0	No	not reported	MX	released	Transitional cell carcinoma	not reported	Bladder, NOS	No	NA	NA	stage ii	1455	not reported	Stage II	C67.9	N0	dd8e3e6c-0adf-5e27-a91c-8df9a90d6622	no	2019-08-08T16:19:16.645744-05:00	2010	0	NA	7th	Bladder, NOS	8120-03-01	25642	not reported	T2	8	173	NA	NA	0.438356	29.0688	Not Reported	fa18da15-81b5-5c60-8ddc-9242a5bde46f	87	NA	498d28f9-588e-52a4-81bb-74461c60a127	-25642	not hispanic or latino	Alive	white	1940	male	70
low	TCGA-ZF-A9RN	TCGA-ZF-A9RN-01A-11D-A42E-08	T3b	No	not reported	M0	released	Transitional cell carcinoma	not reported	Posterior wall of bladder	No	NA	NA	stage iii	NA	not reported	Stage III	C67.4	NX	7b132f8b-e13d-5568-afda-ae1a598cc6e1	no	2019-08-08T16:19:16.645744-05:00	2010	0	NA	7th	Posterior wall of bladder	8120-03-01	24795	not reported	T3b	NA	177	NA	NA	NA	29.0466	Not Reported	045b28c2-baea-5677-b523-96886715f08b	91	2011	c9804787-981f-5bfb-a89d-e36f9b4b37cd	-24795	not hispanic or latino	Dead	white	1943	female	67
low	TCGA-ZF-AA4T	TCGA-ZF-AA4T-01A-11D-A38G-08	T4	No	not reported	MX	released	Transitional cell carcinoma	not reported	Bladder, NOS	Not Reported	NA	NA	stage iv	NA	not reported	Stage IV	C67.9	N2	3ba0a28f-1095-56b0-a2e9-5c15206d3789	yes	2019-08-08T16:19:16.645744-05:00	2008	0	NA	6th	Bladder, NOS	8120-03-01	23974	not reported	T2	NA	172	NA	NA	NA	28.7318	Not Reported	a77adbda-df58-5d2b-8355-1f9b8b5b2d7d	85	2009	bd6be006-b75b-5f4c-88d3-1c2ea97ffbfd	-23974	not hispanic or latino	Dead	white	1943	male	65
low	TCGA-ZF-AA4V	TCGA-ZF-AA4V-01A-11D-A38G-08	T3b	No	not reported	M0	released	Transitional cell carcinoma	not reported	Bladder, NOS	No	NA	NA	stage iii	1806	not reported	Stage III	C67.9	N0	1c061296-e810-5b2e-9647-406a5703b3ea	no	2019-08-08T16:19:49.077828-05:00	2008	0	NA	6th	Bladder, NOS	8120-03-01	24448	not reported	T2	28	177	NA	NA	1.53425	27.1314	Not Reported	06290584-35f9-5d96-895d-8e992e0f6d49	85	NA	313e835c-c8b0-5bf6-99fe-a515f9979725	-24448	not hispanic or latino	Alive	white	1942	male	66
low	TCGA-ZF-AA4W	TCGA-ZF-AA4W-01A-12D-A38G-08	T3b	No	not reported	MX	released	Transitional cell carcinoma	not reported	Bladder, NOS	No	NA	NA	stage iii	1830	not reported	Stage III	C67.9	N0	1ac2a6ef-d0a4-5af6-8f34-cfe098bbacee	no	2019-08-08T16:19:49.077828-05:00	2009	0	NA	6th	Bladder, NOS	8120-03-01	20611	not reported	T3	NA	187	NA	NA	NA	27.4529	Not Reported	0ec1b762-f6b6-530b-aacb-f4e8f282f316	96	NA	ec2cc880-1262-5d87-b2fc-b2b8a904a53f	-20611	not hispanic or latino	Alive	white	1953	male	56
low	TCGA-ZF-AA51	TCGA-ZF-AA51-01A-21D-A391-08	T2	No	not reported	M0	released	Transitional cell carcinoma	not reported	Bladder, NOS	No	NA	NA	stage ii	1714	not reported	Stage II	C67.9	NX	90d91715-3969-50e7-9473-7b91822f0dd9	no	2019-08-08T16:19:49.077828-05:00	2009	0	NA	6th	Bladder, NOS	8120-03-01	25484	not reported	T2	38	149	NA	NA	2.08219	24.3232	Not Reported	213724c6-3523-5e23-b705-e7cd823211d2	54	NA	e2828c27-a13f-575d-9b6f-5ea248af133b	-25484	not hispanic or latino	Alive	white	1940	female	69
low	TCGA-ZF-AA5P	TCGA-ZF-AA5P-01A-11D-A391-08	T2b	No	not reported	M0	released	Transitional cell carcinoma	not reported	Posterior wall of bladder	No	NA	NA	stage iv	372	not reported	Stage IV	C67.4	N2	36d5ac1b-f770-5170-ad27-f6886f2c010c	no	2019-08-08T16:19:49.077828-05:00	2013	0	NA	7th	Posterior wall of bladder	8120-03-01	23971	not reported	T2	62	177	NA	NA	3.39726	26.8122	Not Reported	91073be0-1a53-5512-8919-c357aaef2aea	84	NA	038d6935-2252-5d00-86cf-c8bca05acba1	-23971	not hispanic or latino	Alive	white	1948	male	65
[truncated: 27 more columns]

## Sheet: training high group
mutually exclusive and co-occurrence
MUC training high-risk group
	gene1	gene2	pValue	oddsRatio	0	11	1	10	Event	pair	event_ratio
1	MYC	TP53	0.0258107	Inf	42	5	36	0	Co_Occurence	MYC, TP53	5/36
2	RB1	ARID1A	0.039995	4.97614	64	4	10	5	Co_Occurence	ARID1A, RB1	2021-04-15
3	ERBB2	TSC1	0.0459176	6.14602	68	3	8	4	Co_Occurence	ERBB2, TSC1	2021-03-12
4	HRAS	CREBBP	0.0543745	9.19002	73	2	5	3	Co_Occurence	CREBBP, HRAS	2021-02-08
5	MYC	TERT	0.0549338	0.128237	26	1	52	4	Mutually_Exclusive	MYC, TERT	1/56
6	HRAS	TP53	0.0551093	0	37	0	41	5	Mutually_Exclusive	HRAS, TP53	0/46
7	DNMT3A	RB1	0.0563653	9.72682	72	2	7	2	Co_Occurence	DNMT3A, RB1	2021-02-09
8	CCND1	ATM	0.0692363	8.45064	71	2	2	8	Co_Occurence	ATM, CCND1	2021-02-10
9	KDM6A	CREBBP	0.0733639	4.81039	66	3	4	10	Co_Occurence	CREBBP, KDM6A	2021-03-14
10	KDM6A	PIK3CA	0.0733639	4.81039	66	3	4	10	Co_Occurence	KDM6A, PIK3CA	2021-03-14
11	ARID1A	TERT	0.0737138	4.03925	28	12	41	2	Co_Occurence	ARID1A, TERT	12/43
12	FGFR3	TSC1	0.0840579	3.47207	62	4	7	10	Co_Occurence	FGFR3, TSC1	2021-04-17
13	TP53	RB1	0.0882447	4.05264	40	7	2	34	Co_Occurence	RB1, TP53	7/36
14	ARID1A	CREBBP	0.0896049	4.32012	65	3	4	11	Co_Occurence	ARID1A, CREBBP	2021-03-15
15	CCND1	TSC1	0.123989	3.41055	65	3	8	7	Co_Occurence	CCND1, TSC1	2021-03-15
16	KDM6A	CDKN2A	0.142954	2.7007	57	5	13	8	Co_Occurence	CDKN2A, KDM6A	2021-05-21
17	CDKN2A	ERBB2	0.169846	2.99899	61	3	4	15	Co_Occurence	CDKN2A, ERBB2	2021-03-19
18	CDKN2A	PIK3CA	0.169846	2.99899	61	3	4	15	Co_Occurence	CDKN2A, PIK3CA	2021-03-19
19	HRAS	KDM6A	0.172614	3.96296	67	2	11	3	Co_Occurence	HRAS, KDM6A	2021-02-14
20	CCND1	KDM6A	0.186588	2.65934	63	3	10	7	Co_Occurence	CCND1, KDM6A	2021-03-17
21	TSC1	TP53	0.194354	0.339796	34	3	38	8	Mutually_Exclusive	TP53, TSC1	3/46
22	HRAS	ARID1A	0.196073	3.58787	66	2	12	3	Co_Occurence	ARID1A, HRAS	2021-02-15
23	STAG2	FGFR3	0.196073	3.58787	66	2	12	3	Co_Occurence	FGFR3, STAG2	2021-02-15
24	ARID1A	CCND1	0.199526	0	59	0	10	14	Mutually_Exclusive	ARID1A, CCND1	0/24
25	KDM6A	FGFR3	0.218933	2.62795	60	4	10	9	Co_Occurence	FGFR3, KDM6A	2021-04-19
26	FOXP1	EGFR	0.223765	5.97956	75	1	4	3	Co_Occurence	EGFR, FOXP1	2021-01-07
27	DNMT3A	HRAS	0.223765	5.97956	75	1	4	3	Co_Occurence	DNMT3A, HRAS	2021-01-07
28	FOXP1	HRAS	0.223765	5.97956	75	1	4	3	Co_Occurence	FOXP1, HRAS	2021-01-07
29	EP300	MYC	0.223765	5.97956	75	1	4	3	Co_Occurence	EP300, MYC	2021-01-07
30	EP300	STAG2	0.223765	5.97956	75	1	4	3	Co_Occurence	EP300, STAG2	2021-01-07
31	FGFR3	TERT	0.24153	2.33502	27	11	42	3	Co_Occurence	FGFR3, TERT	11/45
32	STAG2	MYC	0.272894	4.47664	74	1	4	4	Co_Occurence	MYC, STAG2	2021-01-08
33	CDKN2A	ARID1A	0.283716	0.238304	52	1	13	17	Mutually_Exclusive	ARID1A, CDKN2A	2021-01-30
34	TP53	CDKN2A	0.296879	1.81993	35	11	7	30	Co_Occurence	CDKN2A, TP53	11/37
35	DNMT3A	CREBBP	0.301828	3.94462	73	1	6	3	Co_Occurence	CREBBP, DNMT3A	2021-01-09
36	FOXP1	CREBBP	0.301828	3.94462	73	1	6	3	Co_Occurence	CREBBP, FOXP1	2021-01-09
37	EP300	ERBB2	0.301828	3.94462	73	1	6	3	Co_Occurence	EP300, ERBB2	2021-01-09
38	TERT	CCND1	0.315917	2.4648	28	8	2	45	Co_Occurence	CCND1, TERT	8/47
39	ERBB2	ARID1A	0.335926	2.10979	64	2	12	5	Co_Occurence	ARID1A, ERBB2	2021-02-17
40	CREBBP	FGFR3	0.335926	2.10979	64	2	12	5	Co_Occurence	CREBBP, FGFR3	2021-02-17
41	FGFR3	RB1	0.345165	0	60	0	9	14	Mutually_Exclusive	FGFR3, RB1	0/23
42	TP53	EGFR	0.359661	0.241149	38	1	4	40	Mutually_Exclusive	EGFR, TP53	1/44
43	TP53	STAG2	0.359661	0.241149	38	1	4	40	Mutually_Exclusive	STAG2, TP53	1/44
44	EP300	TP53	0.359661	3.19471	41	3	38	1	Co_Occurence	EP300, TP53	3/39
45	PIK3CA	HRAS	0.363691	2.94179	72	1	4	6	Co_Occurence	HRAS, PIK3CA	2021-01-10
46	ERBB2	MYC	0.363691	2.94179	72	1	4	6	Co_Occurence	ERBB2, MYC	2021-01-10
47	ERBB2	STAG2	0.363691	2.94179	72	1	4	6	Co_Occurence	ERBB2, STAG2	2021-01-10
48	PIK3CA	STAG2	0.363691	2.94179	72	1	4	6	Co_Occurence	PIK3CA, STAG2	2021-01-10
49	TERT	TP53	0.365928	0.6364	13	24	17	29	Mutually_Exclusive	TERT, TP53	24/46
50	RB1	ATM	0.37385	2.90322	71	1	3	8	Co_Occurence	ATM, RB1	2021-01-11
51	RB1	FOXP1	0.37385	2.90322	71	1	3	8	Co_Occurence	FOXP1, RB1	2021-01-11
52	FGFR3	TP53	0.380492	0.51337	33	5	36	9	Mutually_Exclusive	FGFR3, TP53	5/45
53	CREBBP	TERT	0.412998	3.65554	29	6	47	1	Co_Occurence	CREBBP, TERT	6/48
54	CDKN2A	TERT	0.419844	0.643085	22	10	43	8	Mutually_Exclusive	CDKN2A, TERT	10/51
55	DNMT3A	TSC1	0.440151	2.27018	69	1	10	3	Co_Occurence	DNMT3A, TSC1	2021-01-13
56	EP300	TSC1	0.440151	2.27018	69	1	10	3	Co_Occurence	EP300, TSC1	2021-01-13
57	FGFR3	ARID1A	0.445685	0.334757	56	1	13	13	Mutually_Exclusive	ARID1A, FGFR3	2021-01-26
58	CCND1	CDKN2A	0.445943	1.64599	58	3	15	7	Co_Occurence	CCND1, CDKN2A	2021-03-22
59	KDM6A	ARID1A	0.452244	0.36886	57	1	13	12	Mutually_Exclusive	ARID1A, KDM6A	2021-01-25
60	RB1	TERT	0.477169	2.11298	28	7	46	2	Co_Occurence	RB1, TERT	7/48
61	MYC	CCND1	0.482671	1.89828	69	1	9	4	Co_Occurence	CCND1, MYC	2021-01-13
62	DNMT3A	KDM6A	0.501042	1.84439	67	1	12	3	Co_Occurence	DNMT3A, KDM6A	2021-01-15
63	TSC1	MYC	0.518105	1.6872	68	1	4	10	Co_Occurence	MYC, TSC1	2021-01-14
64	TSC1	STAG2	0.518105	1.6872	68	1	4	10	Co_Occurence	STAG2, TSC1	2021-01-14
65	DNMT3A	ARID1A	0.529554	1.67988	66	1	13	3	Co_Occurence	ARID1A, DNMT3A	2021-01-16
66	EP300	ARID1A	0.529554	1.67988	66	1	13	3	Co_Occurence	ARID1A, EP300	2021-01-16
67	FOXP1	ARID1A	0.529554	1.67988	66	1	13	3	Co_Occurence	ARID1A, FOXP1	2021-01-16
68	RB1	CREBBP	0.566567	1.41003	68	1	6	8	Co_Occurence	CREBBP, RB1	2021-01-14
69	RB1	ERBB2	0.566567	1.41003	68	1	6	8	Co_Occurence	ERBB2, RB1	2021-01-14
70	RB1	PIK3CA	0.566567	1.41003	68	1	6	8	Co_Occurence	PIK3CA, RB1	2021-01-14
71	ARID1A	TP53	0.570008	1.44798	36	8	33	6	Co_Occurence	ARID1A, TP53	8/39
72	ATM	CDKN2A	0.572142	0	61	0	18	4	Mutually_Exclusive	ATM, CDKN2A	0/22
73	EP300	CDKN2A	0.572142	0	61	0	18	4	Mutually_Exclusive	CDKN2A, EP300	0/22
74	MYC	KDM6A	0.583149	1.36921	66	1	12	4	Co_Occurence	KDM6A, MYC	2021-01-16
75	STAG2	KDM6A	0.583149	1.36921	66	1	12	4	Co_Occurence	KDM6A, STAG2	2021-01-16
76	EGFR	ARID1A	0.583149	0	64	0	14	5	Mutually_Exclusive	ARID1A, EGFR	0/19
77	STAG2	ARID1A	0.583149	0	64	0	14	5	Mutually_Exclusive	ARID1A, STAG2	0/19
78	EGFR	FGFR3	0.583149	0	64	0	14	5	Mutually_Exclusive	EGFR, FGFR3	0/19
79	HRAS	FGFR3	0.583149	0	64	0	14	5	Mutually_Exclusive	FGFR3, HRAS	0/19
80	MYC	FGFR3	0.583149	0	64	0	14	5	Mutually_Exclusive	FGFR3, MYC	0/19
81	TSC1	CREBBP	0.586064	0	65	0	7	11	Mutually_Exclusive	CREBBP, TSC1	0/18
82	KDM6A	ERBB2	0.589465	0	63	0	7	13	Mutually_Exclusive	ERBB2, KDM6A	0/20
83	CCND1	CREBBP	0.589996	0	66	0	7	10	Mutually_Exclusive	CCND1, CREBBP	0/17
84	CCND1	PIK3CA	0.589996	0	66	0	7	10	Mutually_Exclusive	CCND1, PIK3CA	0/17
85	RB1	CCND1	0.591044	0	64	0	10	9	Mutually_Exclusive	CCND1, RB1	0/19
86	PIK3CA	ARID1A	0.595781	0	62	0	14	7	Mutually_Exclusive	ARID1A, PIK3CA	0/21
87	PIK3CA	FGFR3	0.595781	0	62	0	14	7	Mutually_Exclusive	FGFR3, PIK3CA	0/21
88	RB1	TSC1	0.599447	0	63	0	11	9	Mutually_Exclusive	RB1, TSC1	0/20
89	ATM	TP53	0.615797	0.329077	39	1	40	3	Mutually_Exclusive	ATM, TP53	1/43
90	TERT	DNMT3A	0.61756	0.553204	28	2	2	51	Mutually_Exclusive	DNMT3A, TERT	2/53
91	TERT	EP300	0.61756	0.553204	28	2	2	51	Mutually_Exclusive	EP300, TERT	2/53
92	CREBBP	CDKN2A	0.641905	1.49199	60	2	16	5	Co_Occurence	CDKN2A, CREBBP	2021-02-21
93	EGFR	TERT	0.649026	2.3461	29	4	49	1	Co_Occurence	EGFR, TERT	4/50
94	CCND1	FGFR3	0.673807	1.26694	61	2	12	8	Co_Occurence	CCND1, FGFR3	2021-02-20
95	CDKN2A	RB1	0.675938	0.422678	57	1	8	17	Mutually_Exclusive	CDKN2A, RB1	2021-01-25
96	TSC1	ARID1A	0.68051	0.457351	59	1	13	10	Mutually_Exclusive	ARID1A, TSC1	2021-01-23
97	TSC1	CDKN2A	0.697004	1.41848	57	3	15	8	Co_Occurence	CDKN2A, TSC1	2021-03-23
98	PIK3CA	TERT	0.699341	0.73754	27	4	49	3	Mutually_Exclusive	PIK3CA, TERT	4/52
99	TP53	ERBB2	0.712621	1.39967	39	4	3	37	Co_Occurence	ERBB2, TP53	4/40
100	TSC1	TERT	0.738302	1.59144	27	8	45	3	Co_Occurence	TERT, TSC1	8/48
101	KDM6A	TP53	0.770671	1.23215	36	7	34	6	Co_Occurence	KDM6A, TP53	7/40
102	EGFR	RB1	1	0	69	0	9	5	Mutually_Exclusive	EGFR, RB1	0/14
103	HRAS	RB1	1	0	69	0	9	5	Mutually_Exclusive	HRAS, RB1	0/14
104	MYC	RB1	1	0	69	0	9	5	Mutually_Exclusive	MYC, RB1	0/14
105	STAG2	RB1	1	0	69	0	9	5	Mutually_Exclusive	RB1, STAG2	0/14
106	KDM6A	TSC1	1	0.503446	60	1	10	12	Mutually_Exclusive	KDM6A, TSC1	2021-01-22
107	PIK3CA	TSC1	1	1.09873	66	1	10	6	Co_Occurence	PIK3CA, TSC1	2021-01-16
108	ERBB2	CCND1	1	1.23729	67	1	9	6	Co_Occurence	CCND1, ERBB2	2021-01-15
109	KDM6A	RB1	1	0.64886	62	1	8	12	Mutually_Exclusive	KDM6A, RB1	2021-01-20
110	EGFR	CREBBP	1	0	71	0	7	5	Mutually_Exclusive	CREBBP, EGFR	0/12
111	MYC	CREBBP	1	0	71	0	7	5	Mutually_Exclusive	CREBBP, MYC	0/12
112	STAG2	CREBBP	1	0	71	0	7	5	Mutually_Exclusive	CREBBP, STAG2	0/12
113	EGFR	ERBB2	1	0	71	0	7	5	Mutually_Exclusive	EGFR, ERBB2	0/12
114	HRAS	ERBB2	1	0	71	0	7	5	Mutually_Exclusive	ERBB2, HRAS	0/12
115	EGFR	PIK3CA	1	0	71	0	7	5	Mutually_Exclusive	EGFR, PIK3CA	0/12
116	MYC	PIK3CA	1	0	71	0	7	5	Mutually_Exclusive	MYC, PIK3CA	0/12
117	TSC1	EGFR	1	0	67	0	5	11	Mutually_Exclusive	EGFR, TSC1	0/16
118	TSC1	HRAS	1	0	67	0	5	11	Mutually_Exclusive	HRAS, TSC1	0/16
119	CREBBP	ATM	1	0	72	0	4	7	Mutually_Exclusive	ATM, CREBBP	0/11
120	ERBB2	ATM	1	0	72	0	4	7	Mutually_Exclusive	ATM, ERBB2	0/11
121	PIK3CA	ATM	1	0	72	0	4	7	Mutually_Exclusive	ATM, PIK3CA	0/11
122	CCND1	DNMT3A	1	0	69	0	4	10	Mutually_Exclusive	CCND1, DNMT3A	0/14
123	ERBB2	DNMT3A	1	0	72	0	4	7	Mutually_Exclusive	DNMT3A, ERBB2	0/11
124	PIK3CA	DNMT3A	1	0	72	0	4	7	Mutually_Exclusive	DNMT3A, PIK3CA	0/11
125	CCND1	EP300	1	0	69	0	4	10	Mutually_Exclusive	CCND1, EP300	0/14
126	CREBBP	EP300	1	0	72	0	4	7	Mutually_Exclusive	CREBBP, EP300	0/11
127	PIK3CA	EP300	1	0	72	0	4	7	Mutually_Exclusive	EP300, PIK3CA	0/11
128	CCND1	FOXP1	1	0	69	0	4	10	Mutually_Exclusive	CCND1, FOXP1	0/14
129	ERBB2	FOXP1	1	0	72	0	4	7	Mutually_Exclusive	ERBB2, FOXP1	0/11
130	PIK3CA	FOXP1	1	0	72	0	4	7	Mutually_Exclusive	FOXP1, PIK3CA	0/11
131	KDM6A	TERT	1	0.890168	25	8	45	5	Mutually_Exclusive	KDM6A, TERT	8/50
132	ERBB2	TERT	1	1.45204	28	5	48	2	Co_Occurence	ERBB2, TERT	5/50
133	HRAS	TERT	1	0.84181	28	3	50	2	Mutually_Exclusive	HRAS, TERT	3/52
134	STAG2	TERT	1	0.84181	28	3	50	2	Mutually_Exclusive	STAG2, TERT	3/52
135	ATM	TERT	1	1.72938	29	3	50	1	Co_Occurence	ATM, TERT	3/51
136	FOXP1	TERT	1	1.72938	29	3	50	1	Co_Occurence	FOXP1, TERT	3/51
137	CCND1	TP53	1	1.02745	37	5	36	5	Co_Occurence	CCND1, TP53	5/41
138	CREBBP	TP53	1	0.752593	38	3	38	4	Mutually_Exclusive	CREBBP, TP53	3/42
139	PIK3CA	TP53	1	0.752593	38	3	38	4	Mutually_Exclusive	PIK3CA, TP53	3/42
140	DNMT3A	TP53	1	1.02533	40	2	39	2	Co_Occurence	DNMT3A, TP53	2/41
141	FOXP1	TP53	1	1.02533	40	2	39	2	Co_Occurence	FOXP1, TP53	2/41
142	FGFR3	CDKN2A	1	0.982034	54	3	15	11	Mutually_Exclusive	CDKN2A, FGFR3	2021-03-26
143	EGFR	CDKN2A	1	0.898202	61	1	17	4	Mutually_Exclusive	CDKN2A, EGFR	2021-01-21
144	HRAS	CDKN2A	1	0.898202	61	1	17	4	Mutually_Exclusive	CDKN2A, HRAS	2021-01-21
145	MYC	CDKN2A	1	0.898202	61	1	17	4	Mutually_Exclusive	CDKN2A, MYC	2021-01-21
146	STAG2	CDKN2A	1	0.898202	61	1	17	4	Mutually_Exclusive	CDKN2A, STAG2	2021-01-21
147	DNMT3A	CDKN2A	1	1.2127	62	1	17	3	Co_Occurence	CDKN2A, DNMT3A	2021-01-20
148	FOXP1	CDKN2A	1	1.2127	62	1	17	3	Co_Occurence	CDKN2A, FOXP1	2021-01-20
149	MYC	ARID1A	1	1.24642	65	1	13	4	Co_Occurence	ARID1A, MYC	2021-01-17
150	ATM	ARID1A	1	0	65	0	14	4	Mutually_Exclusive	ARID1A, ATM	0/18
151	ERBB2	FGFR3	1	0.809653	63	1	13	6	Mutually_Exclusive	ERBB2, FGFR3	2021-01-19
152	ATM	FGFR3	1	0	65	0	14	4	Mutually_Exclusive	ATM, FGFR3	0/18
153	DNMT3A	FGFR3	1	0	65	0	14	4	Mutually_Exclusive	DNMT3A, FGFR3	0/18
154	EP300	FGFR3	1	0	65	0	14	4	Mutually_Exclusive	EP300, FGFR3	0/18
155	FOXP1	FGFR3	1	0	65	0	14	4	Mutually_Exclusive	FGFR3, FOXP1	0/18
156	EGFR	KDM6A	1	0	65	0	13	5	Mutually_Exclusive	EGFR, KDM6A	0/18
157	ATM	KDM6A	1	0	66	0	13	4	Mutually_Exclusive	ATM, KDM6A	0/17
158	EP300	KDM6A	1	0	66	0	13	4	Mutually_Exclusive	EP300, KDM6A	0/17
159	FOXP1	KDM6A	1	0	66	0	13	4	Mutually_Exclusive	FOXP1, KDM6A	0/17
160	ATM	TSC1	1	0	68	0	11	4	Mutually_Exclusive	ATM, TSC1	0/15
161	FOXP1	TSC1	1	0	68	0	11	4	Mutually_Exclusive	FOXP1, TSC1	0/15
162	EGFR	CCND1	1	0	68	0	10	5	Mutually_Exclusive	CCND1, EGFR	0/15
163	HRAS	CCND1	1	0	68	0	10	5	Mutually_Exclusive	CCND1, HRAS	0/15
164	STAG2	CCND1	1	0	68	0	10	5	Mutually_Exclusive	CCND1, STAG2	0/15
165	EP300	RB1	1	0	70	0	9	4	Mutually_Exclusive	EP300, RB1	0/13
166	ERBB2	CREBBP	1	0	69	0	7	7	Mutually_Exclusive	CREBBP, ERBB2	0/14
167	PIK3CA	CREBBP	1	0	69	0	7	7	Mutually_Exclusive	CREBBP, PIK3CA	0/14
168	PIK3CA	ERBB2	1	0	69	0	7	7	Mutually_Exclusive	ERBB2, PIK3CA	0/14
169	HRAS	EGFR	1	0	73	0	5	5	Mutually_Exclusive	EGFR, HRAS	0/10
170	MYC	EGFR	1	0	73	0	5	5	Mutually_Exclusive	EGFR, MYC	0/10
171	STAG2	EGFR	1	0	73	0	5	5	Mutually_Exclusive	EGFR, STAG2	0/10
172	ATM	EGFR	1	0	74	0	5	4	Mutually_Exclusive	ATM, EGFR	0/9
173	DNMT3A	EGFR	1	0	74	0	5	4	Mutually_Exclusive	DNMT3A, EGFR	0/9
174	EP300	EGFR	1	0	74	0	5	4	Mutually_Exclusive	EGFR, EP300	0/9
175	MYC	HRAS	1	0	73	0	5	5	Mutually_Exclusive	HRAS, MYC	0/10
176	STAG2	HRAS	1	0	73	0	5	5	Mutually_Exclusive	HRAS, STAG2	0/10
177	ATM	HRAS	1	0	74	0	5	4	Mutually_Exclusive	ATM, HRAS	0/9
178	EP300	HRAS	1	0	74	0	5	4	Mutually_Exclusive	EP300, HRAS	0/9
179	ATM	MYC	1	0	74	0	5	4	Mutually_Exclusive	ATM, MYC	0/9
180	DNMT3A	MYC	1	0	74	0	5	4	Mutually_Exclusive	DNMT3A, MYC	0/9
181	FOXP1	MYC	1	0	74	0	5	4	Mutually_Exclusive	FOXP1, MYC	0/9
182	ATM	STAG2	1	0	74	0	5	4	Mutually_Exclusive	ATM, STAG2	0/9
183	DNMT3A	STAG2	1	0	74	0	5	4	Mutually_Exclusive	DNMT3A, STAG2	0/9
184	FOXP1	STAG2	1	0	74	0	5	4	Mutually_Exclusive	FOXP1, STAG2	0/9
185	DNMT3A	ATM	1	0	75	0	4	4	Mutually_Exclusive	ATM, DNMT3A	0/8
186	EP300	ATM	1	0	75	0	4	4	Mutually_Exclusive	ATM, EP300	0/8
187	FOXP1	ATM	1	0	75	0	4	4	Mutually_Exclusive	ATM, FOXP1	0/8
188	EP300	DNMT3A	1	0	75	0	4	4	Mutually_Exclusive	DNMT3A, EP300	0/8
189	FOXP1	DNMT3A	1	0	75	0	4	4	Mutually_Exclusive	DNMT3A, FOXP1	0/8
190	FOXP1	EP300	1	0	75	0	4	4	Mutually_Exclusive	EP300, FOXP1	0/8

## Sheet: training low group
mutually exclusive and co-occurrence
MUC training low-risk group
	gene1	gene2	pValue	oddsRatio	0	11	1	10	Event	pair	event_ratio
1	FGFR3	TP53	0.00421002	0.188319	27	4	39	15	Mutually_Exclusive	FGFR3, TP53	4/54
2	EP300	TSC1	0.00976153	33.5861	79	2	2	2	Co_Occurence	EP300, TSC1	2021-02-04
3	ERBB2	RB1	0.0102578	7.12911	65	5	11	4	Co_Occurence	ERBB2, RB1	2021-05-15
4	FGFR3	STAG2	0.0236446	5.38711	62	5	4	14	Co_Occurence	FGFR3, STAG2	2021-05-18
5	EGFR	CCND1	0.0325111	14.0637	76	2	5	2	Co_Occurence	CCND1, EGFR	2021-02-07
6	DNMT3A	CCND1	0.0325111	14.0637	76	2	5	2	Co_Occurence	CCND1, DNMT3A	2021-02-07
7	TSC1	FGFR3	0.0334999	11.7078	65	3	16	1	Co_Occurence	FGFR3, TSC1	2021-03-17
8	EP300	FGFR3	0.0334999	11.7078	65	3	16	1	Co_Occurence	EP300, FGFR3	2021-03-17
9	STAG2	PIK3CA	0.0368165	5.13042	66	4	10	5	Co_Occurence	PIK3CA, STAG2	2021-04-15
10	TP53	CDKN2A	0.0381141	0.243902	32	3	10	40	Mutually_Exclusive	CDKN2A, TP53	3/50
11	FGFR3	CREBBP	0.0402495	4.25986	61	5	5	14	Co_Occurence	CREBBP, FGFR3	2021-05-19
12	EGFR	ARID1A	0.0449949	10.1365	63	3	18	1	Co_Occurence	ARID1A, EGFR	2021-03-19
13	PIK3CA	RB1	0.0620029	0	55	0	16	14	Mutually_Exclusive	PIK3CA, RB1	0/30
14	FGFR3	CDKN2A	0.0634863	3.81208	59	6	7	13	Co_Occurence	CDKN2A, FGFR3	2021-06-20
15	STAG2	CREBBP	0.0682688	4.78783	69	3	7	6	Co_Occurence	CREBBP, STAG2	2021-03-13
16	KDM6A	FGFR3	0.068557	2.92107	53	8	11	13	Co_Occurence	FGFR3, KDM6A	2021-08-24
17	PIK3CA	KDM6A	0.0994881	2.76036	56	6	15	8	Co_Occurence	KDM6A, PIK3CA	2021-06-23
18	RB1	CDKN2A	0.115511	0	56	0	13	16	Mutually_Exclusive	CDKN2A, RB1	0/29
19	CREBBP	MYC	0.117647	Inf	75	1	0	9	Co_Occurence	CREBBP, MYC	2021-01-09
20	EGFR	PIK3CA	0.124942	5.57244	69	2	12	2	Co_Occurence	EGFR, PIK3CA	2021-02-14
21	ERBB2	TP53	0.156126	3.83182	40	7	36	2	Co_Occurence	ERBB2, TP53	7/38
22	TP53	RB1	0.164664	2.51631	37	11	5	32	Co_Occurence	RB1, TP53	11/37
23	CDKN2A	CREBBP	0.176692	2.74283	65	3	7	10	Co_Occurence	CDKN2A, CREBBP	2021-03-17
24	RB1	MYC	0.188235	Inf	69	1	0	15	Co_Occurence	MYC, RB1	2021-01-15
25	CREBBP	ATM	0.189921	3.42618	70	2	5	8	Co_Occurence	ATM, CREBBP	2021-02-13
26	PIK3CA	CREBBP	0.202702	0	61	0	10	14	Mutually_Exclusive	CREBBP, PIK3CA	0/24
27	ERBB2	ARID1A	0.215216	2.73693	59	4	17	5	Co_Occurence	ARID1A, ERBB2	2021-04-22
28	ARID1A	FGFR3	0.226408	2.14485	52	7	12	14	Co_Occurence	ARID1A, FGFR3	2021-07-26
29	PIK3CA	TERT	0.232427	0.483609	23	7	48	7	Mutually_Exclusive	PIK3CA, TERT	7/55
30	TERT	ATM	0.236679	0.379714	26	3	4	52	Mutually_Exclusive	ATM, TERT	3/56
31	HRAS	TP53	0.241176	0	40	0	43	2	Mutually_Exclusive	HRAS, TP53	0/45
32	EP300	ARID1A	0.254084	3.20788	62	2	19	2	Co_Occurence	ARID1A, EP300	2021-02-21
33	DNMT3A	KDM6A	0.254084	3.20788	62	2	19	2	Co_Occurence	DNMT3A, KDM6A	2021-02-21
34	CREBBP	KDM6A	0.254093	2.24927	58	4	17	6	Co_Occurence	CREBBP, KDM6A	2021-04-23
35	TP53	TERT	0.257817	0.559437	12	25	30	18	Mutually_Exclusive	TERT, TP53	25/48
36	HRAS	CDKN2A	0.284034	5.72449	71	1	12	1	Co_Occurence	CDKN2A, HRAS	2021-01-13
37	TSC1	ATM	0.295518	4.05158	75	1	6	3	Co_Occurence	ATM, TSC1	2021-01-09
38	HRAS	PIK3CA	0.303922	5.22579	70	1	13	1	Co_Occurence	HRAS, PIK3CA	2021-01-14
39	PIK3CA	CCND1	0.32434	2.17505	66	2	5	12	Co_Occurence	CCND1, PIK3CA	2021-02-17
40	RB1	KDM6A	0.335815	0.379592	50	2	19	14	Mutually_Exclusive	KDM6A, RB1	2/33
41	CCND1	RB1	0.338176	0	62	0	16	7	Mutually_Exclusive	CCND1, RB1	0/23
42	CCND1	FGFR3	0.340634	0	59	0	19	7	Mutually_Exclusive	CCND1, FGFR3	0/26
43	ERBB2	PIK3CA	0.344312	0	62	0	14	9	Mutually_Exclusive	ERBB2, PIK3CA	0/23
44	CCND1	ARID1A	0.356623	2.46839	60	3	18	4	Co_Occurence	ARID1A, CCND1	2021-03-22
45	TSC1	TP53	0.360028	0.313501	39	1	42	3	Mutually_Exclusive	TP53, TSC1	1/45
46	EP300	TP53	0.360028	0.313501	39	1	42	3	Mutually_Exclusive	EP300, TP53	1/45
47	TERT	CDKN2A	0.366194	1.98502	27	10	3	45	Co_Occurence	CDKN2A, TERT	10/48
48	EGFR	ERBB2	0.366365	2.98411	73	1	8	3	Co_Occurence	EGFR, ERBB2	2021-01-11
49	EP300	ERBB2	0.366365	2.98411	73	1	8	3	Co_Occurence	EP300, ERBB2	2021-01-11
50	EGFR	STAG2	0.366365	2.98411	73	1	8	3	Co_Occurence	EGFR, STAG2	2021-01-11
51	DNMT3A	STAG2	0.366365	2.98411	73	1	8	3	Co_Occurence	DNMT3A, STAG2	2021-01-11
52	EP300	STAG2	0.366365	2.98411	73	1	8	3	Co_Occurence	EP300, STAG2	2021-01-11
53	PIK3CA	TP53	0.381609	1.94357	37	9	34	5	Co_Occurence	PIK3CA, TP53	9/39
54	RB1	CREBBP	0.389572	2.0239	62	3	7	13	Co_Occurence	CREBBP, RB1	2021-03-20
55	CREBBP	TSC1	0.399714	2.62452	72	1	3	9	Co_Occurence	CREBBP, TSC1	2021-01-12
56	CREBBP	DNMT3A	0.399714	2.62452	72	1	3	9	Co_Occurence	CREBBP, DNMT3A	2021-01-12
57	CREBBP	EP300	0.399714	2.62452	72	1	3	9	Co_Occurence	CREBBP, EP300	2021-01-12
58	TERT	CCND1	0.412878	3.50878	29	6	1	49	Co_Occurence	CCND1, TERT	6/50
59	FGFR3	TERT	0.422906	1.69708	25	14	41	5	Co_Occurence	FGFR3, TERT	14/46
60	CCND1	TP53	0.433112	2.60322	40	5	38	2	Co_Occurence	CCND1, TP53	5/40
61	KDM6A	HRAS	0.435294	3.09864	63	1	1	20	Co_Occurence	HRAS, KDM6A	2021-01-21
62	TSC1	CDKN2A	0.491902	1.89903	69	1	12	3	Co_Occurence	CDKN2A, TSC1	2021-01-15
63	EP300	CDKN2A	0.491902	1.89903	69	1	12	3	Co_Occurence	CDKN2A, EP300	2021-01-15
64	FGFR3	RB1	0.505656	0.440624	52	2	14	17	Mutually_Exclusive	FGFR3, RB1	2/31
65	CREBBP	TP53	0.520246	0.618897	36	4	39	6	Mutually_Exclusive	CREBBP, TP53	4/45
66	DNMT3A	ARID1A	0.567883	0	60	0	21	4	Mutually_Exclusive	ARID1A, DNMT3A	0/25
67	TSC1	KDM6A	0.567883	0	60	0	21	4	Mutually_Exclusive	KDM6A, TSC1	0/25
68	EP300	KDM6A	0.567883	0	60	0	21	4	Mutually_Exclusive	EP300, KDM6A	0/25
69	EGFR	FGFR3	0.570601	0	62	0	19	4	Mutually_Exclusive	EGFR, FGFR3	0/23
70	EGFR	RB1	0.573041	1.45935	66	1	15	3	Co_Occurence	EGFR, RB1	2021-01-18
71	DNMT3A	RB1	0.573041	1.45935	66	1	15	3	Co_Occurence	DNMT3A, RB1	2021-01-18
72	EP300	RB1	0.573041	1.45935	66	1	15	3	Co_Occurence	EP300, RB1	2021-01-18
73	STAG2	ERBB2	0.587831	0	67	0	9	9	Mutually_Exclusive	ERBB2, STAG2	0/18
74	ERBB2	CREBBP	0.590242	0	66	0	10	9	Mutually_Exclusive	CREBBP, ERBB2	0/19
75	PIK3CA	ATM	0.593775	0	64	0	7	14	Mutually_Exclusive	ATM, PIK3CA	0/21
76	TERT	EP300	0.611292	0.53252	28	2	2	53	Mutually_Exclusive	EP300, TERT	2/55
77	ATM	RB1	0.611406	1.81351	64	2	14	5	Co_Occurence	ATM, RB1	2021-02-19
78	TP53	EGFR	0.616017	3.03783	41	3	1	40	Co_Occurence	EGFR, TP53	3/41
79	TP53	DNMT3A	0.616017	3.03783	41	3	1	40	Co_Occurence	DNMT3A, TP53	3/41
80	KDM6A	TP53	0.616363	1.4135	33	12	31	9	Co_Occurence	KDM6A, TP53	12/40
81	ERBB2	CDKN2A	0.622091	1.6764	65	2	11	7	Co_Occurence	CDKN2A, ERBB2	2021-02-18
82	RB1	STAG2	0.675072	1.2616	62	2	7	14	Co_Occurence	RB1, STAG2	2021-02-21
83	ARID1A	ATM	0.675608	0.486827	58	1	6	20	Mutually_Exclusive	ARID1A, ATM	2021-01-26
84	KDM6A	ATM	0.675608	0.486827	58	1	6	20	Mutually_Exclusive	ATM, KDM6A	2021-01-26
85	STAG2	ARID1A	0.683155	1.60125	58	3	18	6	Co_Occurence	ARID1A, STAG2	2021-03-24
86	STAG2	KDM6A	0.683155	1.60125	58	3	18	6	Co_Occurence	KDM6A, STAG2	2021-03-24
87	CDKN2A	PIK3CA	0.68461	0.381615	59	1	13	12	Mutually_Exclusive	CDKN2A, PIK3CA	2021-01-25
88	ARID1A	CREBBP	0.702957	1.35199	57	3	7	18	Co_Occurence	ARID1A, CREBBP	2021-03-25
89	TP53	ATM	0.712968	0.715341	38	3	4	40	Mutually_Exclusive	ATM, TP53	3/44
90	STAG2	TERT	0.714139	0.653427	26	5	50	4	Mutually_Exclusive	STAG2, TERT	5/54
91	PIK3CA	FGFR3	0.726076	0.532909	54	2	17	12	Mutually_Exclusive	FGFR3, PIK3CA	2/29
92	KDM6A	CDKN2A	0.727315	1.43139	55	4	9	17	Co_Occurence	CDKN2A, KDM6A	2021-04-26
93	CREBBP	TERT	0.736707	0.798127	26	6	49	4	Mutually_Exclusive	CREBBP, TERT	6/53
94	STAG2	TP53	0.738316	0.761441	37	4	39	5	Mutually_Exclusive	STAG2, TP53	4/44
95	PIK3CA	ARID1A	0.73971	1.2669	54	4	17	10	Co_Occurence	ARID1A, PIK3CA	2021-04-27
96	TERT	RB1	0.779275	1.24679	25	11	5	44	Co_Occurence	RB1, TERT	11/49
97	TSC1	MYC	1	0	80	0	1	4	Mutually_Exclusive	MYC, TSC1	0/5
98	EGFR	MYC	1	0	80	0	1	4	Mutually_Exclusive	EGFR, MYC	0/5
99	DNMT3A	MYC	1	0	80	0	1	4	Mutually_Exclusive	DNMT3A, MYC	0/5
100	EP300	MYC	1	0	80	0	1	4	Mutually_Exclusive	EP300, MYC	0/5
101	TERT	ARID1A	1	1.12042	23	14	7	41	Co_Occurence	ARID1A, TERT	14/48
102	TP53	ARID1A	1	1.09877	32	11	10	32	Co_Occurence	ARID1A, TP53	11/42
103	TERT	KDM6A	1	1.12042	23	14	7	41	Co_Occurence	KDM6A, TERT	14/48
104	CDKN2A	CCND1	1	0.917597	66	1	6	12	Mutually_Exclusive	CCND1, CDKN2A	2021-01-18
105	TSC1	CCND1	1	0	74	0	7	4	Mutually_Exclusive	CCND1, TSC1	0/11
106	MYC	CCND1	1	0	77	0	7	1	Mutually_Exclusive	CCND1, MYC	0/8
107	EP300	CCND1	1	0	74	0	7	4	Mutually_Exclusive	CCND1, EP300	0/11
108	ARID1A	RB1	1	1.01937	52	4	12	17	Co_Occurence	ARID1A, RB1	2021-04-29
109	TSC1	ERBB2	1	0	72	0	9	4	Mutually_Exclusive	ERBB2, TSC1	0/13
110	DNMT3A	ERBB2	1	0	72	0	9	4	Mutually_Exclusive	DNMT3A, ERBB2	0/13
111	CDKN2A	EGFR	1	0	68	0	4	13	Mutually_Exclusive	CDKN2A, EGFR	0/17
112	RB1	HRAS	1	0	67	0	2	16	Mutually_Exclusive	HRAS, RB1	0/18
113	CDKN2A	MYC	1	0	71	0	1	13	Mutually_Exclusive	CDKN2A, MYC	0/14
114	ATM	MYC	1	0	77	0	1	7	Mutually_Exclusive	ATM, MYC	0/8
115	TSC1	STAG2	1	0	72	0	9	4	Mutually_Exclusive	STAG2, TSC1	0/13
116	CDKN2A	ATM	1	0.917597	66	1	6	12	Mutually_Exclusive	ATM, CDKN2A	2021-01-18
117	EGFR	ATM	1	0	74	0	7	4	Mutually_Exclusive	ATM, EGFR	0/11
118	DNMT3A	ATM	1	0	74	0	7	4	Mutually_Exclusive	ATM, DNMT3A	0/11
119	EP300	ATM	1	0	74	0	7	4	Mutually_Exclusive	ATM, EP300	0/11
120	CDKN2A	DNMT3A	1	0	68	0	4	13	Mutually_Exclusive	CDKN2A, DNMT3A	0/17
121	TSC1	TERT	1	1.66378	29	3	52	1	Co_Occurence	TERT, TSC1	3/53
122	ERBB2	TERT	1	1.10081	27	6	49	3	Co_Occurence	ERBB2, TERT	6/52
123	EGFR	TERT	1	1.66378	29	3	52	1	Co_Occurence	EGFR, TERT	3/53
124	HRAS	TERT	1	0.541209	29	1	54	1	Mutually_Exclusive	HRAS, TERT	1/55
125	MYC	TERT	1	Inf	30	1	54	0	Co_Occurence	MYC, TERT	1/54
126	DNMT3A	TERT	1	1.66378	29	3	52	1	Co_Occurence	DNMT3A, TERT	3/53
127	MYC	TP53	1	Inf	42	1	42	0	Co_Occurence	MYC, TP53	1/42
128	ARID1A	CDKN2A	1	0.901089	54	3	10	18	Mutually_Exclusive	ARID1A, CDKN2A	2021-03-28
129	STAG2	CDKN2A	1	0.669515	64	1	12	8	Mutually_Exclusive	CDKN2A, STAG2	2021-01-20
130	KDM6A	ARID1A	1	0.9382	48	5	16	16	Mutually_Exclusive	ARID1A, KDM6A	5/32
131	TSC1	ARID1A	1	1.01647	61	1	20	3	Co_Occurence	ARID1A, TSC1	2021-01-23
132	HRAS	ARID1A	1	0	62	0	21	2	Mutually_Exclusive	ARID1A, HRAS	0/23
133	MYC	ARID1A	1	0	63	0	21	1	Mutually_Exclusive	ARID1A, MYC	0/22
134	ERBB2	FGFR3	1	0.991694	59	2	17	7	Mutually_Exclusive	ERBB2, FGFR3	2021-02-24
135	HRAS	FGFR3	1	0	64	0	19	2	Mutually_Exclusive	FGFR3, HRAS	0/21
136	MYC	FGFR3	1	0	65	0	19	1	Mutually_Exclusive	FGFR3, MYC	0/20
137	ATM	FGFR3	1	0.558863	60	1	18	6	Mutually_Exclusive	ATM, FGFR3	2021-01-24
138	DNMT3A	FGFR3	1	1.16443	63	1	18	3	Co_Occurence	DNMT3A, FGFR3	2021-01-21
139	CCND1	KDM6A	1	1.23882	59	2	19	5	Co_Occurence	CCND1, KDM6A	2021-02-24
140	ERBB2	KDM6A	1	0.858656	57	2	19	7	Mutually_Exclusive	ERBB2, KDM6A	2021-02-26
141	EGFR	KDM6A	1	1.01647	61	1	20	3	Co_Occurence	EGFR, KDM6A	2021-01-23
142	MYC	KDM6A	1	0	63	0	21	1	Mutually_Exclusive	KDM6A, MYC	0/22
143	RB1	TSC1	1	0	65	0	4	16	Mutually_Exclusive	RB1, TSC1	0/20
144	PIK3CA	TSC1	1	0	67	0	4	14	Mutually_Exclusive	PIK3CA, TSC1	0/18
145	EGFR	TSC1	1	0	77	0	4	4	Mutually_Exclusive	EGFR, TSC1	0/8
146	HRAS	TSC1	1	0	79	0	4	2	Mutually_Exclusive	HRAS, TSC1	0/6
147	DNMT3A	TSC1	1	0	77	0	4	4	Mutually_Exclusive	DNMT3A, TSC1	0/8
148	CREBBP	CCND1	1	1.2738	69	1	6	9	Co_Occurence	CCND1, CREBBP	2021-01-15
149	ERBB2	CCND1	1	0	69	0	7	9	Mutually_Exclusive	CCND1, ERBB2	0/16
150	HRAS	CCND1	1	0	76	0	7	2	Mutually_Exclusive	CCND1, HRAS	0/9
151	STAG2	CCND1	1	0	69	0	7	9	Mutually_Exclusive	CCND1, STAG2	0/16
152	ATM	CCND1	1	0	71	0	7	7	Mutually_Exclusive	ATM, CCND1	0/14
153	EGFR	CREBBP	1	0	71	0	10	4	Mutually_Exclusive	CREBBP, EGFR	0/14
154	HRAS	CREBBP	1	0	73	0	10	2	Mutually_Exclusive	CREBBP, HRAS	0/12
155	HRAS	ERBB2	1	0	74	0	9	2	Mutually_Exclusive	ERBB2, HRAS	0/11
156	MYC	ERBB2	1	0	75	0	9	1	Mutually_Exclusive	ERBB2, MYC	0/10
157	ATM	ERBB2	1	0	69	0	9	7	Mutually_Exclusive	ATM, ERBB2	0/16
158	MYC	PIK3CA	1	0	70	0	14	1	Mutually_Exclusive	MYC, PIK3CA	0/15
159	DNMT3A	PIK3CA	1	0	67	0	14	4	Mutually_Exclusive	DNMT3A, PIK3CA	0/18
160	EP300	PIK3CA	1	0	67	0	14	4	Mutually_Exclusive	EP300, PIK3CA	0/18
161	HRAS	EGFR	1	0	79	0	4	2	Mutually_Exclusive	EGFR, HRAS	0/6
162	DNMT3A	EGFR	1	0	77	0	4	4	Mutually_Exclusive	DNMT3A, EGFR	0/8
163	EP300	EGFR	1	0	77	0	4	4	Mutually_Exclusive	EGFR, EP300	0/8
164	MYC	HRAS	1	0	82	0	2	1	Mutually_Exclusive	HRAS, MYC	0/3
165	STAG2	HRAS	1	0	74	0	2	9	Mutually_Exclusive	HRAS, STAG2	0/11
166	ATM	HRAS	1	0	76	0	2	7	Mutually_Exclusive	ATM, HRAS	0/9
167	DNMT3A	HRAS	1	0	79	0	2	4	Mutually_Exclusive	DNMT3A, HRAS	0/6
168	EP300	HRAS	1	0	79	0	2	4	Mutually_Exclusive	EP300, HRAS	0/6
169	STAG2	MYC	1	0	75	0	1	9	Mutually_Exclusive	MYC, STAG2	0/10
170	ATM	STAG2	1	0	69	0	9	7	Mutually_Exclusive	ATM, STAG2	0/16
171	EP300	DNMT3A	1	0	77	0	4	4	Mutually_Exclusive	DNMT3A, EP300	0/8

## Sheet: testing high group
mutually exclusive and co-occurrence
MUC testing high-risk group
	gene1	gene2	pValue	oddsRatio	0	11	1	10	Event	pair	event_ratio
1	CCND1	CDKN2A	0.000160993	Inf	42	5	6	0	Co_Occurence	CCND1, CDKN2A	2021-05-06
2	RAF1	CDK6	0.00326133	38.045	46	3	1	3	Co_Occurence	CDK6, RAF1	2021-03-04
3	RB1	TP53	0.00503156	13.1676	26	9	17	1	Co_Occurence	RB1, TP53	2021-09-18
4	MYC	CDK6	0.0247691	20.0435	47	2	2	2	Co_Occurence	CDK6, MYC	2021-02-04
5	CDK6	CCND1	0.0401776	13.6583	46	2	3	2	Co_Occurence	CCND1, CDK6	2021-02-05
6	MYC	CCND1	0.0401776	13.6583	46	2	3	2	Co_Occurence	CCND1, MYC	2021-02-05
7	RB1	PIK3CA	0.0469978	0	29	0	14	10	Mutually_Exclusive	PIK3CA, RB1	0/24
8	BRCA1	TP53	0.0510544	Inf	27	4	22	0	Co_Occurence	BRCA1, TP53	2021-04-22
9	CDK6	TP53	0.0510544	Inf	27	4	22	0	Co_Occurence	CDK6, TP53	2021-04-22
10	MYC	TP53	0.0510544	Inf	27	4	22	0	Co_Occurence	MYC, TP53	2021-04-22
11	FGFR3	CDKN2A	0.0762763	4.08206	37	4	7	5	Co_Occurence	CDKN2A, FGFR3	2021-04-12
12	KDM6A	TERT	0.0804526	6.17791	15	11	26	1	Co_Occurence	KDM6A, TERT	2021-11-27
13	ERBB3	CREBBP	0.0925384	6.86701	44	2	4	3	Co_Occurence	CREBBP, ERBB3	2021-02-07
14	CCND1	RAF1	0.0925384	6.86701	44	2	4	3	Co_Occurence	CCND1, RAF1	2021-02-07
15	CDKN2A	RB1	0.098471	0	32	0	10	11	Mutually_Exclusive	CDKN2A, RB1	0/21
16	TP53	CREBBP	0.100285	6.00347	26	5	1	21	Co_Occurence	CREBBP, TP53	2021-05-22
17	TP53	RAF1	0.100285	6.00347	26	5	1	21	Co_Occurence	RAF1, TP53	2021-05-22
18	TP53	MDM2	0.110988	0	23	0	4	26	Mutually_Exclusive	MDM2, TP53	0/30
19	CDK6	FGFR3	0.129354	5.70105	42	2	7	2	Co_Occurence	CDK6, FGFR3	2021-02-09
20	MDM2	FGFR3	0.129354	5.70105	42	2	7	2	Co_Occurence	FGFR3, MDM2	2021-02-09
21	ARID1A	RB1	0.147653	2.84321	32	5	5	11	Co_Occurence	ARID1A, RB1	2021-05-16
22	KDM6A	PIK3CA	0.147743	0.200498	28	1	13	11	Mutually_Exclusive	KDM6A, PIK3CA	2021-01-24
23	EP300	ARID1A	0.154954	3.91603	35	3	13	2	Co_Occurence	ARID1A, EP300	2021-03-15
24	ERBB2	ARID1A	0.154954	3.91603	35	3	13	2	Co_Occurence	ARID1A, ERBB2	2021-03-15
25	ERBB3	ARID1A	0.154954	3.91603	35	3	13	2	Co_Occurence	ARID1A, ERBB3	2021-03-15
26	BRCA1	RB1	0.157107	4.90536	41	2	8	2	Co_Occurence	BRCA1, RB1	2021-02-10
27	RB1	FGFR3	0.180492	0	34	0	9	10	Mutually_Exclusive	FGFR3, RB1	0/19
28	PIK3CA	TERT	0.182471	3.29327	14	12	25	2	Co_Occurence	PIK3CA, TERT	2021-12-27
29	CDKN2A	CDK6	0.186511	4.279	40	2	2	9	Co_Occurence	CDK6, CDKN2A	2021-02-11
30	CDKN2A	MYC	0.186511	4.279	40	2	2	9	Co_Occurence	CDKN2A, MYC	2021-02-11
31	CCND1	FGFR3	0.195812	3.76851	41	2	7	3	Co_Occurence	CCND1, FGFR3	2021-02-10
32	RB1	KDM6A	0.207331	2.84723	35	4	8	6	Co_Occurence	KDM6A, RB1	2021-04-14
33	KDM6A	STAG2	0.217314	3.77319	39	2	2	10	Co_Occurence	KDM6A, STAG2	2021-02-12
34	EP300	RB1	0.234516	3.23563	40	2	8	3	Co_Occurence	EP300, RB1	2021-02-11
35	ERBB2	RB1	0.234516	3.23563	40	2	8	3	Co_Occurence	ERBB2, RB1	2021-02-11
36	ERBB3	RB1	0.234516	3.23563	40	2	8	3	Co_Occurence	ERBB3, RB1	2021-02-11
37	FGFR3	TERT	0.24843	4.05115	15	8	29	1	Co_Occurence	FGFR3, TERT	2021-08-30
38	CDKN2A	PIK3CA	0.251215	0.228032	29	1	13	10	Mutually_Exclusive	CDKN2A, PIK3CA	2021-01-23
39	FGFR3	CREBBP	0.26677	2.78562	40	2	4	7	Co_Occurence	CREBBP, FGFR3	2021-02-11
40	CDKN2A	TERT	0.274679	0.433443	11	6	31	5	Mutually_Exclusive	CDKN2A, TERT	6/36
41	PIK3CA	MDM2	0.282175	3.00593	37	2	2	12	Co_Occurence	MDM2, PIK3CA	2021-02-14
42	PIK3CA	STAG2	0.282175	3.00593	37	2	2	12	Co_Occurence	PIK3CA, STAG2	2021-02-14
43	MDM2	TERT	0.302519	Inf	16	4	33	0	Co_Occurence	MDM2, TERT	4/33
44	STAG2	TERT	0.302519	Inf	16	4	33	0	Co_Occurence	STAG2, TERT	4/33
45	CCND1	ARID1A	0.306851	0	32	0	16	5	Mutually_Exclusive	ARID1A, CCND1	0/21
46	PIK3CA	ARID1A	0.311079	2.14079	29	6	10	8	Co_Occurence	ARID1A, PIK3CA	2021-06-18
47	EP300	KDM6A	0.315382	2.48052	38	2	10	3	Co_Occurence	EP300, KDM6A	2021-02-13
48	ERBB3	KDM6A	0.315382	2.48052	38	2	10	3	Co_Occurence	ERBB3, KDM6A	2021-02-13
49	RAF1	KDM6A	0.317146	0	35	0	12	6	Mutually_Exclusive	KDM6A, RAF1	0/18
50	CDK6	BRCA2	0.335508	3.6086	45	1	4	3	Co_Occurence	BRCA2, CDK6	2021-01-07
51	MDM2	CCND1	0.335508	3.6086	45	1	4	3	Co_Occurence	CCND1, MDM2	2021-01-07
52	BRCA1	ERBB3	0.335508	3.6086	45	1	4	3	Co_Occurence	BRCA1, ERBB3	2021-01-07
53	RAF1	TERT	0.350985	0.390271	13	3	34	3	Mutually_Exclusive	RAF1, TERT	3/37
54	CREBBP	ARID1A	0.350985	2.56232	34	3	13	3	Co_Occurence	ARID1A, CREBBP	2021-03-16
55	BRCA1	CREBBP	0.390882	2.8512	44	1	5	3	Co_Occurence	BRCA1, CREBBP	2021-01-08
56	STAG2	CREBBP	0.390882	2.8512	44	1	5	3	Co_Occurence	CREBBP, STAG2	2021-01-08
57	MDM2	RAF1	0.390882	2.8512	44	1	5	3	Co_Occurence	MDM2, RAF1	2021-01-08
58	MYC	RAF1	0.390882	2.8512	44	1	5	3	Co_Occurence	MYC, RAF1	2021-01-08
59	CCND1	BRCA2	0.403313	2.6787	44	1	4	4	Co_Occurence	BRCA2, CCND1	2021-01-08
60	ERBB2	EP300	0.403313	2.6787	44	1	4	4	Co_Occurence	EP300, ERBB2	2021-01-08
61	ERBB3	ERBB2	0.403313	2.6787	44	1	4	4	Co_Occurence	ERBB2, ERBB3	2021-01-08
62	ERBB2	CREBBP	0.465468	2.11116	43	1	5	4	Co_Occurence	CREBBP, ERBB2	2021-01-09
63	BRCA2	RAF1	0.465468	2.11116	43	1	5	4	Co_Occurence	BRCA2, RAF1	2021-01-09
64	ERBB2	RAF1	0.465468	2.11116	43	1	5	4	Co_Occurence	ERBB2, RAF1	2021-01-09
65	ERBB3	RAF1	0.465468	2.11116	43	1	5	4	Co_Occurence	ERBB3, RAF1	2021-01-09
66	KDM6A	TP53	0.525588	1.60627	22	7	19	5	Co_Occurence	KDM6A, TP53	2021-07-24
67	RAF1	CREBBP	0.532284	1.66095	42	1	5	5	Co_Occurence	CREBBP, RAF1	2021-01-10
68	MYC	FGFR3	0.536409	1.68849	41	1	8	3	Co_Occurence	FGFR3, MYC	2021-01-11
69	TP53	ARID1A	0.55867	1.50075	20	9	7	17	Co_Occurence	ARID1A, TP53	2021-09-24
70	KDM6A	CDK6	0.563152	0	37	0	4	12	Mutually_Exclusive	CDK6, KDM6A	0/16
71	KDM6A	MDM2	0.563152	0	37	0	4	12	Mutually_Exclusive	KDM6A, MDM2	0/16
72	KDM6A	MYC	0.563152	0	37	0	4	12	Mutually_Exclusive	KDM6A, MYC	0/16
73	CCND1	RB1	0.569953	0	38	0	10	5	Mutually_Exclusive	CCND1, RB1	0/15
74	CDKN2A	EP300	0.570953	0	37	0	5	11	Mutually_Exclusive	CDKN2A, EP300	0/16
75	EP300	FGFR3	0.574253	0	39	0	9	5	Mutually_Exclusive	EP300, FGFR3	0/14
76	ERBB2	FGFR3	0.574253	0	39	0	9	5	Mutually_Exclusive	ERBB2, FGFR3	0/14
77	ERBB3	FGFR3	0.574253	0	39	0	9	5	Mutually_Exclusive	ERBB3, FGFR3	0/14
78	BRCA1	TERT	0.575446	0.407869	14	2	35	2	Mutually_Exclusive	BRCA1, TERT	2/37
79	CDK6	TERT	0.575446	0.407869	14	2	35	2	Mutually_Exclusive	CDK6, TERT	2/37
80	MYC	TERT	0.575446	0.407869	14	2	35	2	Mutually_Exclusive	MYC, TERT	2/37
81	ARID1A	BRCA1	0.575446	2.45177	35	2	2	14	Co_Occurence	ARID1A, BRCA1	2021-02-16
82	ARID1A	MDM2	0.575446	2.45177	35	2	2	14	Co_Occurence	ARID1A, MDM2	2021-02-16
83	ARID1A	STAG2	0.575446	2.45177	35	2	2	14	Co_Occurence	ARID1A, STAG2	2021-02-16
84	CCND1	KDM6A	0.576525	0	36	0	12	5	Mutually_Exclusive	CCND1, KDM6A	0/17
85	RAF1	RB1	0.580704	0	37	0	10	6	Mutually_Exclusive	RAF1, RB1	0/16
86	CREBBP	CDKN2A	0.592405	2.07656	38	2	9	4	Co_Occurence	CDKN2A, CREBBP	2021-02-13
87	RAF1	CDKN2A	0.592405	2.07656	38	2	9	4	Co_Occurence	CDKN2A, RAF1	2021-02-13
88	EP300	PIK3CA	0.598732	1.97083	36	2	12	3	Co_Occurence	EP300, PIK3CA	2021-02-15
89	CREBBP	KDM6A	0.608286	1.82579	37	2	10	4	Co_Occurence	CREBBP, KDM6A	2021-02-14
90	CCND1	TERT	0.631764	0.623701	14	3	34	2	Mutually_Exclusive	CCND1, TERT	3/36
91	CREBBP	PIK3CA	0.64889	1.44729	35	2	12	4	Co_Occurence	CREBBP, PIK3CA	2021-02-16
92	CREBBP	TERT	0.654779	2.31174	15	5	32	1	Co_Occurence	CREBBP, TERT	5/33
93	BRCA2	TP53	0.668735	1.61555	25	3	23	2	Co_Occurence	BRCA2, TP53	2021-03-25
94	CCND1	TP53	0.668735	1.61555	25	3	23	2	Co_Occurence	CCND1, TP53	2021-03-25
95	EP300	TP53	0.668735	1.61555	25	3	23	2	Co_Occurence	EP300, TP53	2021-03-25
96	ERBB2	TP53	0.668735	1.61555	25	3	23	2	Co_Occurence	ERBB2, TP53	2021-03-25
97	ERBB3	TP53	0.668735	1.61555	25	3	23	2	Co_Occurence	ERBB3, TP53	2021-03-25
98	TERT	RB1	0.704322	1.90924	14	8	2	29	Co_Occurence	RB1, TERT	2021-08-31
99	ARID1A	FGFR3	0.706229	0.617552	30	2	7	14	Mutually_Exclusive	ARID1A, FGFR3	2021-02-21
100	KDM6A	ARID1A	0.736615	0.722286	28	3	13	9	Mutually_Exclusive	ARID1A, KDM6A	2021-03-22
101	TP53	CDKN2A	0.744548	1.31308	22	6	5	20	Co_Occurence	CDKN2A, TP53	2021-06-25
102	ARID1A	TERT	0.74842	1.4304	12	12	25	4	Co_Occurence	ARID1A, TERT	2021-12-29
103	PIK3CA	TP53	0.757009	0.717079	19	6	20	8	Mutually_Exclusive	PIK3CA, TP53	2021-06-28
104	TP53	TERT	0.766355	1.34933	9	19	18	7	Co_Occurence	TERT, TP53	19/25
105	BRCA2	PIK3CA	1	0.677713	35	1	13	4	Mutually_Exclusive	BRCA2, PIK3CA	2021-01-17
106	CCND1	PIK3CA	1	0.677713	35	1	13	4	Mutually_Exclusive	CCND1, PIK3CA	2021-01-17
107	ERBB2	PIK3CA	1	0.677713	35	1	13	4	Mutually_Exclusive	ERBB2, PIK3CA	2021-01-17
108	ERBB3	PIK3CA	1	0.677713	35	1	13	4	Mutually_Exclusive	ERBB3, PIK3CA	2021-01-17
109	ARID1A	RAF1	1	1.17481	33	2	4	14	Co_Occurence	ARID1A, RAF1	2021-02-18
110	BRCA2	TERT	1	1.79991	15	4	33	1	Co_Occurence	BRCA2, TERT	4/34
111	EP300	TERT	1	1.79991	15	4	33	1	Co_Occurence	EP300, TERT	4/34
112	ERBB2	TERT	1	1.79991	15	4	33	1	Co_Occurence	ERBB2, TERT	4/34
113	ERBB3	TERT	1	1.79991	15	4	33	1	Co_Occurence	ERBB3, TERT	4/34
114	FGFR3	TP53	1	0.803371	22	4	22	5	Mutually_Exclusive	FGFR3, TP53	2021-04-27
115	BRCA2	ARID1A	1	0.555582	33	1	15	4	Mutually_Exclusive	ARID1A, BRCA2	2021-01-19
116	BRCA1	PIK3CA	1	0.92445	36	1	13	3	Mutually_Exclusive	BRCA1, PIK3CA	2021-01-16
117	CDK6	PIK3CA	1	0.92445	36	1	13	3	Mutually_Exclusive	CDK6, PIK3CA	2021-01-16
118	MYC	PIK3CA	1	0.92445	36	1	13	3	Mutually_Exclusive	MYC, PIK3CA	2021-01-16
119	ARID1A	CDKN2A	1	0.839322	29	3	8	13	Mutually_Exclusive	ARID1A, CDKN2A	2021-03-21
120	BRCA2	RB1	1	1.08168	39	1	9	4	Co_Occurence	BRCA2, RB1	2021-01-13
121	CDK6	RB1	1	0	39	0	10	4	Mutually_Exclusive	CDK6, RB1	0/14
122	MDM2	RB1	1	0	39	0	10	4	Mutually_Exclusive	MDM2, RB1	0/14
123	MYC	RB1	1	0	39	0	10	4	Mutually_Exclusive	MYC, RB1	0/14
124	STAG2	RB1	1	1.46937	40	1	9	3	Co_Occurence	RB1, STAG2	2021-01-12
125	RAF1	FGFR3	1	0.975456	39	1	8	5	Mutually_Exclusive	FGFR3, RAF1	2021-01-13
126	KDM6A	BRCA1	1	1.14832	38	1	3	11	Co_Occurence	BRCA1, KDM6A	2021-01-14
127	CDKN2A	BRCA1	1	1.29316	39	1	3	10	Co_Occurence	BRCA1, CDKN2A	2021-01-13
128	ARID1A	CDK6	1	0.759338	34	1	3	15	Mutually_Exclusive	ARID1A, CDK6	2021-01-18
129	CDKN2A	MDM2	1	1.29316	39	1	3	10	Co_Occurence	CDKN2A, MDM2	2021-01-13
130	ARID1A	MYC	1	0.759338	34	1	3	15	Mutually_Exclusive	ARID1A, MYC	2021-01-18
131	CDKN2A	STAG2	1	1.29316	39	1	3	10	Co_Occurence	CDKN2A, STAG2	2021-01-13
132	STAG2	TP53	1	1.04088	25	2	24	2	Co_Occurence	STAG2, TP53	2021-02-26
133	FGFR3	PIK3CA	1	0.765643	32	2	12	7	Mutually_Exclusive	FGFR3, PIK3CA	2021-02-19
134	RAF1	PIK3CA	1	0.528707	34	1	13	5	Mutually_Exclusive	PIK3CA, RAF1	2021-01-18
135	CDKN2A	KDM6A	1	0.715443	32	2	10	9	Mutually_Exclusive	CDKN2A, KDM6A	2021-02-19
136	FGFR3	KDM6A	1	0.971957	34	2	10	7	Mutually_Exclusive	FGFR3, KDM6A	2021-02-17
137	BRCA2	KDM6A	1	0.843559	37	1	11	4	Mutually_Exclusive	BRCA2, KDM6A	2021-01-15
138	ERBB2	KDM6A	1	0.843559	37	1	11	4	Mutually_Exclusive	ERBB2, KDM6A	2021-01-15
139	BRCA2	CDKN2A	1	0.950935	38	1	10	4	Mutually_Exclusive	BRCA2, CDKN2A	2021-01-14
140	ERBB2	CDKN2A	1	0.950935	38	1	10	4	Mutually_Exclusive	CDKN2A, ERBB2	2021-01-14
141	ERBB3	CDKN2A	1	0.950935	38	1	10	4	Mutually_Exclusive	CDKN2A, ERBB3	2021-01-14
142	CREBBP	RB1	1	0.847034	38	1	9	5	Mutually_Exclusive	CREBBP, RB1	2021-01-14
143	BRCA2	FGFR3	1	1.24443	40	1	8	4	Co_Occurence	BRCA2, FGFR3	2021-01-12
144	BRCA1	FGFR3	1	0	40	0	9	4	Mutually_Exclusive	BRCA1, FGFR3	0/13
145	STAG2	FGFR3	1	0	40	0	9	4	Mutually_Exclusive	FGFR3, STAG2	0/13
146	BRCA2	CREBBP	1	0	42	0	6	5	Mutually_Exclusive	BRCA2, CREBBP	0/11
147	CCND1	CREBBP	1	0	42	0	6	5	Mutually_Exclusive	CCND1, CREBBP	0/11
148	EP300	CREBBP	1	0	42	0	6	5	Mutually_Exclusive	CREBBP, EP300	0/11
149	CDK6	CREBBP	1	0	43	0	6	4	Mutually_Exclusive	CDK6, CREBBP	0/10
150	MDM2	CREBBP	1	0	43	0	6	4	Mutually_Exclusive	CREBBP, MDM2	0/10
151	MYC	CREBBP	1	0	43	0	6	4	Mutually_Exclusive	CREBBP, MYC	0/10
152	EP300	RAF1	1	0	42	0	6	5	Mutually_Exclusive	EP300, RAF1	0/11
153	BRCA1	RAF1	1	0	43	0	6	4	Mutually_Exclusive	BRCA1, RAF1	0/10
154	STAG2	RAF1	1	0	43	0	6	4	Mutually_Exclusive	RAF1, STAG2	0/10
155	EP300	BRCA2	1	0	43	0	5	5	Mutually_Exclusive	BRCA2, EP300	0/10
156	ERBB2	BRCA2	1	0	43	0	5	5	Mutually_Exclusive	BRCA2, ERBB2	0/10
157	ERBB3	BRCA2	1	0	43	0	5	5	Mutually_Exclusive	BRCA2, ERBB3	0/10
158	BRCA1	BRCA2	1	0	44	0	5	4	Mutually_Exclusive	BRCA1, BRCA2	0/9
159	MDM2	BRCA2	1	0	44	0	5	4	Mutually_Exclusive	BRCA2, MDM2	0/9
160	MYC	BRCA2	1	0	44	0	5	4	Mutually_Exclusive	BRCA2, MYC	0/9
161	STAG2	BRCA2	1	0	44	0	5	4	Mutually_Exclusive	BRCA2, STAG2	0/9
162	EP300	CCND1	1	0	43	0	5	5	Mutually_Exclusive	CCND1, EP300	0/10
163	ERBB2	CCND1	1	0	43	0	5	5	Mutually_Exclusive	CCND1, ERBB2	0/10
164	ERBB3	CCND1	1	0	43	0	5	5	Mutually_Exclusive	CCND1, ERBB3	0/10
165	BRCA1	CCND1	1	0	44	0	5	4	Mutually_Exclusive	BRCA1, CCND1	0/9
166	STAG2	CCND1	1	0	44	0	5	4	Mutually_Exclusive	CCND1, STAG2	0/9
167	ERBB3	EP300	1	0	43	0	5	5	Mutually_Exclusive	EP300, ERBB3	0/10
168	BRCA1	EP300	1	0	44	0	5	4	Mutually_Exclusive	BRCA1, EP300	0/9
169	CDK6	EP300	1	0	44	0	5	4	Mutually_Exclusive	CDK6, EP300	0/9
170	MDM2	EP300	1	0	44	0	5	4	Mutually_Exclusive	EP300, MDM2	0/9
171	MYC	EP300	1	0	44	0	5	4	Mutually_Exclusive	EP300, MYC	0/9
172	STAG2	EP300	1	0	44	0	5	4	Mutually_Exclusive	EP300, STAG2	0/9
173	BRCA1	ERBB2	1	0	44	0	5	4	Mutually_Exclusive	BRCA1, ERBB2	0/9
174	CDK6	ERBB2	1	0	44	0	5	4	Mutually_Exclusive	CDK6, ERBB2	0/9
175	MDM2	ERBB2	1	0	44	0	5	4	Mutually_Exclusive	ERBB2, MDM2	0/9
176	MYC	ERBB2	1	0	44	0	5	4	Mutually_Exclusive	ERBB2, MYC	0/9
177	STAG2	ERBB2	1	0	44	0	5	4	Mutually_Exclusive	ERBB2, STAG2	0/9
178	CDK6	ERBB3	1	0	44	0	5	4	Mutually_Exclusive	CDK6, ERBB3	0/9
179	MDM2	ERBB3	1	0	44	0	5	4	Mutually_Exclusive	ERBB3, MDM2	0/9
180	MYC	ERBB3	1	0	44	0	5	4	Mutually_Exclusive	ERBB3, MYC	0/9
181	STAG2	ERBB3	1	0	44	0	5	4	Mutually_Exclusive	ERBB3, STAG2	0/9
182	CDK6	BRCA1	1	0	45	0	4	4	Mutually_Exclusive	BRCA1, CDK6	0/8
183	MDM2	BRCA1	1	0	45	0	4	4	Mutually_Exclusive	BRCA1, MDM2	0/8
184	MYC	BRCA1	1	0	45	0	4	4	Mutually_Exclusive	BRCA1, MYC	0/8
185	STAG2	BRCA1	1	0	45	0	4	4	Mutually_Exclusive	BRCA1, STAG2	0/8
186	MDM2	CDK6	1	0	45	0	4	4	Mutually_Exclusive	CDK6, MDM2	0/8
187	STAG2	CDK6	1	0	45	0	4	4	Mutually_Exclusive	CDK6, STAG2	0/8
188	MYC	MDM2	1	0	45	0	4	4	Mutually_Exclusive	MDM2, MYC	0/8
189	STAG2	MDM2	1	0	45	0	4	4	Mutually_Exclusive	MDM2, STAG2	0/8
190	STAG2	MYC	1	0	45	0	4	4	Mutually_Exclusive	MYC, STAG2	0/8

## Sheet: testing low group
mutually exclusive and co-occurrence
MUC testing low-risk group
	gene1	gene2	pValue	oddsRatio	0	11	1	10	Event	pair	event_ratio
1	FGFR3	CDKN2A	0.000544713	18.5096	41	6	3	4	Co_Occurence	CDKN2A, FGFR3	2021-06-07
2	TP53	MDM2	0.01344	0	19	0	5	30	Mutually_Exclusive	MDM2, TP53	0/35
3	MYC	MDM2	0.020158	26.9115	48	2	3	1	Co_Occurence	MDM2, MYC	2021-02-04
4	RAF1	KDM6A	0.0387509	13.9453	47	2	2	3	Co_Occurence	KDM6A, RAF1	2021-02-05
5	TP53	RAF1	0.058501	Inf	24	5	0	25	Co_Occurence	RAF1, TP53	2021-05-25
6	RB1	TP53	0.0632704	6.79239	23	7	23	1	Co_Occurence	RB1, TP53	2021-07-24
7	ERBB2	TERT	0.0749425	6.22593	20	8	25	1	Co_Occurence	ERBB2, TERT	2021-08-26
8	MYC	TP53	0.0815997	0	21	0	30	3	Mutually_Exclusive	MYC, TP53	0/33
9	TP53	ARID1A	0.0871327	4.59103	22	9	2	21	Co_Occurence	ARID1A, TP53	2021-09-23
10	FGFR3	TP53	0.0894129	0.27668	17	3	27	7	Mutually_Exclusive	FGFR3, TP53	3/34
11	CDK6	CCND1	0.0925926	Inf	49	1	4	0	Co_Occurence	CCND1, CDK6	2021-01-04
12	CREBBP	RB1	0.100003	6.90155	44	2	6	2	Co_Occurence	CREBBP, RB1	2021-02-08
13	PIK3CA	TP53	0.116716	5.5948	23	6	24	1	Co_Occurence	PIK3CA, TP53	2021-06-25
14	KDM6A	TP53	0.120256	Inf	24	4	26	0	Co_Occurence	KDM6A, TP53	2021-04-26
15	CREBBP	TP53	0.120256	Inf	24	4	26	0	Co_Occurence	CREBBP, TP53	2021-04-26
16	ERBB2	CREBBP	0.125046	5.83524	43	2	2	7	Co_Occurence	CREBBP, ERBB2	2021-02-09
17	ERBB3	KDM6A	0.143955	14.2846	49	1	3	1	Co_Occurence	ERBB3, KDM6A	2021-01-04
18	CREBBP	TERT	0.148316	Inf	21	4	29	0	Co_Occurence	CREBBP, TERT	2021-04-29
19	CDKN2A	TP53	0.164568	0.340337	18	3	27	6	Mutually_Exclusive	CDKN2A, TP53	3/33
20	TP53	TERT	0.166631	2.2957	12	21	12	9	Co_Occurence	TERT, TP53	21/21
21	ERBB2	EP300	0.166667	Inf	45	1	0	8	Co_Occurence	EP300, ERBB2	2021-01-08
22	ERBB3	RAF1	0.178197	10.8446	48	1	4	1	Co_Occurence	ERBB3, RAF1	2021-01-05
23	ERBB2	FGFR3	0.183172	0	35	0	10	9	Mutually_Exclusive	ERBB2, FGFR3	0/19
24	MDM2	CDKN2A	0.189658	3.85924	42	2	7	3	Co_Occurence	CDKN2A, MDM2	2021-02-10
25	EP300	ARID1A	0.203704	Inf	43	1	10	0	Co_Occurence	ARID1A, EP300	2021-01-10
26	MDM2	FGFR3	0.227349	3.31543	41	2	8	3	Co_Occurence	FGFR3, MDM2	2021-02-11
27	RB1	PIK3CA	0.274654	2.66903	41	2	5	6	Co_Occurence	PIK3CA, RB1	2021-02-11
28	CDKN2A	STAG2	0.308176	5.24415	44	1	1	8	Co_Occurence	CDKN2A, STAG2	2021-01-09
29	CDKN2A	RB1	0.325649	0	37	0	8	9	Mutually_Exclusive	CDKN2A, RB1	0/17
30	RB1	FGFR3	0.326395	0	36	0	10	8	Mutually_Exclusive	FGFR3, RB1	0/18
31	ERBB2	CDKN2A	0.328002	0	36	0	9	9	Mutually_Exclusive	CDKN2A, ERBB2	0/18
32	RB1	ARID1A	0.337056	2.78297	38	3	8	5	Co_Occurence	ARID1A, RB1	2021-03-13
33	FGFR3	ERBB3	0.338924	4.58502	43	1	1	9	Co_Occurence	ERBB3, FGFR3	2021-01-10
34	FGFR3	STAG2	0.338924	4.58502	43	1	1	9	Co_Occurence	FGFR3, STAG2	2021-01-10
35	CCND1	TP53	0.367275	3.46594	23	4	26	1	Co_Occurence	CCND1, TP53	2021-04-27
36	ARID1A	ERBB3	0.368973	4.05194	42	1	1	10	Co_Occurence	ARID1A, ERBB3	2021-01-11
37	ARID1A	STAG2	0.368973	4.05194	42	1	1	10	Co_Occurence	ARID1A, STAG2	2021-01-11
38	MYC	RB1	0.388002	3.05188	44	1	7	2	Co_Occurence	MYC, RB1	2021-01-09
39	TERT	CDK6	0.388889	0	20	0	1	33	Mutually_Exclusive	CDK6, TERT	0/34
40	CDKN2A	MYC	0.427915	2.624	43	1	2	8	Co_Occurence	CDKN2A, MYC	2021-01-10
41	CREBBP	PIK3CA	0.436002	2.39206	44	1	6	3	Co_Occurence	CREBBP, PIK3CA	2021-01-09
42	RB1	TERT	0.461238	2.0841	19	6	27	2	Co_Occurence	RB1, TERT	2021-06-29
43	MYC	FGFR3	0.466054	2.28833	42	1	9	2	Co_Occurence	FGFR3, MYC	2021-01-11
44	TP53	ERBB3	0.496855	Inf	24	2	0	28	Co_Occurence	ERBB3, TP53	2021-02-28
45	TP53	STAG2	0.496855	Inf	24	2	0	28	Co_Occurence	STAG2, TP53	2021-02-28
46	ARID1A	TERT	0.497444	1.89801	18	8	25	3	Co_Occurence	ARID1A, TERT	2021-08-28
47	MYC	ARID1A	0.502459	2.01792	41	1	10	2	Co_Occurence	ARID1A, MYC	2021-01-12
48	ERBB2	KDM6A	0.528871	1.72899	42	1	3	8	Co_Occurence	ERBB2, KDM6A	2021-01-11
49	RAF1	RB1	0.566561	1.48742	42	1	7	4	Co_Occurence	RAF1, RB1	2021-01-11
50	MDM2	RB1	0.566561	1.48742	42	1	7	4	Co_Occurence	MDM2, RB1	2021-01-11
51	RAF1	ARID1A	0.570749	0	38	0	11	5	Mutually_Exclusive	ARID1A, RAF1	0/16
52	FGFR3	CREBBP	0.570749	1.50547	41	1	3	9	Co_Occurence	CREBBP, FGFR3	2021-01-12
53	RAF1	FGFR3	0.570749	0	39	0	10	5	Mutually_Exclusive	FGFR3, RAF1	0/15
54	RAF1	CDKN2A	0.575984	0	40	0	9	5	Mutually_Exclusive	CDKN2A, RAF1	0/14
55	RAF1	ERBB2	0.575984	0	40	0	9	5	Mutually_Exclusive	ERBB2, RAF1	0/14
56	PIK3CA	ERBB2	0.58608	0	38	0	9	7	Mutually_Exclusive	ERBB2, PIK3CA	0/16
57	ARID1A	PIK3CA	0.621339	1.67067	38	2	5	9	Co_Occurence	ARID1A, PIK3CA	2021-02-14
58	CDKN2A	ARID1A	0.666727	0.443123	35	1	10	8	Mutually_Exclusive	ARID1A, CDKN2A	2021-01-18
59	FGFR3	ARID1A	0.666727	0.383367	34	1	10	9	Mutually_Exclusive	ARID1A, FGFR3	2021-01-19
60	PIK3CA	TERT	0.692697	1.68075	19	5	28	2	Co_Occurence	PIK3CA, TERT	2021-05-30
61	ERBB2	TP53	0.715253	1.73242	21	6	24	3	Co_Occurence	ERBB2, TP53	2021-06-27
62	FGFR3	TERT	0.723001	1.60162	18	7	26	3	Co_Occurence	FGFR3, TERT	2021-07-29
63	TERT	CDKN2A	0.723001	0.762907	17	5	4	28	Mutually_Exclusive	CDKN2A, TERT	5/32
64	CDKN2A	PIK3CA	1	0.815472	39	1	6	8	Mutually_Exclusive	CDKN2A, PIK3CA	2021-01-14
65	CCND1	RAF1	1	0	44	0	5	5	Mutually_Exclusive	CCND1, RAF1	0/10
66	MDM2	RAF1	1	0	44	0	5	5	Mutually_Exclusive	MDM2, RAF1	0/10
67	MDM2	CCND1	1	0	44	0	5	5	Mutually_Exclusive	CCND1, MDM2	0/10
68	KDM6A	TERT	1	1.97666	20	3	30	1	Co_Occurence	KDM6A, TERT	2021-03-31
69	RAF1	TERT	1	0.950922	19	3	30	2	Mutually_Exclusive	RAF1, TERT	3/32
70	CCND1	TERT	1	0.950922	19	3	30	2	Mutually_Exclusive	CCND1, TERT	3/32
71	MDM2	TERT	1	0.950922	19	3	30	2	Mutually_Exclusive	MDM2, TERT	3/32
72	KDM6A	ARID1A	1	1.32573	40	1	10	3	Co_Occurence	ARID1A, KDM6A	2021-01-13
73	CREBBP	ARID1A	1	1.32573	40	1	10	3	Co_Occurence	ARID1A, CREBBP	2021-01-13
74	CCND1	ARID1A	1	0.975446	39	1	10	4	Mutually_Exclusive	ARID1A, CCND1	2021-01-14
75	ERBB2	ARID1A	1	1.13994	36	2	9	7	Co_Occurence	ARID1A, ERBB2	2021-02-16
76	MDM2	ARID1A	1	0.975446	39	1	10	4	Mutually_Exclusive	ARID1A, MDM2	2021-01-14
77	EP300	PIK3CA	1	0	46	0	7	1	Mutually_Exclusive	EP300, PIK3CA	0/8
78	CDK6	PIK3CA	1	0	46	0	7	1	Mutually_Exclusive	CDK6, PIK3CA	0/8
79	CCND1	KDM6A	1	0	45	0	4	5	Mutually_Exclusive	CCND1, KDM6A	0/9
80	EP300	KDM6A	1	0	49	0	4	1	Mutually_Exclusive	EP300, KDM6A	0/5
81	CDK6	KDM6A	1	0	49	0	4	1	Mutually_Exclusive	CDK6, KDM6A	0/5
82	MDM2	KDM6A	1	0	45	0	4	5	Mutually_Exclusive	KDM6A, MDM2	0/9
83	STAG2	KDM6A	1	0	48	0	4	2	Mutually_Exclusive	KDM6A, STAG2	0/6
84	CCND1	CDKN2A	1	1.27498	41	1	8	4	Co_Occurence	CCND1, CDKN2A	2021-01-12
85	ERBB3	CDKN2A	1	0	43	0	9	2	Mutually_Exclusive	CDKN2A, ERBB3	0/11
86	EP300	RB1	1	0	45	0	8	1	Mutually_Exclusive	EP300, RB1	0/9
87	ERBB2	RB1	1	0.683033	38	1	7	8	Mutually_Exclusive	ERBB2, RB1	2021-01-15
88	ERBB3	RB1	1	0	44	0	8	2	Mutually_Exclusive	ERBB3, RB1	0/10
89	CDK6	RB1	1	0	45	0	8	1	Mutually_Exclusive	CDK6, RB1	0/9
90	STAG2	RB1	1	0	44	0	8	2	Mutually_Exclusive	RB1, STAG2	0/10
91	RAF1	CREBBP	1	0	45	0	4	5	Mutually_Exclusive	CREBBP, RAF1	0/9
92	CCND1	CREBBP	1	0	45	0	4	5	Mutually_Exclusive	CCND1, CREBBP	0/9
93	EP300	CREBBP	1	0	49	0	4	1	Mutually_Exclusive	CREBBP, EP300	0/5
94	ERBB3	CREBBP	1	0	48	0	4	2	Mutually_Exclusive	CREBBP, ERBB3	0/6
95	CDK6	CREBBP	1	0	49	0	4	1	Mutually_Exclusive	CDK6, CREBBP	0/5
96	MDM2	CREBBP	1	0	45	0	4	5	Mutually_Exclusive	CREBBP, MDM2	0/9
97	STAG2	CREBBP	1	0	48	0	4	2	Mutually_Exclusive	CREBBP, STAG2	0/6
98	PIK3CA	RAF1	1	0	42	0	5	7	Mutually_Exclusive	PIK3CA, RAF1	0/12
99	PIK3CA	CCND1	1	0	42	0	5	7	Mutually_Exclusive	CCND1, PIK3CA	0/12
100	FGFR3	CCND1	1	1.10891	40	1	4	9	Co_Occurence	CCND1, FGFR3	2021-01-13
101	ERBB2	CCND1	1	1.27498	41	1	4	8	Co_Occurence	CCND1, ERBB2	2021-01-12
102	ERBB3	ERBB2	1	0	43	0	9	2	Mutually_Exclusive	ERBB2, ERBB3	0/11
103	MDM2	ERBB2	1	1.27498	41	1	8	4	Co_Occurence	ERBB2, MDM2	2021-01-12
104	STAG2	ERBB2	1	0	43	0	9	2	Mutually_Exclusive	ERBB2, STAG2	0/11
105	EP300	ERBB3	1	0	51	0	2	1	Mutually_Exclusive	EP300, ERBB3	0/3
106	CDK6	ERBB3	1	0	51	0	2	1	Mutually_Exclusive	CDK6, ERBB3	0/3
107	STAG2	ERBB3	1	0	50	0	2	2	Mutually_Exclusive	ERBB3, STAG2	0/4
108	PIK3CA	MDM2	1	0	42	0	5	7	Mutually_Exclusive	MDM2, PIK3CA	0/12
109	PIK3CA	MYC	1	0	44	0	3	7	Mutually_Exclusive	MYC, PIK3CA	0/10
110	EP300	STAG2	1	0	51	0	2	1	Mutually_Exclusive	EP300, STAG2	0/3
111	CDK6	STAG2	1	0	51	0	2	1	Mutually_Exclusive	CDK6, STAG2	0/3
112	EP300	TERT	1	Inf	21	1	32	0	Co_Occurence	EP300, TERT	1/32
113	ERBB3	TERT	1	0.630678	20	1	32	1	Mutually_Exclusive	ERBB3, TERT	1/33
114	MYC	TERT	1	1.28442	20	2	31	1	Co_Occurence	MYC, TERT	2/32
115	STAG2	TERT	1	0.630678	20	1	32	1	Mutually_Exclusive	STAG2, TERT	1/33
116	EP300	TP53	1	Inf	24	1	29	0	Co_Occurence	EP300, TP53	2021-01-29
117	CDK6	TP53	1	Inf	24	1	29	0	Co_Occurence	CDK6, TP53	2021-01-29
118	CDK6	ARID1A	1	0	42	0	11	1	Mutually_Exclusive	ARID1A, CDK6	0/12
119	KDM6A	PIK3CA	1	0	43	0	7	4	Mutually_Exclusive	KDM6A, PIK3CA	0/11
120	FGFR3	PIK3CA	1	0.707934	38	1	6	9	Mutually_Exclusive	FGFR3, PIK3CA	2021-01-15
121	ERBB3	PIK3CA	1	0	45	0	7	2	Mutually_Exclusive	ERBB3, PIK3CA	0/9
122	STAG2	PIK3CA	1	0	45	0	7	2	Mutually_Exclusive	PIK3CA, STAG2	0/9
123	CDKN2A	KDM6A	1	0	41	0	4	9	Mutually_Exclusive	CDKN2A, KDM6A	0/13
124	RB1	KDM6A	1	0	42	0	4	8	Mutually_Exclusive	KDM6A, RB1	0/12
125	FGFR3	KDM6A	1	0	40	0	4	10	Mutually_Exclusive	FGFR3, KDM6A	0/14
126	CREBBP	KDM6A	1	0	46	0	4	4	Mutually_Exclusive	CREBBP, KDM6A	0/8
127	MYC	KDM6A	1	0	47	0	4	3	Mutually_Exclusive	KDM6A, MYC	0/7
128	CREBBP	CDKN2A	1	0	41	0	9	4	Mutually_Exclusive	CDKN2A, CREBBP	0/13
129	EP300	CDKN2A	1	0	44	0	9	1	Mutually_Exclusive	CDKN2A, EP300	0/10
130	CDK6	CDKN2A	1	0	44	0	9	1	Mutually_Exclusive	CDK6, CDKN2A	0/10
131	CCND1	RB1	1	0	41	0	8	5	Mutually_Exclusive	CCND1, RB1	0/13
132	EP300	FGFR3	1	0	43	0	10	1	Mutually_Exclusive	EP300, FGFR3	0/11
133	CDK6	FGFR3	1	0	43	0	10	1	Mutually_Exclusive	CDK6, FGFR3	0/11
134	MYC	CREBBP	1	0	47	0	4	3	Mutually_Exclusive	CREBBP, MYC	0/7
135	EP300	RAF1	1	0	48	0	5	1	Mutually_Exclusive	EP300, RAF1	0/6
136	CDK6	RAF1	1	0	48	0	5	1	Mutually_Exclusive	CDK6, RAF1	0/6
137	MYC	RAF1	1	0	46	0	5	3	Mutually_Exclusive	MYC, RAF1	0/8
138	STAG2	RAF1	1	0	47	0	5	2	Mutually_Exclusive	RAF1, STAG2	0/7
139	EP300	CCND1	1	0	48	0	5	1	Mutually_Exclusive	CCND1, EP300	0/6
140	ERBB3	CCND1	1	0	47	0	5	2	Mutually_Exclusive	CCND1, ERBB3	0/7
141	MYC	CCND1	1	0	46	0	5	3	Mutually_Exclusive	CCND1, MYC	0/8
142	STAG2	CCND1	1	0	47	0	5	2	Mutually_Exclusive	CCND1, STAG2	0/7
143	CDK6	EP300	1	0	52	0	1	1	Mutually_Exclusive	CDK6, EP300	0/2
144	MDM2	EP300	1	0	48	0	1	5	Mutually_Exclusive	EP300, MDM2	0/6
145	MYC	EP300	1	0	50	0	1	3	Mutually_Exclusive	EP300, MYC	0/4
146	CDK6	ERBB2	1	0	44	0	9	1	Mutually_Exclusive	CDK6, ERBB2	0/10
147	MYC	ERBB2	1	0	42	0	9	3	Mutually_Exclusive	ERBB2, MYC	0/12
148	MDM2	ERBB3	1	0	47	0	2	5	Mutually_Exclusive	ERBB3, MDM2	0/7
149	MYC	ERBB3	1	0	49	0	2	3	Mutually_Exclusive	ERBB3, MYC	0/5
150	MDM2	CDK6	1	0	48	0	1	5	Mutually_Exclusive	CDK6, MDM2	0/6
151	MYC	CDK6	1	0	50	0	1	3	Mutually_Exclusive	CDK6, MYC	0/4
152	STAG2	MDM2	1	0	47	0	5	2	Mutually_Exclusive	MDM2, STAG2	0/7
153	STAG2	MYC	1	0	49	0	3	2	Mutually_Exclusive	MYC, STAG2	0/5

[truncated: 2 more sheets: TCGA BLCA high group, TCGA BLCA low group]
