# Supplementary material for: Hypoxic Characteristic Genes Predict Response to Immunotherapy for Urothelial Carcinoma
Source: Front Cell Dev Biol. 2021 Nov 25;9:762478. doi: 10.3389/fcell.2021.762478 (PMC8657403; doi:10.3389/fcell.2021.762478)
Supplement: Supplementary file 6 [file Table11.XLSX]

## Sheet: training set
Rank	Score	ID	Name	MOA
1	99.91	ccsbBroad304_06021	KLF6
2	99.83		PKC activator
3	99.82	BRD-A52650764	ingenol	PKC activator
4	99.82	CGS001-7027	TFDP1
5	99.81	ccsbBroad304_01371	RALA
6	99.66	CGS001-84969	TOX2
7	99.5	CGS001-64241	ABCG8
8	99.49	CGS001-10196	PRMT3
9	99.46	CGS001-3326	HSP90AB1
10	99.44	BRD-K91145395	prostratin	PKC activator
11	99.34	CGS001-10247	HRSP12
12	99.24	CGS001-22827	PUF60
13	99.21	CGS001-348	APOE
14	99.16	CGS001-54442	KCTD5
15	99.13		Tubulin inhibitor
16	99.13	ccsbBroad304_00954	LYN
17	99.03	CGS001-140685	ZBTB46
18	99.03	CGS001-3312	HSPA8
19	99.01	CGS001-5771	PTPN2
20	98.98	CGS001-146540	ZNF785
21	98.94	CGS001-8738	CRADD
22	98.92	CGS001-53632	PRKAG3
23	98.92	CGS001-694	BTG1
24	98.85	CGS001-64376	IKZF5
25	98.84	CGS001-3309	HSPA5
26	98.82	CGS001-80204	FBXO11
27	98.76	CGS001-2805	GOT1
28	98.63	BRD-A15079084	phorbol-12-myristate-13-acetate	PKC activator
29	98.61	CGS001-23657	SLC7A11
30	98.56	BRD-K99498722	NPI-2358	Tubulin inhibitor
31	98.24	CGS001-8140	SLC7A5
32	98.13	BRD-K91623615	ABT-751	Tubulin inhibitor
33	98.12		Apolipoproteins LOF
34	98.03	CGS001-6857	SYT1
35	98.03	CGS001-1606	DGKA
36	97.99	CGS001-80351	TNKS2
37	97.96	BRD-K59753975	vindesine	Tubulin inhibitor
38	97.95	CGS001-79724	ZNF768
39	97.92	BRD-K12539581	nocodazole	Tubulin inhibitor
40	97.92	BRD-K47869605	podophyllotoxin	Microtubule inhibitor, Tubulin inhibitor
41	97.89	BRD-K83289131	CAY-10618	NAMPT inhibitor
42	97.88	CGS001-10668	CGRRF1
43	97.87	BRD-A54927599	KF-38789	P-selectin inhibitor
44	97.68	CGS001-11004	KIF2C
45	97.63	CGS001-89845	ABCC10
46	97.55	BRD-K86003836	flubendazole	Tubulin inhibitor
47	97.52	CGS001-51027	BOLA1
48	97.47	CGS001-10112	KIF20A
49	97.42	CGS001-7090	TLE3
50	97.41	ccsbBroad304_05098	MAGEB6
51	97.38	CGS001-5373	PMM2
52	97.37	CGS001-1154	CISH
53	97.34	CGS001-91133	L3MBTL4
54	97.19	CGS001-8312	AXIN1
55	97.15	BRD-M30523314	vinorelbine	Tubulin inhibitor
56	97.12	CGS001-5300	PIN1
57	97	BRD-K11558771	droxinostat	HDAC inhibitor
58	96.97	CGS001-7371	UCK2
59	96.86	CGS001-4849	CNOT3
60	96.86	BRD-K77987382	mebendazole	Tubulin inhibitor
61	96.82	CGS001-2280	FKBP1A
62	96.76	BRD-K84895041	BMY-45778	IP1 prostacyclin receptor agonist
63	96.69	CGS001-9455	HOMER2
64	96.67		BCL inhibitor
65	96.67	CGS001-1952	CELSR2
66	96.62	CGS001-9459	ARHGEF6
67	96.58	BRD-U51951544	ZG-10	JNK inhibitor
68	96.51	BRD-K37865504	LY-2183240	FAAH inhibitor
69	96.48	BRD-K02526760	QS-11	ARFGAP inhibitor
70	96.47	BRD-K56301217	ABT-737	BCL inhibitor
71	96.41	CGS001-11329	STK38
72	96.33	BRD-K37456065	VU-0365114-2	M5 modulator
73	96.3	ccsbBroad304_02889	WWTR1
74	96.26	CGS001-64170	CARD9
75	96.07	CGS001-5594	MAPK1
76	95.87	CGS001-6241	RRM2
77	95.86	CGS001-26227	PHGDH
78	95.72	CGS001-3397	ID1
79	95.67	CGS001-9791	PTDSS1
80	95.65	CGS001-10928	RALBP1
81	95.58	CGS001-8463	TEAD2
82	95.47	CGS001-1871	E2F3
83	95.32	CGS001-9296	ATP6V1F
84	95.28	BRD-A55594068	vinblastine	Microtubule inhibitor, Tubulin inhibitor
85	95.12	BRD-K09638361	SA-63133	-666
86	94.97	CGS001-8349	HIST2H2BE
87	94.94	BRD-K13566078	BMS-345541	IKK inhibitor
88	94.82	CGS001-3177	SLC29A2
89	94.52	CGS001-23338	PHF15
90	94.35	CGS001-308	ANXA5
91	94.24	CGS001-4688	NCF2
92	94.22	BRD-K69840642	ISOX	HDAC inhibitor
93	94.18	CGS001-4043	LRPAP1
94	94.17	CGS001-8438	RAD54L
95	94.16	CGS001-64135	IFIH1
96	94.08	CGS001-9181	ARHGEF2
97	94.02	CGS001-6605	SMARCE1
98	94	CGS001-5781	PTPN11
99	93.98	CGS001-2077	ERF
100	93.97	CGS001-166	AES
101	93.96	CGS001-9847	KIAA0528
102	93.91	CGS001-93487	MAPK1IP1L
103	93.78	BRD-K82109576	vincristine	Tubulin inhibitor
104	93.78	CGS001-326	AIRE
105	93.69	CGS001-4846	NOS3
106	93.68	CGS001-7508	XPC
107	93.37	CGS001-7534	YWHAZ
108	93.32	CGS001-5111	PCNA
109	93.23	BRD-K15600710	obatoclax	BCL inhibitor
110	93.16	CGS001-9928	KIF14
111	93.16	CGS001-930	CD19
112	93.11	CGS001-4695	NDUFA2
113	93.07	ccsbBroad304_00259	CD40
114	93.02	BRD-K54095730	CMPD-1	p38 MAPK inhibitor
115	93.01	ccsbBroad304_09396	TIRAP
116	92.97	CGS001-7010	TEK
117	92.75	ccsbBroad304_01388	RELB
118	92.62	CGS001-7764	ZNF217
119	92.58	BRD-K28360340	TW-37	BCL inhibitor
120	92.57	BRD-K47983010	BX-795	IKK inhibitor
121	92.12	CGS001-5869	RAB5B
122	92.1	CGS001-9097	USP14
123	92.04	CGS001-2261	FGFR3
124	91.79	BRD-A38030642	cyclosporin-a	Calcineurin inhibitor
125	91.75	CGS001-11057	ABHD2
126	91.63	CGS001-26292	MYCBP
127	91.5	CGS001-823	CAPN1
128	91.49	CGS001-7108	TM7SF2
129	91.45	CGS001-8549	LGR5
130	91.45	ccsbBroad304_02554	TRAFD1
131	91.4	BRD-K52075715	oxibendazole	Tubulin inhibitor
132	91.37	CGS001-7323	UBE2D3
133	91.27	CGS001-9016	SLC25A14
134	91.17	CGS001-8573	CASK
135	91.16	BRD-K13725475	rhodomyrtoxin	Cytotoxic agent, DNA intercalator
136	91.13	CGS001-64783	RBM15
137	91.09	BRD-K29905972	axitinib	PDGFR receptor inhibitor, VEGFR inhibitor
138	91.06	CGS001-2523	FUT1
139	91.05	CGS001-476	ATP1A1
140	91	CGS001-23463	ICMT
141	90.83	CGS001-11098	PRSS23
142	90.74	CGS001-55847	CISD1
143	90.72	CGS001-4363	ABCC1
144	90.59	CGS001-64746	ACBD3
145	90.51	ccsbBroad304_07805	SCAF8
146	90.46	BRD-A43150328	penicillic-acid	other antibiotic
147	90.29	BRD-A35033682	eriodictyol	Cytochrome P450 inhibitor
148	90.11	BRD-K67844266	MLN-4924	Nedd activating enzyme inhibitor
149	90.1	CGS001-64781	CERK
150	90.08	ccsbBroad304_03591	ETNK1
151	89.96	CGS001-5188	PET112
152	89.91	CGS001-1983	EIF5
153	89.87	CGS001-4487	MSX1
154	89.82	CGS001-6048	RNF5
155	89.65	BRD-K26997899	SA-792574	Microtubule inhibitor
156	89.61	CGS001-3417	IDH1
157	89.52	CGS001-466	ATF1
158	89.46	BRD-K44849676	capsazepine	TRPV agonist
159	89.44	CGS001-1759	DNM1
160	89.28	ccsbBroad304_02048	BCL10
161	89.27	BRD-A36707673	hydroxycholesterol	LXR agonist
162	89.24	BRD-K11663430	pyroxamide	HDAC inhibitor
163	89.16	BRD-A11007541	BCI-hydrochloride	Protein phosphatase inhibitor
164	89.11	BRD-K81418486	vorinostat	HDAC inhibitor
165	88.91	CGS001-7533	YWHAH
166	88.88	CGS001-51719	CAB39
167	88.87	ccsbBroad304_02751	SATB2
168	88.75	ccsbBroad304_03232	VPS28
169	88.72	CGS001-23536	ADAT1
170	88.62	CGS001-23131	GPATCH8
171	88.51	CGS001-8894	EIF2S2
172	88.46	CGS001-109	ADCY3
173	88.34	CGS001-3214	HOXB4
174	88.33	BRD-K33583600	isoliquiritigenin	Guanylate cyclase activator
175	88.31	BRD-A78391468	prednisolone	Glucocorticoid receptor agonist
176	88.28	CGS001-2731	GLDC
177	88.24	BRD-A34208323	VU-0404997-2	Glutamate receptor modulator
178	88.11	BRD-K14791739	fluticasone	Glucocorticoid receptor agonist
179	88.11	CGS001-8464	SUPT3H
180	88.03	CGS001-2730	GCLM
181	88	CGS001-8772	FADD
182	87.84	CGS001-344	APOC2
183	87.62	CGS001-25819	CCRN4L
184	87.54	CGS001-9052	GPRC5A
185	87.53	BRD-K15563106	phloretin	Sodium/glucose cotransporter inhibitor
186	87.44	CGS001-27242	TNFRSF21
187	87.4	CGS001-25885	POLR1A
188	87.39	CGS001-54850	FBXL12
189	87.22	ccsbBroad304_07097	TRAF1
190	87.13	CGS001-2550	GABBR1
191	87.12	CGS001-84449	ZNF333
192	87.1	CGS001-9448	MAP4K4
193	87.1	CGS001-9587	MAD2L1BP
194	87.06	ccsbBroad304_10806	ERBB3
195	87.02	CGS001-151636	DTX3L
196	86.93	ccsbBroad304_01710	TRAF2
197	86.91	CGS001-1147	CHUK
198	86.63	BRD-K34995470	SU-1498	VEGFR inhibitor
199	86.58	ccsbBroad304_04064	PRR15L
200	86.56	CGS001-7247	TSN
201	86.52	BRD-K44094599	tacrolimus	Calcineurin inhibitor
202	86.51	CGS001-2852	GPER
203	86.45	CGS001-8850	KAT2B
204	86.38	ccsbBroad304_08167	DNTTIP2
205	86.14	BRD-A15010982	HU-211	Glutamate receptor antagonist
206	86	CGS001-80746	TSEN2
207	85.99	CGS001-64921	CASD1
208	85.84	CGS001-81611	ANP32E
209	85.81	BRD-K88868628	iodoacetic-acid	Cysteine peptidase inhibitor
210	85.78	CGS001-1666	DECR1
211	85.77	CGS001-5422	POLA1
212	85.58	CGS001-23223	RRP12
213	85.45	CGS001-57541	ZNF398
214	85.41	BRD-A23637604	oxymetholone	Androgen receptor agonist
215	85.38	CGS001-949	SCARB1
216	85.33	ccsbBroad304_06992	SRC
217	85.3	CGS001-5824	PEX19
218	85.22	BRD-K28168037	fenretinide	Apoptosis stimulant, Retinoid receptor agonist
219	85.15	CGS001-7466	WFS1
220	85.14	BRD-A13122391	triptolide	RNA polymerase inhibitor
221	85.09	CGS001-7693	ZNF134
222	85	BRD-K81376179	TCS-359	FLT3 inhibitor
223	84.99	BRD-K74761218	WT-171	HDAC inhibitor
224	84.99	CGS001-8804	CREG1
225	84.96	CGS001-3225	HOXC9
226	84.91	CGS001-7267	TTC3
227	84.84	CGS001-3303	HSPA1A
228	84.6	CGS001-27102	EIF2AK1
229	84.59	CGS001-4038	LRP4
230	84.54	BRD-A80775386	hyperforin	Cyclooxygenase inhibitor, Dopamine uptake inhibitor, Interleukin receptor antagonist, Lipoxygenase inhibitor, Serotonin reuptake inhibitor
231	84.53	CGS001-85366	MYLK2
232	84.42	BRD-K13390322	AT-7519	CDK inhibitor, Cell cycle inhibitor
233	84.35	CGS001-4610	MYCL1
234	84.35	BRD-K77908580	entinostat	HDAC inhibitor
235	84.29	CGS001-29911	HOOK2
236	84.24	CGS001-3169	FOXA1
237	84.19	CGS001-23405	DICER1
238	84.17		X linked mental retardation group 2 LOF
239	83.94	CGS001-10395	DLC1
240	83.88	BRD-A07765530	epinephrine	carbonic anhydrase activator
241	83.87	CGS001-1045	CDX2
242	83.54	CGS001-1390	CREM
243	83.49	BRD-K74733595	APHA-compound-8	HDAC inhibitor
244	83.48	BRD-A46186775	hydrocortisone	Glucocorticoid receptor agonist
245	83.44	CGS001-25874	BRP44
246	83.43	CGS001-2690	GHR
247	83.42	BRD-K83988098	alvespimycin	HSP inhibitor
248	83.36	BRD-K19220233	JNK-9L	JNK inhibitor
249	83.28	BRD-K73395020	SA-1478088	-666
250	83.13	BRD-K26241953	piceatannol	SYK inhibitor
251	83.12	ccsbBroad304_07478	CCP110
252	82.98	CGS001-6046	BRD2
253	82.94	CGS001-5287	PIK3C2B
254	82.88	BRD-K29113274	ketoconazole	Sterol demethylase inhibitor
255	82.77	BRD-K74305673	IKK-2-inhibitor-V	IKK inhibitor, NFkB pathway inhibitor
256	82.64	CGS001-11180	WDR6
257	82.45	CGS001-23624	CBLC
258	82.44	CGS001-84636	GPR174
259	82.1	CGS001-51160	VPS28
260	82.06	CGS001-7915	ALDH5A1
261	82	CGS001-7728	ZNF175
262	81.85	BRD-A78360835	cercosporin	Photoactivated toxin
263	81.85	CGS001-7849	PAX8
264	81.84	BRD-K82823804	SA-792987	PKC inhibitor
265	81.84	BRD-K19295594	gossypol	BCL inhibitor, MCL1 inhibitor
266	81.81	ccsbBroad304_00845	IL1RAP
267	81.63	CGS001-7159	TP53BP2
268	81.58	BRD-K92991072	PAC-1	Caspase activator
269	81.36	CGS001-11031	RAB31
270	81.35	CGS001-9924	PAN2
271	81.26	ccsbBroad304_02086	PDLIM1
272	81.24	CGS001-9966	TNFSF15
273	81.15	CGS001-2321	FLT1
274	81.13	CGS001-9813	KIAA0494
275	81.06	BRD-K89626439	sirolimus	MTOR inhibitor
276	81.05	CGS001-5018	OXA1L
277	81	CGS001-4904	YBX1
278	81	CGS001-11116	FGFR1OP
279	80.95	CGS001-9183	ZW10
280	80.72	CGS001-51293	CD320
281	80.64	ccsbBroad304_01010	MGST2
282	80.6	CGS001-3077	HFE
283	80.52	CGS001-9842	PLEKHM1
284	80.14	BRD-A72711497	lasalocid	Bacterial permeability inducer
285	80.12	BRD-A67862938	naftidrofuryl	Adrenergic receptor antagonist
286	80	CGS001-5236	PGM1
287	79.85	CGS001-5029	P2RY2
288	79.75	CGS001-9429	ABCG2
289	79.7	BRD-U08759356	EI-346-erlotinib-analog	EGFR inhibitor
290	79.6	CGS001-7272	TTK
291	79.53	CGS001-10273	STUB1
292	79.43	ccsbBroad304_07727	LIAS
293	79.42	BRD-A92439610	triamcinolone	Glucocorticoid receptor agonist
294	79.41	CGS001-3576	IL8
295	79.4	CGS001-11073	TOPBP1
296	79.33	CGS001-124583	CANT1
297	79.31	CGS001-57804	POLD4
298	79.31	CGS001-4046	LSP1
299	79.16	CGS001-6775	STAT4
300	79.14	BRD-A59985574	topotecan	Topoisomerase inhibitor
301	79.09	ccsbBroad304_01262	PPP2CB
302	79.03	CGS001-6818	SULT1A3
303	78.98	CGS001-9788	MTSS1
304	78.67	CGS001-23030	KDM4B
305	78.59	CGS001-9887	SMG7
306	78.48	CGS001-5447	POR
307	78.47	ccsbBroad304_00477	LPAR1
308	78.42	ccsbBroad304_06840	RAP1GDS1
309	78.39	CGS001-118442	GPR62
310	78.39	BRD-K10573841	tunicamycin	GLCNAC phosphotransferase inhibitor
311	78.33	CGS001-4552	MTRR
312	78.06	BRD-K55420858	mirin	MRE11A exonuclease inhibitor
313	78.06	CGS001-8800	PEX11A
314	78.05		IKK inhibitor
315	78.01	BRD-A77299732	salubrinal	Eukaryotic translation initiation factor inhibitor
316	77.99	CGS001-54881	TEX10
317	77.87	ccsbBroad304_00478	S1PR3
318	77.81	CGS001-435	ASL
319	77.49	CGS001-999	CDH1
320	77.46	CGS001-1969	EPHA2
321	77.39	CGS001-22850	ADNP2
322	77.27	CGS001-8795	TNFRSF10B
323	77.2	CGS001-5053	PAH
324	77.16	CGS001-7020	TFAP2A
325	77.05	BRD-K50866992	tropisetron	Serotonin receptor antagonist
326	76.9	CGS001-3912	LAMB1
327	76.8	CGS001-6813	STXBP2
328	76.78	ccsbBroad304_08282	ATP6V1D
329	76.67	CGS001-10488	CREB3
330	76.65	CGS001-3205	HOXA9
331	76.48	CGS001-51742	ARID4B
332	76.32	CGS001-5525	PPP2R5A
333	76.2	CGS001-929	CD14
334	76.14	CGS001-10950	BTG3
335	76.12	ccsbBroad304_00757	HMGA1
336	76.07	BRD-A42628519	iopanoic-acid	Radiopaque medium
337	76.02	CGS001-1676	DFFA
338	75.98	CGS001-5775	PTPN4
339	75.96	CGS001-3976	LIF
340	75.96	CGS001-3212	HOXB2
341	75.67	CGS001-5087	PBX1
342	75.59	BRD-K63150726	JTE-907	Cannabinoid receptor inverse agonist
343	75.56	BRD-K25504083	cytochalasin-d	Actin polymerization inhibitor
344	75.55	CGS001-10295	BCKDK
345	75.54	BRD-A39646320	HC-toxin	HDAC inhibitor
346	75.53	CGS001-140465	MYL6B
347	75.39	CGS001-23012	STK38L
348	75.31	CGS001-7186	TRAF2
349	75.07	BRD-K24681473	YM-155	Survivin inhibitor
350	74.94	CGS001-645	BLVRB
351	74.83	BRD-K40255344	tyrphostin-A9	Protein tyrosine kinase inhibitor, Tyrosine kinase inhibitor
352	74.71	CGS001-3927	LASP1
353	74.7	CGS001-84811	BUD13
354	74.36	ccsbBroad304_06290	GNA15
355	74.21	CGS001-8974	P4HA2
356	74.14	CGS001-124641	OVCA2
357	73.89	BRD-A11702965	chromomycin-a3	DNA binding agent
358	73.79	BRD-K68202742	trichostatin-a	HDAC inhibitor, CDK activator, ID1 inhibitor
359	73.64	CGS001-79094	CHAC1
360	73.52	CGS001-6659	SOX4
361	73.42	BRD-A25775766	securinine	GABA receptor antagonist, TP53 activator
362	73.38	CGS001-4790	NFKB1
363	73.36	CGS001-28511	NKIRAS2
364	73.34	CGS001-801	CALM1
365	73.33	CGS001-375318	AQP12A
366	73.29	CGS001-5193	PEX12
367	73.17	CGS001-10857	PGRMC1
368	73.14	CGS001-10206	TRIM13
369	73.09	ccsbBroad304_08453	PPP2R3C
370	72.97	CGS001-11007	CCDC85B
371	72.91	CGS001-55165	CEP55
372	72.73	CGS001-54732	TMED9
373	72.58	CGS001-23097	CDK19
374	72.57	CGS001-56654	NPDC1
375	72.47	CGS001-8208	CHAF1B
376	72.36	CGS001-5004	ORM1
377	72.32	BRD-K66792149	quinoclamine	Algicide
378	72.3	CGS001-29984	RHOD
379	72.26	CGS001-83743	GRWD1
380	72.24	CGS001-4000	LMNA
381	72.22	ccsbBroad304_06773	PRKAR2B
382	72.22	ccsbBroad304_02063	SLC25A14
383	72.15	ccsbBroad304_00273	CDC25B
384	72.12	BRD-K64800655	PHA-793887	CDK inhibitor
385	72.11	BRD-A02481876	importazole	Importin-beta transport receptor inhibitor
386	71.98	ccsbBroad304_00211	CALU
387	71.88	CGS001-7415	VCP
388	71.87	CGS001-56923	NMUR2
389	71.83	BRD-A15297126	fluocinonide	Glucocorticoid receptor agonist
390	71.81	CGS001-57680	CHD8
391	71.72	BRD-K17140735	SCH-79797	Proteasome inhibitor
392	71.7	CGS001-23274	CLEC16A
393	71.69	CGS001-10617	STAMBP
394	71.67	BRD-A62809825	thapsigargin	ATPase inhibitor
395	71.64	CGS001-4323	MMP14
396	71.63	CGS001-11331	PHB2
397	71.56	BRD-K08502430	angiogenesis-inhibitor	Angiogenesis inhibitor
398	71.56	CGS001-51451	LCMT1
399	71.16	CGS001-3217	HOXB7
400	71.12	BRD-K28137194	loreclezole	GABA receptor agonist
401	71.07	BRD-K03109492	NSC-663284	CDC inhibitor
402	70.9	CGS001-7167	TPI1
403	70.56	CGS001-11129	CLASRP
404	70.55	ccsbBroad304_12059	ING3
405	70.52	CGS001-11232	POLG2
406	70.52	CGS001-24138	IFIT5
407	70.5	CGS001-10174	SORBS3
408	70.48	CGS001-2071	ERCC3
409	70.32	CGS001-54901	CDKAL1
410	70.24	BRD-K93034159	cladribine	Adenosine deaminase inhibitor, Ribonucleoside reductase inhibitor
411	70.11	BRD-A48237631	mitomycin-c	DNA alkylating agent, DNA inhibitor, DNA synthesis inhibitor
412	69.9	CGS001-64219	PJA1
413	69.88	BRD-K40742111	baeomycesic-acid	Lipoxygenase inhibitor
414	69.8	CGS001-285268	ZNF621
415	69.76	CGS001-9767	PHF16
416	69.72	CGS001-11156	PTP4A3
417	69.71	CGS001-2308	FOXO1
418	69.7	CGS001-5184	PEPD
419	69.52	CGS001-140612	ZFP28
420	69.5	CGS001-64319	FBRS
421	69.47	BRD-K17415526	tyrphostin-AG-835	Protein tyrosine kinase inhibitor
422	69.29	ccsbBroad304_02974	HAVCR1
423	69.17	ccsbBroad304_01641	TAF13
424	69.11	CGS001-2950	GSTP1
425	69.11	ccsbBroad304_00094	ARF1
426	69.1	CGS001-5627	PROS1
427	69.08	CGS001-9217	VAPB
428	69.06	ccsbBroad304_02715	WDTC1
429	68.95	BRD-K99451608	lopinavir	HIV protease inhibitor
430	68.9	BRD-K14550461	doxercalciferol	Vitamin D receptor agonist
431	68.87	BRD-K31912990	CGP-71683	Neuropeptide receptor antagonist
432	68.87	CGS001-23659	PLA2G15
433	68.8	CGS001-8028	MLLT10
434	68.74	BRD-K59469039	AG-879	Angiogenesis inhibitor, Tyrosine kinase inhibitor, VEGFR inhibitor
435	68.7	BRD-K05658747	raltegravir	HIV integrase inhibitor
436	68.68	ccsbBroad304_02825	POLA2
437	68.6	BRD-A08003242	rhodomyrtoxin-b	sodium fluorescein uptake inhibitor
438	68.21	CGS001-5900	RALGDS
439	68.14	CGS001-10058	ABCB6
440	68.1	CGS001-6300	MAPK12
441	68.07	ccsbBroad304_01953	PIAS1
442	68.03	BRD-K10705233	GW-405833	Cannabinoid receptor agonist
443	68	CGS001-1604	CD55
444	67.93	CGS001-10289	EIF1B
445	67.84	CGS001-3053	SERPIND1
446	67.75	CGS001-6509	SLC1A4
447	67.74	ccsbBroad304_02019	IL18RAP
448	67.72	BRD-A49765801	fludroxycortide	Glucocorticoid receptor agonist
449	67.62	CGS001-4212	MEIS2
450	67.53	CGS001-5899	RALB
451	67.37	CGS001-4190	MDH1
452	67.37	CGS001-1852	DUSP9
453	67.36	BRD-K86727142	embelin	HCV inhibitor, XIAP inhibitor
454	67.31	ccsbBroad304_02026	NRP1
455	67.28	ccsbBroad304_00256	TNFSF8
456	67.13		HDAC inhibitor
457	67.06	ccsbBroad304_02466	ARPC1A
458	67.03	BRD-K96471533	nitazoxanide	Pyruvate ferredoxin oxidoreductase inhibitor
459	66.85	BRD-K92428153	mycophenolate-mofetil	Dehydrogenase inhibitor, Hydroxycarboxylic acid receptor agonist, Immunosuppressant, Inosine monophosphate dehydrogenase inhibitor, Inositol monophosphatase inhibitor
460	66.84	ccsbBroad304_01283	PRKCE
461	66.8	BRD-K32906660	bis-tyrphostin	EGFR inhibitor
462	66.72	BRD-K81709173	halcinonide	Glucocorticoid receptor agonist
463	66.67	BRD-K43389675	daunorubicin	RNA synthesis inhibitor, Topoisomerase inhibitor
464	66.64	CGS001-3203	HOXA6
465	66.53	CGS001-7483	WNT9A
466	66.39	CGS001-23368	PPP1R13B
467	66.38	ccsbBroad304_01787	YES1
468	66.34	CGS001-2109	ETFB
469	66.31	CGS001-84109	QRFPR
470	66.22	BRD-A96107863	nisoldipine	Calcium channel blocker
471	66	CGS001-3567	IL5
472	65.76	ccsbBroad304_01688	TNFRSF1A
473	65.58	CGS001-5366	PMAIP1
474	65.51	BRD-K04923131	GSK-3-inhibitor-IX	Glycogen synthase kinase inhibitor, Lipoxygenase inhibitor
475	65.5	CGS001-5583	PRKCH
476	65.25	CGS001-8659	ALDH4A1
477	65		Sterol demethylase inhibitor
478	64.97	CGS001-200081	TXLNA
479	64.71	ccsbBroad304_07531	TANK
480	64.58	BRD-K51290057	SA-792709	Retinoid receptor agonist
481	64.39	CGS001-3783	KCNN4
482	64.22	CGS001-5037	PEBP1
483	64.19	ccsbBroad304_06592	MMP14
484	64.06	CGS001-25836	NIPBL
485	63.96	CGS001-4696	NDUFA3
486	63.95	CGS001-5575	PRKAR1B
487	63.89	CGS001-5019	OXCT1
488	63.54	CGS001-8878	SQSTM1
489	63.47	CGS001-255725	OR52B2
490	63.32	CGS001-1843	DUSP1
491	63.25	ccsbBroad304_01819	ZNF213
492	63.24	BRD-M16762496	PIK-75	DNA protein kinase inhibitor, PI3K inhibitor
493	63.17	CGS001-23649	POLA2
494	63.17	CGS001-142	PARP1
495	63.12	CGS001-6676	SPAG4
496	63.11	ccsbBroad304_01735	UBE2D1
497	63.04	ccsbBroad304_00105	ARNTL
498	63.04	BRD-K39983086	loteprednol	Glucocorticoid receptor agonist, Phospholipase inhibitor
499	62.76	CGS001-23512	SUZ12
500	62.64	BRD-K17497770	butein	EGFR inhibitor, SRC inhibitor
501	62.59	CGS001-6773	STAT2
502	62.46		NFKB Activation GOF
503	62.46	BRD-A36066264	estradiol-benzoate	Estrogen receptor agonist
504	62.45	CGS001-83881	MIXL1
505	62.32	CGS001-51601	LIPT1
506	62.3	CGS001-10608	MXD4
507	62.26	BRD-A82590476	SDZ-NKT-343	Tachykinin antagonist
508	62.23	CGS001-5641	LGMN
509	62.12	ccsbBroad304_08585	RIOK2
510	62.12	BRD-A35588707	teniposide	Topoisomerase inhibitor
511	62.04	CGS001-546	ATRX
512	61.97	BRD-K06593056	LE-135	Retinoid receptor agonist
513	61.93	CGS001-23067	SETD1B
514	61.89	CGS001-1409	CRYAA
515	61.86	BRD-A02180903	betamethasone	Glucocorticoid receptor agonist, Anti-inflammatory
516	61.75	ccsbBroad304_06557	MAOA
517	61.72	CGS001-2817	GPC1
518	61.67	BRD-A34205397	suloctidil	Adrenergic receptor antagonist
519	61.62	CGS001-55176	SEC61A2
520	61.5	ccsbBroad304_06172	EPS8
521	61.34	CGS001-291	SLC25A4
522	61.3	BRD-K95901403	XL-147	PI3K inhibitor
523	61.26	CGS001-7416	VDAC1
524	61.22	ccsbBroad304_01282	PRKCB
525	61.21	CGS001-688	KLF5
526	61.19	CGS001-7405	UVRAG
527	61.17	BRD-K84709232	caffeic-acid	Lipoxygenase inhibitor, HIV integrase inhibitor, NFkB pathway inhibitor, Nitric oxide production inhibitor, PPAR receptor modulator, TNF production inhibitor, Tumor necrosis factor production inhibitor
528	61.09	CGS001-6240	RRM1
529	61.03	ccsbBroad304_00763	HNF4A
530	60.95	CGS001-9189	ZBED1
531	60.88	BRD-K74133369	oligomycin-a	ATP synthase inhibitor, ATPase inhibitor
532	60.87	ccsbBroad304_01291	MAP2K6
533	60.79	BRD-K89930444	AG-592	Tyrosine kinase inhibitor
534	60.77	CGS001-54566	EPB41L4B
535	60.76	BRD-K99545815	PF-562271	Focal adhesion kinase inhibitor
536	60.75	ccsbBroad304_07238	STK24
537	60.69	CGS001-2896	GRN
538	60.46	BRD-K76805682	SB-415286	Glycogen synthase kinase inhibitor
539	60.39	BRD-A01346607	flumetasone	Glucocorticoid receptor agonist
540	60.39	CGS001-115509	ZNF689
541	60.39	BRD-A52326238	isogedunin	HSP inhibitor
542	60.38	CGS001-6709	SPTAN1
543	60.36	CGS001-1080	CFTR
544	60.22	BRD-K51941867	LM-1685	Cyclooxygenase inhibitor
545	60.13	CGS001-10221	TRIB1
546	60.01	CGS001-1879	EBF1
547	59.97	CGS001-6434	TRA2B
548	59.96	CGS001-3115	HLA-DPB1
549	59.87	BRD-K94070024	depomedrol	Glucocorticoid receptor agonist
550	59.85	CGS001-4194	MDM4
551	59.83	BRD-K04170657	psoromic-acid	Ras GTPase inhibitor
552	59.74	ccsbBroad304_07119	UGP2
553	59.7	BRD-K28120222	parthenolide	NFkB pathway inhibitor
554	59.64	BRD-K38477985	malonoben	Protein tyrosine kinase inhibitor
555	59.6	BRD-A35108200	dexamethasone	Glucocorticoid receptor agonist
556	59.59	CGS001-224	ALDH3A2
557	59.37	ccsbBroad304_09095	PUS7L
558	59.3	CGS001-598	BCL2L1
559	59.08	CGS001-57215	THAP11
560	59.04	BRD-K52522949	NCH-51	HDAC inhibitor
561	59.01	CGS001-51701	NLK
562	58.9	BRD-K57011718	UK-356618	Metalloproteinase inhibitor
563	58.75	ccsbBroad304_03268	GMPR2
564	58.59	ccsbBroad304_01650	TCEA1
565	58.59	CGS001-1429	CRYZ
566	58.56	CGS001-335	APOA1
567	58.51	CGS001-29940	DSE
568	58.49	BRD-K43164539	cholic-acid	Bile acid
569	58.43	BRD-K36737713	AG-957	Protein tyrosine kinase inhibitor
570	58.34	CGS001-10456	HAX1
571	58.26	CGS001-1462	VCAN
572	58.17	CGS001-6886	TAL1
573	58.12	BRD-K69328504	L-690488	Inositol monophosphatase inhibitor
574	58.11	CGS001-10105	PPIF
575	58.1	CGS001-6342	SCP2
576	58.07	ccsbBroad304_01927	NR0B2
577	58.05	BRD-K12867552	THM-I-94	HDAC inhibitor
578	58.05	CGS001-22894	DIS3
579	58.04	CGS001-64333	ARHGAP9
580	57.97	CGS001-55422	ZNF331
581	57.9	BRD-K36198571	WAY-170523	Metalloproteinase inhibitor
582	57.88	ccsbBroad304_02446	TADA3
583	57.87	BRD-K19533706	tranilast	Angiogenesis inhibitor
584	57.86	CGS001-1153	CIRBP
585	57.73	CGS001-9261	MAPKAPK2
586	57.71	BRD-K02965346	SU-11274	Hepatocyte growth factor receptor inhibitor, Tyrosine kinase inhibitor
587	57.69	CGS001-5971	RELB
588	57.68	BRD-A10969569	ambelline	Plant alkaloid
589	57.64	ccsbBroad304_00689	GRB7
590	57.62	BRD-K53523901	arctigenin	MEK inhibitor
591	57.6	CGS001-5716	PSMD10
592	57.58	CGS001-22889	KIAA0907
593	57.56	CGS001-607	BCL9
594	57.54	ccsbBroad304_07529	AKT3
595	57.45	CGS001-8853	ASAP2
596	57.42	ccsbBroad304_02036	ARHGEF7
597	57.29	ccsbBroad304_07006	ST14
598	57.29	CGS001-9870	KIAA0317
599	57.2	BRD-K26117720	gingerol	Nitric oxide synthase inhibitor
600	57.15	ccsbBroad304_02887	CLIC4
601	57.15	CGS001-1440	CSF3
602	57.13	ccsbBroad304_01395	RFX5
603	57.08	CGS001-1182	CLCN3
604	56.91	CGS001-51031	GLOD4
605	56.88	ccsbBroad304_00174	BRAF
606	56.85	CGS001-1027	CDKN1B
607	56.77	BRD-K72264770	QW-BI-011	Histone lysine methyltransferase inhibitor
608	56.76	CGS001-1491	CTH
609	56.71	BRD-A27887842	prednisolone	Glucocorticoid receptor agonist
610	56.66	ccsbBroad304_01091	NFIB
611	56.6	CGS001-1025	CDK9
612	56.55	CGS001-5244	ABCB4
613	56.54	BRD-K59962020	CHEMBL-374350	NFkB pathway inhibitor
614	56.36	CGS001-1910	EDNRB
615	56.33	ccsbBroad304_01304	PSEN1
616	56.22	CGS001-55127	HEATR1
617	56.2	CGS001-116443	GRIN3A
618	56.17	CGS001-151742	PPM1L
619	56.16	ccsbBroad304_06675	SLC22A18
620	56.09	CGS001-201799	TMEM154
621	56.08	CGS001-4205	MEF2A
622	56.05	CGS001-4602	MYB
623	56.04	CGS001-1855	DVL1
624	56.02	ccsbBroad304_01454	RPS15A
625	55.98	CGS001-10721	POLQ
626	55.97	CGS001-29946	SERTAD3
627	55.94	BRD-K35687265	ON-01910	PLK inhibitor
628	55.88	CGS001-727	C5
629	55.86	BRD-K32744045	disulfiram	Aldehyde dehydrogenase inhibitor, TRPV agonist, DNA methyltransferase inhibitor
630	55.8	CGS001-3614	IMPDH1
631	55.79	CGS001-3339	HSPG2
632	55.77	ccsbBroad304_01075	NDUFV1
633	55.7	BRD-K38003476	clocortolone	Glucocorticoid receptor agonist, Steroid
634	55.55	CGS001-648	BMI1
635	55.52	BRD-K56957086	dacinostat	HDAC inhibitor
636	55.4	CGS001-9375	TM9SF2
637	55.33	CGS001-6004	RGS16
638	55.26	ccsbBroad304_01061	NAB2
639	55.17	ccsbBroad304_05612	GPR152
640	55.11	CGS001-22832	KIAA1009
641	55.09	ccsbBroad304_06398	HPN
642	55.08	CGS001-1892	ECHS1
643	55.04	CGS001-475	ATOX1
644	55	ccsbBroad304_06481	KCNJ11
645	54.87	CGS001-22794	CASC3
646	54.75	ccsbBroad304_06830	RAB5A
647	54.75	CGS001-2355	FOSL2
648	54.61	BRD-A92537424	danazol	Estrogen receptor antagonist, Progesterone receptor agonist
649	54.61	CGS001-7181	NR2C1
650	54.6	BRD-K19111024	clofibric-acid	PPAR receptor agonist
651	54.58	BRD-K03981224	ethisterone	Progestogen hormone
652	54.45	ccsbBroad304_02845	PRPF6
653	54.44	BRD-K22503835	scriptaid	HDAC inhibitor
654	54.41	CGS001-6583	SLC22A4
655	54.41	ccsbBroad304_02295	PIGK
656	54.26	ccsbBroad304_07704	SUB1
657	54.25	CGS001-56670	SUCNR1
658	54.24	BRD-K11927976	ER-27319	Mediator release inhibitor, SYK inhibitor
659	54.16	CGS001-7750	ZMYM2
660	54.1	CGS001-389421	LIN28B
661	54.09	CGS001-6793	STK10
662	54.09	ccsbBroad304_10431	HADHB
663	54.05	CGS001-55837	EAPP
664	53.99	ccsbBroad304_00725	HADHA
665	53.88	BRD-K50168500	canertinib	EGFR inhibitor
666	53.83	CGS001-6198	RPS6KB1
667	53.8	BRD-A10420615	cyclopiazonic-acid	ATPase inhibitor
668	53.77	BRD-K36529613	PU-H71	HSP inhibitor
669	53.72	CGS001-6723	SRM
670	53.69	CGS001-7353	UFD1L
671	53.68	ccsbBroad304_00879	IRAK2
672	53.62	CGS001-55802	DCP1A
673	53.6	ccsbBroad304_00348	MAP3K8
674	53.5	CGS001-5710	PSMD4
675	53.46	CGS001-2130	EWSR1
676	53.44	CGS001-6093	ROCK1
677	53.41	ccsbBroad304_02469	SLC35A1
678	53.37	CGS001-63948	DMRTB1
679	53.23	ccsbBroad304_01204	PIK3CD
680	53.22	CGS001-79600	TCTN1
681	53.21	BRD-K89839824	raltitrexed	Thymidylate synthase inhibitor
682	53.18	CGS001-222894	FERD3L
683	53.11	BRD-K49810818	sorafenib	FLT3 inhibitor, KIT inhibitor, PDGFR receptor inhibitor, RAF inhibitor, VEGFR inhibitor, RET tyrosine kinase inhibitor
684	53.01	CGS001-63891	RNF123
685	52.95	CGS001-1950	EGF
686	52.94	CGS001-10051	SMC4
687	52.83	CGS001-3459	IFNGR1
688	52.76	BRD-K84175871	pseudoephedrine	Adrenergic receptor agonist
689	52.66	CGS001-6567	SLC16A2
690	52.66	BRD-K03816923	rottlerin	MAP kinase inhibitor, Protein kinase inhibitor
691	52.59	CGS001-10969	EBNA1BP2
692	52.48	BRD-K33864865	LY-225910	CCK receptor antagonist
693	52.45	CGS001-1727	CYB5R3
694	52.39	CGS001-5469	MED1
695	52.3	BRD-A73741725	exemestane	Aromatase inhibitor
696	52.23	BRD-K05151076	ZK-164015	Estrogen receptor antagonist
697	52.21	ccsbBroad304_09648	ZNF548
698	52.12	BRD-K47328134	lysylphenylalanyl-tyrosine	Heparin activation inhibitor
699	52.02	ccsbBroad304_05523	KRT26
700	52.01	CGS001-60	ACTB
701	51.87	CGS001-151112	ZSWIM2
702	51.79	CGS001-26036	ZNF451
703	51.76	BRD-A94413429	NTNCB	Neuropeptide receptor antagonist
704	51.62	BRD-K19894101	MST-312	Telomerase inhibitor
705	51.49	CGS001-6776	STAT5A
706	51.48	BRD-K76907295	VU-0418947-2	HIF modulator
707	51.43	BRD-K70511574	sunitinib	PLK inhibitor
708	51.38	BRD-K17743125	belinostat	HDAC inhibitor
709	51.37	CGS001-6934	TCF7L2
710	51.25	BRD-K04548931	pidorubicine	Topoisomerase inhibitor
711	51.2	ccsbBroad304_01998	ABCC3
712	51.12	CGS001-5928	RBBP4
713	51.01	ccsbBroad304_02154	COX5A
714	50.99	BRD-K60640630	mometasone	Glucocorticoid receptor agonist, Immunosuppressant
715	50.97	ccsbBroad304_00389	CTBP1
716	50.9	CGS001-55111	PLEKHJ1
717	50.9	CGS001-100133941	CD24
718	50.87	BRD-K89708791	rifaximin	RNA synthesis inhibitor
719	50.83	BRD-K40213712	SAL-1	Adenosine receptor antagonist
720	50.8	BRD-K63784565	BRD-K63784565	Topoisomerase inhibitor
721	50.8	BRD-K73991644	isoquercetin	Aldose reductase inhibitor
722	50.77	CGS001-8239	USP9X
723	50.68	CGS001-6285	S100B
724	50.57	BRD-K06878038	deferiprone	Chelating agent
725	50.49	ccsbBroad304_09761	GPR156
726	50.32	ccsbBroad304_00704	GSTZ1
727	49.9	CGS001-55214	LEPREL1
728	49.85	ccsbBroad304_01279	PRKAG1
729	49.83	CGS001-1605	DAG1
730	49.82	CGS001-3575	IL7R
731	49.77		C2 domain containing LOF
732	49.73	CGS001-7485	WRB
733	49.66	BRD-K39120595	bithionol	Autotaxin inhibitor
734	49.59	CGS001-7311	UBA52
735	49.54	CGS001-4125	MAN2B1
736	49.54	BRD-K11433652	aspirin	Cyclooxygenase inhibitor
737	49.45	CGS001-79139	DERL1
738	49.43	ccsbBroad304_03305	ANAPC5
739	49.36	ccsbBroad304_01448	RPS7
740	49.34	BRD-A36318220	necrostatin-1	RIPK inhibitor
741	49.31	CGS001-23510	KCTD2
742	49.23	CGS001-23384	SPECC1L
743	49.21	CGS001-54472	TOLLIP
744	49.21	CGS001-51586	MED15
745	49.16	CGS001-6625	SNRNP70
746	49.02	BRD-K56450366	NSC-94258	Antineoplastic
747	49.02	CGS001-1525	CXADR
748	48.98	CGS001-92595	ZNF764
749	48.91	CGS001-10888	GPR83
750	48.89	CGS001-56998	CTNNBIP1
751	48.84	BRD-K55468218	spiperone	Dopamine receptor antagonist
752	48.82	CGS001-339327	ZNF546
753	48.81	CGS001-10308	ZNF267
754	48.74	BRD-A43331270	niguldipine	Calcium channel blocker, Adrenergic receptor antagonist
755	48.69	CGS001-344387	CDKL4
756	48.6	BRD-K79131256	albendazole	Anthelmintic, Tubulin inhibitor
757	48.59	CGS001-6850	SYK
758	48.46	BRD-K14441456	tyrphostin-AG-556	EGFR inhibitor
759	48.45	BRD-K78599730	manumycin-a	Farnesyltransferase inhibitor, NFkB pathway inhibitor
760	48.45	CGS001-9360	PPIG
761	48.43	BRD-K79090631	CGP-60474	CDK inhibitor
762	48.42	BRD-K80970344	pyrrolidine-dithiocarbamate	NFkB pathway inhibitor
763	48.42	CGS001-29998	GLTSCR1
764	48.39	BRD-K53913732	SB-408124	Orexin receptor antagonist
765	48.3	BRD-A17065207	brefeldin-a	Protein synthesis inhibitor, Brefeldin A inhibited guanine nucleotide exchange protein inhibitor, Golgi-specific brefeldin A-resistance guanine nucleotide exchange factor inhibitor
766	48.27	BRD-K21680192	mitoxantrone	Topoisomerase inhibitor
767	48.23	CGS001-57192	MCOLN1
768	48.06	CGS001-152687	ZNF595
769	48.06	CGS001-22841	RAB11FIP2
770	48.05	CGS001-4782	NFIC
771	48	CGS001-1591	CYP24A1
772	47.92	ccsbBroad304_01929	DYRK2
773	47.92	ccsbBroad304_01699	TPD52L2
774	47.88	CGS001-4637	MYL6
775	47.84	CGS001-163049	ZNF791
776	47.83	ccsbBroad304_00782	HPGD
777	47.78	ccsbBroad304_09471	CSNK1A1L
778	47.68	CGS001-10019	SH2B3
779	47.59	CGS001-80018	NAA25
780	47.58	CGS001-3586	IL10
781	47.53	CGS001-7295	TXN
782	47.52	BRD-A04756508	norgestimate	Progesterone receptor agonist
783	47.52	ccsbBroad304_06209	FGF9
784	47.43	BRD-K15616905	CCCP	Mitochondrial oxidative phosphorylation uncoupler
785	47.41	CGS001-23142	DCUN1D4
786	47.4	BRD-K12513978	fenbufen	Cyclooxygenase inhibitor
787	47.35	BRD-K41859756	NVP-AUY922	HSP inhibitor
788	47.33	ccsbBroad304_01222	PLP2
789	47.32	CGS001-3689	ITGB2
790	47.29	CGS001-10477	UBE2E3
791	47.09	CGS001-1738	DLD
792	47.08	ccsbBroad304_09578	PASD1
793	47.07	CGS001-5585	PKN1
794	47.06	BRD-K08273968	griseofulvin	Tubulin inhibitor
795	46.98	BRD-A60245366	AS-601245	JNK inhibitor
796	46.98	CGS001-23047	PDS5B
797	46.95	CGS001-11179	ZNF277
798	46.95	CGS001-23224	SYNE2
799	46.95	ccsbBroad304_06975	SMARCC2
800	46.91	CGS001-9709	HERPUD1
801	46.89	CGS001-374291	NDUFS7
802	46.84	CGS001-2066	ERBB4
803	46.76	ccsbBroad304_01425	RPL22
804	46.74	CGS001-51385	ZNF589
805	46.7	CGS001-8453	CUL2
806	46.64	BRD-K59773493	benzohydroxamic-acid	Antifungal
807	46.58	CGS001-84527	ZNF559
808	46.54	CGS001-9918	NCAPD2
809	46.52	CGS001-23013	SPEN
810	46.46	CGS001-57720	GPR107
811	46.34	CGS001-7052	TGM2
812	46.34	CGS001-8726	EED
813	46.33	CGS001-29978	UBQLN2
814	46.33	ccsbBroad304_09703	RNF145
815	46.32	CGS001-7692	ZNF133
816	46.3	CGS001-1386	ATF2
817	46.26	CGS001-126295	ZNF57
818	46.22	BRD-K44432556	VU-0418946-1	HIF modulator
819	46.2	ccsbBroad304_04817	GABPB2
820	46.19	CGS001-51588	PIAS4
821	46.15	CGS001-5906	RAP1A
822	46.08	BRD-K85606544	neratinib	EGFR inhibitor
823	46	CGS001-4914	NTRK1
824	46	CGS001-79961	DENND2D
825	45.89	CGS001-10139	ARFRP1
826	45.87	BRD-K17823458	danoprevir	HCV inhibitor
827	45.85	BRD-U94846492	quinine	Hemozoin biocrystallization inhibitor
828	45.85	CGS001-56940	DUSP22
829	45.83	ccsbBroad304_08670	DUSP22
830	45.77	ccsbBroad304_00849	IL4
831	45.68	CGS001-5289	PIK3C3
832	45.67	CGS001-80135	RPF1
833	45.61	CGS001-3306	HSPA2
834	45.55	BRD-K35573744	erbstatin-analog	EGFR inhibitor
835	45.48	ccsbBroad304_01090	NFE2L2
836	45.41	CGS001-55379	LRRC59
837	45.37	CGS001-375346	TMEM110
838	45.37	CGS001-134391	GPR151
839	45.33	CGS001-79001	VKORC1
840	45.33	CGS001-57326	PBXIP1
841	45.27	CGS001-5711	PSMD5
842	45.26	BRD-A22380646	pantoprazole	ATPase inhibitor
843	45.25	BRD-A65767837	hydrocortisone	Glucocorticoid receptor agonist
844	45.25	CGS001-21	ABCA3
845	45.24	CGS001-2063	NR2F6
846	45.1	CGS001-2101	ESRRA
847	45.07	CGS001-57787	MARK4
848	45.04	CGS001-4485	MST1
849	45	ccsbBroad304_08694	TBX20
850	45	ccsbBroad304_08605	PBK
851	44.97	BRD-K12002134	megestrol	progesterone receptor agonist
852	44.89	CGS001-10381	TUBB3
853	44.88	CGS001-150094	SIK1
854	44.88	BRD-K96037667	norethindrone	Progesterone receptor agonist, Progestogen hormone
855	44.87	CGS001-3726	JUNB
856	44.86	CGS001-51805	COQ3
857	44.85	CGS001-1746	DLX2
858	44.83	CGS001-10904	BLCAP
859	44.81	CGS001-57167	SALL4
860	44.69	CGS001-7536	SF1
861	44.65	BRD-A81795050	U-18666A	Oxidosqualene cyclase inhibitor
862	44.62	CGS001-2746	GLUD1
863	44.57	BRD-A02333338	cyclopamine	Smoothened receptor antagonist
864	44.54	CGS001-4728	NDUFS8
865	44.49	BRD-K31987754	oleylethanolamide	Cannabinoid receptor agonist, Potassium channel blocker, Glucose dependent insulinotropic receptor agonist
866	44.46	CGS001-2837	UTS2R
867	44.41	BRD-K92301463	16,16-dimethylprostaglandin-e2	Prostanoid receptor agonist
868	44.38	BRD-K22096725	ALW-II-49-7	Ephrin inhibitor
869	44.35	CGS001-163688	CALML6
870	44.26	ccsbBroad304_04752	IKBIP
871	44.24	BRD-K93433262	alfacalcidol	Vitamin D receptor agonist
872	44.2	CGS001-10287	RGS19
873	44.2	CGS001-994	CDC25B
874	44.14	CGS001-7756	ZNF207
875	43.95	ccsbBroad304_00620	GCDH
876	43.89	BRD-A15493168	tetracycline	Bacterial 30S ribosomal subunit inhibitor
877	43.71	BRD-K19554809	MK-212	Serotonin receptor agonist
878	43.69	ccsbBroad304_02136	COPS2
879	43.64	CGS001-56033	BARX1
880	43.62	CGS001-84647	PLA2G12B
881	43.56	CGS001-27034	ACAD8
882	43.53	CGS001-259249	MRGPRX1
883	43.5	ccsbBroad304_06048	CRYZ
884	43.47	ccsbBroad304_08715	SALL4
885	43.35	CGS001-1810	DR1
886	43.33	CGS001-9314	KLF4
887	43.32	CGS001-7572	ZNF24
888	43.3	BRD-K65910366	KUC103904N	-666
889	43.19	CGS001-116985	ARAP1
890	43.14	BRD-K27665173	D-64406	PDGFR receptor inhibitor
891	43.14	ccsbBroad304_06814	PTPN12
892	43.08	CGS001-8884	SLC5A6
893	42.94	ccsbBroad304_01674	TIMP4
894	42.88	ccsbBroad304_09983	ZNF454
895	42.81	CGS001-23401	FRAT2
896	42.78	CGS001-182	JAG1
897	42.73	CGS001-283450	C12ORF51
898	42.71	CGS001-6584	SLC22A5
899	42.67	CGS001-10755	GIPC1
900	42.66	CGS001-79733	E2F8
901	42.57	ccsbBroad304_00088	FASLG
902	42.52	CGS001-3556	IL1RAP
903	42.51	CGS001-975	CD81
904	42.44	ccsbBroad304_01401	RIT1
905	42.41	CGS001-6275	S100A4
906	42.37	BRD-K97764662	PD-173074	FGFR inhibitor, VEGFR inhibitor
907	42.31	BRD-A31007383	SDZ-WAG-994	Adenosine receptor agonist
908	42.21	ccsbBroad304_03739	NRIP3
909	42.19	CGS001-16	AARS
910	42.1	CGS001-3416	IDE
911	42.03	CGS001-7541	ZFP161
912	41.98	CGS001-9354	UBE4A
913	41.95	ccsbBroad304_07798	EXOC3
914	41.94	ccsbBroad304_08782	SNX6
915	41.9	ccsbBroad304_10212	GRHL3
916	41.8	CGS001-159	ADSS
917	41.79	CGS001-6915	TBXA2R
918	41.77	BRD-K34533029	tyrphostin-AG-494	EGFR inhibitor
919	41.75	CGS001-4804	NGFR
920	41.71	CGS001-6799	SULT1A2
921	41.69	CGS001-11065	UBE2C
922	41.6	ccsbBroad304_03933	CARD9
923	41.6	CGS001-57396	CLK4
924	41.57	CGS001-51071	DERA
925	41.56	CGS001-27097	TAF5L
926	41.39	ccsbBroad304_01078	NDUFV2
927	41.33	CGS001-7106	TSPAN4
928	41.3	CGS001-1958	EGR1
929	41.24	CGS001-5332	PLCB4
930	41.24	CGS001-843	CASP10
931	41.14	ccsbBroad304_07941	FBXO7
932	41.11	ccsbBroad304_05836	BIRC5
933	41.09	ccsbBroad304_02110	VAPB
934	41.03	BRD-K63630713	etacrynic-acid	Sodium/potassium/chloride transporter inhibitor
935	41.02	BRD-K20755323	SA-792728	Sphingosine kinase inhibitor
936	41	BRD-A30437061	camptothecin	Topoisomerase inhibitor
937	40.99	CGS001-8535	CBX4
938	40.88	CGS001-2132	EXT2
939	40.75	BRD-K30296925	flavokavain-b	Antineoplastic
940	40.75	CGS001-539	ATP5O
941	40.74	ccsbBroad304_03047	BZW2
942	40.71	CGS001-55781	RIOK2
943	40.7	CGS001-1537	CYC1
944	40.63	CGS001-64324	NSD1
945	40.62	CGS001-6597	SMARCA4
946	40.57	CGS001-25966	C2CD2
947	40.57	BRD-A63998256	helveticoside	ATPase inhibitor
948	40.52	BRD-K70883034	nimetazepam	GABA receptor agonist
949	40.5	ccsbBroad304_03556	SMU1
950	40.48	CGS001-9111	NMI
951	40.45	ccsbBroad304_06291	GNAI1
952	40.45	BRD-K06543683	bisindolylmaleimide-ix	CDK inhibitor, PKC inhibitor
953	40.39	BRD-K53545112	CNQX	Glutamate receptor antagonist
954	40.39	CGS001-5577	PRKAR2B
955	40.29	ccsbBroad304_06057	CSNK1G3
956	40.28	CGS001-2580	GAK
957	40.17	BRD-K28907958	CD-437	Retinoid receptor agonist
958	40.15	CGS001-3675	ITGA3
959	40.09	CGS001-7276	TTR
960	39.95	CGS001-6272	SORT1
961	39.94	CGS001-23325	KIAA1033
962	39.92	CGS001-1984	EIF5A
963	39.9	CGS001-5460	POU5F1
964	39.87	CGS001-22944	KIN
965	39.84	BRD-K32977963	eugenol	Androgen receptor antagonist
966	39.77	ccsbBroad304_01676	TLE1
967	39.76	BRD-K15262564	mupirocin	Isoleucyl-tRNA synthetase inhibitor
968	39.6	BRD-K00615600	AG-14361	PARP inhibitor
969	39.55	BRD-A87606379	nadolol	Adrenergic receptor antagonist
970	39.5	CGS001-50846	DHH
971	39.48	ccsbBroad304_02572	SERINC3
972	39.44	ccsbBroad304_00424	DBI
973	39.43	CGS001-5734	PTGER4
974	39.43	BRD-K00317371	RITA	MDM inhibitor
975	39.26	BRD-A06352418	terfenadine	Histamine receptor antagonist
976	39.26	CGS001-29982	NRBF2
977	39.22	CGS001-11320	MGAT4A
978	39.17	BRD-K93095519	SJ-172550	MDM inhibitor
979	39.1	CGS001-23443	SLC35A3
980	39.07	ccsbBroad304_00406	CYP1A1
981	39.02	CGS001-128	ADH5
982	38.99	CGS001-8317	CDC7
983	38.92	CGS001-2781	GNAZ
984	38.92	CGS001-995	CDC25C
985	38.9	BRD-K98548675	parthenolide	NFkB pathway inhibitor, Adiponectin receptor agonist
986	38.88	BRD-K94353609	fluocinolone	Glucocorticoid receptor agonist, Corticosteroid agonist
987	38.84	CGS001-6535	SLC6A8
988	38.78	ccsbBroad304_01781	WNT7B
989	38.71	CGS001-27198	HCAR1
990	38.67	CGS001-1453	CSNK1D
991	38.66	CGS001-5744	PTHLH
992	38.6	CGS001-4850	CNOT4
993	38.59	BRD-K73982490	BI-78D3	JNK inhibitor
994	38.57	CGS001-1951	CELSR3
995	38.45	ccsbBroad304_03308	YTHDF2
996	38.42	CGS001-1030	CDKN2B
997	38.41	CGS001-89884	LHX4
998	38.4	BRD-K05653692	DL-PDMP	Glucosyltransferase inhibitor
999	38.35	CGS001-1019	CDK4
1000	38.31	ccsbBroad304_00573	FKBP4
1001	38.28	BRD-K31238592	devazepide	CCK receptor antagonist
1002	38.21	CGS001-1675	CFD
1003	38.2	ccsbBroad304_01560	SNAPC1
1004	38.12	ccsbBroad304_06974	SLC22A5
1005	38.11	BRD-K65331431	retinyl	vitamin analog
1006	37.99	CGS001-3660	IRF2
1007	37.96	CGS001-5813	PURA
1008	37.81	BRD-K81783531	VX-222	HCV inhibitor
1009	37.75	BRD-K68095457	palmitoylethanolamide	Cannabinoid receptor agonist
1010	37.73	CGS001-5450	POU2AF1
1011	37.67	BRD-A59174698	ritodrine	Adrenergic receptor agonist
1012	37.57	CGS001-85027	C5ORF62
1013	37.51	CGS001-51128	SAR1B
1014	37.49	CGS001-90993	CREB3L1
1015	37.44	BRD-M86331534	pyrvinium-pamoate	AKT inhibitor
1016	37.38	ccsbBroad304_01242	POLR2I
1017	37.37	CGS001-246778	IL27
1018	37.31	ccsbBroad304_06088	AKR1C1
1019	37.28	CGS001-55038	CDCA4
1020	37.24	BRD-K82036761	sertraline	Serotonin receptor antagonist
1021	37.21	CGS001-390980	ZNF805
1022	37.2	BRD-K64517075	heliomycin	ATP synthase inhibitor
1023	37.16	ccsbBroad304_06558	MAOB
1024	37.13	CGS001-84433	CARD11
1025	37.12	ccsbBroad304_01137	P2RY6
1026	37.05	BRD-A80960055	celastrol	Anti-inflammatory, Antioxidant, NFkB pathway inhibitor, HSP inhibitor, Topoisomerase inhibitor
1027	37.04	BRD-K50311478	tosyl-phenylalanyl-chloromethyl-ketone	Chymotrypsin inhibitor
1028	37.01	CGS001-2944	GSTM1
1029	36.98	CGS001-3705	ITPK1
1030	36.97	BRD-K76064317	tyrphostin-AG-1296	FLT3 inhibitor
1031	36.96	CGS001-116832	RPL39L
1032	36.94		Akt Signaling GOF
1033	36.93	CGS001-2260	FGFR1
1034	36.91	CGS001-5817	PVR
1035	36.91	CGS001-23028	KDM1A
1036	36.89	CGS001-523	ATP6V1A
1037	36.87	BRD-K43797669	genistein	Tyrosine kinase inhibitor
1038	36.81	BRD-A35989968	megestrol	Progesterone receptor agonist
1039	36.81	ccsbBroad304_01087	NF2
1040	36.77	CGS001-53343	NUDT9
1041	36.74	ccsbBroad304_09391	DTX2
1042	36.73	BRD-K94649603	taxifolin	Opioid receptor antagonist
1043	36.69	CGS001-3458	IFNG
1044	36.68	ccsbBroad304_02287	GNPDA1
1045	36.64	CGS001-2053	EPHX2
1046	36.52	BRD-K33106058	cytarabine	Ribonucleotide reductase inhibitor
1047	36.45	CGS001-126208	ZNF787
1048	36.43	BRD-K88701661	dimercaptosuccinic-acid	Chelating agent
1049	36.36	CGS001-1635	DCTD
1050	36.34	ccsbBroad304_00771	HOXA5
1051	36.33	CGS001-148156	ZNF558
1052	36.31	CGS001-3956	LGALS1
1053	36.29	CGS001-11011	TLK2
1054	36.26	CGS001-58528	RRAGD
1055	36.24	CGS001-55722	CEP72
1056	36.2	CGS001-8558	CDK10
1057	36.15	BRD-A62890442	3-methyl-GABA	GABA aminotransferase activator
1058	36.15	CGS001-25937	WWTR1
1059	36.11	CGS001-5217	PFN2
1060	36.07	BRD-K86204871	terconazole	Sterol demethylase inhibitor
1061	35.93	BRD-K51485625	ritonavir	HIV protease inhibitor
1062	35.92	BRD-K97330509	SRC-kinase-inhibitor-II	SRC inhibitor
1063	35.9	CGS001-115201	ATG4A
1064	35.86	BRD-K23922020	arecaidine	Acetylcholine receptor agonist
1065	35.76	CGS001-83729	INHBE
1066	35.75	BRD-K88741031	methyl-2,5-dihydroxycinnamate	EGFR inhibitor, Tyrosine kinase inhibitor
1067	35.68	CGS001-9341	VAMP3
1068	35.67	CGS001-10190	TXNDC9
1069	35.65	CGS001-147948	ZNF582
1070	35.61	CGS001-7852	CXCR4
1071	35.59	CGS001-3691	ITGB4
1072	35.49	BRD-K72895815	SSR-69071	Leukocyte elastase inhibitor
1073	35.44	CGS001-6608	SMO
1074	35.43	BRD-A43849199	karakoline	Phytotoxin
1075	35.29	CGS001-1594	CYP27B1
1076	35.25	CGS001-10095	ARPC1B
1077	35.23	ccsbBroad304_09225	BUD13
1078	35.22	BRD-K32610195	androstenedione	Cytochrome P450 inhibitor
1079	35.2	CGS001-6461	SHB
1080	35.14	CGS001-4303	FOXO4
1081	35.13	CGS001-3172	HNF4A
1082	35.11	BRD-K87909389	alvocidib	CDK inhibitor
1083	35.08	BRD-K52313696	tacedinaline	HDAC inhibitor
1084	35.06	CGS001-26054	SENP6
1085	35.04	ccsbBroad304_00857	IL10
1086	35.01	ccsbBroad304_07124	UROD
1087	35.01	CGS001-3718	JAK3
1088	34.91	CGS001-27197	GPR82
1089	34.9	BRD-K31627533	rimexolone	Glucocorticoid receptor agonist
1090	34.9	CGS001-27297	CRCP
1091	34.9	CGS001-170302	ARX
1092	34.89	BRD-K27737647	H-89	PKA inhibitor
1093	34.89	BRD-K07691486	roscovitine	CDK inhibitor
1094	34.83	BRD-K72783841	tyrphostin-AG-555	EGFR inhibitor
1095	34.82	ccsbBroad304_02626	PKIG
1096	34.82	CGS001-54600	UGT1A9
1097	34.71	CGS001-3958	LGALS3
1098	34.7	CGS001-94235	GNG8
1099	34.66	CGS001-168374	ZNF92
1100	34.6	CGS001-50604	IL20
1101	34.59	BRD-K16485616	mocetinostat	HDAC inhibitor
1102	34.52	ccsbBroad304_00554	FGB
1103	34.51	CGS001-57616	TSHZ3
1104	34.49	ccsbBroad304_06907	S100A13
1105	34.48	ccsbBroad304_09446	MRGPRX4
1106	34.34	BRD-K75478907	GS-39783	GABA receptor modulator
1107	34.31	CGS001-581	BAX
1108	34.25	BRD-K51318897	fenbendazole	Tubulin inhibitor
1109	34.24	BRD-K69650333	idarubicin	Topoisomerase inhibitor
1110	34.23	ccsbBroad304_08346	COQ3
1111	34.19	CGS001-3054	HCFC1
1112	34.09	ccsbBroad304_08325	LIPT1
1113	34.09	CGS001-2194	FASN
1114	34.07	CGS001-8323	FZD6
1115	33.98	CGS001-387129	NPSR1
1116	33.96	ccsbBroad304_02376	RAMP1
1117	33.94	CGS001-57665	RDH14
1118	33.93	BRD-A41555725	chlortetracycline	Protein synthesis inhibitor
1119	33.93	CGS001-4267	CD99
1120	33.9	BRD-A22707317	SB-205384	GABA receptor modulator
1121	33.89	CGS001-8227	AKAP17A
1122	33.84	CGS001-4691	NCL
1123	33.77	CGS001-327	APEH
1124	33.75	BRD-K80725821	RS-16566	Serotonin receptor antagonist
1125	33.75	BRD-A75402480	desoxycorticosterone	Mineralocorticoid receptor agonist
1126	33.64	BRD-K70487031	flupentixol	Dopamine receptor antagonist
1127	33.63	ccsbBroad304_01580	SOX10
1128	33.61	CGS001-6804	STX1A
1129	33.6	BRD-K13544237	r(-)-propylnorapomorphine	Dopamine receptor agonist, TRPA1 modulator
1130	33.55	CGS001-117196	MRGPRX4
1131	33.52		Serine proteases GOF
1132	33.51	CGS001-63874	ABHD4
1133	33.44	CGS001-23395	LARS2
1134	33.42	BRD-K30867024	SB-216641	Serotonin receptor antagonist
1135	33.3	CGS001-29103	DNAJC15
1136	33.29	CGS001-663	BNIP2
1137	33.25	CGS001-1314	COPA
1138	33.21	CGS001-55723	ASF1B
1139	33.15	CGS001-59350	RXFP1
1140	33.08	BRD-K83837640	JNJ-26854165	HDAC inhibitor
1141	33.08	BRD-A98378129	talniflumate	Cyclooxygenase inhibitor
1142	33.07	BRD-K11630072	carmofur	Thymidylate synthase inhibitor
1143	32.98	BRD-K54233340	dorsomorphin	AMPK inhibitor
1144	32.89	CGS001-170463	SSBP4
1145	32.87	ccsbBroad304_00866	IMPA1
1146	32.85	ccsbBroad304_06718	PFN2
1147	32.74	BRD-K53959060	indirubin	CDK inhibitor, Glycogen synthase kinase inhibitor, Leucine rich repeat kinase inhibitor, SRC inhibitor, Serum/glucocorticoid regulated kinase inhibitor
1148	32.67	BRD-A20589515	dihydroxyphenylglycine	Glutamate receptor agonist
1149	32.67	CGS001-140735	DYNLL2
1150	32.63	BRD-A16311756	profenamine	Butyrylcholinesterase inhibitor, Cholinergic receptor antagonist
1151	32.61	CGS001-4700	NDUFA6
1152	32.6	CGS001-6895	TARBP2
1153	32.59	CGS001-7334	UBE2N
1154	32.53	BRD-K82216340	medroxyprogesterone	progesterone receptor agonist
1155	32.5	CGS001-5728	PTEN
1156	32.49	CGS001-79258	MMEL1
1157	32.48	CGS001-2167	FABP4
1158	32.48	CGS001-1534	CYB561
1159	32.46	CGS001-79712	GTDC1
1160	32.38	CGS001-572	BAD
1161	32.37	CGS001-5653	KLK6
1162	32.32	ccsbBroad304_02266	RHOBTB1
1163	32.24	BRD-K37691127	hinokitiol	Tyrosinase inhibitor
1164	32.1	ccsbBroad304_02589	COPS5
1165	32.09	BRD-K95435023	PHA-665752	c-Met inhibitor
1166	32.04	ccsbBroad304_02123	RPS6KA5
1167	31.95	CGS001-1747	DLX3
1168	31.94	CGS001-26229	B3GAT3
1169	31.93	ccsbBroad304_00602	SLC37A4
1170	31.91	ccsbBroad304_07383	STK17A
1171	31.86	BRD-A42423104	benproperine	Antitussive
1172	31.86	ccsbBroad304_06728	PIK3R1
1173	31.82	CGS001-130497	OSR1
1174	31.78	CGS001-10921	RNPS1
1175	31.78	CGS001-285601	GPR150
1176	31.71	CGS001-4329	ALDH6A1
1177	31.7	ccsbBroad304_05547	TMEM110
1178	31.68	ccsbBroad304_07600	NSA2
1179	31.62	BRD-K02581333	protein-tyrosine-phosphatase-inhibitor-IV	Tyrosine phosphatase inhibitor
1180	31.52	CGS001-10412	NSA2
1181	31.49	BRD-K17008822	BD-1008	Sigma receptor antagonist
1182	31.49	BRD-A18043272	phensuximide	Succinimide antiepileptic
1183	31.45	CGS001-10325	RRAGB
1184	31.41	BRD-A67605442	tetrahydrobiopterin	Nitric oxide stimulant, Nitric oxide synthase stimulant, Phenylalanine 4-hydroxylase stimulant
1185	31.36	BRD-K78659596	MLN-2238	Proteasome inhibitor
1186	31.3	CGS001-152	ADRA2C
1187	31.27	CGS001-3659	IRF1
1188	31.23	CGS001-3978	LIG1
1189	31.22	BRD-K31542390	mycophenolic-acid	Dehydrogenase inhibitor, Inositol monophosphatase inhibitor
1190	31.21	BRD-A56020723	CA-074-Me	Cathepsin inhibitor
1191	31.21	CGS001-4841	NONO
1192	31.2	BRD-A07395371	esmolol	Adrenergic receptor antagonist
1193	31.19	CGS001-558	AXL
1194	31.19	ccsbBroad304_08849	ABCG8
1195	31.15	CGS001-3146	HMGB1
1196	31.08	BRD-K22631935	neurodazine	Neurogenesis of non-pluripotent C2C12 myoblast inducer
1197	31.06	BRD-K62200014	anagrelide	Phosphodiesterase inhibitor
1198	31.05	ccsbBroad304_00990	DNAJB9
1199	31.05	CGS001-11257	TP53TG1
1200	31	ccsbBroad304_06722	SERPINB6
1201	30.99	BRD-A56359832	zileuton	Leukotriene inhibitor, Lipoxygenase inhibitor
1202	30.97	CGS001-55869	HDAC8
1203	30.96	CGS001-10427	SEC24B
1204	30.94	CGS001-8193	DPF1
1205	30.92	CGS001-5831	PYCR1
1206	30.87	CGS001-8681	JMJD7-PLA2G4B
1207	30.83	BRD-K31699485	DMEOB	glutamate receptor modulator
1208	30.81	CGS001-51176	LEF1
1209	30.78	BRD-K96778649	tyrphostin-47	EGFR inhibitor
1210	30.77	CGS001-10401	PIAS3
1211	30.72		NKL subclass homeoboxes and pseudogenes LOF
1212	30.64	ccsbBroad304_04360	CAPNS2
1213	30.63	BRD-K92428232	GSK-461364	PLK inhibitor
1214	30.59	CGS001-3656	IRAK2
1215	30.46	CGS001-390	RND3
1216	30.4	ccsbBroad304_05890	BHMT
1217	30.36	ccsbBroad304_00510	EPHX2
1218	30.36	BRD-K83794624	pirarubicin	Topoisomerase inhibitor
1219	30.33	BRD-K82795137	loratadine	Histamine receptor antagonist
1220	30.19	BRD-A51382177	fosinopril	ACE inhibitor
1221	30.18	CGS001-9670	IPO13
1222	30.17	ccsbBroad304_02756	RRP8
1223	30.16	CGS001-8321	FZD1
1224	30.13	ccsbBroad304_01271	PPT1
1225	30.12	CGS001-64223	MLST8
1226	30.1	CGS001-4232	MEST
1227	30.08	CGS001-868	CBLB
1228	30.06	CGS001-8204	NRIP1
1229	30.04	ccsbBroad304_09756	PAQR7
1230	30.03	ccsbBroad304_01608	STAT2
1231	29.95	CGS001-10365	KLF2
1232	29.95	CGS001-2512	FTL
1233	29.87	ccsbBroad304_07349	MAP7
1234	29.83	ccsbBroad304_02140	ZNHIT3
1235	29.82	CGS001-665	BNIP3L
1236	29.81	CGS001-6715	SRD5A1
1237	29.75	CGS001-2615	LRRC32
1238	29.73	BRD-A94543220	bifonazole	Sterol demethylase inhibitor
1239	29.71	CGS001-115950	ZNF653
1240	29.66	CGS001-4173	MCM4
1241	29.65	CGS001-4069	LYZ
1242	29.61	BRD-K11636097	JNJ-7706621	CDK inhibitor
1243	29.58	CGS001-6884	TAF13
1244	29.53	CGS001-7988	ZNF212
1245	29.42	ccsbBroad304_04767	SOCS4
1246	29.4	ccsbBroad304_00873	INPP1
1247	29.4	CGS001-25803	SPDEF
1248	29.39	BRD-K28470988	L-690330	Inositol monophosphatase inhibitor
1249	29.26	BRD-A82238138	budesonide	Glucocorticoid receptor agonist
1250	29.25	BRD-K56596464	QX-314	Sodium channel blocker
1251	29.25	CGS001-1468	SLC25A10
1252	29.21	ccsbBroad304_07249	PIK3R3
1253	29.17	CGS001-57026	PDXP
1254	29.15	ccsbBroad304_01563	SNCA
1255	29.12	CGS001-5261	PHKG2
1256	29.11	CGS001-10018	BCL2L11
1257	29.1	CGS001-4548	MTR
1258	29.09	CGS001-5243	ABCB1
1259	29.05	CGS001-84290	CAPNS2
1260	29.04	ccsbBroad304_00843	IL1B
1261	29.02	BRD-K55748775	SCH-28080	ATPase inhibitor
1262	29.01	ccsbBroad304_10971	MLLT6
1263	28.98	BRD-A18579359	wiskostatin	Neural Wiskott-Aldrich syndrome protein inhibitor
1264	28.94		Topoisomerase inhibitor
1265	28.84	BRD-K61829047	7b-cis	Exportin antagonist
1266	28.83	BRD-A28856712	tetryzoline	Adrenergic receptor agonist
1267	28.83	CGS001-902	CCNH
1268	28.81	CGS001-1994	ELAVL1
1269	28.78	CGS001-2056	EPO
1270	28.69	ccsbBroad304_05887	CFB
1271	28.68	ccsbBroad304_06420	ICAM3
1272	28.66	BRD-A06352508	SB-218078	CHK inhibitor
1273	28.65	BRD-K70358946	aripiprazole	Serotonin receptor agonist, Serotonin receptor antagonist
1274	28.64	BRD-K63945320	dihydrosamidin	Phospholipase inhibitor, Nitric oxide production inhibitor, Platelet activating factor receptor antagonist
1275	28.58	ccsbBroad304_00219	CARS
1276	28.56	CGS001-162239	ZFP1
1277	28.53		Glucocorticoid receptor agonist
1278	28.53	CGS001-3688	ITGB1
1279	28.51	ccsbBroad304_07923	LSM5
1280	28.49	CGS001-255877	BCL6B
1281	28.45	BRD-K08252256	diclofenac	Cyclooxygenase inhibitor
1282	28.45	CGS001-1445	CSK
1283	28.43	BRD-K11742128	triprolidine	Histamine receptor antagonist
1284	28.42	ccsbBroad304_04909	ZNF572
1285	28.39	BRD-K39944607	ochratoxin-a	Phenylalanyl tRNA synthetase inhibitor
1286	28.35	CGS001-9915	ARNT2
1287	28.34	CGS001-9559	VPS26A
1288	28.34	CGS001-80714	PBX4
1289	28.31	BRD-K92138166	mammea-a	other antibiotic
1290	28.31	BRD-K26818574	BIX-01294	Histone lysine methyltransferase inhibitor, DNA methyltransferase inhibitor
1291	28.26	BRD-K37080523	isoreserpine	Vesicular monoamine transporter inhibitor
1292	28.13	CGS001-64786	TBC1D15
1293	28.01	ccsbBroad304_00106	ARRB1
1294	28	CGS001-7248	TSC1
1295	27.93	CGS001-51053	GMNN
1296	27.86	CGS001-323	APBB2
1297	27.85	CGS001-7468	WHSC1
1298	27.83	ccsbBroad304_02163	MED7
1299	27.83	ccsbBroad304_03926	SLC39A8
1300	27.79	ccsbBroad304_02538	RUVBL2
1301	27.78	ccsbBroad304_02138	TRIP10
1302	27.77	BRD-A22769835	homochlorcyclizine	Antihistamine
1303	27.75	CGS001-55012	PPP2R3C
1304	27.72	CGS001-80347	COASY
1305	27.72	CGS001-8837	CFLAR
1306	27.68	BRD-K07888107	depudecin	HDAC inhibitor
1307	27.62	CGS001-23291	FBXW11
1308	27.62	ccsbBroad304_00746	HLA-DRB5
1309	27.59	ccsbBroad304_00422	DARS
1310	27.58	CGS001-3482	IGF2R
1311	27.58	BRD-K53790871	triamcinolone	Glucocorticoid receptor agonist, Corticosteroid agonist, Immunosuppressant
1312	27.57	BRD-K29733039	deforolimus	MTOR inhibitor
1313	27.48	BRD-K88551539	CAY-10585	HIF modulator
1314	27.48	CGS001-6335	SCN9A
1315	27.41	CGS001-328	APEX1
1316	27.39	ccsbBroad304_03788	LPAR5
1317	27.38	CGS001-593	BCKDHA
1318	27.35	CGS001-22823	MTF2
1319	27.31	BRD-K17743697	KB-R7943	Sodium/calcium exchange inhibitor
1320	27.3	ccsbBroad304_02855	SPDEF
1321	27.28	CGS001-5888	RAD51
1322	27.28	CGS001-10613	ERLIN1
1323	27.27	ccsbBroad304_06695	PCK2
1324	27.22	BRD-K14200658	syrosingopine	Vesicular monoamine transporter inhibitor
1325	27.21	BRD-A20126139	medrysone	Glucocorticoid receptor agonist
1326	27.16	CGS001-9886	RHOBTB1
1327	27.14	CGS001-10644	IGF2BP2
1328	27.13	CGS001-5049	PAFAH1B2
1329	27.09	CGS001-3980	LIG3
1330	27.06	BRD-K17705806	JTC-801	Opioid receptor antagonist
1331	27.03	CGS001-4706	NDUFAB1
1332	27.02	CGS001-9854	C2CD2L
1333	27	CGS001-10276	NET1
1334	26.94	ccsbBroad304_03532	ANKZF1
1335	26.94	CGS001-10437	IFI30
1336	26.9	CGS001-51465	UBE2J1
1337	26.86	CGS001-8503	PIK3R3
1338	26.86	CGS001-8841	HDAC3
1339	26.81	BRD-K90885812	propantheline	Acetylcholine receptor antagonist
1340	26.8	ccsbBroad304_08113	DNAJC15
1341	26.78	BRD-A39522003	OMDM-2	FAAH inhibitor
1342	26.77	CGS001-4047	LSS
1343	26.76	ccsbBroad304_03937	MLST8
1344	26.76	CGS001-27336	HTATSF1
1345	26.65	ccsbBroad304_01981	DYNLL1
1346	26.59	CGS001-54957	TXNL4B
1347	26.59	ccsbBroad304_02981	GPR160
1348	26.57	CGS001-4734	NEDD4
1349	26.54	ccsbBroad304_00679	GPR39
1350	26.48	CGS001-6621	SNAPC4
1351	26.47	CGS001-338557	O3FAR1
1352	26.46	CGS001-317705	VN1R5
1353	26.46	ccsbBroad304_07277	RTCD1
1354	26.29	CGS001-11188	NISCH
1355	26.27	ccsbBroad304_04191	NAA50
1356	26.26	CGS001-27244	SESN1
1357	26.18	CGS001-29968	PSAT1
1358	26.13	BRD-A39747742	estradiol-valerate	Estrogen receptor agonist
1359	26.06	CGS001-64343	AZI2
1360	26.05	BRD-K57033106	tripelennamine	Histamine receptor antagonist
1361	26.05	CGS001-9761	MLEC
1362	26.04	BRD-K68336408	tyrphostin-AG-1478	EGFR inhibitor
1363	26.04	CGS001-57761	TRIB3
1364	25.97	CGS001-5931	RBBP7
1365	25.94	BRD-K99411983	lumicolchicine	Colchicine isomer, non-binder of microtubules
1366	25.93	BRD-K05926469	lenalidomide	Antineoplastic
1367	25.92	BRD-A27554692	altrenogest	Progestogen hormone
1368	25.88	CGS001-51433	ANAPC5
1369	25.86	CGS001-2057	EPOR
1370	25.78	CGS001-6925	TCF4
1371	25.76	CGS001-169436	C9ORF96
1372	25.7	BRD-K39569857	avrainvillamide-analog-3	nucleophosmin inhibitor
1373	25.7	CGS001-471	ATIC
1374	25.69	CGS001-115	ADCY9
1375	25.65	ccsbBroad304_09615	LACC1
1376	25.6	BRD-A18497530	5-iodotubercidin	Adenosine kinase inhibitor
1377	25.55	BRD-K74765201	tomelukast	Leukotriene receptor antagonist
1378	25.5	ccsbBroad304_07411	LPXN
1379	25.49	CGS001-8428	STK24
1380	25.45	BRD-A63836183	PD-123319	Angiotensin receptor antagonist
1381	25.41	CGS001-1376	CPT2
1382	25.4	CGS001-79187	FSD1
1383	25.38	BRD-K43796186	benzyl-quinazolin-4-yl-amine	EGFR inhibitor
1384	25.37	BRD-A24543851	nornicotine	Acetylcholine receptor agonist
1385	25.36	BRD-K56429665	calcipotriol	Vitamin D receptor agonist
1386	25.33	CGS001-29116	MYLIP
1387	25.3	ccsbBroad304_06617	NASP
1388	25.3	ccsbBroad304_02168	GGPS1
1389	25.29	ccsbBroad304_01457	RPS19
1390	25.26	BRD-K13356952	methazolamide	Carbonic anhydrase inhibitor
1391	25.26	BRD-K82143716	flucytosine	Antifungal
1392	25.16	BRD-K81209512	AG-494	EGFR inhibitor, Tyrosine kinase inhibitor
1393	25.15	ccsbBroad304_13936	PTPRF
1394	25.13		HIF activator
1395	25.13	BRD-K17896185	FIT	Opioid receptor agonist
1396	25.13	BRD-K68507560	dicycloverine	Acetylcholine receptor antagonist
1397	25.12	CGS001-4817	NIT1
1398	25.08	CGS001-5754	PTK7
1399	25.07	CGS001-2068	ERCC2
1400	25.04	CGS001-7187	TRAF3
1401	25.03	ccsbBroad304_09821	TMEM154
1402	25	ccsbBroad304_06785	PRSS2
1403	24.99	CGS001-8767	RIPK2
1404	24.98	CGS001-23534	TNPO3
1405	24.94	BRD-K04833372	GSK-1904529A	IGF-1 inhibitor, IGF-1R inhibitor, Insulin receptor ligand
1406	24.94	CGS001-638	BIK
1407	24.93	BRD-K80325895	eicosadienoic-acid	-666
1408	24.91	CGS001-10202	DHRS2
1409	24.91	CGS001-149428	BNIPL
1410	24.9	ccsbBroad304_02213	TRAF4
1411	24.89	ccsbBroad304_13850	EIF4A2
1412	24.87	ccsbBroad304_04194	ELL3
1413	24.86	CGS001-4151	MB
1414	24.84	BRD-K08973992	linoleic-acid	Oxidative stress inducer
1415	24.8	BRD-K96740444	itopride	Dopamine receptor antagonist
1416	24.77	CGS001-2581	GALC
1417	24.71	ccsbBroad304_05142	OLIG3
1418	24.69		PRD class homeoboxes and psudogenes LOF
1419	24.63	CGS001-10973	ASCC3
1420	24.59	ccsbBroad304_02311	ARPC3
1421	24.58	CGS001-8985	PLOD3
1422	24.53	BRD-K37846922	3,3'-diindolylmethane	CHK inhibitor, Cytochrome P450 activator, Indoleamine 2,3-dioxygenase inhibitor
1423	24.51	ccsbBroad304_06897	RPS6KB2
1424	24.48	CGS001-55632	G2E3
1425	24.47	CGS001-84765	ZNF577
1426	24.45	ccsbBroad304_02857	BAMBI
1427	24.4	CGS001-10827	FAM114A2
1428	24.36	BRD-A74771556	nikkomycin	Chitin inhibitor
1429	24.35		V type ATPases LOF
1430	24.33	ccsbBroad304_01811	PCGF2
1431	24.31	BRD-K06198550	isorotenone	Mitochondrial complex I inhibitor, NADH-ubiquinone oxidoreductase (Complex I) inhibitor
1432	24.3	CGS001-339403	RXFP4
1433	24.28	ccsbBroad304_03269	CD320
1434	24.26	CGS001-6510	SLC1A5
1435	24.21	CGS001-7465	WEE1
1436	24.18	CGS001-9475	ROCK2
1437	24.17	BRD-A52282606	lacidipine	Calcium channel blocker
1438	24.13	CGS001-8807	IL18RAP
1439	24.1	CGS001-8566	PDXK
1440	24.09	ccsbBroad304_00867	IMPDH2
1441	24.07	BRD-K06817181	BRD-K06817181	JAK inhibitor
1442	24.07	ccsbBroad304_04655	TRIM9
1443	24.06	CGS001-55770	EXOC2
1444	23.97	BRD-A73909368	dactinomycin	RNA polymerase inhibitor
1445	23.96	BRD-A35912562	pregnenolone	Glutamate receptor modulator, Acetylcholine release enhancer, Dopamine release enhancer, GABA receptor negative allosteric modulator
1446	23.93	CGS001-3336	HSPE1
1447	23.85	ccsbBroad304_00278	CDK5
1448	23.76	CGS001-10451	VAV3
1449	23.73	BRD-K35960502	niclosamide	DNA replication inhibitor, STAT inhibitor
1450	23.72	CGS001-162655	ZNF519
1451	23.71	CGS001-57474	ZNF490
1452	23.7	CGS001-2078	ERG
1453	23.64	ccsbBroad304_05947	CCNC
1454	23.64	BRD-K59851896	calycanthine	GABA release inhibitor
1455	23.59	BRD-K39746403	erythromycin	NFkB pathway inhibitor
1456	23.58	CGS001-4171	MCM2
1457	23.52	CGS001-7291	TWIST1
1458	23.51	BRD-K52512893	SC-19220	Prostanoid receptor antagonist
1459	23.51	ccsbBroad304_06708	PDGFRB
1460	23.5	CGS001-11015	KDELR3
1461	23.49	CGS001-9488	PIGB
1462	23.4	CGS001-36	ACADSB
1463	23.37	BRD-K33882852	ZK-93423	Benzodiazepine receptor agonist
1464	23.35	ccsbBroad304_07657	ATP5L
1465	23.31	ccsbBroad304_02139	HMGN3
1466	23.31	BRD-K46068882	eugenitol	Bacterial quorum sensing inhibitor, Chromone, Monoamine oxidase inhibitor, Androgen receptor antagonist
1467	23.29	ccsbBroad304_05939	CBLB
1468	23.29	BRD-A20697603	thiostrepton	FOXM1 inhibitor, Protein synthesis inhibitor
1469	23.27	BRD-K43880410	pregnenolone	glutamate receptor modulator
1470	23.25	CGS001-6253	RTN2
1471	23.25	CGS001-10267	RAMP1
1472	23.22	ccsbBroad304_00250	CD19
1473	23.18	BRD-K64935403	ebelactone-b	Lipase inhibitor
1474	23.15	CGS001-5228	PGF
1475	23.11	BRD-K77998258	ganglioside	SRC activator
1476	23.06	ccsbBroad304_06079	CYP51A1
1477	23.03	CGS001-26994	RNF11
1478	22.97	BRD-K48935217	epothilone	Microtubule inhibitor
1479	22.96	ccsbBroad304_08925	ZNF576
1480	22.95		Poly ADP ribose polymerases LOF
1481	22.9	BRD-K73978287	hydrocortisone	Glucocorticoid receptor agonist, Immunosuppressant, Corticosteroid agonist
1482	22.89	CGS001-6909	TBX2
1483	22.89	BRD-A55393291	testosterone	Androgen receptor agonist
1484	22.83	BRD-K32536677	AGK-2	SIRT inhibitor
1485	22.81	BRD-A24191444	ifenprodil	Adrenergic receptor antagonist, Glutamate receptor antagonist
1486	22.81	BRD-K43860855	iobenguane	Antineoplastic
1487	22.81	CGS001-1545	CYP1B1
1488	22.78	CGS001-5649	RELN
1489	22.78	ccsbBroad304_03309	RNF138
1490	22.75	ccsbBroad304_01894	HIST1H2AC
1491	22.7	BRD-K22227508	targinine	Nitric oxide synthase inhibitor
1492	22.61	BRD-K49448285	bisindolylmaleimide	CDK inhibitor
1493	22.59	CGS001-29079	MED4
1494	22.56	BRD-K31843556	T-0070907	PPAR receptor antagonist
1495	22.46	CGS001-10150	MBNL2
1496	22.43	CGS001-7919	DDX39B
1497	22.41	CGS001-9702	CEP57
1498	22.4	BRD-K55191674	benzylpenicillin	Penicillin binding protein inhibitor
1499	22.3	CGS001-3664	IRF6
1500	22.29	ccsbBroad304_02121	UBE2L6
1501	22.25		IMPDH inhibitor
1502	22.23	BRD-K88871508	lisuride	Dopamine receptor agonist
1503	22.21	CGS001-10092	ARPC5
1504	22.19	BRD-A57457122	VU-0400071-3	Glutamate receptor modulator
1505	22.19	CGS001-1029	CDKN2A
1506	22.15	BRD-M07438658	lapatinib	EGFR inhibitor, ErbB2 inhibitor
1507	22.15	BRD-K88625236	nonoxynol-9	Membrane integrity inhibitor
1508	22.14	CGS001-10795	ZNF268
1509	22.08	CGS001-516	ATP5G1
1510	22.05	ccsbBroad304_04153	PHF17
1511	22.02	CGS001-1677	DFFB
1512	22.01	BRD-K75615183	talipexole	Adrenergic receptor agonist, Dopamine receptor agonist
1513	22.01	CGS001-5106	PCK2
1514	21.96	BRD-K65285700	BRD-K65285700	Cannabinoid receptor agonist
1515	21.96	CGS001-10180	RBM6
1516	21.92	BRD-K10098805	rhapontin	Apoptosis stimulant
1517	21.9	CGS001-286075	ZNF707
1518	21.85	CGS001-23192	ATG4B
1519	21.83	BRD-A88282067	delcorine	Antiarrhythmic, Ganglionic blocker
1520	21.82	CGS001-9891	NUAK1
1521	21.8	BRD-K38449220	seneciphylline	Cytochrome P450 inhibitor
1522	21.79	BRD-K66019333	oxantel	Anthelmintic
1523	21.77	ccsbBroad304_00862	IL13RA2
1524	21.73	CGS001-58478	ENOPH1
1525	21.68		MDM inhibitor
1526	21.68	BRD-A62025033	temsirolimus	MTOR inhibitor
1527	21.68	BRD-A31204924	mitotane	Antineoplastic
1528	21.59	BRD-K02715688	hydrastine	Tyrosine hydroxylase inhibitor
1529	21.53	BRD-K63792901	arecaidine	Acetylcholine receptor agonist
1530	21.52	ccsbBroad304_07217	AXIN2
1531	21.49	ccsbBroad304_07354	ASH2L
1532	21.44	BRD-K37206356	rhamnetin	HDAC inhibitor
1533	21.43	BRD-K29673530	hypericin	Tyrosine kinase inhibitor
1534	21.43	CGS001-1327	COX4I1
1535	21.4	CGS001-85315	PAQR8
1536	21.37	ccsbBroad304_07662	NPRL2
1537	21.36	BRD-K66944906	fraxidin	Carbonic anhydrase inhibitor
1538	21.32		HIV protease inhibitor
1539	21.31	ccsbBroad304_03615	ZNF673
1540	21.24	CGS001-117581	TWIST2
1541	21.24	BRD-K89152108	liothyronine	Thyroid hormone stimulant
1542	21.2	CGS001-2010	EMD
1543	21.13	BRD-K20197062	SA-94315	Caspase inhibitor
1544	21.13	CGS001-597	BCL2A1
1545	21.12		ATP synthase inhibitor
1546	21.12	BRD-K92093830	doxorubicin	Topoisomerase inhibitor
1547	21.12	CGS001-835	CASP2
1548	21.1	BRD-K33396764	alpha-linolenic-acid	Omega 3 fatty acid stimulant
1549	21.06	BRD-A69960130	bromocriptine	Dopamine receptor agonist
1550	21.06	CGS001-6541	SLC7A1
1551	21.04	ccsbBroad304_06349	HAGH
1552	20.98	CGS001-58492	ZNF77
1553	20.91	BRD-K98684188	GSK-0660	PPAR receptor antagonist
1554	20.91	BRD-K62206109	VUF-5681	Histamine receptor antagonist
1555	20.87	CGS001-345	APOC3
1556	20.83	ccsbBroad304_00833	IFNG
1557	20.81	BRD-K82846253	repaglinide	Insulin secretagogue
1558	20.81	CGS001-23492	CBX7
1559	20.79		Integrin subunits beta LOF
1560	20.77		HSP inhibitor
1561	20.77	CGS001-2168	FABP1
1562	20.77	BRD-A32161980	carbetocin	Oxytocin receptor agonist
1563	20.76	CGS001-7374	UNG
1564	20.73	CGS001-586	BCAT1
1565	20.7	CGS001-383	ARG1
1566	20.69	BRD-A87125127	3-matida	Glutamate receptor antagonist
1567	20.66	BRD-A80383043	BRD-A80383043	Glutamate receptor agonist, Glutamate receptor antagonist
1568	20.65	ccsbBroad304_00661	GNGT2
1569	20.64	BRD-K60460488	nelfinavir	HIV protease inhibitor
1570	20.62	ccsbBroad304_04654	ZIM3
1571	20.55	CGS001-51447	IP6K2
1572	20.53	BRD-A84389633	tropanyl-3,5-dimethylbenzoate	Serotonin receptor antagonist
1573	20.53	CGS001-10915	TCERG1
1574	20.52	BRD-K64514229	toltrazuril	Antiprotozoal
1575	20.5	ccsbBroad304_04243	PLA2G12A
1576	20.4	CGS001-1381	CRABP1
1577	20.38	BRD-K71799949	carbamazepine	Carboxamide antiepileptic
1578	20.35	BRD-K05350981	oligomycin-c	ATPase inhibitor, ATP synthase inhibitor
1579	20.29	BRD-K61217870	n-(3-acetamidophenyl)-3-chlorobenzamide	Glutamate receptor antagonist
1580	20.27	ccsbBroad304_01471	S100A1
1581	20.19	ccsbBroad304_01527	SGK1
1582	20.16	CGS001-2171	FABP5
1583	20.13	ccsbBroad304_02319	PREB
1584	20.12	ccsbBroad304_00047	AKT2
1585	20.09	BRD-K14618467	IKK-16	IKK inhibitor
1586	20.07	CGS001-57007	CXCR7
1587	20.06	ccsbBroad304_02596	KDELR3
1588	20.06	CGS001-91754	NEK9
1589	20	BRD-K93325701	damnacanthal	SRC inhibitor
1590	19.98	ccsbBroad304_07173	ZNF202
1591	19.93	CGS001-58499	ZNF462
1592	19.92	CGS001-330	BIRC3
1593	19.9	CGS001-5825	ABCD3
1594	19.82	ccsbBroad304_07204	TAF15
1595	19.82	ccsbBroad304_03451	SLC35F2
1596	19.8	CGS001-10841	FTCD
1597	19.75	ccsbBroad304_10438	LGALS8
1598	19.74	ccsbBroad304_00280	CDK7
1599	19.72	BRD-A39268308	epibatidine	Acetylcholine receptor agonist
1600	19.7	BRD-K51730347	diphencyprone	Immunostimulant
1601	19.65	CGS001-891	CCNB1
1602	19.64	BRD-K52397688	amperozide	Dopamine receptor antagonist
1603	19.64	ccsbBroad304_06133	TOR1A
1604	19.63	ccsbBroad304_00778	HOXC10
1605	19.62		CCK receptor antagonist
1606	19.61	BRD-K52662033	lidocaine	Histamine receptor agonist
1607	19.59	CGS001-23585	TMEM50A
1608	19.59	BRD-K26979635	NS-3694	Glutamate receptor antagonist
1609	19.52	ccsbBroad304_02566	MORF4L1
1610	19.51	ccsbBroad304_00836	IGF2
1611	19.5	CGS001-1363	CPE
1612	19.45	BRD-K37312348	kenpaullone	CDK inhibitor, Glycogen synthase kinase inhibitor
1613	19.45	CGS001-7703	PCGF2
1614	19.45	CGS001-56834	GPR137
1615	19.44	ccsbBroad304_03594	TNFRSF19
1616	19.42	CGS001-10902	BRD8
1617	19.38	CGS001-3784	KCNQ1
1618	19.36	ccsbBroad304_04431	PHF5A
1619	19.36	CGS001-3597	IL13RA1
1620	19.25	ccsbBroad304_02322	ZNF263
1621	19.19	BRD-K32311154	nifekalant	Potassium channel blocker
1622	19.15	CGS001-2237	FEN1
1623	19.14	ccsbBroad304_01066	NDUFA4
1624	19.14	ccsbBroad304_09198	HOPX
1625	19.14	BRD-A50675702	fipronil	GABA gated chloride channel blocker, Chloride channel blocker
1626	19.1	BRD-A41250306	cyclopenthiazide	Thiazide diuretic
1627	19.05		Aldehyde dehydrogenases LOF
1628	19.02	ccsbBroad304_07311	HDAC3
1629	18.99	ccsbBroad304_01321	PSMD5
1630	18.97	CGS001-1611	DAP
1631	18.96	BRD-K93258693	GW-9662	PPAR receptor antagonist
1632	18.91	CGS001-367	AR
1633	18.89	BRD-K08703257	3-amino-benzamide	PARP inhibitor
1634	18.8	BRD-K04210847	tamoxifen	Estrogen receptor antagonist, Selective estrogen receptor modulator (SERM)
1635	18.8	CGS001-1763	DNA2
1636	18.79	CGS001-3606	IL18
1637	18.76	CGS001-83439	TCF7L1
1638	18.7	ccsbBroad304_08786	ZNF350
1639	18.69	CGS001-55054	ATG16L1
1640	18.64	CGS001-125919	ZNF543
1641	18.61	CGS001-55526	DHTKD1
1642	18.6	CGS001-8220	DGCR14
1643	18.54	CGS001-81621	KAZALD1
1644	18.5	ccsbBroad304_01307	PSMA1
1645	18.48	CGS001-9748	SLK
1646	18.48	CGS001-3939	LDHA
1647	18.47	BRD-A01295252	trans-7-hydroxy-pipat	Dopamine receptor ligand
1648	18.47	CGS001-2969	GTF2I
1649	18.47	BRD-A13946108	sulindac	Cyclooxygenase inhibitor
1650	18.45	BRD-K03670461	tyrphostin-AG-82	EGFR inhibitor
1651	18.44	CGS001-5518	PPP2R1A
1652	18.36	CGS001-64147	KIF9
1653	18.34	BRD-K15196155	IBC-293	Hydroxycarboxylic acid receptor agonist
1654	18.34	CGS001-4482	MSRA
1655	18.34	CGS001-57222	ERGIC1
1656	18.32	ccsbBroad304_00789	HSBP1
1657	18.31	BRD-K29582677	flunarizine	Calcium channel blocker
1658	18.25	CGS001-6675	UAP1
1659	18.19	BRD-K95921201	reserpine	Vesicular monoamine transporter inhibitor
1660	18.18	ccsbBroad304_01515	SDHD
1661	18.18	BRD-K76698671	HNHA	HDAC inhibitor
1662	18.16	BRD-K12260308	xanthoxyline	Antifungal
1663	18.16	CGS001-91137	SLC25A46
1664	18.15	CGS001-4048	LTA4H
1665	18.13	CGS001-5015	OTX2
1666	18.1	CGS001-26205	GMEB2
1667	18.04	CGS001-7249	TSC2
1668	18.04	CGS001-2295	FOXF2
1669	18.03	BRD-K77925998	quipazine	Serotonin receptor agonist
1670	18	ccsbBroad304_05425	SNAI3
1671	17.93	CGS001-5571	PRKAG1
1672	17.93	ccsbBroad304_05745	CD24
1673	17.92	CGS001-5709	PSMD3
1674	17.92	CGS001-3131	HLF
1675	17.86	BRD-A30815329	felodipine	Calcium channel blocker
1676	17.85	CGS001-4214	MAP3K1
1677	17.84	CGS001-1326	MAP3K8
1678	17.83	CGS001-149233	IL23R
1679	17.81	CGS001-6885	MAP3K7
1680	17.8	BRD-A97479839	piperidolate	Acetylcholine receptor antagonist
1681	17.79	BRD-A15435692	BMY-14802	Sigma receptor antagonist
1682	17.78	CGS001-64400	AKTIP
1683	17.66	CGS001-10472	ZNF238
1684	17.61	BRD-A17448384	beclometasone	Glucocorticoid receptor agonist
1685	17.61	BRD-K91315211	betahistine	Histamine receptor agonist, Histamine receptor antagonist
1686	17.61	CGS001-11343	MGLL
1687	17.59	CGS001-1028	CDKN1C
1688	17.58	BRD-A81402010	KU-C103443N	CDC inhibitor, Rho associated kinase inhibitor
1689	17.58	CGS001-478	ATP1A3
1690	17.53	ccsbBroad304_06159	CTTN
1691	17.5	CGS001-2058	EPRS
1692	17.48	BRD-K10042277	desmethylclozapine	Acetylcholine receptor agonist
1693	17.46	BRD-K98521173	desoxycortone	Mineralocorticoid receptor agonist
1694	17.45	BRD-A84189516	baccatin-III	Paclitaxel precursor
1695	17.38	CGS001-8536	CAMK1
1696	17.34	ccsbBroad304_00112	ASNA1
1697	17.23	ccsbBroad304_01962	STK16
1698	17.21	BRD-A80638690	floxuridine	DNA synthesis inhibitor
1699	17.2	ccsbBroad304_09035	COASY
1700	17.13	BRD-K28667793	pyrazinamide	Fatty acid synthase inhibitor
1701	17.13	BRD-A26095496	clobetasol	Glucocorticoid receptor agonist
1702	17.09		DNA synthesis inhibitor
1703	17.07	BRD-A51393488	noscapine	Bradykinin receptor antagonist, Tubulin inhibitor
1704	17.03	CGS001-283455	KSR2
1705	16.95	BRD-A80641450	FR-139317	Endothelin receptor antagonist
1706	16.95	CGS001-4773	NFATC2
1707	16.9	CGS001-51172	NAGPA
1708	16.87	CGS001-7029	TFDP2
1709	16.85	ccsbBroad304_01418	RPL7
1710	16.78	ccsbBroad304_10035	ZKSCAN2
1711	16.77	CGS001-4923	NTSR1
1712	16.72		EMSY complex LOF
1713	16.72	ccsbBroad304_06338	GTF2A2
1714	16.64	CGS001-4704	NDUFA9
1715	16.62	CGS001-162699	TCEB3C
1716	16.61	ccsbBroad304_01131	OXCT1
1717	16.61	ccsbBroad304_02499	CTCF
1718	16.6	BRD-K54094468	remoxipride	Dopamine receptor antagonist
1719	16.59	BRD-K98490050	amsacrine	Topoisomerase inhibitor
1720	16.56	ccsbBroad304_09429	FOXP4
1721	16.54	CGS001-6598	SMARCB1
1722	16.53	BRD-A38749782	fludrocortisone	Glucocorticoid receptor agonist, Mineralocorticoid receptor agonist
1723	16.5	CGS001-9807	IP6K1
1724	16.47	ccsbBroad304_03822	GATAD2B
1725	16.43	CGS001-4149	MAX
1726	16.42	CGS001-10923	SUB1
1727	16.41	ccsbBroad304_02128	GPR55
1728	16.37	ccsbBroad304_03119	C16ORF5
1729	16.35	BRD-K26664453	cytochalasin-b	Microtubule inhibitor
1730	16.33	CGS001-81856	ZNF611
1731	16.31	BRD-K23623876	decafluorobutane	Contrast agent
1732	16.27	BRD-A42167015	carteolol	Adrenergic receptor antagonist
1733	16.21	BRD-K17294426	clebopride	Dopamine receptor antagonist
1734	16.19	BRD-K23875128	RHO-kinase-inhibitor-III[rockout]	Rho associated kinase inhibitor
1735	16.18	CGS001-2629	GBA
1736	16.16		Vitamin D receptor agonist
1737	16.16	ccsbBroad304_03444	PAF1
1738	16.15	CGS001-635	BHMT
1739	16.13	ccsbBroad304_01143	PAFAH1B3
1740	16.06	ccsbBroad304_00775	HOXB5
1741	16.03	CGS001-7917	BAG6
1742	16.01	CGS001-170591	S100Z
1743	15.97	BRD-K94832621	Y-134	Estrogen receptor antagonist
1744	15.97	BRD-K89210380	biotin	Vitamin B
1745	15.95	BRD-A33833419	TER-14687	Inhibitor of translocation of PKCq in T cells
1746	15.92		Cyclin dependent kinases LOF
1747	15.91	ccsbBroad304_06458	IRF3
1748	15.91	CGS001-5999	RGS4
1749	15.91	ccsbBroad304_01701	TPI1
1750	15.88	ccsbBroad304_02092	SYNGR3
1751	15.87	BRD-K49657628	tyrphostin-AG-18	EGFR inhibitor, Tyrosine kinase inhibitor
1752	15.87	CGS001-5468	PPARG
1753	15.83	ccsbBroad304_06319	GPR35
1754	15.82	CGS001-8480	RAE1
1755	15.81	CGS001-10765	KDM5B
1756	15.78	CGS001-4208	MEF2C
1757	15.76	ccsbBroad304_02047	AP1S2
1758	15.74	CGS001-113878	DTX2
1759	15.73	CGS001-563	AZGP1
1760	15.73	BRD-K97810537	beclometasone	Glucocorticoid receptor agonist, Immunosuppressant
1761	15.69	BRD-K63533170	AM-630	Cannabinoid receptor antagonist
1762	15.69	CGS001-338	APOB
1763	15.68	BRD-A33084410	5'-guanidinonaltrindole	Opioid receptor antagonist
1764	15.68	ccsbBroad304_02243	DLGAP5
1765	15.67	CGS001-54498	SMOX
1766	15.67	CGS001-2936	GSR
1767	15.67	CGS001-10049	DNAJB6
1768	15.64	BRD-A07824748	flavanone	11-beta-HSD1 inhibitor
1769	15.63	BRD-A15034104	bergenin	Interleukin inhibitor
1770	15.61	CGS001-1051	CEBPB
1771	15.61	BRD-K88742110	BRD-K88742110	HDAC inhibitor
1772	15.57	BRD-A49225603	alimemazine	Histamine receptor agonist
1773	15.56	CGS001-5522	PPP2R2C
1774	15.53	CGS001-5891	MOK
1775	15.52	CGS001-92609	TIMM50
1776	15.41	BRD-K43236057	piceid	ICAM1 inhibitor
1777	15.37	ccsbBroad304_08203	LAP3
1778	15.37	CGS001-7484	WNT9B
1779	15.37	CGS001-6664	SOX11
1780	15.34	CGS001-3174	HNF4G
1781	15.32	ccsbBroad304_03878	SENP2
1782	15.32	CGS001-5708	PSMD2
1783	15.32	CGS001-79837	PIP4K2C
1784	15.25	CGS001-1844	DUSP2
1785	15.24	CGS001-57407	NMRAL1
1786	15.23	CGS001-2768	GNA12
1787	15.17	ccsbBroad304_06521	LGALS3
1788	15.06	BRD-K55991774	BAS-09104376	HIV integrase inhibitor
1789	15.05	CGS001-3601	IL15RA
1790	15.02	CGS001-10135	NAMPT
1791	15.01	BRD-A34806832	proscillaridin	ATPase inhibitor
1792	15.01	CGS001-2876	GPX1
1793	14.99	ccsbBroad304_00036	AFP
1794	14.97	BRD-A68039575	liquiritigenin	Aromatase inhibitor
1795	14.91	CGS001-9988	DMTF1
1796	14.9	CGS001-4763	NF1
1797	14.9	ccsbBroad304_00097	ARF6
1798	14.88	BRD-K30570479	VU-0400195-3	Glutamate receptor modulator
1799	14.84	CGS001-3148	HMGB2
1800	14.84	ccsbBroad304_02045	BUD31
1801	14.84	ccsbBroad304_00078	BIRC2
1802	14.77	CGS001-6827	SUPT4H1
1803	14.76	ccsbBroad304_00221	CASP3
1804	14.7	CGS001-201516	ZSCAN4
1805	14.7	CGS001-3476	IGBP1
1806	14.68	BRD-K86191271	cytosporone-b	NUR77 receptor agonist
1807	14.64	BRD-K47693913	evoxine	Furoquinoline alkaloid
1808	14.6	ccsbBroad304_06660	NTRK3
1809	14.59	CGS001-7494	XBP1
1810	14.58	BRD-K41051431	mecillinam	Bacterial cell wall synthesis inhibitor
1811	14.56	BRD-K72816382	cinalukast	Leukotriene receptor antagonist
1812	14.55	BRD-K60476892	YC-1	Guanylyl cyclase activator
1813	14.53	BRD-K57926513	tyrphostin-AG-1295	PDGFR receptor inhibitor
1814	14.5	ccsbBroad304_06801	PSMB10
1815	14.49	CGS001-5433	POLR2D
1816	14.44	ccsbBroad304_01026	MNAT1
1817	14.41	BRD-A48570745	ivermectin	GABA receptor agonist
1818	14.4	BRD-A27143604	DPN	Estrogen receptor agonist
1819	14.37		NFkB pathway inhibitor
1820	14.36	CGS001-10691	GMEB1
1821	14.35	BRD-A82096673	KU-C103428N	CDC inhibitor, Rho associated kinase inhibitor
1822	14.3	CGS001-204	AK2
1823	14.27	BRD-A92670106	tocainide	Sodium channel blocker
1824	14.26	ccsbBroad304_01960	CASK
1825	14.24	CGS001-6908	TBP
1826	14.23	CGS001-1384	CRAT
1827	14.21	CGS001-6427	SRSF2
1828	14.21	CGS001-2042	EPHA3
1829	14.2	CGS001-8517	IKBKG
1830	14.18	CGS001-218	ALDH3A1
1831	14.17	CGS001-7780	SLC30A2
1832	14.13	ccsbBroad304_00171	BNIP3L
1833	14.11	CGS001-9898	UBAP2L
1834	14.11	CGS001-9706	ULK2
1835	14.09	CGS001-4710	NDUFB4
1836	14.08	BRD-K14821540	FCCP	Mitochondrial oxidative phosphorylation uncoupler
1837	14.06	BRD-K25906698	immepip	Histamine receptor agonist
1838	14.05	BRD-A61793559	metolazone	Carbonic anhydrase inhibitor
1839	13.96	ccsbBroad304_09054	EGFL8
1840	13.93	CGS001-5654	HTRA1
1841	13.89	CGS001-5743	PTGS2
1842	13.88	ccsbBroad304_14044	PCGF3
1843	13.83	CGS001-1719	DHFR
1844	13.8	CGS001-10406	WFDC2
1845	13.79	BRD-K81272440	dantrolene	Calcium channel blocker
1846	13.78	CGS001-64805	P2RY12
1847	13.77	BRD-K04546108	JAK3-inhibitor-VI	JAK inhibitor
1848	13.76	ccsbBroad304_01589	SQLE
1849	13.76	CGS001-678	ZFP36L2
1850	13.72	BRD-K03600606	catechin	Beta secretase inhibitor, Fatty acid synthase inhibitor, LDL antioxidant
1851	13.68	BRD-A82371568	clofarabine	Ribonucleoside reductase inhibitor
1852	13.68	CGS001-54899	PXK
1853	13.67	BRD-K09778810	FGIN-1-27	Inositol monophosphatase inhibitor
1854	13.63	CGS001-8797	TNFRSF10A
1855	13.63	CGS001-23408	SIRT5
1856	13.62	ccsbBroad304_02010	RIPK2
1857	13.6	CGS001-3066	HDAC2
1858	13.6	CGS001-1643	DDB2
1859	13.58	ccsbBroad304_10024	ZNF680
1860	13.56	BRD-K63089472	farnesylthioacetic-acid	Inhibitor of methyl esterification of farnesylated proteins
1861	13.54	BRD-A56245458	reichstein	Androgen receptor antagonist
1862	13.52	CGS001-8091	HMGA2
1863	13.51	CGS001-292	SLC25A5
1864	13.5	BRD-K84566043	fenpiverinium	Acetylcholine receptor antagonist
1865	13.47	BRD-A39255369	DCPIB	Chloride channel blocker, Gap junction modulator, Glutamate inhibitor
1866	13.45	CGS001-22921	MSRB2
1867	13.44	BRD-A25143711	hydrocortisone	Glucocorticoid receptor agonist
1868	13.44	CGS001-8639	AOC3
1869	13.44	ccsbBroad304_01764	VDAC1
1870	13.41	CGS001-2976	GTF3C2
1871	13.41	CGS001-3995	FADS3
1872	13.4	CGS001-7319	UBE2A
1873	13.37	BRD-K11911061	GR-127935	Serotonin receptor antagonist
1874	13.32	CGS001-2677	GGCX
1875	13.3	BRD-K62609077	scoulerine	Adrenergic receptor antagonist, GABA receptor antagonist, Serotonin receptor antagonist
1876	13.25	ccsbBroad304_06173	NR2F6
1877	13.23	ccsbBroad304_08054	EIF2AK1
1878	13.22	CGS001-1070	CETN3
1879	13.21	BRD-K14767410	SC-560	Cyclooxygenase inhibitor
1880	13.21	CGS001-23	ABCF1
1881	13.2	ccsbBroad304_13813	ARAF
1882	13.19	BRD-K61177364	NBI-27914	CRF receptor antagonist
1883	13.19	CGS001-427	ASAH1
1884	13.18	ccsbBroad304_01310	PSMB2
1885	13.17	BRD-K56001384	antimycin-a	ATP synthase inhibitor
1886	13.15	CGS001-1997	ELF1
1887	13.11	CGS001-23344	ESYT1
1888	13.07	ccsbBroad304_00125	FXYD2
1889	13.05	BRD-K27351809	nomegestrol	Progesterone receptor agonist
1890	13.04	BRD-K13646352	midostaurin	FLT3 inhibitor, KIT inhibitor, PKC inhibitor
1891	13.02	CGS001-5320	PLA2G2A
1892	13.02	CGS001-2717	GLA
1893	13.01	BRD-A79803969	memantine	Glutamate receptor antagonist
1894	12.97	CGS001-23678	SGK3
1895	12.97	CGS001-23369	PUM2
1896	12.96		Thymidylate synthase inhibitor
1897	12.95	ccsbBroad304_02011	TNFRSF6B
1898	12.94	BRD-K32830106	guanfacine	Adrenergic receptor agonist
1899	12.92	BRD-K61401890	deguelin	NADH-ubiquinone oxidoreductase (Complex I) inhibitor
1900	12.92	CGS001-2778	GNAS
1901	12.89	ccsbBroad304_04891	TMEM174
1902	12.89	BRD-K01292756	pimozide	Dopamine receptor antagonist
1903	12.83	CGS001-9146	HGS
1904	12.81	CGS001-8669	EIF3J
1905	12.81	CGS001-1488	CTBP2
1906	12.77	CGS001-29994	BAZ2B
1907	12.77	BRD-K74236984	UNC-0321	Histone lysine methyltransferase inhibitor
1908	12.76	CGS001-7168	TPM1
1909	12.75	CGS001-57448	BIRC6
1910	12.73	BRD-K90864987	cobalt(II)-chloride	HSP inducer
1911	12.68	CGS001-7422	VEGFA
1912	12.67	CGS001-9337	CNOT8
1913	12.65	CGS001-622	BDH1
1914	12.65	ccsbBroad304_02822	ARFIP2
1915	12.61	BRD-K15402119	huperzine-a	Acetylcholinesterase inhibitor
1916	12.61	CGS001-2241	FER
1917	12.6	CGS001-10813	UTP14A
1918	12.59	ccsbBroad304_03625	HIF1AN
1919	12.57	ccsbBroad304_06760	PPP2R3A
1920	12.56	BRD-K59419204	AM-281	Cannabinoid receptor antagonist
1921	12.54	CGS001-51478	HSD17B7
1922	12.53	CGS001-80237	ELL3
1923	12.48	CGS001-32	ACACB
1924	12.45	ccsbBroad304_07676	PLK2
1925	12.44	BRD-A00758722	noretynodrel	Progestogen hormone
1926	12.41	ccsbBroad304_03148	IL21R
1927	12.38	ccsbBroad304_00268	CD81
1928	12.36	CGS001-2203	FBP1
1929	12.31	BRD-K34608650	BRD-K34608650	Cannabinoid receptor agonist
1930	12.29	BRD-K41868777	W-5	Calmodulin antagonist
1931	12.29	CGS001-83448	PUS7L
1932	12.26	BRD-K03557653	sappanone-a	Tyrosinase inhibitor, Melanin inhibitor
1933	12.23	CGS001-5603	MAPK13
1934	12.18	CGS001-1528	CYB5A
1935	12.16	BRD-K56700933	phenethyl-isothiocyanate	Antineoplastic
1936	12.16	BRD-K24675965	LY-288513	CCK receptor antagonist
1937	12.16	BRD-A72703248	SKF-96365	Calcium channel blocker
1938	12.16	CGS001-5352	PLOD2
1939	12.15	CGS001-842	CASP9
1940	12.13	CGS001-10525	HYOU1
1941	12.08	ccsbBroad304_01651	TCF7L2
1942	12.03	ccsbBroad304_00564	FGR
1943	12.02	CGS001-117608	ZNF354B
1944	11.97	CGS001-56139	PCDHA10
1945	11.93	BRD-K41903098	diphenoxylate	Opioid receptor agonist
1946	11.93	CGS001-440	ASNS
1947	11.84	BRD-A01593789	chlormadinone	5-alpha reductase inhibitor, Progesterone receptor agonist
1948	11.8	CGS001-2098	ESD
1949	11.8	BRD-A31800922	procyclidine	Acetylcholine receptor antagonist
1950	11.79	CGS001-10161	LPAR6
1951	11.77	ccsbBroad304_01257	PPOX
1952	11.76	BRD-A21723284	naltriben	Opioid receptor antagonist
1953	11.75	CGS001-2769	GNA15
1954	11.71	BRD-K08219523	5-nonyloxytryptamine	Serotonin receptor agonist
1955	11.66	ccsbBroad304_01709	NR2C1
1956	11.65	CGS001-51024	FIS1
1957	11.63	CGS001-25805	BAMBI
1958	11.59	CGS001-8771	TNFRSF6B
1959	11.56	CGS001-9324	HMGN3
1960	11.55	BRD-K82484965	carmoxirole	Dopamine receptor agonist
1961	11.55	CGS001-23670	TMEM2
1962	11.54	ccsbBroad304_06575	MEF2A
1963	11.53	ccsbBroad304_03450	TMED9
1964	11.51	ccsbBroad304_06392	HOXB7
1965	11.48	ccsbBroad304_08511	RFK
1966	11.47	BRD-K22009844	phenprobamate	Muscle relaxant
1967	11.46	CGS001-23528	ZNF281
1968	11.45	CGS001-8741	TNFSF13
1969	11.45	CGS001-55765	C1ORF106
1970	11.42	CGS001-5934	RBL2
1971	11.41	CGS001-226	ALDOA
1972	11.41	CGS001-819	CAMLG
1973	11.4	ccsbBroad304_01609	STAT3
1974	11.39	CGS001-6418	SET
1975	11.38	BRD-K74430258	1,2-dichlorobenzene	Hepatotoxicant, Organic compound
1976	11.32	CGS001-6282	S100A11
1977	11.31	BRD-K07888196	tyrphostin-AG-538	IGF-1 inhibitor
1978	11.29	BRD-K00627859	tubastatin-a	HDAC inhibitor
1979	11.26	BRD-K36395411	SB-206553	Serotonin receptor antagonist
1980	11.24	CGS001-10257	ABCC4
1981	11.23	BRD-K53570330	carbofuran	Cholinesterase inhibitor
1982	11.23	BRD-K18799075	BAY-59-3074	Cannabinoid receptor partial agonist
1983	11.22	BRD-K90524085	MY-5445	Phosphodiesterase inhibitor, Platelet aggregation inhibitor
1984	11.2	ccsbBroad304_00811	ICAM1
1985	11.2	ccsbBroad304_01845	RDBP
1986	11.19	BRD-A12016240	LY-278584	Serotonin receptor antagonist
1987	11.19	ccsbBroad304_02560	RNPS1
1988	11.11	ccsbBroad304_05390	DUSP28
1989	11.1	BRD-A03216249	mepivacaine	Potassium channel blocker, Sodium channel blocker
1990	11.06		PKC inhibitor
1991	11.05	BRD-A93000692	ciglitazone	PPAR receptor agonist
1992	11.04	CGS001-55328	RNLS
1993	11.03	ccsbBroad304_05348	FOXR1
1994	11.02	BRD-K21350491	phenamil	TRPV antagonist
1995	10.93	CGS001-3455	IFNAR2
1996	10.92	CGS001-965	CD58
1997	10.82	BRD-K51302260	KU-C103871	GSP agonist
1998	10.81	ccsbBroad304_02330	G3BP1
1999	10.79	CGS001-6778	STAT6
[truncated: 6,560 more rows]

## Sheet: test set
Rank	Score	ID	Name	MOA
1	99.87	CGS001-326	AIRE
2	99.71	CGS001-10196	PRMT3
3	99.31	ccsbBroad304_04064	PRR15L
4	99.01		Tubulin inhibitor
5	98.97	CGS001-11004	KIF2C
6	98.56	CGS001-55143	CDCA8
7	98.55	CGS001-5525	PPP2R5A
8	98.41	BRD-K59753975	vindesine	Tubulin inhibitor
9	98.38	ccsbBroad304_02351	DHRS2
10	98.13	BRD-K86003836	flubendazole	Tubulin inhibitor
11	98.13	BRD-K09638361	SA-63133	-666
12	98.03	BRD-M30523314	vinorelbine	Tubulin inhibitor
13	97.99	BRD-K99498722	NPI-2358	Tubulin inhibitor
14	97.95	CGS001-8659	ALDH4A1
15	97.86	BRD-K91623615	ABT-751	Tubulin inhibitor
16	97.75	CGS001-3177	SLC29A2
17	97.55	ccsbBroad304_06021	KLF6
18	97.43	BRD-A25775766	securinine	GABA receptor antagonist, TP53 activator
19	97.35	BRD-K26997899	SA-792574	Microtubule inhibitor
20	97.22	BRD-K37456065	VU-0365114-2	M5 modulator
21	97.19	BRD-K92991072	PAC-1	Caspase activator
22	97.11	CGS001-5899	RALB
23	97.11	CGS001-51053	GMNN
24	96.98	CGS001-8140	SLC7A5
25	96.65	CGS001-8312	AXIN1
26	96.65	BRD-K79131256	albendazole	Anthelmintic, Tubulin inhibitor
27	96.51	ccsbBroad304_06998	SRPK1
28	96.05	BRD-K55420858	mirin	MRE11A exonuclease inhibitor
29	95.98	BRD-K12539581	nocodazole	Tubulin inhibitor
30	95.93	ccsbBroad304_00954	LYN
31	95.59	CGS001-11007	CCDC85B
32	95.59	BRD-K77987382	mebendazole	Tubulin inhibitor
33	95.42	CGS001-1025	CDK9
34	95.42	CGS001-25819	CCRN4L
35	95.33	CGS001-5188	PET112
36	95.2	CGS001-5287	PIK3C2B
37	95.06	CGS001-5824	PEX19
38	94.7	BRD-K54256913	MK-1775	WEE1 kinase inhibitor
39	94.63	BRD-A54927599	KF-38789	P-selectin inhibitor
40	94.63	CGS001-5693	PSMB5
41	94.56	CGS001-200081	TXLNA
42	94.13	CGS001-80351	TNKS2
43	93.92	BRD-K35687265	ON-01910	PLK inhibitor
44	93.64	CGS001-80018	NAA25
45	93.37	ccsbBroad304_09391	DTX2
46	93.35	ccsbBroad304_01371	RALA
47	93.24	CGS001-64170	CARD9
48	93.24	BRD-K11905747	spectinomycin	Bacterial 30S ribosomal subunit inhibitor
49	92.95	CGS001-64116	SLC39A8
50	92.74	CGS001-7728	ZNF175
51	92.71	CGS001-5594	MAPK1
52	92.62	CGS001-192669	EIF2C3
53	92.6	ccsbBroad304_00652	GNAS
54	92.57	CGS001-159	ADSS
55	92.38	CGS001-7534	YWHAZ
56	92.34	CGS001-154	ADRB2
57	92.32	BRD-K72264770	QW-BI-011	Histone lysine methyltransferase inhibitor
58	92.17	CGS001-6886	TAL1
59	92.13	CGS001-5366	PMAIP1
60	92.07	CGS001-5087	PBX1
61	92.06	CGS001-2580	GAK
62	91.72	BRD-K54416256	methimazole	Antithyroid
63	91.72	BRD-A52650764	ingenol	PKC activator
64	91.72	BRD-K54095730	CMPD-1	p38 MAPK inhibitor
65	91.61	CGS001-23131	GPATCH8
66	91.57	ccsbBroad304_00725	HADHA
67	91.45	BRD-K84895041	BMY-45778	IP1 prostacyclin receptor agonist
68	91.26	CGS001-2264	FGFR4
69	91.11	CGS001-8624	PSMG1
70	91.1	BRD-K82109576	vincristine	Tubulin inhibitor
71	90.71	CGS001-9847	KIAA0528
72	90.7	CGS001-23030	KDM4B
73	90.46	CGS001-11098	PRSS23
74	90.18	CGS001-3205	HOXA9
75	90.13	ccsbBroad304_00060	AMBP
76	90.03	BRD-K37865504	LY-2183240	FAAH inhibitor
77	89.87	BRD-K47869605	podophyllotoxin	Microtubule inhibitor, Tubulin inhibitor
78	89.77	BRD-K91145395	prostratin	PKC activator
79	89.71	BRD-A15079084	phorbol-12-myristate-13-acetate	PKC activator
80	89.27	ccsbBroad304_06172	EPS8
81	89.24	CGS001-80204	FBXO11
82	89.03	ccsbBroad304_07238	STK24
83	88.95	CGS001-23368	PPP1R13B
84	88.82	CGS001-5018	OXA1L
85	88.6	CGS001-9296	ATP6V1F
86	88.5	CGS001-10617	STAMBP
87	88.47		PKC activator
88	88.34	CGS001-2731	GLDC
89	88.02	BRD-A27554692	altrenogest	Progestogen hormone
90	87.9	ccsbBroad304_00936	LGALS1
91	87.85	BRD-K28360340	TW-37	BCL inhibitor
92	87.8	BRD-K51318897	fenbendazole	Tubulin inhibitor
93	87.73	BRD-A52282606	lacidipine	Calcium channel blocker
94	87.65	CGS001-2101	ESRRA
95	87.6	CGS001-8464	SUPT3H
96	87.59	CGS001-6472	SHMT2
97	87.41	CGS001-7168	TPM1
98	87.4	CGS001-25885	POLR1A
99	87.18	BRD-A15297126	fluocinonide	Glucocorticoid receptor agonist
100	87.13	ccsbBroad304_05098	MAGEB6
101	87	BRD-A77299732	salubrinal	Eukaryotic translation initiation factor inhibitor
102	86.84	CGS001-865	CBFB
103	86.8	CGS001-2896	GRN
104	86.71	BRD-K06878038	deferiprone	Chelating agent
105	86.58	CGS001-79094	CHAC1
106	86.54	BRD-K25504083	cytochalasin-d	Actin polymerization inhibitor
107	86.46	CGS001-11168	PSIP1
108	86.36	BRD-K83289131	CAY-10618	NAMPT inhibitor
109	86.35	CGS001-117608	ZNF354B
110	86.1	CGS001-54957	TXNL4B
111	86.04	ccsbBroad304_01699	TPD52L2
112	85.97	CGS001-8692	HYAL2
113	85.59	CGS001-23461	ABCA5
114	85.5	BRD-K46862739	metyrapone	Cytochrome P450 inhibitor
115	85.43	CGS001-2997	GYS1
116	85.4	CGS001-9217	VAPB
117	85.36	CGS001-11031	RAB31
118	85.32	BRD-A41555725	chlortetracycline	Protein synthesis inhibitor
119	85.26	CGS001-5781	PTPN11
120	85.18	ccsbBroad304_02414	IRF9
121	85.09	BRD-K60476892	YC-1	Guanylyl cyclase activator
122	84.81	CGS001-3115	HLA-DPB1
123	84.77	CGS001-54442	KCTD5
124	84.5	CGS001-51001	MTERFD1
125	84.48	BRD-K60230970	MG-132	Proteasome inhibitor
126	84.31	BRD-K94070024	depomedrol	Glucocorticoid receptor agonist
127	84.14	CGS001-7371	UCK2
128	84.08	CGS001-10150	MBNL2
129	84.07	BRD-A18043272	phensuximide	Succinimide antiepileptic
130	84.02	BRD-A46186775	hydrocortisone	Glucocorticoid receptor agonist
131	83.71	BRD-A92439610	triamcinolone	Glucocorticoid receptor agonist
132	83.65	BRD-K78659596	MLN-2238	Proteasome inhibitor
133	83.57	BRD-K44094599	tacrolimus	Calcineurin inhibitor
134	83.13	BRD-A07395371	esmolol	Adrenergic receptor antagonist
135	83.1	CGS001-9928	KIF14
136	83.07	CGS001-5827	PXMP2
137	83.02	CGS001-5498	PPOX
138	82.95	CGS001-1871	E2F3
139	82.84	BRD-K39569857	avrainvillamide-analog-3	nucleophosmin inhibitor
140	82.63	CGS001-2132	EXT2
141	82.59	CGS001-79894	ZNF672
142	82.52	BRD-A28105619	cucurbitacin-i	JAK inhibitor, Lipocortin synthesis stimulant, STAT inhibitor
143	82.35	BRD-K03109492	NSC-663284	CDC inhibitor
144	82.34	CGS001-1105	CHD1
145	82.32	BRD-K31238592	devazepide	CCK receptor antagonist
146	82.25	CGS001-6924	TCEB3
147	82.25	CGS001-8738	CRADD
148	82.19	CGS001-55179	FAIM
149	82.18	CGS001-51701	NLK
150	81.97	BRD-K48722258	dilazep	Adenosine reuptake inhibitor
151	81.95	CGS001-51293	CD320
152	81.93	CGS001-1605	DAG1
153	81.92	BRD-K15600710	obatoclax	BCL inhibitor
154	81.9	CGS001-7466	WFS1
155	81.77	BRD-K92984783	melperone	Serotonin receptor antagonist, Dopamine receptor antagonist
156	81.62	CGS001-56940	DUSP22
157	81.51		BCL inhibitor
158	81.45	CGS001-7159	TP53BP2
159	81.24	BRD-K75295174	alisertib	Aurora kinase inhibitor
160	81.22	BRD-K34154330	tracazolate	GABA receptor modulator
161	81.19	BRD-K40255344	tyrphostin-A9	Protein tyrosine kinase inhibitor, Tyrosine kinase inhibitor
162	81.03	CGS001-11182	SLC2A6
163	81.02	ccsbBroad304_06708	PDGFRB
164	80.99	CGS001-23657	SLC7A11
165	80.96	CGS001-1153	CIRBP
166	80.93	BRD-A16311756	profenamine	Butyrylcholinesterase inhibitor, Cholinergic receptor antagonist
167	80.9	BRD-A16665823	butoconazole	Bacterial cell wall synthesis inhibitor
168	80.87	CGS001-5236	PGM1
169	80.83	BRD-K07691486	roscovitine	CDK inhibitor
170	80.76	CGS001-5985	RFC5
171	80.68	ccsbBroad304_06320	FFAR1
172	80.64	CGS001-9870	KIAA0317
173	80.52	ccsbBroad304_03444	PAF1
174	80.42	BRD-K34995470	SU-1498	VEGFR inhibitor
175	80.41	BRD-K05658747	raltegravir	HIV integrase inhibitor
176	80.36	CGS001-51031	GLOD4
177	80.25	BRD-K96471533	nitazoxanide	Pyruvate ferredoxin oxidoreductase inhibitor
178	80.25	BRD-K19295594	gossypol	BCL inhibitor, MCL1 inhibitor
179	80.12	CGS001-821	CANX
180	80.05	CGS001-10206	TRIM13
181	79.76	BRD-K28667196	fillalbin	Increases arterial blood pressure
182	79.72	BRD-K44849676	capsazepine	TRPV agonist
183	79.52	ccsbBroad304_02756	RRP8
184	79.46	CGS001-466	ATF1
185	79.16	CGS001-6478	SIAH2
186	78.72	BRD-A11007541	BCI-hydrochloride	Protein phosphatase inhibitor
187	78.51	CGS001-2355	FOSL2
188	78.45	CGS001-54850	FBXL12
189	78.39	CGS001-8878	SQSTM1
190	78.34	ccsbBroad304_00268	CD81
191	78.21	BRD-K43764301	dexketoprofen	Cyclooxygenase inhibitor
192	78.15	CGS001-23271	CAMSAP2
193	78.15	CGS001-10973	ASCC3
194	78.1	ccsbBroad304_07805	SCAF8
195	78.1	ccsbBroad304_07240	DYRK3
196	78.07	ccsbBroad304_06592	MMP14
197	77.88	CGS001-3912	LAMB1
198	77.86	CGS001-4043	LRPAP1
199	77.8	CGS001-5771	PTPN2
200	77.79	BRD-K73395020	SA-1478088	-666
201	77.62	BRD-K76907295	VU-0418947-2	HIF modulator
202	77.51	BRD-K80325895	eicosadienoic-acid	-666
203	77.51	CGS001-9488	PIGB
204	77.51	CGS001-113878	DTX2
205	77.29	CGS001-11331	PHB2
206	77.27	ccsbBroad304_06291	GNAI1
207	77.24	CGS001-8438	RAD54L
208	77.18	CGS001-100133941	CD24
209	77.06	CGS001-5422	POLA1
210	77	BRD-K22631935	neurodazine	Neurogenesis of non-pluripotent C2C12 myoblast inducer
211	76.99	CGS001-4904	YBX1
212	76.94	CGS001-1147	CHUK
213	76.89	CGS001-1606	DGKA
214	76.89	ccsbBroad304_05547	TMEM110
215	76.86	CGS001-9	NAT1
216	76.69	CGS001-3298	HSF2
217	76.68	CGS001-58528	RRAGD
218	76.65	CGS001-1855	DVL1
219	76.59	BRD-A55484088	BNTX	Opioid receptor antagonist
220	76.51	CGS001-224	ALDH3A2
221	76.5	ccsbBroad304_01139	PA2G4
222	76.49	BRD-K51730347	diphencyprone	Immunostimulant
223	76.34	CGS001-8480	RAE1
224	76.28	ccsbBroad304_07935	IFIT5
225	76.27	ccsbBroad304_02455	CREB3
226	76.25	CGS001-351	APP
227	76.23	CGS001-81611	ANP32E
228	76.02	CGS001-4688	NCF2
229	75.97	BRD-K30867024	SB-216641	Serotonin receptor antagonist
230	75.93	ccsbBroad304_07292	TNFSF13
231	75.9	BRD-K64881305	ispinesib	Kinesin-like spindle protein inhibitor
232	75.78	CGS001-345	APOC3
233	75.68	ccsbBroad304_02036	ARHGEF7
234	75.52	ccsbBroad304_07993	ZBTB20
235	75.46	CGS001-1349	COX7B
236	75.4	BRD-U08759356	EI-346-erlotinib-analog	EGFR inhibitor
237	75.27	CGS001-55847	CISD1
238	75.24	CGS001-59350	RXFP1
239	75.16	CGS001-134391	GPR151
240	74.86	CGS001-5447	POR
241	74.82	BRD-A36707673	hydroxycholesterol	LXR agonist
242	74.78	BRD-K16508793	diazepam	Benzodiazepine receptor agonist
243	74.73	CGS001-11116	FGFR1OP
244	74.6	ccsbBroad304_06761	PPP3CC
245	74.39	CGS001-84647	PLA2G12B
246	74.35	CGS001-23462	HEY1
247	74.34	ccsbBroad304_01010	MGST2
248	74.29	CGS001-9918	NCAPD2
249	74.12	CGS001-843	CASP10
250	74.08	BRD-K03981224	ethisterone	Progestogen hormone
251	74.05	CGS001-9955	HS3ST3A1
252	74.05	CGS001-8318	CDC45
253	74	CGS001-1545	CYP1B1
254	73.97	CGS001-51385	ZNF589
255	73.92	ccsbBroad304_06748	POLE2
256	73.85	BRD-K28120222	parthenolide	NFkB pathway inhibitor
257	73.71	BRD-K70511574	sunitinib	PLK inhibitor
258	73.71	BRD-M40783228	mesna	Antioxidant
259	73.65	CGS001-5869	RAB5B
260	73.64	CGS001-10904	BLCAP
261	73.63	CGS001-85366	MYLK2
262	73.36	CGS001-2778	GNAS
263	73.35	CGS001-5054	SERPINE1
264	73.34	CGS001-2321	FLT1
265	73.33	CGS001-10928	RALBP1
266	73.27	CGS001-8894	EIF2S2
267	73.24	BRD-A39522003	OMDM-2	FAAH inhibitor
268	73.16	ccsbBroad304_02554	TRAFD1
269	72.97	CGS001-115201	ATG4A
270	72.86	CGS001-5970	RELA
271	72.77	ccsbBroad304_01287	MAPK8
272	72.72	CGS001-10241	CALCOCO2
273	72.71	CGS001-3315	HSPB1
274	72.62	CGS001-6917	TCEA1
275	72.52	CGS001-3597	IL13RA1
276	72.5	BRD-K13725475	rhodomyrtoxin	Cytotoxic agent, DNA intercalator
277	72.34	CGS001-22894	DIS3
278	72.31	CGS001-3688	ITGB1
279	72.26	BRD-K17140735	SCH-79797	Proteasome inhibitor
280	72.2	BRD-K17415526	tyrphostin-AG-835	Protein tyrosine kinase inhibitor
281	72.19	CGS001-51742	ARID4B
282	72.17	BRD-K03406345	azacitidine	DNA methyltransferase inhibitor
283	72.09	ccsbBroad304_13830	FOXN3
284	71.83	CGS001-83694	RPS6KL1
285	71.82	BRD-K50311478	tosyl-phenylalanyl-chloromethyl-ketone	Chymotrypsin inhibitor
286	71.82	CGS001-5373	PMM2
287	71.72		Proteasome inhibitor
288	71.54	CGS001-7027	TFDP1
289	71.38	CGS001-10736	SIX2
290	71.34	BRD-K44084986	Y-27632	Rho associated kinase inhibitor
291	71.12	CGS001-476	ATP1A1
292	71.01	BRD-K72024482	MRS-1754	Adenosine receptor antagonist
293	70.85	CGS001-6659	SOX4
294	70.79	BRD-K14550461	doxercalciferol	Vitamin D receptor agonist
295	70.77	ccsbBroad304_03945	AKTIP
296	70.71	CGS001-3976	LIF
297	70.61	CGS001-55033	FKBP14
298	70.61	CGS001-648	BMI1
299	70.56	CGS001-344387	CDKL4
300	70.54	CGS001-6793	STK10
301	70.47	CGS001-23530	NNT
302	70.34	BRD-K56403959	ZK-756326	CC chemokine receptor ligand
303	70.29	ccsbBroad304_01811	PCGF2
304	70.11	CGS001-7703	PCGF2
305	70.11	ccsbBroad304_10806	ERBB3
306	70.1	ccsbBroad304_00459	DPYD
307	69.97	CGS001-3032	HADHB
308	69.8	BRD-K80970344	pyrrolidine-dithiocarbamate	NFkB pathway inhibitor
309	69.75	CGS001-3077	HFE
310	69.59	CGS001-7533	YWHAH
311	69.59	CGS001-3417	IDH1
312	69.36	CGS001-10401	PIAS3
313	69.34		Targets of VEGFR inhibitors GOF
314	69.33	CGS001-10237	SLC35B1
315	69.29	CGS001-9181	ARHGEF2
316	69.24	CGS001-27197	GPR82
317	69.2	CGS001-10320	IKZF1
318	69.19	BRD-K82143716	flucytosine	Antifungal
319	69.19	CGS001-3397	ID1
320	69.07	ccsbBroad304_02715	WDTC1
321	69.06	CGS001-9854	C2CD2L
322	68.96	CGS001-5583	PRKCH
323	68.94	CGS001-8853	ASAP2
324	68.81	BRD-A07000685	hydrocortisone	Glucocorticoid receptor agonist
325	68.7	CGS001-54732	TMED9
326	68.65	CGS001-5110	PCMT1
327	68.59	ccsbBroad304_01676	TLE1
328	68.52	BRD-K29733039	deforolimus	MTOR inhibitor
329	68.26	ccsbBroad304_06173	NR2F6
330	68.25	BRD-K32610195	androstenedione	Cytochrome P450 inhibitor
331	68.04	BRD-K51485625	ritonavir	HIV protease inhibitor
332	68.03	CGS001-10019	SH2B3
333	68	BRD-K48427617	U-0124	MEK inhibitor
334	67.98	CGS001-3326	HSP90AB1
335	67.8	CGS001-6004	RGS16
336	67.73	ccsbBroad304_01845	RDBP
337	67.67	BRD-K95655893	MAZ-51	VEGFR inhibitor
338	67.46	BRD-K28470988	L-690330	Inositol monophosphatase inhibitor
339	67.33	CGS001-7052	TGM2
340	67.06	CGS001-7108	TM7SF2
341	66.89	CGS001-11257	TP53TG1
342	66.76	BRD-K82216340	medroxyprogesterone	progesterone receptor agonist
343	66.72	BRD-K44432556	VU-0418946-1	HIF modulator
344	66.67	CGS001-8649	LAMTOR3
345	66.66	BRD-M45964048	verteporfin	Photosensitizing agent
346	66.61	CGS001-3920	LAMP2
347	66.59	BRD-K77793136	hydroxyfasudil	Rho associated kinase inhibitor
348	66.43	ccsbBroad304_07124	UROD
349	66.41	ccsbBroad304_05425	SNAI3
350	66.35	BRD-K90382497	GW-843682X	PLK inhibitor
351	66.3	CGS001-3214	HOXB4
352	66.22	ccsbBroad304_01735	UBE2D1
353	66.18	CGS001-151742	PPM1L
354	66.04	CGS001-79961	DENND2D
355	66	BRD-K56614220	clofazimine	GK0582 inhibitor
356	66	CGS001-64376	IKZF5
357	65.99	BRD-K50720187	flupirtine	Glutamate receptor antagonist
358	65.97	CGS001-7319	UBE2A
359	65.96	BRD-K32107296	temozolomide	DNA alkylating agent
360	65.96	CGS001-55127	HEATR1
361	65.94	ccsbBroad304_00839	IGFBP6
362	65.93	CGS001-9748	SLK
363	65.93	CGS001-9120	SLC16A6
364	65.92	ccsbBroad304_01960	CASK
365	65.87	CGS001-54407	SLC38A2
366	65.85	ccsbBroad304_01401	RIT1
367	65.83	CGS001-539	ATP5O
368	65.72	CGS001-5053	PAH
369	65.7	CGS001-9943	OXSR1
370	65.65	CGS001-22850	ADNP2
371	65.64	CGS001-10723	SLC12A7
372	65.63	CGS001-23242	COBL
373	65.61	BRD-A33711280	metixene	Acetylcholine receptor antagonist
374	65.5	CGS001-5577	PRKAR2B
375	65.5	CGS001-2130	EWSR1
376	65.48	BRD-K66792149	quinoclamine	Algicide
377	65.26	CGS001-79751	SLC25A22
378	65.21	CGS001-57326	PBXIP1
379	65.14	CGS001-22944	KIN
380	65.04	CGS001-29911	HOOK2
381	64.89	CGS001-6048	RNF5
382	64.83	BRD-K02965346	SU-11274	Hepatocyte growth factor receptor inhibitor, Tyrosine kinase inhibitor
383	64.82	CGS001-7323	UBE2D3
384	64.81	CGS001-5875	RABGGTA
385	64.79	ccsbBroad304_05253	GPR114
386	64.79	CGS001-8349	HIST2H2BE
387	64.75	CGS001-3251	HPRT1
388	64.74	BRD-A55594068	vinblastine	Microtubule inhibitor, Tubulin inhibitor
389	64.64	BRD-A32836748	leu-enkephalin	Opioid receptor agonist
390	64.64	CGS001-55422	ZNF331
391	64.57	CGS001-10608	MXD4
392	64.51	CGS001-201799	TMEM154
393	64.49	BRD-A45333398	periplocymarin	Apoptosis stimulant
394	64.47	ccsbBroad304_06234	G6PC
395	64.3	ccsbBroad304_01609	STAT3
396	64.29	BRD-K06817181	BRD-K06817181	JAK inhibitor
397	64.2	BRD-K22096725	ALW-II-49-7	Ephrin inhibitor
398	64.14	CGS001-11065	UBE2C
399	64.1	CGS001-140685	ZBTB46
400	64.1	CGS001-4804	NGFR
401	64.07	CGS001-64175	LEPRE1
402	63.85	CGS001-23142	DCUN1D4
403	63.8	ccsbBroad304_08116	TBK1
404	63.77	CGS001-2745	GLRX
405	63.71	BRD-A08003242	rhodomyrtoxin-b	sodium fluorescein uptake inhibitor
406	63.7	CGS001-1182	CLCN3
407	63.53	CGS001-23408	SIRT5
408	63.49	CGS001-7750	ZMYM2
409	63.46	CGS001-4923	NTSR1
410	63.39	CGS001-4069	LYZ
411	63.37	CGS001-81577	GFOD2
412	63.34	CGS001-1390	CREM
413	63.3	CGS001-25805	BAMBI
414	63.22	CGS001-6812	STXBP1
415	63.17	ccsbBroad304_06319	GPR35
416	63.15	CGS001-23443	SLC35A3
417	63.06	CGS001-5048	PAFAH1B1
418	63.05	CGS001-10180	RBM6
419	63.02	BRD-K69328504	L-690488	Inositol monophosphatase inhibitor
420	62.95	ccsbBroad304_01617	STX4
421	62.78	CGS001-975	CD81
422	62.78	ccsbBroad304_03394	GPR84
423	62.72	BRD-K91315211	betahistine	Histamine receptor agonist, Histamine receptor antagonist
424	62.68	CGS001-58499	ZNF462
425	62.67	BRD-K50938287	sumatriptan	Serotonin receptor agonist
426	62.64	ccsbBroad304_01284	PRKCZ
427	62.52	BRD-A34208323	VU-0404997-2	Glutamate receptor modulator
428	62.43	CGS001-7175	TPR
429	62.41	ccsbBroad304_02295	PIGK
430	62.26	CGS001-201516	ZSCAN4
431	62.19	CGS001-2550	GABBR1
432	62.19	CGS001-348	APOE
433	62.16	CGS001-9886	RHOBTB1
434	62.08	CGS001-8777	MPDZ
435	61.88	CGS001-3336	HSPE1
436	61.86	ccsbBroad304_01380	RBBP7
437	61.81	CGS001-6253	RTN2
438	61.65	BRD-K21350491	phenamil	TRPV antagonist
439	61.61	CGS001-285601	GPR150
440	61.6	ccsbBroad304_00867	IMPDH2
441	61.6	CGS001-79143	MBOAT7
442	61.6	CGS001-440387	CTRB2
443	61.44	ccsbBroad304_02845	PRPF6
444	61.3	CGS001-7416	VDAC1
445	61.3	ccsbBroad304_00219	CARS
446	61.29	ccsbBroad304_08585	RIOK2
447	61.28	CGS001-51172	NAGPA
448	61.2	BRD-K33483813	actarit	Interleukin receptor agonist
449	61.18	ccsbBroad304_06088	AKR1C1
450	61.11	ccsbBroad304_02297	DNAJB6
451	61.07	CGS001-57761	TRIB3
452	61.01	ccsbBroad304_01276	PRKAB1
453	60.97	BRD-K72034655	peucedanin	Apoptosis stimulant
454	60.94	BRD-K18036262	L-168049	Glucagon receptor antagonist
455	60.89	CGS001-51564	HDAC7
456	60.83	BRD-K32828673	chelidonine	Tubulin inhibitor
457	60.81	BRD-K82036761	sertraline	Serotonin receptor antagonist
458	60.77	BRD-A77050075	heraclenol	Vitamin K antagonist
459	60.75	CGS001-1983	EIF5
460	60.73	CGS001-3576	IL8
461	60.57	ccsbBroad304_01955	CDK10
462	60.55	ccsbBroad304_01307	PSMA1
463	60.54	CGS001-3939	LDHA
464	60.44	CGS001-727	C5
465	60.31	ccsbBroad304_07097	TRAF1
466	60.28	CGS001-1810	DR1
467	60.26	ccsbBroad304_07173	ZNF202
468	60.21	BRD-A43331270	niguldipine	Calcium channel blocker, Adrenergic receptor antagonist
469	60.19	CGS001-8895	CPNE3
470	60.15	CGS001-2582	GALE
471	60.12	ccsbBroad304_00577	FOXO3
472	60.12	BRD-A13133631	fluorometholone	Glucocorticoid receptor agonist
473	60.09	ccsbBroad304_00602	SLC37A4
474	60.06	ccsbBroad304_07679	ZNF274
475	59.95	ccsbBroad304_03878	SENP2
476	59.88	BRD-K19554809	MK-212	Serotonin receptor agonist
477	59.86	ccsbBroad304_13998	PDXK
478	59.77	BRD-K29582677	flunarizine	Calcium channel blocker
479	59.68	CGS001-7124	TNF
480	59.67	BRD-K81376179	TCS-359	FLT3 inhibitor
481	59.63	CGS001-2673	GFPT1
482	59.58	ccsbBroad304_01281	PRKCA
483	59.58	BRD-K59184148	SB-216763	Glycogen synthase kinase inhibitor
484	59.47	BRD-K77390737	xanthohumol	ATPase inhibitor
485	59.46	BRD-K49519144	LY-2140023	Glutamate receptor agonist
486	59.44	BRD-K56450366	NSC-94258	Antineoplastic
487	59.32	CGS001-6434	TRA2B
488	59.29	CGS001-133690	CAPSL
489	59.26	CGS001-28985	MCTS1
490	59.13	CGS001-25932	CLIC4
491	59.09	ccsbBroad304_03739	NRIP3
492	59.04	ccsbBroad304_05801	ALDH3A1
493	59.02	ccsbBroad304_00572	FKBP3
494	58.96	ccsbBroad304_01651	TCF7L2
495	58.85	CGS001-2322	FLT3
496	58.77		HIF activator
497	58.7	BRD-K65146499	nabumetone	Cyclooxygenase inhibitor
498	58.64	CGS001-10901	DHRS4
499	58.64	CGS001-3172	HNF4A
500	58.6	ccsbBroad304_02243	DLGAP5
501	58.54	BRD-A06352418	terfenadine	Histamine receptor antagonist
502	58.54	CGS001-8800	PEX11A
503	58.5	CGS001-4700	NDUFA6
504	58.5	CGS001-10670	RRAGA
505	58.45	BRD-K43860855	iobenguane	Antineoplastic
506	58.21	CGS001-53632	PRKAG3
507	58.07	ccsbBroad304_10231	SETDB1
508	57.95	BRD-A18763547	BAX-channel-blocker	Cytochrome C release inhibitor
509	57.92	BRD-K87919739	tyrphostin-AG-825	Receptor tyrosine protein kinase inhibitor
510	57.92	CGS001-6272	SORT1
511	57.88	CGS001-4849	CNOT3
512	57.83	ccsbBroad304_08282	ATP6V1D
513	57.77	CGS001-23536	ADAT1
514	57.71	ccsbBroad304_07680	NEK6
515	57.64	CGS001-4841	NONO
516	57.52	CGS001-57167	SALL4
517	57.51	BRD-K63606607	bufalin	ATPase inhibitor
518	57.46	CGS001-1849	DUSP7
519	57.44	CGS001-80135	RPF1
520	57.43	BRD-A17819071	gedunin	HSP inhibitor
521	57.43	CGS001-79643	CHMP6
522	57.14	ccsbBroad304_05836	BIRC5
523	57.12	CGS001-10273	STUB1
524	57.11	BRD-K57926513	tyrphostin-AG-1295	PDGFR receptor inhibitor
525	57.04	ccsbBroad304_10212	GRHL3
526	57.03	BRD-A04756508	norgestimate	Progesterone receptor agonist
527	57.01	ccsbBroad304_06130	DUSP4
528	56.91	BRD-K02715688	hydrastine	Tyrosine hydroxylase inhibitor
529	56.87	CGS001-27198	HCAR1
530	56.85	BRD-A17065207	brefeldin-a	Protein synthesis inhibitor, Brefeldin A inhibited guanine nucleotide exchange protein inhibitor, Golgi-specific brefeldin A-resistance guanine nucleotide exchange factor inhibitor
531	56.66	BRD-K51941867	LM-1685	Cyclooxygenase inhibitor
532	56.6	BRD-K47983010	BX-795	IKK inhibitor
533	56.59	CGS001-523	ATP6V1A
534	56.57	CGS001-79187	FSD1
535	56.56	CGS001-51805	COQ3
536	56.54	CGS001-51160	VPS28
537	56.51	CGS001-5096	PCCB
538	56.37	CGS001-23011	RAB21
539	56.37	CGS001-3956	LGALS1
540	56.29	ccsbBroad304_07017	SUOX
541	56.26	BRD-K03557653	sappanone-a	Tyrosinase inhibitor, Melanin inhibitor
542	56.22	CGS001-8453	CUL2
543	56.17	CGS001-4190	MDH1
544	56.12	BRD-K17868609	BRL-54443	Serotonin receptor agonist
545	56.06	BRD-K55703048	latrepirdine	Glutamate receptor antagonist
546	56.06	CGS001-3949	LDLR
547	56.05	CGS001-51719	CAB39
548	56	CGS001-2730	GCLM
549	55.88	CGS001-1045	CDX2
550	55.88	CGS001-5244	ABCB4
551	55.84	CGS001-23314	SATB2
552	55.77	ccsbBroad304_02751	SATB2
553	55.69	CGS001-5900	RALGDS
554	55.67	CGS001-80347	COASY
555	55.64	CGS001-5571	PRKAG1
556	55.63	ccsbBroad304_06159	CTTN
557	55.58	ccsbBroad304_03028	RBMX
558	55.57	ccsbBroad304_02923	PHF19
559	55.56	CGS001-84619	ZGPAT
560	55.5	CGS001-80714	PBX4
561	55.49	CGS001-7186	TRAF2
562	55.37	CGS001-83881	MIXL1
563	55.33	CGS001-93487	MAPK1IP1L
564	55.32	ccsbBroad304_03769	CTNNBIP1
565	55.29	CGS001-91137	SLC25A46
566	55.12	CGS001-22841	RAB11FIP2
567	55.02	BRD-K64935403	ebelactone-b	Lipase inhibitor
568	54.97	BRD-M86331534	pyrvinium-pamoate	AKT inhibitor
569	54.96	CGS001-9052	GPRC5A
570	54.81	CGS001-639	PRDM1
571	54.79	CGS001-6813	STXBP2
572	54.76	BRD-K63792901	arecaidine	Acetylcholine receptor agonist
573	54.73	CGS001-285676	ZNF454
574	54.57	ccsbBroad304_06209	FGF9
575	54.56		Poly ADP ribose polymerases LOF
576	54.43	CGS001-259249	MRGPRX1
577	54.4	BRD-A47144777	dihydro-7-desacetyldeoxygedunin	HSP inhibitor
578	54.36	BRD-K67844266	MLN-4924	Nedd activating enzyme inhibitor
579	54.35	CGS001-152687	ZNF595
580	54.35	ccsbBroad304_00478	S1PR3
581	54.3	ccsbBroad304_07808	RAB11FIP2
582	54.29	CGS001-6558	SLC12A2
583	54.26	BRD-A50737080	CGK-733	ATR kinase inhibitor
584	54.25	BRD-K31699485	DMEOB	glutamate receptor modulator
585	54.11	CGS001-10628	TXNIP
586	54.07	BRD-K53959060	indirubin	CDK inhibitor, Glycogen synthase kinase inhibitor, Leucine rich repeat kinase inhibitor, SRC inhibitor, Serum/glucocorticoid regulated kinase inhibitor
587	54.07	CGS001-5595	MAPK3
588	54.06	BRD-A83326220	brazilin	Nitric oxide production inhibitor
589	53.93	CGS001-10888	GPR83
590	53.9	ccsbBroad304_09471	CSNK1A1L
591	53.88	ccsbBroad304_00443	DHFR
592	53.84	CGS001-53834	FGFRL1
593	53.72	CGS001-10553	HTATIP2
594	53.72	ccsbBroad304_02053	BTRC
595	53.62	BRD-A72711497	lasalocid	Bacterial permeability inducer
596	53.54	CGS001-1635	DCTD
597	53.53	BRD-K76805682	SB-415286	Glycogen synthase kinase inhibitor
598	53.51	BRD-K94325918	kinetin-riboside	Apoptosis stimulant
599	53.42	CGS001-8611	PPAP2A
600	53.4	BRD-K80725632	lavendustin-c	EGFR inhibitor
601	53.39		V type ATPases LOF
602	53.37	CGS001-5450	POU2AF1
603	53.27	CGS001-2629	GBA
604	53.25	BRD-K62289640	lylamine	Cannabinoid receptor agonist
605	53.14	ccsbBroad304_02063	SLC25A14
606	53.04	CGS001-216	ALDH1A1
607	52.98	BRD-K83636919	entacapone	Catechol O methyltransferase inhibitor
608	52.95	BRD-K57011718	UK-356618	Metalloproteinase inhibitor
609	52.91	BRD-K48935217	epothilone	Microtubule inhibitor
610	52.76	BRD-K26979635	NS-3694	Glutamate receptor antagonist
611	52.67	ccsbBroad304_00469	DUT
612	52.56	BRD-K99696746	fatostatin	SREBP inhibitor
613	52.54	CGS001-5909	RAP1GAP
614	52.42	ccsbBroad304_07153	ZNF24
615	52.38	BRD-K38305202	domperidone	Dopamine receptor antagonist
616	52.37	BRD-A07765530	epinephrine	carbonic anhydrase activator
617	52.36	CGS001-533	ATP6V0B
618	52.3	BRD-K63265447	docetaxel	Tubulin inhibitor
619	52.29	CGS001-128674	PROKR2
620	52.15	ccsbBroad304_02466	ARPC1A
621	52.06	BRD-K05926469	lenalidomide	Antineoplastic
622	52.06	CGS001-9966	TNFSF15
623	51.91	ccsbBroad304_06654	NPM1
624	51.89	BRD-K59851896	calycanthine	GABA release inhibitor
625	51.86		Rho associated kinase inhibitor
626	51.86	CGS001-5277	PIGA
627	51.85	BRD-A34205397	suloctidil	Adrenergic receptor antagonist
628	51.83	BRD-K71823332	epothilone-a	Microtubule stabilizing agent
629	51.71	CGS001-7508	XPC
630	51.63	CGS001-427	ASAH1
631	51.61	CGS001-9587	MAD2L1BP
632	51.59	ccsbBroad304_03767	TOMM22
633	51.58	CGS001-162655	ZNF519
634	51.48	BRD-K73824630	skatole	Thrombin inhibitor
635	51.42	CGS001-9791	PTDSS1
636	51.41	CGS001-3053	SERPIND1
637	51.28	CGS001-5037	PEBP1
638	51.18	CGS001-5576	PRKAR2A
639	51.17	CGS001-2956	MSH6
640	51.17	CGS001-328	APEX1
641	51.11	BRD-A22380646	pantoprazole	ATPase inhibitor
642	50.98	CGS001-63874	ABHD4
643	50.9	ccsbBroad304_13975	TYRO3
644	50.87	ccsbBroad304_02919	KIAA1279
645	50.74	BRD-A49765801	fludroxycortide	Glucocorticoid receptor agonist
646	50.68	CGS001-7572	ZNF24
647	50.64	BRD-K59469039	AG-879	Angiogenesis inhibitor, Tyrosine kinase inhibitor, VEGFR inhibitor
648	50.6	CGS001-4938	OAS1
649	50.56	BRD-K68336408	tyrphostin-AG-1478	EGFR inhibitor
650	50.49	CGS001-1386	ATF2
651	50.42	CGS001-9767	PHF16
652	50.42	ccsbBroad304_00424	DBI
653	50.34	CGS001-8323	FZD6
654	50.29	ccsbBroad304_03441	UGT1A9
655	50.23	ccsbBroad304_10431	HADHB
656	50.21	ccsbBroad304_06642	NIT1
657	50.15	CGS001-5782	PTPN12
658	50.14	BRD-K07996107	harpagoside	Acetylcholinesterase inhibitor
659	50.13	CGS001-8028	MLLT10
660	50.09	BRD-K53665955	MK-5108	Aurora kinase inhibitor
661	50.02	ccsbBroad304_03047	BZW2
662	49.99	BRD-K77998258	ganglioside	SRC activator
663	49.96	BRD-K14200658	syrosingopine	Vesicular monoamine transporter inhibitor
664	49.96	BRD-K06198550	isorotenone	Mitochondrial complex I inhibitor, NADH-ubiquinone oxidoreductase (Complex I) inhibitor
665	49.94	ccsbBroad304_07880	SIRT5
666	49.92	ccsbBroad304_11668	TBC1D9B
667	49.87	BRD-K68558722	deracoxib	Cyclooxygenase inhibitor
668	49.79	ccsbBroad304_06301	GOT2
669	49.77	BRD-K16444452	ibudilast	Leukotriene receptor antagonist, Phosphodiesterase inhibitor
670	49.73	BRD-K26664453	cytochalasin-b	Microtubule inhibitor
671	49.71	BRD-K65285700	BRD-K65285700	Cannabinoid receptor agonist
672	49.7	CGS001-4038	LRP4
673	49.67	BRD-K84996949	sinensetin	Cyclooxygenase inhibitor
674	49.53	CGS001-11011	TLK2
675	49.52	CGS001-10276	NET1
676	49.49	CGS001-79837	PIP4K2C
677	49.48	CGS001-3556	IL1RAP
678	49.44	ccsbBroad304_02538	RUVBL2
679	49.41	CGS001-25793	FBXO7
680	49.38	CGS001-5711	PSMD5
681	49.14	BRD-A87125127	3-matida	Glutamate receptor antagonist
682	49.13	BRD-A25576662	streptozotocin	DNA alkylating agent
683	49.02	BRD-K97056771	HY-11007	BCR-ABL kinase inhibitor
684	49	ccsbBroad304_08167	DNTTIP2
685	48.91	CGS001-5836	PYGL
686	48.87	ccsbBroad304_03625	HIF1AN
687	48.85	CGS001-6652	SORD
688	48.81	ccsbBroad304_09420	RASGRP4
689	48.78	CGS001-10247	HRSP12
690	48.72	CGS001-7536	SF1
691	48.68	BRD-K85015012	NNC-05-2090	GAT inhibitor, GABA uptake inhibitor
692	48.63	CGS001-3458	IFNG
693	48.61	CGS001-6915	TBXA2R
694	48.6	CGS001-1488	CTBP2
695	48.54	ccsbBroad304_01933	TEAD2
696	48.49	BRD-A41250306	cyclopenthiazide	Thiazide diuretic
697	48.47	CGS001-7189	TRAF6
698	48.47	CGS001-5289	PIK3C3
699	48.46	BRD-A78391468	prednisolone	Glucocorticoid receptor agonist
700	48.45	CGS001-1802	DPH2
701	48.39	BRD-K01567962	pyrazolanthrone	JNK inhibitor
702	48.32	CGS001-50846	DHH
703	48.18	CGS001-4176	MCM7
704	48.15	CGS001-6643	SNX2
705	48.13	BRD-A54236247	racephedrine	Adrenergic receptor agonist
706	47.83	ccsbBroad304_00903	KCNQ1
707	47.82	BRD-K94353609	fluocinolone	Glucocorticoid receptor agonist, Corticosteroid agonist
708	47.79	CGS001-1950	EGF
709	47.77	CGS001-3169	FOXA1
710	47.74	BRD-K47693913	evoxine	Furoquinoline alkaloid
711	47.74	CGS001-338557	O3FAR1
712	47.73	BRD-K04923131	GSK-3-inhibitor-IX	Glycogen synthase kinase inhibitor, Lipoxygenase inhibitor
713	47.67	ccsbBroad304_00561	FGFR1
714	47.66	BRD-A03359064	ICI-89406	Adrenergic receptor antagonist
715	47.62	CGS001-5293	PIK3CD
716	47.53	CGS001-10057	ABCC5
717	47.41	CGS001-81621	KAZALD1
718	47.39	BRD-A73605923	mocimycin	Protein synthesis inhibitor
719	47.39	ccsbBroad304_02618	DIDO1
720	47.27	ccsbBroad304_09756	PAQR7
721	47.2	CGS001-10921	RNPS1
722	47.13	ccsbBroad304_06278	GK
723	47.11	CGS001-148156	ZNF558
724	47.06	BRD-K29113274	ketoconazole	Sterol demethylase inhibitor
725	46.98	ccsbBroad304_00564	FGR
726	46.95	CGS001-50813	COPS7A
727	46.89	ccsbBroad304_08898	TRAK2
728	46.87	ccsbBroad304_02625	SLC7A9
729	46.84	ccsbBroad304_01710	TRAF2
730	46.84	CGS001-58478	ENOPH1
731	46.82	BRD-K26373640	IKK-2-inhibitor	IKK inhibitor, SYK inhibitor
732	46.79	CGS001-56670	SUCNR1
733	46.72	BRD-K49657628	tyrphostin-AG-18	EGFR inhibitor, Tyrosine kinase inhibitor
734	46.71	BRD-K53523901	arctigenin	MEK inhibitor
735	46.69	ccsbBroad304_03396	FGFRL1
736	46.67	CGS001-1984	EIF5A
737	46.67	CGS001-8824	CES2
738	46.63	CGS001-2077	ERF
739	46.57	CGS001-2237	FEN1
740	46.56	CGS001-7010	TEK
741	46.5	CGS001-4798	NFRKB
742	46.41	BRD-K59331372	SB-366791	TRPV antagonist
743	46.4	CGS001-51014	TMED7
744	46.39	BRD-A90799790	isradipine	Calcium channel blocker
745	46.35	BRD-K07888196	tyrphostin-AG-538	IGF-1 inhibitor
746	46.33	CGS001-3155	HMGCL
747	46.27	ccsbBroad304_03532	ANKZF1
748	46.27	ccsbBroad304_11549	ZNF273
749	46.08	ccsbBroad304_00689	GRB7
750	45.97	BRD-K60640630	mometasone	Glucocorticoid receptor agonist, Immunosuppressant
751	45.77	CGS001-55893	ZNF395
752	45.76	CGS001-10014	HDAC5
753	45.68	ccsbBroad304_00429	AKR1C2
754	45.61	BRD-K62609077	scoulerine	Adrenergic receptor antagonist, GABA receptor antagonist, Serotonin receptor antagonist
755	45.59	CGS001-283450	C12ORF51
756	45.58	ccsbBroad304_03933	CARD9
757	45.55	CGS001-255725	OR52B2
758	45.52	CGS001-9533	POLR1C
759	45.37	CGS001-5627	PROS1
760	45.31	CGS001-55526	DHTKD1
761	45.21	BRD-K82846253	repaglinide	Insulin secretagogue
762	45.19	BRD-A55815733	phylloquinone	Vitamin K, Gamma carboxylase enzyme
763	45.17	CGS001-5451	POU2F1
764	45.17	CGS001-5092	PCBD1
765	45.16	CGS001-2241	FER
766	44.83	ccsbBroad304_08853	RGS18
767	44.77	BRD-K73991644	isoquercetin	Aldose reductase inhibitor
768	44.76	BRD-K24681473	YM-155	Survivin inhibitor
769	44.72	BRD-K24656285	farnesol	FXR agonist, Monoamine oxidase inhibitor, NFkB pathway activator, PPAR receptor agonist
770	44.66	ccsbBroad304_01165	PDK1
771	44.57	ccsbBroad304_03659	FOXJ2
772	44.53	BRD-K01493881	apigenin	Casein kinase inhibitor, Cell proliferation inhibitor, Cytochrome P450 inhibitor
773	44.42	BRD-A82590476	SDZ-NKT-343	Tachykinin antagonist
774	44.42	CGS001-90	ACVR1
775	44.36	CGS001-6775	STAT4
776	44.23	ccsbBroad304_08322	UFM1
777	44.15	ccsbBroad304_00964	SMAD7
778	44.15	ccsbBroad304_01774	WARS
779	44.12	BRD-K59633790	VU-0420363-1	SARS coronavirus 3C-like protease inhibitor
780	44.07	BRD-A32949107	MRS-1845	Calcium channel blocker
781	43.97	ccsbBroad304_04472	HIST1H2BK
782	43.94	CGS001-162239	ZFP1
783	43.9	BRD-K53913732	SB-408124	Orexin receptor antagonist
784	43.9	BRD-K20152659	gamma-homolinolenic-acid	Cholesterol inhibitor, Platelet aggregation inhibitor, Prostanoid receptor agonist, Prostanoid receptor stimulant
785	43.86	CGS001-169792	GLIS3
786	43.85	BRD-K55424922	anpirtoline	Serotonin receptor agonist
787	43.85	CGS001-84109	QRFPR
788	43.8	CGS001-63948	DMRTB1
789	43.71	CGS001-27242	TNFRSF21
790	43.69	CGS001-51375	SNX7
791	43.52	CGS001-7270	TTF1
792	43.48	CGS001-51727	CMPK1
793	43.3	BRD-A72596465	GW-6471	PPAR receptor antagonist
794	43.29	CGS001-776	CACNA1D
795	43.15	CGS001-389421	LIN28B
796	43.14	CGS001-2805	GOT1
797	43.13	CGS001-4728	NDUFS8
798	43.11	BRD-K00532621	midazolam	Benzodiazepine receptor agonist
799	43.11	BRD-K28168037	fenretinide	Apoptosis stimulant, Retinoid receptor agonist
800	43.09	BRD-K98521173	desoxycortone	Mineralocorticoid receptor agonist
801	43.08	ccsbBroad304_01709	NR2C1
802	43.07	CGS001-1154	CISH
803	43.04	ccsbBroad304_07169	ZNF174
804	42.87	CGS001-7157	TP53
805	42.86	BRD-K52075715	oxibendazole	Tubulin inhibitor
806	42.85	ccsbBroad304_06038	CRK
807	42.85	CGS001-6757	SSX2
808	42.8	CGS001-2308	FOXO1
809	42.76	BRD-K19894101	MST-312	Telomerase inhibitor
810	42.74	BRD-K80431395	triciribine	AKT inhibitor
811	42.68	CGS001-5300	PIN1
812	42.63	CGS001-51465	UBE2J1
813	42.6	ccsbBroad304_08715	SALL4
814	42.53	ccsbBroad304_00088	FASLG
815	42.53	ccsbBroad304_01091	NFIB
816	42.46	CGS001-2185	PTK2B
817	42.42	CGS001-55968	NSFL1C
818	42.37	BRD-K13819402	desoxypeganine	Acetylcholinesterase inhibitor, Monoamine oxidase inhibitor
819	42.37	CGS001-342357	ZKSCAN2
820	42.32	CGS001-7748	ZNF195
821	42.25	CGS001-27102	EIF2AK1
822	42.21	CGS001-871	SERPINH1
823	42.17	ccsbBroad304_01283	PRKCE
824	42.16	ccsbBroad304_01655	DYNLT3
825	42.1	CGS001-5937	RBMS1
826	41.97	BRD-K11433652	aspirin	Cyclooxygenase inhibitor
827	41.87	ccsbBroad304_04675	ATG4A
828	41.8	ccsbBroad304_00087	FAS
829	41.65	CGS001-4193	MDM2
830	41.61	BRD-K43880410	pregnenolone	glutamate receptor modulator
831	41.57	CGS001-51451	LCMT1
832	41.52	CGS001-55958	KLHL9
833	41.48	ccsbBroad304_06483	KCNK1
834	41.46	CGS001-11329	STK38
835	41.41	ccsbBroad304_00626	GDI1
836	41.24	BRD-K17896185	FIT	Opioid receptor agonist
837	41.18	CGS001-7852	CXCR4
838	41.15	BRD-K31987754	oleylethanolamide	Cannabinoid receptor agonist, Potassium channel blocker, Glucose dependent insulinotropic receptor agonist
839	41.11	CGS001-3689	ITGB2
840	41.07	ccsbBroad304_08339	CMPK1
841	41.02	BRD-A12016240	LY-278584	Serotonin receptor antagonist
842	41	CGS001-51433	ANAPC5
843	40.98	CGS001-64786	TBC1D15
844	40.96	CGS001-6722	SRF
845	40.89	CGS001-55770	EXOC2
846	40.88	ccsbBroad304_06087	DDB2
847	40.8	CGS001-2280	FKBP1A
848	40.78	CGS001-4734	NEDD4
849	40.69	CGS001-11156	PTP4A3
850	40.67	ccsbBroad304_05313	NUDT14
851	40.61	BRD-A54845972	dihydroergotamine	Serotonin receptor agonist
852	40.58	CGS001-8573	CASK
853	40.53	CGS001-9887	SMG7
854	40.39	ccsbBroad304_13991	NCOA3
855	40.3	CGS001-55715	DOK4
856	40.26	ccsbBroad304_02596	KDELR3
857	40.25	CGS001-29998	GLTSCR1
858	40.19	ccsbBroad304_07326	EIF2B2
859	40.1	CGS001-3726	JUNB
860	39.99	CGS001-124641	OVCA2
861	39.98	CGS001-663	BNIP2
862	39.97	ccsbBroad304_02220	MTFR1
863	39.9	BRD-A36318220	necrostatin-1	RIPK inhibitor
864	39.87	BRD-K14618467	IKK-16	IKK inhibitor
865	39.87	CGS001-819	CAMLG
866	39.85	ccsbBroad304_09910	BCL6B
867	39.8	ccsbBroad304_03936	PJA1
868	39.8	BRD-A26095496	clobetasol	Glucocorticoid receptor agonist
869	39.71	CGS001-115	ADCY9
870	39.66	CGS001-1440	CSF3
871	39.58	BRD-A82238138	budesonide	Glucocorticoid receptor agonist
872	39.53	CGS001-3028	HSD17B10
873	39.51	BRD-K27737647	H-89	PKA inhibitor
874	39.45	CGS001-9616	RNF7
875	39.44	ccsbBroad304_03640	CEP72
876	39.37	CGS001-9813	KIAA0494
877	39.36	CGS001-9643	MORF4L2
878	39.33	BRD-K73999723	telmisartan	Angiotensin receptor antagonist
879	39.31	ccsbBroad304_00658	GNG5
880	39.24	CGS001-10721	POLQ
881	39.22	CGS001-151112	ZSWIM2
882	39.21	BRD-K99063460	didanosine	Nucleoside reverse transcriptase inhibitor
883	39.17	BRD-K08502430	angiogenesis-inhibitor	Angiogenesis inhibitor
884	39.16	CGS001-83873	GPR61
885	39.13	CGS001-22794	CASC3
886	39.08	CGS001-26986	PABPC1
887	39.06	ccsbBroad304_00212	CAMLG
888	38.96	CGS001-126208	ZNF787
889	38.86	ccsbBroad304_02318	KIF20A
890	38.85	ccsbBroad304_02048	BCL10
891	38.8	BRD-A36066264	estradiol-benzoate	Estrogen receptor agonist
892	38.71	BRD-K53561341	KIN001-220	Aurora kinase inhibitor
893	38.58	ccsbBroad304_09446	MRGPRX4
894	38.51	CGS001-2057	EPOR
895	38.49	ccsbBroad304_02402	TMEM5
896	38.44	CGS001-84969	TOX2
897	38.39	CGS001-8884	SLC5A6
898	38.38	BRD-K99107520	felbamate	Glutamate receptor antagonist
899	38.36	CGS001-3705	ITPK1
900	38.27	CGS001-4671	NAIP
901	38.24	BRD-K97764662	PD-173074	FGFR inhibitor, VEGFR inhibitor
902	38.2	CGS001-4869	NPM1
903	38.12	CGS001-7988	ZNF212
904	38.11	BRD-K31792052	pifithrin	Interleukin receptor antagonist
905	38.11	CGS001-64135	IFIH1
906	38.1	ccsbBroad304_00210	CALR
907	38.08	CGS001-9924	PAN2
908	38.01	CGS001-1462	VCAN
909	38	ccsbBroad304_01471	S100A1
910	37.98	CGS001-23046	KIF21B
911	37.83	BRD-K17823458	danoprevir	HCV inhibitor
912	37.77	CGS001-9019	MPZL1
913	37.59	BRD-K45252063	clofibrate	PPAR receptor agonist
914	37.53	BRD-K81709173	halcinonide	Glucocorticoid receptor agonist
915	37.49	CGS001-64077	LHPP
916	37.42	BRD-K15402119	huperzine-a	Acetylcholinesterase inhibitor
917	37.42	ccsbBroad304_01025	ALDH6A1
918	37.39	BRD-K41143549	BRD-K41143549	Glutamate receptor antagonist
919	37.35	CGS001-64781	CERK
920	37.31	ccsbBroad304_08266	PIPOX
921	37.29	CGS001-85315	PAQR8
922	37.29	CGS001-2230	FDX1
923	37.25	ccsbBroad304_00305	CHRM3
924	37.2	BRD-K61341215	vecuronium	Acetylcholine receptor antagonist
925	37.05	ccsbBroad304_00156	BCL2L1
926	37.04	CGS001-9183	ZW10
927	36.96	BRD-K93258693	GW-9662	PPAR receptor antagonist
928	36.94	CGS001-126295	ZNF57
929	36.9	CGS001-56922	MCCC1
930	36.81	CGS001-23624	CBLC
931	36.72	BRD-K83988098	alvespimycin	HSP inhibitor
932	36.66	CGS001-8870	IER3
933	36.62	CGS001-142	PARP1
934	36.59	BRD-K81209512	AG-494	EGFR inhibitor, Tyrosine kinase inhibitor
935	36.59	CGS001-51447	IP6K2
936	36.44	CGS001-79711	IPO4
937	36.42	ccsbBroad304_01203	PIM1
938	36.38	BRD-K70241288	L-692585	Growth hormone releasing peptide ligand agonist
939	36.33	CGS001-801	CALM1
940	36.27	BRD-K59419204	AM-281	Cannabinoid receptor antagonist
941	36.23	CGS001-4817	NIT1
942	36.22	BRD-K97399794	quercetin	Polar auxin transport inhibitor
943	36.19	CGS001-3065	HDAC1
944	36.19	CGS001-10406	WFDC2
945	36.17	CGS001-3717	JAK2
946	36.09	CGS001-84433	CARD11
947	35.99	ccsbBroad304_02276	MVP
948	35.98	BRD-A43974499	reboxetine	Adrenergic receptor antagonist
949	35.96	ccsbBroad304_05002	ZNF563
950	35.95	CGS001-1676	DFFA
951	35.91	ccsbBroad304_09177	EFCAB2
952	35.89	BRD-A20589515	dihydroxyphenylglycine	Glutamate receptor agonist
953	35.84	BRD-A35623999	CGP-37157	L-type calcium channel blocker, Mitochondrial Na+/Ca2+ exchanger antagonist, Sodium/calcium exchange inhibitor
954	35.82	BRD-A74667430	etodolac	Cyclooxygenase inhibitor
955	35.75	BRD-A01346607	flumetasone	Glucocorticoid receptor agonist
956	35.74	CGS001-5721	PSME2
957	35.66	BRD-A77349281	RK-682	Tyrosine phosphatase inhibitor
958	35.66	CGS001-55654	TMEM127
959	35.63	ccsbBroad304_02601	RAB31
960	35.62	CGS001-136259	KLF14
961	35.6	ccsbBroad304_06665	OAT
962	35.59	ccsbBroad304_01723	TTK
963	35.56	BRD-A31204924	mitotane	Antineoplastic
964	35.56	CGS001-23077	MYCBP2
965	35.55	BRD-K45542189	diethylcarbamazine	Lipoxygenase inhibitor
966	35.55	CGS001-5813	PURA
967	35.44	CGS001-9344	TAOK2
968	35.43	BRD-K62353524	DY-131	Estrogen receptor agonist
969	35.43	CGS001-7181	NR2C1
970	35.4	CGS001-9261	MAPKAPK2
971	35.37	CGS001-79733	E2F8
972	35.33	BRD-A22707317	SB-205384	GABA receptor modulator
973	35.26	ccsbBroad304_12059	ING3
974	35.25	ccsbBroad304_06718	PFN2
975	35.2	BRD-K02590140	O-2050	Cannabinoid receptor antagonist
976	35.19	CGS001-9891	NUAK1
977	35.14	ccsbBroad304_04153	PHF17
978	35.11	CGS001-11320	MGAT4A
979	35.08	CGS001-1756	DMD
980	35.06	BRD-K04833372	GSK-1904529A	IGF-1 inhibitor, IGF-1R inhibitor, Insulin receptor ligand
981	35.04	ccsbBroad304_00223	CASP9
982	35	CGS001-11073	TOPBP1
983	34.97	ccsbBroad304_02589	COPS5
984	34.97	ccsbBroad304_07598	PEMT
985	34.93	BRD-K32830106	guanfacine	Adrenergic receptor agonist
986	34.87	BRD-A81402010	KU-C103443N	CDC inhibitor, Rho associated kinase inhibitor
987	34.81	CGS001-8974	P4HA2
988	34.78	ccsbBroad304_03268	GMPR2
989	34.7	ccsbBroad304_00617	GBA
990	34.69	CGS001-5036	PA2G4
991	34.67	BRD-K29673530	hypericin	Tyrosine kinase inhibitor
992	34.65	CGS001-7172	TPMT
993	34.64	ccsbBroad304_00326	CLK1
994	34.62	BRD-A78360835	cercosporin	Photoactivated toxin
995	34.55	ccsbBroad304_08839	IFIH1
996	34.53	ccsbBroad304_00771	HOXA5
997	34.53	ccsbBroad304_01835	CXCR4
998	34.52	ccsbBroad304_02361	MFSD10
999	34.42	CGS001-387129	NPSR1
1000	34.38	ccsbBroad304_05832	AIRE
1001	34.38	CGS001-81848	SPRY4
1002	34.35	CGS001-10673	TNFSF13B
1003	34.33	CGS001-57504	MTA3
1004	34.27	ccsbBroad304_03939	RNF25
1005	34.21	BRD-A58564983	selamectin	Nematocide
1006	34.13	BRD-K51290057	SA-792709	Retinoid receptor agonist
1007	34.07	CGS001-55802	DCP1A
1008	34.05	BRD-K55991774	BAS-09104376	HIV integrase inhibitor
1009	33.98	ccsbBroad304_06992	SRC
1010	33.91	CGS001-8859	STK19
1011	33.85	BRD-K35377380	I-OMe-AG-538	IGF-1 inhibitor
1012	33.82	ccsbBroad304_02391	BCKDK
1013	33.76	ccsbBroad304_03113	DSE
1014	33.73	CGS001-8850	KAT2B
1015	33.69	CGS001-11243	PMF1
1016	33.69	CGS001-2042	EPHA3
1017	33.54	BRD-K37691127	hinokitiol	Tyrosinase inhibitor
1018	33.51	BRD-K85013741	auraptene	Nitric oxide production inhibitor
1019	33.5	CGS001-54600	UGT1A9
1020	33.47	ccsbBroad304_02622	PRDM4
1021	33.39	ccsbBroad304_06777	PRNP
1022	33.39	BRD-A09062839	amylocaine	Local anesthetic
1023	33.37	BRD-K88560311	rucaparib	PARP inhibitor
1024	33.33	BRD-A94756469	digoxin	ATPase inhibitor
1025	33.31	BRD-K53545112	CNQX	Glutamate receptor antagonist
1026	33.26	ccsbBroad304_03618	OSGEP
1027	33.2	CGS001-7334	UBE2N
1028	33.18	BRD-K31843556	T-0070907	PPAR receptor antagonist
1029	33.11	BRD-K61829047	7b-cis	Exportin antagonist
1030	33.11	CGS001-26147	PHF19
1031	33.11	BRD-K49669041	BX-912	Pyruvate dehydrogenase kinase inhibitor
1032	33.09	CGS001-4329	ALDH6A1
1033	33.03	ccsbBroad304_02138	TRIP10
1034	33	CGS001-55793	FAM63A
1035	32.98	BRD-K76698671	HNHA	HDAC inhibitor
1036	32.95	ccsbBroad304_01204	PIK3CD
1037	32.9	CGS001-169841	ZNF169
1038	32.86	CGS001-22955	SCMH1
1039	32.85	CGS001-50604	IL20
1040	32.84	CGS001-1429	CRYZ
1041	32.8	ccsbBroad304_08307	ZC3HC1
1042	32.8	ccsbBroad304_03309	RNF138
1043	32.72	BRD-K49448285	bisindolylmaleimide	CDK inhibitor
1044	32.72	CGS001-10395	DLC1
1045	32.71	BRD-K85133207	HDAC1-selective	HDAC inhibitor
1046	32.66	ccsbBroad304_03713	RNF20
1047	32.64	ccsbBroad304_08203	LAP3
1048	32.63	CGS001-813	CALU
1049	32.63	ccsbBroad304_04387	MKI67IP
1050	32.62	ccsbBroad304_13848	EGFR
1051	32.57	CGS001-10379	IRF9
1052	32.56	CGS001-6505	SLC1A1
1053	32.53	BRD-K11742128	triprolidine	Histamine receptor antagonist
1054	32.47	ccsbBroad304_01450	RPS10
1055	32.39	CGS001-1910	EDNRB
1056	32.38	ccsbBroad304_02553	BLCAP
1057	32.3	CGS001-54566	EPB41L4B
1058	32.2	BRD-K34170797	fexaramine	FXR agonist
1059	32.18	BRD-K28075147	biochanin-a	Estrogen receptor agonist
1060	32.18	BRD-K47150025	KI-8751	VEGFR inhibitor, KIT inhibitor, PDGFR receptor inhibitor
1061	32.17	BRD-K82731415	olomoucine	CDK inhibitor
1062	32.15	BRD-K76840893	RS-17053	Adrenergic receptor antagonist
1063	32.11	CGS001-3203	HOXA6
1064	32.1	ccsbBroad304_01102	NMT1
1065	32.03	ccsbBroad304_00106	ARRB1
1066	31.98	BRD-A80775386	hyperforin	Cyclooxygenase inhibitor, Dopamine uptake inhibitor, Interleukin receptor antagonist, Lipoxygenase inhibitor, Serotonin reuptake inhibitor
1067	31.9	BRD-K17705806	JTC-801	Opioid receptor antagonist
1068	31.86	BRD-K72895815	SSR-69071	Leukocyte elastase inhibitor
1069	31.85	BRD-K63151507	MNITMT	Lymphocyte inhibitor
1070	31.79	ccsbBroad304_03450	TMED9
1071	31.79	BRD-K66944906	fraxidin	Carbonic anhydrase inhibitor
1072	31.78	CGS001-83729	INHBE
1073	31.74	ccsbBroad304_00514	ERF
1074	31.73	BRD-K59773493	benzohydroxamic-acid	Antifungal
1075	31.7	BRD-K95921201	reserpine	Vesicular monoamine transporter inhibitor
1076	31.7	CGS001-8566	PDXK
1077	31.65	CGS001-390980	ZNF805
1078	31.62	BRD-K11158509	tyrphostin-B44	EGFR inhibitor
1079	31.61	CGS001-5468	PPARG
1080	31.61	BRD-K66876909	linezolid	Bacterial 50S ribosomal subunit inhibitor
1081	31.6	BRD-U73238814	QL-XI-92	DDR1 inhibitor
1082	31.59	CGS001-5564	PRKAB1
1083	31.56	CGS001-26271	FBXO5
1084	31.56	BRD-A79803969	memantine	Glutamate receptor antagonist
1085	31.55	CGS001-9668	ZNF432
1086	31.52	BRD-K66093087	FGIN-1-43	Benzodiazepine receptor agonist
1087	31.52	CGS001-1173	AP2M1
1088	31.51	BRD-K18523449	mestanolone	Androgenic steroid
1089	31.48	ccsbBroad304_00423	DAXX
1090	31.43	CGS001-481	ATP1B1
1091	31.37	CGS001-5347	PLK1
1092	31.32	CGS001-116039	OSR2
1093	31.31	CGS001-8208	CHAF1B
1094	31.25	CGS001-5111	PCNA
1095	31.13	BRD-A32161980	carbetocin	Oxytocin receptor agonist
1096	31.11	BRD-U82589721	HG-5-113-01	Protein kinase inhibitor
1097	30.94	CGS001-7353	UFD1L
1098	30.89	ccsbBroad304_01222	PLP2
1099	30.86	CGS001-51601	LIPT1
1100	30.82	ccsbBroad304_01309	PSMB1
1101	30.74	BRD-A71765365	mepireserpate	Catecholamine depleting sympatholytic
1102	30.72	CGS001-10161	LPAR6
1103	30.71	CGS001-4548	MTR
1104	30.67	CGS001-1725	DHPS
1105	30.65	BRD-K38003476	clocortolone	Glucocorticoid receptor agonist, Steroid
1106	30.64	BRD-A74771556	nikkomycin	Chitin inhibitor
1107	30.63	ccsbBroad304_08054	EIF2AK1
1108	30.63	BRD-K99964838	bosutinib	ABL inhibitor, BCR-ABL kinase inhibitor, SRC inhibitor
1109	30.59	CGS001-11315	PARK7
1110	30.58	ccsbBroad304_00774	HOXA10
1111	30.47	CGS001-55324	ABCF3
1112	30.46	BRD-K17497770	butein	EGFR inhibitor, SRC inhibitor
1113	30.44	CGS001-3094	HINT1
1114	30.37	BRD-K37516142	idebenone	Calcium channel modulator
1115	30.32	CGS001-26064	RAI14
1116	30.31	CGS001-10038	PARP2
1117	30.26	CGS001-10610	ST6GALNAC2
1118	30.15	ccsbBroad304_09708	PNLDC1
1119	30.13	CGS001-55165	CEP55
1120	30.11	ccsbBroad304_02392	PAK4
1121	30.06	CGS001-8227	AKAP17A
1122	30.03	CGS001-2063	NR2F6
1123	30.03	CGS001-64087	MCCC2
1124	29.84	BRD-A98283014	calmidazolium	Calcium channel blocker, Calmodulin antagonist
1125	29.83	ccsbBroad304_02653	PRAF2
1126	29.8	ccsbBroad304_04817	GABPB2
1127	29.71	CGS001-1445	CSK
1128	29.71	BRD-K56301217	ABT-737	BCL inhibitor
1129	29.69	BRD-K08703257	3-amino-benzamide	PARP inhibitor
1130	29.62	BRD-K94919853	10H-phenothiazin-10-yl)(p-tolyl)methanone	Butyrylcholinesterase inhibitor
1131	29.61	BRD-K47328134	lysylphenylalanyl-tyrosine	Heparin activation inhibitor
1132	29.59	BRD-K36737713	AG-957	Protein tyrosine kinase inhibitor
1133	29.49	CGS001-546	ATRX
1134	29.47	ccsbBroad304_04399	PGBD1
1135	29.4	ccsbBroad304_00112	ASNA1
1136	29.34	BRD-K13356952	methazolamide	Carbonic anhydrase inhibitor
1137	29.33	BRD-A42628519	iopanoic-acid	Radiopaque medium
1138	29.32	CGS001-2056	EPO
1139	29.32	BRD-K77695569	tiabendazole	Angiogenesis inhibitor
1140	29.31	BRD-K22009844	phenprobamate	Muscle relaxant
1141	29.31	CGS001-53340	SPA17
1142	29.26	CGS001-3431	SP110
1143	29.26	BRD-A60197193	amisulpride	Dopamine receptor antagonist
1144	29.25	BRD-K87932577	CDK1-5-inhibitor	CDK inhibitor, Glycogen synthase kinase inhibitor
1145	29.23	BRD-K95435023	PHA-665752	c-Met inhibitor
1146	29.21	CGS001-3294	HSD17B2
1147	29.2	BRD-K02526760	QS-11	ARFGAP inhibitor
1148	29.15	ccsbBroad304_06565	MB
1149	29.14	ccsbBroad304_03121	NRBF2
1150	29.14	ccsbBroad304_01078	NDUFV2
1151	29.12	BRD-K91370081	anisomycin	DNA synthesis inhibitor
1152	29.06	BRD-K52662033	lidocaine	Histamine receptor agonist
1153	29.02	ccsbBroad304_01820	ZNF217
1154	28.93	BRD-K88759641	EMD-66684	Angiotensin receptor antagonist
1155	28.92	ccsbBroad304_01337	PTHLH
1156	28.86	BRD-K65331431	retinyl	vitamin analog
1157	28.85	CGS001-23047	PDS5B
1158	28.84	BRD-K52721684	PCO-400	Potassium channel activator
1159	28.83	ccsbBroad304_06855	RDX
1160	28.79	BRD-K14767410	SC-560	Cyclooxygenase inhibitor
1161	28.79	BRD-A97479839	piperidolate	Acetylcholine receptor antagonist
1162	28.78	CGS001-54386	TERF2IP
1163	28.69	CGS001-8893	EIF2B5
1164	28.63	BRD-K12002134	megestrol	progesterone receptor agonist
1165	28.6	CGS001-5654	HTRA1
1166	28.58	BRD-K83837640	JNJ-26854165	HDAC inhibitor
1167	28.57	BRD-A22769835	homochlorcyclizine	Antihistamine
1168	28.54	BRD-K15616905	CCCP	Mitochondrial oxidative phosphorylation uncoupler
1169	28.46	BRD-K89997465	chlorpromazine	Dopamine receptor antagonist
1170	28.44	BRD-K20714604	RS-56812	Serotonin receptor partial agonist
1171	28.42	BRD-K20313525	rosmarinic-acid	GABA transaminase inhibitor
1172	28.35	BRD-K92301463	16,16-dimethylprostaglandin-e2	Prostanoid receptor agonist
1173	28.35	CGS001-7846	TUBA1A
1174	28.29	ccsbBroad304_02688	MTF2
1175	28.27	CGS001-23240	KIAA0922
1176	28.27	CGS001-308	ANXA5
1177	28.17	ccsbBroad304_02772	ICMT
1178	28.17	BRD-K92758126	gibberellic-acid	NFkB pathway inhibitor
1179	28.16	CGS001-7504	XK
1180	28.12	CGS001-165829	GPR156
1181	28.1	BRD-K35498378	alrestatin	Aldose reductase inhibitor
1182	28.1	CGS001-9314	KLF4
1183	28.09	BRD-A90515964	guaifenesin	Expectorant
1184	28.06	CGS001-1738	DLD
1185	28.05	BRD-K79425933	benperidol	Dopamine receptor antagonist
1186	27.99	BRD-A52193669	withaferin-a	IKK inhibitor
1187	27.98	CGS001-51545	ZNF581
1188	27.96	ccsbBroad304_00110	ASGR2
1189	27.94	BRD-K84709232	caffeic-acid	Lipoxygenase inhibitor, HIV integrase inhibitor, NFkB pathway inhibitor, Nitric oxide production inhibitor, PPAR receptor modulator, TNF production inhibitor, Tumor necrosis factor production inhibitor
1190	27.87	BRD-K07325606	hispidin	PKC inhibitor
1191	27.86	BRD-K29950728	clomifene	Estrogen receptor antagonist
1192	27.69	BRD-K60174629	z-prolyl-prolinal	Prolyl endopeptidase inhibitor
1193	27.68	ccsbBroad304_06889	RPN2
1194	27.68	ccsbBroad304_00650	GNA11
1195	27.65	BRD-A08709697	heliotrine	Pyrrolizidine alkaloid
1196	27.64	ccsbBroad304_02469	SLC35A1
1197	27.63	ccsbBroad304_01787	YES1
1198	27.63	BRD-A41451487	PK-11195	Benzodiazepine receptor antagonist
1199	27.59	CGS001-1981	EIF4G1
1200	27.57	ccsbBroad304_01576	SOAT1
1201	27.54	BRD-K04170657	psoromic-acid	Ras GTPase inhibitor
1202	27.54	ccsbBroad304_04398	MRPL43
1203	27.52	ccsbBroad304_00728	HBE1
1204	27.42	BRD-K11630072	carmofur	Thymidylate synthase inhibitor
1205	27.41	CGS001-1719	DHFR
1206	27.38	BRD-K27351809	nomegestrol	Progesterone receptor agonist
1207	27.38	BRD-A04668240	CGP-52432	GABA receptor antagonist
1208	27.38	BRD-K19416115	sitagliptin	Dipeptidyl peptidase inhibitor
1209	27.37	CGS001-55765	C1ORF106
1210	27.34	ccsbBroad304_02287	GNPDA1
1211	27.31	BRD-M07438658	lapatinib	EGFR inhibitor, ErbB2 inhibitor
1212	27.28	BRD-K28761384	zuclopenthixol	Dopamine receptor antagonist
1213	27.27	BRD-A98702003	carbenoxolone	11-beta-HSD1 inhibitor
1214	27.21	BRD-K74514084	pazopanib	KIT inhibitor, PDGFR receptor inhibitor, VEGFR inhibitor
1215	27.21	BRD-K56700933	phenethyl-isothiocyanate	Antineoplastic
1216	27.17	BRD-A57457122	VU-0400071-3	Glutamate receptor modulator
1217	27.16	CGS001-5522	PPP2R2C
1218	27.12	BRD-A68930007	ouabain	ATPase inhibitor
1219	27.08	BRD-K35128472	2-aminopurine	Serine/threonine kinase inhibitor
1220	27.08	CGS001-6199	RPS6KB2
1221	27.06	BRD-K84175871	pseudoephedrine	Adrenergic receptor agonist
1222	27.05	BRD-A13946108	sulindac	Cyclooxygenase inhibitor
1223	26.97	CGS001-84159	ARID5B
1224	26.96	BRD-K46441700	GR-55562	Serotonin receptor antagonist
1225	26.93	BRD-K93188295	ARC-239	Adrenergic receptor antagonist
1226	26.92	ccsbBroad304_02560	RNPS1
1227	26.9	CGS001-6009	RHEB
1228	26.89	CGS001-29965	C16ORF5
1229	26.85	CGS001-10493	VAT1
1230	26.81	BRD-A23637604	oxymetholone	Androgen receptor agonist
1231	26.81	CGS001-55617	TASP1
1232	26.78	BRD-K61951118	FG-7142	GABA benzodiazepine site receptor inverse agonist
1233	26.71	ccsbBroad304_00990	DNAJB9
1234	26.63	ccsbBroad304_03040	NKIRAS2
1235	26.6	ccsbBroad304_03506	AURKAIP1
1236	26.55	CGS001-2523	FUT1
1237	26.55	ccsbBroad304_06338	GTF2A2
1238	26.5	BRD-K77625572	etomoxir	Carnitine palmitoyltransferase inhibitor
1239	26.5	BRD-K73978287	hydrocortisone	Glucocorticoid receptor agonist, Immunosuppressant, Corticosteroid agonist
1240	26.49	BRD-K57546357	prunetin	Breast cancer resistance protein inhibitor
1241	26.45	BRD-K96799727	pifithrin-mu	HSP inhibitor
1242	26.38	CGS001-147837	ZNF563
1243	26.38	CGS001-11142	PKIG
1244	26.37	BRD-K54708045	nTZDpa	PPAR receptor agonist
1245	26.36	ccsbBroad304_10227	ZNF85
1246	26.32	CGS001-635	BHMT
1247	26.31	CGS001-5049	PAFAH1B2
1248	26.23	CGS001-64783	RBM15
1249	26.19	CGS001-5286	PIK3C2A
1250	26.14	CGS001-10557	RPP38
1251	26.07	BRD-K61097567	SB-218795	Tachykinin antagonist
1252	26.05	ccsbBroad304_02115	PTTG1
1253	25.99	CGS001-50865	HEBP1
1254	25.93	CGS001-55038	CDCA4
1255	25.91	BRD-K85503079	perospirone	Dopamine receptor antagonist, Serotonin receptor antagonist
1256	25.85	BRD-K74133369	oligomycin-a	ATP synthase inhibitor, ATPase inhibitor
1257	25.84	CGS001-2109	ETFB
1258	25.8	ccsbBroad304_02163	MED7
1259	25.79	CGS001-84636	GPR174
1260	25.78	BRD-K81855038	roxatidine	Histamine receptor antagonist
1261	25.78	BRD-K67298865	SB-431542	TGF beta receptor inhibitor
1262	25.76	CGS001-22921	MSRB2
1263	25.67	BRD-A37347161	BRL-52537	Opioid receptor agonist
1264	25.63	BRD-A65145453	ATPA	Glutamate receptor agonist
1265	25.63	CGS001-6397	SEC14L1
1266	25.62	CGS001-1363	CPE
1267	25.6	CGS001-8829	NRP1
1268	25.57	CGS001-55907	CMAS
1269	25.47	BRD-K63913457	eicosatrienoic-acid	Vasodilator
1270	25.46	BRD-K50214219	CS-1657	PARP inhibitor
1271	25.44	ccsbBroad304_07383	STK17A
1272	25.37	CGS001-10472	ZNF238
1273	25.34	CGS001-170302	ARX
1274	25.27	ccsbBroad304_02311	ARPC3
1275	25.24	ccsbBroad304_03378	ERAP1
1276	25.21	CGS001-3159	HMGA1
1277	25.14	ccsbBroad304_06801	PSMB10
1278	25.13	BRD-K56064827	EI-273	PKC inhibitor
1279	24.99	CGS001-3980	LIG3
1280	24.98	CGS001-5562	PRKAA1
1281	24.91	CGS001-8720	MBTPS1
1282	24.87	BRD-K99411983	lumicolchicine	Colchicine isomer, non-binder of microtubules
1283	24.85	CGS001-1978	EIF4EBP1
1284	24.8	BRD-K92049597	triamterene	Sodium channel blocker
1285	24.74	BRD-K37194137	III606050	Cytochrome P450 inhibitor
1286	24.59	CGS001-130497	OSR1
1287	24.54	BRD-M64432851	sunitinib	FLT3 inhibitor, KIT inhibitor, PDGFR receptor inhibitor, RET tyrosine kinase inhibitor, VEGFR inhibitor
1288	24.53	BRD-K93433262	alfacalcidol	Vitamin D receptor agonist
1289	24.5	BRD-K40919711	BAPTA-AM	Potassium channel blocker
1290	24.5	CGS001-222	ALDH3B2
1291	24.48	CGS001-10412	NSA2
1292	24.39	ccsbBroad304_02683	COG2
1293	24.37	ccsbBroad304_07511	KIF14
1294	24.34	CGS001-26994	RNF11
1295	24.28	ccsbBroad304_00036	AFP
1296	24.27	CGS001-5653	KLK6
1297	24.09	BRD-K77175907	calcifediol	Vitamin D receptor agonist
1298	24.06	ccsbBroad304_06055	CSNK1A1
1299	24.04	CGS001-36	ACADSB
1300	23.92	BRD-A73741725	exemestane	Aromatase inhibitor
1301	23.82	CGS001-26292	MYCBP
1302	23.8	BRD-A90311807	cilastatin	Dehydropeptidase inhibitor
1303	23.79	BRD-A49225603	alimemazine	Histamine receptor agonist
1304	23.75	ccsbBroad304_03264	UBAP1
1305	23.67	ccsbBroad304_09445	MRGPRX3
1306	23.67	CGS001-81876	RAB1B
1307	23.65	CGS001-5499	PPP1CA
1308	23.58	ccsbBroad304_04194	ELL3
1309	23.57	ccsbBroad304_01186	PHB
1310	23.57	ccsbBroad304_01732	UBA52
1311	23.53	ccsbBroad304_01748	UFD1L
1312	23.47	BRD-K22662435	ganciclovir	DNA polymerase inhibitor
1313	23.43	CGS001-10190	TXNDC9
1314	23.42	BRD-K15935639	z-leu3-VS	Proteasome inhibitor
1315	23.42	BRD-K86727142	embelin	HCV inhibitor, XIAP inhibitor
1316	23.41	CGS001-10523	CHERP
1317	23.38	ccsbBroad304_01019	MLH1
1318	23.34	BRD-K64451768	GANT-58	GLI antagonist
1319	23.33	CGS001-4121	MAN1A1
1320	23.3	BRD-K63979671	etifenin	Compound used in hepatobiliary scans of the liver
1321	23.27	CGS001-1604	CD55
1322	23.27	BRD-A75552914	isoxicam	Cyclooxygenase inhibitor
1323	23.25	CGS001-2068	ERCC2
1324	23.23	BRD-K46212057	voriconazole	Cytochrome P450 inhibitor
1325	23.22	BRD-A33833419	TER-14687	Inhibitor of translocation of PKCq in T cells
1326	23.22	BRD-A63836183	PD-123319	Angiotensin receptor antagonist
1327	23.21	BRD-A94413429	NTNCB	Neuropeptide receptor antagonist
1328	23.16	ccsbBroad304_07354	ASH2L
1329	23.16	ccsbBroad304_01143	PAFAH1B3
1330	23.15	ccsbBroad304_00554	FGB
1331	23.12	ccsbBroad304_05135	PARP15
1332	23.08	CGS001-9053	MAP7
1333	23.08	ccsbBroad304_01271	PPT1
1334	23.03	BRD-K52397688	amperozide	Dopamine receptor antagonist
1335	22.99	CGS001-51547	SIRT7
1336	22.97	CGS001-6850	SYK
1337	22.97	ccsbBroad304_08662	MCCC1
1338	22.93	BRD-A42831637	tetrahydrocannabinol-7-oic-acid	Anti-inflammatory, Cannabinoid metabolite
1339	22.91	BRD-K31912990	CGP-71683	Neuropeptide receptor antagonist
1340	22.74	ccsbBroad304_06211	FGFR2
1341	22.7	CGS001-4723	NDUFV1
1342	22.66	BRD-K74402642	NSC-632839	Ubiquitin specific protease inhibitor
1343	22.66	CGS001-54578	UGT1A6
1344	22.64	CGS001-147949	ZNF583
1345	22.63	ccsbBroad304_13811	ALDH3B1
1346	22.51	CGS001-7295	TXN
1347	22.49	CGS001-5565	PRKAB2
1348	22.45	CGS001-55226	NAT10
1349	22.43	ccsbBroad304_01321	PSMD5
1350	22.42	BRD-K08973992	linoleic-acid	Oxidative stress inducer
1351	22.4	CGS001-5184	PEPD
1352	22.38	ccsbBroad304_03148	IL21R
1353	22.31	ccsbBroad304_00739	ZBTB48
1354	22.27	CGS001-2535	FZD2
1355	22.22	ccsbBroad304_07140	XPC
1356	22.18	CGS001-567	B2M
1357	22.17	ccsbBroad304_00793	HSD17B4
1358	22.17	CGS001-5775	PTPN4
1359	22.15	ccsbBroad304_02446	TADA3
1360	22.13	ccsbBroad304_06624	NDUFC2
1361	22.12	CGS001-516	ATP5G1
1362	22.06	BRD-K72816382	cinalukast	Leukotriene receptor antagonist
1363	22.04	CGS001-9380	GRHPR
1364	22.04	ccsbBroad304_00710	GUSB
1365	22.03	ccsbBroad304_02157	MED21
1366	22	BRD-K68392338	ZK-93426	Benzodiazepine receptor antagonist
1367	21.96	CGS001-54881	TEX10
1368	21.93	CGS001-10109	ARPC2
1369	21.93	ccsbBroad304_03310	LCMT1
1370	21.91	BRD-A10303790	talampicillin	Bacterial cell wall synthesis inhibitor
1371	21.86	BRD-K19605405	ZM-241385	Adenosine receptor antagonist
1372	21.85	BRD-K74913225	brinzolamide	Carbonic anhydrase inhibitor
1373	21.8	BRD-A94543220	bifonazole	Sterol demethylase inhibitor
1374	21.76	ccsbBroad304_02887	CLIC4
1375	21.74	CGS001-1902	LPAR1
1376	21.73	BRD-A21723284	naltriben	Opioid receptor antagonist
1377	21.73	BRD-A20126139	medrysone	Glucocorticoid receptor agonist
1378	21.73	ccsbBroad304_06760	PPP2R3A
1379	21.7	BRD-K34330170	rotenonic-acid	Retinoid receptor antagonist
1380	21.57	BRD-K26241953	piceatannol	SYK inhibitor
1381	21.54	ccsbBroad304_02337	SLC25A13
1382	21.48	BRD-A43930669	L-368899	Oxytocin receptor antagonist
1383	21.47	ccsbBroad304_07529	AKT3
1384	21.44	CGS001-23097	CDK19
1385	21.4	CGS001-3660	IRF2
1386	21.38	CGS001-4299	AFF1
1387	21.37	ccsbBroad304_02239	RASSF2
1388	21.33	ccsbBroad304_03926	SLC39A8
1389	21.28	BRD-K78959463	FPL-64176	Calcium channel activator
1390	21.27	BRD-K28453807	nitrocaramiphen	Cholinergic receptor antagonist
1391	21.27	ccsbBroad304_00849	IL4
1392	21.26	CGS001-27297	CRCP
1393	21.24	CGS001-4782	NFIC
1394	21.23	CGS001-5819	PVRL2
1395	21.16	ccsbBroad304_09429	FOXP4
1396	21.16	BRD-K59256312	gabexate	Serine protease inhibitor
1397	21.12	BRD-K71103788	duloxetine	Serotonin reuptake inhibitor, Norepinephrine reuptake inhibitor
1398	21.11	CGS001-55300	PI4K2B
1399	21.09	ccsbBroad304_00081	APOC3
1400	21.08	ccsbBroad304_06755	PPAT
1401	21.07	BRD-K38323065	phenacetin	Cyclooxygenase inhibitor
1402	21.03	ccsbBroad304_00422	DARS
1403	21.01	BRD-A09472452	flecainide	Sodium channel blocker
1404	20.97	BRD-K21672174	RO-28-1675	Glucokinase activator
1405	20.94	ccsbBroad304_14158	GPR87
1406	20.89		IKK inhibitor
1407	20.88		CCK receptor antagonist
1408	20.87	CGS001-23523	CABIN1
1409	20.85	BRD-K57033106	tripelennamine	Histamine receptor antagonist
1410	20.84	CGS001-1019	CDK4
1411	20.84	CGS001-4846	NOS3
1412	20.82	ccsbBroad304_10157	LHX8
1413	20.79	BRD-A62182663	YK-4279	Apoptosis stimulant, EWS-FLI1 inhibitor
1414	20.78	BRD-A67438293	treprostinil	Prostacyclin analog
1415	20.77	CGS001-10427	SEC24B
1416	20.75	BRD-K67043667	altretamine	DNA synthesis inhibitor
1417	20.71	ccsbBroad304_00418	CD55
1418	20.71	ccsbBroad304_08925	ZNF576
1419	20.66	CGS001-89849	ATG16L2
1420	20.63	CGS001-163071	ZNF114
1421	20.56	BRD-K63945320	dihydrosamidin	Phospholipase inhibitor, Nitric oxide production inhibitor, Platelet activating factor receptor antagonist
1422	20.53	ccsbBroad304_06528	FADS3
1423	20.53	CGS001-6821	SUOX
1424	20.52	CGS001-64400	AKTIP
1425	20.47	BRD-A72703248	SKF-96365	Calcium channel blocker
1426	20.47	CGS001-9475	ROCK2
1427	20.46	CGS001-7546	ZIC2
1428	20.37	BRD-K07265709	razoxane	Chelating agent, Topoisomerase inhibitor
1429	20.35	CGS001-3212	HOXB2
1430	20.33	CGS001-6583	SLC22A4
1431	20.3	CGS001-55214	LEPREL1
1432	20.27	CGS001-6097	RORC
1433	20.27	CGS001-2857	GPR34
1434	20.24	CGS001-9354	UBE4A
1435	20.23	CGS001-10755	GIPC1
1436	20.21	ccsbBroad304_13931	PSMA3
1437	20.18	BRD-A51820102	econazole	Bacterial cell wall synthesis inhibitor, Lanosterol demethylase inhibitor, Sterol demethylase inhibitor
1438	20.16	BRD-A28746609	paclitaxel	Tubulin inhibitor
1439	20.13	ccsbBroad304_05183	TXLNA
1440	20.13	ccsbBroad304_00078	BIRC2
1441	20.03	CGS001-3778	KCNMA1
1442	20	CGS001-79724	ZNF768
1443	19.92	BRD-K14791739	fluticasone	Glucocorticoid receptor agonist
1444	19.91	ccsbBroad304_06557	MAOA
1445	19.9	CGS001-10131	TRAP1
1446	19.86	BRD-K26818574	BIX-01294	Histone lysine methyltransferase inhibitor, DNA methyltransferase inhibitor
1447	19.84	BRD-K88701661	dimercaptosuccinic-acid	Chelating agent
1448	19.81	BRD-K18518344	digitoxigenin	ATPase inhibitor
1449	19.76	ccsbBroad304_08239	HSD17B11
1450	19.74	CGS001-185	AGTR1
1451	19.73	BRD-A43150328	penicillic-acid	other antibiotic
1452	19.73	CGS001-51311	TLR8
1453	19.7	BRD-K36638830	anabasine	Acetylcholine receptor agonist
1454	19.67	BRD-K64245000	GW-4064	FXR agonist
1455	19.66	BRD-K99447003	enalaprilat	ACE inhibitor
1456	19.65	BRD-A03816571	CP-55940	Cannabinoid receptor agonist
1457	19.65	BRD-K95309561	dienestrol	Estrogen receptor agonist
1458	19.6	CGS001-5649	RELN
1459	19.54	CGS001-10437	IFI30
1460	19.52	CGS001-5986	RFNG
1461	19.42	CGS001-4795	NFKBIL1
1462	19.42	ccsbBroad304_07727	LIAS
1463	19.38	CGS001-58492	ZNF77
1464	19.33	CGS001-6794	STK11
1465	19.32	BRD-A62057054	MDL-11939	Serotonin receptor antagonist
1466	19.3	ccsbBroad304_01777	WNT1
1467	19.17	ccsbBroad304_09345	TIMM50
1468	19.17	CGS001-374291	NDUFS7
1469	19.1	BRD-K68174511	torin-2	MTOR inhibitor
1470	19.1	BRD-K93080877	Ala-Ala-Phe-CMK	Tripeptidyl peptidase inhibitor
1471	19.06	BRD-K91336023	mesulergine	Dopamine receptor agonist
1472	19.05	BRD-K17008822	BD-1008	Sigma receptor antagonist
1473	19.04	BRD-K55454768	TAS-301	Calcium-calmodulin dependent protein kinase inhibitor
1474	19.01	CGS001-10672	GNA13
1475	18.98	BRD-A83237092	fulvestrant	Estrogen receptor antagonist
1476	18.97	ccsbBroad304_06226	FTL
1477	18.96	ccsbBroad304_00962	SMAD4
1478	18.95	ccsbBroad304_06617	NASP
1479	18.95	BRD-K28667793	pyrazinamide	Fatty acid synthase inhibitor
1480	18.95	CGS001-3303	HSPA1A
1481	18.89	CGS001-218	ALDH3A1
1482	18.87	CGS001-823	CAPN1
1483	18.85	CGS001-2021	ENDOG
1484	18.84	CGS001-4779	NFE2L1
1485	18.84	CGS001-3710	ITPR3
1486	18.82	ccsbBroad304_04191	NAA50
1487	18.8	ccsbBroad304_10758	CTBP2
1488	18.78	ccsbBroad304_03023	CRCP
1489	18.75	BRD-K32906660	bis-tyrphostin	EGFR inhibitor
1490	18.75	ccsbBroad304_01485	SC5DL
1491	18.72	CGS001-390	RND3
1492	18.72	CGS001-6195	RPS6KA1
1493	18.7	ccsbBroad304_02017	PEX11A
1494	18.67	BRD-K57179821	crotamiton	Antipruritic
1495	18.65	CGS001-3054	HCFC1
1496	18.64	CGS001-5029	P2RY2
1497	18.6	CGS001-10007	GNPDA1
1498	18.57	BRD-A97104540	fenoterol	Adrenergic receptor agonist
1499	18.57	BRD-K06080977	eicosatetraynoic-acid	Cyclooxygenase inhibitor, Lipoxygenase inhibitor
1500	18.56	CGS001-4773	NFATC2
1501	18.56	CGS001-929	CD14
1502	18.51	BRD-A98378129	talniflumate	Cyclooxygenase inhibitor
1503	18.51	BRD-A65280694	molindone	Dopamine receptor antagonist
1504	18.48	BRD-K11634954	GBR-13069	Dopamine uptake inhibitor
1505	18.43	ccsbBroad304_07981	SENP6
1506	18.43	BRD-A30815329	felodipine	Calcium channel blocker
1507	18.4		Tumor necrosis factor superfamily LOF
1508	18.4	ccsbBroad304_07075	TLR5
1509	18.36	BRD-A38898897	GW-311616	Leukocyte elastase inhibitor
1510	18.33	CGS001-3978	LIG1
1511	18.26	ccsbBroad304_01589	SQLE
1512	18.26	CGS001-6335	SCN9A
1513	18.24	ccsbBroad304_02681	MGLL
1514	18.23	BRD-A58955223	sulforaphane	Antineoplastic, Aryl hydrocarbon receptor antagonist
1515	18.18	BRD-K52930707	rescinnamine	ACE inhibitor
1516	18.17	BRD-A96897502	U-74389F	Lipid peroxidase inhibitor
1517	18.16	CGS001-5859	QARS
1518	18.16	CGS001-23081	KDM4C
1519	18.11	BRD-K52512893	SC-19220	Prostanoid receptor antagonist
1520	17.96	BRD-K48367671	febuxostat	Xanthine oxidase inhibitor
1521	17.93	ccsbBroad304_11054	PRKAR2A
1522	17.85	CGS001-1490	CTGF
1523	17.84	ccsbBroad304_07709	AFG3L2
1524	17.81	CGS001-51478	HSD17B7
1525	17.8	CGS001-10613	ERLIN1
1526	17.77	ccsbBroad304_01688	TNFRSF1A
1527	17.77	BRD-K84955386	hyperoside	Glucosidase inhibitor
1528	17.71	CGS001-5433	POLR2D
1529	17.7	BRD-K64514229	toltrazuril	Antiprotozoal
1530	17.69	BRD-A51393488	noscapine	Bradykinin receptor antagonist, Tubulin inhibitor
1531	17.65	BRD-K61177364	NBI-27914	CRF receptor antagonist
1532	17.64	ccsbBroad304_10230	STK19
1533	17.6	CGS001-3091	HIF1A
1534	17.56	BRD-K42748308	XE-991	Potassium channel blocker
1535	17.52	CGS001-80818	ZNF436
1536	17.49	CGS001-22828	SCAF8
1537	17.48	ccsbBroad304_00161	BID
1538	17.48	BRD-A01593789	chlormadinone	5-alpha reductase inhibitor, Progesterone receptor agonist
1539	17.48	BRD-K39987650	bisacodyl	Laxative
1540	17.45	CGS001-57396	CLK4
1541	17.44	BRD-A29437505	RWJ-21757	TLR agonist
1542	17.44	CGS001-7494	XBP1
1543	17.41	BRD-A38030642	cyclosporin-a	Calcineurin inhibitor
1544	17.35	CGS001-54788	DNAJB12
1545	17.33	ccsbBroad304_00001	NAT1
1546	17.28	BRD-U88459701	atorvastatin	HMGCR inhibitor
1547	17.27		Cyclin dependent kinases LOF
1548	17.26	CGS001-83737	ITCH
1549	17.07	CGS001-6822	SULT2A1
1550	17.05	CGS001-81034	SLC25A32
1551	16.96	ccsbBroad304_01092	NFIL3
1552	16.94	ccsbBroad304_07890	CBX7
1553	16.93	ccsbBroad304_05590	NOTCH2NL
1554	16.92	BRD-A32164164	methyllycaconitine	Acetylcholine receptor antagonist
1555	16.87	BRD-K26160755	RS-45041-190	Imidazoline receptor agonist
1556	16.78	CGS001-94103	ORMDL3
1557	16.72	CGS001-1997	ELF1
1558	16.7	CGS001-6502	SKP2
1559	16.69	BRD-A19053259	pseudopelletierine	Anthelmintic
1560	16.68	ccsbBroad304_00269	CD97
1561	16.67	CGS001-29110	TBK1
1562	16.65	ccsbBroad304_04189	FBXO11
1563	16.63	CGS001-8731	RNMT
1564	16.59	CGS001-6715	SRD5A1
1565	16.55	BRD-A12560204	nitrendipine	Calcium channel blocker
1566	16.54	BRD-K49294207	BIBU-1361	EGFR inhibitor
1567	16.5	CGS001-7905	REEP5
1568	16.47	BRD-K18757346	U-46619	Thromboxane receptor agonist
1569	16.47	BRD-A06784547	MRS-1334	Adenosine receptor antagonist
1570	16.47	CGS001-6895	TARBP2
1571	16.41	BRD-K00317371	RITA	MDM inhibitor
1572	16.4	BRD-A45543382	metrizamide	Radiopaque medium
1573	16.39	BRD-K46018455	bezafibrate	PPAR receptor agonist
1574	16.39	CGS001-8463	TEAD2
1575	16.34	BRD-K61401890	deguelin	NADH-ubiquinone oxidoreductase (Complex I) inhibitor
1576	16.34	CGS001-1803	DPP4
1577	16.31	BRD-K27665173	D-64406	PDGFR receptor inhibitor
1578	16.29	ccsbBroad304_01310	PSMB2
1579	16.24	CGS001-1460	CSNK2B
1580	16.22	CGS001-842	CASP9
1581	16.22	ccsbBroad304_01672	TIMP2
1582	16.2	BRD-A69960130	bromocriptine	Dopamine receptor agonist
1583	16.2	CGS001-56033	BARX1
1584	16.2	ccsbBroad304_01779	WNT5A
1585	16.19	CGS001-622	BDH1
1586	16.17	BRD-A20968261	WAY-213613	Glutamate inhibitor
1587	16.17	CGS001-1594	CYP27B1
1588	16.15	CGS001-10691	GMEB1
1589	16.15	CGS001-9575	CLOCK
1590	16.15	ccsbBroad304_02332	MBNL2
1591	16.11	ccsbBroad304_03853	LSM2
1592	16.11	BRD-A56359832	zileuton	Leukotriene inhibitor, Lipoxygenase inhibitor
1593	16.11	BRD-A19195498	trimipramine	Norepinephrine reuptake inhibitor, Tricyclic antidepressant
1594	16.03	BRD-K78278890	NM-PP1	Mutant kinase inhibitor
1595	16.03	BRD-A56020723	CA-074-Me	Cathepsin inhibitor
1596	16.01	BRD-A22143024	estropipate	Estrogen receptor agonist
1597	16.01	CGS001-7764	ZNF217
1598	16	CGS001-10153	CEBPZ
1599	15.97	ccsbBroad304_02011	TNFRSF6B
1600	15.96	CGS001-4720	NDUFS2
1601	15.9	BRD-K14821540	FCCP	Mitochondrial oxidative phosphorylation uncoupler
1602	15.9	CGS001-4763	NF1
1603	15.79	CGS001-4303	FOXO4
1604	15.77		Apolipoproteins LOF
1605	15.73	ccsbBroad304_03305	ANAPC5
1606	15.7	BRD-A15131297	benazepril	ACE inhibitor
1607	15.65	ccsbBroad304_03615	ZNF673
1608	15.61	ccsbBroad304_00532	F11
1609	15.6	CGS001-3998	LMAN1
1610	15.59	CGS001-7465	WEE1
1611	15.59	ccsbBroad304_07688	FAM114A2
1612	15.58	BRD-K40619305	larixinic-acid	Compound that interacts with metal centers
1613	15.58	BRD-A07875874	cilnidipine	Calcium channel blocker
1614	15.56	CGS001-4482	MSRA
1615	15.55	BRD-A15493168	tetracycline	Bacterial 30S ribosomal subunit inhibitor
1616	15.53	BRD-K24538644	KUC104502N	-666
1617	15.49	CGS001-965	CD58
1618	15.47	BRD-K32977963	eugenol	Androgen receptor antagonist
1619	15.47	ccsbBroad304_03179	BOLA1
1620	15.46	BRD-A97739905	ketoprofen	Cyclooxygenase inhibitor
1621	15.44	BRD-A15435692	BMY-14802	Sigma receptor antagonist
1622	15.43	BRD-K43236057	piceid	ICAM1 inhibitor
1623	15.42	BRD-K81847782	scandenin	Plant compound with antimicrobial activity
1624	15.37	ccsbBroad304_01686	TNFAIP3
1625	15.36	BRD-K32536677	AGK-2	SIRT inhibitor
1626	15.21	CGS001-4781	NFIB
1627	15.18	BRD-K24675965	LY-288513	CCK receptor antagonist
1628	15.13	ccsbBroad304_00371	MAPK14
1629	15.12	CGS001-7381	UQCRB
1630	15.1	ccsbBroad304_00513	ERCC3
1631	15.1	CGS001-898	CCNE1
1632	15.06	CGS001-64333	ARHGAP9
1633	15.05	ccsbBroad304_01413	RPA2
1634	15.03	CGS001-7692	ZNF133
1635	15.03	CGS001-1028	CDKN1C
1636	14.99	CGS001-8836	GGH
1637	14.99	CGS001-2058	EPRS
1638	14.97	CGS001-2810	SFN
1639	14.97	ccsbBroad304_05758	ACADSB
1640	14.89	CGS001-7376	NR1H2
1641	14.89	ccsbBroad304_05882	BCL6
1642	14.88	BRD-K47761761	PD-168077	Dopamine receptor agonist
1643	14.85	CGS001-4170	MCL1
1644	14.82	BRD-K40887525	ritanserin	Serotonin receptor antagonist
1645	14.82	CGS001-23576	DDAH1
1646	14.82	BRD-K56001384	antimycin-a	ATP synthase inhibitor
1647	14.81	BRD-K92138166	mammea-a	other antibiotic
1648	14.81	CGS001-327	APEH
1649	14.78	CGS001-944	TNFSF8
1650	14.77	CGS001-8193	DPF1
1651	14.75	ccsbBroad304_07252	DGKZ
1652	14.75	BRD-K88868628	iodoacetic-acid	Cysteine peptidase inhibitor
1653	14.74	ccsbBroad304_00046	AKT1
1654	14.73	ccsbBroad304_13985	ZNF200
1655	14.71	CGS001-2782	GNB1
1656	14.71	BRD-K73109821	diazoxide	Potassium channel activator
1657	14.67	CGS001-9158	FIBP
1658	14.64	ccsbBroad304_01282	PRKCB
1659	14.62	ccsbBroad304_01332	PTGER4
1660	14.61	CGS001-3930	LBR
1661	14.57	CGS001-2864	FFAR1
1662	14.53	CGS001-6251	RSU1
1663	14.5	CGS001-2197	FAU
1664	14.48	CGS001-64425	POLR1E
1665	14.46		PRD class homeoboxes and psudogenes LOF
1666	14.38	CGS001-5338	PLD2
1667	14.36	BRD-K45479396	BP-554	Serotonin receptor agonist
1668	14.31	ccsbBroad304_00231	CBFB
1669	14.3	BRD-A87606379	nadolol	Adrenergic receptor antagonist
1670	14.29	CGS001-3675	ITGA3
1671	14.24	ccsbBroad304_07145	ZFP161
1672	14.22	BRD-K15933101	ropinirole	Dopamine receptor agonist
1673	14.2	BRD-K31491153	1-phenylbiguanide	Serotonin receptor agonist
1674	14.18	CGS001-29968	PSAT1
1675	14.15	ccsbBroad304_07506	UBAP2L
1676	14.11	CGS001-10954	PDIA5
1677	14.1	CGS001-1376	CPT2
1678	14.08	CGS001-10257	ABCC4
1679	14.05	BRD-K46766488	S-14506	Serotonin receptor agonist
1680	14.05	CGS001-165140	OXER1
1681	14.02	BRD-K06750613	GSK-1059615	PI3K inhibitor
1682	14.01	CGS001-6541	SLC7A1
1683	13.94	ccsbBroad304_00184	C2
1684	13.93	ccsbBroad304_07634	AGPAT2
1685	13.83	BRD-K23335153	AMN-082	Glutamate receptor modulator, Glutamate receptor positive allosteric modulator
1686	13.82	CGS001-1643	DDB2
1687	13.8	CGS001-1852	DUSP9
1688	13.79	CGS001-51569	UFM1
1689	13.77	CGS001-1030	CDKN2B
1690	13.75	BRD-K97309399	thiothixene	Dopamine receptor antagonist
1691	13.75	CGS001-8549	LGR5
1692	13.73	CGS001-9146	HGS
1693	13.73	BRD-K20755323	SA-792728	Sphingosine kinase inhibitor
1694	13.72	ccsbBroad304_07920	NUP62
1695	13.71	BRD-K63089472	farnesylthioacetic-acid	Inhibitor of methyl esterification of farnesylated proteins
1696	13.71	BRD-K36395411	SB-206553	Serotonin receptor antagonist
1697	13.67	CGS001-80762	NDFIP1
1698	13.66	CGS001-6520	SLC3A2
1699	13.65	CGS001-4677	NARS
1700	13.58	BRD-K65503129	HSP90-inhibitor	HSP inhibitor
1701	13.58	CGS001-11113	CIT
1702	13.56	ccsbBroad304_00690	GRN
1703	13.51	CGS001-55832	CAND1
1704	13.5	CGS001-2064	ERBB2
1705	13.45	BRD-K18799075	BAY-59-3074	Cannabinoid receptor partial agonist
1706	13.4	CGS001-283	ANG
1707	13.4	CGS001-360023	ZBTB41
1708	13.37	ccsbBroad304_07500	PJA2
1709	13.34	CGS001-23585	TMEM50A
1710	13.33	BRD-K19227686	phenolphthalein	Indicator dye
1711	13.32	BRD-K08109516	L-701324	Glutamate receptor antagonist
1712	13.3	BRD-K39120595	bithionol	Autotaxin inhibitor
1713	13.19	CGS001-9702	CEP57
1714	13.15	BRD-K02407574	parbendazole	Tubulin inhibitor
1715	13.13	CGS001-150094	SIK1
1716	13.13	CGS001-2495	FTH1
1717	13.11	CGS001-146050	ZSCAN29
1718	13.1	BRD-K34608650	BRD-K34608650	Cannabinoid receptor agonist
1719	13.1	ccsbBroad304_00678	GPR37
1720	13.09	BRD-K96720755	relcovaptan	Vasopressin receptor antagonist
1721	13.09	CGS001-10632	ATP5L
1722	13.07	BRD-K54704028	BAY-36-7620	Glutamate receptor antagonist
1723	13.05	BRD-K62012036	acitretin	Retinoid receptor agonist
1724	12.97	CGS001-32	ACACB
1725	12.93	CGS001-26996	GPR160
1726	12.92	CGS001-8741	TNFSF13
1727	12.88	ccsbBroad304_03556	SMU1
1728	12.88	BRD-A62890442	3-methyl-GABA	GABA aminotransferase activator
1729	12.81	CGS001-51495	PTPLAD1
1730	12.78	BRD-K56596464	QX-314	Sodium channel blocker
1731	12.77	CGS001-1493	CTLA4
1732	12.77	BRD-A24514565	warfarin	Vitamin K antagonist
1733	12.76		Akt Signaling GOF
1734	12.76	CGS001-9784	SNX17
1735	12.75	CGS001-7518	XRCC4
1736	12.73	CGS001-56654	NPDC1
1737	12.72	ccsbBroad304_01268	PPP3CB
1738	12.67	CGS001-7374	UNG
1739	12.66	CGS001-1499	CTNNB1
1740	12.65	CGS001-8892	EIF2B2
1741	12.65	CGS001-1892	ECHS1
1742	12.56	CGS001-6818	SULT1A3
1743	12.56	CGS001-26054	SENP6
1744	12.55	ccsbBroad304_01034	MSH2
1745	12.54	BRD-A96107863	nisoldipine	Calcium channel blocker
1746	12.5	BRD-A18579359	wiskostatin	Neural Wiskott-Aldrich syndrome protein inhibitor
1747	12.47	CGS001-134860	TAAR9
1748	12.46	BRD-K88304388	dextrorphan	Glutamate receptor antagonist
1749	12.44	ccsbBroad304_13850	EIF4A2
1750	12.41	ccsbBroad304_08113	DNAJC15
1751	12.36	ccsbBroad304_03544	FAIM
1752	12.34	CGS001-4811	NID1
1753	12.33	CGS001-79088	ZNF426
1754	12.3	CGS001-3508	IGHMBP2
1755	12.3	CGS001-10681	GNB5
1756	12.26	CGS001-9706	ULK2
1757	12.24	BRD-K89687904	PKCbeta-inhibitor	PKC inhibitor
1758	12.22	BRD-K37618799	MRS-1220	Adenosine receptor antagonist
1759	12.22	CGS001-1314	COPA
1760	12.22	CGS001-392	ARHGAP1
1761	12.22	CGS001-344	APOC2
1762	12.2	CGS001-22937	SCAP
1763	12.19	BRD-K33864865	LY-225910	CCK receptor antagonist
1764	12.18	CGS001-5831	PYCR1
1765	12.16	CGS001-7541	ZFP161
1766	12.15	ccsbBroad304_01087	NF2
1767	12.11	ccsbBroad304_06458	IRF3
1768	12.1	BRD-K72783841	tyrphostin-AG-555	EGFR inhibitor
1769	12.1	BRD-K47639036	flavoxate	Acetylcholine receptor antagonist
1770	12.09	CGS001-7879	RAB7A
1771	12.05	ccsbBroad304_00570	FIGF
1772	12.04		Mitogen activated protein kinases LOF
1773	12.04	CGS001-56834	GPR137
1774	12.01	CGS001-1112	FOXN3
1775	11.98	BRD-K40175214	torin-1	MTOR inhibitor, PI3K inhibitor
1776	11.98	CGS001-2768	GNA12
1777	11.86	ccsbBroad304_06773	PRKAR2B
1778	11.86	CGS001-23344	ESYT1
1779	11.82	BRD-K55930204	phenytoin	Hydantoin antiepileptic
1780	11.82	BRD-K05653692	DL-PDMP	Glucosyltransferase inhibitor
1781	11.72	ccsbBroad304_00775	HOXB5
1782	11.66	CGS001-10953	TOMM34
1783	11.64	BRD-K74430258	1,2-dichlorobenzene	Hepatotoxicant, Organic compound
1784	11.63	BRD-K66175015	afatinib	EGFR inhibitor
1785	11.63	CGS001-2521	FUS
1786	11.58	CGS001-1759	DNM1
1787	11.56	BRD-K60923938	veratridine	Sodium channel activator
1788	11.56	CGS001-995	CDC25C
1789	11.53	CGS001-6093	ROCK1
1790	11.5	CGS001-4710	NDUFB4
1791	11.49	ccsbBroad304_00688	GRB2
1792	11.49	CGS001-10643	IGF2BP3
1793	11.44	ccsbBroad304_03351	DHRS7
1794	11.4	BRD-K10995081	perphenazine	Dopamine receptor antagonist
1795	11.36	CGS001-2769	GNA15
1796	11.32	CGS001-4488	MSX2
1797	11.32	CGS001-2887	GRB10
1798	11.32	ccsbBroad304_01142	PAFAH1B2
1799	11.29	CGS001-10125	RASGRP1
1800	11.28	CGS001-221895	JAZF1
1801	11.26	CGS001-25966	C2CD2
1802	11.24	BRD-K59962020	CHEMBL-374350	NFkB pathway inhibitor
1803	11.24	CGS001-79366	HMGN5
1804	11.24	ccsbBroad304_03103	SNX11
1805	11.22	BRD-A82656074	naltrindole	Opioid receptor antagonist
1806	11.18	ccsbBroad304_01642	TAL2
1807	11.18	BRD-K60460488	nelfinavir	HIV protease inhibitor
1808	11.17	BRD-A41304429	practolol	Adrenergic receptor antagonist
1809	11.13	ccsbBroad304_01466	RRM2
1810	11.12	ccsbBroad304_01641	TAF13
1811	11.06	ccsbBroad304_01577	SOD1
1812	11.05	BRD-K76587808	fraxetin	Antioxidant
1813	11.05	CGS001-55837	EAPP
1814	11.03		C2 domain containing LOF
1815	11.01	CGS001-5575	PRKAR1B
1816	11	ccsbBroad304_02423	CD2BP2
1817	10.98	CGS001-1977	EIF4E
1818	10.98	BRD-K27141178	SB-203186	Serotonin receptor antagonist
1819	10.97	ccsbBroad304_04146	HDAC11
1820	10.97	CGS001-4232	MEST
1821	10.94	CGS001-2254	FGF9
1822	10.89	BRD-K03816923	rottlerin	MAP kinase inhibitor, Protein kinase inhibitor
1823	10.88	ccsbBroad304_01854	MLLT10
1824	10.87	ccsbBroad304_00783	HPRT1
1825	10.85	BRD-U01690642	acetyl-geranyl-cysteine	Isoprenylated protein methylation inhibitor
1826	10.84	BRD-A80502530	cinobufagin	ATPase inhibitor
1827	10.84	BRD-K36258877	AZ-10417808	Caspase inhibitor
1828	10.83	ccsbBroad304_00174	BRAF
1829	10.81	CGS001-28511	NKIRAS2
1830	10.72	BRD-A06726973	dibutyrylcyclic-gmp	cGMP analog
1831	10.71	BRD-K96037667	norethindrone	Progesterone receptor agonist, Progestogen hormone
1832	10.7	BRD-K08806317	timolol	Adrenergic receptor antagonist
1833	10.68	CGS001-25888	ZNF473
1834	10.67	BRD-K28907958	CD-437	Retinoid receptor agonist
1835	10.66	ccsbBroad304_02040	NAE1
1836	10.64	CGS001-55612	FERMT1
1837	10.63	ccsbBroad304_03736	SUCNR1
1838	10.61	ccsbBroad304_00290	CEBPG
1839	10.58	ccsbBroad304_08534	STRADB
1840	10.58	CGS001-3559	IL2RA
1841	10.57	BRD-K08206212	entecavir	Reverse transcriptase inhibitor, DNA replication inhibitor
1842	10.55	CGS001-597	BCL2A1
1843	10.51	BRD-K25875056	SC-9	Protein tyrosine kinase activator
1844	10.5	BRD-K37792168	denbufylline	Phosphodiesterase inhibitor
1845	10.5	CGS001-6934	TCF7L2
1846	10.48	BRD-K37798499	etoposide	Topoisomerase inhibitor
1847	10.48	BRD-K63630713	etacrynic-acid	Sodium/potassium/chloride transporter inhibitor
1848	10.46	BRD-A47633927	NPC-15199	ICAM1 antagonist
1849	10.45	CGS001-55206	SBNO1
1850	10.44	CGS001-3400	ID4
1851	10.44	ccsbBroad304_01666	TGFBR1
1852	10.38	BRD-K50128260	sildenafil	Phosphodiesterase inhibitor
1853	10.37	CGS001-6509	SLC1A4
1854	10.36	BRD-A78377521	monastrol	Kinesin-like spindle protein inhibitor
1855	10.34	CGS001-4363	ABCC1
1856	10.28	BRD-A10969569	ambelline	Plant alkaloid
1857	10.27	BRD-A66199457	asiaticoside	Antineoplastic
1858	10.2		HIV protease inhibitor
1859	10.2	BRD-K53123955	niridazole	Phosphofructokinase inhibitor
1860	10.19	BRD-K48692744	NU-1025	PARP inhibitor, DNA dependent protein kinase inhibitor
1861	10.1	CGS001-262	AMD1
1862	10.07	BRD-A65671304	candesartan	Angiotensin receptor antagonist
1863	10.06	CGS001-22823	MTF2
1864	10	CGS001-91392	ZNF502
1865	9.97	BRD-K03384561	roquinimex	Angiogenesis inhibitor, TNF production inhibitor
1866	9.97	CGS001-139378	GPR112
1867	9.96	CGS001-57407	NMRAL1
1868	9.95	ccsbBroad304_00857	IL10
1869	9.92	BRD-K13544237	r(-)-propylnorapomorphine	Dopamine receptor agonist, TRPA1 modulator
1870	9.92	CGS001-84759	PCGF1
1871	9.91	ccsbBroad304_03308	YTHDF2
1872	9.89	BRD-K34508425	KUC103898N	-666
1873	9.88	BRD-K68867920	quetiapine	Dopamine receptor antagonist, Serotonin receptor antagonist
1874	9.86	BRD-K21733600	rofecoxib	Cyclooxygenase inhibitor
1875	9.86	ccsbBroad304_02738	RRS1
1876	9.82	CGS001-1491	CTH
1877	9.81	ccsbBroad304_06985	SORD
1878	9.81	ccsbBroad304_01131	OXCT1
1879	9.76	CGS001-129685	TAF8
1880	9.75	CGS001-5933	RBL1
1881	9.74	BRD-A83855350	naltrexone	Opioid receptor antagonist
1882	9.74	CGS001-467	ATF3
1883	9.73		Sterol demethylase inhibitor
1884	9.73	BRD-A85280935	quinpirole	Dopamine receptor agonist
1885	9.71	CGS001-2168	FABP1
1886	9.7	CGS001-7511	XPNPEP1
1887	9.7	CGS001-91754	NEK9
1888	9.69	BRD-K64835161	BRD-K64835161	-666
1889	9.69	BRD-K37848908	ceforanide	Penicillin binding protein inhibitor
1890	9.64	ccsbBroad304_02822	ARFIP2
1891	9.63	CGS001-27097	TAF5L
1892	9.62	BRD-K77133231	PD-169316	p38 MAPK inhibitor
1893	9.59	BRD-K04414442	SB-222200	Tachykinin antagonist
1894	9.59	ccsbBroad304_07102	TSG101
1895	9.57	CGS001-143187	VTI1A
1896	9.5	CGS001-226	ALDOA
1897	9.48	ccsbBroad304_05773	ADCY9
1898	9.46	CGS001-6259	RYK
1899	9.46	ccsbBroad304_01395	RFX5
1900	9.46	BRD-K63641886	cefuroxime	Bacterial cell wall synthesis inhibitor
1901	9.39	BRD-K79684402	RO-10-5824	Dopamine receptor agonist
1902	9.37	CGS001-27244	SESN1
1903	9.36	CGS001-901	CCNG2
1904	9.35	ccsbBroad304_06354	SERPIND1
1905	9.35	CGS001-7071	KLF10
1906	9.32	BRD-A67605442	tetrahydrobiopterin	Nitric oxide stimulant, Nitric oxide synthase stimulant, Phenylalanine 4-hydroxylase stimulant
1907	9.28	CGS001-112858	TP53RK
1908	9.28	BRD-K16554956	PTB1	AMPK activator
1909	9.25	ccsbBroad304_05142	OLIG3
1910	9.21	ccsbBroad304_00164	BLMH
1911	9.21	BRD-K64614248	salicin	Anti-inflammatory
1912	9.2	ccsbBroad304_01949	CAMK1
1913	9.2	BRD-A80793822	pemoline	Dopamine receptor agonist
1914	9.19	BRD-A81795050	U-18666A	Oxidosqualene cyclase inhibitor
1915	9.18	CGS001-8625	RFXANK
1916	9.13	CGS001-4000	LMNA
1917	9.11	CGS001-2806	GOT2
1918	9.1	CGS001-163049	ZNF791
1919	9.09	BRD-K87510569	RS-504393	CC chemokine receptor antagonist
1920	9.07	ccsbBroad304_06420	ICAM3
1921	8.98	ccsbBroad304_03118	NRBP1
1922	8.97	CGS001-8771	TNFRSF6B
1923	8.95	BRD-K78373679	RO-3306	CDK inhibitor
1924	8.94	ccsbBroad304_00853	IL7R
1925	8.91	ccsbBroad304_08531	ZNF331
1926	8.89	CGS001-6884	TAF13
1927	8.84	ccsbBroad304_04616	ORMDL3
1928	8.84	ccsbBroad304_06469	KARS
1929	8.82	BRD-K79353516	indolophenanthridine	CALY activator
1930	8.82	CGS001-22930	RAB3GAP1
1931	8.81	ccsbBroad304_02044	EIF2S2
1932	8.8	ccsbBroad304_00782	HPGD
1933	8.79	BRD-A99177642	deltaline	Acetylcholine receptor antagonist
1934	8.79	CGS001-1718	DHCR24
1935	8.75	ccsbBroad304_09054	EGFL8
1936	8.74	CGS001-7752	ZNF200
1937	8.74	ccsbBroad304_01163	PDHA1
1938	8.68	CGS001-64746	ACBD3
1939	8.65	CGS001-5228	PGF
1940	8.64	BRD-K18742343	H-8	PKA inhibitor
1941	8.64	CGS001-2781	GNAZ
1942	8.62	CGS001-3276	PRMT1
1943	8.6	CGS001-84539	MCHR2
1944	8.6	ccsbBroad304_05937	CASP7
1945	8.59		Cyclooxygenase inhibitor
1946	8.56	BRD-K00486786	RO-08-2750	NGF binding inhibitor
1947	8.55	BRD-K20995441	U-54494A	Opioid receptor agonist
1948	8.53	BRD-K32412559	morphothebaine	Adrenergic receptor antagonist
1949	8.53	CGS001-9788	MTSS1
1950	8.53	ccsbBroad304_03950	ATG3
1951	8.44	ccsbBroad304_00986	MCM2
1952	8.43	BRD-K92731339	perindopril	ACE inhibitor
1953	8.39	BRD-K94379058	BML-190	Cannabinoid receptor inverse agonist
1954	8.38	ccsbBroad304_01781	WNT7B
1955	8.37	CGS001-117196	MRGPRX4
1956	8.37	ccsbBroad304_00225	CAT
1957	8.35	BRD-K26674531	GR-235	Estrogen receptor agonist, FXR antagonist, Progesterone receptor agonist
1958	8.35	CGS001-4616	GADD45B
1959	8.35	CGS001-103	ADAR
1960	8.3	CGS001-10972	TMED10
1961	8.28	BRD-A34806832	proscillaridin	ATPase inhibitor
1962	8.28	CGS001-9541	CIR1
1963	8.28	CGS001-5743	PTGS2
1964	8.26	BRD-K41731458	triclosan	Enoyl-[acyl-carrier-protein] reductase [NADH] inhibitor
1965	8.25	CGS001-89882	TPD52L3
1966	8.2	BRD-K12244279	MEK1-2-inhibitor	MEK inhibitor
1967	8.19	BRD-A48809242	IB-MECA	Adenosine receptor agonist
1968	8.18	CGS001-4946	OAZ1
1969	8.13	BRD-K19284129	salvinorin-a	Opioid receptor agonist
1970	8.13	CGS001-5428	POLG
1971	8.12	CGS001-7004	TEAD4
1972	8.1	ccsbBroad304_07006	ST14
1973	8.08	CGS001-10287	RGS19
1974	8.06	CGS001-57019	CIAPIN1
1975	8.03	CGS001-4486	MST1R
1976	8.03	BRD-K15262564	mupirocin	Isoleucyl-tRNA synthetase inhibitor
1977	8.03	BRD-K93461745	buspirone	Serotonin receptor agonist
1978	8	BRD-K36864847	BD-1047	Adrenergic receptor antagonist
1979	8	BRD-K64755930	etazolate	Phosphodiesterase inhibitor
1980	7.95	CGS001-2059	EPS8
1981	7.94	ccsbBroad304_06392	HOXB7
1982	7.92	BRD-A41995253	brucine	Glycine receptor antagonist
1983	7.91	CGS001-5612	PRKRIR
1984	7.91	CGS001-150	ADRA2A
1985	7.89	BRD-K68507560	dicycloverine	Acetylcholine receptor antagonist
1986	7.88	BRD-A23290232	westcort	Glucocorticoid receptor agonist
1987	7.87	CGS001-5585	PKN1
1988	7.86	BRD-K34415467	trimethobenzamide	Histamine receptor antagonist
1989	7.84		Glycogen synthase kinase inhibitor
1990	7.84	CGS001-4856	NOV
1991	7.82	ccsbBroad304_03122	RHOD
1992	7.81	BRD-A92537424	danazol	Estrogen receptor antagonist, Progesterone receptor agonist
1993	7.81	CGS001-310	ANXA7
1994	7.76	CGS001-3622	ING2
1995	7.76	CGS001-2194	FASN
1996	7.75	BRD-A93206962	L-755507	Adrenergic receptor agonist
1997	7.73	BRD-K96862998	pirfenidone	TGF beta receptor inhibitor
1998	7.73	CGS001-10725	NFAT5
1999	7.67	ccsbBroad304_06770	PRKAA1
[truncated: 6,559 more rows]

## Sheet: TCGA BLCA
Rank	Score	ID	Name	MOA
1	99.84	CGS001-22827	PUF60
2	99.51	BRD-A52650764	ingenol	PKC activator
3	99.44		PKC activator
4	99.44	ccsbBroad304_06021	KLF6
5	99.41		Tubulin inhibitor
6	99.06	ccsbBroad304_00833	IFNG
7	98.98	BRD-K91145395	prostratin	PKC activator
8	98.94	BRD-K59753975	vindesine	Tubulin inhibitor
9	98.92	CGS001-5373	PMM2
10	98.63	BRD-K52075715	oxibendazole	Tubulin inhibitor
11	98.58	CGS001-8738	CRADD
12	98.56	BRD-K91623615	ABT-751	Tubulin inhibitor
13	98.49	CGS001-55422	ZNF331
14	98.48	BRD-M30523314	vinorelbine	Tubulin inhibitor
15	98.48	BRD-K99498722	NPI-2358	Tubulin inhibitor
16	98.42	CGS001-1666	DECR1
17	98.38	BRD-K86003836	flubendazole	Tubulin inhibitor
18	98.2	BRD-K09638361	SA-63133	-666
19	98.15	ccsbBroad304_02048	BCL10
20	97.89	BRD-K77987382	mebendazole	Tubulin inhibitor
21	97.86	CGS001-4817	NIT1
22	97.74	BRD-K35687265	ON-01910	PLK inhibitor
23	97.67	BRD-K26997899	SA-792574	Microtubule inhibitor
24	97.59	CGS001-9455	HOMER2
25	97.57	BRD-K47869605	podophyllotoxin	Microtubule inhibitor, Tubulin inhibitor
26	97.5	BRD-A54927599	KF-38789	P-selectin inhibitor
27	97.41	CGS001-3225	HOXC9
28	97.35	CGS001-64376	IKZF5
29	97.24	BRD-A55594068	vinblastine	Microtubule inhibitor, Tubulin inhibitor
30	97.13	ccsbBroad304_00954	LYN
31	96.84	BRD-K12539581	nocodazole	Tubulin inhibitor
32	96.83	BRD-K51318897	fenbendazole	Tubulin inhibitor
33	96.74	ccsbBroad304_05390	DUSP28
34	96.65	CGS001-23131	GPATCH8
35	96.37	BRD-K55420858	mirin	MRE11A exonuclease inhibitor
36	96.35	CGS001-11232	POLG2
37	96.04	CGS001-23097	CDK19
38	95.98	CGS001-5577	PRKAR2B
39	95.84	BRD-A15079084	phorbol-12-myristate-13-acetate	PKC activator
40	95.81	BRD-K37865504	LY-2183240	FAAH inhibitor
41	95.66	CGS001-5184	PEPD
42	95.62	CGS001-11157	LSM6
43	95.51	CGS001-2021	ENDOG
44	95.17	CGS001-51293	CD320
45	95.07	BRD-K82109576	vincristine	Tubulin inhibitor
46	94.5	CGS001-26292	MYCBP
47	94.26	CGS001-929	CD14
48	94	ccsbBroad304_00259	CD40
49	94	CGS001-100133941	CD24
50	93.99	CGS001-51031	GLOD4
51	93.58	BRD-K37456065	VU-0365114-2	M5 modulator
52	93.21	CGS001-25949	SYF2
53	92.96	CGS001-7267	TTC3
54	92.61	BRD-K92301463	16,16-dimethylprostaglandin-e2	Prostanoid receptor agonist
55	92.55	CGS001-4267	CD99
56	92.39	CGS001-26472	PPP1R14B
57	92.37	BRD-K54095730	CMPD-1	p38 MAPK inhibitor
58	92.02	CGS001-81550	TDRD3
59	91.99	CGS001-8140	SLC7A5
60	91.96	CGS001-4043	LRPAP1
61	91.89	CGS001-10827	FAM114A2
62	91.85	CGS001-7247	TSN
63	91.63	CGS001-1677	DFFB
64	91.4	CGS001-7371	UCK2
65	91.25	CGS001-11180	WDR6
66	91.13	CGS001-4601	MXI1
67	90.78	CGS001-7915	ALDH5A1
68	89.85	CGS001-598	BCL2L1
69	89.72	ccsbBroad304_05881	BCL2L2
70	89.71	BRD-K22631935	neurodazine	Neurogenesis of non-pluripotent C2C12 myoblast inducer
71	89.68	CGS001-29911	HOOK2
72	89.59	CGS001-4782	NFIC
73	89.59	CGS001-64241	ABCG8
74	89.47	CGS001-27244	SESN1
75	89.22	CGS001-93487	MAPK1IP1L
76	88.9	ccsbBroad304_00478	S1PR3
77	88.86	CGS001-5049	PAFAH1B2
78	88.85	CGS001-4763	NF1
79	88.73	CGS001-9712	USP6NL
80	88.59	ccsbBroad304_05133	OXER1
81	88.55	CGS001-5824	PEX19
82	88.43	BRD-K88551539	CAY-10585	HIF modulator
83	88.33	BRD-K90382497	GW-843682X	PLK inhibitor
84	88.05	CGS001-2130	EWSR1
85	87.77	BRD-A45333398	periplocymarin	Apoptosis stimulant
86	87.53	CGS001-466	ATF1
87	87.46	CGS001-54881	TEX10
88	87.37	CGS001-7756	ZNF207
89	87.35	BRD-K25504083	cytochalasin-d	Actin polymerization inhibitor
90	87.31	BRD-A55484088	BNTX	Opioid receptor antagonist
91	87.28	ccsbBroad304_08825	LHPP
92	87.23	CGS001-6146	RPL22
93	86.95	CGS001-6659	SOX4
94	86.93	CGS001-25948	KBTBD2
95	86.87	ccsbBroad304_04292	INHBE
96	86.76	BRD-K15600710	obatoclax	BCL inhibitor
97	86.65	CGS001-5781	PTPN11
98	86.42	ccsbBroad304_03232	VPS28
99	86.41	CGS001-11098	PRSS23
100	86.33	CGS001-9183	ZW10
101	86.3	CGS001-2071	ERCC3
102	86.16	BRD-K98548675	parthenolide	NFkB pathway inhibitor, Adiponectin receptor agonist
103	86.15	CGS001-79961	DENND2D
104	85.86	CGS001-1027	CDKN1B
105	85.17	CGS001-6241	RRM2
106	85.14	BRD-K33551950	radicicol	HSP inhibitor
107	84.96	BRD-K78599730	manumycin-a	Farnesyltransferase inhibitor, NFkB pathway inhibitor
108	84.38	BRD-K17140735	SCH-79797	Proteasome inhibitor
109	84.25	CGS001-64746	ACBD3
110	84.12	CGS001-7511	XPNPEP1
111	84	ccsbBroad304_01663	TFF2
112	83.85	CGS001-1871	E2F3
113	83.8	CGS001-694	BTG1
114	83.73	CGS001-9924	PAN2
115	83.39	BRD-A80502530	cinobufagin	ATPase inhibitor
116	83.09	ccsbBroad304_00587	FOSL2
117	82.98	ccsbBroad304_01716	TSN
118	82.97	CGS001-999	CDH1
119	82.96	BRD-K18518344	digitoxigenin	ATPase inhibitor
120	82.96	CGS001-51160	VPS28
121	82.9	BRD-K67844266	MLN-4924	Nedd activating enzyme inhibitor
122	82.89	CGS001-6275	S100A4
123	82.76	CGS001-9748	SLK
124	82.74	ccsbBroad304_07337	TAF1B
125	82.74	CGS001-200081	TXLNA
126	82.54	BRD-K24681473	YM-155	Survivin inhibitor
127	82.28	ccsbBroad304_00652	GNAS
128	82.19	CGS001-6886	TAL1
129	82.17	ccsbBroad304_09396	TIRAP
130	81.93	CGS001-51588	PIAS4
131	81.86	ccsbBroad304_03788	LPAR5
132	81.82	CGS001-2731	GLDC
133	81.81	CGS001-865	CBFB
134	81.68	BRD-K28120222	parthenolide	NFkB pathway inhibitor
135	81.56	BRD-K32828673	chelidonine	Tubulin inhibitor
136	81.45	CGS001-81611	ANP32E
137	81.26	CGS001-55715	DOK4
138	81.18	ccsbBroad304_01936	RAE1
139	81.06	ccsbBroad304_01688	TNFRSF1A
140	80.91	BRD-K83988098	alvespimycin	HSP inhibitor
141	80.81	CGS001-10049	DNAJB6
142	80.71	CGS001-7159	TP53BP2
143	80.53	CGS001-6240	RRM1
144	80.17	CGS001-2167	FABP4
145	80.11	CGS001-25803	SPDEF
146	80.02	CGS001-5347	PLK1
147	79.94	ccsbBroad304_05590	NOTCH2NL
148	79.73	CGS001-2063	NR2F6
149	79.45	CGS001-23271	CAMSAP2
150	79.41	CGS001-8649	LAMTOR3
151	79.4	CGS001-5583	PRKCH
152	79.17	BRD-A11007541	BCI-hydrochloride	Protein phosphatase inhibitor
153	79.13	CGS001-11331	PHB2
154	79.09	ccsbBroad304_00832	IFNB1
155	79.06	CGS001-5310	PKD1
156	78.9	CGS001-2059	EPS8
157	78.71	CGS001-26994	RNF11
158	78.55	CGS001-4121	MAN1A1
159	78.53	CGS001-8884	SLC5A6
160	78.41	ccsbBroad304_00519	ETFB
161	78.3	CGS001-1855	DVL1
162	78.01	CGS001-6944	VPS72
163	77.86	CGS001-326	AIRE
164	77.82	BRD-K37846922	3,3'-diindolylmethane	CHK inhibitor, Cytochrome P450 activator, Indoleamine 2,3-dioxygenase inhibitor
165	77.79	ccsbBroad304_06992	SRC
166	77.76		NFKB Activation GOF
167	77.76	CGS001-975	CD81
168	77.58	BRD-K15402119	huperzine-a	Acetylcholinesterase inhibitor
169	77.57	ccsbBroad304_13998	PDXK
170	77.48	CGS001-9854	C2CD2L
171	77.45	BRD-K96471533	nitazoxanide	Pyruvate ferredoxin oxidoreductase inhibitor
172	77.33	CGS001-1591	CYP24A1
173	77.29	CGS001-3315	HSPB1
174	77.18	CGS001-64786	TBC1D15
175	77.06	ccsbBroad304_02012	FADD
176	77.05	CGS001-116039	OSR2
177	77	BRD-K32977963	eugenol	Androgen receptor antagonist
178	76.97	CGS001-8767	RIPK2
179	76.62	CGS001-79837	PIP4K2C
180	76.6	CGS001-5525	PPP2R5A
181	76.4	BRD-K30296925	flavokavain-b	Antineoplastic
182	76.24	CGS001-7879	RAB7A
183	76.12	BRD-K00317371	RITA	MDM inhibitor
184	75.78	CGS001-163049	ZNF791
185	75.74	BRD-A83431637	resmethrin	Cytochrome P450 inhibitor
186	75.51	CGS001-7052	TGM2
187	75.18	CGS001-10295	BCKDK
188	75.17	BRD-K43764301	dexketoprofen	Cyclooxygenase inhibitor
189	75.06	CGS001-8974	P4HA2
190	74.94	CGS001-4688	NCF2
191	74.65	CGS001-9212	AURKB
192	74.45	BRD-K74305673	IKK-2-inhibitor-V	IKK inhibitor, NFkB pathway inhibitor
193	74.43	BRD-K61323504	SB-225002	CC chemokine receptor antagonist
194	74.37	BRD-A36707673	hydroxycholesterol	LXR agonist
195	74.36	CGS001-54386	TERF2IP
196	74.35	CGS001-3054	HCFC1
197	74.24	CGS001-6722	SRF
198	74.24	BRD-A63998256	helveticoside	ATPase inhibitor
199	73.99	CGS001-9181	ARHGEF2
200	73.98	ccsbBroad304_02752	TRIM2
201	73.89	BRD-A15010982	HU-211	Glutamate receptor antagonist
202	73.77	BRD-K33818169	GW-3965	LXR agonist, ABC transporter expression enhancer
203	73.69	ccsbBroad304_08878	METTL4
204	73.44	ccsbBroad304_00564	FGR
205	73.39	BRD-K63792901	arecaidine	Acetylcholine receptor agonist
206	72.99	BRD-A62182663	YK-4279	Apoptosis stimulant, EWS-FLI1 inhibitor
207	72.86	CGS001-1182	CLCN3
208	72.61	CGS001-125965	COX6B2
209	72.51	CGS001-9643	MORF4L2
210	72.5	CGS001-348	APOE
211	72.27	BRD-K79404599	enzastaurin	PKC inhibitor
212	72.22	CGS001-51719	CAB39
213	71.91	CGS001-25966	C2CD2
214	71.88	CGS001-10161	LPAR6
215	71.86	BRD-K60230970	MG-132	Proteasome inhibitor
216	71.82	CGS001-142	PARP1
217	71.77	ccsbBroad304_06496	KNG1
218	71.57	ccsbBroad304_05098	MAGEB6
219	71.51	CGS001-64425	POLR1E
220	71.45	BRD-K77390737	xanthohumol	ATPase inhibitor
221	71.25	BRD-K03109492	NSC-663284	CDC inhibitor
222	71.2	CGS001-6804	STX1A
223	71.09	CGS001-976	CD97
224	71.06	BRD-K78659596	MLN-2238	Proteasome inhibitor
225	70.81	CGS001-6909	TBX2
226	70.51	CGS001-7323	UBE2D3
227	70.4	CGS001-23510	KCTD2
228	70.31	BRD-K61691971	avrainvillamide-analog-1	nucleophosmin inhibitor
229	70.03	BRD-K73982490	BI-78D3	JNK inhibitor
230	70.01	CGS001-64135	IFIH1
231	69.83	CGS001-8624	PSMG1
232	69.77	CGS001-5899	RALB
233	69.76	CGS001-2185	PTK2B
234	69.65	CGS001-133690	CAPSL
235	69.62	CGS001-5709	PSMD3
236	68.95	BRD-K59184148	SB-216763	Glycogen synthase kinase inhibitor
237	68.93	CGS001-150962	PUS10
238	68.69	CGS001-10196	PRMT3
239	68.4	CGS001-6715	SRD5A1
240	68.39	BRD-K28360340	TW-37	BCL inhibitor
241	68.31	CGS001-64319	FBRS
242	68.2	ccsbBroad304_02676	PHB2
243	68.14	BRD-A15297126	fluocinonide	Glucocorticoid receptor agonist
244	68.03	ccsbBroad304_07783	PMF1-BGLAP
245	67.9	CGS001-24138	IFIT5
246	67.88	ccsbBroad304_01052	MYB
247	67.86	CGS001-10320	IKZF1
248	67.81	CGS001-8660	IRS2
249	67.72	BRD-A25775766	securinine	GABA receptor antagonist, TP53 activator
250	67.72	BRD-A27143604	DPN	Estrogen receptor agonist
251	67.6	BRD-K77625572	etomoxir	Carnitine palmitoyltransferase inhibitor
252	67.53	BRD-A74904029	EI-231	Casein kinase inhibitor
253	67.34	BRD-K39569857	avrainvillamide-analog-3	nucleophosmin inhibitor
254	67.31	CGS001-1349	COX7B
255	67.17	BRD-K56700933	phenethyl-isothiocyanate	Antineoplastic
256	67.11	CGS001-4846	NOS3
257	67	CGS001-1508	CTSB
258	66.96	CGS001-8317	CDC7
259	66.94	CGS001-823	CAPN1
260	66.87	CGS001-118442	GPR62
261	66.83	CGS001-54850	FBXL12
262	66.74	BRD-A78360835	cercosporin	Photoactivated toxin
263	66.71	ccsbBroad304_01001	MEST
264	66.54	CGS001-89849	ATG16L2
265	66.48	BRD-K82143716	flucytosine	Antifungal
266	66.22	CGS001-10721	POLQ
267	66.16	CGS001-79724	ZNF768
268	66.15	BRD-A64228451	terreic-acid	BTK inhibitor
269	66.05	BRD-U66370498	androstanol	CAR antagonist
270	66.01	CGS001-5447	POR
271	66	CGS001-84838	ZNF496
272	65.99	BRD-K70505054	ranitidine	Histamine receptor antagonist
273	65.96	CGS001-6259	RYK
274	65.82	CGS001-3615	IMPDH2
275	65.72	ccsbBroad304_06339	GTF2F2
276	65.71	CGS001-6048	RNF5
277	65.7	ccsbBroad304_07097	TRAF1
278	65.69	CGS001-2280	FKBP1A
279	65.53	BRD-K71823332	epothilone-a	Microtubule stabilizing agent
280	65.52	ccsbBroad304_03623	ZNF692
281	65.49	ccsbBroad304_00880	IRF2
282	65.38	ccsbBroad304_07326	EIF2B2
283	65.37		NFkB pathway inhibitor
284	65.28	CGS001-11073	TOPBP1
285	65.23	ccsbBroad304_07834	GGA2
286	64.88	CGS001-27032	ATP2C1
287	64.74	BRD-A94756469	digoxin	ATPase inhibitor
288	64.72	ccsbBroad304_14143	NUSAP1
289	64.71	CGS001-5571	PRKAG1
290	64.64	ccsbBroad304_02010	RIPK2
291	64.57	BRD-K60690191	MPEP	Glutamate receptor antagonist
292	64.57	BRD-K73395020	SA-1478088	-666
293	64.45	ccsbBroad304_02621	PRDM7
294	64.45	CGS001-6198	RPS6KB1
295	64.45	CGS001-83743	GRWD1
296	64.45	CGS001-50813	COPS7A
297	64.41	CGS001-285601	GPR150
298	64.4	CGS001-2194	FASN
299	64.33	CGS001-7905	REEP5
300	64.25	CGS001-3249	HPN
301	64.07	CGS001-6605	SMARCE1
302	63.99	BRD-K79131256	albendazole	Anthelmintic, Tubulin inhibitor
303	63.96	ccsbBroad304_00960	SMAD1
304	63.95	ccsbBroad304_06998	SRPK1
305	63.81	ccsbBroad304_03874	UBL5
306	63.59	ccsbBroad304_01593	SRP14
307	63.44	ccsbBroad304_05982	CDX2
308	63.34	BRD-A02367930	ethinyl-estradiol	DNA directed DNA polymerase stimulant, Estrogenic component in oral contraceptives, Estrogen receptor agonist
309	63.29	ccsbBroad304_08266	PIPOX
310	63.29	CGS001-9488	PIGB
311	63.27	BRD-A62184259	cycloheximide	Protein synthesis inhibitor
312	63.26	CGS001-55234	SMU1
313	63.19	BRD-K31238592	devazepide	CCK receptor antagonist
314	63.06	CGS001-50846	DHH
315	63.02	ccsbBroad304_04194	ELL3
316	62.97	ccsbBroad304_07889	QPRT
317	62.92	BRD-A85860691	chaetocin	Histone lysine methyltransferase inhibitor
318	62.9	CGS001-6927	HNF1A
319	62.68	CGS001-1910	EDNRB
320	62.53	CGS001-2542	SLC37A4
321	62.4	BRD-K94512704	spiramide	Dopamine receptor antagonist, Serotonin receptor antagonist
322	62.38	ccsbBroad304_05773	ADCY9
323	62.33	ccsbBroad304_01144	PAK1
324	62.26	CGS001-7353	UFD1L
325	62.24	CGS001-23291	FBXW11
326	62.16	CGS001-23338	PHF15
327	62.05	CGS001-5048	PAFAH1B1
328	61.98	CGS001-11116	FGFR1OP
329	61.96	CGS001-10813	UTP14A
330	61.92	CGS001-4904	YBX1
331	61.86	BRD-K81225797	SCH-58261	Adenosine receptor antagonist
332	61.69	CGS001-5300	PIN1
333	61.65	CGS001-8208	CHAF1B
334	61.61	CGS001-25839	COG4
335	61.59	BRD-A65671304	candesartan	Angiotensin receptor antagonist
336	61.54	BRD-K52735702	cefdinir	Bacterial cell wall synthesis inhibitor
337	61.48	CGS001-9926	LPGAT1
338	61.4	ccsbBroad304_00518	ETFA
339	61.31	BRD-K49669041	BX-912	Pyruvate dehydrogenase kinase inhibitor
340	61.26	ccsbBroad304_00709	GUK1
341	61.1	CGS001-4205	MEF2A
342	61.07	CGS001-23200	ATP11B
343	60.9	BRD-K02581333	protein-tyrosine-phosphatase-inhibitor-IV	Tyrosine phosphatase inhibitor
344	60.84	BRD-K81376179	TCS-359	FLT3 inhibitor
345	60.56	ccsbBroad304_06469	KARS
346	60.49	BRD-K76698671	HNHA	HDAC inhibitor
347	60.49	CGS001-6509	SLC1A4
348	60.39	CGS001-29890	RBM15B
349	60.39	BRD-K36862742	hydroflumethiazide	Sodium/potassium/chloride transporter inhibitor
350	60.38	CGS001-7764	ZNF217
351	60.04	CGS001-115	ADCY9
352	60.02	BRD-K02526760	QS-11	ARFGAP inhibitor
353	59.83	BRD-A58955223	sulforaphane	Antineoplastic, Aryl hydrocarbon receptor antagonist
354	59.73	CGS001-9097	USP14
355	59.72	CGS001-6773	STAT2
356	59.7	CGS001-10608	MXD4
357	59.69	CGS001-8312	AXIN1
358	59.64	CGS001-5831	PYCR1
359	59.39	BRD-K76805682	SB-415286	Glycogen synthase kinase inhibitor
360	59.35	CGS001-5498	PPOX
361	59.32	BRD-U08759356	EI-346-erlotinib-analog	EGFR inhibitor
362	59.29	BRD-K13571841	pepstatin	Aspartic protease inhibitor
363	59.11	CGS001-8720	MBTPS1
364	59.1	BRD-K47983010	BX-795	IKK inhibitor
365	59.08	BRD-A28105619	cucurbitacin-i	JAK inhibitor, Lipocortin synthesis stimulant, STAT inhibitor
366	59.08	CGS001-196	AHR
367	58.98	CGS001-23585	TMEM50A
368	58.9	BRD-K03600606	catechin	Beta secretase inhibitor, Fatty acid synthase inhibitor, LDL antioxidant
369	58.89	BRD-K80325895	eicosadienoic-acid	-666
370	58.89	CGS001-8623	ASMTL
371	58.88	BRD-K55191674	benzylpenicillin	Penicillin binding protein inhibitor
372	58.76	CGS001-10362	HMG20B
373	58.72	CGS001-308	ANXA5
374	58.63	CGS001-6421	SFPQ
375	58.63	ccsbBroad304_06609	MYL6
376	58.52	CGS001-23236	PLCB1
377	58.52	CGS001-3205	HOXA9
378	58.49	BRD-K82577285	dipropyl-dopamine	Dopamine receptor agonist
379	58.41	CGS001-11257	TP53TG1
380	58.4	BRD-K17497770	butein	EGFR inhibitor, SRC inhibitor
381	58.29	CGS001-3312	HSPA8
382	58.18	CGS001-58499	ZNF462
383	58.11	CGS001-5366	PMAIP1
384	58.03	CGS001-2778	GNAS
385	58.01	CGS001-3176	HNMT
386	57.87	CGS001-9903	KLHL21
387	57.76	ccsbBroad304_10489	CSF3
388	57.72	BRD-K03557653	sappanone-a	Tyrosinase inhibitor, Melanin inhibitor
389	57.64	BRD-K88868628	iodoacetic-acid	Cysteine peptidase inhibitor
390	57.63	ccsbBroad304_02448	UBE2E3
391	57.61	CGS001-51655	RASD1
392	57.59	BRD-A80928489	1-monopalmitin	P-glycoprotein inhibitor
393	57.58	CGS001-150094	SIK1
394	57.45	BRD-K57886322	fluocinonide	Glucocorticoid receptor agonist
395	57.23	BRD-K19284129	salvinorin-a	Opioid receptor agonist
396	57.11	CGS001-4151	MB
397	57.05	CGS001-10921	RNPS1
398	56.97	CGS001-3431	SP110
399	56.94	BRD-K80725821	RS-16566	Serotonin receptor antagonist
400	56.94	CGS001-23	ABCF1
401	56.82	ccsbBroad304_01067	NDUFA7
402	56.77	CGS001-3417	IDH1
403	56.7	BRD-K40530731	hyoscyamine	Acetylcholine receptor antagonist
404	56.66	CGS001-10456	HAX1
405	56.41	CGS001-27242	TNFRSF21
406	56.4	CGS001-23223	RRP12
407	56.34	ccsbBroad304_00477	LPAR1
408	56.3	ccsbBroad304_02451	HOXB13
409	56.3	ccsbBroad304_00626	GDI1
410	56.24	CGS001-5440	POLR2K
411	56.14	BRD-K52512893	SC-19220	Prostanoid receptor antagonist
412	56.12	BRD-K81709173	halcinonide	Glucocorticoid receptor agonist
413	55.91	CGS001-2673	GFPT1
414	55.77	ccsbBroad304_00348	MAP3K8
415	55.68	CGS001-55765	C1ORF106
416	55.57	CGS001-64170	CARD9
417	55.37	BRD-A07000685	hydrocortisone	Glucocorticoid receptor agonist
418	55.33	BRD-A68039575	liquiritigenin	Aromatase inhibitor
419	55.3	ccsbBroad304_00406	CYP1A1
420	55.24	BRD-M86331534	pyrvinium-pamoate	AKT inhibitor
421	55.22	CGS001-8611	PPAP2A
422	55.17	ccsbBroad304_04991	ZNF785
423	55.14	CGS001-23369	PUM2
424	55.11	CGS001-1070	CETN3
425	54.94	CGS001-4804	NGFR
426	54.94	CGS001-30	ACAA1
427	54.92	CGS001-2737	GLI3
428	54.74	BRD-A35338386	NECA	Adenosine receptor agonist
429	54.64	CGS001-22894	DIS3
430	54.51	CGS001-6455	SH3GL1
431	54.49	BRD-A41250306	cyclopenthiazide	Thiazide diuretic
432	54.46	CGS001-79094	CHAC1
433	54.29	BRD-K93080877	Ala-Ala-Phe-CMK	Tripeptidyl peptidase inhibitor
434	54.28	ccsbBroad304_00514	ERF
435	54.26	BRD-K50660797	epicatechin	Bacterial DNA gyrase inhibitor, Cyclooxygenase inhibitor, DNA polymerase inhibitor
436	54.21	CGS001-8804	CREG1
437	54.02	CGS001-8741	TNFSF13
438	53.97	CGS001-126295	ZNF57
439	53.81	BRD-K93433262	alfacalcidol	Vitamin D receptor agonist
440	53.61	CGS001-23657	SLC7A11
441	53.61	CGS001-435	ASL
442	53.42	CGS001-10589	DRAP1
443	53.4	BRD-K59331372	SB-366791	TRPV antagonist
444	53.39	BRD-A10715913	sulpiride	Dopamine receptor antagonist
445	53.36	CGS001-51599	LSR
446	53.17	BRD-K80431395	triciribine	AKT inhibitor
447	53.01	CGS001-4850	CNOT4
448	52.97	BRD-K71860425	CDK2-5-inhibitor	CDK inhibitor
449	52.97	CGS001-3320	HSP90AA1
450	52.89	BRD-K26801045	pipamperone	Dopamine receptor antagonist
451	52.82	ccsbBroad304_04064	PRR15L
452	52.75	CGS001-89884	LHX4
453	52.7	CGS001-6599	SMARCC1
454	52.68	CGS001-10113	PREB
455	52.64	CGS001-83694	RPS6KL1
456	52.64	CGS001-5111	PCNA
457	52.61	CGS001-7849	PAX8
458	52.49	CGS001-10488	CREB3
459	52.48	CGS001-57657	HCN3
460	52.43	ccsbBroad304_01203	PIM1
461	52.33	CGS001-51478	HSD17B7
462	52.32	BRD-K55344148	BU-224	Imidazoline receptor ligand
463	52.21	ccsbBroad304_07320	SQSTM1
464	52.12	ccsbBroad304_02295	PIGK
465	52.07	CGS001-7126	TNFAIP1
466	51.94	CGS001-3606	IL18
467	51.92	CGS001-1984	EIF5A
468	51.91	ccsbBroad304_02138	TRIP10
469	51.87	CGS001-1525	CXADR
470	51.71	BRD-K26674531	GR-235	Estrogen receptor agonist, FXR antagonist, Progesterone receptor agonist
471	51.67	CGS001-54600	UGT1A9
472	51.65	BRD-K28168037	fenretinide	Apoptosis stimulant, Retinoid receptor agonist
473	51.59	BRD-K39944607	ochratoxin-a	Phenylalanyl tRNA synthetase inhibitor
474	51.47	CGS001-9688	NUP93
475	51.44	CGS001-6632	SNRPD1
476	51.42	CGS001-4482	MSRA
477	51.39	BRD-A80960055	celastrol	Anti-inflammatory, Antioxidant, NFkB pathway inhibitor, HSP inhibitor, Topoisomerase inhibitor
478	51.27	CGS001-5087	PBX1
479	51.2	CGS001-11004	KIF2C
480	51.18	CGS001-2677	GGCX
481	51.17	CGS001-471	ATIC
482	50.95	BRD-A46186775	hydrocortisone	Glucocorticoid receptor agonist
483	50.84	CGS001-23030	KDM4B
484	50.7	BRD-A08003242	rhodomyrtoxin-b	sodium fluorescein uptake inhibitor
485	50.66	CGS001-51564	HDAC7
486	50.62	ccsbBroad304_05527	GPR141
487	50.56	CGS001-8409	UXT
488	50.51	CGS001-3148	HMGB2
489	50.42	CGS001-842	CASP9
490	50.37	CGS001-1029	CDKN2A
491	50.13	ccsbBroad304_06639	NFYB
492	50.11	BRD-K69328504	L-690488	Inositol monophosphatase inhibitor
493	50.08	CGS001-56033	BARX1
494	50.03	CGS001-80204	FBXO11
495	49.97	BRD-A59985574	topotecan	Topoisomerase inhibitor
496	49.91	CGS001-10190	TXNDC9
497	49.9	CGS001-7090	TLE3
498	49.86	BRD-A59174698	ritodrine	Adrenergic receptor agonist
499	49.84	BRD-K72895815	SSR-69071	Leukocyte elastase inhibitor
500	49.74	CGS001-23378	RRP8
501	49.69	BRD-K85606544	neratinib	EGFR inhibitor
502	49.65	CGS001-51001	MTERFD1
503	49.58	ccsbBroad304_00389	CTBP1
504	49.48	CGS001-23549	DNPEP
505	49.46	CGS001-54512	EXOSC4
506	49.45	CGS001-63948	DMRTB1
507	49.34	CGS001-204	AK2
508	49.26	CGS001-283455	KSR2
509	49.22	CGS001-8535	CBX4
510	49.17		Proteasome inhibitor
511	49.16	CGS001-222894	FERD3L
512	49.04	BRD-K61737877	VEGF-receptor-2-kinase-inhibitor-IV	VEGFR inhibitor
513	48.9	BRD-K98684188	GSK-0660	PPAR receptor antagonist
514	48.64	BRD-A43849199	karakoline	Phytotoxin
515	48.53	BRD-A80775386	hyperforin	Cyclooxygenase inhibitor, Dopamine uptake inhibitor, Interleukin receptor antagonist, Lipoxygenase inhibitor, Serotonin reuptake inhibitor
516	48.49	CGS001-84449	ZNF333
517	48.31	CGS001-64343	AZI2
518	48.28	ccsbBroad304_02869	ASF1A
519	48.26	CGS001-162655	ZNF519
520	48.26	CGS001-9788	MTSS1
521	48.25	CGS001-9218	VAPA
522	48.23	CGS001-146540	ZNF785
523	48.23	CGS001-6775	STAT4
524	48.21	BRD-K43880410	pregnenolone	glutamate receptor modulator
525	48.21	CGS001-6567	SLC16A2
526	48.2	ccsbBroad304_06173	NR2F6
527	48.07	CGS001-10434	LYPLA1
528	48.03	BRD-K36395411	SB-206553	Serotonin receptor antagonist
529	48.01	BRD-K68407802	KIN001-055	EGFR inhibitor, JAK inhibitor, Leukotriene inhibitor, Mediator release inhibitor
530	47.91	CGS001-5627	PROS1
531	47.79	CGS001-114904	C1QTNF6
532	47.76	CGS001-4046	LSP1
533	47.74	BRD-A59215453	lobelanidine	Acetylcholine receptor antagonist, Dopamine receptor modulator, Opioid receptor antagonist, Vesicular monoamine transporter ligand
534	47.64	ccsbBroad304_00606	GABPB1
535	47.63	CGS001-55504	TNFRSF19
536	47.61	CGS001-26271	FBXO5
537	47.58	BRD-K94841585	emodic-acid	Laxative
538	47.58	CGS001-11007	CCDC85B
539	47.45	BRD-K23922020	arecaidine	Acetylcholine receptor agonist
540	47.4	CGS001-843	CASP10
541	47.39	CGS001-23405	DICER1
542	47.36	CGS001-9031	BAZ1B
543	47.35	CGS001-837	CASP4
544	47.35	CGS001-2	A2M
545	47.26	ccsbBroad304_00706	GTF2B
546	47.22	CGS001-23647	ARFIP2
547	47.16	BRD-K79437791	acetyl-farnesyl-cysteine	Inhibitor of methylation of endogenous isoprenylated proteins
548	47.13	BRD-K39670393	amthamine	Histamine receptor agonist
549	47.12	CGS001-22908	SACM1L
550	46.93	ccsbBroad304_03739	NRIP3
551	46.87	BRD-K13566078	BMS-345541	IKK inhibitor
552	46.73	CGS001-7485	WRB
553	46.6	CGS001-10755	GIPC1
554	46.49	CGS001-389421	LIN28B
555	46.44	CGS001-4038	LRP4
556	46.39	CGS001-1861	TOR1A
557	46.31	CGS001-23624	CBLC
558	46.27	CGS001-5287	PIK3C2B
559	46.23	BRD-K62353524	DY-131	Estrogen receptor agonist
560	46.22	BRD-A85280935	quinpirole	Dopamine receptor agonist
561	46.21	BRD-K24132293	piperlongumine	Glutathione transferase inhibitor
562	46.11	ccsbBroad304_01933	TEAD2
563	46.06	ccsbBroad304_01632	SYPL1
564	45.98	ccsbBroad304_01026	MNAT1
565	45.79	BRD-K77908580	entinostat	HDAC inhibitor
566	45.78	ccsbBroad304_09036	WDR61
567	45.7	BRD-K46212057	voriconazole	Cytochrome P450 inhibitor
568	45.56	BRD-K69556541	ryanodine	Calcium channel blocker
569	45.56	BRD-K54665485	R-59022	Diacylglycerol kinase inhibitor, Protein kinase inhibitor
570	45.55	BRD-A15914070	4-hydroxy-2-nonenal	Cytotoxic lipid peroxidation product
571	45.54	BRD-K56064827	EI-273	PKC inhibitor
572	45.53	ccsbBroad304_01413	RPA2
573	45.41	BRD-K01663662	diphenidol	Acetylcholine receptor agonist
574	45.34	ccsbBroad304_00055	AKR1B1
575	45.32	CGS001-3880	KRT19
576	45.24	CGS001-602	BCL3
577	45.11	BRD-K19894101	MST-312	Telomerase inhibitor
578	45.09	CGS001-57594	HOMEZ
579	44.79	BRD-A84327315	calcitriol	Vitamin D receptor agonist
580	44.73	CGS001-5106	PCK2
581	44.72	CGS001-10046	MAMLD1
582	44.66	ccsbBroad304_01284	PRKCZ
583	44.48	CGS001-5934	RBL2
584	44.38	BRD-K35960502	niclosamide	DNA replication inhibitor, STAT inhibitor
585	44.33	ccsbBroad304_06774	PRKCQ
586	44.32	CGS001-5335	PLCG1
587	44.21	CGS001-5721	PSME2
588	44.19	CGS001-23368	PPP1R13B
589	44.17	BRD-A41112154	oleanolic-acid	G protein-coupled receptor agonist
590	44.16	BRD-A33711280	metixene	Acetylcholine receptor antagonist
591	44.13	ccsbBroad304_01283	PRKCE
592	44.07	CGS001-4175	MCM6
593	44.02	BRD-K31912990	CGP-71683	Neuropeptide receptor antagonist
594	43.9	ccsbBroad304_00789	HSBP1
595	43.9	BRD-A20968261	WAY-213613	Glutamate inhibitor
596	43.81	CGS001-28985	MCTS1
597	43.77	CGS001-9988	DMTF1
598	43.75	BRD-K89687904	PKCbeta-inhibitor	PKC inhibitor
599	43.62	CGS001-1213	CLTC
600	43.51	CGS001-6915	TBXA2R
601	43.38	CGS001-22823	MTF2
602	43.33	BRD-K56596464	QX-314	Sodium channel blocker
603	43.33	CGS001-10472	ZNF238
604	43.22	BRD-K50311478	tosyl-phenylalanyl-chloromethyl-ketone	Chymotrypsin inhibitor
605	43.18	BRD-K82731415	olomoucine	CDK inhibitor
606	43.15	CGS001-54732	TMED9
607	43.15	CGS001-5293	PIK3CD
608	43.12	CGS001-5433	POLR2D
609	43.1	BRD-K04414442	SB-222200	Tachykinin antagonist
610	43.08	ccsbBroad304_03933	CARD9
611	42.97	CGS001-7703	PCGF2
612	42.95	BRD-A33168282	sotalol	Adrenergic receptor antagonist
613	42.91	BRD-K31987754	oleylethanolamide	Cannabinoid receptor agonist, Potassium channel blocker, Glucose dependent insulinotropic receptor agonist
614	42.91	CGS001-11188	NISCH
615	42.76	BRD-K17415526	tyrphostin-AG-835	Protein tyrosine kinase inhibitor
616	42.63	CGS001-25885	POLR1A
617	42.55		Apolipoproteins LOF
618	42.44	BRD-K02407574	parbendazole	Tubulin inhibitor
619	42.4	ccsbBroad304_05422	VN1R5
620	42.39	CGS001-5708	PSMD2
621	42.31	CGS001-23300	ATMIN
622	42.28	BRD-K36324071	NF-449	Purinergic receptor antagonist
623	42.1	CGS001-4728	NDUFS8
624	42.1	CGS001-57396	CLK4
625	42	BRD-K30189597	SYK-inhibitor	SYK inhibitor
626	41.99	ccsbBroad304_01388	RELB
627	41.98	BRD-K45401373	betulinic-acid	Apoptosis stimulant, Caspase activator, Diacylglycerol O acyltransferase inhibitor, HIV integrase inhibitor, NFkB pathway activator, NFkB pathway inhibitor, SARS coronavirus 3C-like protease inhibitor, Topoisomerase inhibitor
628	41.91	CGS001-80150	ASRGL1
629	41.84	CGS001-5649	RELN
630	41.79	CGS001-9143	SYNGR3
631	41.77	CGS001-51586	MED15
632	41.65	BRD-A10969569	ambelline	Plant alkaloid
633	41.6	CGS001-10273	STUB1
634	41.57	ccsbBroad304_02019	IL18RAP
635	41.55	ccsbBroad304_00795	HSF2
636	41.54	ccsbBroad304_04465	RERG
637	41.49	BRD-A07765530	epinephrine	carbonic anhydrase activator
638	41.39	BRD-A60245366	AS-601245	JNK inhibitor
639	41.37	CGS001-84969	TOX2
640	41.32	BRD-K29582115	ziprasidone	Dopamine receptor antagonist, Serotonin receptor antagonist
641	41.31	CGS001-134391	GPR151
642	41.26	CGS001-7167	TPI1
643	41.25	CGS001-3455	IFNAR2
644	41.2	CGS001-727	C5
645	41.18	ccsbBroad304_13912	NDUFB1
646	40.96	CGS001-9519	TBPL1
647	40.92	CGS001-9847	KIAA0528
648	40.9	CGS001-4849	CNOT3
649	40.85	BRD-K53913732	SB-408124	Orexin receptor antagonist
650	40.83	CGS001-2776	GNAQ
651	40.83	BRD-K97810537	beclometasone	Glucocorticoid receptor agonist, Immunosuppressant
652	40.82	ccsbBroad304_00771	HOXA5
653	40.76	BRD-K61401890	deguelin	NADH-ubiquinone oxidoreductase (Complex I) inhibitor
654	40.62	CGS001-27076	LYPD3
655	40.56	CGS001-80758	PRR7
656	40.52	ccsbBroad304_07500	PJA2
657	40.5	CGS001-5716	PSMD10
658	40.47	CGS001-3421	IDH3G
659	40.43	BRD-K19227686	phenolphthalein	Indicator dye
660	40.42	BRD-A64479082	quinidine	Sodium channel blocker
661	40.41	CGS001-2857	GPR34
662	40.4	CGS001-3689	ITGB2
663	40.38	CGS001-23462	HEY1
664	40.37	ccsbBroad304_08734	ZNF490
665	40.35	CGS001-1026	CDKN1A
666	40.34	BRD-K94070024	depomedrol	Glucocorticoid receptor agonist
667	40.3	BRD-K66019333	oxantel	Anthelmintic
668	40.29	CGS001-10491	CRTAP
669	40.27	CGS001-5817	PVR
670	40.2	BRD-K02130563	panobinostat	HDAC inhibitor
671	40.03	BRD-A51382177	fosinopril	ACE inhibitor
672	39.9	CGS001-2769	GNA15
673	39.86	CGS001-6608	SMO
674	39.85	BRD-K52397688	amperozide	Dopamine receptor antagonist
675	39.85	ccsbBroad304_07632	PROCR
676	39.83	CGS001-2746	GLUD1
677	39.7	CGS001-5188	PET112
678	39.66	ccsbBroad304_02553	BLCAP
679	39.65	BRD-A82371568	clofarabine	Ribonucleoside reductase inhibitor
680	39.53	CGS001-5018	OXA1L
681	39.52	CGS001-10247	HRSP12
682	39.45	CGS001-2629	GBA
683	39.45	CGS001-1445	CSK
684	39.44	BRD-K68202742	trichostatin-a	HDAC inhibitor, CDK activator, ID1 inhibitor
685	39.36	CGS001-80746	TSEN2
686	39.33	CGS001-80351	TNKS2
687	39.32	BRD-K64606589	apicidin	HDAC inhibitor
688	39.29	CGS001-54490	UGT2B28
689	39.28	CGS001-8503	PIK3R3
690	39.18	CGS001-3029	HAGH
691	39.16	CGS001-5336	PLCG2
692	39.15	CGS001-8028	MLLT10
693	39.09	CGS001-1650	DDOST
694	39.05	CGS001-5127	CDK16
695	38.93	BRD-K64517075	heliomycin	ATP synthase inhibitor
696	38.8	BRD-K04546108	JAK3-inhibitor-VI	JAK inhibitor
697	38.78	CGS001-29984	RHOD
698	38.74	CGS001-2077	ERF
699	38.7	BRD-K28667793	pyrazinamide	Fatty acid synthase inhibitor
700	38.59	BRD-A42423104	benproperine	Antitussive
701	38.46	BRD-A06352508	SB-218078	CHK inhibitor
702	38.46	BRD-K07888107	depudecin	HDAC inhibitor
703	38.39	CGS001-3717	JAK2
704	38.39	ccsbBroad304_06976	SMARCE1
705	38.35	CGS001-79894	ZNF672
706	38.3	BRD-K04466929	Merck60	HDAC inhibitor
707	38.22	ccsbBroad304_06624	NDUFC2
708	38.18	CGS001-165829	GPR156
709	38.03	ccsbBroad304_00112	ASNA1
710	38.02	CGS001-23621	BACE1
711	38.02	ccsbBroad304_00837	IGFBP4
712	38.01	CGS001-6787	NEK4
713	38	ccsbBroad304_01676	TLE1
714	37.98	CGS001-22828	SCAF8
715	37.9	CGS001-2241	FER
716	37.85	CGS001-344	APOC2
717	37.84	ccsbBroad304_00561	FGFR1
718	37.75		C2 domain containing LOF
719	37.73	BRD-A43150328	penicillic-acid	other antibiotic
720	37.72	CGS001-2171	FABP5
721	37.65	CGS001-7533	YWHAH
722	37.64	CGS001-51385	ZNF589
723	37.61	CGS001-109	ADCY3
724	37.49	CGS001-57541	ZNF398
725	37.46	CGS001-2747	GLUD2
726	37.28	CGS001-23046	KIF21B
727	37.26	CGS001-3177	SLC29A2
728	37.18	BRD-K40213712	SAL-1	Adenosine receptor antagonist
729	37.12	BRD-K76907295	VU-0418947-2	HIF modulator
730	37.04	BRD-K63606607	bufalin	ATPase inhibitor
731	36.99	CGS001-8438	RAD54L
732	36.96	CGS001-4926	NUMA1
733	36.89	CGS001-3988	LIPA
734	36.84	CGS001-29116	MYLIP
735	36.81	ccsbBroad304_01269	PPP3R2
736	36.79	CGS001-9761	MLEC
737	36.77	CGS001-310	ANXA7
738	36.75	BRD-K14880289	GW-501516	PPAR receptor agonist, Insulin sensitizer
739	36.69	BRD-A29437505	RWJ-21757	TLR agonist
740	36.69	CGS001-57407	NMRAL1
741	36.59	CGS001-29956	CERS2
742	36.58	BRD-K15108141	gemcitabine	Ribonucleotide reductase inhibitor
743	36.56	BRD-K93325701	damnacanthal	SRC inhibitor
744	36.5	CGS001-22944	KIN
745	36.49	CGS001-11284	PNKP
746	36.44	CGS001-9703	KIAA0100
747	36.36	ccsbBroad304_07074	TLR2
748	36.33	BRD-K44084986	Y-27632	Rho associated kinase inhibitor
749	36.21	CGS001-5928	RBBP4
750	36.21	BRD-A13133631	fluorometholone	Glucocorticoid receptor agonist
751	36.17	CGS001-516	ATP5G1
752	36.17	ccsbBroad304_02097	LPAR2
753	35.97	CGS001-58477	SRPRB
754	35.87	BRD-A93236127	digitoxin	ATPase inhibitor
755	35.86	CGS001-1384	CRAT
756	35.79	CGS001-2683	B4GALT1
757	35.75	BRD-K20986251	lithocholic-acid	FXR antagonist, MDM inhibitor, PXR ligand, Tyrosine phosphatase inhibitor, Vitamin D receptor agonist, Vitamin D receptor ligand
758	35.75	BRD-K92726801	hydrastinine	Haemostatic agent
759	35.65	CGS001-1840	DTX1
760	35.61	CGS001-26959	HBP1
761	35.6	ccsbBroad304_08888	ACD
762	35.57	ccsbBroad304_07306	TNFRSF10A
763	35.52	ccsbBroad304_07727	LIAS
764	35.43	BRD-K62609077	scoulerine	Adrenergic receptor antagonist, GABA receptor antagonist, Serotonin receptor antagonist
765	35.42	BRD-K86873305	piperacillin	Bacterial cell wall synthesis inhibitor
766	35.37	CGS001-7319	UBE2A
767	35.33	BRD-K17823458	danoprevir	HCV inhibitor
768	35.19	CGS001-8841	HDAC3
769	35.17	CGS001-1643	DDB2
770	35.16	BRD-K63641886	cefuroxime	Bacterial cell wall synthesis inhibitor
771	35.15	ccsbBroad304_01002	METTL1
772	35.15	CGS001-9252	RPS6KA5
773	35.12	BRD-K68867920	quetiapine	Dopamine receptor antagonist, Serotonin receptor antagonist
774	35.1	CGS001-1155	TBCB
775	34.99	CGS001-2647	BLOC1S1
776	34.91	BRD-K81839095	estrone	Estrogen receptor agonist, Estrogenic hormone
777	34.78	BRD-K99545815	PF-562271	Focal adhesion kinase inhibitor
778	34.67	CGS001-6793	STK10
779	34.65	ccsbBroad304_00881	IRF5
780	34.64		FOS transcription factor family GOF
781	34.63	CGS001-1453	CSNK1D
782	34.62	BRD-K70881766	solanine	Acetylcholinesterase inhibitor
783	34.62	CGS001-55011	PIH1D1
784	34.61	BRD-K19111024	clofibric-acid	PPAR receptor agonist
785	34.52	CGS001-4678	NASP
786	34.41	CGS001-66008	TRAK2
787	34.39	CGS001-1902	LPAR1
788	34.26	CGS001-9706	ULK2
789	34.24	CGS001-4149	MAX
790	34.19	CGS001-23770	FKBP8
791	34.18	BRD-A42628519	iopanoic-acid	Radiopaque medium
792	34.11	ccsbBroad304_07173	ZNF202
793	34.1	CGS001-79885	HDAC11
794	34.1	CGS001-6272	SORT1
795	34.05	BRD-K53665955	MK-5108	Aurora kinase inhibitor
796	33.98	CGS001-5533	PPP3CC
797	33.96	ccsbBroad304_01880	LAGE3
798	33.96	ccsbBroad304_13929	PRKACA
799	33.93	BRD-K06593056	LE-135	Retinoid receptor agonist
800	33.92	ccsbBroad304_09881	RFX6
801	33.91	ccsbBroad304_02195	SPAG7
802	33.88	ccsbBroad304_06453	ING2
803	33.8	ccsbBroad304_01819	ZNF213
804	33.55	CGS001-5819	PVRL2
805	33.52	CGS001-9618	TRAF4
806	33.49	CGS001-5825	ABCD3
807	33.46	CGS001-6182	MRPL12
808	33.43	CGS001-5013	OTX1
809	33.39	ccsbBroad304_06549	SMAD3
810	33.37	CGS001-7597	ZBTB25
811	33.23	ccsbBroad304_01787	YES1
812	33.22	CGS001-3214	HOXB4
813	33.22	CGS001-847	CAT
814	33.22	ccsbBroad304_03580	ABCF3
815	33.13	CGS001-23240	KIAA0922
816	33.12	CGS001-835	CASP2
817	32.99	CGS001-596	BCL2
818	32.94	CGS001-1948	EFNB2
819	32.93	BRD-K52721684	PCO-400	Potassium channel activator
820	32.93	CGS001-9053	MAP7
821	32.83	BRD-A11702965	chromomycin-a3	DNA binding agent
822	32.83	CGS001-27346	TMEM97
823	32.82	BRD-K44899736	RO-16-6941	Monoamine oxidase inhibitor
824	32.81	BRD-K03981224	ethisterone	Progestogen hormone
825	32.77	CGS001-2621	GAS6
826	32.76	CGS001-5063	PAK3
827	32.7	CGS001-79001	VKORC1
828	32.68	CGS001-9978	RBX1
829	32.65	BRD-K23623876	decafluorobutane	Contrast agent
830	32.64	CGS001-4323	MMP14
831	32.5	BRD-A81402010	KU-C103443N	CDC inhibitor, Rho associated kinase inhibitor
832	32.46	BRD-K29905972	axitinib	PDGFR receptor inhibitor, VEGFR inhibitor
833	32.45	CGS001-3690	ITGB3
834	32.43	BRD-K89162000	tandutinib	FLT3 inhibitor, KIT inhibitor, PDGFR receptor inhibitor
835	32.38	CGS001-129685	TAF8
836	32.33	CGS001-1983	EIF5
837	32.3	BRD-A17819071	gedunin	HSP inhibitor
838	32.29	CGS001-5451	POU2F1
839	32.27	ccsbBroad304_01662	TFDP2
840	32.25	ccsbBroad304_02032	TSC22D1
841	32.23	CGS001-2078	ERG
842	32.15	BRD-K54233340	dorsomorphin	AMPK inhibitor
843	32.07	BRD-A34806832	proscillaridin	ATPase inhibitor
844	32.07	CGS001-4706	NDUFAB1
845	32.03	BRD-K19554809	MK-212	Serotonin receptor agonist
846	31.94	ccsbBroad304_02299	NR1H3
847	31.92	CGS001-1594	CYP27B1
848	31.76	BRD-K02607075	tubocurarine	Acetylcholine receptor antagonist
849	31.75	CGS001-56940	DUSP22
850	31.72	BRD-K76274772	MAPP-D-erythro	Ceramidase inhibitor
851	31.69	CGS001-7965	AIMP2
852	31.59	CGS001-79921	TCEAL4
853	31.56	BRD-K06426971	ryuvidine	Histone lysine methyltransferase inhibitor
854	31.53	CGS001-6300	MAPK12
855	31.47	ccsbBroad304_03936	PJA1
856	31.38	CGS001-84433	CARD11
857	31.36	CGS001-5193	PEX12
858	31.34	CGS001-3115	HLA-DPB1
859	31.31	BRD-K46469693	SCH-442416	Adenosine receptor antagonist
860	31.24	ccsbBroad304_00645	GCLM
861	31.23	BRD-A39646320	HC-toxin	HDAC inhibitor
862	31.22	CGS001-7468	WHSC1
863	31.22	ccsbBroad304_01222	PLP2
864	31.01	ccsbBroad304_01470	RXRG
865	30.99	BRD-K00615600	AG-14361	PARP inhibitor
866	30.94	ccsbBroad304_00070	ANXA5
867	30.9	ccsbBroad304_03928	RRAGC
868	30.84	BRD-K15164005	apoptosis-activator-II	Carboxylesterase inhibitor
869	30.74	BRD-K92731339	perindopril	ACE inhibitor
870	30.66	CGS001-8836	GGH
871	30.6	CGS001-6514	SLC2A2
872	30.57	CGS001-2806	GOT2
873	30.52	BRD-K49945136	GR-113808	Serotonin receptor antagonist
874	30.5	CGS001-5985	RFC5
875	30.38	BRD-K15842202	eudesmic-acid	-666
876	30.31	ccsbBroad304_02136	COPS2
877	30.31	CGS001-539	ATP5O
878	30.25	CGS001-6822	SULT2A1
879	30.2	BRD-K63343048	orlistat	Lipase inhibitor
880	30.2	CGS001-56139	PCDHA10
881	30.16	CGS001-4485	MST1
882	30.07	CGS001-7046	TGFBR1
883	30.03	BRD-K18678457	ZD-7288	HCN channel blocker
884	29.98	CGS001-38	ACAT1
885	29.9	CGS001-55143	CDCA8
886	29.73	CGS001-55837	EAPP
887	29.69	BRD-K79425933	benperidol	Dopamine receptor antagonist
888	29.52	BRD-A13122391	triptolide	RNA polymerase inhibitor
889	29.44	BRD-K03384561	roquinimex	Angiogenesis inhibitor, TNF production inhibitor
890	29.3	BRD-K90733503	cefalexin	Bacterial cell wall synthesis inhibitor
891	29.27	CGS001-27297	CRCP
892	29.25	CGS001-7026	NR2F2
893	29.22	ccsbBroad304_04001	ZNF747
894	29.2	ccsbBroad304_07131	VRK1
895	29.15	CGS001-23530	NNT
896	29.08	CGS001-7477	WNT7B
897	29.08	CGS001-80306	MED28
898	29.05	CGS001-80025	PANK2
899	28.96	BRD-K86727142	embelin	HCV inhibitor, XIAP inhibitor
900	28.94	BRD-K62289640	lylamine	Cannabinoid receptor agonist
901	28.94	BRD-K33204703	AG-370	PDGFR receptor inhibitor
902	28.92	BRD-K78084463	W-12	Calmodulin antagonist
903	28.91	BRD-A08877921	cephalotaxine	Protein synthesis inhibitor
904	28.83	BRD-A23637604	oxymetholone	Androgen receptor agonist
905	28.8	CGS001-7535	ZAP70
906	28.79	BRD-K99749624	linifanib	PDGFR receptor inhibitor, VEGFR inhibitor
907	28.78	CGS001-9500	MAGED1
908	28.71	CGS001-29763	PACSIN3
909	28.71	CGS001-36	ACADSB
910	28.7	ccsbBroad304_06750	POLR2H
911	28.68	BRD-K19533706	tranilast	Angiogenesis inhibitor
912	28.65	BRD-K67445247	flurofamide	Urease inhibitor
913	28.61	BRD-K27665173	D-64406	PDGFR receptor inhibitor
914	28.6	BRD-K71003802	hippeastrine	Plant alkaloid
915	28.34	CGS001-25819	CCRN4L
916	28.3	BRD-A01346607	flumetasone	Glucocorticoid receptor agonist
917	28.28	CGS001-4695	NDUFA2
918	28.16	CGS001-10732	TCFL5
919	28.15	BRD-K19220233	JNK-9L	JNK inhibitor
920	28.14	BRD-K36965586	m-chlorophenylbiguanide	Serotonin receptor agonist
921	28.1	ccsbBroad304_06335	GSTP1
922	28.06	BRD-A49765801	fludroxycortide	Glucocorticoid receptor agonist
923	28.06	CGS001-7276	TTR
924	28.04	CGS001-3053	SERPIND1
925	28.01	CGS001-29110	TBK1
926	27.99	BRD-K70511574	sunitinib	PLK inhibitor
927	27.96	ccsbBroad304_04086	TCTN1
928	27.95	CGS001-8463	TEAD2
929	27.85	ccsbBroad304_09471	CSNK1A1L
930	27.67		FXR antagonist
931	27.6	CGS001-5693	PSMB5
932	27.6	CGS001-5511	PPP1R8
933	27.59	ccsbBroad304_09281	TPD52L3
934	27.53	CGS001-10312	TCIRG1
935	27.48	CGS001-51460	SFMBT1
936	27.3	CGS001-390980	ZNF805
937	27.28	CGS001-10614	HEXIM1
938	27.23	ccsbBroad304_01252	PPIA
939	27.23	CGS001-10058	ABCB6
940	27.19	BRD-K60184833	tyrphostin-46	Tyrosine kinase inhibitor
941	27.16	CGS001-51053	GMNN
942	27.1	CGS001-55290	BRF2
943	27.07	CGS001-79090	TRAPPC6A
944	26.99	CGS001-8092	ALX1
945	26.98	ccsbBroad304_00867	IMPDH2
946	26.96	BRD-K69690935	curcumin	Cyclooxygenase inhibitor, Histone acetyltransferase inhibitor, Lipoxygenase inhibitor, NFkB pathway inhibitor
947	26.96	CGS001-128	ADH5
948	26.93	ccsbBroad304_02582	UQCR11
949	26.75	ccsbBroad304_03769	CTNNBIP1
950	26.7	BRD-A51393488	noscapine	Bradykinin receptor antagonist, Tubulin inhibitor
951	26.67	ccsbBroad304_02772	ICMT
952	26.67	CGS001-4286	MITF
953	26.58	BRD-K81855038	roxatidine	Histamine receptor antagonist
954	26.53	BRD-K08109516	L-701324	Glutamate receptor antagonist
955	26.48	ccsbBroad304_06383	HMMR
956	26.39	CGS001-6885	MAP3K7
957	26.35	BRD-K10843433	phenylbutazone	Cyclooxygenase inhibitor, Prostanoid receptor antagonist
958	26.21	CGS001-4792	NFKBIA
959	26.18	BRD-A92439610	triamcinolone	Glucocorticoid receptor agonist
960	26.09	BRD-U86922168	QL-XII-47	BTK inhibitor, Cytoplasmic tyrosine protein kinase BMX inhibitor
961	26	CGS001-23499	MACF1
962	25.97	ccsbBroad304_07164	ZNF133
963	25.92	CGS001-5707	PSMD1
964	25.89	BRD-K97056771	HY-11007	BCR-ABL kinase inhibitor
965	25.82	CGS001-11214	AKAP13
966	25.8	ccsbBroad304_07071	TKT
967	25.8	BRD-A74667430	etodolac	Cyclooxygenase inhibitor
968	25.79	CGS001-3692	EIF6
969	25.78	CGS001-2781	GNAZ
970	25.78	CGS001-8837	CFLAR
971	25.76	CGS001-80777	CYB5B
972	25.71	CGS001-6208	RPS14
973	25.71	BRD-K28470988	L-690330	Inositol monophosphatase inhibitor
974	25.69	CGS001-5469	MED1
975	25.68	BRD-K63265447	docetaxel	Tubulin inhibitor
976	25.68	CGS001-5037	PEBP1
977	25.61	CGS001-170302	ARX
978	25.52	BRD-A02333338	cyclopamine	Smoothened receptor antagonist
979	25.48	ccsbBroad304_02175	MAGED1
980	25.46	ccsbBroad304_06753	POU5F1
981	25.44	ccsbBroad304_06220	FOS
982	25.43	BRD-K89210380	biotin	Vitamin B
983	25.41	BRD-U51951544	ZG-10	JNK inhibitor
984	25.41	CGS001-3212	HOXB2
985	25.34	CGS001-11057	ABHD2
986	25.3	BRD-K83597974	pargyline	Monoamine oxidase inhibitor
987	25.25	ccsbBroad304_00756	HMGCS2
988	25.19	CGS001-22809	ATF5
989	25.18	CGS001-5986	RFNG
990	25.17	CGS001-10954	PDIA5
991	25.1	BRD-K82823804	SA-792987	PKC inhibitor
992	25.07	BRD-A42831637	tetrahydrocannabinol-7-oic-acid	Anti-inflammatory, Cannabinoid metabolite
993	25.03	BRD-K80970344	pyrrolidine-dithiocarbamate	NFkB pathway inhibitor
994	25.01	CGS001-11179	ZNF277
995	24.97	BRD-K65814004	diphenyleneiodonium	Nitric oxide synthase inhibitor
996	24.95	BRD-A42346008	metanephrine	Epinephrine metabolite
997	24.88	ccsbBroad304_02086	PDLIM1
998	24.87	CGS001-6857	SYT1
999	24.86	ccsbBroad304_02619	PRSS23
1000	24.85	ccsbBroad304_00689	GRB7
1001	24.84	BRD-K28075147	biochanin-a	Estrogen receptor agonist
1002	24.82	BRD-K64514229	toltrazuril	Antiprotozoal
1003	24.79	CGS001-10745	PHTF1
1004	24.78	ccsbBroad304_00130	ATP5F1
1005	24.75	CGS001-23192	ATG4B
1006	24.73	CGS001-2166	FAAH
1007	24.72	BRD-K36258877	AZ-10417808	Caspase inhibitor
1008	24.72	CGS001-1025	CDK9
1009	24.66	CGS001-8935	SKAP2
1010	24.65	CGS001-5901	RAN
1011	24.62	BRD-K77793136	hydroxyfasudil	Rho associated kinase inhibitor
1012	24.62	CGS001-8493	PPM1D
1013	24.61	BRD-K38903228	hesperidin	Flavanone glycoside
1014	24.59	BRD-K87919739	tyrphostin-AG-825	Receptor tyrosine protein kinase inhibitor
1015	24.58	BRD-A78391468	prednisolone	Glucocorticoid receptor agonist
1016	24.58	CGS001-8807	IL18RAP
1017	24.53	CGS001-661	POLR3D
1018	24.47	CGS001-9296	ATP6V1F
1019	24.44	CGS001-3339	HSPG2
1020	24.43	ccsbBroad304_07217	AXIN2
1021	24.41	BRD-K86465814	HO-013	PPAR receptor agonist
1022	24.36	BRD-K08502430	angiogenesis-inhibitor	Angiogenesis inhibitor
1023	24.34	BRD-K55424922	anpirtoline	Serotonin receptor agonist
1024	24.26	CGS001-57026	PDXP
1025	24.26	ccsbBroad304_07220	CDC45
1026	24.17	CGS001-4316	MMP7
1027	24.16	CGS001-3551	IKBKB
1028	24.13	BRD-K41170226	deoxycholic-acid	G protein-coupled receptor agonist, Biliverdin reductase A activator, Unidentified pharmacological activity
1029	24.12	BRD-K88849294	lobaric-acid	Tyrosine phosphatase inhibitor
1030	24.09	CGS001-339327	ZNF546
1031	24.06	BRD-K14791739	fluticasone	Glucocorticoid receptor agonist
1032	24.05	BRD-K05396879	15-delta-prostaglandin-j2	PPAR receptor agonist
1033	24.03	CGS001-1381	CRABP1
1034	23.98	BRD-K84175871	pseudoephedrine	Adrenergic receptor agonist
1035	23.97	CGS001-581	BAX
1036	23.94	ccsbBroad304_07349	MAP7
1037	23.89	BRD-A36471396	biperiden	Acetylcholine receptor antagonist
1038	23.86	BRD-K20338176	cefaclor	Bacterial cell wall synthesis inhibitor
1039	23.85	BRD-K40887525	ritanserin	Serotonin receptor antagonist
1040	23.83	ccsbBroad304_07935	IFIT5
1041	23.82	ccsbBroad304_01333	PTGFR
1042	23.8	BRD-A41555725	chlortetracycline	Protein synthesis inhibitor
1043	23.76	ccsbBroad304_01310	PSMB2
1044	23.75	CGS001-775	CACNA1C
1045	23.75	ccsbBroad304_01735	UBE2D1
1046	23.72	BRD-K02590140	O-2050	Cannabinoid receptor antagonist
1047	23.7	CGS001-1030	CDKN2B
1048	23.66	CGS001-54205	CYCS
1049	23.64	BRD-K37312348	kenpaullone	CDK inhibitor, Glycogen synthase kinase inhibitor
1050	23.58	ccsbBroad304_01337	PTHLH
1051	23.48	BRD-K83837640	JNJ-26854165	HDAC inhibitor
1052	23.48	CGS001-5993	RFX5
1053	23.46	BRD-K20313525	rosmarinic-acid	GABA transaminase inhibitor
1054	23.46	ccsbBroad304_01560	SNAPC1
1055	23.41	CGS001-10723	SLC12A7
1056	23.4	CGS001-6500	SKP1
1057	23.34	CGS001-23564	DDAH2
1058	23.32	ccsbBroad304_00165	BMI1
1059	23.32	ccsbBroad304_07754	FGFR1OP
1060	23.3	BRD-A35033682	eriodictyol	Cytochrome P450 inhibitor
1061	23.3	CGS001-10523	CHERP
1062	23.27	BRD-K72816382	cinalukast	Leukotriene receptor antagonist
1063	23.26	BRD-K29359156	ebselen	H+/K+-ATPase inhibitor, Cyclooxygenase inhibitor, Glutathione peroxidase agonist, Nitric oxide synthase inhibitor
1064	23.22	BRD-K32610195	androstenedione	Cytochrome P450 inhibitor
1065	23.19	CGS001-3309	HSPA5
1066	23.12	ccsbBroad304_01010	MGST2
1067	23.11	BRD-K34995470	SU-1498	VEGFR inhibitor
1068	23.02	BRD-A37492983	iocetamic-acid	Radiopaque medium
1069	23.01	CGS001-120892	LRRK2
1070	22.88	BRD-A62525898	prednisone	Glucocorticoid receptor agonist
1071	22.87	BRD-K28907958	CD-437	Retinoid receptor agonist
1072	22.79	ccsbBroad304_01454	RPS15A
1073	22.78	CGS001-10150	MBNL2
1074	22.77	CGS001-344387	CDKL4
1075	22.77	ccsbBroad304_02332	MBNL2
1076	22.75	BRD-K92138166	mammea-a	other antibiotic
1077	22.73	BRD-A99571536	dubinidine	Anti-epileptic
1078	22.68	BRD-K51967704	BIIB021	HSP inhibitor
1079	22.64	BRD-K20152659	gamma-homolinolenic-acid	Cholesterol inhibitor, Platelet aggregation inhibitor, Prostanoid receptor agonist, Prostanoid receptor stimulant
1080	22.5	CGS001-8659	ALDH4A1
1081	22.48	CGS001-56654	NPDC1
1082	22.44	ccsbBroad304_03594	TNFRSF19
1083	22.38	CGS001-9263	STK17A
1084	22.33	CGS001-9121	SLC16A5
1085	22.32	ccsbBroad304_06410	HSPA8
1086	22.32	ccsbBroad304_05253	GPR114
1087	22.22	CGS001-133522	PPARGC1B
1088	22.22	CGS001-56882	CDC42SE1
1089	22.2	BRD-K01493881	apigenin	Casein kinase inhibitor, Cell proliferation inhibitor, Cytochrome P450 inhibitor
1090	22.2	BRD-A72711497	lasalocid	Bacterial permeability inducer
1091	22.19	CGS001-390	RND3
1092	22.18	CGS001-124641	OVCA2
1093	22.13	CGS001-4718	NDUFC2
1094	22.12	ccsbBroad304_07017	SUOX
1095	22.1	CGS001-55968	NSFL1C
1096	22.01	BRD-A95445494	maackiain	Sodium/glucose cotransporter inhibitor
1097	21.99	CGS001-8202	NCOA3
1098	21.92	ccsbBroad304_07888	CBX6
1099	21.9	ccsbBroad304_03544	FAIM
1100	21.86	CGS001-7846	TUBA1A
1101	21.83	BRD-K18855837	varenicline	Acetylcholine receptor agonist
1102	21.83	BRD-K43978949	PIT	Purinergic receptor antagonist
1103	21.78		Phospholipases LOF
1104	21.77	BRD-K02953697	naringin	Cytochrome P450 inhibitor
1105	21.77	CGS001-160	AP2A1
1106	21.72	CGS001-7693	ZNF134
1107	21.7	CGS001-3958	LGALS3
1108	21.62	BRD-A62809825	thapsigargin	ATPase inhibitor
1109	21.6	ccsbBroad304_00237	CCND3
1110	21.47	BRD-K81528515	nilotinib	ABL inhibitor, BCR-ABL kinase inhibitor
1111	21.43	CGS001-7484	WNT9B
1112	21.34	CGS001-4170	MCL1
1113	21.33	CGS001-275	AMT
1114	21.31	BRD-A20126139	medrysone	Glucocorticoid receptor agonist
1115	21.31	CGS001-6856	SYPL1
1116	21.29	CGS001-2155	F7
1117	21.28	ccsbBroad304_06770	PRKAA1
1118	21.27	BRD-K75532464	FTI-276	Farnesyltransferase inhibitor
1119	21.24	ccsbBroad304_07679	ZNF274
1120	21.22	ccsbBroad304_09050	ZNF436
1121	21.18	ccsbBroad304_00796	DNAJB2
1122	21.14	CGS001-23244	PDS5A
1123	21.1	CGS001-7010	TEK
1124	21.04	BRD-K59256312	gabexate	Serine protease inhibitor
1125	21.02	CGS001-2495	FTH1
1126	20.99	CGS001-7494	XBP1
1127	20.94	CGS001-3705	ITPK1
1128	20.93	ccsbBroad304_00100	RHOA
1129	20.93	CGS001-54584	GNB1L
1130	20.92	BRD-K53318339	vinpocetine	Phosphodiesterase inhibitor, Sodium channel blocker
1131	20.91	BRD-K85090592	pilocarpine	Acetylcholine receptor agonist
1132	20.9	CGS001-6894	TARBP1
1133	20.86	BRD-A95696066	nisoxetine	Norepinephrine reuptake inhibitor
1134	20.84	BRD-K85402309	dovitinib	EGFR inhibitor, FLT3 inhibitor, FGFR inhibitor, PDGFR receptor inhibitor, VEGFR inhibitor
1135	20.83	BRD-K61341215	vecuronium	Acetylcholine receptor antagonist
1136	20.83	CGS001-5450	POU2AF1
1137	20.81	ccsbBroad304_10758	CTBP2
1138	20.79	CGS001-994	CDC25B
1139	20.78	ccsbBroad304_01341	PTPN4
1140	20.77	BRD-K67860401	AR-A014418	Glycogen synthase kinase inhibitor
1141	20.7	CGS001-7076	TIMP1
1142	20.67	CGS001-29082	CHMP4A
1143	20.65	BRD-A14208071	oxyphenonium	Cholinergic receptor antagonist
1144	20.63	BRD-K15935639	z-leu3-VS	Proteasome inhibitor
1145	20.63	CGS001-55818	KDM3A
1146	20.58	BRD-K94919853	10H-phenothiazin-10-yl)(p-tolyl)methanone	Butyrylcholinesterase inhibitor
1147	20.57	BRD-K89046952	ciclacillin	Bacterial cell wall synthesis inhibitor
1148	20.54	BRD-U82589721	HG-5-113-01	Protein kinase inhibitor
1149	20.53	CGS001-271	AMPD2
1150	20.47	CGS001-563	AZGP1
1151	20.45	BRD-K15196155	IBC-293	Hydroxycarboxylic acid receptor agonist
1152	20.42	BRD-K38477985	malonoben	Protein tyrosine kinase inhibitor
1153	20.39	CGS001-9111	NMI
1154	20.37	BRD-K40227168	vinburnine	Adrenergic receptor antagonist
1155	20.34	CGS001-64147	KIF9
1156	20.3	BRD-K97799481	theophylline	Adenosine receptor antagonist
1157	20.3	CGS001-64783	RBM15
1158	20.3	CGS001-10125	RASGRP1
1159	20.26	ccsbBroad304_06801	PSMB10
1160	20.19	ccsbBroad304_01998	ABCC3
1161	20.16	CGS001-10555	AGPAT2
1162	20.09	CGS001-57720	GPR107
1163	20.08	BRD-K99411983	lumicolchicine	Colchicine isomer, non-binder of microtubules
1164	20.06	BRD-K92492521	LY-255283	Leukotriene receptor antagonist
1165	20.05	BRD-K83289131	CAY-10618	NAMPT inhibitor
1166	20.03	ccsbBroad304_05948	CCND2
1167	19.99	BRD-A01295252	trans-7-hydroxy-pipat	Dopamine receptor ligand
1168	19.95	BRD-U94846492	quinine	Hemozoin biocrystallization inhibitor
1169	19.93	BRD-K39120595	bithionol	Autotaxin inhibitor
1170	19.85	BRD-K02715688	hydrastine	Tyrosine hydroxylase inhibitor
1171	19.82	CGS001-675	BRCA2
1172	19.81	BRD-K28143534	cyproheptadine	Histamine receptor antagonist
1173	19.74	ccsbBroad304_06038	CRK
1174	19.74	BRD-K95885906	quercetagetin	PIM inhibitor
1175	19.62	CGS001-10314	LANCL1
1176	19.61	BRD-K86958018	olvanil	TRPV agonist
1177	19.58	ccsbBroad304_02139	HMGN3
1178	19.5	ccsbBroad304_02981	GPR160
1179	19.49	CGS001-2805	GOT1
1180	19.48	ccsbBroad304_12008	NLK
1181	19.45	CGS001-5351	PLOD1
1182	19.41	BRD-K54416256	methimazole	Antithyroid
1183	19.4	CGS001-4552	MTRR
1184	19.37	CGS001-2042	EPHA3
1185	19.29	BRD-K57546357	prunetin	Breast cancer resistance protein inhibitor
1186	19.28	BRD-A41995253	brucine	Glycine receptor antagonist
1187	19.22	ccsbBroad304_03405	CHRAC1
1188	19.2	BRD-K96778649	tyrphostin-47	EGFR inhibitor
1189	19.1	CGS001-3313	HSPA9
1190	19.04	ccsbBroad304_04780	GPR139
1191	18.99	CGS001-2050	EPHB4
1192	18.95	CGS001-50865	HEBP1
1193	18.94	BRD-K35573744	erbstatin-analog	EGFR inhibitor
1194	18.93	CGS001-56923	NMUR2
1195	18.87	CGS001-2821	GPI
1196	18.84	BRD-A78377521	monastrol	Kinesin-like spindle protein inhibitor
1197	18.8	ccsbBroad304_05523	KRT26
1198	18.8	CGS001-3399	ID3
1199	18.76	BRD-A68930007	ouabain	ATPase inhibitor
1200	18.76	ccsbBroad304_13952	SHMT2
1201	18.73	CGS001-10112	KIF20A
1202	18.7	BRD-A02481876	importazole	Importin-beta transport receptor inhibitor
1203	18.7	CGS001-3303	HSPA1A
1204	18.65	BRD-K33583600	isoliquiritigenin	Guanylate cyclase activator
1205	18.63	ccsbBroad304_03056	MCTS1
1206	18.6	BRD-A52282606	lacidipine	Calcium channel blocker
1207	18.6	BRD-K94325918	kinetin-riboside	Apoptosis stimulant
1208	18.59	ccsbBroad304_05148	SLC30A8
1209	18.58	CGS001-4092	SMAD7
1210	18.48	CGS001-8239	USP9X
1211	18.41	ccsbBroad304_04095	CHMP6
1212	18.4	BRD-K59570838	homoveratrylamine	Dopamine analog
1213	18.37	BRD-K69837166	trap-101	Nociceptin/orphanin FQ (NOP) receptor antagonist, Opioid receptor antagonist
1214	18.35	CGS001-8089	YEATS4
1215	18.32	BRD-K11927976	ER-27319	Mediator release inhibitor, SYK inhibitor
1216	18.31	CGS001-5860	QDPR
1217	18.31	CGS001-5711	PSMD5
1218	18.29	CGS001-5714	PSMD8
1219	18.24	CGS001-1810	DR1
1220	18.23	CGS001-8027	STAM
1221	18.23	BRD-K57631554	aminolevulinic-acid	Oxidizing agent
1222	18.18	CGS001-9702	CEP57
1223	18.14	ccsbBroad304_07688	FAM114A2
1224	18.13	CGS001-5728	PTEN
1225	18.07	BRD-K94144010	cotinine	Nicotine metabolite
1226	18.05	CGS001-4086	SMAD1
1227	18	CGS001-678	ZFP36L2
1228	17.98	BRD-K52662033	lidocaine	Histamine receptor agonist
1229	17.93	BRD-K06543683	bisindolylmaleimide-ix	CDK inhibitor, PKC inhibitor
1230	17.93	ccsbBroad304_00866	IMPA1
1231	17.91	BRD-K63784565	BRD-K63784565	Topoisomerase inhibitor
1232	17.9	BRD-K89402695	L-655240	Thromboxane receptor antagonist
1233	17.87	ccsbBroad304_00053	ALDOA
1234	17.85	CGS001-7771	ZFP112
1235	17.84	CGS001-10898	CPSF4
1236	17.81	BRD-K70330367	amantadine	Glutamate receptor antagonist
1237	17.81	ccsbBroad304_08605	PBK
1238	17.81	BRD-A52326238	isogedunin	HSP inhibitor
1239	17.77	BRD-K64785675	TG100-115	-666
1240	17.76	BRD-K32710582	EI-247	IGF-1 inhibitor
1241	17.71	BRD-A84493640	atovaquone	Mitochondrial electron transport inhibitor
1242	17.69	CGS001-10381	TUBB3
1243	17.57	ccsbBroad304_00219	CARS
1244	17.56	BRD-K84895041	BMY-45778	IP1 prostacyclin receptor agonist
1245	17.54	CGS001-10497	UNC13B
1246	17.52	ccsbBroad304_01265	PPP2R4
1247	17.48	CGS001-1028	CDKN1C
1248	17.47	BRD-A31204924	mitotane	Antineoplastic
1249	17.43	BRD-K18619710	digoxigenin	Steroid
1250	17.4	BRD-K26373640	IKK-2-inhibitor	IKK inhibitor, SYK inhibitor
1251	17.37	ccsbBroad304_04387	MKI67IP
1252	17.35	CGS001-7508	XPC
1253	17.33	BRD-K07691486	roscovitine	CDK inhibitor
1254	17.29	CGS001-7572	ZNF24
1255	17.24	BRD-A41941932	vitexin	Antioxidant
1256	17.24	CGS001-65263	PYCRL
1257	17.21	CGS001-27161	EIF2C2
1258	17.2	CGS001-3420	IDH3B
1259	17.2	CGS001-7832	BTG2
1260	17.2	CGS001-51027	BOLA1
1261	17.15	CGS001-5261	PHKG2
1262	17.15	ccsbBroad304_08786	ZNF350
1263	17.14	BRD-A62057054	MDL-11939	Serotonin receptor antagonist
1264	17.14	ccsbBroad304_03089	PACSIN3
1265	17.14	BRD-K80527266	triacsin-c	Adrenergic receptor antagonist
1266	17.1	BRD-A34205397	suloctidil	Adrenergic receptor antagonist
1267	17.01	BRD-K25906698	immepip	Histamine receptor agonist
1268	16.98	ccsbBroad304_06058	CSNK2B
1269	16.97	CGS001-10287	RGS19
1270	16.94	CGS001-64223	MLST8
1271	16.91	ccsbBroad304_08230	IRAK4
1272	16.88	BRD-K99595596	salsolinol	Monoamine oxidase inhibitor, Tyrosine hydroxylase inhibitor
1273	16.87	CGS001-3376	IARS
1274	16.85	ccsbBroad304_01418	RPL7
1275	16.85	CGS001-63891	RNF123
1276	16.84	ccsbBroad304_03798	PHTF2
1277	16.84	CGS001-2879	GPX4
1278	16.81	CGS001-55631	LRRC40
1279	16.78	BRD-K50384076	7,4'-dihydroxyflavone	Opioid receptor antagonist
1280	16.76	BRD-A04308630	genipin	Choleretic agent
1281	16.74	BRD-A09062839	amylocaine	Local anesthetic
1282	16.7	BRD-K21680192	mitoxantrone	Topoisomerase inhibitor
1283	16.67	BRD-K74733595	APHA-compound-8	HDAC inhibitor
1284	16.65	BRD-K36529613	PU-H71	HSP inhibitor
1285	16.63	ccsbBroad304_08511	RFK
1286	16.62	CGS001-6284	S100A13
1287	16.62	BRD-A80793822	pemoline	Dopamine receptor agonist
1288	16.61	CGS001-148103	ZNF599
1289	16.6	CGS001-65217	PCDH15
1290	16.59	BRD-K27141178	SB-203186	Serotonin receptor antagonist
1291	16.53	BRD-K54708045	nTZDpa	PPAR receptor agonist
1292	16.5	BRD-K59753853	MDL-29951	Glutamate receptor antagonist
1293	16.48	CGS001-5355	PLP2
1294	16.48	ccsbBroad304_08340	POLR3K
1295	16.44	BRD-K19309090	SR-95639A	Acetylcholine receptor agonist
1296	16.44	BRD-K91315211	betahistine	Histamine receptor agonist, Histamine receptor antagonist
1297	16.43	CGS001-27148	STK36
1298	16.43	CGS001-140465	MYL6B
1299	16.42	BRD-K87991767	umbelliferone	Cyclooxygenase inhibitor
1300	16.39	ccsbBroad304_01945	IKBKG
1301	16.35	ccsbBroad304_01025	ALDH6A1
1302	16.32	CGS001-9928	KIF14
1303	16.29	CGS001-7775	ZNF232
1304	16.28	BRD-K67080878	milrinone	Phosphodiesterase inhibitor
1305	16.25	CGS001-23224	SYNE2
1306	16.25	ccsbBroad304_04399	PGBD1
1307	16.19	CGS001-1495	CTNNA1
1308	16.18	CGS001-3957	LGALS2
1309	16.16	BRD-A43082555	loxoprofen	Cyclooxygenase inhibitor, Prostanoid receptor antagonist
1310	16.15	BRD-K24201553	SB-269970	Serotonin receptor antagonist
1311	16.14	BRD-K89930444	AG-592	Tyrosine kinase inhibitor
1312	16.07	CGS001-23576	DDAH1
1313	16	BRD-K17868609	BRL-54443	Serotonin receptor agonist
1314	15.94	CGS001-9451	EIF2AK3
1315	15.89	CGS001-5992	RFX4
1316	15.85	BRD-K93461745	buspirone	Serotonin receptor agonist
1317	15.83	CGS001-4771	NF2
1318	15.78	ccsbBroad304_00773	HOXA9
1319	15.76	CGS001-10427	SEC24B
1320	15.75	CGS001-156	ADRBK1
1321	15.74	CGS001-5438	POLR2I
1322	15.71	CGS001-134288	TMEM174
1323	15.68	CGS001-4916	NTRK3
1324	15.64	BRD-K75615183	talipexole	Adrenergic receptor agonist, Dopamine receptor agonist
1325	15.63	CGS001-2744	GLS
1326	15.6	CGS001-6813	STXBP2
1327	15.58	BRD-K33453211	levocabastine	Histamine receptor antagonist
1328	15.57	BRD-K26548821	quinpirole	Dopamine receptor agonist
1329	15.57	BRD-K79602928	metformin	Insulin sensitizer
1330	15.56	CGS001-663	BNIP2
1331	15.41	CGS001-10390	CEPT1
1332	15.36	CGS001-10062	NR1H3
1333	15.36	BRD-K12219985	glipizide	Sulfonylurea
1334	15.31	ccsbBroad304_07036	TCF4
1335	15.31	ccsbBroad304_13931	PSMA3
1336	15.28	BRD-K78838262	austricine	Hypolipidemic
1337	15.27	BRD-K91699951	benzonatate	Local anesthetic
1338	15.22	CGS001-16	AARS
1339	15.18	CGS001-2625	GATA3
1340	15.17	CGS001-11336	EXOC3
1341	15.16	BRD-K11433652	aspirin	Cyclooxygenase inhibitor
1342	15.14	CGS001-11015	KDELR3
1343	15.07	BRD-K38449220	seneciphylline	Cytochrome P450 inhibitor
1344	15.02	CGS001-6502	SKP2
1345	15.01	ccsbBroad304_01981	DYNLL1
1346	14.99	CGS001-3169	FOXA1
1347	14.98	BRD-K29555132	arachidonamide	Cannabinoid receptor agonist
1348	14.98	BRD-A46179541	doxapram	Potassium channel blocker
1349	14.96	ccsbBroad304_00278	CDK5
1350	14.96	ccsbBroad304_08170	PIK3R4
1351	14.88	BRD-A20589515	dihydroxyphenylglycine	Glutamate receptor agonist
1352	14.88	ccsbBroad304_00088	FASLG
1353	14.87	BRD-K91370081	anisomycin	DNA synthesis inhibitor
1354	14.86	ccsbBroad304_04817	GABPB2
1355	14.86	ccsbBroad304_00210	CALR
1356	14.85	CGS001-5243	ABCB1
1357	14.8	ccsbBroad304_01279	PRKAG1
1358	14.79	BRD-A97479839	piperidolate	Acetylcholine receptor antagonist
1359	14.77	CGS001-8797	TNFRSF10A
1360	14.76	CGS001-8554	PIAS1
1361	14.74	ccsbBroad304_02279	RBX1
1362	14.74	BRD-K61192372	capecitabine	DNA synthesis inhibitor, Thymidylate synthase inhibitor
1363	14.73	CGS001-84159	ARID5B
1364	14.7	ccsbBroad304_00038	AGL
1365	14.69	BRD-K08115555	tyrphostin-AG-1288	TNF production inhibitor
1366	14.69	BRD-K47761761	PD-168077	Dopamine receptor agonist
1367	14.69	CGS001-8193	DPF1
1368	14.62	BRD-A59303141	quinethazone	Thiazide diuretic
1369	14.61	BRD-A62890442	3-methyl-GABA	GABA aminotransferase activator
1370	14.5	CGS001-6723	SRM
1371	14.48	BRD-A39747742	estradiol-valerate	Estrogen receptor agonist
1372	14.45	BRD-A29260609	acebutolol	Adrenergic receptor antagonist
1373	14.44	CGS001-10365	KLF2
1374	14.37	CGS001-7753	ZNF202
1375	14.34	CGS001-11136	SLC7A9
1376	14.3	CGS001-10645	CAMKK2
1377	14.23		BCL inhibitor
1378	14.23	BRD-K81209159	herniarin	Acetylcholinesterase inhibitor
1379	14.22	BRD-A24429032	HEAT	Adrenergic receptor antagonist
1380	14.2	CGS001-218	ALDH3A1
1381	14.19	ccsbBroad304_07880	SIRT5
1382	14.18	ccsbBroad304_00430	GADD45A
1383	14.18	CGS001-7405	UVRAG
1384	14.15	CGS001-6576	SLC25A1
1385	14.09	BRD-K50891186	GR-103691	Dopamine receptor antagonist
1386	14.06	BRD-A31007383	SDZ-WAG-994	Adenosine receptor agonist
1387	14.03	CGS001-51530	ZC3HC1
1388	14.03	CGS001-5563	PRKAA2
1389	14.03	CGS001-4194	MDM4
1390	14.02	BRD-K10098805	rhapontin	Apoptosis stimulant
1391	14	BRD-K74402642	NSC-632839	Ubiquitin specific protease inhibitor
1392	13.97	BRD-K90976994	dehydrocholic-acid	Bile acid
1393	13.97	ccsbBroad304_06840	RAP1GDS1
1394	13.89	ccsbBroad304_05787	ADRBK1
1395	13.87	CGS001-899	CCNF
1396	13.85	CGS001-7314	UBB
1397	13.83	CGS001-91392	ZNF502
1398	13.83	CGS001-2132	EXT2
1399	13.82	CGS001-5253	PHF2
1400	13.81	CGS001-7029	TFDP2
1401	13.81	CGS001-56998	CTNNBIP1
1402	13.78	CGS001-23522	KAT6B
1403	13.77	ccsbBroad304_03853	LSM2
1404	13.77	CGS001-53347	UBASH3A
1405	13.76	BRD-K49657628	tyrphostin-AG-18	EGFR inhibitor, Tyrosine kinase inhibitor
1406	13.76	BRD-A60197193	amisulpride	Dopamine receptor antagonist
1407	13.71	BRD-K73319509	PF-04217903	c-Met inhibitor
1408	13.7	BRD-A18763547	BAX-channel-blocker	Cytochrome C release inhibitor
1409	13.69	CGS001-27243	CHMP2A
1410	13.63	BRD-K67100011	pivmecillinam	Bacterial cell wall synthesis inhibitor
1411	13.6	CGS001-22818	COPZ1
1412	13.59	BRD-K24526313	levcromakalim	Potassium channel activator
1413	13.58	BRD-K63089472	farnesylthioacetic-acid	Inhibitor of methyl esterification of farnesylated proteins
1414	13.58	BRD-A34706053	CGP-12177	Adrenergic receptor agonist
1415	13.56	ccsbBroad304_11277	HAT1
1416	13.53	CGS001-9337	CNOT8
1417	13.52	CGS001-6887	TAL2
1418	13.5	BRD-K14329163	BAY-K8644	Calcium channel activator, L-type calcium channel activator
1419	13.5	BRD-K52620403	STO-609	Calmodulin antagonist
1420	13.49	ccsbBroad304_00739	ZBTB48
1421	13.4	BRD-K18194590	mephentermine	Adrenergic receptor agonist
1422	13.39	CGS001-4853	NOTCH2
1423	13.38		X linked mental retardation group 2 LOF
1424	13.35	ccsbBroad304_04256	RNF146
1425	13.32		HSP inhibitor
1426	13.27	CGS001-5096	PCCB
1427	13.26	CGS001-8607	RUVBL1
1428	13.26	BRD-K55748775	SCH-28080	ATPase inhibitor
1429	13.14	BRD-K23383398	T-0901317	LXR agonist, ABC transporter expression enhancer, ROR inverse agonist
1430	13.13	CGS001-7866	IFRD2
1431	13.08	BRD-K28115081	apafant	Platelet activating factor receptor antagonist
1432	13.07	BRD-K00486786	RO-08-2750	NGF binding inhibitor
1433	13.07	CGS001-3125	HLA-DRB3
1434	13.04	CGS001-4726	NDUFS6
1435	13.02	BRD-A15435692	BMY-14802	Sigma receptor antagonist
1436	13.01	BRD-K64157027	ZD-2079	Adrenergic receptor agonist
1437	13.01	BRD-K18757346	U-46619	Thromboxane receptor agonist
1438	13	CGS001-53632	PRKAG3
1439	12.92	CGS001-54583	EGLN1
1440	12.91	CGS001-10969	EBNA1BP2
1441	12.91	ccsbBroad304_03950	ATG3
1442	12.89	BRD-A53576514	orphenadrine	Acetylcholine receptor antagonist
1443	12.88		Vitamin D receptor agonist
1444	12.88	CGS001-6919	TCEA2
1445	12.82	ccsbBroad304_06178	ERCC5
1446	12.78	CGS001-149428	BNIPL
1447	12.76	CGS001-6818	SULT1A3
1448	12.64	BRD-K36737713	AG-957	Protein tyrosine kinase inhibitor
1449	12.58	ccsbBroad304_00087	FAS
1450	12.58	CGS001-821	CANX
1451	12.56	CGS001-7032	TFF2
1452	12.51		ATPase inhibitor
1453	12.5	CGS001-51005	AMDHD2
1454	12.48	CGS001-7415	VCP
1455	12.46	BRD-K79684402	RO-10-5824	Dopamine receptor agonist
1456	12.46	CGS001-57822	GRHL3
1457	12.45	BRD-K70241288	L-692585	Growth hormone releasing peptide ligand agonist
1458	12.44		PRD class homeoboxes and psudogenes LOF
1459	12.44	ccsbBroad304_09689	ZNF595
1460	12.33	BRD-K13356952	methazolamide	Carbonic anhydrase inhibitor
1461	12.31	BRD-A12016240	LY-278584	Serotonin receptor antagonist
1462	12.24	BRD-A29082194	gitoxigenin	ATPase inhibitor
1463	12.24	CGS001-64400	AKTIP
1464	12.23	BRD-K82983861	GW-0742	PPAR receptor agonist, Insulin sensitizer
1465	12.22	BRD-A28422058	L-689560	Glutamate receptor antagonist
1466	12.15	BRD-A43940795	tetrahydropalmatine	Serotonin release inhibitor
1467	12.15	ccsbBroad304_10994	NEK2
1468	12.15	ccsbBroad304_00359	CPT1A
1469	12.12	BRD-K17008822	BD-1008	Sigma receptor antagonist
1470	12.12	CGS001-1316	KLF6
1471	12.11	CGS001-4811	NID1
1472	12.07	CGS001-50604	IL20
1473	12.07	CGS001-5686	PSMA5
1474	12.07	CGS001-8536	CAMK1
1475	12	CGS001-11151	CORO1A
1476	11.98	BRD-A50684349	fenoldopam	Dopamine receptor agonist
1477	11.96	BRD-A63546914	RO-04-5595	Glutamate receptor antagonist
1478	11.9	BRD-K56301217	ABT-737	BCL inhibitor
1479	11.89	CGS001-9146	HGS
1480	11.87	CGS001-23335	WDR7
1481	11.83	CGS001-22883	CLSTN1
1482	11.81	BRD-K59637651	NSC-119889	Protein synthesis inhibitor
1483	11.78	CGS001-5236	PGM1
1484	11.78	ccsbBroad304_03923	LRRC4
1485	11.74	BRD-A09722536	cyclophosphamide	DNA alkylating agent
1486	11.69	BRD-K75641298	metoclopramide	Dopamine receptor antagonist, Serotonin receptor antagonist
1487	11.68	BRD-K66206289	lobeline	Acetylcholine receptor antagonist
1488	11.68	CGS001-55617	TASP1
1489	11.67	CGS001-3091	HIF1A
1490	11.67	ccsbBroad304_07531	TANK
1491	11.65	BRD-K60174629	z-prolyl-prolinal	Prolyl endopeptidase inhibitor
1492	11.61	CGS001-152	ADRA2C
1493	11.6	CGS001-9270	ITGB1BP1
1494	11.58	CGS001-219	ALDH1B1
1495	11.57	CGS001-7541	ZFP161
1496	11.55	CGS001-1363	CPE
1497	11.54	BRD-A27554692	altrenogest	Progestogen hormone
1498	11.51	CGS001-25898	RCHY1
1499	11.51	CGS001-2786	GNG4
1500	11.49	CGS001-54101	RIPK4
1501	11.49	CGS001-5515	PPP2CA
1502	11.48	CGS001-7471	WNT1
1503	11.46	BRD-A22143024	estropipate	Estrogen receptor agonist
1504	11.36	ccsbBroad304_07600	NSA2
1505	11.36	BRD-A94709349	metaxalone	Muscle relaxant
1506	11.36	CGS001-115509	ZNF689
1507	11.33	BRD-K47717570	NBQX	Glutamate receptor antagonist
1508	11.33	CGS001-10987	COPS5
1509	11.33	ccsbBroad304_04788	OVCA2
1510	11.32	ccsbBroad304_01563	SNCA
1511	11.26	CGS001-3281	HSBP1
1512	11.25	BRD-K42142750	retrorsine	Antimitotic, Cytotoxic agent, Mutagenic
1513	11.25	CGS001-2098	ESD
1514	11.22	CGS001-79618	HMBOX1
1515	11.2	ccsbBroad304_11668	TBC1D9B
1516	11.17	ccsbBroad304_08054	EIF2AK1
1517	11.16	CGS001-117289	TAGAP
1518	11.16	ccsbBroad304_04909	ZNF572
1519	11.16	BRD-K22662435	ganciclovir	DNA polymerase inhibitor
1520	11.16	BRD-K81418486	vorinostat	HDAC inhibitor
1521	11.1	BRD-A54236247	racephedrine	Adrenergic receptor agonist
1522	11.1	CGS001-2109	ETFB
1523	11.08	CGS001-11031	RAB31
1524	11.08	BRD-A09094913	strychnine	Acetylcholine receptor antagonist
1525	11.06	ccsbBroad304_00214	CAPN1
1526	11.05		Nucleoporin LOF
1527	11.02	BRD-K01192156	tyrphostin-AG-112	Protein tyrosine kinase inhibitor
1528	10.99	BRD-K86509404	iso-olomoucine	CDK inhibitor
1529	10.97	BRD-K41868777	W-5	Calmodulin antagonist
1530	10.97	CGS001-6443	SGCB
1531	10.97	CGS001-5108	PCM1
1532	10.97	CGS001-22978	NT5C2
1533	10.96	BRD-K04993501	cefixime	Bacterial cell wall synthesis inhibitor
1534	10.95	ccsbBroad304_00046	AKT1
1535	10.85	ccsbBroad304_06386	HNMT
1536	10.85	BRD-K50866992	tropisetron	Serotonin receptor antagonist
1537	10.85	BRD-A02189320	met-leu-phe	-666
1538	10.84	BRD-K37206356	rhamnetin	HDAC inhibitor
1539	10.81	BRD-A09495397	bicuculline	GABA receptor antagonist
1540	10.74	BRD-K48722833	iloperidone	Dopamine receptor antagonist, Serotonin receptor antagonist
1541	10.73	BRD-K36153907	KU-C103885	Cystic fibrosis transmembrane conductance regulator inhibitor
1542	10.73	BRD-A85025557	NCS-382	GABA receptor antagonist
1543	10.71	BRD-K63945320	dihydrosamidin	Phospholipase inhibitor, Nitric oxide production inhibitor, Platelet activating factor receptor antagonist
1544	10.7	BRD-A01145011	zebularine	DNA methyltransferase inhibitor
1545	10.69	CGS001-10395	DLC1
1546	10.69	ccsbBroad304_00270	CDK1
1547	10.65	BRD-K82091397	SB-239063	p38 MAPK inhibitor
1548	10.65	CGS001-10284	SAP18
1549	10.63	ccsbBroad304_01977	AOC3
1550	10.59	ccsbBroad304_06120	DRD1
1551	10.58	BRD-K82688027	RG-13022	PDGFR receptor inhibitor
1552	10.57	BRD-K86434416	selegiline	Monoamine oxidase inhibitor
1553	10.55	BRD-K15601958	SEW-2871	Lysophospholipid receptor agonist
1554	10.54	CGS001-10841	FTCD
1555	10.5	BRD-K50135270	GBR-12935	Dopamine uptake inhibitor
1556	10.48	ccsbBroad304_06824	PVR
1557	10.47	CGS001-23534	TNPO3
1558	10.47	ccsbBroad304_04683	ZNF689
1559	10.47	ccsbBroad304_01605	SSX2
1560	10.43	BRD-K48168960	propylthiouracil	Thyroid peroxidase inhibitor
1561	10.42	CGS001-6277	S100A6
1562	10.41	BRD-A01593789	chlormadinone	5-alpha reductase inhibitor, Progesterone receptor agonist
1563	10.4	ccsbBroad304_06718	PFN2
1564	10.4	CGS001-51097	SCCPDH
1565	10.4	ccsbBroad304_06542	LTBR
1566	10.38		IKK inhibitor
1567	10.37	BRD-K15933101	ropinirole	Dopamine receptor agonist
1568	10.33	CGS001-7483	WNT9A
1569	10.29	CGS001-8800	PEX11A
1570	10.28	BRD-K70577657	H-9	PKA inhibitor
1571	10.28	BRD-A77299732	salubrinal	Eukaryotic translation initiation factor inhibitor
1572	10.27	BRD-K88701661	dimercaptosuccinic-acid	Chelating agent
1573	10.26	BRD-K18742343	H-8	PKA inhibitor
1574	10.26	CGS001-8520	HAT1
1575	10.25	CGS001-91464	ISX
1576	10.24	CGS001-11154	AP4S1
1577	10.24	CGS001-8780	RIOK3
1578	10.23		Heat shock 70kDa proteins LOF
1579	10.19	CGS001-9695	EDEM1
1580	10.1	CGS001-5144	PDE4D
1581	10.09	ccsbBroad304_00469	DUT
1582	10.09	BRD-K39391626	ethylestrenol	Progesterone receptor agonist
1583	10.08	CGS001-51347	TAOK3
1584	10.03	BRD-A13650332	flucloxacillin	Bacterial cell wall synthesis inhibitor
1585	10.03	CGS001-23512	SUZ12
1586	10.01	CGS001-117195	MRGPRX3
1587	10	ccsbBroad304_01190	PHKG2
1588	10	CGS001-64805	P2RY12
1589	9.99	CGS001-1196	CLK2
1590	9.98	CGS001-55810	FOXJ2
1591	9.97	BRD-A87606379	nadolol	Adrenergic receptor antagonist
1592	9.95	BRD-K13544237	r(-)-propylnorapomorphine	Dopamine receptor agonist, TRPA1 modulator
1593	9.91	CGS001-23361	ZNF629
1594	9.9	CGS001-6307	MSMO1
1595	9.89	CGS001-501	ALDH7A1
1596	9.88	BRD-K30020243	aliskiren	Antihypertensive, Peptidase inhibitor, Protease inhibitor, Renin inhibitor
1597	9.87	CGS001-6678	SPARC
1598	9.86	ccsbBroad304_02368	TIMM17B
1599	9.84	CGS001-56005	C19ORF10
1600	9.82	CGS001-7298	TYMS
1601	9.8	BRD-K37080523	isoreserpine	Vesicular monoamine transporter inhibitor
1602	9.76	ccsbBroad304_08670	DUSP22
1603	9.75	ccsbBroad304_07197	PDHX
1604	9.74	CGS001-56670	SUCNR1
1605	9.71	CGS001-6427	SRSF2
1606	9.57	CGS001-114609	TIRAP
1607	9.54	ccsbBroad304_01923	UXT
1608	9.5	BRD-K02227374	milnacipran	Serotonin reuptake inhibitor
1609	9.49	CGS001-10267	RAMP1
1610	9.49	ccsbBroad304_02674	STK38
1611	9.47	ccsbBroad304_02683	COG2
1612	9.45	CGS001-89845	ABCC10
1613	9.43	ccsbBroad304_00423	DAXX
1614	9.38	ccsbBroad304_10491	PFKL
1615	9.33	BRD-K84639753	safinamide	Dopamine uptake inhibitor, Glutamate inhibitor, Monoamine oxidase inhibitor
1616	9.33	CGS001-7321	UBE2D1
1617	9.32	BRD-K47192521	icosapent	Platelet aggregation inhibitor
1618	9.28	ccsbBroad304_06748	POLE2
1619	9.22	ccsbBroad304_01466	RRM2
1620	9.21	CGS001-10904	BLCAP
1621	9.19	ccsbBroad304_06658	NT5E
1622	9.18	ccsbBroad304_02297	DNAJB6
1623	9.17	CGS001-6658	SOX3
1624	9.15	CGS001-23395	LARS2
1625	9.1	BRD-A87125127	3-matida	Glutamate receptor antagonist
1626	9.08	BRD-K74112339	acetohydroxamic-acid	Urease inhibitor
1627	9.08	CGS001-9140	ATG12
1628	9.04	BRD-K71266197	PSB-06126	NTPDase inhibitor
1629	9	ccsbBroad304_01242	POLR2I
1630	8.97	BRD-K42748308	XE-991	Potassium channel blocker
1631	8.94		Lysine acetyltransferases LOF
1632	8.92	CGS001-10174	SORBS3
1633	8.84	BRD-K16406336	methylene-blue	Guanylyl cyclase inhibitor, Monoamine oxidase inhibitor, Nitric oxide production inhibitor, Tau aggregation inhibitor
1634	8.83	CGS001-2212	FCGR2A
1635	8.82	ccsbBroad304_04616	ORMDL3
1636	8.8	BRD-K72783841	tyrphostin-AG-555	EGFR inhibitor
1637	8.77	ccsbBroad304_07633	HTATIP2
1638	8.76	BRD-K17674993	diflorasone	Corticosteroid agonist, Glucocorticoid receptor agonist, Cytochrome P450 inhibitor, Immunosuppressant
1639	8.74	CGS001-7186	TRAF2
1640	8.72	BRD-K61951118	FG-7142	GABA benzodiazepine site receptor inverse agonist
1641	8.71	CGS001-51547	SIRT7
1642	8.68	CGS001-3486	IGFBP3
1643	8.66	CGS001-5747	PTK2
1644	8.66	CGS001-7752	ZNF200
1645	8.66	CGS001-9249	DHRS3
1646	8.65	CGS001-1727	CYB5R3
1647	8.62	BRD-K43389675	daunorubicin	RNA synthesis inhibitor, Topoisomerase inhibitor
1648	8.62	CGS001-23509	POFUT1
1649	8.61	BRD-K76205745	losartan	Angiotensin receptor antagonist
1650	8.59	BRD-K36638830	anabasine	Acetylcholine receptor agonist
1651	8.59	BRD-K66353228	zoxazolamine	Myorelaxant
1652	8.56	ccsbBroad304_02853	QPCT
1653	8.55	ccsbBroad304_06186	F2R
1654	8.55	CGS001-51742	ARID4B
1655	8.54	BRD-K14221570	benzopurpurin-4b	HIV entry inhibitor
1656	8.53	CGS001-657	BMPR1A
1657	8.52	ccsbBroad304_05937	CASP7
1658	8.5	BRD-K97564742	mepyramine	Histamine receptor antagonist
1659	8.5	CGS001-4833	NME4
1660	8.46	BRD-K66782112	BRD-K66782112	Histamine receptor antagonist
1661	8.42	BRD-K40619305	larixinic-acid	Compound that interacts with metal centers
1662	8.4	CGS001-3400	ID4
1663	8.37	BRD-K35377380	I-OMe-AG-538	IGF-1 inhibitor
1664	8.36	CGS001-55897	MESP1
1665	8.36	CGS001-2289	FKBP5
1666	8.34	CGS001-55176	SEC61A2
1667	8.34	ccsbBroad304_07598	PEMT
1668	8.32	ccsbBroad304_07158	ZNF74
1669	8.31	BRD-K59419204	AM-281	Cannabinoid receptor antagonist
1670	8.29	CGS001-10078	TSSC4
1671	8.29	ccsbBroad304_13813	ARAF
1672	8.28	BRD-K63533170	AM-630	Cannabinoid receptor antagonist
1673	8.28	CGS001-7780	SLC30A2
1674	8.26	ccsbBroad304_01371	RALA
1675	8.26	CGS001-3397	ID1
1676	8.23	CGS001-3104	ZBTB48
1677	8.22	BRD-K52080565	rilmenidine	Imidazoline receptor agonist
1678	8.22	CGS001-641	BLM
1679	8.1	ccsbBroad304_01710	TRAF2
1680	8.08	BRD-K32536677	AGK-2	SIRT inhibitor
1681	8.06	BRD-A67438293	treprostinil	Prostacyclin analog
1682	8.05	ccsbBroad304_01979	AKR1C3
1683	8.04	CGS001-10972	TMED10
1684	8.04	BRD-K02123250	JNJ-38877605	Tyrosine kinase inhibitor
1685	8.03	ccsbBroad304_09254	PAQR8
1686	8	BRD-K00206590	P-1075	ATP channel activator, Potassium channel activator
1687	7.97	BRD-A71657825	2-(biphenyl-4-ylsulfonamido)pentanedioic-acid	Matrix metalloprotease inhibitor
1688	7.97	CGS001-5428	POLG
1689	7.92	CGS001-6777	STAT5B
1690	7.89	BRD-A79465854	auranofin	NFkB pathway inhibitor
1691	7.88	CGS001-427	ASAH1
1692	7.88	BRD-K67261995	adipiodone	Contrast agent
1693	7.85	BRD-K33882852	ZK-93423	Benzodiazepine receptor agonist
1694	7.84	CGS001-158	ADSL
1695	7.82	CGS001-23659	PLA2G15
1696	7.81	CGS001-10105	PPIF
1697	7.81	BRD-K79116891	proxymetacaine	Sodium channel blocker
1698	7.8	CGS001-5585	PKN1
1699	7.79	BRD-A61392169	eliprodil	Glutamate receptor antagonist
1700	7.77	BRD-A39969961	eplerenone	Cytochrome P450 inhibitor
1701	7.76	CGS001-11040	PIM2
1702	7.74	BRD-K16277217	piperacetazine	Dopamine receptor antagonist
1703	7.74	CGS001-8878	SQSTM1
1704	7.73	CGS001-10285	SMNDC1
1705	7.7	CGS001-3489	IGFBP6
1706	7.69	ccsbBroad304_09043	TSEN2
1707	7.68		Rho associated kinase inhibitor
1708	7.68	CGS001-57512	GPR158
1709	7.67		BMP Signaling LOF
1710	7.66	BRD-A30815329	felodipine	Calcium channel blocker
1711	7.66	CGS001-1854	DUT
1712	7.64	CGS001-55206	SBNO1
1713	7.61	BRD-K47693913	evoxine	Furoquinoline alkaloid
1714	7.61	CGS001-84878	ZBTB45
1715	7.58	BRD-K12260308	xanthoxyline	Antifungal
1716	7.58	CGS001-3508	IGHMBP2
1717	7.56	BRD-K79366068	PSB-069	NTPDase inhibitor
1718	7.56	CGS001-7416	VDAC1
1719	7.56	BRD-K63630713	etacrynic-acid	Sodium/potassium/chloride transporter inhibitor
1720	7.55	ccsbBroad304_04243	PLA2G12A
1721	7.54	CGS001-5690	PSMB2
1722	7.51	BRD-A65280694	molindone	Dopamine receptor antagonist
1723	7.48	CGS001-58533	SNX6
1724	7.48	ccsbBroad304_00654	GNB1
1725	7.47	BRD-K46137903	prednicarbate	Phospholipase activator
1726	7.45	ccsbBroad304_01985	EIF3H
1727	7.44	CGS001-81544	GDPD5
1728	7.42	CGS001-7311	UBA52
1729	7.39	CGS001-140690	CTCFL
1730	7.38	CGS001-11325	DDX42
1731	7.35	BRD-A88254928	salbutamol	Adrenergic receptor agonist
1732	7.35	BRD-A03816571	CP-55940	Cannabinoid receptor agonist
1733	7.34		Wnt family LOF
1734	7.34	CGS001-55893	ZNF395
1735	7.3	BRD-A07395371	esmolol	Adrenergic receptor antagonist
1736	7.27	BRD-A26845397	isamoltan	Adrenergic receptor antagonist
1737	7.26	CGS001-5105	PCK1
1738	7.24	ccsbBroad304_07080	TM7SF2
1739	7.19	CGS001-10254	STAM2
1740	7.14	ccsbBroad304_02922	TES
1741	7.13	CGS001-1440	CSF3
1742	7.12	BRD-K11636097	JNJ-7706621	CDK inhibitor
1743	7.09	ccsbBroad304_05194	LIPH
1744	7.08	BRD-K32412559	morphothebaine	Adrenergic receptor antagonist
1745	7.08	CGS001-3554	IL1R1
1746	7.05	ccsbBroad304_07383	STK17A
1747	7.03	CGS001-126208	ZNF787
1748	7.02	BRD-A95696820	acadesine	AMPK activator
1749	7.02	CGS001-29928	TIMM22
1750	7	BRD-K28863208	PNU-282987	Cholinergic receptor agonist
1751	6.97	ccsbBroad304_10047	GPR148
1752	6.95	CGS001-134860	TAAR9
1753	6.95	CGS001-9870	KIAA0317
1754	6.93	CGS001-79862	ZNF669
1755	6.92	BRD-K44442813	pidotimod	Interferon receptor agonist, Interleukin receptor agonist
1756	6.9	CGS001-10493	VAT1
1757	6.89	CGS001-1959	EGR2
1758	6.83	BRD-K31054881	BMY-7378	Adrenergic receptor antagonist, Serotonin receptor antagonist
1759	6.83	CGS001-94233	OPN4
1760	6.82	BRD-A77722753	hydralazine	Vasodilator
1761	6.82	CGS001-32	ACACB
1762	6.81	ccsbBroad304_01380	RBBP7
1763	6.78	CGS001-81570	CLPB
1764	6.77	BRD-K52751261	TAK-715	p38 MAPK inhibitor
1765	6.76	BRD-K34608650	BRD-K34608650	Cannabinoid receptor agonist
1766	6.74	CGS001-27198	HCAR1
1767	6.74	CGS001-58478	ENOPH1
1768	6.73	ccsbBroad304_01180	PFKFB3
1769	6.71	CGS001-6709	SPTAN1
1770	6.7	CGS001-23753	SDF2L1
1771	6.69	CGS001-1504	CTRB1
1772	6.67	ccsbBroad304_07680	NEK6
1773	6.66	CGS001-55620	STAP2
1774	6.65	BRD-K42095107	daidzein	Estrogen receptor agonist
1775	6.64	CGS001-122618	PLD4
1776	6.63	CGS001-283383	GPR133
1777	6.62	BRD-K53972329	ruxolitinib	JAK inhibitor
1778	6.62	BRD-A20131130	2',5'-dideoxyadenosine	Adenylyl cyclase inhibitor
1779	6.62	BRD-K45479396	BP-554	Serotonin receptor agonist
1780	6.62	ccsbBroad304_08879	CASD1
1781	6.61	BRD-K28849549	mesalazine	Cyclooxygenase inhibitor, Lipoxygenase inhibitor, Prostanoid receptor antagonist
1782	6.61	CGS001-7106	TSPAN4
1783	6.6	BRD-K64800655	PHA-793887	CDK inhibitor
1784	6.6	CGS001-22937	SCAP
1785	6.59	BRD-K29458283	chlorambucil	DNA inhibitor
1786	6.58	BRD-A16665823	butoconazole	Bacterial cell wall synthesis inhibitor
1787	6.58	CGS001-81621	KAZALD1
1788	6.57	ccsbBroad304_05882	BCL6
1789	6.57	BRD-K46424862	hymecromone	Monoamine oxidase inhibitor
1790	6.56	BRD-A56987319	SQ-22536	Adenylyl cyclase inhibitor
1791	6.53	ccsbBroad304_01820	ZNF217
1792	6.52	BRD-K47639036	flavoxate	Acetylcholine receptor antagonist
1793	6.51	ccsbBroad304_01131	OXCT1
1794	6.49	BRD-K28296557	AKT-inhibitor-IV	AKT inhibitor
1795	6.48	ccsbBroad304_06888	RPN1
1796	6.46	BRD-K46937689	phenazone	Cyclooxygenase inhibitor
1797	6.46	CGS001-6929	TCF3
1798	6.45	BRD-A97104540	fenoterol	Adrenergic receptor agonist
1799	6.42	BRD-K92760278	riboflavin	Vitamin B
1800	6.42	CGS001-1022	CDK7
1801	6.42	CGS001-2864	FFAR1
1802	6.38	CGS001-2729	GCLC
1803	6.37	CGS001-7165	TPD52L2
1804	6.36	BRD-K62959606	sphingosine	Ceramidase inhibitor
1805	6.35	ccsbBroad304_00381	CSNK2A1
1806	6.34	ccsbBroad304_01363	RABGGTA
1807	6.3	ccsbBroad304_00651	GNAI3
1808	6.28	CGS001-57018	CCNL1
1809	6.27	BRD-K73589401	corticosterone	mineralocorticoid receptor agonist
1810	6.25	ccsbBroad304_11055	PRKCH
1811	6.25	CGS001-29946	SERTAD3
1812	6.23	CGS001-3131	HLF
1813	6.21	BRD-K86204871	terconazole	Sterol demethylase inhibitor
1814	6.2	ccsbBroad304_00113	ASNS
1815	6.2	ccsbBroad304_10212	GRHL3
1816	6.18	BRD-K31471398	dihydrexidine	Dopamine receptor agonist
1817	6.18	BRD-K84141129	VU-0400193-3	Glutamate receptor modulator
1818	6.17	BRD-A84134924	pancuronium	Acetylcholine receptor antagonist
1819	6.17	BRD-A17428743	BW-723C86	Serotonin receptor agonist
1820	6.17	CGS001-2837	UTS2R
1821	6.16	CGS001-5575	PRKAR1B
1822	6.16	CGS001-5442	POLRMT
1823	6.14	CGS001-29982	NRBF2
1824	6.14	ccsbBroad304_00993	MDM4
1825	6.13		RNA Polymerase Enzymes LOF
1826	6.13	BRD-A68589262	troxipide	Glucosamine synthetase stimulant
1827	6.13	BRD-K89839824	raltitrexed	Thymidylate synthase inhibitor
1828	6.11	CGS001-54899	PXK
1829	6.11	CGS001-7840	ALMS1
1830	6.08	BRD-K47631482	bromhexine	Mucolytic agent
1831	6.08	BRD-A39230911	chlorphensin	Muscle relaxant
1832	6.05	BRD-A98378129	talniflumate	Cyclooxygenase inhibitor
1833	6.05	CGS001-6118	RPA2
1834	6.05	CGS001-1611	DAP
1835	6.03	CGS001-7443	VRK1
1836	6.01	CGS001-57680	CHD8
1837	6	BRD-A44448661	pentobarbital	Barbiturate antiepileptic, GABA receptor modulator
1838	6	CGS001-9020	MAP3K14
1839	6	ccsbBroad304_07129	VIPR1
1840	5.99	BRD-K28453807	nitrocaramiphen	Cholinergic receptor antagonist
1841	5.99	BRD-A65767837	hydrocortisone	Glucocorticoid receptor agonist
1842	5.98	BRD-K05901394	terguride	Dopamine receptor agonist, Serotonin receptor antagonist
1843	5.97	BRD-A61793559	metolazone	Carbonic anhydrase inhibitor
1844	5.97	CGS001-22905	EPN2
1845	5.96		Mediator complex LOF
1846	5.96	CGS001-7056	THBD
1847	5.94	CGS001-50810	HDGFRP3
1848	5.93		HDAC inhibitor
1849	5.93	CGS001-949	SCARB1
1850	5.92	CGS001-7728	ZNF175
1851	5.87	CGS001-4783	NFIL3
1852	5.85	BRD-A56245458	reichstein	Androgen receptor antagonist
1853	5.85	ccsbBroad304_05887	CFB
1854	5.84	CGS001-51282	SCAND1
1855	5.83	ccsbBroad304_01398	RHEB
1856	5.83	ccsbBroad304_00990	DNAJB9
1857	5.83	ccsbBroad304_01292	EIF2AK2
1858	5.83	ccsbBroad304_03314	HSD17B7
1859	5.81	CGS001-8226	HDHD1
1860	5.79	ccsbBroad304_00422	DARS
1861	5.78	CGS001-5547	PRCP
1862	5.76	CGS001-7188	TRAF5
1863	5.76	CGS001-1429	CRYZ
1864	5.74	CGS001-10206	TRIM13
1865	5.73	BRD-A15034104	bergenin	Interleukin inhibitor
1866	5.72	ccsbBroad304_00376	CSK
1867	5.68	CGS001-336	APOA2
1868	5.65	BRD-A01317026	7,8-dihydro-L-biopterin	Dihydroneopterin aldolase inhibitor
1869	5.65	CGS001-8726	EED
1870	5.64	CGS001-7466	WFS1
1871	5.64	BRD-K07237224	moclobemide	Monoamine oxidase inhibitor
1872	5.61	BRD-K01624546	docosatrienoic-acid	LTB4 inhibitor
1873	5.58	BRD-K20995441	U-54494A	Opioid receptor agonist
1874	5.58	CGS001-3149	HMGB3
1875	5.58	ccsbBroad304_09420	RASGRP4
1876	5.57	CGS001-2521	FUS
1877	5.56	BRD-A30590053	MR-16728	Acetylcholine release enhancer, Acetylcholine release stimulant
1878	5.55	BRD-K19525698	ozagrel	Thromboxane synthase inhibitor
1879	5.55	CGS001-5277	PIGA
1880	5.55	CGS001-7187	TRAF3
1881	5.55	BRD-A32161980	carbetocin	Oxytocin receptor agonist
1882	5.53	BRD-K02965346	SU-11274	Hepatocyte growth factor receptor inhibitor, Tyrosine kinase inhibitor
1883	5.51	ccsbBroad304_01831	TUBA1A
1884	5.51	CGS001-6129	RPL7
1885	5.51	CGS001-3476	IGBP1
1886	5.5	CGS001-51131	PHF11
1887	5.49	BRD-K56957086	dacinostat	HDAC inhibitor
1888	5.48	CGS001-54861	SNRK
1889	5.45	CGS001-30001	ERO1L
1890	5.42	ccsbBroad304_06278	GK
1891	5.42	CGS001-26511	CHIC2
1892	5.42	ccsbBroad304_03847	GPR107
1893	5.4	CGS001-3755	KCNG1
1894	5.39	CGS001-10681	GNB5
1895	5.39	BRD-K44497846	enalapril	ACE inhibitor
1896	5.37	CGS001-23119	HIC2
1897	5.37	ccsbBroad304_10014	RXFP4
1898	5.36	BRD-A66199457	asiaticoside	Antineoplastic
1899	5.36	CGS001-760	CA2
1900	5.35	ccsbBroad304_00054	ALDOC
1901	5.35	BRD-K15086322	JNJ-10191584	Histamine receptor antagonist
1902	5.35	CGS001-55536	CDCA7L
1903	5.34	BRD-K26015241	ODQ	Guanylyl cyclase inhibitor
1904	5.34	BRD-K93480852	KN-93	Calcium-calmodulin dependent protein kinase inhibitor
1905	5.34	CGS001-5618	PRLR
1906	5.34	CGS001-3593	IL12B
1907	5.33	CGS001-8644	AKR1C3
1908	5.33	BRD-A16478930	amcinonide	Glucocorticoid receptor agonist
1909	5.32	BRD-K90574421	ipsapirone	Serotonin receptor agonist
1910	5.3	BRD-A57382968	piroxicam	Cyclooxygenase inhibitor
1911	5.29	BRD-K06147391	telenzepine	Acetylcholine receptor antagonist
1912	5.28	BRD-K15891719	tenofovir	Reverse transcriptase inhibitor, Cytochrome P450 inhibitor, DNA polymerase inhibitor, HIV integrase inhibitor
1913	5.28	CGS001-10135	NAMPT
1914	5.28	CGS001-84890	ADO
1915	5.28	ccsbBroad304_07292	TNFSF13
1916	5.27	BRD-K66788707	fludarabine	DNA synthesis inhibitor, DNA repair enzyme inhibitor, Purine antagonist
1917	5.26	CGS001-2697	GJA1
1918	5.26	CGS001-3575	IL7R
1919	5.23	ccsbBroad304_00964	SMAD7
1920	5.23	ccsbBroad304_01375	RARA
1921	5.21	CGS001-57192	MCOLN1
1922	5.21	CGS001-55127	HEATR1
1923	5.2	CGS001-7048	TGFBR2
1924	5.19	ccsbBroad304_06675	SLC22A18
1925	5.19	BRD-A39290993	cyproterone	Androgen receptor antagonist, Progesterone receptor agonist, Testosterone receptor antagonist
1926	5.18	CGS001-23786	BCL2L13
1927	5.16	BRD-K96037667	norethindrone	Progesterone receptor agonist, Progestogen hormone
1928	5.14	BRD-A22380646	pantoprazole	ATPase inhibitor
1929	5.11	BRD-K43245338	MDL-28170	Calpain inhibitor
1930	5.1	BRD-A09539288	homatropine	Acetylcholine receptor antagonist
1931	5.09	ccsbBroad304_01618	STXBP1
1932	5.08	BRD-K00662280	CL-218872	GABA receptor agonist
1933	5.08	CGS001-327	APEH
1934	5.06	BRD-K26521938	dinoprostone	Prostanoid receptor agonist
1935	5.05	CGS001-2967	GTF2H3
1936	5.04	BRD-K74501079	azithromycin	Bacterial 50S ribosomal subunit inhibitor
1937	5.03	CGS001-3172	HNF4A
1938	5.03	CGS001-60	ACTB
1939	5	BRD-A65076780	dihydroergocristine	Adrenergic receptor antagonist, Prolactin inhibitor
1940	5	CGS001-54749	EPDR1
1941	5	CGS001-92595	ZNF764
1942	5	CGS001-8945	BTRC
1943	4.99	BRD-A80574334	oxalomalic-acid	Isocitrate dehydrogenase inhibitor
1944	4.99	CGS001-1604	CD55
1945	4.97	BRD-K10870738	CDC	Lipoxygenase inhibitor
1946	4.97	CGS001-64422	ATG3
1947	4.93	BRD-A70407468	PSB-36	Adenosine receptor antagonist
1948	4.89	CGS001-143187	VTI1A
1949	4.86	CGS001-4691	NCL
1950	4.84	CGS001-1903	S1PR3
1951	4.83	ccsbBroad304_07240	DYRK3
1952	4.82	BRD-K88759641	EMD-66684	Angiotensin receptor antagonist
1953	4.82	CGS001-79716	NPEPL1
1954	4.81	ccsbBroad304_01478	S100A11
1955	4.81	ccsbBroad304_05439	O3FAR1
1956	4.81	ccsbBroad304_02213	TRAF4
1957	4.77	ccsbBroad304_03767	TOMM22
1958	4.74	CGS001-206358	SLC36A1
1959	4.73	CGS001-4616	GADD45B
1960	4.72	CGS001-4790	NFKB1
1961	4.71	BRD-K23583188	lavendustin-a	EGFR inhibitor
1962	4.71	CGS001-9869	SETDB1
1963	4.71	CGS001-4487	MSX1
1964	4.7	CGS001-3945	LDHB
1965	4.68	BRD-A49906757	scopolamine	Acetylcholine receptor antagonist
1966	4.68	CGS001-10962	MLLT11
1967	4.68	CGS001-9759	HDAC4
1968	4.67	ccsbBroad304_00526	EZH2
1969	4.62	BRD-K12002134	megestrol	progesterone receptor agonist
1970	4.6	CGS001-51071	DERA
1971	4.59	CGS001-9517	SPTLC2
1972	4.59	BRD-K35458079	edaravone	Nootropic agent
1973	4.58	BRD-K60460488	nelfinavir	HIV protease inhibitor
1974	4.58	BRD-K50325075	UCL-2077	Slow after hyperpolarization channel blocker
1975	4.58	CGS001-5430	POLR2A
1976	4.58	ccsbBroad304_05564	NPSR1
1977	4.57	BRD-K74430258	1,2-dichlorobenzene	Hepatotoxicant, Organic compound
1978	4.57	ccsbBroad304_03926	SLC39A8
1979	4.55	ccsbBroad304_09284	UBE3B
1980	4.55	ccsbBroad304_06494	KLRC1
1981	4.55	BRD-K11742128	triprolidine	Histamine receptor antagonist
1982	4.54	ccsbBroad304_06235	G6PD
1983	4.53	CGS001-5550	PREP
1984	4.53	CGS001-87	ACTN1
1985	4.52	BRD-K31611373	fluprostenol	Prostanoid receptor agonist
1986	4.52	BRD-A28856712	tetryzoline	Adrenergic receptor agonist
1987	4.5	CGS001-2002	ELK1
1988	4.49	BRD-A61470182	n-formylmethionylalanine	macrophage activator
1989	4.48	BRD-K10974103	diloxanide	Protein synthesis inhibitor
1990	4.47	CGS001-1105	CHD1
1991	4.47	BRD-K73978287	hydrocortisone	Glucocorticoid receptor agonist, Immunosuppressant, Corticosteroid agonist
1992	4.46	ccsbBroad304_00350	COX5B
1993	4.45	CGS001-128674	PROKR2
1994	4.44	BRD-K11853856	PJ-34	PARP inhibitor
1995	4.43	BRD-K64310881	MW-STK33-3B	Potassium channel activator
1996	4.43	CGS001-5357	PLS1
1997	4.42	CGS001-648	BMI1
1998	4.4	ccsbBroad304_03450	TMED9
1999	4.4	BRD-A02710418	meptazinol	Opioid receptor agonist
[truncated: 6,559 more rows]
