# Supplementary material for: Hypoxic Characteristic Genes Predict Response to Immunotherapy for Urothelial Carcinoma
Source: Front Cell Dev Biol. 2021 Nov 25;9:762478. doi: 10.3389/fcell.2021.762478 (PMC8657403; doi:10.3389/fcell.2021.762478)
Supplement: Supplementary file 7 [file Table4.XLSX]

## Sheet: normalized data
	CR1509	CR6126	CR7623	CR9699	LSD0167	NR3549	NR4631	NR4810	NR5784	NR9449	NR9521	NR9705	SD0346	SD1494	SD2051	SD2056	SD5038	SD5118	SD6336	SD6494	SD7357
ZZZ3	-0.699005	0.457744	-0.609683	1.32501	-0.443231	0.00590055	0.493248	-0.559851	-0.647332	-0.107927	3.70499	0.27555	-0.182199	-0.582712	-1.0102	0.0589286	0.0741991	-0.255842	-0.603856	-0.107317	-0.586419
ZZEF1	0.635134	-0.767535	0.0295195	-0.697357	0.927549	0.835922	-0.534216	0.660005	1.10949	-1.61336	0.144497	2.55315	-1.26244	-0.145728	-1.2305	-0.369514	-0.280673	0.456319	1.03787	-0.998775	-0.48936
ZYX	1.65552	-0.45532	-0.255382	-0.430558	-0.442955	-0.870492	-1.09499	0.17919	1.83153	-1.1215	-0.790398	-1.12591	-0.475894	1.75193	-0.402302	0.0468655	1.89516	0.788131	-0.436025	0.207249	-0.453851
ZYG11B	-0.553718	0.0587499	1.32918	-0.214067	0.0297457	0.897863	0.0584453	-0.731269	-1.10303	-0.989784	0.975559	2.24015	0.764538	-1.35587	-1.03281	-0.769094	1.62831	0.642161	-0.682109	-0.745008	-0.447948
ZYG11A	-0.313056	-0.248268	-0.249672	-0.233792	-0.00706973	0.433779	-0.308936	-0.30043	-0.266809	-0.308776	-0.326424	-0.305961	-0.13651	-0.276661	-0.312239	-0.00598686	4.29721	-0.224882	-0.297555	-0.311149	-0.296816
ZXDC	0.0400216	-1.51546	0.0353629	-0.551928	-0.576087	0.518415	0.291856	-0.0398791	-0.0268302	2.4379	0.646137	0.496523	1.72742	-1.17017	-0.493904	-1.35788	-0.0320353	-0.0946629	1.38487	-1.21538	-0.504305
ZXDB	-0.995475	-0.34696	0.353999	-0.666877	0.0765915	0.446354	0.698593	0.062554	0.260149	0.157486	1.09096	1.33747	0.783668	-0.575206	-0.929184	-0.806695	2.65061	-0.101746	-1.90547	-1.07704	-0.513794
ZXDA	-0.709094	0.181893	-0.315115	-0.916814	0.0910083	0.503167	0.779235	-0.693667	1.21802	-0.861434	1.11995	0.151202	-0.240958	-0.33264	-0.278526	-0.680338	1.53095	2.42427	-1.98814	-0.100507	-0.88247
ZWINT	-1.22621	1.19565	-0.454616	-0.0562629	0.943505	0.710921	0.136637	-1.12109	-1.56982	0.473804	0.475657	-0.299467	1.21909	0.854349	0.358172	-1.13284	1.45724	-1.74078	-0.617097	1.18183	-0.78868
ZWILCH	-0.651926	0.528443	0.167579	-0.192954	0.191746	-1.01623	-0.259464	-0.15896	-1.37548	0.585039	0.276365	1.43986	0.539156	-0.862307	0.256548	-1.55492	2.7757	-0.313911	-0.448539	1.07629	-1.00203
ZW10	-0.100481	1.19052	-0.129965	0.0922939	0.548186	-0.529642	0.013995	-0.388926	-0.598599	-1.02643	-0.354208	2.00014	-0.278006	-0.695502	-0.484785	-0.751877	2.92691	0.698193	-0.451944	-1.19056	-0.489306
ZUP1	0.110893	0.135369	0.120559	0.0259742	1.00468	0.00252982	-0.954381	-0.752387	-0.129127	-0.214061	0.408552	3.59076	-0.861398	0.637681	0.345863	-0.427462	-0.931304	-0.45254	0.151342	-1.18687	-0.624672
ZSWIM8	0.067619	-1.08717	0.286328	0.923244	0.147779	3.42951	0.163387	-0.802963	0.558102	-0.494875	-0.665421	-0.700082	-0.200281	0.2264	-1.18418	-0.172076	-1.08793	-0.445385	-0.160488	0.977331	0.221152
ZSWIM7	-1.10045	-0.25249	-0.367003	-1.00672	0.294545	0.209273	1.16602	0.145164	0.232065	-0.348585	1.26561	2.92052	-1.2323	0.718693	-0.106402	-0.874505	-1.35829	-0.608268	-0.571817	0.545707	0.329232
ZSWIM6	-0.318225	-0.857699	0.506387	0.0474038	0.852566	-1.27646	-0.114316	-0.223471	-0.23205	-0.861025	-0.0420655	0.936699	-0.506561	-0.423421	-0.308273	-0.607474	0.52753	-0.0561625	-0.564851	3.6462	-0.124738
ZSWIM5	-0.729459	-0.361673	1.02708	-0.959588	1.86977	2.75916	-0.532577	-0.595652	-0.509157	-0.746986	0.53417	-0.491607	0.151568	-0.933941	-0.63819	0.454514	-0.987527	0.399458	1.01809	0.0392267	-0.766676
ZSWIM4	0.0283055	-1.09872	2.69161	-0.603555	-0.340553	-0.425569	-0.437777	0.493273	-0.373084	0.456243	-1.2442	-0.188376	0.27617	-1.02204	0.0145156	-0.854979	0.308941	2.5231	0.204276	-0.405924	-0.0016572
ZSWIM3	0.568775	-1.84875	-1.23487	-0.879329	0.47641	0.407407	0.699478	-0.958955	1.0613	-0.59928	0.0966874	-0.178848	0.851333	0.297222	-0.694646	-0.188702	-0.461434	2.08987	1.92357	-0.740911	-0.68633
ZSWIM2	-0.355735	-0.355735	0.92456	-0.355735	1.77511	-0.355735	-0.355735	-0.355735	-0.355735	-0.355735	-0.355735	-0.355735	-0.355735	-0.355735	-0.355735	-0.355735	3.70355	-0.355735	-0.355735	-0.355735	-0.355735
ZSWIM1	-0.454541	-1.98835	-0.811265	-0.561553	0.170977	0.157202	0.95939	-0.0251012	-0.186531	-1.2388	-0.471428	0.149014	2.34711	-0.204143	-0.0737043	-0.649148	-0.284303	0.74555	2.1038	0.860614	-0.544784
ZSCAN9	-0.211782	-1.36918	-0.598844	1.10088	0.197808	-0.998149	1.14628	-0.579667	-0.547797	0.886314	-0.415597	2.14964	1.76133	-1.08881	-0.0169117	0.144353	-0.698954	1.26805	-0.847443	-0.624408	-0.657111
ZSCAN5B	-0.640117	-0.640117	-0.640117	-0.640117	0.110275	3.9098	0.284416	-0.182032	-0.114825	-0.329116	-0.360246	-0.640117	-0.161998	-0.0554713	-0.640117	-0.0754144	0.78939	-0.640117	0.886147	-0.101766	-0.118338
ZSCAN5A	0.619219	-0.790353	-0.151589	-1.15754	0.856627	-0.178695	-0.116835	-1.37801	1.15889	-0.97755	-1.51821	0.0599315	0.852348	1.12504	-0.0024405	0.15427	1.0508	-0.524611	2.41034	-0.859558	-0.632079
ZSCAN4	-0.0859843	-0.296774	-0.398715	-0.49706	0.321333	3.91381	-0.295397	0.901812	-0.153324	-0.429223	-0.436013	-0.418404	-0.288481	-0.49706	-0.278965	1.10422	-0.49706	-0.399479	-0.275116	-0.49706	-0.49706
ZSCAN32	0.0163312	0.403798	-0.623692	-0.925166	0.535851	0.606821	0.561313	0.846328	0.210844	-1.40435	-0.138508	1.97499	-0.460706	-0.153882	0.408109	-0.441098	-1.70526	1.77684	1.04024	-1.14825	-1.38056
ZSCAN31	-0.277373	1.07412	-0.832562	0.0540548	0.184344	-0.68913	0.0366722	-0.808901	-1.04687	0.380772	-1.08939	0.656893	2.16482	-1.29007	0.0707361	0.0862996	-0.10824	2.28831	-1.49442	0.329839	0.310084
ZSCAN30	-0.290806	-0.942224	0.00798067	0.0683121	-0.0210002	0.978628	3.35819	-1.13341	-0.145002	-0.611905	0.413558	0.415809	0.396317	-0.872843	0.096976	-0.936303	0.141419	0.559043	-1.00896	0.627865	-1.10164
ZSCAN29	-0.19812	-1.06336	-0.936622	-1.06452	0.810908	-0.199502	2.15723	0.0978141	-0.232642	0.108718	1.57252	-0.533131	1.12323	-1.07722	-0.336935	-0.964769	-0.0864595	-0.168427	0.115281	1.97696	-1.10095
ZSCAN26	-0.018006	-1.02682	-1.06109	0.201508	-0.178277	-0.129422	-0.0555432	-0.178752	-0.263649	1.37645	-0.965582	2.01222	1.34644	-1.20694	-0.00743254	-0.470589	-0.663356	2.44112	-0.910581	-0.145114	-0.0965683
ZSCAN25	0.38222	0.200504	-1.07849	0.145184	-0.645895	-0.366103	2.85248	0.428189	-0.455516	-0.392203	-0.0636613	0.261182	0.0124922	-0.250916	-0.18047	-1.27416	-1.42279	1.36211	-1.0882	1.59413	-0.0200812
ZSCAN23	0.449718	-0.694587	-0.631588	-0.69751	0.900764	-0.705285	-0.292096	-0.0779217	-0.584689	2.00621	-0.713889	-0.647452	3.04667	-0.301295	0.636267	-0.671011	-0.0865247	-0.688675	-0.232677	0.689233	-0.703656
ZSCAN22	-0.386834	-1.37943	-1.33198	-0.743863	-0.381511	0.944394	0.891699	-0.609795	-0.807304	0.618715	0.490441	1.79617	0.983034	-1.25583	-0.758809	-0.696886	0.15024	1.05338	1.95452	0.0637789	-0.594136
ZSCAN21	-0.498219	-0.359533	-0.646023	-0.166824	-0.728019	0.223974	2.32907	1.2672	-0.724536	0.0909942	0.0550409	0.705715	-0.0261219	-0.75967	-0.211179	-1.06827	-0.988933	0.189723	-1.12918	2.54364	-0.0988489
ZSCAN20	-0.136395	-0.884259	-0.643525	0.329679	0.0791006	1.3196	0.0694524	0.721945	-1.00532	0.0129388	0.689438	3.06788	0.96772	-0.630162	-1.44192	-1.20326	-0.042939	0.0399321	-0.530837	-0.222651	-0.556416
ZSCAN2	-0.335815	-0.627362	0.623311	-0.446548	-0.174063	-0.505125	0.177603	-0.532245	-0.002038	-0.0923125	-0.587819	0.258852	0.11968	-0.317096	-0.159908	0.112318	-0.132812	4.11304	-0.321298	-0.650394	-0.519964
ZSCAN18	0.381144	-1.0166	-0.0129226	-0.715826	-0.732844	-0.765782	2.55053	-1.01409	1.00701	-1.01109	-0.780674	-0.0270531	1.28084	-0.857751	-0.813736	-0.128785	1.49957	-0.436592	-0.130041	0.919426	0.805257
ZSCAN16	-0.540988	-0.547799	-0.478842	0.507771	-0.269317	-0.0516077	-0.285427	0.170013	0.309902	-0.100092	-0.492078	0.226152	0.19428	-0.532124	4.03018	0.32714	-0.926621	-0.706431	-0.489433	-0.107877	-0.236801
ZSCAN12P1	-0.535935	-0.337381	-0.433811	-0.738106	0.793425	0.122275	-0.675244	-0.362886	-0.564154	0.657437	-0.739767	-0.560965	-0.139923	-0.758852	1.76241	-0.437152	-0.609681	3.19524	0.972174	0.151989	-0.761096
ZSCAN12	0.0302904	-0.989899	-0.360738	-0.816248	1.2765	-0.843839	-1.25745	0.144569	0.0395537	2.1895	-1.36886	-1.18148	-0.162256	-0.361254	0.736777	-0.146309	-0.575967	1.0466	-0.0860485	1.81746	0.869086
ZSCAN10	-0.821584	0.0440803	1.72878	1.81672	0.239583	2.03809	-0.821584	-0.821584	0.664097	-0.821584	-0.821584	-0.821584	0.53068	0.831969	-0.821584	-0.821584	0.526107	-0.821584	0.617326	-0.821584	-0.821584
ZSCAN1	1.49204	-0.180389	-0.252491	-0.611919	-0.801093	0.634228	-0.801093	-0.801093	-0.588038	-0.801093	-0.801093	0.0764516	3.27127	0.14742	-0.395555	0.344104	0.745035	-0.438197	-0.594746	0.945717	-0.589463
ZRSR2	-0.0272225	-0.579068	-0.518678	-0.4195	-0.270447	-0.634847	-0.603201	-0.61195	1.18053	-0.421153	-0.502326	0.203838	-0.358017	0.233881	-0.174094	0.185695	-0.662387	0.0120893	3.92916	0.102315	-0.0646218
ZRANB3	-0.982739	0.185759	1.083	0.261922	-0.981485	0.355416	0.442146	-0.900751	-0.782635	0.347789	0.39576	2.59143	2.20267	-0.849559	-0.49398	-0.819463	-0.121126	0.190514	-0.788382	-0.638223	-0.698056
ZRANB2	-0.976928	-0.0934322	-0.609788	0.379972	3.01161	-0.880612	0.674383	-0.659276	-0.843534	0.58936	-0.236767	1.01896	1.47483	0.475957	-0.342235	-0.434319	-1.41741	-0.185768	-0.31151	0.223636	-0.857132
ZRANB1	-0.83739	0.18394	3.51491	0.0330894	-0.277012	0.181183	0.836246	-0.497394	-0.17663	-0.36663	1.19859	-0.65981	0.283261	-0.793274	-0.468218	-0.778973	0.783327	-0.197933	-0.742356	-0.201377	-1.01755
ZPR1	-0.00936974	0.0521698	-0.638609	0.150949	0.215177	-0.639104	-0.340104	0.208739	-0.56755	-0.76245	0.492611	1.7222	-0.627387	-0.397494	-0.645623	-0.76361	3.59089	0.0264095	-0.450973	-0.300897	-0.315977
ZPLD1	-0.417891	-0.256481	-0.299007	-0.376896	-0.08812	-0.417891	-0.309544	-0.337366	-0.325552	-0.335886	-0.393292	0.881575	-0.417891	-0.315118	-0.066367	-0.219357	-0.124723	-0.33925	4.14313	0.433818	-0.417891
ZPBP2	1.08556	-0.628554	0.191605	2.76522	0.736471	-0.628554	-0.628554	-0.628554	2.23809	-0.628554	-0.628554	-0.628554	-0.628554	0.434964	-0.628554	0.398686	-0.628554	-0.628554	-0.628554	-0.628554	0.320605
ZPBP	-0.284251	-0.284251	-0.284251	4.09335	-0.284251	-0.284251	-0.284251	-0.284251	-0.284251	-0.284251	-0.284251	-0.284251	-0.284251	-0.284251	-0.284251	-0.284251	-0.284251	-0.284251	1.30742	-0.284251	-0.284251
ZP4	0.149388	-0.333592	-0.17953	4.28828	-0.0771798	-0.333592	-0.228286	0.135996	-0.333592	0.0914891	-0.333592	-0.333592	0.156534	-0.333592	-0.333592	-0.333592	-0.333592	-0.333592	-0.333592	-0.333592	-0.333592
ZP3	-0.562292	0.867869	-0.948703	-0.453027	-0.823844	0.0302147	2.79619	-0.910281	-0.792888	0.191793	0.188063	-0.812535	0.533968	0.934162	0.209184	-1.11081	-0.967695	0.502918	1.5773	0.454798	-0.904387
ZP2	0.730873	-0.443372	-0.443372	-0.443372	0.491731	-0.443372	-0.443372	-0.443372	3.48419	-0.443372	-0.443372	0.455356	-0.443372	-0.443372	-0.443372	-0.443372	1.9318	-0.443372	-0.443372	-0.443372	-0.443372
ZP1	-0.428745	-0.395562	-0.214537	-0.602492	0.34298	3.28149	-0.526727	-0.377253	-0.344208	-0.411344	-0.568089	-0.513839	0.102776	-0.458758	-0.264497	-0.533076	2.0626	-0.574996	1.24238	-0.536316	-0.281796
ZNRF3	-0.664967	-0.0805811	0.783501	-0.65337	-0.623983	-0.206544	1.05738	-0.27729	-0.875198	-1.15199	-0.485258	1.14302	0.588723	-0.770623	-0.528909	-0.502441	0.125776	-0.67576	0.238807	3.34681	0.212897
ZNRF2P1	-0.511664	-0.704081	-0.156857	1.06356	-0.845589	1.36049	-0.336897	0.440752	-1.27586	-0.875872	-1.03262	-0.83494	1.17771	-0.830638	0.896939	-0.870818	-1.08544	1.90876	1.2636	0.953351	0.296119
ZNRF2	0.692576	2.18529	-0.703588	1.71097	1.67901	-0.523638	0.0123408	-0.209459	-0.277543	-1.03981	-0.78627	-1.54924	-0.956058	0.231928	-0.359626	-0.0614628	-1.23975	0.386215	-0.206074	-0.0693873	1.08356
ZNRF1	0.0478167	-0.515257	1.10726	1.10149	1.69974	1.66441	-1.06558	0.560519	-0.228016	-1.32263	-0.571266	-1.3346	0.234374	0.240955	0.189705	0.248825	1.10656	-0.599427	0.00428795	-2.05272	-0.516442
ZNRD2	-0.357232	-0.409175	-1.09921	-0.11929	-0.355099	0.19997	-1.34417	-0.128306	-0.0197932	-2.05156	0.749716	-0.618715	1.55248	0.870755	-0.676398	0.585986	2.36916	0.914521	0.289452	0.445646	-0.798747
ZNRD1ASP	0.516394	-0.885936	-0.874235	1.0951	-0.819342	-0.860019	1.12018	-0.615399	-0.856548	0.548559	-0.267935	2.25841	1.73307	-0.922605	-0.213853	-0.982396	-1.20085	0.623667	-0.304906	0.969734	-0.061092
ZNHIT6	-1.03168	0.345441	-0.184247	-0.31198	-0.813749	1.00599	0.778378	-0.229224	-1.04807	0.0389745	1.24936	2.96377	0.654394	-0.942404	0.2456	-0.869171	-0.118606	0.17109	-0.913439	0.34361	-1.33404
ZNHIT3	-1.08001	1.07484	-0.996815	-1.05044	0.166932	-0.415844	0.958885	-0.489209	-0.823945	0.573099	-0.616506	2.0621	2.24175	0.359202	0.530156	-1.13273	-0.572217	-0.698211	-0.541072	0.797027	-0.346989
ZNHIT2	-0.757768	-0.392932	0.218941	0.301318	-0.166841	3.35435	-0.468527	-0.0732729	0.0536466	-1.84279	-0.454578	-0.700764	-0.167788	0.392893	-0.782264	0.417117	1.28404	0.213679	-0.348505	0.570076	-0.65003
ZNHIT1	-0.0674565	-0.0935733	-0.974659	-0.691978	-0.661224	0.11095	0.0647613	1.6918	-0.387966	-0.786379	-0.627723	-0.582925	-0.552012	2.19567	0.741406	-0.89971	-1.02705	-0.0460198	-0.175242	2.46451	0.304822
ZNFX1	1.9879	-0.638738	-0.750752	-0.218524	0.75299	0.0925321	-0.195061	-0.158996	-0.227106	-1.1929	-0.752687	-1.1656	-0.897391	0.549625	-0.852716	0.1268	0.432595	2.67848	1.09218	-0.759015	0.0963696
ZNF99	0.0244919	-0.378036	-0.402206	-0.329976	-0.244858	-0.469776	-0.42359	-0.401124	-0.233604	-0.469776	-0.427833	-0.0374375	1.89482	-0.469776	-0.319929	-0.469776	0.387169	-0.335685	3.72373	-0.147052	-0.469776
ZNF98	0.115242	-0.477832	-0.406043	1.7088	-0.189979	-0.498827	-0.371987	-0.373134	-0.174526	-0.498827	-0.479629	3.53318	-0.498827	-0.418617	-0.498827	-0.498827	0.383714	-0.498827	1.14143	-0.498827	-0.498827
ZNF93	-0.529185	0.35033	-0.541213	0.158843	-0.184404	0.250448	-0.655209	-0.820424	-0.423969	-1.01472	-1.13606	1.62693	2.15048	0.0465807	-0.458632	-0.385766	2.56215	-0.518347	-0.45002	0.660948	-0.688777
ZNF92	-0.462505	0.0534863	-0.630377	0.725266	0.974901	-0.0110378	1.50805	-1.15148	-0.290769	-1.44237	-1.60652	1.92984	0.190839	1.344	-0.885629	-0.703469	-0.306993	0.338569	-0.467991	1.41903	-0.524852
ZNF91	-0.406489	-0.0134634	-0.492458	0.0205664	2.20836	-0.197798	0.937267	-1.03305	0.192428	-1.43313	-0.348449	1.03802	2.64703	-0.493785	-1.22985	-0.337156	-0.428183	0.0262051	-0.0267365	-0.0141384	-0.615186
ZNF90	-0.654231	-0.162357	-0.945818	-0.540771	2.1657	0.860857	0.0884871	-1.37607	1.13599	-0.195082	-0.581334	-1.08735	1.67036	-0.375086	-0.951303	0.127933	1.26522	-0.540792	1.0753	-1.12055	0.140904
ZNF891	-0.741079	-0.360465	0.441478	-0.555807	0.976396	1.87849	0.0333018	-1.51631	0.213692	0.139558	-0.604683	1.97332	0.0411933	-1.87181	-1.01934	0.823706	-0.385444	-0.444917	0.391342	-0.65889	1.24627
ZNF890P	-0.237692	-0.578819	-0.742927	0.257385	-0.139416	0.341315	-0.0819801	-0.497314	3.48178	-0.742927	1.65802	-0.162892	0.795202	-0.742927	-0.206826	-0.742927	-0.742927	0.216535	0.0754153	-0.742927	-0.463163
ZNF883	-0.211205	-0.611389	-0.477684	-0.259794	0.5655	-0.435417	-0.686208	-0.550649	-0.349929	-0.656807	-0.701787	1.32934	1.31951	-0.672123	-0.592863	-0.54488	0.667386	0.813975	3.2452	-0.604707	-0.585469
ZNF880	0.429521	-0.0679259	-0.651366	-0.517754	3.18614	-0.775869	0.313602	-0.0817033	-0.50097	-0.713419	-1.26638	0.175776	1.23305	-1.11843	-0.269575	0.268902	-0.525489	-0.730208	1.29182	-0.298013	0.618291
ZNF879	-0.144671	-0.159244	-0.995152	-0.179433	0.707991	-0.563065	1.08206	-1.05302	0.0636209	-0.62189	-0.188108	0.141633	3.54144	-0.786714	0.615431	-0.648862	-0.870123	0.675132	0.0289007	-0.368164	-0.27776
ZNF878	0.0754263	-0.716797	1.17292	-0.422839	0.431952	-0.723894	1.28056	-0.323782	-1.37231	-0.864868	-0.784538	1.56848	2.44751	-0.752346	-0.474096	-0.632127	-0.645752	-0.120173	1.25409	0.301294	-0.698712
ZNF876P	-0.468668	-0.45656	0.32383	-0.193361	-0.38627	0.812219	-0.823003	-0.857951	0.367152	-0.705861	0.0303677	-0.108758	3.54974	-0.585644	-0.667531	-0.638413	0.607191	-0.456533	-0.168031	1.36651	-0.540428
ZNF875	-0.905121	-0.918028	0.118601	-0.761038	0.127257	2.36283	1.43179	-1.05163	-0.177183	-0.916054	-0.273217	1.35542	1.915	-0.22694	-0.576148	-0.134439	-1.13992	0.316848	0.0236491	0.250207	-0.821884
ZNF865	-0.203315	-1.32454	-0.798489	-0.463187	-0.744395	1.96768	-0.791618	0.0931139	1.42892	-0.752482	-0.700763	-1.45126	0.116205	-0.251476	0.741559	-0.268031	1.15089	1.83684	1.04034	0.140004	-0.765988
ZNF862	-0.327913	-0.636673	-0.591355	-0.309185	-0.342748	0.42016	2.17356	0.414307	1.56779	-0.814107	-0.942827	-0.739886	-0.956908	-0.214956	0.469064	-0.962823	-1.10522	1.56877	1.83663	-0.285674	-0.220003
ZNF860	-0.834855	-0.520385	-0.675444	-0.269185	-0.633806	2.70086	2.24458	-1.01259	0.256462	0.488294	-0.391443	-0.470083	-0.204669	-0.526171	-0.696514	-0.508967	-1.04062	0.704298	0.72342	-0.24875	0.915569
ZNF853	-0.5209	-0.235516	-0.0610437	-0.719387	0.0679314	2.13087	-0.267465	1.24415	0.52593	1.43534	-1.12231	-0.600641	1.64453	-0.994718	1.47883	-0.615903	-0.948849	-0.393752	-0.403763	-1.13888	-0.504463
ZNF850	-0.0799273	-0.563394	-0.428035	-0.403269	-0.0610312	0.248543	0.314912	-0.629997	-0.337755	-0.362999	-0.448071	0.473522	4.02218	-0.570369	-0.36024	-0.206575	-0.538411	-0.701732	0.570093	0.426882	-0.364326
ZNF85	-0.770562	0.970704	0.201235	-0.287277	0.25404	0.174305	-0.561395	-1.38709	0.290399	-1.31168	-1.01188	0.861561	2.43116	-0.226547	0.182808	-0.56978	2.30889	-0.111657	-0.243878	-0.618199	-0.575154
ZNF846	-0.246304	0.143161	-0.799036	-0.645639	0.686582	-1.44019	-1.05644	-0.510796	1.62782	-0.953133	0.164793	-0.630439	0.374283	-0.419983	1.23565	-1.11267	0.313554	1.45377	0.530924	2.15179	-0.867704
ZNF845	0.136748	1.17688	-1.13201	-0.110569	0.906118	-0.848163	-0.0259368	-0.807092	-0.101948	-0.937612	-0.120454	0.952925	3.16277	-0.948276	-0.408082	-0.328536	-0.00775337	-1.14048	0.0690537	0.841162	-0.328748
ZNF844	1.08315	-1.04152	-0.478588	0.188572	-0.224546	-0.893518	-1.61455	-0.506824	0.314598	-0.292785	-1.52873	0.134176	0.869966	-0.392693	-0.562892	-0.394582	0.348254	1.096	1.72311	2.34928	-0.175882
ZNF843	-0.339066	0.810839	-0.453813	0.922576	-0.997842	2.56564	0.352609	0.143399	-0.148238	-0.956672	-0.316097	-0.515398	-0.936512	-0.0767459	-0.838401	-0.740708	-0.978038	1.02543	-0.182024	2.1698	-0.510747
ZNF841	0.0240059	-1.31756	-0.694277	2.02346	0.461068	-1.32783	0.295156	-0.745668	-0.231844	-1.02526	-0.515227	-0.0953415	0.0243623	-0.0404417	-0.341931	0.361081	-0.455634	0.328642	2.82487	0.946399	-0.498034
ZNF84	-0.504794	-0.419348	0.184641	0.180256	1.68574	0.525608	0.173296	-0.897697	0.237852	-0.185205	-0.653753	3.02672	0.465883	-1.4089	-1.01088	0.157564	-0.799104	0.123758	-0.175192	-1.27157	0.565117
ZNF839	-1.36323	-0.722094	-1.54042	1.16219	-0.904046	0.465776	2.2625	-0.916966	0.709526	0.711369	-0.365258	0.7686	-0.585925	-0.244784	0.589746	-0.60147	-0.554084	1.17085	-0.843211	1.221	-0.420076
ZNF837	-0.759842	-0.133411	-0.640875	-0.435251	0.232273	2.30443	0.0849732	-0.890055	2.03898	-1.2925	-0.836658	-0.960447	-0.938073	0.0297517	0.600787	-0.360172	-0.470842	1.21577	1.44063	-0.207928	-0.0215483
ZNF836	0.11671	-0.536073	3.8606	-0.0496972	-0.0115939	-0.935937	0.150548	-0.861387	0.691689	-0.810162	0.356237	-0.389283	-0.125275	-0.626835	-0.4191	-0.429443	-0.437341	0.446889	0.269187	0.356145	-0.615882
ZNF835	-0.0534459	-0.689403	-0.748942	-0.547212	0.0717996	-0.47524	0.522884	-0.747574	2.27508	-0.775435	-0.768078	-0.680657	2.06377	-0.308309	-0.526577	-0.0855779	1.67036	-0.304717	1.5026	-0.783358	-0.611964
ZNF833P	-0.976364	-0.17009	-0.19246	-0.941233	-0.0478242	-0.72995	-0.135392	-0.794339	1.123	-0.835661	-1.15477	0.78567	2.15177	0.220108	-0.144103	-0.98487	0.685176	2.14989	0.0940306	1.00352	-1.10611
ZNF831	1.42746	-0.368513	-0.0887138	1.0367	-0.255915	-0.539054	-0.848371	-0.816477	3.10689	-0.736048	-0.603977	-0.8513	-0.814954	1.01532	-0.243244	0.415052	-0.765271	0.619526	0.294423	-0.846184	-0.137343
ZNF830	-0.420592	-0.219432	-1.01066	-0.549608	-0.186695	0.588359	2.60052	-0.192036	0.683773	0.794869	-0.436533	1.46516	-1.10094	-0.00127121	0.959729	-0.928983	-1.42909	0.568804	-0.493683	0.651467	-1.34316
ZNF83	-0.615194	-0.920055	-0.672232	-0.876426	1.53419	-0.942082	0.502684	-0.913136	0.358959	-1.08506	-0.464863	0.00500846	2.63074	-0.594635	0.29293	-0.419249	-0.536165	0.559391	1.25217	1.34396	-0.440937
ZNF829	-0.246657	-0.697573	-0.68475	-0.58412	0.436442	-0.287006	0.200519	-0.965075	-0.48529	-0.841027	-0.274434	1.06328	3.2658	-0.913505	-0.298999	-0.770997	0.317464	0.442012	0.541457	1.43289	-0.650426
ZNF827	-0.240797	-0.347567	-0.108459	-0.789793	0.308848	0.00472921	-1.52615	2.24064	-0.636481	0.155567	0.116403	0.34951	0.277711	-0.899801	-0.0792446	-0.879065	-0.72626	2.99114	0.00401698	-0.0289924	-0.185959
ZNF826P	-0.569912	-0.352018	-0.495049	-0.389341	1.39732	0.848651	-0.864528	-0.669201	0.0368082	-0.711022	-0.701849	-0.752763	-0.800669	-0.376406	-0.550058	1.38654	2.251	1.1329	1.76209	-0.841847	-0.74065
ZNF823	-0.646307	0.251069	-0.716006	-0.876268	1.80299	-1.55752	1.42144	-0.27145	-0.366673	1.55813	-0.0996873	0.0018126	1.16656	-0.82179	-1.01822	-0.655429	0.730465	0.444804	-0.685428	1.42075	-1.08325
ZNF821	0.595299	-0.741606	0.172506	0.529773	0.784231	1.31935	0.429569	-0.0722382	2.64548	-0.826212	-0.701786	-0.813821	0.944815	-0.884206	-0.335414	0.691948	-1.98959	0.0524568	-0.802021	-0.631515	-0.367017
ZNF818P	0.828521	-0.906257	-0.924261	-0.293967	-0.135555	-0.636615	0.0335301	-0.868571	1.00196	-1.23078	-0.817474	-0.437625	2.49252	0.0285498	-0.0447143	-0.515378	-0.842822	-0.134357	2.02664	0.08438	1.29229
ZNF816	0.271136	-0.0302121	-1.00343	-0.168977	0.400737	-0.899624	0.2961	-0.812309	0.164675	-0.703001	-0.707591	0.150655	3.67599	-0.831876	-0.593523	-0.0669121	-0.385952	0.675001	0.36192	0.739703	-0.532509
ZNF815P	1.24587	-0.860435	-0.929637	-0.533729	-0.845771	0.762445	1.90076	-0.336522	1.82433	-0.357195	1.03657	-1.40157	-0.376992	-0.392541	-0.246917	-0.58811	-1.04667	1.6776	-0.419259	0.294564	-0.406799
ZNF814	-0.852079	-1.84541	-0.271771	-0.0993619	2.15875	-0.586675	1.97494	-1.21396	0.374912	-0.531486	-0.175298	0.413143	0.486881	0.260842	0.840951	0.167815	-0.411925	0.564496	0.92715	-1.01042	-1.17149
ZNF813	0.0617203	0.0838471	-0.270214	-0.238683	0.0820171	0.120868	-0.163632	-0.596008	-0.311161	-0.463754	-0.19395	1.27731	3.95863	-0.418673	-0.844509	-0.153162	-0.278242	-0.666132	-0.152814	-0.404727	-0.428732
ZNF812P	0.753377	-0.486843	-0.404429	-0.306424	0.595195	-0.22942	-0.515955	-0.253603	-0.242624	-0.497971	-0.49352	-0.51984	1.65376	-0.421936	-0.199374	-0.112922	-0.524514	-0.460978	3.66469	-0.507907	-0.488764
ZNF81	0.55321	-0.432204	0.385541	0.0245189	-0.0381073	1.03172	-0.465906	-0.630774	-0.827604	-0.615947	0.060663	3.3181	0.795519	-0.975979	-0.588221	-0.793683	-0.356552	0.627124	-1.30832	0.742071	-0.505174
ZNF808	-0.288265	-0.74216	-0.593981	0.240121	0.826672	-1.00163	0.36694	-0.995857	0.396504	-0.615905	-0.802795	1.27376	2.92734	-1.24705	-0.345217	-0.726778	-0.316869	0.221731	0.973563	1.05219	-0.602315
ZNF805	-0.0818751	-1.14855	0.966723	-0.647234	-0.0905367	0.263041	2.42795	-0.688618	-0.0499598	-0.351191	-0.0348345	0.585941	0.0270552	-1.52275	-1.16959	-0.517191	0.713394	1.76091	1.02387	-0.135215	-1.33135
ZNF804B	-0.384976	-0.384976	0.342695	-0.384976	-0.0822027	0.0229861	-0.384976	-0.384976	0.462816	-0.384976	-0.384976	-0.384976	-0.384976	-0.384976	0.421887	4.17202	-0.384976	-0.384976	-0.384976	0.0494586	-0.384976
ZNF804A	-0.0689286	-0.304363	-0.351771	-0.0495899	-0.223229	-0.388804	-0.371126	-0.378822	0.307655	-0.378412	-0.370477	-0.326579	-0.366224	0.00398162	0.0668247	-0.181441	4.29049	-0.265147	-0.110441	-0.329112	-0.204479
ZNF800	0.870135	1.90265	-0.942842	0.0993011	0.539146	-0.913979	0.344105	0.415966	-0.791543	-1.64834	-0.0600381	0.153669	-0.415408	-0.460967	-0.675428	-1.56807	1.02908	0.591546	-0.487087	2.22418	-0.206067
ZNF80	-0.671082	0.213541	-0.635691	1.46278	0.928567	-0.875195	-0.978349	-1.04897	1.77986	-0.621357	-0.279348	-1.04897	-0.939405	-0.11113	0.669495	1.60388	-0.939776	0.847616	0.350063	-1.04897	1.34245
ZNF8	-0.202397	-1.35054	-0.887479	-0.903753	1.55046	0.790236	0.0989362	-0.908433	-0.58578	-0.888525	-0.675215	1.11814	0.180322	-0.880458	1.93465	0.15175	-0.317564	0.924508	1.89989	-0.259998	-0.788751
ZNF799	0.136893	-0.138095	-0.725935	-0.233858	1.07012	-1.15996	1.57344	-1.24607	1.12096	-0.883272	-0.4716	1.65044	2.08626	-0.496927	-0.606734	-0.462061	0.123237	0.923464	-0.463414	-0.889278	-0.907624
ZNF793	-0.208945	-0.566303	-0.487379	-0.724243	-0.337219	-0.229206	2.6831	-0.92956	0.11762	-0.898116	-0.851124	0.526249	2.46178	-0.748276	-0.758897	0.387595	0.0374618	-0.633182	0.19847	1.0155	-0.0553205
ZNF792	0.111359	-0.377137	-0.358351	-0.591652	0.169167	1.19408	-0.301287	-0.413997	0.255906	-0.348129	-0.27464	-0.546485	-0.343034	-0.222818	-0.426295	-0.380256	3.98743	0.153621	-0.148528	-0.537537	-0.601413
ZNF791	-0.107255	-0.155525	-0.178494	-0.303315	-0.0833729	-1.12956	0.819725	-0.500938	-0.148	-0.661606	0.295454	0.332748	3.23101	-1.38535	-0.612571	-0.739261	-0.272547	1.18138	0.194919	1.15147	-0.928907
ZNF790	0.036805	-0.429021	-1.29499	0.988698	0.110421	0.169708	1.47737	-1.64226	-0.024626	-0.826598	1.97219	1.49544	0.565652	-1.4822	-0.811265	0.16357	-0.453601	0.568702	0.791842	-0.437665	-0.938174
ZNF79	1.17027	-0.267217	-1.37522	0.554023	-1.37106	2.66624	0.106012	-1.11166	-0.295452	-0.510871	0.614822	0.892494	-0.0123325	0.397341	-1.27569	0.118074	-0.987617	-0.542481	1.13294	0.398712	-0.301323
ZNF789	-0.840928	-0.779902	-1.09664	-0.110541	0.601863	0.531521	1.39257	-0.416233	0.155295	0.807769	-0.0607487	0.481282	-0.475201	3.1106	-0.237294	-0.893206	-1.0616	-0.738825	-0.962116	0.66414	-0.071812
ZNF788P	-0.531164	0.306827	-1.08139	-0.254283	-0.368859	-0.760813	1.24273	0.177112	-0.713075	-0.952612	-0.920569	0.494792	3.00612	0.179368	-0.842663	0.732506	-1.24428	0.755805	0.207924	0.973217	-0.406693
ZNF787	-0.53825	-1.56823	0.319643	0.871309	-0.897947	2.34661	-1.22682	-0.596651	0.46318	-0.816389	-0.437651	-0.519461	1.55364	-0.121297	1.50448	-0.0765883	0.00526958	-0.0612032	0.866013	0.11691	-1.18657
ZNF786	0.537023	-0.957819	-1.71864	-0.476473	-0.63067	0.303847	0.443655	1.48251	1.37066	-0.425429	-0.0325619	2.03445	0.122509	-0.909624	-1.17304	-0.442072	-0.714588	0.199586	1.33307	0.756194	-1.10259
ZNF785	-0.460448	-1.20464	0.200567	-0.254094	0.0242005	0.485238	0.092023	-0.0654375	-0.0399762	-0.101687	-1.57815	0.541818	1.19574	-0.0387227	-0.43782	-0.644367	-1.20771	0.0212779	1.09286	3.14735	-0.768016
ZNF784	0.0984603	-0.491354	-0.622219	0.434479	2.60669	-0.337015	-1.76964	-0.4838	1.33545	-0.043914	-1.26602	-0.342544	1.13302	-0.106445	0.923039	0.131827	0.0386342	0.224889	0.790283	-1.04792	-1.20589
ZNF783	0.201488	-1.51013	-1.06302	-0.157807	0.719845	0.966558	1.7625	-0.0724897	0.867016	-0.604519	-0.807562	-0.000665919	0.331619	2.24705	-1.19798	-0.717121	-0.890827	0.891719	0.518191	-0.493103	-0.990753
ZNF782	-0.176603	0.681212	-0.653733	0.817805	0.161624	0.678222	-0.578916	-1.38411	-0.262336	0.00248424	0.509308	2.82807	-0.529928	-0.0227681	-1.29291	-1.19732	-1.05548	-0.504639	0.902994	1.31142	-0.234393
ZNF781	0.144571	-0.869811	-0.508041	-0.0428944	0.491716	0.487464	3.34821	-1.0899	-0.021526	-0.784551	-0.855196	1.19404	0.80984	-0.816035	-0.73785	0.567676	-0.525241	-0.89889	0.132435	-0.11678	0.0907699
ZNF780B	-0.120702	-1.21858	-0.830392	-0.435178	1.86118	1.63324	-0.62023	-0.926971	0.150676	-0.552249	0.012067	-0.0109024	2.85026	-0.58248	-0.207193	-0.311404	-0.658896	0.514664	0.393019	-0.370354	-0.569572
ZNF780A	-0.10018	-0.552142	-1.09382	-0.308921	0.0737309	2.08049	-0.701217	-1.03882	-0.338488	0.00293752	0.000914453	1.15088	2.76415	-0.479083	-0.800478	-0.362679	-0.828796	0.948458	0.19736	0.237349	-0.851645
ZNF778	0.276656	-0.0111735	-0.488679	0.180095	-0.302462	0.233668	1.3141	-0.658511	-0.613156	-0.338639	0.346161	2.20037	0.864002	-0.918345	0.422457	-0.132485	-1.17157	-0.987612	2.18	-0.933372	-1.4615
ZNF777	-0.370668	-1.1836	-1.05144	0.0537384	-1.21902	0.750393	2.53315	-0.194261	0.246902	-1.73418	0.206057	0.270844	-0.0373843	-1.00596	0.180745	-0.442057	0.935824	1.33565	1.02832	0.423324	-0.726383
ZNF776	-0.238685	-0.448846	-0.556649	-0.41933	1.37319	-0.754496	2.8223	-0.807459	0.0762482	-0.155065	-0.0264024	-0.011496	0.605553	-1.38022	-0.333121	-0.175937	-0.0825044	2.07114	-0.155773	-0.234768	-1.16768
ZNF775	0.236474	-0.766471	-0.98321	-0.735693	-1.25131	2.32912	1.13247	2.08484	0.0829169	-0.741499	-1.38656	-0.476023	0.41197	0.445972	0.268127	-0.306288	-0.751388	0.822124	-0.225772	0.487952	-0.677745
ZNF774	0.136304	-0.742802	1.91832	-0.731138	2.97496	-0.149651	1.12534	-0.796689	-0.457357	0.155876	0.088307	-0.900112	0.814608	-0.675705	-0.164379	-1.1539	-0.44326	-0.0471422	-0.431393	0.182045	-0.702239
ZNF773	0.00673635	-0.843678	-1.01492	-0.276325	-0.119161	-0.716322	2.83821	-0.932589	-0.314841	1.20253	1.53772	-0.712627	0.389807	-0.82535	-0.342503	-0.508652	-0.617365	1.12219	0.538801	0.53137	-0.94304
ZNF772	0.714534	-0.579585	-1.00687	0.10432	0.697394	-0.720776	2.03703	-0.46224	-0.414565	-0.183509	-0.376881	-1.11367	0.155611	-1.18232	-0.73118	0.223418	1.10862	2.74767	-0.193303	-0.482413	-0.341294
ZNF771	-1.00273	-0.94717	-0.565471	1.53784	-0.676412	0.23854	-0.94526	0.129686	-0.618807	-0.58576	-0.32554	-0.684999	1.67236	0.181177	0.197849	0.274166	-1.13966	-0.0140475	1.45647	2.437	-0.619234
ZNF770	-1.00663	2.01001	0.293529	0.236817	0.471428	-1.32292	1.68459	-0.230841	-0.726917	0.815374	1.33537	-0.494244	0.923225	-1.70045	-0.135697	-1.017	0.077518	-1.02385	0.526017	0.0526365	-0.767965
ZNF77	-0.698908	-0.348469	-0.461107	-0.139243	-0.568707	-0.478319	0.746258	-0.990319	-0.274548	-0.185787	-0.257224	3.59733	1.51969	-0.782945	-0.0219583	-0.878176	-0.0338728	0.184037	-0.356744	0.253059	0.175956
ZNF768	-0.996241	-0.976212	-0.447684	-0.288667	-0.62519	1.30084	-0.143315	-0.354996	-0.802689	0.503676	1.91902	0.0155123	2.30504	-0.777897	0.204475	-1.0395	-0.583223	-0.450135	0.711374	1.43177	-0.905968
ZNF767P	-0.606233	-1.46417	-0.916196	-0.461666	1.04164	-0.463826	1.29619	-0.556277	1.45177	-0.438031	-0.140982	0.226158	-0.205445	1.91907	-0.550253	-0.443435	-1.35644	-0.0292701	0.0325251	2.12156	-0.456685
ZNF766	0.171971	-0.122757	-1.21763	-0.17031	0.36138	-1.28812	-0.0476919	-0.848581	0.56035	-0.706216	-0.0406134	2.23399	1.21164	-0.751999	-0.158196	-0.685529	-0.842274	2.40965	0.525411	0.263692	-0.858171
ZNF765	-0.0777177	-0.358877	-0.419329	-0.107951	1.24584	-0.337819	-0.387789	-0.785097	-0.0350416	-0.940029	-0.520921	1.72934	3.12001	-0.976559	-0.648381	-0.456471	-0.478342	0.260989	0.823472	0.220798	-0.87013
ZNF764	-0.100344	-1.11169	1.44203	-0.0554482	-0.307856	1.9172	-0.574854	-0.872104	0.191429	-0.372219	-0.666696	-0.403518	2.15085	-0.479284	-0.356637	-0.23375	-1.72823	0.440277	1.07949	0.927071	-0.885719
ZNF763	0.654863	-0.257599	-0.867152	-0.258621	0.465333	-1.07179	-0.757369	-0.989514	1.55377	-0.475325	-1.11486	0.0661088	0.741314	0.0886777	-0.472218	-0.550471	-0.806353	1.83726	0.556924	2.42356	-0.766535
ZNF761	-0.311397	-0.317992	-0.391581	-0.512403	1.03943	0.178128	0.024444	-0.799109	0.116244	-0.808499	-0.245161	2.02989	3.14901	-0.165553	-0.542295	-0.586847	-0.599154	-0.382791	0.571246	-0.317798	-1.12781
ZNF76	0.075258	-1.86797	-0.475154	0.805061	0.0176758	0.0122871	1.3792	-1.09377	0.354989	1.37082	-0.730165	1.00417	1.31629	-0.0288645	1.6013	-0.950285	-1.84587	-0.229934	-0.557367	-0.107366	-0.0503106
ZNF75D	0.675265	-0.0791188	0.540587	0.271378	1.3663	0.133056	-0.30256	-2.20482	1.22131	-0.875406	-0.855269	-0.24349	-1.2631	-0.0154118	-0.183465	-0.920976	-0.595278	1.65842	0.879006	1.54051	-0.746938
ZNF75A	0.445258	-0.941166	-1.12597	-0.140756	0.610941	-0.777246	2.82529	-1.17647	0.210432	-0.773285	0.35825	0.161825	0.0701659	-0.038559	-0.0291417	-0.711534	-1.1548	1.08738	1.76298	-0.0767875	-0.586806
ZNF750	-0.228861	4.36379	-0.169792	-0.228915	-0.19992	-0.222686	-0.23425	-0.229011	-0.21923	-0.228914	-0.226247	-0.209504	-0.182301	-0.217533	-0.222814	-0.224562	-0.2288	-0.224017	-0.228431	-0.2127	-0.225298
ZNF749	-0.786306	-0.332478	-0.677068	0.438088	-0.370291	-0.615336	2.06029	-0.560279	-0.803904	0.141759	2.9175	0.156849	0.894372	-0.632893	-0.816709	1.04085	-0.507741	-0.69015	-0.352718	0.19939	-0.703221
ZNF747	-0.449157	-0.700226	-0.160167	-0.352939	-0.446584	1.03611	0.547007	-0.683485	0.304161	-0.515269	-0.699982	-0.838221	0.230022	0.146122	-0.890052	0.047301	-1.28765	0.183984	1.59274	3.22307	-0.286777
ZNF746	0.495118	-1.5201	-0.481067	-0.130126	-1.20801	1.1936	1.45182	1.78958	0.102959	-1.77319	-1.17095	0.731127	-0.0608166	0.387879	-0.560203	-0.532358	-0.124402	1.29638	1.03394	-0.470829	-0.450353
ZNF740	-0.451457	-0.696183	-0.432381	0.702692	-0.89031	1.21056	0.890459	-0.801939	0.0438535	0.0262364	-1.25829	2.24962	1.48439	-0.829659	-1.80448	-0.524528	-0.773463	0.985718	0.147376	0.274692	0.447095
ZNF74	-0.748613	-0.714275	-0.234067	-0.247809	-0.82739	0.505154	0.290643	-0.51238	-0.786647	0.95492	0.414595	3.03398	2.15439	-0.917429	-0.262165	-0.406127	-0.183518	-0.625144	-0.0410966	-0.181429	-0.66559
ZNF738	-1.01596	-0.184024	2.038	-0.850066	1.84146	-0.299825	-0.894661	-1.31718	0.62202	-0.618605	-1.04121	2.159	0.919141	-0.0700379	-0.230726	-0.390336	0.0732181	-0.192431	0.105793	-0.00724757	-0.646319
ZNF737	-0.32857	-1.14864	-0.162428	0.164374	1.32519	1.5806	-0.455077	-1.44135	1.09332	-1.15768	-0.810824	1.63555	0.991558	-0.749435	-1.12704	0.492218	-0.791454	-0.708679	1.16075	0.710329	-0.272692
ZNF736	0.149895	-1.0326	-0.191934	0.837252	0.21465	0.060062	0.323708	-1.29648	-0.28337	-0.816947	-1.07584	2.97048	1.45096	-0.839708	-1.16909	-0.466894	0.252742	0.944499	-0.0191299	0.352804	-0.365054
ZNF735	3.55724	-0.321592	-0.321592	-0.321592	-0.321592	-0.321592	-0.321592	-0.321592	-0.321592	-0.321592	-0.321592	-0.231631	-0.202313	-0.321592	-0.321592	-0.321592	-0.321592	-0.321592	2.34377	-0.321592	-0.321592
ZNF733P	-0.267116	-0.267116	-0.267116	-0.267116	0.839738	-0.267116	-0.267116	-0.267116	-0.267116	-0.267116	-0.267116	-0.267116	-0.267116	-0.267116	-0.267116	-0.267116	-0.267116	-0.267116	4.23547	-0.267116	-0.267116
ZNF732	-0.390468	-0.221087	-0.395745	-0.351256	-0.220223	-0.425358	-0.299248	-0.473311	-0.285284	-0.486065	-0.318885	0.331227	3.9231	-0.513033	-0.426331	-0.121296	-0.347757	-0.280278	0.413397	1.40093	-0.513033
ZNF730	-0.464686	-0.52599	0.204374	-0.232946	0.466559	-0.379861	0.00895487	-0.595946	-0.487898	-0.679481	-0.641204	1.95087	3.4838	-0.412943	-0.633898	-0.422035	0.515316	-0.618296	-0.0532445	0.00772921	-0.489179
ZNF729	0.186379	-0.39926	-0.39926	-0.39926	0.183703	-0.39926	-0.303494	-0.39926	-0.39926	-0.302616	-0.39926	1.16954	-0.250684	-0.39926	-0.39926	-0.39926	0.341108	-0.260241	4.02743	-0.39926	-0.39926
ZNF728	0.276469	-0.512184	0.174081	-0.075833	-0.446658	0.188232	-0.557322	-0.42221	-0.169985	-0.465592	-0.557322	-0.344603	1.558	-0.471102	-0.557322	0.108914	0.0751272	-0.557322	3.79433	-0.557322	-0.480373
ZNF727	0.676269	-0.639454	-0.443599	0.876161	-0.115126	-0.0513054	-0.316706	-0.559654	-0.267245	-0.61847	-0.569667	2.55138	2.79132	-0.564781	-0.614097	-0.125523	-0.585999	-0.65023	0.551578	-0.679487	-0.645363
ZNF726	-0.733011	0.621952	0.176645	-0.519101	1.09363	0.0711814	-0.409995	-0.705853	-0.765677	-0.870554	-0.967282	-0.766486	2.6539	0.948269	-0.462258	-0.40562	1.74264	-0.888583	0.0799475	1.02304	-0.916792
ZNF724	-0.372987	-0.0791442	-0.464424	0.125452	-0.0136401	-0.257879	-0.501404	-0.740349	-0.233516	-0.689786	-0.363669	1.45424	3.61658	-0.520966	-0.72744	-0.271983	1.24962	-0.260667	-0.25392	-0.134371	-0.559751
ZNF721	-0.971332	-0.414554	-1.63071	0.0810111	1.51254	0.73254	1.45456	-0.565078	0.836853	-0.69059	0.224208	0.93807	1.71843	-0.548392	-1.71771	-0.632005	-0.0482451	0.585053	0.342196	0.124013	-1.33084
ZNF720	-0.327392	0.496509	1.09166	-0.568429	0.0686051	0.681711	0.0859222	-0.909163	-0.490251	-0.358123	-0.163604	-0.482659	-0.332997	-0.705165	0.0603226	-0.719877	-1.28493	0.666751	-0.0220763	3.58287	-0.369688
ZNF718	-0.871169	-0.898378	-0.492019	0.882949	-0.107307	0.911718	-1.60485	-1.18119	-0.302665	-0.611437	1.0439	1.84286	2.08051	-1.26641	-1.01621	0.377207	-0.152695	0.190556	0.28084	0.480477	0.413315
ZNF717	0.333393	-1.19183	-0.705276	-0.420236	0.241302	0.801829	0.735129	-1.20788	-0.986899	1.42966	0.914232	0.0965162	0.550865	-1.08347	-0.69986	-0.575699	-0.0655583	-0.97654	0.167273	2.81374	-0.170694
ZNF716	0.127687	-0.486693	-0.486693	1.82448	0.0251454	-0.486693	-0.48051	-0.486693	-0.486693	-0.461736	-0.486693	0.048641	2.38126	-0.486693	-0.486693	-0.373404	-0.486693	-0.486693	2.74874	-0.486693	-0.486693
ZNF714	-1.06556	-0.0447711	-0.164104	0.00187727	0.800979	0.987671	-0.784738	-1.12648	-0.694119	-0.20118	-0.811725	1.88192	2.86988	-0.971177	-0.00763958	0.40029	0.351737	-0.394985	-0.501945	0.285362	-0.811288
ZNF713	0.00640594	-0.429558	-0.0910892	-0.267775	-0.117709	1.03469	0.441312	0.37574	-1.05475	1.69543	0.50766	2.09919	0.920478	-1.52281	-0.865817	-0.88836	-0.567191	1.43947	-1.00122	-1.0732	-0.640902
ZNF711	-0.626779	-0.0242475	2.48354	-0.573609	-0.0458104	-0.367267	-0.617049	-0.61345	-0.223598	-0.585955	1.13267	1.49668	0.508645	-0.603631	-0.57888	-0.613235	-0.633747	-0.585147	-0.630899	2.32987	-0.628113
ZNF710	0.750996	-0.970533	1.15708	0.615944	0.338852	-0.506215	-1.00975	-0.40413	1.20528	-0.988991	-1.12202	-0.929117	0.16128	0.402593	-0.00141023	0.802037	2.76968	-0.234117	-0.0638512	-1.26956	-0.704056
ZNF71	-0.36296	-0.840054	-0.322184	-0.0332587	0.0512142	0.191986	0.13515	-0.484459	0.224701	-0.791281	0.00823387	0.641279	0.691193	-1.10468	0.0192279	0.112981	3.85211	-0.273756	-0.406584	-0.777942	-0.53092
ZNF709	-0.102516	-0.167632	0.345242	-0.512084	-0.160351	-0.728886	1.26334	-0.994232	-0.170101	-0.308501	-1.02176	2.26574	2.12617	-0.862509	-1.12235	-0.134344	-0.417075	1.60186	-0.401406	0.284207	-0.782791
ZNF708	-0.11535	-0.733839	-0.0241085	0.277346	2.48144	-0.60424	-0.604862	-1.79143	0.241366	-0.947207	-0.73878	0.938853	1.06437	-0.0951271	-0.486551	-0.447008	-0.503677	1.78907	1.03899	0.132631	-0.871885
ZNF707	0.333834	-0.767425	-1.25581	1.74043	0.0174287	-0.45424	-0.00906608	0.114797	0.310155	-0.643337	-0.614514	3.10784	-0.663263	0.208397	0.911715	-0.216542	-1.21046	0.175487	0.305205	-0.764761	-0.625876
ZNF706	-0.545161	0.723982	-0.868656	2.67961	0.204826	-0.793234	1.23153	0.263973	-0.473772	-0.172432	0.706519	1.29014	-0.412849	-0.377606	0.380395	0.699912	-1.64192	-1.11396	-0.0713045	-1.18432	-0.525666
ZNF705A	-0.520299	-0.520299	-0.520299	-0.520299	0.370643	1.88064	0.9433	0.567471	3.22178	-0.520299	-0.520299	-0.520299	-0.520299	-0.520299	-0.520299	0.820645	-0.520299	-0.520299	-0.520299	-0.520299	-0.520299
ZNF704	-1.11968	1.80237	-1.09768	0.978473	-0.658697	0.0393684	1.36134	0.932206	-1.12115	-0.429264	0.275507	0.584673	1.63015	-0.291968	0.0479102	1.03288	-1.73265	-0.848042	-0.488138	-0.179923	-0.717696
ZNF703	-0.447921	-0.829584	-0.601994	-0.901823	-0.70336	1.33882	0.0623343	0.650059	-0.149937	-0.257443	-0.182037	-0.509245	1.28656	0.711991	-0.327348	-0.159068	0.273281	-1.01305	-0.778315	3.22075	-0.68267
ZNF702P	0.212572	-0.526371	-0.49291	0.348252	0.369779	-0.552984	1.16909	-0.664864	-0.360237	-0.691948	-0.575439	-0.609036	3.58442	-0.611242	-0.63079	-0.410763	-0.676386	-0.617644	0.850129	0.509306	0.377076
ZNF701	0.0287791	0.338623	-1.30288	0.220677	2.2471	-1.38271	-0.311966	-1.07121	0.436562	-0.725274	-0.695115	0.0417771	2.26712	-0.780599	-0.26379	-0.872755	0.172596	1.4369	0.230609	0.0275291	-0.041976
ZNF700	0.172058	-1.37804	-0.991384	-0.230668	2.62954	-1.60946	-0.383485	-0.197769	0.595978	0.314672	-0.423622	0.977003	1.83111	0.47681	-0.619962	-0.601166	-0.55467	0.867246	-0.0936839	-0.221512	-0.558987
ZNF70	0.591574	-1.24246	-0.104976	-1.06938	-0.976459	-0.226352	0.0549706	-0.479079	-0.525429	0.0334154	-0.0869856	1.75762	1.98502	-0.986251	-0.835937	-0.587543	0.161085	-0.0174252	0.101743	2.51845	-0.0656005
ZNF7	-0.226706	-0.312658	-0.717807	1.34484	-0.106386	-0.408786	0.965361	-0.195846	-0.279063	-0.499262	0.119007	3.55423	0.122864	-0.455724	0.222655	-0.129817	-1.04008	-0.321984	0.229454	-1.19616	-0.668131
ZNF699	0.0511506	-0.265163	-0.373826	-0.479493	-0.1607	-0.558563	0.119288	-0.766397	-0.160671	-0.7427	0.0420926	-0.254802	1.18798	-0.844002	-0.541099	-0.288595	3.78893	0.824525	-0.248449	0.236691	-0.566202
ZNF697	0.186338	0.363357	0.526473	-0.47743	-0.51679	0.432488	-0.490566	0.267406	-0.993552	0.0190564	2.48388	0.438822	2.75849	-0.889381	-0.296293	-0.748504	-0.562717	-0.455835	-1.05707	-0.623927	-0.364242
ZNF696	-0.212477	-0.66217	-0.728286	0.322393	-0.599659	-0.0958486	1.18246	-0.147282	-0.47398	0.728853	-0.528632	1.50881	3.38222	-0.634926	-0.0858521	-0.127894	-0.742396	-0.362892	-0.172006	-0.796564	-0.753869
ZNF695	-0.672628	-0.381678	0.0292761	-0.414152	0.894842	1.38672	-0.737777	-0.792632	-0.549724	-0.705551	-0.730769	2.65512	2.13921	-0.519656	-0.562572	-0.815839	0.680827	-0.679857	0.112013	0.0841709	-0.419336
ZNF692	-0.991959	-1.73623	-0.646241	0.243646	1.16286	0.904792	1.26382	-0.31252	0.444143	0.0884366	-0.408629	1.24292	1.60109	1.56858	0.239283	-0.824162	-1.54283	-0.954407	-0.542636	-0.205363	-0.594583
ZNF691	-0.0636415	-1.06671	-1.58692	-0.117016	-0.244355	1.3198	1.13855	-1.05896	1.17082	0.308204	0.543505	2.64447	0.414286	0.248494	-1.24998	-0.404922	-1.05293	-0.0952432	-0.131753	-0.331735	-0.383966
ZNF69	-0.469983	-0.686985	-0.597005	-0.635693	0.370969	-0.670843	0.0596061	-0.497227	-0.381807	1.78141	-0.69763	-0.640623	1.21705	-0.856433	-0.761808	-0.398553	-0.753051	2.98262	0.698209	0.740664	0.197112
ZNF689	-0.405945	-0.669988	-0.0876036	-1.04597	-0.414042	0.0838199	-0.252989	1.71316	-0.316322	-0.332299	0.0872702	0.0337974	2.62815	-0.647776	-0.248056	-0.485054	-1.28449	0.496938	-0.218823	2.16405	-0.797816
ZNF688	-0.183299	-0.809382	-0.878413	-0.260518	-0.564775	0.343576	-0.619044	-0.666884	1.24563	-1.05588	-0.306884	-1.475	-0.958276	2.13155	0.727234	0.295827	-1.09388	0.565116	1.71227	1.0508	0.800235
ZNF687	0.0401103	-1.19075	-0.20174	0.115324	-0.88875	1.79812	1.19921	0.817825	-0.455158	-0.315497	-0.905544	2.18375	1.3829	-0.891741	-0.250824	-1.06806	-1.04051	0.0620805	0.844497	-0.734036	-0.501206
ZNF684	-0.329797	0.348634	-0.403867	-0.540949	0.422569	-0.159163	3.02756	-0.989488	-0.537555	-0.933066	0.608572	0.86166	-0.119814	-0.7832	-0.091111	-0.625241	-0.932693	1.2701	-0.388826	1.37002	-1.07435
ZNF683	1.50898	-0.190773	-0.139262	0.716405	0.0765373	-0.60094	-0.748245	-0.77473	-0.142708	-0.475377	-0.173416	-0.725145	-0.758294	0.97381	0.127535	3.47663	-0.627305	-0.105747	-0.407455	-0.74697	-0.263525
ZNF682	0.310727	-0.585479	-0.0625856	-1.0265	2.05803	-0.157772	0.596423	-1.42618	0.0490311	-1.3384	-0.707343	1.51748	2.22419	-0.0291586	-0.747874	-0.449828	0.299631	-0.397234	0.687238	-0.904758	0.0903502
ZNF681	-0.518019	-0.0860625	-0.371875	-0.712858	1.24398	0.774494	0.216282	-1.13427	-0.0354076	-1.24063	-1.17362	-0.141722	3.11388	0.655845	-1.12705	-0.025357	0.51798	-0.583984	0.419066	0.581706	-0.372372
ZNF680	-0.864569	0.554201	0.37962	0.727726	1.71633	0.0834951	0.24465	-1.85963	-0.113283	-1.16861	-1.25659	1.00271	-0.43607	1.64261	-0.238074	-1.29041	-0.00410093	-0.317451	0.703625	1.36717	-0.873341
ZNF679	0.306252	-0.260552	-0.260552	-0.260552	-0.260552	-0.159188	-0.260552	-0.260552	-0.260552	-0.260552	-0.260552	-0.260552	-0.164687	-0.143328	-0.260552	-0.260552	-0.260552	-0.260552	4.32978	-0.260552	-0.260552
ZNF678	-0.573039	-0.383352	0.608108	-0.155531	0.762762	2.135	0.954836	-0.871844	-0.498673	-0.289228	0.0728313	1.16943	2.35132	-1.06796	-0.895019	-0.441017	-0.628972	0.277403	-0.807179	-1.27572	-0.44416
ZNF677	-0.198416	-0.426084	-0.416691	-0.102154	-0.0973206	-0.443904	2.02577	-0.507506	0.234179	-0.621036	-0.579219	-0.500816	3.56751	-0.481714	-0.554072	-0.143514	0.311795	-0.497489	-0.592466	-0.0822416	0.105392
ZNF676	0.33395	-0.473928	-0.126786	0.055432	0.703293	-0.189039	-0.339847	-0.451932	-0.100174	-0.405714	-0.518215	-0.41386	-0.345261	-0.306726	-0.445877	0.135465	-0.345845	-0.388751	4.15631	-0.0897814	-0.442716
ZNF675	-0.379238	0.863395	-0.398436	-0.893975	0.961012	-0.852583	-0.134337	-1.53682	0.564051	-0.85723	-0.48617	1.69962	1.46877	-0.0268247	-0.749613	-0.262379	2.49774	-0.28276	-0.421732	0.0384599	-0.810956
ZNF674	-0.635332	-1.08972	2.43712	-0.0650574	1.19215	1.48296	0.669905	-1.35224	0.0406919	-1.2075	-0.0712164	-0.662192	0.154191	0.307276	-0.0732082	-0.589307	0.810579	-0.765969	-0.847194	1.1801	-0.916048
ZNF672	0.81329	-1.29513	-0.660504	0.935575	-0.475624	3.02208	-0.241347	0.766501	-0.050327	-0.666276	-0.0161622	0.0637062	0.0691134	0.477081	0.156472	-0.779378	-1.26211	-0.945152	1.2198	-1.02145	-0.110164
ZNF671	0.792139	-1.32713	-1.14481	-0.372059	0.348036	-1.11418	1.24043	-0.628541	2.22873	-0.333121	-0.227409	0.460811	-1.18815	0.144679	-1.11481	0.970129	-0.483871	1.76521	0.448636	-0.584301	0.119577
ZNF670	-0.368133	-0.185836	-0.134586	-1.20307	0.470984	1.37712	0.474751	-1.01172	-0.791914	-0.691876	0.402802	2.13204	1.1593	-0.85996	0.00368935	-0.941229	-0.919664	1.57465	1.18864	-0.648957	-1.02703
ZNF669	-0.316387	-0.0557546	0.428079	0.703404	1.05958	0.762111	0.778734	-0.761243	-0.503196	-0.197	-0.175539	1.39864	2.23069	-1.6494	-0.74017	-1.49513	-1.44454	0.790381	0.38042	-0.628441	-0.565251
ZNF668	-0.0995001	-1.41625	0.0317451	-0.387974	-0.401538	1.54813	-0.933038	-0.401079	1.80214	-1.54131	-1.26786	-0.690869	0.782516	1.26708	0.780254	-0.0677332	-0.377019	-0.310902	1.44239	0.943759	-0.70294
ZNF667	-0.517341	-1.08846	0.125286	0.471065	0.0576809	-0.67894	1.80456	-1.12712	-0.426535	-1.26527	1.98299	0.531808	0.431317	-1.15824	-1.14945	0.443791	1.082	-1.24356	0.700477	1.03311	-0.00917261
ZNF665	-0.0881926	-0.520181	-0.622961	-0.665761	0.0110308	-0.77877	0.816148	-0.491175	0.716399	-0.769664	-0.878529	0.695833	3.29074	-0.586714	-0.604028	-0.511214	-0.434139	0.447505	1.56343	-0.617665	0.0279037
ZNF664	-1.28915	0.816082	0.415906	0.294476	2.44857	0.737876	0.863228	0.0826714	-1.10042	-0.641036	-1.04525	1.55591	0.284154	-1.3088	-0.940517	-0.0472406	-0.741111	0.241995	-1.07215	0.695942	-0.251137
ZNF663P	-0.414895	-0.414895	-0.414895	-0.414895	0.345018	-0.414895	-0.414895	-0.414895	-0.281906	-0.414895	-0.414895	-0.0497179	3.45859	0.325185	-0.414895	-0.414895	-0.414895	-0.414895	2.28995	-0.278599	-0.414895
ZNF662	-0.668098	0.182033	-0.140839	0.0689982	0.0135537	-0.114339	-0.721012	-0.66544	0.165768	-0.355015	-0.705706	2.24039	3.01282	-0.484836	-0.521774	-0.384732	-0.696275	1.33339	-0.435384	-0.69063	-0.432882
ZNF660	0.306948	-0.261928	0.442638	-0.794714	0.520692	0.90178	-0.777221	-0.755548	-0.535694	-0.41758	-0.811262	3.45249	0.748689	-0.72186	-0.640909	-0.042413	-0.666089	-0.401163	0.416532	-0.829715	0.866321
ZNF658	-0.128211	0.833281	-0.896534	-1.15417	-0.865023	2.37663	1.92368	-1.02398	-0.270244	0.390158	-0.145867	0.495485	1.20105	-0.324261	0.340194	-0.94407	-1.18283	-0.301702	0.8419	-0.786273	-0.379209
ZNF655	0.06322	-0.761411	-0.841646	-0.287669	0.513519	-0.099315	2.87342	1.36651	-0.222984	-0.811324	-0.609917	0.438183	-0.180258	0.592141	-0.784665	-1.40815	-0.25546	0.521377	-1.41935	1.27306	0.0407178
ZNF654	0.955396	1.32174	-1.05457	-0.314992	0.482161	0.137858	-0.783494	1.40738	-1.20916	-0.195453	-0.718763	1.27313	-1.19435	1.15799	-1.77481	-1.35779	-0.115523	-0.309736	0.65909	0.764134	0.869773
ZNF653	-0.00705852	-1.36671	1.36586	-0.903216	0.204793	-0.65631	-0.74685	-0.517049	1.08746	-0.921238	-0.643923	-1.96781	0.740362	0.833127	0.339481	-0.0242762	1.93941	1.05608	1.07101	-0.264122	-0.619031
ZNF652	0.0854616	-0.785698	-0.635216	-0.3567	-0.588231	0.890317	2.14252	-0.378116	0.519559	1.13873	-0.561288	0.679104	1.23408	-0.862688	0.337319	-0.41664	-1.5995	0.457958	1.33977	-1.43286	-1.20788
ZNF649	0.496251	-0.699237	-0.0822027	-0.166	0.270118	-1.16621	1.84778	-0.509292	-0.386749	0.710622	-1.46342	0.878982	-0.769122	-1.14819	-1.02926	1.5691	-0.117657	2.14156	0.430666	-0.326708	-0.481028
ZNF648	-0.477461	-0.461523	-0.407026	-0.404597	0.460368	0.654556	-0.381173	-0.167353	-0.477461	4.041	-0.462887	-0.19579	0.493551	-0.477461	-0.347293	-0.448055	-0.477461	-0.477461	0.423303	-0.421393	0.0116224
ZNF646	0.302869	-0.98149	0.16392	-0.0952317	-0.451515	-0.112817	-0.741703	-0.846879	0.271977	-0.681142	-0.810381	0.891326	0.942946	-0.268102	-0.629083	-0.517924	-1.15564	0.765443	1.11598	3.23787	-0.400428
ZNF644	-0.822023	-0.368226	-0.434214	-0.143852	0.675188	0.659968	0.759897	-1.14804	-1.29354	0.372958	1.32479	2.47261	1.15939	-0.984753	-0.489244	-0.669584	-0.160816	0.714896	-1.28805	0.624058	-0.961404
ZNF641	0.602625	-0.584886	1.81068	-0.821503	0.0886187	0.156592	0.415673	-1.54189	1.0089	-0.494772	-0.507958	1.40802	1.22396	-0.667706	-1.42045	-0.620328	-1.26533	1.08197	-1.0878	0.935862	0.279722
ZNF639	-0.0105766	0.0354355	0.409344	-0.648055	0.324697	0.507905	-0.00540563	-0.437742	-0.721777	0.0963069	0.190299	0.457237	0.210092	0.155156	1.419	-0.440794	2.96375	-0.964776	-0.519378	-2.30339	-0.717322
ZNF638	-0.258928	-0.0234918	-0.372846	-0.363133	0.705503	0.583132	0.91895	-0.863309	-0.646755	1.3855	0.28364	3.0522	0.675688	-0.2216	-1.27358	-1.00201	-1.28432	0.00318858	-0.692529	-0.135654	-0.46964
ZNF630	1.15865	0.437943	-0.375198	-0.701568	0.666845	1.1331	-0.468727	-0.314484	0.0386221	-0.984384	-1.65992	-0.743854	-0.556649	0.914426	0.513526	-0.36769	-1.69817	1.96569	-0.638252	1.67522	0.00487275
ZNF629	-0.434531	-0.83343	0.588729	-1.05859	-0.479483	1.23288	0.0716538	-0.551362	-0.499126	0.239351	-1.07254	0.355294	2.75741	-1.03998	0.0571361	-0.792007	-0.763207	0.571891	0.787951	1.61209	-0.750129
ZNF628	-0.534436	-0.899076	-0.234126	-0.446124	-0.493595	1.85393	-0.671705	-0.420077	0.579388	-0.64355	-0.683232	-0.925827	0.0390959	-0.230951	0.715128	-0.0342878	3.05543	1.18016	0.168673	-0.704973	-0.669851
ZNF627	-0.729486	0.421481	0.764338	-0.945403	0.219933	-1.21467	0.803805	-0.182079	-0.789056	0.486979	-0.31204	1.88499	2.49778	-1.35194	-0.171061	-0.833909	-0.230317	1.16374	-0.410585	-0.256499	-0.816001
ZNF626	-0.791409	-0.748373	0.117924	-0.674132	1.18959	0.740283	-1.09804	-1.06908	0.563563	-1.15171	-1.10229	2.35469	1.53688	-0.229234	-0.890194	0.232852	0.416498	0.304574	1.25816	-0.650744	-0.309793
ZNF625	-0.0845873	-1.00405	-0.183847	-0.0322002	0.174637	-0.928684	0.0769927	-0.294098	-0.289599	-1.28829	-0.85373	1.78441	2.47882	-0.606506	-0.790887	-0.805765	-0.101736	0.781858	0.520012	1.85975	-0.412489
ZNF624	0.388606	0.582092	-0.588053	-1.11955	0.555908	1.73512	0.772407	-0.672266	-0.149877	0.104058	0.742	2.72983	-0.142599	-0.51826	-0.666816	-0.775467	-1.13721	0.452079	-0.761986	-1.44444	-0.0855718
ZNF623	-0.198633	-0.222303	-0.63579	0.77382	-0.455824	-0.316777	0.50789	-0.262317	-0.573216	-0.562627	0.351688	3.88528	0.596283	-0.866588	-0.130422	-0.384125	-0.336282	0.167938	0.0685804	-0.666799	-0.739779
ZNF622	-0.368215	-0.160021	-0.794916	0.292516	-0.561862	-0.450868	-0.490729	-0.402163	-0.329563	-0.18978	0.421761	-0.529938	-0.120161	0.157127	-0.466676	-0.84393	-0.654909	-0.714954	2.57799	2.92266	0.706637
ZNF621	-0.328807	-1.11449	-0.648756	-0.321698	0.0673707	-0.422441	-0.128132	-0.634275	-0.863823	1.69749	1.54025	0.246025	0.767956	-1.14041	-1.14384	-0.955466	0.175627	0.723744	2.40265	0.754973	-0.673943
ZNF620	-0.290297	-0.869944	0.755185	-0.609933	0.482191	0.507416	-0.713727	-0.0883196	-0.209919	2.48707	-0.917381	-0.523815	2.49167	-0.659984	-0.38442	-0.554738	-0.649033	-0.784484	-0.834304	0.904321	0.462452
ZNF619	1.05598	-0.0952422	-1.16902	0.255707	-0.748977	0.537831	-0.679362	0.00444864	-0.214301	0.596296	0.472514	2.12424	1.45782	-1.58613	-1.46236	-1.23766	-0.796038	1.40888	0.151171	-0.177889	0.102103
ZNF618	-0.235347	-0.673115	1.88161	0.45118	-0.440687	1.74931	1.25045	-0.0910414	-0.972813	-0.533434	-0.298187	1.66703	0.123814	-0.477274	-1.15302	-0.072776	0.388254	-0.863675	0.811529	-1.77297	-0.738845
ZNF616	-0.198011	0.178828	0.297063	-0.339325	-0.729448	-1.71402	0.559703	-0.886602	-0.615812	-0.843122	0.598082	1.54624	0.544678	-1.4799	-0.992072	1.27196	-0.524586	1.72959	0.793902	1.40377	-0.600917
ZNF615	0.101707	-0.153029	-0.227342	-0.53081	0.614292	-1.26062	2.08194	-1.23179	0.465135	-0.643125	-0.0934721	0.610886	0.407615	-1.13012	-0.668729	0.323758	-0.357567	2.58964	0.445868	-0.0122519	-1.332
ZNF614	-0.658432	-0.945757	-0.10672	-0.605702	0.760095	-1.38039	1.43794	-1.27972	-0.281941	-0.749447	0.375579	1.67302	1.4274	-1.05845	0.507576	0.22357	-0.164008	1.49734	0.606015	0.257063	-1.53502
ZNF613	0.764095	-1.38254	-1.23755	0.330337	1.47612	-1.50341	1.22765	-1.26711	0.184034	-0.747192	0.190933	0.616655	0.152256	-1.13688	-0.0566591	0.119137	-0.324136	2.18469	0.0470162	0.896964	-0.534424
ZNF611	0.122975	-0.740705	-0.648342	0.436626	0.848945	-0.817565	-0.228672	-1.3594	0.0582407	-0.849453	-0.531175	1.34217	2.75032	-1.17532	-0.24776	-0.73808	-0.432109	1.34927	0.248013	0.984064	-0.372052
ZNF610	0.113008	-1.13841	-0.76792	0.541666	-0.327471	-0.886595	1.98851	-0.898144	-0.456316	-0.475939	-0.62682	-0.212508	2.41382	-1.16363	0.320873	0.554388	-0.496668	-1.0071	1.24387	0.815672	0.465737
ZNF609	-0.579853	-1.547	0.454344	-0.200295	-0.145509	-0.93712	0.403452	0.35708	-0.122009	1.01285	0.450316	1.88666	1.19086	-1.61949	-0.144054	-1.26518	0.242008	0.386399	-0.388663	1.83991	-1.2747
ZNF608	-0.458557	-0.205103	0.304315	-0.792824	-0.112538	0.657391	1.64311	-0.203704	-0.230599	0.731281	-1.08424	1.35886	2.83002	0.254502	-0.25881	-0.00773697	-1.10375	-0.819009	-0.967928	-0.974581	-0.560108
ZNF607	-0.428241	-0.336801	-0.820109	-0.514971	0.192341	2.02124	1.76932	-1.27123	-0.0747306	-0.749446	0.103249	0.882808	2.23195	-1.17749	-0.555865	-0.32838	0.182299	-0.984926	0.384681	0.219245	-0.744949
ZNF606	0.209971	-0.536551	-0.359164	-0.83118	1.05159	0.446905	1.81715	-1.75994	-0.129465	-0.157144	-0.77503	0.112815	1.03328	-1.65765	-0.494114	-0.384278	1.05235	1.98373	0.638807	-0.76132	-0.50075
ZNF605	-0.662173	-0.871113	-0.392693	-0.356261	0.199157	-0.00387371	0.786477	-0.698486	-0.482063	0.292818	-0.496105	3.37133	0.874198	-0.818182	-0.678618	1.07308	-0.650966	-0.268293	0.993046	-0.909148	-0.302126
ZNF600	-0.114432	0.137993	-0.763481	-0.69927	1.97622	-0.668786	0.241947	-0.929691	1.56343	-0.721007	-0.799691	-1.04124	1.81707	-0.850783	-0.488517	-0.432672	-1.00639	1.16249	0.793279	1.16957	-0.346034
ZNF599	0.208331	-0.787807	-0.429617	-0.568503	0.145641	2.53065	2.36029	-1.36537	-0.242147	-0.583639	-0.423577	-0.455312	0.0434122	-1.27123	0.259812	-0.549608	-0.183767	1.1909	-0.221426	0.734621	-0.391663
ZNF598	-0.730049	-0.835412	-0.910816	-0.205028	-0.660379	0.635173	-0.99	0.884414	-0.294267	-1.05905	2.73346	0.0534456	0.98992	0.599262	0.332673	-0.948169	1.21506	-0.446107	1.1369	-0.45934	-1.0417
ZNF597	0.84571	-1.38954	0.827341	-0.0123736	0.661144	0.380798	0.213243	-0.951258	0.452273	-1.13928	0.431212	-0.173189	-0.878287	-0.466882	-0.342747	-0.468193	-2.00337	1.51344	1.17812	1.98884	-0.666991
ZNF596	-0.354158	-0.133834	-0.81111	-0.990471	0.253543	1.80934	2.97212	-1.04714	-0.114134	-0.480963	0.347047	0.718536	-0.514346	-0.619645	0.403015	-0.990419	-1.10406	0.287542	0.803303	0.126167	-0.560324
ZNF595	-0.400413	-0.522512	0.228873	-0.458442	1.37297	2.00367	-0.230663	-0.924242	-0.428486	-0.807555	0.794143	1.09588	2.45399	-0.727555	-0.92521	-0.508803	-0.721922	-0.345239	0.582369	-0.687864	-0.842984
ZNF594	0.583415	-0.641075	-1.50808	-0.909659	0.946234	-0.544283	0.861225	-1.40139	-0.211478	-1.34728	0.829416	0.170091	-0.354839	0.704785	-1.44664	0.0807384	1.20252	1.80776	1.4788	-0.099909	-0.200353
ZNF593	-1.04546	-0.550965	-1.0277	1.20382	-0.707025	2.28562	-0.870419	0.556981	-0.792593	0.316462	-0.826944	-0.314124	1.3127	0.206089	0.651503	-0.0494791	-0.402115	-1.06093	0.236499	1.83082	-0.952751
ZNF592	-0.147879	-0.508318	0.0629597	-0.322269	-0.235075	-0.376385	-0.187337	-0.254305	-0.0118983	-0.157765	-0.0901174	-0.297643	-0.199168	-0.368904	-0.355661	-0.273195	0.564277	4.25383	-0.317883	-0.39301	-0.38425
ZNF589	0.801605	-0.821527	-0.776777	-0.680354	0.690242	-0.223618	0.349076	-1.21299	2.82461	0.835767	-0.0494773	1.23163	1.08727	0.0888182	-1.59953	0.00200924	-0.793548	-0.36949	-0.478155	-0.181747	-0.723809
ZNF587B	0.722376	-1.13252	-1.28142	0.29337	1.82372	0.873413	0.411521	-0.907592	-0.421718	0.656211	-0.28841	1.79229	-0.136004	0.812703	-1.15957	-0.499921	-0.81083	0.512166	1.08092	-1.60654	-0.734167
ZNF587	-0.456111	-1.48639	-0.234704	0.908999	1.37022	0.844632	2.29995	-0.425348	-1.19237	1.51077	0.402972	0.453145	0.648397	-1.32006	-0.674416	-1.2131	-0.333153	-0.189755	-0.180519	-0.244209	-0.488966
ZNF586	0.573293	-0.561063	0.158565	-0.00583701	1.16983	0.529883	-0.733014	-1.07591	3.07978	-0.875216	-0.83861	0.846054	0.0400032	-0.302507	-0.925188	-0.0877195	0.855322	-0.367184	-0.418256	-1.46781	0.405586
ZNF585B	0.320989	-0.474095	-0.430707	-1.15325	0.409217	1.32159	0.00508988	-1.33388	0.716517	-1.25534	-0.390139	0.163842	2.29565	-0.858875	-0.0927722	0.100415	-0.40508	1.56981	1.31366	-1.18844	-0.634215
ZNF585A	-0.000333227	-0.599562	-1.34045	-0.923867	0.489781	1.52393	0.526944	-1.22801	-0.125662	-1.04649	0.919506	0.436542	2.64212	-1.58995	0.0893642	-0.19203	-0.511854	0.816794	0.0803646	0.0691327	-0.0362632
ZNF584	-0.400873	0.19812	-0.158825	-0.540155	-0.85925	0.415797	0.555335	-0.45949	-1.04857	-0.62093	2.23069	0.34598	0.608232	-1.56468	0.704152	-1.14779	2.226	-0.0674752	0.764584	-0.0432706	-1.13758
ZNF583	0.392711	-1.33324	-0.0807576	-0.783658	1.08647	-0.154524	0.80651	-1.3564	0.909587	-1.02048	-0.34891	0.639582	0.549949	-1.13036	-0.475519	0.0624778	2.37815	-1.04676	1.59757	-0.352858	-0.339539
ZNF582	0.040934	-1.64267	-0.352197	-0.0473682	1.3517	-1.42557	1.80793	-1.17955	0.572273	0.244106	-0.291647	1.66798	0.0969038	-0.998787	-0.896445	-0.142348	0.445791	-0.931984	1.57916	0.0121511	0.0896324
ZNF581	-0.824281	-0.520992	-0.922053	0.176207	-0.726429	-0.264823	-0.207924	-0.490383	0.40508	2.07282	2.49109	-0.612419	1.99449	-0.639962	-0.516422	-0.886241	0.641744	-0.423841	-0.332382	-0.111624	-0.301662
ZNF580	-1.01088	-2.02553	-0.35881	-0.415898	0.1925	1.0548	0.157434	-0.265743	1.50943	0.127676	0.501072	-1.63507	0.667721	0.8064	2.25523	-0.255935	0.414707	-0.137953	0.218173	-0.853428	-0.945904
ZNF579	-0.49227	-1.38576	-0.530694	-0.114241	-0.226383	3.514	-0.684221	0.547966	-0.0625224	0.198006	-0.993921	-0.909499	0.969902	-0.145181	0.125927	-0.548003	-0.19148	0.0263211	1.01925	0.220257	-0.337451
ZNF578	0.19311	-0.581159	-0.371829	-0.406555	-0.183343	-0.539176	2.47129	-0.542347	-0.151297	-0.610027	-0.687902	-0.598927	3.0634	-0.520486	-0.484193	-0.358298	-0.338939	-0.508125	0.0988633	0.98086	0.075077
ZNF577	-0.227253	-0.747691	-0.456194	-0.247226	0.115278	-0.669403	3.88407	-0.55497	0.0211395	-0.168604	-0.693455	-0.198143	-0.436087	-0.437371	0.0827688	0.263475	-0.597269	-0.212708	0.385747	1.25555	-0.361655
ZNF576	-0.839559	-0.687768	-0.764155	-0.621888	0.167706	-0.354828	-0.964468	0.306066	-0.665182	-0.638355	0.201442	-0.716826	0.656303	-0.487033	1.44035	-0.680699	0.539192	0.27213	1.80028	2.80501	-0.767716
ZNF575	-0.283858	-0.786913	-0.526309	-0.390393	-0.382735	-0.206913	-0.4107	-0.301303	1.404	-0.826021	0.605146	-0.976196	-0.378907	0.0301594	-0.206617	-0.306898	3.64872	0.709687	0.297349	-0.285794	-0.425505
ZNF574	-0.322797	-1.10517	-1.39904	1.17647	-0.986465	-0.0774994	1.31631	-0.319358	-0.0325129	-0.118196	-0.0625084	-0.159642	1.44596	-1.33359	-0.542657	-0.208593	0.690247	2.35959	0.864514	0.0295255	-1.21457
ZNF573	-0.160101	-0.560459	-0.206477	-0.170929	0.33771	0.979635	-0.174633	-0.687876	-0.449765	-0.432996	0.367631	0.938704	3.78034	-0.842861	-0.394096	-0.517671	-0.0942824	-0.901942	-0.150396	-0.0871672	-0.57237
ZNF572	0.0463076	0.230003	-0.953199	0.0305477	-0.395945	1.62638	1.18986	-0.955646	-0.395909	-0.478763	-1.14756	2.99648	0.997587	-0.534019	-0.0217498	-0.581939	-1.00497	-0.0441121	0.338175	-0.340783	-0.600741
ZNF571	-0.363512	-0.0607231	0.627122	-0.323711	1.0177	2.10582	1.75099	-1.77363	0.49184	-0.273376	0.283375	0.770819	0.701719	-1.8703	-0.582272	-0.866556	-0.750803	-0.38307	-0.683313	0.548541	-0.366672
ZNF570	-0.0887032	-0.568374	-0.00263879	-0.637174	-0.355915	1.78738	-0.0424389	-1.1446	-0.232297	-0.61172	0.468446	0.658753	2.84414	-1.38444	-1.14311	-0.385747	-0.169347	1.26154	0.356018	-0.0273243	-0.582463
ZNF57	-0.833419	1.00186	-0.417752	-0.540167	0.842737	-0.619924	0.13086	-0.420191	-0.616673	-0.206234	0.0801879	1.64756	2.35544	-0.6483	-0.13166	-1.29001	-0.401244	-0.368992	0.0143465	1.84898	-1.42741
ZNF569	-0.243021	-0.301585	-0.699241	-0.692931	-0.187905	0.768499	1.02436	-1.48573	-0.579224	-1.02069	1.14094	0.611708	2.64201	-1.22057	-0.95971	-0.382539	1.05796	0.374473	0.225779	0.703476	-0.776056
ZNF568	-0.503716	-0.233223	-0.551741	-0.663071	0.356053	1.03642	1.88862	-1.30139	-0.116194	-1.19519	0.271573	0.849074	2.04633	-1.781	-1.1979	0.0796042	0.229994	0.786955	0.704733	-0.477335	-0.228592
ZNF567	-0.468576	0.0791816	-0.24329	-0.42368	0.289337	-0.0983792	0.751443	-0.630087	-0.313962	-0.514276	0.272014	0.857437	3.84122	-0.986652	-0.407372	-0.317027	-0.23133	-0.940917	-0.201822	0.220631	-0.533888
ZNF566	-0.28677	-0.176566	-0.471544	-0.486997	0.12468	0.815313	0.188192	-0.665394	-0.27059	-0.506829	-0.180545	0.553673	3.97817	-0.696383	-0.51103	-0.37049	-0.321449	0.421337	-0.125842	-0.302337	-0.708594
ZNF565	-0.451624	-1.03027	0.0614223	-0.759478	0.631564	2.24064	-0.166187	-0.132509	0.593159	-1.03842	-0.0795735	0.546501	2.74364	-0.796594	0.26394	-0.391297	-0.354921	0.202182	0.103986	-1.12537	-1.06079
ZNF564	-0.381669	-0.342532	-1.52016	0.456293	1.05374	-0.930068	0.781981	-1.23857	0.574072	-0.277451	-0.191803	2.20339	0.732121	0.152865	-0.843991	-0.120229	-1.06297	2.18322	-0.346016	-0.209477	-0.672746
ZNF563	0.981222	1.35172	-1.1809	-0.568726	-0.00736728	-0.454856	-0.0215222	-1.0232	0.792473	-1.56882	-1.411	0.817309	0.43474	-0.36942	-0.357534	-0.189742	-1.06986	1.88029	1.3502	1.11623	-0.501231
ZNF562	0.385628	-1.22643	-0.229452	-0.442197	0.502881	-0.882669	0.527289	-0.147888	-0.772233	-0.700841	0.174877	1.34381	2.87572	-0.735072	-0.728573	-0.947954	0.262577	1.38744	0.745263	-0.489675	-0.902498
ZNF561	-0.495672	-0.0970725	-0.177441	-1.17359	0.297522	-1.12361	1.07422	-0.62094	-0.5272	-0.291096	0.716165	0.10848	3.2627	-0.527596	-1.00697	-0.736409	0.327113	1.0525	-0.11168	0.677153	-0.62658
ZNF560	-0.339094	-0.428685	-0.436656	-0.436541	0.169519	-0.391456	-0.0258255	-0.250564	-0.439985	-0.428503	-0.433785	-0.424009	0.28729	-0.375229	-0.417836	-0.439985	-0.292207	-0.433378	3.54209	2.20751	-0.212667
ZNF559	-0.678248	-1.594	-0.0357351	-0.209103	1.64183	-0.881296	2.11215	-1.09846	-0.189612	-0.427263	-0.0327806	-0.771742	0.487973	-0.707158	-0.211245	-0.274549	-0.380702	0.38361	1.21762	2.05051	-0.401797
ZNF558	-0.00857341	-0.128181	-1.26559	-0.984166	1.02297	-0.0949329	0.606159	-0.952358	-0.0961231	-0.446145	-1.10324	1.18558	2.36888	-0.346856	-1.17776	-0.558559	2.02006	-0.0566977	0.239696	0.460133	-0.684306
ZNF557	0.45684	-0.251791	-1.01654	-0.650923	0.0207434	-0.759933	0.107913	-0.158558	-0.068808	-0.894644	-0.502677	-0.010838	1.697	-0.253671	-0.95375	-0.978199	-0.766035	1.52682	0.93766	2.81158	-0.292192
ZNF556	-0.27476	-0.266455	-0.250291	-0.262104	-0.223854	-0.261042	-0.266397	-0.27476	-0.27476	-0.27476	-0.27476	-0.264975	4.27912	-0.27476	-0.234062	-0.167496	-0.27476	-0.27476	0.636391	-0.260152	-0.260601
ZNF555	-0.083792	-0.233293	-0.350506	-0.523236	-0.265651	-0.683976	0.718904	-0.676369	-0.654671	-0.403256	-0.309038	1.26865	3.12514	-0.958882	-0.575384	-0.937678	0.0489381	1.49474	0.0559938	0.864815	-0.921452
ZNF554	-0.892793	-0.654959	-0.146207	-0.283415	-0.309785	-0.910525	2.22467	-0.932273	0.802119	-0.428582	0.422835	2.32211	0.688277	-1.15959	0.103372	-1.07824	-0.532535	1.17696	0.32296	0.13097	-0.865374
ZNF552	0.343031	0.523695	-0.566083	0.32503	2.63621	1.91195	0.648675	-1.14889	0.756325	-0.505851	-1.24408	-0.025024	-0.0981899	0.126641	-1.17448	0.296815	-0.99495	-0.516548	0.0623021	-1.30513	-0.0514505
ZNF551	0.506872	-0.279359	-0.442175	-0.226406	0.394749	-0.40578	0.448221	-1.09176	-0.121679	-0.772826	-0.465293	2.62956	2.17367	-1.17239	-1.1451	-0.202194	0.296379	0.967061	0.480697	-0.685581	-0.886671
ZNF550	-0.357643	-0.830548	-0.794008	-0.00177097	0.0481282	-0.806285	2.75043	-0.796261	0.382605	0.615001	0.191204	2.03678	0.767296	-1.07598	-0.622209	-0.753235	-0.838627	0.232861	0.832096	-0.0656934	-0.91414
ZNF549	0.257633	-0.873383	-0.978622	-0.657535	-0.209862	-0.357114	2.55724	-0.869518	-0.225377	1.78226	1.18293	-0.130636	0.916918	-1.21676	-0.84776	-0.690197	-0.424368	0.993588	0.252345	0.407907	-0.869681
ZNF548	-0.44082	0.318776	-0.859864	-0.835377	0.663365	0.494328	0.853337	-0.720757	1.76051	0.00200005	-0.472305	0.404488	0.565804	-0.727197	-0.873985	-0.0801891	-0.706709	2.76028	0.320222	-1.39427	-1.03165
ZNF547	-0.33922	-0.715733	-1.13768	-0.568577	0.891674	-0.869253	2.75069	-0.705315	-0.151683	-0.242712	-0.572383	0.757555	-0.137686	-0.359508	-0.460599	-0.0768396	-1.06126	2.15498	0.500218	0.768133	-0.424808
ZNF546	0.0240539	-1.1251	-1.14499	-0.930713	0.495291	2.36614	1.31412	-1.11179	0.319559	-0.239305	-0.583453	1.17194	1.52361	-0.741748	-0.285953	-0.500741	-0.836882	0.927482	0.589805	-0.563001	-0.668323
ZNF544	0.233755	-1.44063	-1.06444	-0.583094	0.647194	0.600135	1.05991	-1.13357	-0.411776	-0.0870183	-0.684136	1.72629	1.0408	-1.14932	-1.3733	-0.115324	1.48525	1.6682	0.0901169	0.0231758	-0.532233
ZNF543	-0.0731712	-0.544844	-0.578775	0.173065	0.430899	-0.119468	0.868017	-0.709166	0.540431	-0.185611	0.574764	1.60664	1.50945	-1.7954	-1.01166	-0.773507	-0.507227	2.08591	0.463573	-0.35143	-1.60249
ZNF542P	0.0154929	-1.21476	-0.154148	0.895191	0.516068	-0.810548	1.54694	-0.787263	-0.22126	-0.388516	-1.45385	1.98946	1.30014	-0.859102	-1.0851	-0.0446497	0.60519	-1.17999	1.43596	0.116687	-0.221953
ZNF541	-0.708883	-0.766648	-0.706631	1.35525	-0.841926	-0.473029	0.0809459	-1.08719	-0.393114	0.634985	-1.03903	0.223304	0.608661	-0.420922	0.814777	-0.0246012	-1.13102	1.54163	2.75164	0.136198	-0.554396
ZNF540	0.791724	-0.13784	-0.556626	-0.61448	-0.00991544	-0.394266	1.95427	-1.06926	1.01316	-0.94263	-0.587718	-0.434234	-0.169608	-0.650223	-0.386421	0.378369	-1.16233	-0.466341	0.685517	2.88136	-0.122511
ZNF536	0.537235	-0.621724	1.88704	-0.697022	-0.681614	-0.696784	0.416512	-0.699857	-0.651966	-0.635588	-0.553566	-0.0138441	-0.0866894	-0.664322	-0.423346	-0.315444	-0.691169	-0.680824	0.988489	2.73584	1.54865
ZNF534	-0.0796169	-0.250649	-0.276189	-0.276189	-0.182266	-0.234004	-0.0961805	-0.276189	-0.232357	-0.276189	-0.252836	-0.246099	4.35176	-0.276189	-0.234473	0.00653644	-0.276189	-0.238859	-0.191284	-0.186345	-0.276189
ZNF532	0.470654	-1.02336	0.956323	-0.956776	-0.374142	0.427383	-1.26786	-0.530414	-0.0425888	0.0545136	-1.18206	1.43903	2.45571	-1.05682	-0.84367	0.0813375	1.43592	0.959479	-0.435576	-0.378866	-0.188222
ZNF530	-0.374195	-0.391541	-1.5557	-0.463339	0.544271	-0.687596	0.455336	-1.29225	0.368802	-0.837947	-0.30534	0.137895	1.48239	-1.21506	0.335286	-0.915453	1.91465	1.10953	0.844221	1.62369	-0.777662
ZNF529	-0.331457	-0.345337	-0.299568	-0.340783	0.146089	1.09694	0.516212	-0.817853	-0.167221	-0.293218	-0.123948	0.810204	3.80964	-0.651214	-0.586245	-0.406015	-0.282043	-0.754385	0.0395266	-0.467077	-0.552248
ZNF528	-0.0593518	-0.851928	-0.424818	-0.103028	1.72659	-0.779771	1.7464	-0.661567	0.409658	-0.734231	-0.98202	-0.471349	2.66938	-0.968855	-0.386129	-0.627993	-0.497048	-0.440063	0.706479	0.749328	-0.019678
ZNF527	-0.189314	-0.506797	-0.509508	-0.927477	1.08896	0.726445	0.561208	-1.52746	0.254814	-1.18044	-0.368049	1.64979	2.41696	-0.986739	-0.146479	-0.47635	0.0948948	1.16504	0.278187	-0.262817	-1.15486
ZNF526	-0.494986	-1.15711	-1.46621	0.191851	-0.784805	-0.886933	-0.401618	0.489042	-0.670621	-0.392141	0.133841	0.799853	1.28791	-0.908063	-0.589845	-0.186517	0.960077	2.3595	1.5863	0.866938	-0.736466
ZNF525	0.481762	-0.372285	-1.08184	0.179035	0.231108	-1.14595	1.07807	-0.607741	0.44002	-0.368565	-1.05454	0.676977	3.02311	-0.686455	-1.18784	-0.457485	-0.861808	0.126582	0.681338	1.07147	-0.16498
ZNF524	0.235379	-0.651251	-0.798659	0.512504	0.318494	-0.189184	-1.10133	0.221864	2.90201	-0.831494	0.224972	-1.61582	-0.496877	1.10162	1.51055	0.00650001	-0.410842	-0.0989461	0.245716	-1.20441	0.119202
ZNF521	-0.871914	0.187196	1.58738	-0.824408	0.360291	0.471933	-0.926939	-0.680695	0.600662	-0.839328	-0.78279	1.58709	-0.526829	-0.519674	-0.0245137	-0.658531	2.38456	1.36807	-0.113585	-0.879693	-0.89829
ZNF519	-0.686326	-0.120673	0.349152	-0.460762	0.342217	-0.359271	-0.0445011	-0.839114	-0.159258	-0.544953	-0.15863	3.49787	0.678598	-0.583684	0.237544	-0.748477	-0.140971	-0.476264	-0.654252	1.69539	-0.823639
ZNF518B	-1.20846	-0.610157	0.0147476	-0.287296	2.51645	1.43466	1.25439	-0.966013	-0.307539	0.273741	-1.36545	1.06563	0.0873627	-0.720621	-0.565987	0.530952	-0.517937	0.0463462	-0.626987	1.03053	-1.07837
ZNF518A	0.0864497	-0.686928	-0.674452	0.184922	2.22488	0.569977	0.093218	-2.01525	-0.302068	0.537307	0.168382	0.736406	1.68336	-0.559877	-1.49439	-0.601989	-0.429205	0.919467	-0.0378075	0.768678	-1.17108
ZNF517	-0.414735	-0.717716	-0.757279	1.4401	-0.456198	0.251395	1.92105	-0.388107	-0.163086	-0.346288	-0.384972	2.77088	0.0938541	-0.679325	0.767385	0.00102574	-1.15143	-0.407305	0.436202	-1.21724	-0.598201
ZNF516	-0.00382402	-0.563933	1.16184	-1.3052	-0.556851	1.31536	-1.43325	-0.507473	-0.511543	0.904065	-0.0655729	2.67059	-0.038578	-0.53101	-0.0356871	-0.578068	-1.26985	-0.472185	0.498193	1.15317	0.169809
ZNF514	-0.615631	-0.569533	0.967577	-0.456538	0.646771	1.14131	0.363049	-1.0822	0.171396	-0.746225	1.73465	2.31794	1.38646	-0.53726	-1.0619	-0.914277	-0.938902	-0.363924	-0.0507413	-0.706208	-0.685806
ZNF513	0.571541	-1.58623	0.626131	1.04494	0.952268	2.85983	-0.159692	0.234249	1.1748	-0.637148	-0.580242	-1.23074	-0.364514	0.719794	-0.919076	-0.20884	-0.513094	-0.38677	-0.500348	-0.729983	-0.366877
ZNF512B	-0.528076	-0.801099	-0.567484	-0.0486661	-0.413606	3.93187	0.284103	0.0663774	-0.358792	-0.576921	0.218369	-0.0933708	0.979938	-0.257109	-0.0598592	-0.187051	-0.45428	0.197268	0.105503	-1.0077	-0.429414
ZNF512	-0.333475	0.538449	0.690468	-0.824045	0.285295	1.26815	2.58906	-0.425979	-0.00498083	-0.212349	0.279444	-0.319856	1.57811	-0.92591	-0.984185	-1.24416	-0.392015	0.17706	-1.63885	0.621858	-0.722089
ZNF511	-0.792682	0.215129	-1.00282	-0.00932949	0.233524	0.0236517	-0.0352257	-0.786709	0.902381	0.249062	-0.719883	-1.37068	0.871497	1.95339	0.249335	0.168486	2.50804	-0.963632	-0.00365212	-1.57245	-0.117432
ZNF510	-0.234942	-0.485547	-0.447079	-0.451023	-0.0986636	1.07486	-0.37911	-1.18876	0.0032615	-0.487451	-0.889571	2.23422	2.08058	-0.655965	-1.27334	-0.976614	1.01031	-0.1044	0.79287	1.09116	-0.614791
ZNF507	-0.944076	-0.338443	0.628644	-0.562677	0.161911	1.39766	1.24384	-1.19793	-0.862313	0.1729	0.863479	1.86876	1.10446	-1.7627	-0.775846	-1.31875	0.462997	0.343388	-0.244547	0.660694	-0.90144
ZNF506	-0.65957	-0.601136	-0.203149	-0.534689	1.76181	1.6052	-0.690496	-1.62439	1.07157	-1.4958	-0.664	-0.349071	1.52135	-0.336775	-0.567676	0.0351456	-0.00104428	1.7718	-0.0980146	0.368546	-0.309614
ZNF503	-0.333462	-0.131128	3.9166	-0.424126	-0.209623	0.0828674	-0.631694	-0.164989	-0.17437	-0.320832	-0.0672347	-0.812228	0.309204	-0.497675	-0.793381	-0.489047	-0.115276	1.05009	-0.663471	0.550288	-0.0805052
ZNF502	0.176341	-0.184848	-0.973927	-0.710225	-1.14995	0.232827	0.0628174	-0.458118	-0.521018	0.279436	-1.85489	0.40412	2.38995	-1.02552	-0.464316	0.358548	0.0536045	-0.144069	1.38449	0.180814	1.96393
ZNF501	0.897001	0.235697	-1.20526	-0.292572	-0.241026	0.137738	-0.403611	-0.797377	-0.317346	-0.57848	-1.78329	-0.672498	2.04616	-0.986915	-0.945782	0.0702974	0.350944	1.93774	1.34046	0.293179	0.914936
ZNF500	-0.466981	-1.96862	-0.256099	0.975934	-0.539486	0.998523	0.450397	1.31522	1.15285	-0.864946	-0.556233	1.1441	-0.604183	-0.155512	0.135909	-0.897442	-1.51517	1.52885	1.18959	-0.799694	-0.266998
ZNF497	-0.888279	-0.983874	0.684511	-0.163378	-0.260104	3.04955	0.590365	0.687397	0.483456	0.505056	-0.187762	-0.802191	-0.410639	-0.158233	-0.294128	-0.567776	-1.00094	0.0752704	1.65418	-1.10681	-0.905668
ZNF496	-0.253837	-0.37284	-0.262166	-0.33136	-0.259671	0.823045	-0.297166	-0.248804	-0.523898	0.2217	2.19709	0.685599	3.02828	-0.979425	-0.267591	-0.931771	0.194561	-0.432063	-0.527707	-1.21101	-0.250972
ZNF493	-0.420938	-0.559721	-0.0665632	-0.0668098	2.7778	-0.149181	0.813482	-1.3665	1.17567	-1.17071	-1.15726	-0.971368	0.892902	0.307077	-0.529787	0.107841	-1.08813	0.849243	0.614987	0.608206	-0.600233
ZNF492	-0.37467	-0.609832	-0.279694	0.341434	0.613872	-0.396611	0.388076	-0.633128	-0.591192	-0.683587	-0.68547	1.60962	3.33191	-0.507901	-0.702398	-0.429143	1.24308	-0.5671	-0.210034	-0.344206	-0.513035
ZNF491	-0.457032	-0.353114	-0.58329	3.80265	-0.480937	-0.543794	0.919458	-0.65285	-0.373309	-0.562528	-0.605875	0.278455	0.266378	-0.400202	-0.621541	-0.162316	-0.322172	1.07777	0.273224	-0.0781271	-0.420846
ZNF490	0.349401	-0.983428	-1.22729	0.0183405	-0.197142	-0.972381	0.480606	-1.29902	0.71984	-0.424608	-0.473111	1.03458	0.194679	-0.0736454	-0.880255	0.143073	-0.867788	2.52594	1.04458	1.67905	-0.791413
ZNF488	-0.23355	-0.0527252	-0.142509	-0.267969	4.34196	-0.224076	-0.279288	-0.262612	-0.247417	-0.267967	-0.279288	-0.239906	0.161657	-0.236721	-0.255022	-0.258731	-0.267724	-0.214144	-0.254594	-0.240092	-0.279288
ZNF487	-0.4422	0.123183	3.68937	-0.206631	0.311953	1.05722	0.152361	-1.03534	0.787196	-0.416084	0.116197	-0.921073	-0.622901	-0.223605	0.149549	-0.333089	-0.095011	-0.0492793	-0.358413	-0.986895	-0.696511
ZNF486	-0.435509	-0.822756	0.0457591	-0.785476	0.40402	0.764773	-1.12841	-1.05357	0.402172	-1.1082	-1.00626	2.25917	1.60903	-0.602308	-0.845217	0.142564	1.88908	-0.0600719	0.732083	-0.171604	-0.229276
ZNF485	-0.267761	-0.190535	-1.10216	-0.185308	-0.288075	0.268852	0.813649	-1.26919	-0.292471	-0.240238	0.121229	0.458208	3.71438	-0.447555	-0.640322	-0.222101	-0.688852	0.150949	0.236032	0.681778	-0.61051
ZNF484	0.291316	0.343365	-0.620801	0.391359	-0.0465165	0.563935	-0.733661	-1.61729	-0.37138	-0.773956	0.475717	2.84755	0.343585	-0.250975	-1.99199	-0.894593	0.123726	-0.0430466	1.09082	0.732639	0.140196
ZNF483	-0.268281	-0.391939	0.936428	-0.921273	-0.647238	0.350005	2.41173	-1.12576	-0.352875	-0.85345	-0.135188	-0.406508	0.613627	-0.512829	-0.102888	-0.659063	-0.430841	-0.217438	0.581522	2.71815	-0.585893
ZNF480	-0.856745	-0.855431	-0.692679	0.0667473	1.35034	-0.911415	1.00669	-0.858066	-0.0178264	-0.572125	0.434625	2.46804	1.66745	-1.19565	0.852104	-0.368864	-0.724057	0.497186	0.219883	-0.810307	-0.699905
ZNF48	-0.546799	-0.830166	1.86216	-0.357973	-0.575192	0.57221	-0.0515328	-0.0720391	0.4091	-0.460136	-0.597142	-0.743323	2.34642	-1.22833	-0.211917	-0.788432	-0.801595	0.608259	-0.0751462	2.10764	-0.566058
ZNF474	-1.05219	0.544586	0.205688	-1.05601	-0.826697	-1.22852	1.30474	-0.877783	0.688222	0.325292	-0.528656	1.91599	-1.04656	-0.488437	0.989528	1.30334	-0.085926	1.45734	-0.200183	0.0888724	-1.43264
ZNF473	-0.647311	-0.0129921	-0.918173	-0.676865	0.00339603	-0.699576	1.12104	0.00729136	-0.744279	-0.395339	0.690637	2.96923	1.1073	-1.1512	-0.315681	-1.04469	1.25183	0.549029	-0.218308	0.0563956	-0.931728
ZNF471	-0.115468	-0.841954	-0.144224	-0.709719	0.15263	-0.707308	1.5034	-0.899029	-0.243824	-1.05069	-0.085242	1.89179	1.45813	-0.948477	-0.860982	-0.478526	-0.233426	-0.916046	2.07009	1.11106	0.0478127
ZNF470	0.142878	-1.01761	-0.753646	-0.873793	0.610878	-0.219005	1.99579	-0.953501	-0.117506	-0.657498	0.539709	0.00351925	2.29635	-1.34634	-0.147373	-0.548172	1.37434	-0.761973	1.12497	-0.0466796	-0.645336
ZNF469	0.138777	-0.73281	0.137198	0.0120731	-0.123304	-0.483203	-0.945598	2.89878	2.44667	-0.79905	-0.390252	-0.431395	-0.741991	-0.174999	-0.362761	-0.196248	-0.157422	0.702569	0.694384	-0.906774	-0.584652
ZNF468	0.219863	0.275698	-0.424037	0.0226426	1.06858	-1.16606	0.427707	-1.41996	-0.148164	-1.38941	0.0212629	1.65303	2.28281	-1.34886	-0.50511	-0.514484	-0.297352	1.06323	0.624995	0.501244	-0.947613
ZNF467	0.0552348	-0.365377	0.425451	0.119153	-0.232738	1.54754	-0.722552	-0.738435	3.33358	-0.765231	-0.901833	-0.905179	-0.114888	0.248991	-0.0222083	0.370514	-0.781452	1.05432	-0.628607	-0.571515	-0.404768
ZNF462	-0.684477	-0.740521	2.12717	-1.39042	-0.174813	-0.121122	-0.421202	-0.264091	-0.735825	-0.435168	-0.0465759	1.79874	0.463782	-0.681786	-0.896938	-0.293177	-0.637095	-0.119542	2.00331	1.48495	-0.235191
ZNF461	-0.369439	-0.121591	-0.525176	-0.373391	0.451747	-0.163365	0.781921	-0.764412	-0.143753	-0.604086	0.499468	0.778801	3.73521	-1.01128	-0.465824	-0.474518	-0.282909	-1.01965	0.238717	0.198036	-0.364505
ZNF460	-0.0472917	-0.138269	3.56878	0.489443	-0.478857	0.0665709	-0.0907322	-0.786111	-0.633788	-0.388518	-0.365983	1.36085	0.396861	-0.86118	-1.09069	-0.337837	0.809739	-0.0173316	-0.571721	-0.560549	-0.323378
ZNF454	0.0537358	-0.451714	0.261785	1.06346	0.0172704	-0.251067	-0.559192	-0.506187	0.074782	-0.594849	-0.552708	0.84063	3.86817	-0.564798	-0.520852	-0.135705	-0.555836	-0.299068	-0.0985137	-0.636434	-0.452917
ZNF451	-0.064159	-0.796208	-0.157683	1.40557	-0.235628	-0.695077	0.452582	0.278282	-1.095	0.31793	-1.04914	2.27468	1.96241	-0.921929	-0.997842	-0.851838	-0.150062	1.24662	-0.874105	0.292641	-0.342039
ZNF45	0.00660713	-0.328855	-0.574448	-1.12351	1.01798	-1.25141	0.71355	-1.08883	0.0872308	-0.638886	0.764634	1.68425	0.586763	-1.67874	-0.0959852	-0.229834	0.389937	2.17484	0.765224	0.0328455	-1.21335
ZNF449	-0.248753	-0.89926	-0.329359	-0.0603065	0.0537171	0.442252	1.24877	0.00571297	-0.571562	-0.862623	1.2434	0.664231	2.64313	-0.299115	-1.30883	-1.59836	-0.37544	1.1813	0.384072	-0.261481	-1.05151
ZNF446	-0.636245	-0.773992	-0.362619	-1.06939	-0.615154	2.33403	1.41426	-0.0924968	0.32285	-0.512013	-0.393788	0.127949	0.474544	-0.698457	0.311941	-0.822049	0.17207	0.656328	2.25194	-1.31625	-0.773444
ZNF445	0.570588	-0.901336	0.230776	-0.409251	-0.0513216	1.49325	-0.714206	-0.347472	-0.0697544	0.167853	-0.765413	2.79478	1.14914	-1.24909	-1.44578	-0.0784065	0.183573	0.706553	0.501135	-0.763622	-1.002
ZNF444	-0.605404	-1.87068	-0.326658	-0.251868	0.305591	1.83849	-0.563923	0.376832	1.23182	-0.081642	-1.9562	-0.494715	0.995223	0.130846	0.747446	-0.455685	-0.734935	1.75316	0.738426	-0.0711046	-0.705018
ZNF443	-0.224458	-0.477089	0.268214	-0.537589	1.35423	-1.46971	1.73896	-1.38867	1.49853	0.0533328	-0.499921	0.291727	1.60149	-1.14901	-1.03274	-0.357362	0.0126093	0.767597	0.195299	0.656111	-1.30154
ZNF442	1.12515	0.103536	-0.413082	-0.469994	-0.712695	-0.777717	2.81997	-0.879069	0.466326	-0.908534	-1.08888	1.66296	0.549378	-0.341265	-1.01848	0.080772	-0.658032	-0.0830974	0.431975	0.893619	-0.782846
ZNF441	-0.401959	-0.40828	-1.37057	-1.67153	0.435843	-1.287	1.11984	0.0895231	0.00763855	0.986326	0.078969	-0.446213	0.641481	0.538893	0.00565504	-1.25684	-0.803008	2.58101	0.947881	0.425247	-0.212901
ZNF440	-0.703262	-0.281932	-1.06788	0.283149	0.984848	-0.892495	0.0926086	-1.04804	-1.04216	-0.218361	-0.432009	0.581501	2.72096	-0.0308123	-1.11149	0.257109	-0.333096	0.0957187	1.13889	1.73695	-0.730179
ZNF44	-0.110162	-0.682459	-0.566895	-0.235356	1.00745	-1.03863	-0.039614	-1.15273	0.769503	-0.919617	-1.06508	0.899223	0.906839	-0.333134	-0.892273	-0.157151	-0.458842	1.00707	0.438304	3.0041	-0.380545
ZNF439	-0.455519	-0.68147	-0.437396	0.123438	0.115031	-0.528124	-1.30715	0.246616	-0.0198225	0.0897488	-1.31446	-0.380329	0.526992	-1.04413	-0.507866	-0.0406576	-0.369215	1.44361	1.2206	3.13141	0.188695
ZNF438	0.965759	-1.17545	-1.10603	1.05852	0.0368792	0.539806	-0.443263	-1.08599	1.27879	-0.474955	1.5434	-1.25828	-0.782076	2.0736	0.286035	1.09357	-0.602107	-0.821863	-0.0343483	-0.651881	-0.440115
ZNF436	-0.0223374	0.52578	-0.464326	-0.747607	-0.110816	0.0133143	0.0383643	-0.633289	0.38598	-0.554952	-0.310947	0.535885	-0.251881	-0.156575	-0.168095	-0.691408	0.558536	3.91883	-0.276503	-0.579438	-1.00851
ZNF433	0.0492184	-0.307274	-0.996252	-1.28678	-0.750039	-0.506742	1.48077	-0.0493512	-0.449665	-0.828827	-0.857794	1.49908	1.38237	-0.846617	-0.312953	-0.208982	0.45544	0.649959	1.77699	1.43314	-1.32568
ZNF432	-0.184105	-1.26003	0.0911432	0.256102	0.166982	-1.00385	1.0446	-1.23368	-0.64164	-1.10325	-0.436732	-0.0910658	0.328382	0.864186	0.733879	0.117858	-0.528685	0.373055	3.15463	0.324413	-0.972211
ZNF431	-0.688359	0.221315	-0.118742	0.270269	0.846876	0.833095	-1.0255	-1.48602	0.682581	-0.556564	-0.718001	3.0473	1.48473	-0.271924	-0.592975	-0.781247	0.421559	-0.327673	-0.474911	-0.162147	-0.603665
ZNF430	-0.117851	1.40487	-0.79103	0.12216	0.729045	0.713975	-0.728699	-1.74721	1.05747	-1.18612	-0.945274	1.90929	0.444419	-0.519666	-0.288687	-0.898676	1.55238	0.635965	-0.183185	0.0508238	-1.21399
ZNF43	-0.578263	-0.436767	0.330356	-0.20995	1.05001	-0.232823	-0.940407	-1.20338	0.186086	-0.863729	-1.00621	0.350314	3.59894	0.0385938	0.0297888	-0.191208	0.0295188	0.312008	0.523952	-0.0448669	-0.741963
ZNF429	1.02742	-0.820031	-0.471359	-0.350028	1.46994	0.0637767	0.605659	-1.25256	0.329669	-1.36617	-0.742586	-0.107791	1.76842	-0.799981	0.804194	-0.513507	-1.34513	1.05863	1.56082	0.181411	-1.10079
ZNF428	-0.445884	-1.58191	0.827874	0.0053049	-0.563334	0.406006	-1.25234	0.278781	0.337784	-0.132723	-1.4588	-1.20679	-0.205967	0.576955	2.61241	1.5574	-0.257572	0.962303	0.0433527	-0.144666	-0.35818
ZNF426	-0.174811	-0.0144249	0.0663137	-0.115015	-0.15529	-0.336861	0.203765	-0.581124	-0.442182	-0.297624	-1.26022	0.762177	3.08593	-1.20005	-1.28173	-0.893094	0.94825	1.04052	0.454083	0.923846	-0.732464
ZNF425	-0.604078	0.0438848	-0.695408	1.55253	-0.659146	1.40082	2.87865	0.729194	0.449741	-0.947349	0.196131	-1.36171	-0.620199	-0.717425	-0.555357	-0.731215	-0.639697	0.343899	0.212764	0.160612	-0.436648
ZNF423	-0.64054	-0.0147033	1.50841	-0.552767	-0.498784	0.435663	-0.816474	-0.38144	3.35012	-0.671172	-0.70091	-0.27676	1.16602	0.50814	0.0980959	-0.268955	-0.496116	0.334393	-0.620145	-0.680562	-0.781523
ZNF420	-0.125796	-0.488657	-0.463379	-0.553759	-0.137522	0.189154	1.64942	-0.85996	0.0604054	-0.328962	0.112865	1.27832	3.01646	-1.42645	-0.499635	-0.741267	0.133895	-1.0083	0.208917	0.677406	-0.693151
ZNF419	-0.616416	-0.69867	-0.663134	-0.720417	0.0942985	-0.809505	2.44068	-0.649868	0.216091	0.223923	2.62305	-0.235152	0.221344	-0.915143	-0.484783	-0.501172	-0.613749	1.20432	0.287483	0.404013	-0.807194
ZNF418	-0.286888	-1.3563	-0.986705	0.135308	0.847079	-0.517443	2.77941	-1.08919	0.128425	0.00813036	0.022454	-0.0646039	1.26367	-1.13469	-0.835947	-0.137534	-0.228527	1.77677	0.313656	-0.151703	-0.48538
ZNF417	0.647807	-1.23862	-0.515024	-0.245166	1.55554	-0.529227	-0.153638	-0.675429	0.0201539	-0.52981	-0.49975	0.988598	1.31695	-1.27397	-1.2031	-0.484071	-0.851993	2.23263	1.28028	0.640945	-0.48312
ZNF416	0.362065	-0.258072	-0.93296	-0.764201	-0.584877	-0.40197	2.71685	-0.775128	0.170313	-0.073826	0.569255	-0.89014	0.622744	-1.30032	-0.49757	-0.609942	0.751352	1.89802	0.692134	0.403578	-1.09731
ZNF415	-0.0324344	-0.402164	0.275853	-0.26362	0.502406	-0.429901	0.133601	-0.475543	-0.163037	-0.554381	-0.574363	0.0880641	4.09656	-0.47469	-0.480225	-0.190424	-0.321117	0.591948	-0.344881	-0.418153	-0.563497
ZNF414	-0.88048	-0.75576	-0.171434	-0.551612	-0.546569	-0.260516	-0.690112	-0.976268	2.18916	-0.363774	-1.42392	-1.15129	1.64016	0.97823	1.3958	-0.459867	0.489682	1.01878	0.940366	0.0970877	-0.517671
ZNF410	-0.736604	1.69453	1.58765	-0.127617	-0.273127	0.661369	-0.61817	0.027384	-0.921986	-0.373276	1.13967	0.229763	-0.484817	-0.146079	0.626647	-0.479315	1.03412	0.986505	-1.36371	-2.45601	-0.00692138
ZNF41	0.630599	-0.426349	0.249665	0.271578	1.71368	-0.469196	0.388705	-0.817788	0.791607	-1.30247	0.0884518	0.187129	1.01076	-1.80212	0.540736	-1.22739	0.0772651	1.96103	-0.973979	0.469388	-1.3613
ZNF408	-0.318696	-0.890598	-1.62217	0.995328	-0.32741	-0.955184	0.328585	-0.136149	0.740342	-0.899531	0.661534	0.525217	1.24633	1.04286	-1.17566	-0.231867	0.373732	2.2547	-0.393774	0.408508	-1.62609
ZNF407	0.0901686	-1.1046	0.522798	-0.156736	-0.906684	0.554653	1.6058	-1.45077	0.103274	-0.743296	0.516628	2.22578	1.26495	-1.15593	-0.202405	-0.585552	1.00475	0.303254	-0.944618	0.277461	-1.21892
ZNF404	-0.466436	-0.876812	-0.6235	-0.722012	0.412256	-0.887353	3.35895	-0.776897	0.282973	-0.446031	-0.648672	0.0115701	1.39845	-0.572507	0.122928	-0.235915	-0.0475282	-0.446513	1.3583	-0.362535	0.167291
ZNF398	0.0596545	-0.35965	-1.14207	0.0453604	-0.30132	-0.662532	2.15922	0.628318	-0.425329	-1.11991	-0.189498	1.05935	0.00154205	-0.905918	-0.889532	-0.86767	-0.270723	1.59498	1.94245	0.705353	-1.06207
ZNF397	0.144435	-1.0366	-0.0743276	0.0718121	-0.238989	0.107341	1.9087	-1.1133	-0.416592	-0.900351	0.872241	2.30798	0.765655	-0.927023	-0.0326811	-0.525139	-1.22691	0.660371	-0.75467	1.33414	-0.926082
ZNF396	0.663802	0.721981	-0.6837	-1.11909	-0.0502579	0.885871	2.93549	-1.0038	-0.702396	-0.425359	-0.222444	0.0497923	0.501508	-0.719456	-0.108844	-0.728337	-1.34666	0.912699	-0.00985538	1.25438	-0.805316
ZNF395	1.13867	-0.616148	-0.592364	-0.886301	-0.0269769	0.474634	1.38213	-0.59478	1.03497	-0.986949	0.234785	2.55066	0.209001	-0.99794	-0.864055	-1.05996	-0.970442	0.782542	0.964634	-0.537206	-0.638903
ZNF394	0.109643	-0.204062	-1.03908	0.372657	-0.444026	-0.0550546	1.49626	1.29775	-0.123643	-0.55358	-0.491702	-0.403787	-0.885228	1.33646	-0.358972	-1.20439	-1.14156	-0.088612	-0.978692	2.63284	0.72677
ZNF391	0.258669	-0.675177	-0.254363	-0.999463	-0.224401	-0.664255	0.272261	-0.720139	-0.553164	-0.0293399	0.0568947	2.43396	1.81303	-0.777855	-0.497643	-0.737373	-0.413411	2.39301	0.0539141	-0.714701	-0.0204537
ZNF385D	-0.6723	0.438424	-0.654753	-0.277583	-0.308348	-0.378927	-0.882734	-0.372279	2.8034	1.8782	-0.71429	-0.594521	-0.145643	1.90677	0.435979	-0.45512	-0.148199	0.104946	-0.808673	-0.443217	-0.711122
ZNF385C	-0.830596	-0.896819	0.483867	-0.915347	-0.689937	-0.575334	2.34806	-0.651825	0.882331	2.2504	-0.939047	-0.411295	1.12438	-0.745406	0.00930828	0.66962	-1.18801	0.203691	-0.0954604	0.162515	-0.195095
ZNF385B	-0.326995	-0.269319	4.05153	-0.409728	-0.430152	-0.253051	-0.308698	-0.410092	1.203	-0.430152	-0.430152	-0.351199	-0.409215	0.312285	-0.101776	0.113864	-0.367554	-0.214663	-0.363318	-0.288707	-0.31591
ZNF385A	2.34427	0.397319	-0.224579	-0.0114084	-0.610538	-0.145179	-0.760822	-0.444486	2.82538	-0.845698	-0.81103	-0.647602	-0.902879	0.833098	-0.299723	0.395152	-0.7148	0.298758	-0.0993318	-0.928044	0.352137
ZNF384	-0.506355	-0.779469	-0.717174	-0.514304	0.110893	2.34843	2.5656	-0.763265	0.111027	-0.128671	-0.532396	0.490995	1.34213	-0.44314	-0.00663795	-0.964332	-1.20441	0.570872	-0.452877	-0.44152	-0.0853997
ZNF383	-0.507854	-0.128878	-0.874212	-0.818638	0.520401	1.50415	0.138685	-1.22202	0.374687	-0.777288	0.3743	1.07819	2.09055	-1.2235	-0.446985	-0.426683	-0.588255	2.1396	0.0161424	-0.238655	-0.983727
ZNF382	-0.308856	-0.359599	-0.50714	-0.0911453	-0.0708095	1.04239	0.28611	-0.78069	-0.231047	-0.327411	0.581586	0.18719	3.90076	-0.718905	-0.672096	-0.472993	-0.161608	-0.723325	0.0634603	-0.196907	-0.438968
ZNF37BP	-0.839233	-0.994565	0.0393039	-0.128132	0.504184	3.29892	2.15238	-0.844661	0.0798914	0.0724248	-0.255753	-0.236627	-0.0393639	-0.294341	-0.616676	-0.185132	-0.852049	-0.397285	-0.0786985	0.128328	-0.512906
ZNF37A	-0.429514	-1.13704	-0.755273	-0.325475	-0.133109	0.531162	2.51472	-0.701099	-0.479403	-0.103368	2.18978	-0.0406657	1.8124	-0.961906	-0.782993	0.124211	-0.156556	-0.326119	0.290264	-0.536258	-0.593752
ZNF367	-0.382309	1.08336	-1.11823	-0.392827	-0.536039	-0.462443	0.524705	-0.507307	-1.15443	-0.863663	0.293226	-0.38006	0.0270366	0.182305	-0.213987	-0.991299	1.84652	-0.775634	1.47306	2.57621	-0.228191
ZNF366	0.245422	0.632253	-0.524408	0.316193	0.477065	0.174487	-1.15433	-0.567883	2.8136	-0.843155	-0.773638	-0.737516	-0.235884	0.379027	1.12054	0.038779	-0.743128	1.80447	-0.953976	-0.394755	-1.07316
ZNF365	-0.304072	-0.00706685	-0.418775	-0.512187	-0.445076	0.549316	-0.481096	-0.225421	-0.286504	-0.531139	0.811949	-0.496782	-0.48382	-0.516192	-0.37113	-0.448044	3.7621	-0.188552	1.42747	-0.377169	-0.457801
ZNF362	-0.511186	-0.806787	-0.563254	-0.335309	-0.978703	2.61274	-0.103789	0.444337	-0.528766	0.690452	2.49263	0.020303	-0.5039	0.23739	-0.912545	-0.12728	-0.989767	0.973262	-0.733952	-0.176021	-0.199854
ZNF358	-1.15132	-1.31282	0.63725	0.193464	-0.810723	-0.769604	-0.218296	-0.682196	1.51934	-0.948611	0.644644	-1.59932	0.728603	-0.155491	0.883974	-0.533783	2.17008	0.765256	1.1587	0.0316403	-0.550779
ZNF354C	-0.164994	-0.297151	-0.290763	-0.199986	-0.0993571	-0.301298	0.346904	-0.613007	-0.400106	-0.43619	-0.3243	1.09274	4.03337	-0.650452	-0.368588	-0.558822	-0.0777791	0.178712	-0.0904094	-0.501209	-0.277309
ZNF354B	-0.523125	-0.415665	-0.409884	-0.16139	0.585351	-0.628908	0.104057	-0.769818	0.328811	-0.499712	0.0967838	1.17855	3.87383	-0.548835	-0.349129	-0.649507	-0.37303	-0.108024	-0.317907	-0.0148098	-0.397636
ZNF354A	-0.54147	-0.376771	-0.982772	-0.341886	0.460601	-0.913661	0.870189	-0.77464	-0.268645	-0.755922	0.801348	1.76592	3.10195	-0.695808	-0.226742	-0.85965	-0.210709	0.193198	-0.180728	0.542811	-0.606616
ZNF350	0.552294	-0.340159	-1.16868	-0.228226	0.599439	-1.46013	2.22345	-1.24612	0.919576	-0.496641	-0.349405	0.946032	0.00173887	-0.42821	-0.588905	-0.222667	-1.2495	1.97227	0.668159	0.487024	-0.591331
ZNF35	2.11583	-0.735442	-0.611339	-1.07402	1.41872	0.21533	0.340041	-1.42128	-0.375851	1.78173	-0.569729	0.122217	-1.22109	0.0528511	-1.05151	-0.0997985	0.623497	-0.335953	-0.592324	1.46322	-0.0450984
ZNF347	0.211032	-0.501425	-0.573074	-0.21214	0.59662	-0.494731	0.265466	-0.686199	-0.127397	-0.737174	-0.815925	0.160753	3.94604	-0.764773	-0.533894	-0.335283	-0.131082	0.226873	0.272019	0.444026	-0.209731
ZNF346	-0.555091	-0.114936	-0.662681	0.095606	-0.608878	0.411417	0.535739	-1.5029	0.58414	0.175388	-0.121411	0.920548	1.54456	-0.126257	0.908513	-1.03117	-1.6856	0.254175	0.887383	1.9062	-1.81475
ZNF345	-0.329451	-0.577503	-0.118403	0.504293	1.06812	0.948712	0.382456	-1.96178	0.661287	-0.956797	0.779175	1.83419	0.307034	-1.44708	-0.522124	1.34742	-1.19121	0.83384	0.168936	-0.943291	-0.787825
ZNF343	-0.29875	-0.739627	-0.978876	-0.560115	-0.0992615	-0.106762	1.32517	0.514485	-0.968293	-0.212902	-1.023	1.90369	2.43797	-0.215875	-1.46429	-0.38851	-0.423419	0.213216	1.35732	-0.194406	-0.0777595
ZNF341	-0.257372	-2.07123	-1.05412	-0.0724022	0.31846	0.922511	1.02914	-1.61591	1.00332	-1.10533	0.0502704	0.895329	0.306307	1.59725	-1.70624	0.369817	0.376785	0.465844	0.817088	-0.375711	0.106177
ZNF34	-0.110765	-0.155682	-0.898577	1.37303	-0.265543	-0.514781	1.9376	-0.0216823	0.280867	-0.993594	-0.314933	2.69354	-0.0200297	-0.821871	0.65841	0.178786	-1.14448	0.237935	0.0218752	-1.1072	-1.0129
ZNF33BP1	-0.597411	-0.597411	-0.0606831	-0.597411	3.42243	0.00441203	1.97066	-0.597411	-0.597411	-0.227182	-0.264241	-0.168136	0.540935	0.0985755	-0.597411	-0.597411	-0.597411	-0.597411	0.613874	0.043464	-0.597411
ZNF33B	-1.31553	-0.112229	-0.694386	-0.15495	0.648788	1.13071	1.72404	-1.3911	0.581953	1.05557	1.62435	-0.875484	1.52873	-0.687287	-1.24431	-0.098051	-0.143465	-0.590749	-0.912043	0.560361	-0.634919
ZNF33A	-1.03051	-0.800929	-0.534346	1.3095	1.70182	-0.0873231	1.71421	-1.3125	0.999286	0.814741	1.09749	-0.92363	1.25622	-0.18191	-1.29749	-0.0276584	-0.783773	-0.239652	-0.815786	-0.502146	-0.355621
ZNF337	-0.736602	-1.28274	-0.859963	-0.875409	0.351396	-0.336149	2.62858	-0.312701	0.314365	0.121173	-1.01833	1.61916	1.24617	0.734023	-0.449412	-0.743473	-0.854536	-0.0258253	1.01867	-0.784096	0.245695
ZNF335	-0.640173	-1.84133	-0.0623414	0.349125	0.909657	0.349694	-0.634933	-0.49358	2.44101	-1.1237	-0.256572	0.0539924	0.774611	0.812452	-0.714276	0.14208	0.812196	0.755083	0.6278	-1.9106	-0.350203
ZNF334	-0.333958	-0.64458	-0.3384	-0.647622	1.34801	0.481015	-0.67055	-0.33647	-0.15607	-0.644008	-0.651948	-0.638255	2.31475	0.60391	-0.405597	0.595046	-0.63955	-0.62819	2.67975	-0.671757	-0.615524
ZNF333	-0.405961	-0.0753963	0.0141487	-1.22751	0.117006	-1.20483	1.01566	-0.976132	0.766757	-0.678683	0.341054	1.68539	2.35074	-0.984036	0.379614	-0.836473	0.812024	1.11037	-0.659392	-0.702546	-0.841817
ZNF331	-0.383493	-0.417403	4.24113	0.178664	-0.145339	-0.182302	0.0664365	-0.189186	-0.147209	-0.58413	-0.35267	-0.299209	0.361581	-0.0922924	-0.570758	-0.0679335	-0.418964	-0.494117	-0.121284	-0.11512	-0.266402
ZNF330	-0.68248	1.21261	-0.650436	1.62026	-0.527191	0.482722	0.90351	1.27343	-0.927969	0.79092	0.868797	-0.168182	-0.0123613	-0.889063	0.0384183	-0.783653	-1.99288	-1.5046	-0.0732604	1.413	-0.391589
ZNF329	-0.133336	-1.36464	-1.18555	-0.547063	-0.166075	-0.455193	2.758	-0.296835	0.148022	-0.291401	0.38114	-0.571576	1.32761	-1.7607	0.24392	-0.541114	0.578942	0.807439	1.12845	0.433511	-0.493544
ZNF326	-0.857388	-0.261978	-0.491956	0.140992	0.707285	0.260449	-0.344593	-1.27077	-1.0444	0.155698	0.373665	2.78556	2.02059	-0.587178	-0.275243	-0.904869	0.0605648	0.394325	-0.725925	0.827402	-0.962227
ZNF324B	0.361098	-0.461679	-1.04075	-0.670045	-0.49869	2.62643	0.0821735	-0.912551	0.537957	-0.402312	-0.250141	1.80083	0.0743964	-1.08049	-0.080925	-0.642991	0.147666	1.24295	1.09881	-1.23822	-0.693505
ZNF324	-0.0157759	-0.592564	-0.580436	0.0492105	-0.426464	2.44643	-0.112527	-0.26923	-0.177067	-0.772761	-0.743565	1.21936	0.854025	-1.10329	-0.175322	-0.613304	0.407548	1.98293	1.01752	-1.06553	-1.32919
ZNF322	-0.529581	-0.225433	0.218071	0.961664	-0.306623	-0.299299	-0.183229	-0.415281	-1.33456	0.130578	-0.241752	2.60537	1.55614	-1.38197	-0.204932	-0.801614	-0.971143	1.46534	-1.03191	0.516266	0.473894
ZNF321P	-0.375147	-0.375147	-0.375147	-0.375147	-0.375147	-0.375147	1.2124	-0.375147	-0.375147	-0.375147	-0.375147	3.34005	-0.375147	-0.375147	2.2002	-0.375147	-0.375147	-0.375147	-0.375147	-0.375147	-0.375147
ZNF320	-0.188391	-0.68001	-0.847985	0.196013	0.64023	-0.562272	0.627497	-0.796679	-0.325416	-0.643059	-0.978218	0.38144	3.67896	-0.79784	-0.139812	-0.136297	-0.33624	0.055952	0.246175	0.934832	-0.328878
ZNF32	-0.921946	0.0116376	-1.20451	0.662651	-0.0809187	0.169117	1.55955	-1.63395	1.62816	0.172703	1.40987	-1.18247	-0.0535084	-1.00978	0.953482	-0.069164	0.643401	-0.209369	0.647151	-1.778	0.285883
ZNF319	1.24067	-0.912532	-0.522707	-0.137097	-0.695291	2.02618	0.059629	-0.308024	0.877933	-0.997072	0.328717	-0.86162	0.312054	-0.584186	0.480119	0.148345	-0.497048	1.20545	1.61973	-2.14835	-0.634904
ZNF318	0.225049	-1.39207	-0.834666	1.61158	-0.435361	0.342183	0.455346	0.216929	0.351869	-0.308793	0.366763	2.11371	1.73106	-1.4797	-0.835132	-1.19683	-0.339815	0.551937	-0.69781	0.488424	-0.934664
ZNF317	-0.448738	-0.841621	-0.392878	-0.134199	-0.813952	-1.43821	0.728151	-0.0800595	-0.101612	-0.00225386	0.650354	2.24332	1.82664	-0.817415	-0.748124	-0.776229	0.103339	0.727056	-0.152206	1.70832	-1.23968
ZNF311	-0.713032	-0.518995	-1.00327	-0.110052	0.0070866	-0.228081	-0.602874	-0.356809	-0.700422	0.29459	-1.02875	2.76919	1.14469	-0.563569	-0.108756	-0.825659	-0.554047	2.06279	0.0322723	1.19767	-0.193963
ZNF304	0.362655	0.316802	-0.384139	-0.72557	-0.047834	-0.11741	1.29259	-0.605515	-0.485344	-0.587535	0.0394398	0.309103	0.948021	-1.17662	-0.197696	-1.03508	-0.426849	3.25341	0.595305	0.0312673	-1.35899
ZNF302	-0.585202	-0.725199	-0.876908	-0.912157	1.6805	1.39132	1.2323	-1.22822	-0.199863	-0.814783	-0.799314	0.927342	0.281055	-0.728512	-0.126495	-0.194879	-1.1508	1.23436	0.265426	1.90484	-0.574822
ZNF300P1	-0.815209	-0.643251	0.392504	0.0238375	-0.0276009	0.043508	-0.804961	-0.622156	-0.310912	-0.113176	-0.720073	-0.708489	-0.797845	-0.229543	-0.795536	2.63874	-0.730758	0.414445	2.41891	0.0633934	1.32418
ZNF300	-0.589423	-0.985278	-0.0373801	-0.118573	1.63457	0.0204007	-1.42305	-0.84207	-0.0246999	-0.839721	-1.37408	0.232739	1.64126	-1.00977	0.677748	-0.844051	0.724098	0.355632	1.8599	1.23682	-0.295072
ZNF30	-0.28175	-0.411604	-1.17202	-0.314858	0.42307	2.21613	1.22064	-0.885863	0.44307	-0.850815	0.336283	1.82708	0.877768	-1.22748	-0.673045	-0.441533	-0.14453	1.03847	-0.279099	-0.144673	-1.55523
ZNF3	-0.38303	-0.602685	-0.828046	-0.361636	-0.0444272	-0.174844	1.43213	0.650508	-0.651465	0.0224864	-0.307362	1.34571	0.84405	-0.454326	-0.57697	-1.13343	-0.720161	0.862424	-1.08554	2.88779	-0.721165
ZNF296	-0.121172	-0.299469	-0.751326	-0.163544	-0.0394595	0.421356	-0.682925	-0.932403	2.72588	-0.667868	-1.07149	-0.600567	0.988334	-0.0688903	-0.330457	1.10866	1.17633	1.67473	-0.663195	-0.90967	-0.792854
ZNF292	0.165253	-0.387395	0.306498	-0.298357	0.733978	0.113084	-0.5954	-0.70681	-0.0739615	-0.447315	-0.244086	4.09983	-0.589075	-0.329501	-0.0588411	-0.194348	-0.365593	-0.0466178	-0.210156	-0.663669	-0.207516
ZNF287	0.0419014	0.358603	-0.26868	-1.01625	0.538217	1.32341	0.0202572	-1.1951	0.0711766	-1.03172	-0.594104	1.67928	-0.0919565	-0.915757	-0.53785	-0.897416	-0.388261	2.07095	1.89401	-0.0197836	-1.04093
ZNF286B	-0.656701	-0.431386	0.109873	-0.788127	0.352653	0.436973	2.64576	-0.403331	-0.25569	-0.782029	0.22518	2.7848	-0.0190779	-0.655627	-0.569492	-0.649967	-0.429492	0.690267	-0.539832	-0.31744	-0.74732
ZNF286A	-0.676184	-0.00312477	0.587083	-0.770572	0.703493	0.587206	0.948712	-0.571657	-0.361423	-0.80479	0.0321016	3.56191	-0.312247	-1.04391	-0.785035	-0.859295	0.165675	0.229734	-0.40697	0.249555	-0.470269
ZNF285	-0.54346	-0.995393	-0.49785	-0.347508	0.718035	-0.383446	1.95066	-0.779838	0.0660319	0.0427563	-0.224036	2.27352	2.21349	-0.969271	-0.255203	-0.370326	-0.308284	-0.911075	0.538094	-0.763049	-0.453841
ZNF284	0.118913	-0.919676	-0.871562	-0.802738	0.767933	-1.03087	0.340705	-0.898592	0.0255123	0.428427	1.08726	0.935613	1.14864	-1.52357	-1.30379	-0.751358	-0.0288631	0.865738	0.565992	2.37886	-0.532579
ZNF283	0.292154	-0.127317	-1.20489	-0.564888	1.62388	-0.670818	0.6593	-0.637294	-0.775157	-0.0721187	1.6068	1.02344	1.07692	-1.02073	-0.843686	-1.43136	-0.576352	1.0468	0.48534	1.34585	-1.23587
ZNF282	0.107762	-1.02439	-1.42221	-0.00289985	-1.06467	0.414798	1.73603	1.95087	-0.695235	-0.979642	-0.882918	0.082681	0.139992	0.895874	-0.150091	-0.825923	-0.230978	1.3545	1.41711	0.222817	-1.04349
ZNF281	-0.381137	-0.152308	0.0955535	-0.0647258	-0.178068	1.54385	0.60921	0.660257	-0.976913	0.383626	0.502515	3.00038	0.906174	-1.25984	-0.831448	-0.880917	-0.26978	-0.550397	-0.72873	-1.18192	-0.24538
ZNF280D	-1.19543	-0.144624	-0.0435606	-1.10934	0.856883	-0.992744	1.65071	-0.0642591	-0.274314	2.79104	0.603759	1.15126	0.438811	-1.0052	-0.138132	-0.85733	-0.229956	-0.976776	-0.534201	-0.138747	0.212164
ZNF280C	-0.50036	-0.536725	0.662324	0.0782085	-0.0984947	0.121532	0.170919	-0.835829	-0.516997	-0.403486	0.217788	3.18603	0.687932	-0.27026	-0.7973	-0.915743	0.0641267	-0.589573	-0.746198	1.95755	-0.935452
ZNF280B	0.534212	-1.0351	-0.61235	-0.47839	-0.84306	2.35888	-1.34607	-0.817186	-0.890769	1.46544	0.496636	0.554099	1.00803	-0.298844	-1.0702	0.657268	-0.295362	-1.20264	0.523159	0.163953	1.12829
ZNF280A	-0.533847	1.52444	-0.250218	0.83838	-0.419832	0.645808	-0.801987	-0.817117	-0.823518	-0.275964	-0.823518	1.0005	-0.182158	-0.815348	-0.110984	2.8851	-0.756935	-0.448452	1.30915	-0.808473	-0.335028
ZNF28	-0.191114	0.114085	-0.30177	-0.5875	1.10589	-0.789161	0.480953	-1.02262	-0.361696	-0.971707	0.0892856	1.62509	3.18639	-1.07869	-0.0880349	-0.521357	-0.555817	0.45593	0.15563	-0.0157679	-0.728017
ZNF277	-0.46688	1.69707	-0.82706	-0.498874	-0.555362	-0.965899	0.288277	0.610982	-0.579489	0.493035	1.33331	0.386558	-0.569308	-0.256395	-0.479713	-1.42026	-0.771872	0.289807	-0.550831	2.85392	-0.0110166
ZNF276	-0.654801	-1.05814	-0.352394	0.671397	1.42408	0.546107	-0.518727	-0.500689	2.74627	-0.685486	0.398767	-1.18508	1.53616	0.427639	-0.39757	0.0580519	-0.979558	-0.590462	0.312651	-1.15921	-0.0390093
ZNF275	-0.215755	-0.28156	4.28663	-0.34162	-0.250501	-0.153726	-0.326102	-0.235288	-0.088301	-0.412006	-0.292676	-0.244151	-0.302535	-0.314656	-0.241332	-0.115965	0.155123	-0.0863193	0.340764	-0.524535	-0.35549
ZNF274	0.566952	-1.37094	-1.00792	-0.611244	-0.129216	-0.911048	2.23599	-0.42112	0.199404	-0.209225	1.50867	-1.24316	0.067309	-1.5134	-0.446129	-0.452285	0.80589	0.849021	1.36396	0.742348	-0.023857
ZNF273	-0.713117	0.443963	-0.269631	0.182416	0.779114	-0.225454	0.292688	-0.991425	0.171173	-1.08197	-1.23906	3.60975	0.35634	0.379818	-0.268506	-0.933165	0.081085	0.302502	-0.0160216	-0.513092	-0.347409
ZNF271P	-0.322165	0.238434	0.576523	-0.675716	-0.527393	0.614279	1.16095	-1.31189	-0.813955	-0.831015	1.57411	2.20966	0.148099	-0.751715	0.279323	0.0478368	-0.623344	-0.569906	-0.953766	1.71165	-1.18
ZNF268	-0.0222819	-0.342273	-0.368881	-0.768906	0.247156	1.44317	1.21688	-1.11818	-0.566517	0.544455	-0.585571	2.01412	2.01091	-1.39383	-0.983121	0.157621	-0.676059	-0.653212	-0.000382833	-0.911066	0.755969
ZNF267	1.33697	-0.219563	-0.420234	0.322082	3.16405	-0.355777	-0.97457	-1.23005	-0.241624	-0.907741	-0.632396	-0.00903406	-0.506905	0.889683	-0.51447	-0.422634	-0.680022	-0.351703	0.0355471	1.3311	0.387293
ZNF266	-0.134181	-0.885779	-0.596323	-0.572032	0.639434	-0.777364	0.589026	-1.07196	2.66675	-0.556414	-0.882769	0.303825	0.345965	0.865286	-0.258817	0.19007	-0.62536	1.48895	-0.744781	1.3458	-1.32933
ZNF264	0.489403	-0.769666	-0.455359	-0.641628	0.579531	-0.0973076	2.24315	-0.652323	0.707882	-0.3369	0.339416	-0.322544	-0.284144	-1.41499	-1.10865	-0.466337	0.68537	2.44208	0.648319	-0.423339	-1.16197
ZNF263	-0.773818	-0.841004	-0.652148	-0.715342	-0.172112	0.328948	0.485761	1.73469	0.343899	-0.528829	1.09966	0.681429	0.840598	-0.27464	1.09564	-1.16232	-1.28313	0.315358	2.00377	-1.35451	-1.17189
ZNF260	-0.448053	-0.135775	-0.215576	-0.428533	0.249571	1.22569	0.131074	-0.714384	-0.460192	-0.496063	-0.0500637	0.828241	3.71973	-0.932725	-0.600415	-0.280105	-0.220868	0.416602	-0.385504	-0.410577	-0.792073
ZNF26	-0.331854	0.664318	0.744046	-0.094561	0.0249425	1.06814	0.112302	-1.50918	-0.157049	-0.84867	-1.0346	1.93784	0.952612	-1.8332	-0.560041	-0.176594	0.940238	0.63377	-0.617125	-1.29944	1.3841
ZNF257	-0.203318	-0.623203	-0.0418008	-0.479603	1.45375	-0.323505	-0.650307	-0.696528	-0.304645	-1.09453	-0.932086	1.72958	2.58181	0.255253	-0.79273	-0.508805	1.62093	-0.673542	0.339789	-0.203501	-0.453015
ZNF256	-0.288113	-0.731838	-0.870403	-0.523167	0.481071	-0.331343	1.83575	-1.3669	0.0811724	-0.112467	0.0439026	0.0133369	2.19342	-1.636	-0.770126	-0.225717	0.526091	1.25003	0.510479	1.08166	-1.16084
ZNF254	-1.00691	0.287772	0.221686	-0.328205	1.03	-0.694623	0.0197586	-1.61445	-0.398505	-0.600842	-0.414108	1.81692	2.35186	-0.654229	-0.472733	-0.484222	1.69514	-0.111997	-0.0815709	0.473474	-1.03423
ZNF253	-0.516698	-0.161597	-0.753152	0.42941	0.22314	2.04218	-0.206785	-1.3939	-0.0153231	-0.884813	-1.24872	2.14423	1.67255	-0.978392	-0.724444	0.145809	0.0893922	0.335704	-0.274864	0.847223	-0.770941
ZNF252P	-0.296018	-0.444904	-0.772265	-0.40011	0.376879	-0.367508	1.44401	-0.391854	-0.589237	-0.811313	0.420975	3.49724	-0.0820207	-0.642733	0.803583	0.111342	-0.556054	0.0326764	0.374104	-1.00188	-0.704902
ZNF251	-0.794579	-1.00985	0.396572	1.18679	0.0973578	0.728654	0.609461	-0.910901	0.164834	-0.649076	0.150317	3.38876	-0.272785	-0.688225	0.420743	-0.275586	-0.293352	-0.134057	-0.042307	-1.16227	-0.910509
ZNF250	-0.10309	-0.120889	-0.370979	0.878311	0.468954	-0.208791	0.831238	-0.466497	-0.076103	-0.579244	-0.296966	3.83575	-0.0983803	-0.748469	-0.334349	-0.0681645	-0.768847	-0.109756	-0.00911201	-1.04257	-0.612049
ZNF25	-0.0719758	-0.519205	0.161339	-0.472985	-0.101558	0.240333	2.53944	-1.03809	0.637046	-0.519084	2.53558	-1.40136	-0.0996343	-0.0595546	0.122065	-0.980869	0.498811	-0.106282	0.0178695	-1.24189	-0.139996
ZNF248	-1.13408	-1.53441	-0.101992	0.981254	1.08799	1.28708	1.93548	-1.43943	0.204187	1.02355	0.514027	0.117486	1.05782	0.21664	-0.873575	-0.481541	-1.18239	-0.679027	-1.14245	0.183328	-0.0399461
ZNF24	-0.201291	0.278294	-0.0914468	0.244756	-0.321689	0.511186	2.64157	-0.998739	-1.05347	-0.1907	0.155611	1.47546	1.48006	-0.837924	-0.703979	-0.508963	-0.952199	-0.156082	-1.03338	1.23723	-0.974306
ZNF239	-0.267689	-0.72693	-0.466744	0.215993	0.110092	2.35809	-0.295364	-0.668678	-0.0111814	-0.579413	-0.863092	0.89018	2.998	-0.574828	-0.548674	-0.221116	-0.315808	0.0465663	0.410141	-0.97643	-0.513108
ZNF236	-0.494099	-1.04323	-0.261129	0.309868	-0.364004	1.07255	1.18518	-0.98173	-0.185033	-0.793725	0.922192	2.48892	1.01051	-1.12055	-0.783223	-0.601326	1.41523	-0.00710034	-0.198858	-0.230598	-1.33984
ZNF235	0.989323	-1.07162	-1.15432	-0.0783847	1.28442	-1.29821	0.81832	-1.09307	0.386722	-0.219605	0.0662847	1.19691	0.472838	-0.79276	-0.976163	0.0964737	-1.07056	2.08299	0.083562	1.22366	-0.946818
ZNF234	0.191474	-0.683425	-1.05763	-0.86801	1.35971	-1.28208	1.09187	-0.815818	-0.0518922	0.0213221	1.6623	-0.351599	0.692556	-1.05202	-0.588335	-0.279667	-0.757064	2.0333	1.23951	0.455608	-0.960112
ZNF233	1.45687	-0.819706	-0.663951	-0.103734	2.25538	-0.526843	1.15589	-0.415851	0.109592	-0.309702	-0.926545	-0.98116	-1.12084	-0.673368	-0.737342	0.314056	1.84548	-0.38528	1.2967	-0.568891	-0.20075
ZNF232	-0.635329	-0.557703	-0.810899	-0.383938	1.97915	0.316866	0.641242	-0.250824	-0.209419	-1.19939	1.65893	0.606221	-0.586685	2.70511	-0.399097	-0.594369	-0.710379	-0.370366	-0.171146	-0.433222	-0.594749
ZNF230	-0.133423	0.499841	-0.557702	-0.995604	1.35588	-1.39892	1.38827	-1.45322	1.02496	-0.146127	-0.20398	0.0674845	0.187475	-1.29335	0.188637	-0.9468	-0.734322	1.6049	1.04326	1.37118	-0.868428
ZNF23	-0.865504	-0.230463	-0.111152	1.15742	0.44338	0.655607	0.631442	-1.31985	-0.209902	-0.51022	2.36826	-0.809251	1.57946	-0.998843	0.665885	-0.946103	-1.15871	-1.12176	0.900239	0.301506	-0.421423
ZNF229	-0.00647228	-0.665636	0.0770236	-0.458057	1.57838	-0.467697	-0.680279	-0.575969	-0.445891	-0.726304	-0.66297	-0.329148	3.36153	-0.715943	-0.370393	0.160521	0.86885	-0.630153	1.05029	-0.545848	0.184161
ZNF227	0.139726	-0.158834	-0.198552	-0.894153	0.653547	-0.621155	1.50967	-1.41531	0.0484633	-0.484112	0.138184	0.0857116	0.506621	-1.40229	-0.161856	-0.440044	0.262861	2.73459	-0.110906	1.2709	-1.46306
ZNF226	-0.374241	-0.357166	-0.198437	-1.12525	2.37781	-1.54067	1.09705	-0.888014	0.446415	0.202319	-0.429602	-1.00474	-0.183021	-0.667941	0.94447	-0.238603	-0.510671	0.867482	0.397797	1.94723	-0.762222
ZNF225	0.43257	-0.324708	-0.565137	-0.843455	0.597238	-1.18199	0.55965	-1.4448	0.0559744	-0.159891	0.175901	1.6638	0.519025	-1.30043	-0.543946	-0.219217	-0.410811	2.14227	0.140619	1.83047	-1.12313
ZNF224	0.424238	-0.820973	-0.59976	-0.0918788	1.58598	-1.06617	-0.44464	-0.48039	0.299777	-0.714189	0.0196989	0.761529	-0.446421	-0.916138	-0.374399	-0.279552	-1.05431	1.5263	0.190846	2.92935	-0.448888
ZNF223	-0.631049	-0.640305	-0.531233	-0.979872	2.03552	-0.707464	2.18657	-0.752959	0.569588	-0.227139	-0.310941	0.971096	1.3612	-1.01875	-0.632952	-1.15571	0.153921	0.980346	0.121846	0.152667	-0.944386
ZNF222	0.014741	-0.503574	-0.60057	-0.492379	1.33383	-1.00285	2.45728	-1.39239	-0.0944786	-0.149917	1.07	-0.0141983	-0.0335654	-1.63109	0.0800305	-0.241813	-0.790718	1.27242	0.765503	0.88433	-0.930596
ZNF221	-0.0793928	0.361915	0.320395	-1.54372	0.157339	-1.46065	0.974765	-0.663659	-0.627523	-0.383993	0.272403	0.529375	1.43009	-1.72378	-0.594543	-0.254821	0.0803154	2.03588	1.40032	0.708858	-0.939577
ZNF22	-0.475094	1.16446	-0.760229	0.915965	0.50577	1.06182	1.27481	-0.543277	0.820295	-0.196097	-2.49173	0.0900738	1.56651	-0.793725	-0.501228	0.208522	0.458615	0.0665264	-1.59829	0.0146659	-0.788358
ZNF219	-0.746237	-0.0646918	1.16166	-0.975794	-0.350605	0.537269	0.441006	1.13826	-0.366032	0.0899118	0.859702	-1.36364	-0.270989	-0.46367	-0.32606	-0.995134	-1.33934	0.38164	-1.21786	2.24869	1.62192
ZNF217	0.186671	-0.134716	-0.707708	0.251293	1.3028	0.0531957	-0.68071	0.989821	0.518826	-0.637294	-1.41641	-1.23735	2.05317	-0.119181	-0.626805	-1.00946	0.459851	2.14607	0.0711124	-1.22807	-0.235106
ZNF215	-0.979115	-0.91937	-0.361499	-0.377235	0.54357	0.201758	-1.1715	-1.09249	-0.350247	-0.256282	-0.0719045	2.21679	1.48876	-0.986075	-0.460858	0.961511	1.95086	-0.178277	0.809346	0.0758939	-1.04364
ZNF214	-0.23844	-0.734356	-0.992964	-1.04983	-0.00822221	-0.176272	-1.06345	-0.971698	-0.366629	0.208185	0.0421143	1.56352	2.2431	-0.939021	-0.40155	-0.603964	1.65769	1.54743	0.836597	-0.00115037	-0.551093
ZNF213	0.547738	-1.01641	-0.520937	-0.0355255	-0.477	0.698691	0.282512	0.204369	0.310445	-0.930095	0.520284	-0.275309	-0.641274	-0.206039	1.23314	-0.363159	-1.30266	1.46777	2.74734	-0.785594	-1.45827
ZNF212	0.346239	-0.752712	-0.771951	-0.502355	-0.584377	-0.217528	2.80852	0.957149	0.0913319	-0.709232	-1.15328	0.133328	-0.309469	0.107083	-0.495513	-0.678047	-0.654786	2.33804	0.00746006	0.613698	-0.573593
ZNF211	-0.0512325	-1.04394	-0.736619	-0.912279	1.42269	-0.00632247	0.810713	-0.990552	2.26292	-0.249337	-0.619899	0.13413	-0.34776	-0.994476	-0.481378	-0.155866	-0.486218	2.1879	0.746812	0.535821	-1.02511
ZNF208	-0.364905	-0.379315	-0.182617	-0.352845	0.435955	-0.237071	-0.398294	-0.333367	-0.170281	-0.337684	-0.373502	-0.334406	-0.288172	-0.149696	-0.34515	-0.0281121	0.25176	-0.295256	4.26178	-0.0406177	-0.338205
ZNF207	-0.443085	0.731521	0.290873	0.541966	0.988385	0.286187	1.39112	0.101788	-0.908385	2.40758	-0.923625	1.50745	-0.759303	-0.434145	0.106856	-0.919894	-0.30716	-0.146283	-1.45501	-0.738598	-1.31824
ZNF205	-0.66745	-1.07703	-1.43993	-1.20011	-0.614295	1.84363	-0.17549	1.58353	-0.182242	-0.898601	0.816969	-1.20242	0.688952	0.460275	0.806335	-0.975061	1.37104	0.231633	1.11307	-0.107415	-0.375385
ZNF204P	2.7798	-0.279559	0.938708	-0.760184	0.0108174	-0.502705	-0.74858	-0.725249	0.0519502	-0.650657	-0.76748	0.00141364	0.595517	-0.381223	-0.662619	-0.59033	-0.744163	2.24144	0.996192	-0.7186	-0.0844825
ZNF202	0.0127571	-0.455435	-0.593659	-0.26587	0.723831	-0.372726	1.54182	-0.616809	0.838301	-0.788873	-0.322023	2.98323	-0.391668	-0.363683	-0.688242	-0.832179	1.4062	0.433698	-0.512856	-1.20955	-0.526261
ZNF200	0.8288	-1.0638	-0.991124	-1.12826	0.895605	0.846002	-0.100657	-0.527936	-0.0788264	-0.956338	-0.00696813	0.271258	2.04332	0.232157	-0.445998	-0.525859	-0.711347	0.81412	2.35612	-0.584705	-1.16556
ZNF20	-0.754018	-0.754018	-0.754018	-0.754018	-0.277127	-0.754018	1.59623	0.992722	-0.0863487	-0.358721	-0.398289	0.162663	-0.146307	-0.010907	-0.754018	-0.754018	-0.754018	2.08909	-0.107368	2.66732	-0.0908131
ZNF2	0.542885	1.12199	-0.926123	-0.65621	-0.369637	0.874613	1.72197	0.159369	-0.0368189	-0.100046	0.335917	1.79979	0.70202	-1.17562	-0.966947	-1.12861	-1.19232	1.47494	-0.682679	-0.186693	-1.3118
ZNF197	-0.255472	-0.400344	-0.388064	-1.51665	-0.178273	1.02751	0.43138	-0.776016	-0.71325	-0.462833	1.9486	2.95218	-0.169571	0.226621	-1.05039	0.717666	-0.524118	-0.226061	-0.228402	-0.0490115	-0.365505
ZNF195	-0.930154	0.203734	0.113966	-0.394287	3.29606	0.260624	-0.0633552	-1.01362	0.00939367	-0.317946	-0.136161	1.95943	0.640579	-0.306965	-0.948245	-0.565845	0.0493202	0.0356654	-0.821493	-0.650997	-0.4197
ZNF192P1	-0.487217	-1.02793	-0.573443	-0.831831	1.83595	-0.708578	0.557954	0.12999	-0.242583	3.30118	-0.81335	0.104216	-0.351892	0.0866291	0.572858	-0.140359	-0.385878	-0.813632	-0.571827	-0.114536	0.47428
ZNF19	-0.253002	-0.0440802	-0.783187	-0.188321	-0.193681	0.639965	2.77822	-1.23445	0.466866	-0.596603	0.684271	-0.276641	1.73564	0.175	-0.584682	0.124189	-1.54004	-0.904539	0.81427	-1.07603	0.256837
ZNF189	0.0716018	-0.427475	1.33483	-1.14141	0.415342	1.0941	0.150155	-1.21115	-0.102434	0.615222	-0.718379	1.82774	-0.0563883	-0.588255	-0.319948	-1.11432	-0.622202	-0.929454	2.45906	0.0560951	-0.792731
ZNF185	0.544583	2.42264	2.74675	-0.349773	0.0740858	-0.526182	0.205203	-0.459774	-0.143965	-0.727604	-0.672107	-0.683452	-0.715048	-0.167301	-0.70664	0.00379651	1.34262	-0.452938	-0.703239	-0.727153	-0.304504
ZNF184	1.73588	-0.544511	-0.320881	0.232884	0.743269	-0.736131	0.0891515	-0.68784	-0.989471	-0.398039	-0.129985	1.54138	0.89214	-1.17164	-0.593627	-0.611827	-0.685118	2.73409	-0.612598	-0.459705	-0.0274183
ZNF182	-0.380227	-1.23184	-0.871121	-0.118871	0.660489	0.189905	1.3553	-0.944659	1.30801	0.181059	0.230418	0.752598	0.631612	0.364991	-0.599527	-1.24836	-1.19822	0.826535	-1.48985	2.19815	-0.616384
ZNF181	-0.312743	-0.171553	-1.31671	-1.0725	1.25116	1.14932	1.70578	-1.39308	0.0873777	-0.885949	-0.212958	0.475321	0.800871	-1.32538	0.583454	-1.06739	-0.575618	0.977393	0.714189	1.37625	-0.787244
ZNF180	-0.386645	0.267466	-0.836224	-0.847787	2.14823	-0.766135	0.165493	-1.27699	1.34653	-0.621402	-0.47069	1.22412	1.44478	-0.916789	0.391392	-0.268033	0.586091	1.19439	-0.1971	-1.43831	-0.742375
ZNF18	0.178225	-0.0139673	-0.522453	-0.808351	0.892133	1.58097	-0.603523	0.648468	1.5905	-1.37617	0.0867055	0.838881	-1.68389	1.17789	-0.2797	-0.530923	-1.66411	1.19916	0.456619	-0.854974	-0.311491
ZNF177	-0.316455	-0.316455	-0.316455	-0.316455	-0.316455	-0.316455	-0.316455	-0.316455	-0.316455	-0.316455	-0.316455	-0.316455	2.90318	-0.316455	-0.316455	-0.316455	-0.316455	-0.316455	3.10947	-0.316455	-0.316455
ZNF175	0.351963	-0.181173	-1.41888	-0.821724	0.673719	-0.871822	1.82615	-1.09114	0.121727	-0.12582	-0.0659355	0.284108	0.34636	-1.33569	-0.675362	-0.482189	1.89169	2.21085	-0.157826	-0.014707	-0.464308
ZNF174	0.136159	-0.732475	-1.08161	-1.15688	-0.851307	2.14226	1.2414	0.744957	-0.255036	-1.34958	0.590855	0.191493	-0.667257	-0.235993	0.708177	-0.23671	-0.0360511	0.575686	2.06076	-0.803414	-0.985425
ZNF17	0.228232	1.14823	-0.893536	-0.508729	1.54042	0.503223	0.388221	-0.889313	-0.172713	0.037346	-0.190486	0.501729	-0.183876	-1.44303	-0.340777	-1.063	0.27624	2.44264	-0.932796	1.06242	-1.51044
ZNF169	0.874244	-0.704717	-1.05342	-0.798307	0.57877	0.211612	1.48759	-1.42508	2.03336	-0.113076	0.0887767	1.32578	0.723655	0.0849881	-0.767229	-1.41639	-0.999778	-0.978632	0.617827	0.809456	-0.579416
ZNF165	-0.140037	-0.684191	-0.119477	-0.924386	3.36316	-0.394255	0.697161	-0.804874	0.598649	-0.321193	-1.0012	-0.277195	1.459	-0.814539	0.488009	-0.516014	-1.04635	0.302041	0.107238	-0.049	0.0774476
ZNF160	-0.0893318	-0.391307	-0.0118509	-0.457833	-0.120455	-0.513975	0.173235	-0.598662	-0.166287	-0.235228	-0.428343	0.688771	4.14123	-0.549734	-0.45816	-0.521982	-0.177896	0.335564	-0.120465	-0.201435	-0.29585
ZNF16	-0.229235	0.136842	-0.899723	0.515256	-0.00827165	-0.734449	1.03083	-0.771743	-0.145938	-0.37811	-0.139321	3.41014	0.529374	-0.930537	0.577779	0.116065	-1.08884	-0.118513	0.237919	-1.41445	0.304922
ZNF157	0.259847	-0.743755	-0.651698	-0.938351	1.08928	1.15087	2.88238	-0.355863	-0.270406	-0.641756	-0.938351	-0.479821	0.125584	-0.752496	-0.461577	-0.938351	-0.635398	1.6215	0.517213	0.601889	-0.440742
ZNF155	0.132029	-0.208085	-0.953906	-1.64127	0.70244	-1.24325	0.703008	-0.848066	0.853787	0.433818	0.449784	-1.36979	0.4792	-0.947878	0.182692	-0.201006	-0.588193	1.94171	0.529004	2.06564	-0.471666
ZNF154	0.0676899	-0.741431	0.132471	-0.269459	-0.224936	0.0171703	-0.665208	-0.504267	1.51988	-0.668818	-0.574703	3.02043	-0.56058	-0.137802	-0.597526	1.24317	-0.740804	1.55974	-0.610133	-0.694438	-0.570442
ZNF148	0.474383	0.817608	-0.644986	-1.2844	1.38796	-0.33188	-0.3117	-0.195056	-1.06325	-0.450938	0.33375	1.90222	-0.0396767	-0.178107	0.61224	-1.63177	1.30276	-0.03493	1.06738	-1.96069	0.229083
ZNF146	-0.748	-0.316863	-0.152731	-0.388802	0.134303	0.259227	0.530784	-0.574774	-0.693436	0.132858	0.47895	2.94487	2.12356	-1.34025	-0.0394039	-0.738433	0.191074	0.470085	-0.424731	-0.737684	-1.11061
ZNF143	-0.563274	0.928849	0.639148	0.349224	0.842429	0.470013	0.600185	0.355701	-0.22881	-1.09777	-0.865293	0.896664	0.337338	-1.33817	-1.96553	-0.426902	0.973866	-0.425542	-1.18219	2.28873	-0.588668
ZNF142	0.42277	-0.549719	-0.220957	-0.308335	-0.566779	0.756497	0.485968	0.146694	0.850187	-0.705386	-0.15265	1.31086	1.04161	-0.901823	-1.80169	-0.143066	0.701658	2.57274	-0.738053	-1.00044	-1.20009
ZNF141	-0.451102	0.255966	1.35139	0.145776	0.164317	0.26852	0.331566	-1.46418	0.142171	-0.0966041	-0.497071	1.28251	2.20236	-1.15715	-1.29446	-1.22623	-0.301898	-0.592141	-0.482362	1.84065	-0.42202
ZNF140	-0.287416	-0.34144	-0.206649	-0.151155	1.25069	-0.0322917	1.90365	-1.18873	0.425741	0.153168	-1.13342	1.46009	0.860409	-1.58843	-0.860355	0.682874	-1.04424	0.152615	0.171313	-1.50482	1.2784
ZNF14	-0.322294	0.0627394	-1.17358	-0.632002	-0.259625	1.66916	1.07031	-1.38646	0.791857	0.137025	-0.469002	0.373291	1.57059	-0.646755	-1.40405	-0.508041	-0.717548	2.03683	-0.0178982	0.748008	-0.922557
ZNF138	-0.558473	-0.0665608	-0.134557	0.150834	2.64928	0.833602	0.833324	-1.56184	0.0481377	-0.457444	-1.60699	1.37504	0.450072	1.06324	-0.15773	-0.944962	-0.145707	-0.427835	-1.18907	0.262999	-0.415375
ZNF137P	-0.792332	-1.08926	-1.08714	0.383977	1.90859	-1.0155	0.806276	-1.1847	1.35469	-0.952109	-1.0801	0.315016	1.79056	-0.40498	-0.0341379	0.0529003	-0.435836	0.460645	-0.0379495	1.46975	-0.428366
ZNF136	-0.0331424	-0.0877154	0.695227	-0.426642	0.467083	-0.925661	-0.0119243	-0.624119	0.417189	-1.2848	-0.53812	0.168186	2.90778	-0.698075	-0.610184	-0.377214	-0.817433	2.3221	0.0781338	-0.276002	-0.344671
ZNF135	0.355654	-1.02994	-0.479387	-0.268448	-0.767165	-0.454178	2.83557	-0.784243	0.139269	-0.922206	-1.10455	-0.103219	1.55277	-0.983699	-0.807733	0.205011	0.131979	-0.155396	0.9951	0.321268	1.32355
ZNF134	0.376026	-0.168594	-1.04707	-0.357377	0.0984042	-0.222477	0.493808	-0.75737	-0.121512	-0.32036	0.0887128	-0.69606	0.947644	-1.72763	-0.665987	-0.503018	0.710073	3.33033	0.542267	0.570661	-0.570469
ZNF133	-0.516837	-1.3754	-1.03229	-0.799666	-0.268441	-0.152683	2.97455	-0.062888	-0.354166	-0.344448	-1.6661	0.306534	1.24094	0.775965	0.14204	-0.660484	-0.107195	1.06004	0.283138	0.0487866	0.508601
ZNF132	-1.18516	-0.141656	-0.941683	-0.313722	-0.40291	0.652774	2.62688	-0.207593	-0.164759	0.125182	-1.09349	-0.433475	1.69414	-1.20966	-1.15308	0.238078	0.0853737	0.82906	1.06753	0.697292	-0.769107
ZNF131	-0.740241	0.379856	-0.419439	-0.149778	-0.211807	-0.492986	0.399119	-1.00183	-0.822268	-0.303799	1.31473	1.93883	0.560985	-0.772193	-0.190797	-1.24007	-0.529153	-0.643353	0.228696	2.85412	-0.158625
ZNF124	-0.213126	-0.327088	0.520445	0.232073	1.3592	0.248902	-0.250433	-0.913045	-0.5663	-0.390461	0.419088	3.2702	1.45375	-0.707754	-0.447735	-0.807767	-0.908365	-0.256602	-0.417943	-0.654883	-0.642155
ZNF121	-0.746612	-0.567922	0.335752	0.295488	-0.118255	-0.808709	-0.0085297	-0.908866	-0.786501	0.916545	0.320474	2.00493	2.81172	-0.744647	-0.968444	-0.944672	-0.246442	0.00314885	-0.0273951	0.953211	-0.764277
ZNF12	-0.194354	0.268588	-0.934344	-0.116638	-0.42595	0.441675	2.74307	-0.185132	-1.01522	0.949988	-0.0700517	1.25212	0.822992	-1.33494	-0.544897	-0.973062	-1.17125	0.798519	0.693881	-1.15952	0.154522
ZNF117	0.0662515	-0.908576	1.56971	-0.834062	1.32571	1.1008	2.68651	-0.980486	0.0206409	-0.696279	-0.78394	-0.0158655	-0.715786	0.0564846	-0.186394	-0.756956	-0.953228	-0.594776	0.728447	0.583163	-0.711374
ZNF114	-0.680823	-0.438042	-0.817525	-0.740609	-0.596853	1.35219	2.54956	-0.453188	-0.660613	-0.561216	-0.383824	0.635331	2.00844	0.637085	-0.782991	-0.309847	-0.619398	-0.818905	0.0391433	1.19407	-0.551996
ZNF112	-0.465767	-0.558954	-0.25549	-0.736854	1.92799	-0.888077	0.958765	-0.581575	-0.867158	-0.092402	0.802384	1.60657	1.02816	-1.60596	0.0627743	-0.633131	0.991998	-1.05567	1.48732	-0.308149	-0.816786
ZNF107	-0.900524	-0.0439317	-0.333249	1.04656	1.86727	0.139616	0.491379	-1.49813	0.192469	-1.37838	-1.39893	1.98188	0.682422	1.02399	-0.776798	-0.650644	-0.48184	0.75919	-0.594699	0.413429	-0.541082
ZNF106	-0.844659	0.33315	-0.819404	-0.594745	0.454109	-0.757428	2.55989	2.04321	-0.749111	0.613737	1.3916	0.0865186	-0.708134	-0.564338	0.562017	-0.193379	-0.989356	-1.10308	-0.304766	0.118258	-0.534083
ZNF101	0.763017	-0.303158	-0.760904	1.14665	0.769221	0.527004	-1.01925	-1.3167	2.80372	-0.649918	-0.899066	0.141324	0.564151	0.781324	-0.0135907	-0.325277	-1.02787	0.970521	-0.458968	-0.884911	-0.807316
ZNF100	-0.190816	0.793881	-0.0795473	0.810793	0.868148	-0.508036	-0.579095	-1.76851	0.485094	-1.48581	-1.25738	1.50525	2.05674	0.497874	-0.369033	-0.690523	1.42035	-0.13607	-0.600112	-0.142619	-0.630586
ZNF10	-0.563808	-1.01124	1.61228	0.779097	0.802495	-0.100169	0.802596	-1.47309	0.474235	-0.543362	-1.25964	1.85236	0.550549	-1.78081	-1.03082	0.521902	-0.754423	0.46455	0.588537	-0.467485	0.536245
ZMYND8	0.606568	-1.4728	0.532535	-0.199624	-0.371603	1.94794	1.70622	-0.412333	-0.962368	-0.812528	-0.906156	-0.899029	0.718276	0.644502	-1.0295	-0.523598	-1.43119	1.00184	1.15975	0.367314	0.335791
ZMYND19	-0.685342	-0.772138	-0.0257901	0.646827	-0.836374	0.562569	-0.229552	-0.654761	-0.646994	-0.509428	0.674917	0.600036	3.3222	0.0304225	-0.835471	-0.464652	1.36247	-1.01205	0.406224	-0.253071	-0.680041
ZMYND15	2.02281	-0.477503	-0.00268442	0.0562446	0.61125	-0.721203	-0.844101	-0.570881	2.93032	-0.753271	-0.668936	-0.687381	-0.805769	0.990586	-0.317497	0.420321	-0.788752	-0.128772	-0.0670799	-0.840462	0.642763
ZMYND12	-0.439795	-0.993411	-0.538275	0.00130692	-0.807642	1.8665	1.76039	-0.430389	-0.907408	0.359741	1.06053	-0.234463	-1.14991	-0.096316	-0.427168	-0.0230842	-0.966331	0.453876	-0.866611	2.36039	0.0180713
ZMYND11	-1.02326	-0.132193	0.247453	-0.0936452	0.0850767	0.84908	2.38312	-0.689791	-0.0328156	-1.05288	2.52348	-0.484471	-0.129245	-0.903394	0.118491	-0.234438	0.821211	-0.0418982	-0.291163	-1.57839	-0.340329
ZMYND10	0.246978	-0.714775	-0.595067	-0.830498	-0.706858	-0.420921	1.4137	-0.246016	-0.25876	-1.03143	0.099861	-1.12798	-0.495938	-0.721326	-0.245604	1.48501	1.7894	-0.242233	2.59091	-0.333258	0.344807
ZMYM6	0.591908	-0.107342	0.0106814	0.399581	1.50176	-0.750296	-0.057241	-1.826	1.05385	-1.2021	0.311059	1.18383	1.0161	0.175064	-2.03242	-0.832562	0.722171	-0.158833	0.335089	0.987573	-1.32187
ZMYM5	-0.705325	-0.603575	0.505983	0.212253	0.256047	-0.00669732	1.34424	-0.54783	-0.495745	-0.884599	0.766488	2.72916	1.5581	-0.519649	-0.441399	-1.33852	-1.05931	0.197351	-0.721856	0.653316	-0.898433
ZMYM4	-0.922077	-0.658443	0.142863	-0.0573272	0.375602	0.64416	0.986752	-0.209033	-0.985112	0.322233	1.21395	2.48864	1.18743	-1.23071	-1.17252	-0.91891	0.776516	0.483445	-1.0028	-0.332866	-1.13179
ZMYM3	0.280542	-1.03582	0.0230414	-0.158841	-0.995229	1.3218	0.108899	-0.0784805	-0.570042	0.0251523	-0.38843	0.557549	3.5641	-0.81771	0.144783	-0.687077	-0.624371	-0.168375	-0.475284	0.60768	-0.633876
ZMYM2	0.0656403	-0.53823	1.74235	-0.6963	0.337193	0.882267	-0.414588	0.0473454	-0.557347	-0.628189	-0.21835	3.16789	0.627099	-0.613719	-0.541598	-1.06906	-0.925393	-0.289757	-0.323883	0.707452	-0.760826
ZMYM1	-0.248901	-0.0303991	-0.639369	-0.543371	0.349392	0.415458	0.845944	-0.588111	-0.720777	0.673059	1.27914	2.59526	1.78838	-0.950439	-1.27414	-1.16523	0.440477	-0.503569	-0.557048	-0.503458	-0.662294
ZMPSTE24	-0.441687	0.473676	0.0704059	0.67647	0.660736	-0.711306	-0.613183	-0.00451089	-1.40433	-0.969789	2.95535	0.627148	0.017282	-0.735798	-0.827355	-0.373121	1.21385	-0.202165	0.115672	0.904072	-1.43141
ZMIZ2	1.23124	-1.76976	-0.935094	0.810615	-0.524377	-1.27328	0.783564	-0.733421	1.50128	1.3226	-1.10182	-0.769722	-0.430273	0.632699	-0.113656	-0.97586	-0.607291	0.144725	0.533146	1.41214	0.862561
ZMIZ1	0.684879	-0.524976	0.475336	-0.448083	-0.504033	2.68303	0.366148	-1.10654	0.0992001	-1.00161	-0.357124	0.144213	2.2715	-0.950664	0.454763	-0.459067	0.107421	-0.861516	0.0824535	0.11046	-1.26579
ZMAT5	-0.000659934	-0.410261	-0.594112	-0.843457	-1.08402	0.0174626	0.1804	-0.730207	0.122495	0.378599	-0.581631	0.940248	0.427447	-0.621689	0.775115	-0.670993	-0.479717	-0.713456	0.277877	3.63432	-0.0237664
ZMAT4	-0.389598	-0.125455	-0.389598	-0.389598	-0.0658011	0.0466918	-0.389598	-0.389598	4.14371	-0.389598	-0.389598	-0.389598	-0.389598	0.114955	0.904737	-0.389598	-0.389598	-0.00351865	0.0494607	-0.389598	-0.389598
ZMAT3	0.0731209	1.53025	-0.00832672	-0.524927	-0.690136	0.338549	0.389165	2.87173	-0.724588	1.18149	0.756123	-0.59472	-0.866104	-0.589442	-0.857119	0.400016	-1.14933	-0.813285	-0.558836	-0.8697	0.706078
ZMAT2	-0.89346	1.37704	-1.03754	0.683469	-0.214361	-1.22987	-0.190339	1.17553	-0.0830555	-0.228624	0.337742	0.36615	-0.395096	0.000676576	1.96157	-0.599815	-1.60678	-0.88015	0.340434	1.97576	-0.859288
ZMAT1	-0.742443	-1.17054	-0.462592	-0.46908	-0.607437	-0.592154	0.800097	-0.982048	1.67431	2.02816	0.323555	-0.966748	-0.143725	-0.361566	0.730142	-1.00267	-0.818341	0.0950138	-0.346336	1.91496	1.09944
ZKSCAN8	0.0479597	-0.752296	-0.350215	0.406246	-0.218897	-0.509744	1.04147	-0.366403	-0.718663	0.846853	-0.575139	2.93113	1.7709	-1.11484	-0.406449	-0.573351	-0.982327	0.96331	-0.520718	-0.493491	-0.42534
ZKSCAN7	0.290349	-0.555567	-0.245487	-0.827384	0.0360493	0.902436	-0.374937	-1.22032	-0.0712931	0.676669	-1.17357	2.52443	1.88757	-0.577397	-0.876921	0.795941	-0.626558	0.948198	0.0692933	-1.21379	-0.367712
ZKSCAN5	0.126672	-0.00257358	-0.994936	-0.303435	-0.365254	-0.13692	1.49131	1.30086	-1.09507	-0.694638	-0.284759	0.66543	0.0598761	0.0038724	-0.452102	-1.14497	-0.744532	0.961256	-1.02037	2.91676	-0.286463
ZKSCAN4	0.517261	-0.843719	-1.06651	0.332372	-0.457469	-0.483881	0.150388	-0.495119	-0.340815	1.02052	-0.702339	1.54559	2.57381	-0.760659	0.0723291	-0.541391	-1.43428	1.75333	-0.599831	-0.135488	-0.10411
ZKSCAN3	0.16775	-0.943999	-0.731474	0.753212	-0.307784	-0.402177	0.570237	-0.659425	-0.517695	-0.274549	-0.318065	3.22514	1.62437	-0.790408	-0.159538	-0.140418	-1.11302	1.08081	-0.441433	-0.232334	-0.3892
ZKSCAN2	-0.347758	-0.631556	1.05319	-0.796853	-0.799326	2.50915	1.01624	-0.818575	-1.07192	0.25772	1.14232	0.729482	-0.00739342	-0.469547	0.106592	-0.361757	-0.587226	0.318824	1.33358	-1.55459	-1.02058
ZKSCAN1	-0.254429	-0.61219	-0.560688	-0.0946134	-0.598468	-0.0205065	2.10523	1.02209	-1.09634	0.725552	0.0171966	1.54322	0.615102	-0.782235	-0.0543611	-1.28383	-1.43891	0.0551742	-1.11635	1.82497	0.00438732
ZIM2	-0.164832	-0.676448	2.75068	-0.423212	0.138396	-0.401964	0.829464	-0.676448	-0.391244	-0.676448	-0.524493	-0.480661	-0.416856	-0.676448	-0.676448	-0.676448	1.9107	-0.676448	1.80958	0.492731	-0.393151
ZIK1	0.4156	-0.957708	-0.520361	-0.0607547	0.653036	-1.01809	0.810685	-0.720345	0.361726	-0.850605	-0.984866	-0.794372	2.625	-1.26868	-0.107465	0.0144729	0.577209	1.17866	0.653102	1.19694	-1.20318
ZIC5	-0.300927	-0.153345	-0.300927	-0.244704	-0.210471	-0.300927	-0.0780315	-0.300927	-0.300927	-0.263438	-0.300927	-0.300927	-0.300927	-0.300927	-0.240663	-0.300927	4.23684	-0.300927	0.802975	-0.300927	-0.23803
ZIC4	-0.836567	-0.0710956	-0.786834	-0.914216	-0.269363	2.25186	-0.24669	-0.698513	-0.234007	0.755244	-0.881269	0.639451	0.188952	-0.652683	-0.537564	-0.528651	-0.274747	1.13967	2.65526	-0.914216	0.21598
ZIC3	-0.417716	-0.417716	-0.417716	-0.417716	-0.417716	-0.417716	1.90234	-0.417716	-0.417716	-0.417716	0.425067	-0.417716	-0.417716	-0.417716	-0.417716	0.432536	0.299736	3.62377	-0.417716	-0.417716	-0.417716
ZIC2	-0.356966	-0.213246	-0.396049	-0.210338	-0.377375	-0.379275	-0.211989	-0.304851	-0.335045	-0.38573	-0.275327	-0.390066	-0.388117	-0.37665	-0.354579	-0.38668	3.57244	-0.13628	2.29645	-0.27994	-0.110384
ZIC1	-0.817801	0.0899407	-0.707642	-0.85496	0.888828	3.14935	0.0304666	-0.57367	-0.650772	1.62417	-0.83604	-0.267867	0.173958	-0.40044	-0.809898	-0.320506	-0.138227	0.342159	1.16277	-0.85496	-0.228854
ZHX3	-0.559925	-0.520167	0.305434	-0.656826	-0.623164	0.440989	-0.276569	0.0734101	0.0393723	-0.788489	-0.315684	-0.396003	-0.109656	-0.535252	-0.106234	-0.211693	3.73168	1.53059	0.14058	-0.461441	-0.700947
ZHX2	0.284782	-0.833088	2.04044	-0.217072	-0.0984101	-0.606742	-0.667894	0.0481889	2.70666	0.21838	-1.31543	-1.09039	-0.425854	-0.133049	-0.401878	0.0981275	-0.940822	1.46418	-0.60149	0.128306	0.343037
ZHX1	0.0664295	0.757684	-0.374045	0.454237	-0.150986	-0.371361	1.02066	-0.502674	-0.544806	-0.808582	-0.157148	3.5581	-0.654787	-0.567911	-0.0209991	1.00531	-0.860139	-0.443351	0.170189	-0.700051	-0.875768
ZGRF1	-0.657706	-0.76699	-0.553966	-0.235381	0.468825	0.749825	-0.16895	-0.742464	-0.383477	0.495072	-0.276189	2.3579	2.76143	0.310277	0.171768	-1.17842	-0.733847	-0.756556	-0.417967	0.371359	-0.814542
ZGPAT	-0.0170916	-1.60085	-0.156987	0.0223612	0.0103832	2.03879	-0.464709	-0.164648	1.21791	-1.44159	-0.901047	-0.950054	-0.615023	1.77506	0.277513	0.707701	1.22353	-0.156991	0.101688	-1.37131	0.46535
ZGLP1	0.038406	-1.11691	-0.754001	0.133044	0.239244	-0.62536	-0.363412	-1.27708	2.27106	-0.535249	-0.809961	0.806731	-0.10802	2.61005	-0.981748	0.835143	-0.776601	-0.0826709	0.26589	0.0459589	0.18549
ZG16B	0.6235	0.904264	-0.286618	-0.122525	4.0789	-0.386928	-0.457534	-0.448394	-0.258404	-0.376868	-0.435198	-0.443145	-0.447995	-0.0959261	-0.0984491	0.0382084	-0.419506	-0.305796	-0.406781	-0.457534	-0.197272
ZG16	-0.216377	-0.213874	-0.219015	-0.219015	4.36435	-0.219015	-0.219015	-0.219015	-0.216074	-0.213791	-0.219015	-0.219015	-0.219015	-0.219015	-0.219015	-0.219015	-0.219015	-0.219015	-0.219015	-0.219015	-0.219015
ZFYVE9	-0.789712	0.1147	0.0763727	-0.356763	-0.22594	0.402936	0.325569	-0.139952	-0.750763	-0.286201	0.472019	0.971727	0.391262	-0.981978	-0.755992	-0.27576	3.61508	0.27633	-0.0710184	-1.27002	-0.741892
ZFYVE28	-0.400611	-0.176853	-0.225256	1.11824	0.840641	-0.302006	-1.03166	-0.222018	2.04783	-0.808712	-0.805512	-1.28895	-0.900733	-0.177731	0.958145	-0.46364	2.50837	-0.122085	0.546735	-0.905858	-0.188336
ZFYVE27	-0.782376	-1.15755	-0.0302373	0.448305	0.80695	0.179214	0.49474	-0.0802442	0.0161047	0.0605947	-0.0395548	-1.06859	-0.296796	0.548343	-0.692125	-1.33131	-1.0456	-1.30436	1.57911	2.55757	1.13781
ZFYVE26	0.788192	-1.17873	-1.33999	1.77767	-0.770624	1.87884	0.265489	0.496138	-0.334381	0.318132	0.188521	0.0960524	1.05078	0.265434	-1.34563	0.529417	-0.145945	-0.303562	-1.16007	-1.76912	0.693378
ZFYVE21	-1.04921	0.673939	-1.85925	-0.475777	-0.768756	1.38909	-0.39199	1.6497	0.00464085	-0.246527	-0.591226	0.653343	-0.0478878	-0.572925	1.90128	0.0739882	0.567403	-0.378538	-1.62127	1.21214	-0.122166
ZFYVE19	0.185875	-0.74878	-1.06769	-1.0891	1.58707	-1.18984	-0.611353	-0.503877	0.839696	-0.282602	1.58463	-1.84567	0.000616688	1.36663	0.0333304	-0.0318195	0.630874	-1.00623	0.877139	1.3271	-0.0559946
ZFYVE16	-0.435097	-0.473104	-0.49376	1.18731	-0.0851864	-0.5585	-0.162695	-0.537447	-0.737679	0.80473	0.383057	-0.391657	0.0602555	-0.184027	-0.420231	-0.474147	-0.885293	-0.776204	0.359705	3.72056	0.09941
ZFYVE1	0.861269	0.34167	-1.15215	0.794766	-0.901506	2.34692	-0.158775	0.768223	-0.882068	-0.388457	0.130703	0.0595228	-0.297044	-0.673279	-0.761455	0.0325153	-0.464537	2.0467	-0.907337	-1.54451	0.748826
ZFY	-0.637707	-0.634128	-0.223032	1.15635	1.93577	1.21428	-0.178917	-0.635922	-0.637707	-0.634071	1.24158	-0.632085	-0.637707	0.373931	-0.637707	-0.637707	2.57121	-0.637707	-0.453315	-0.637707	-0.637707
ZFX	-0.211326	-0.435701	-0.963769	-0.221491	0.300777	-0.0977027	-0.468864	-0.340011	0.203969	-0.479231	-0.568054	2.55732	0.899407	-0.693962	-0.081369	-0.0703848	-0.869514	0.446081	2.72729	-1.12409	-0.509379
ZFR2	-0.223894	-0.0798065	-0.551789	0.406784	-0.32195	-0.533163	-0.600394	-0.54933	0.726116	-0.599433	1.29668	-0.582537	-0.705373	0.887864	-0.364777	-0.128289	-0.38074	-0.0958077	3.6272	-0.521988	-0.705373
ZFR	-0.321513	-0.0706299	1.09475	-0.415492	-0.380153	-0.187694	0.711085	-0.331578	-1.43973	-0.467484	0.952707	2.35954	1.77706	-1.34332	-0.342673	-1.13282	-0.546688	-0.329443	-0.551966	1.32471	-0.358672
ZFPM2	-0.408418	-0.031524	1.24038	-0.512909	-0.206064	-0.295509	-0.699259	-0.187891	1.21946	-0.639479	-0.532283	3.69894	-0.57309	0.0651012	0.0848011	-0.217246	-0.3632	0.00421463	-0.301404	-0.648063	-0.696562
ZFPM1	-0.374419	-0.0869528	-0.301002	0.956483	1.23631	2.53777	-0.670149	-0.170547	0.792256	-1.14987	-0.792066	-1.15792	-0.510259	0.766539	-0.234968	1.47231	-0.989524	-0.629808	0.600205	-1.29419	-0.000200376
ZFPL1	0.114593	-0.937714	-1.13952	0.070975	-0.197353	0.311273	-0.716569	-0.197375	0.227952	-2.02727	0.0712594	-1.15608	-0.253247	0.958435	-0.574468	-0.231399	1.527	1.68766	1.75385	1.28662	-0.578608
ZFP92	0.220913	-0.886119	3.13811	-0.55893	-0.303942	0.838014	-0.931608	1.49019	-0.191619	-0.698476	-0.977727	0.371389	-0.0475589	-0.102795	-0.678464	-0.724201	-0.407252	0.695998	1.00181	-0.816597	-0.431131
ZFP91	-0.392351	0.660189	-0.365123	-0.148968	0.802116	-0.0567878	-0.138995	0.0930151	-0.747877	-1.13351	2.11686	-0.450886	-0.711384	-0.762424	-0.600359	-1.09366	2.74077	0.657184	-0.561573	0.803255	-0.709498
ZFP90	-0.378025	0.302803	-0.667754	-0.826147	-0.609916	0.703851	1.63706	-1.11308	0.566552	-1.28992	2.14606	-0.68631	1.15667	-1.0136	0.323527	-0.442291	-0.922054	1.25652	0.833487	-0.999722	0.0222827
ZFP82	-0.393551	-0.516755	-0.663883	-0.192812	-0.276618	1.13762	0.538465	-0.672901	-0.221015	-0.458813	-0.26081	0.569978	3.79448	-0.663851	-0.87228	-0.335981	-0.0463428	0.442514	-0.045915	-0.27148	-0.590047
ZFP69B	-0.402807	-0.411265	0.31156	-0.508032	-0.429764	0.430597	1.56633	-0.874443	-0.783098	-1.02132	2.70535	1.66079	-0.138446	-1.01037	-0.882869	0.876246	0.277794	0.24873	-0.379273	-0.194674	-1.04103
ZFP69	0.0556918	-0.182783	-0.538168	-0.626208	0.289	1.85114	-1.56984	-1.18625	-0.267113	-1.1301	1.16205	0.985823	0.71723	-0.77441	-0.971445	-0.340034	2.2604	0.362056	0.572964	0.0273041	-0.697293
ZFP64	-0.531489	-0.754301	-0.622404	-0.456949	-0.564988	1.69573	0.705783	-0.38531	-0.968163	-0.894772	2.23129	-0.296425	1.67847	-0.61666	-0.36155	-0.285262	1.04467	0.0589217	1.09148	-1.45315	-0.314919
ZFP62	-0.402397	-0.190558	-1.03728	-0.370506	0.276286	-0.595953	0.329255	-0.621728	-0.172464	0.0292267	0.42365	1.31495	3.63649	-0.66379	0.0652129	-0.800659	-0.725643	-0.308593	-0.00739631	0.53353	-0.711636
ZFP57	-0.342775	-0.355835	-0.355835	-0.226545	1.39353	-0.336216	-0.352418	-0.355835	0.081	-0.355835	-0.318597	-0.313852	-0.355835	0.0233964	-0.22834	-0.211822	-0.355835	4.0267	-0.347374	-0.355835	-0.355835
ZFP42	-0.0415866	-0.236837	-0.248012	-0.248012	-0.248012	4.34802	-0.225508	-0.248012	-0.228833	-0.248012	-0.248012	-0.248012	-0.248012	-0.248012	-0.248012	-0.248012	-0.248012	-0.248012	0.104916	-0.248012	-0.248012
ZFP41	0.0763388	-0.95438	-1.28477	1.29654	-0.510424	0.491267	0.669163	-0.333174	-0.54381	-0.68452	-0.18783	2.66168	0.495575	-0.427383	0.2489	-0.095549	-0.993731	0.142919	1.84129	-0.743226	-1.16487
ZFP37	0.28211	-0.143393	0.627734	-0.768899	-0.916008	-0.608434	1.90607	-1.1021	-0.319902	-0.907248	-0.193965	0.440577	0.665561	-1.23965	-0.750941	-0.895832	0.543467	1.0741	2.61811	-0.121578	-0.189777
ZFP36L2	-0.380768	-0.092729	1.0938	0.244528	0.0847266	-0.606373	-0.181682	-0.221521	3.6505	-1.0429	0.529284	-0.794608	0.691157	-0.126026	-0.418761	0.14624	-0.797122	0.23248	-0.470527	-0.873321	-0.666376
ZFP36L1	-0.388161	-0.113044	0.383601	-0.640054	0.260665	0.305718	-0.702036	0.472872	1.20002	-0.632442	-0.982708	1.8313	-0.6417	0.121611	-0.687805	0.0704998	2.77773	0.36984	-1.13878	-1.40544	-0.461687
ZFP36	-0.461603	-0.383735	3.20458	0.339781	1.58571	-0.30149	-0.661938	-0.305749	1.52931	-0.687919	-0.688446	-0.593824	-0.62716	0.040616	-0.32271	0.828687	-0.423771	-0.488956	-0.441985	-0.69285	-0.446539
ZFP30	-0.549005	-0.779899	-0.503272	-0.170597	0.636772	1.45192	0.727218	-0.954435	-0.615844	-0.409841	0.391577	0.575872	3.29808	-0.922439	-0.471449	-0.659565	0.161119	0.387519	-0.00702386	-0.762143	-0.824559
ZFP3	-0.440206	-0.00765872	-0.641739	-0.714646	1.72298	1.08465	-1.22858	-1.17824	1.43171	-1.19455	-1.09589	1.16357	-0.139628	-0.53696	-0.323669	-0.259009	-0.369031	1.4319	1.44447	0.648221	-0.797691
ZFP28	-0.318728	-0.847949	-0.286894	-0.438515	0.34724	-0.411634	1.01393	-0.358917	-0.183208	-0.888368	1.23566	-0.185255	0.99804	-1.18756	-0.170104	-0.360446	3.38533	-0.592199	0.3308	-0.583176	-0.498045
ZFP2	-0.555679	-0.430101	-0.593924	-0.63674	-0.463999	-0.199043	2.78873	-0.654014	0.161106	-0.520408	-0.608185	2.10027	1.83657	-0.592743	0.406956	-0.53989	-0.650883	-0.41247	0.340565	-0.292595	-0.483522
ZFP14	-0.317774	-0.662855	-0.617333	-0.488178	0.402322	1.55037	0.534464	-1.04904	-0.135484	-0.523611	-0.48305	0.554388	3.15115	-0.960422	-0.729973	-0.411992	-0.836256	1.3235	-0.161846	0.0141174	-0.152492
ZFP1	-0.3015	1.04393	0.550671	0.948364	-0.101148	0.332379	0.780114	-0.34102	-0.349819	-0.870994	-0.0523921	-0.110419	0.580333	-1.75263	0.556404	-1.15715	-0.152354	2.59949	0.317012	-1.87755	-0.64172
ZFHX4	0.0994904	-0.144163	0.344965	-0.804573	-0.239491	-0.716294	0.408375	-0.809883	0.038385	1.23251	0.231296	2.98333	0.263207	-0.601265	-0.581768	-0.834143	-0.72549	-0.522249	1.95598	-0.798235	-0.779989
ZFHX3	0.480093	-1.20574	2.63294	-1.02346	-0.869358	1.40591	1.17593	-0.531091	-0.00797601	-0.0513034	-0.323875	-1.05934	1.51572	-0.894414	-0.505923	-0.076495	-0.735813	0.291637	0.0544106	-0.720415	0.448562
ZFHX2	1.74988	-1.41794	-0.175729	-0.227479	-0.61972	-0.899292	1.18663	0.341884	0.10742	1.14087	-1.20889	-1.39797	0.070064	-0.987401	-0.850869	-0.548274	0.431656	2.09795	0.861043	0.221104	0.125073
ZFC3H1	-0.604499	-1.29954	1.69296	-0.308399	2.05332	-0.379749	0.701682	-1.16578	0.805218	-0.343617	-0.716984	1.08144	0.770862	-0.675445	-1.23012	-1.03417	-1.02177	0.28594	0.805848	0.901588	-0.318783
ZFAT	0.249329	-0.176083	-0.737158	2.45462	-0.40159	-0.0125963	0.541264	0.168539	-0.0120016	-0.597767	0.496078	1.54206	-0.223033	-0.78351	0.871892	0.597822	-1.00057	0.994332	-1.48846	-1.87575	-0.607404
ZFAS1	-0.987527	1.00892	-0.850579	-0.14307	-0.495903	-0.489202	2.41643	-0.588145	-0.400399	1.85543	1.69434	-0.964437	0.646683	0.787314	-0.694667	-0.732185	-0.263771	-0.716458	-0.114949	-0.667708	-0.300126
ZFAND6	-1.31173	-0.0351827	1.53812	-0.402354	2.04768	-1.52441	0.312379	0.797232	-0.785592	1.45808	1.04134	0.285247	-0.824138	-1.00775	0.890304	-0.646626	-0.215025	-1.07062	-0.545406	0.312348	-0.313884
ZFAND5	-0.56836	-0.121159	3.93225	-0.234764	-0.437303	0.617414	0.691672	-0.492675	-0.320309	-0.0416309	-0.390756	0.080246	0.490899	-0.363788	-0.354348	-0.401842	-0.620417	-0.741465	-0.743714	0.478652	-0.458598
ZFAND4	-0.727701	0.741716	-0.616847	-0.0156938	0.878515	1.57815	0.851351	-2.24368	2.20083	0.505397	-0.0304141	0.439828	-0.140601	-0.586031	-0.750664	0.41351	-0.0871523	-0.133773	-1.51119	0.12954	-0.8951
ZFAND3	0.707469	-1.90708	0.411551	0.773305	-0.60177	0.0862907	0.135154	1.17278	-1.10751	0.430257	0.354955	0.703278	2.05667	-1.29204	0.64422	-0.929826	-0.984438	0.998645	-1.42565	0.106282	-0.332536
ZFAND2B	0.246032	1.25322	-0.57617	-0.187507	1.54936	0.134579	-0.572886	0.48733	1.76059	-1.00843	-0.170075	-1.56124	-0.91807	2.25598	-0.565304	0.407804	-0.244874	-0.0746466	-0.94168	-0.992262	-0.281753
ZFAND2A	-0.851913	0.0848508	-1.54642	0.036473	1.38417	0.0131229	2.67465	-0.254385	-0.300693	-0.917109	0.789457	-0.520997	0.14335	-0.615346	0.890736	-0.721346	-0.40228	0.740577	1.1488	-1.43283	-0.342868
ZFAND1	-0.967469	1.51422	-0.334344	1.73803	-0.0789921	-1.02175	1.30295	-0.494048	-0.745533	1.76701	1.15065	0.258096	0.321551	-0.394756	0.0798859	-1.23492	-1.23857	-1.37567	0.39403	-0.305628	-0.334748
ZER1	0.101037	-0.620416	0.731974	-0.847794	0.948089	1.94323	0.559239	-0.958868	0.822664	-0.541265	-0.664536	-1.07883	-1.08	-0.748962	-0.737918	-0.363369	1.04651	-0.247485	2.40642	0.0475668	-0.717279
ZEB2	0.220132	-0.00713104	2.28823	-0.570406	-0.436915	-0.716057	0.206407	-0.230665	-0.540617	-0.887837	-0.394077	2.98027	0.152442	0.0292061	-0.982655	0.495408	-1.11608	0.649881	-0.628123	-0.10666	-0.404755
ZEB1	-0.347829	-0.270179	-0.120389	-0.511487	0.275386	-0.106276	-0.647316	-0.406917	0.299644	-0.14232	0.480585	-0.691728	0.147644	-0.326932	0.0743265	-0.379637	4.146	-0.223434	-0.391193	-0.42661	-0.431342
ZDHHC9	-0.860871	-0.289576	-0.164321	0.353285	0.501919	-0.064547	0.497169	0.287969	-1.31849	-0.258593	1.57496	1.07153	0.23375	-0.601764	-0.332498	-1.26328	2.97367	-0.784039	-0.0870251	-0.325039	-1.14421
ZDHHC8P1	-0.460801	-0.386088	-0.412566	-0.410013	-0.383924	0.0943821	3.91503	-0.461516	0.20331	-0.486584	-0.486584	-0.269518	0.847789	-0.294622	-0.240363	-0.455681	-0.408357	-0.143847	1.15601	-0.486584	-0.429477
ZDHHC8	-0.679456	-1.56554	-0.476446	0.0887612	-1.02044	0.00820424	-0.392101	-0.503433	-0.2822	0.826663	0.413457	0.638403	1.80909	-0.420959	0.000201364	-0.859712	3.03549	-0.727629	-0.117866	-0.0998238	0.325338
ZDHHC7	0.566751	0.00848116	-0.109151	1.88525	-0.344013	-0.0652559	0.210572	0.0409906	0.802534	-1.61843	0.134233	-1.87828	-0.0898491	1.81814	-0.0315785	0.879978	-0.773986	0.459962	0.38409	-2.00256	-0.277876
ZDHHC6	-0.887387	-0.577557	-0.451565	-1.00937	0.612573	0.0396396	0.0962096	-1.15264	-0.335197	0.0800805	1.26774	0.626931	1.35505	0.373436	-1.22548	-1.02493	2.03678	-1.13652	-0.397001	1.91202	-0.202813
ZDHHC5	-0.110531	-0.170623	-0.149497	-0.124923	-0.109789	4.28625	-0.311377	-0.102952	-0.472803	-0.659047	0.0148946	-0.00555646	-0.1284	-0.425781	-0.35842	-0.550312	0.0667487	-0.171292	-0.0819151	-0.158395	-0.276283
ZDHHC4	-0.0493543	0.159936	-1.00737	0.469751	-0.567688	0.409217	-0.518245	0.337685	-1.01217	1.67895	1.28923	-1.44134	0.159263	-0.602171	1.15314	-0.16625	-1.11255	-0.507364	2.43508	-1.05264	-0.0551201
ZDHHC3	0.810046	0.506805	0.786933	-0.477786	2.89274	-1.10345	-0.971648	-0.453232	-0.241334	0.822545	0.201853	-0.355683	-0.0469461	-1.19911	-1.35119	-0.367615	1.52704	-0.352432	-0.364745	0.406076	-0.668855
ZDHHC24	0.314603	-1.1346	-1.05876	1.9522	-0.551995	0.485499	-1.13306	0.0897532	0.473247	-1.59325	0.542604	-0.645802	-0.439127	2.44247	0.0134147	-0.205291	-0.0397219	-0.888592	1.16594	0.0742787	0.136203
ZDHHC23	-0.361176	-0.308637	-0.623465	-0.500902	2.84494	1.12809	-0.929592	0.463214	-0.0243604	-0.288062	1.90888	-0.770106	-0.972503	0.393943	-0.56884	-0.642477	-0.753364	1.14859	-0.063955	-0.370428	-0.709792
ZDHHC22	-0.689007	1.9307	1.24049	-0.689007	-0.689007	2.19568	1.06948	-0.689007	-0.689007	-0.689007	-0.689007	0.339803	1.35713	-0.689007	0.0241558	-0.689007	-0.689007	-0.689007	-0.689007	-0.689007	0.799648
ZDHHC21	0.183482	-0.136726	0.566815	-0.641806	2.87845	-0.706834	0.124687	-0.705869	-0.116129	-0.0396746	1.34767	-0.478417	-0.3149	0.0295349	-0.739918	-0.730449	2.01229	-0.898156	0.0439162	-1.29098	-0.386991
ZDHHC20	0.446172	0.280671	2.94399	-0.390418	2.31807	-0.0813066	-0.26242	-0.297523	-0.898726	-1.05288	-0.226132	-0.420325	-0.0300564	-0.140327	-0.439215	-0.918586	-0.505625	-0.0862934	-0.231687	-0.964692	0.957307
ZDHHC2	-0.736897	-0.778087	0.706362	-0.926718	1.05032	0.942868	-0.566834	0.0788817	-0.0320583	0.837682	2.24668	-1.05218	-0.931674	-0.82137	-0.344806	-0.627369	-0.133872	-0.513819	-1.16126	2.0188	0.745365
ZDHHC19	-0.29419	-0.272795	4.06747	-0.552842	0.339721	0.326021	-0.327263	-0.427102	-0.408654	-0.495931	-0.47602	-0.552842	0.234595	0.356545	-0.369873	0.222187	-0.552842	0.511406	-0.366644	-0.503585	-0.45736
ZDHHC18	1.88236	-1.00841	-1.05141	1.0351	-0.0667153	-0.522567	-0.48488	-0.333888	0.882878	-1.57453	-1.42106	-1.08349	0.289592	0.885452	-0.903519	-0.0510395	1.71824	0.610315	0.686415	0.790978	-0.279827
ZDHHC17	-0.536922	-1.33203	0.795658	-0.395811	1.28895	0.764268	0.947493	-1.26743	-0.171187	0.97521	-0.218818	2.09199	0.846848	-0.448577	-0.768943	-0.917803	-2.09326	0.179606	-0.135683	-0.0571563	0.453594
ZDHHC16	-0.893516	-0.882597	-1.17767	0.740421	-0.265969	1.14083	-0.125469	-0.216891	-0.798338	0.103891	0.484419	-0.694425	0.0751875	0.27724	-0.907831	-0.631799	3.30103	-0.863036	0.475413	0.698761	0.160338
ZDHHC15	-0.431346	0.509347	1.39679	-0.448437	-0.330203	-0.422019	-0.51731	-0.465938	0.40226	-0.485306	-0.464236	-0.37577	0.089073	-0.321316	-0.321882	-0.329427	-0.187656	-0.210368	-0.490119	3.87453	-0.470669
ZDHHC14	-0.364718	-0.589221	-0.288793	0.0425419	-0.660968	0.621681	2.45736	-0.467878	0.229794	-0.177255	0.957562	-1.26756	-0.818063	0.0642943	1.96529	-0.806605	-1.2584	0.849647	-0.988381	1.00888	-0.509214
ZDHHC13	-0.103554	0.599607	0.438811	-0.408592	1.60337	0.509515	-0.568795	-0.540973	-0.715375	-0.397486	-1.60699	0.429878	-0.175085	0.536913	-0.518002	-0.933195	3.12104	0.140925	0.0952834	-0.860374	-0.646926
ZDHHC12	-0.0429368	-0.349762	-1.1171	0.226714	0.15935	1.6085	-1.19505	-0.527273	-0.00960615	-0.25382	-0.0488563	-1.65162	-0.827281	2.62523	0.00225515	-0.266896	0.204996	-1.00412	1.50996	0.594816	0.362506
ZDHHC11	-0.663253	-0.567717	0.419424	-0.570639	0.0074682	0.320622	-0.231756	-0.629571	-0.101115	-0.639368	-0.675638	1.55716	-0.315578	0.0927668	-0.636211	-0.209333	-0.412922	-0.66899	0.961647	3.53013	-0.567132
ZDHHC1	-0.81378	-0.505217	0.11026	0.00229863	-0.759731	0.48216	0.676394	-0.11409	-0.0855325	-0.994238	0.195928	-1.12603	-0.538802	0.061896	0.980775	-0.645786	0.211136	1.26126	3.21585	-1.32416	-0.290603
ZDBF2	-0.604335	-0.501302	1.86619	-0.0427085	-1.29508	0.626009	0.620529	-0.281835	-0.924724	1.687	0.803507	1.64464	0.692414	-0.0752594	-1.07033	-1.38794	0.00826339	-1.41303	0.144746	-0.803204	0.306459
ZCWPW2	-1.20783	-0.479954	-0.250647	-1.12146	-0.624782	-0.361622	1.48451	-0.770543	0.424195	0.00401212	0.321346	2.08154	-0.81966	-0.887684	-0.377761	0.256305	-1.15369	0.180709	2.27025	0.106276	0.92649
ZCWPW1	-0.550944	-0.325365	-0.819767	-0.516659	-1.02636	0.449035	0.312293	-0.972386	0.93552	-1.31995	0.0202164	2.02537	-0.834773	0.242656	1.88465	-1.11617	-0.957402	0.841732	-0.25509	1.45155	0.531847
ZCRB1	-0.405257	2.669	-0.369619	-1.90968	0.602916	-0.589094	0.344056	-0.160546	-0.986948	-0.841193	-0.752005	-0.300475	-0.581964	-0.528547	0.618107	-0.418268	-0.0510054	0.267891	0.760255	1.78759	0.844786
ZCCHC9	-0.699696	-0.00945869	-1.01984	0.308979	-0.448568	-0.901981	0.844247	0.0277549	-0.958426	2.14144	2.05084	0.310591	-0.559748	-0.249969	-0.547009	-0.565261	-0.936983	-0.851154	-0.43306	1.93311	0.564187
ZCCHC8	0.0945892	-0.439036	-0.609669	0.299143	0.733295	-0.714957	1.55355	-0.779807	0.194659	-0.594688	-0.397439	0.576679	2.93883	-0.343828	-1.37734	-0.0911974	-1.09426	0.300009	-1.15584	1.0407	-0.133393
ZCCHC7	-0.540333	-0.860527	0.0767572	0.434832	-0.295437	-1.38863	0.646191	-0.483724	1.47599	0.180664	1.57917	2.82198	-0.846567	-0.100845	-0.109478	-1.45327	0.245833	-0.231291	-0.419552	-0.246741	-0.48503
ZCCHC4	-0.125698	0.67195	-1.1006	-0.840576	-0.316315	-0.149474	2.16863	-0.265564	-0.302133	-0.62995	2.56379	-0.527505	0.998351	-1.07071	-0.0438049	-1.29548	0.760177	-0.0932739	0.5677	-0.186949	-0.782563
ZCCHC3	-0.757967	-0.786143	0.456023	-0.352779	-0.282313	2.31942	1.36847	-0.166962	-0.52607	0.362943	-0.786331	0.389412	2.58329	-0.479947	-1.09069	0.463376	-0.665637	-0.439591	-0.475788	-0.815691	-0.317026
ZCCHC24	-0.0562278	0.564578	-0.307677	-0.962796	-0.7675	0.469333	0.323595	-0.0668557	-0.165234	-0.509031	-0.451101	-0.972625	-0.12309	-0.740423	0.410985	-0.787338	0.65639	3.60374	0.0805385	-0.967305	0.768045
ZCCHC2	3.10464	-0.837413	-0.615472	0.177937	0.714875	0.398896	0.429767	-0.973596	0.699207	-1.26197	0.246775	-0.88415	-0.171084	0.156847	-0.88245	-0.213327	0.0609876	0.518185	-0.761844	1.22719	-1.134
ZCCHC18	-0.688889	-0.646576	0.782672	0.64301	0.802434	-0.606581	-1.20048	-0.843979	2.31505	-0.495292	0.100895	0.339793	-0.788224	0.471883	-0.425508	-0.398307	2.41154	0.530154	-0.909472	-0.92777	-0.466354
ZCCHC17	-0.0815274	-0.296078	-1.02325	0.707542	-0.28447	-0.124055	2.55523	-0.164463	-1.69238	1.45462	-1.12298	0.0234058	-0.125662	-0.348583	-0.840967	-1.21647	-0.588815	0.715281	0.431113	0.85314	1.16937
ZCCHC14	-0.159256	-0.215216	1.50358	-0.631213	1.53919	0.337783	-0.00640852	0.857834	-0.2681	-0.638227	-0.0849545	-0.4108	1.49139	-1.34337	0.417827	-1.11797	-0.700166	-0.0517646	2.01144	-1.58059	-0.951014
ZCCHC12	-0.359514	-0.207452	4.29274	-0.323865	-0.201788	-0.146991	-0.312404	-0.184449	0.503708	-0.347629	-0.306035	-0.249266	-0.304698	-0.292485	-0.206668	-0.165284	-0.304883	-0.256933	-0.0678701	-0.318366	-0.23987
ZCCHC10	-0.739017	1.83481	-0.825009	0.193474	1.51233	-0.806742	-0.15202	-0.549733	0.0413149	0.598265	0.73129	1.90098	0.119063	-0.0258272	1.09406	-0.616528	-1.57436	-0.815295	-1.59646	0.199117	-0.523717
ZC4H2	0.37712	-0.487543	2.83511	0.665397	0.0671287	-0.196572	-1.0424	-0.897528	0.780672	-0.485166	-0.988225	-0.220919	-0.46147	0.660806	-0.713217	-0.567871	0.533398	-0.61249	-0.909638	2.05289	-0.389489
ZC3HC1	-0.64412	-0.126085	-1.11971	-0.120781	-1.18324	0.988393	1.19334	1.11156	-1.4141	-0.790303	-0.104714	0.00577394	0.0877678	1.9345	0.607826	-0.905618	-1.19812	-0.339958	0.228417	2.0094	-0.220225
ZC3HAV1L	-0.698864	-0.487038	-0.461559	-0.660844	-0.527058	0.549505	0.826459	-0.192951	-0.851313	-0.762052	-0.488817	1.26424	1.31454	-0.475609	-0.782606	-0.803672	0.129082	-0.0537498	-0.267601	3.29547	0.134438
ZC3HAV1	0.560298	-0.676505	-0.371317	-0.497299	0.122659	0.300126	1.78515	0.295269	1.07836	-1.08731	-0.0483527	-1.5883	-1.12184	0.379561	-1.02328	-0.988289	0.226237	2.5348	0.237981	0.501221	-0.619172
ZC3H8	-0.735745	0.466052	-0.277951	0.37991	-0.741834	1.4762	0.179109	-0.657356	-0.506368	1.31992	0.999789	1.90562	1.82095	-0.329931	-1.46761	-0.930537	-1.32964	-0.343824	-0.895432	-0.0974431	-0.233881
ZC3H7B	-0.795319	-1.07621	0.166686	-0.629684	-1.13445	3.32174	0.71388	-0.78912	-0.774334	0.70413	-0.3439	0.147737	0.764649	-0.296622	-0.212181	-0.348506	0.0142451	-0.452154	-0.719655	0.76389	0.975177
ZC3H7A	0.104829	-0.639389	-0.535015	0.0610603	0.810996	0.653209	3.27532	0.127814	-0.55229	0.0460409	0.487197	0.223309	-1.54672	-0.197003	0.481803	-0.58331	-1.58773	0.454208	0.320642	-0.855606	-0.549369
ZC3H6	0.761369	1.5173	-0.116599	0.39895	-0.624972	0.126318	2.23882	0.160117	0.590023	-1.15063	0.186782	-1.43733	-0.925977	-0.758275	-0.159445	-1.15138	-1.4687	1.60621	-0.109337	0.427988	-0.111211
ZC3H4	0.473662	-1.14001	-0.357012	1.14406	-0.544275	1.2316	0.719964	-1.68838	1.84236	-0.230938	-1.15205	-0.708445	0.0680747	-0.273664	-0.333163	-0.0894693	-0.665901	0.450737	2.27685	-0.394932	-0.62907
ZC3H3	0.189388	-1.05575	-0.409747	2.21896	-0.534092	0.262948	0.22757	0.0505271	0.444364	-0.945832	-0.950807	2.6713	-0.105264	-0.111699	0.556738	0.190541	-1.2055	0.135651	0.45266	-0.9987	-1.08325
ZC3H18	0.104685	-1.03963	1.14632	0.246074	-0.37593	2.40754	0.186714	0.119288	0.326427	-1.20226	-0.301833	-1.02207	1.56261	-0.565087	0.905441	-0.191539	-0.801766	-0.566381	1.05539	-1.76387	-0.230117
ZC3H15	-0.992181	0.984504	1.6961	-0.26136	0.82595	-0.403012	-0.839901	-0.0216896	-1.29427	0.129772	0.9771	1.35479	0.747482	0.126637	-1.14425	-0.483759	0.683152	-0.665777	-1.66272	1.39575	-1.1523
ZC3H14	-0.92576	0.00494887	-0.615434	-0.377347	-0.332539	0.827425	0.173987	-0.382208	-0.874121	-0.285001	0.781759	2.84241	0.928595	-0.390848	0.137652	-0.977753	1.76288	0.414784	-0.990711	-1.29684	-0.425881
ZC3H13	-0.565826	-0.196526	0.978653	-0.631339	0.561156	1.50907	-0.354882	-0.0863962	-0.815257	1.45052	-0.256931	-0.0192066	2.60249	-0.702514	1.25278	-1.00122	-0.969921	-0.567159	-0.665286	-0.866661	-0.655545
ZC3H12D	0.777713	-0.633853	-0.310439	1.10133	0.644196	-0.433561	-0.734619	-0.731957	3.45819	-0.744195	-0.714013	-0.725295	-0.781168	0.522319	-0.17855	0.258729	-0.702422	0.702359	0.001023	-0.694032	-0.0817567
ZC3H12C	-0.242315	0.897117	-0.0811532	-0.0618234	0.335444	-0.236736	4.08081	-0.417913	-0.640829	0.157021	-0.238125	-0.300296	-0.388792	-0.277026	-0.532633	-0.415238	-0.408723	-0.495611	-0.411467	-0.499871	0.17816
ZC3H12B	-0.38212	-0.70937	0.813629	-0.577208	2.34612	-0.729779	-0.21164	-0.587899	2.91219	0.0716735	0.0590654	1.05182	-0.332014	-0.190889	-0.654512	-0.315107	-0.526025	-0.170938	-0.277939	-0.873602	-0.715453
ZC3H12A	0.346389	-0.240496	1.67354	-0.126623	3.70843	-0.52786	-0.593034	-0.302433	0.580194	-0.555303	-0.629753	-0.469006	-0.614522	-0.023817	-0.462436	-0.210548	-0.471573	-0.00898507	-0.25225	-0.484299	-0.335611
ZC3H11A	-0.503902	-0.61426	0.154475	0.460212	0.204832	0.521941	0.565543	0.686452	-0.508276	0.494775	-0.430516	3.68743	-0.0418031	-0.672035	-0.796333	-0.827385	-1.15677	-0.33441	-0.139156	-0.706169	-0.0446444
ZC3H10	0.812189	0.0563502	-1.42539	-0.0573322	-1.0308	0.204223	1.19025	0.74704	0.321859	-0.152423	-1.52366	2.38198	0.84752	-0.648724	-1.0125	-0.867595	-1.37855	0.542651	-0.149407	0.17475	0.967574
ZC2HC1C	-0.823582	-0.928077	-0.909186	-0.754492	-0.553782	1.25054	1.55694	-0.60914	-0.805991	1.22203	2.39575	-0.714603	0.00118325	-0.477406	1.31257	-0.689928	-1.01045	-0.353632	0.1335	0.126037	0.631714
ZC2HC1B	-0.969482	0.462233	-0.54768	-0.096787	0.0835507	-0.0235651	1.62533	-0.969482	1.48767	-0.969482	-0.18399	1.05466	0.819716	-0.422523	2.30446	-0.969482	-0.969482	0.70463	-0.969482	-0.969482	-0.481337
ZC2HC1A	-0.804789	1.50908	-0.512081	-0.157638	0.155493	-0.404652	0.647568	-0.90676	-0.743804	-0.180345	1.46675	2.44192	1.08863	-0.998725	-0.492869	-0.455609	-0.240333	-0.764666	1.25127	-1.03618	-0.862255
ZBTB9	0.891198	-0.637164	-1.06569	0.538853	-0.829416	-0.133026	0.800096	0.174152	-1.3094	0.501337	-0.0505414	2.10458	2.03407	-0.981526	-0.500351	-1.08466	-0.984732	1.31495	-0.467179	0.0718479	-0.387396
ZBTB8OS	-0.434794	0.404904	-0.538234	1.70125	2.51765	-0.242675	-0.995945	0.149597	-0.240993	-0.783159	0.570686	0.104361	-1.31343	1.89633	-1.01233	0.143357	-0.888429	-0.678569	0.212746	0.0439779	-0.61631
ZBTB8B	-0.332621	0.0357709	-0.386546	-0.0488095	0.160836	3.42642	0.257416	-0.261236	-0.61792	0.211155	-0.664118	-0.0932556	2.1953	-0.612699	-0.532213	-0.415793	-0.664118	-0.506737	-0.529885	-0.048601	-0.572338
ZBTB8A	-0.568697	-0.374406	0.875062	-1.72574	-0.409697	1.26579	-0.647435	0.476875	0.190752	-0.976239	1.87126	-1.51606	1.90154	-0.201673	-1.02903	-0.622823	0.887818	0.411445	0.36408	0.348348	-0.521161
ZBTB7C	-0.179503	3.49795	2.07675	-0.453289	0.570913	-0.365542	-0.499914	-0.479318	0.344589	-0.496943	-0.498917	-0.490531	-0.473353	-0.294233	0.0811097	-1.79993e-05	-0.447602	-0.403196	-0.489012	-0.50691	-0.493031
ZBTB7B	0.791838	0.42256	-0.261941	0.0169016	1.38066	-0.571058	0.732796	2.19652	0.390784	-1.09745	0.415584	-0.405463	-0.575287	0.563945	0.187609	-0.862633	-2.13012	-0.0706187	1.1048	-1.39825	-0.831193
ZBTB7A	0.874997	-0.443571	-0.460112	-0.303287	0.471827	-1.3436	-0.831361	-0.480317	1.00322	-1.06677	-0.41996	-1.38928	-0.985625	0.124017	0.0668962	-0.391303	2.40714	1.19425	1.30872	1.11788	-0.453749
ZBTB6	0.554956	1.30851	0.449644	-1.00096	0.31753	0.534876	1.08007	-1.65047	-0.561927	0.386276	1.02611	1.50502	0.875451	-1.06029	-1.52367	-1.55027	0.0717609	-0.328395	0.756627	-0.00164713	-1.18921
ZBTB5	0.321439	-0.310414	2.30465	0.511604	0.0129368	-0.785305	1.32652	-0.559725	0.209009	1.28184	0.349459	1.98073	-0.738053	-0.333922	-0.392914	-1.25194	-1.15225	-0.908472	-0.34586	-0.774332	-0.744985
ZBTB49	0.192473	-1.38745	-1.57303	0.335917	0.871702	1.75691	0.496207	0.127525	0.47616	-0.666591	-0.904224	2.27359	0.0475785	0.324428	-0.383926	-0.370193	-1.61959	-0.0516688	0.109108	0.881541	-0.936462
ZBTB48	0.0160875	-1.80769	-0.747352	-0.16508	0.124686	0.120913	0.391206	-1.17795	2.34982	-0.0560482	-1.75515	0.864282	0.616449	1.0562	0.342894	-0.209073	-1.45217	0.641985	0.157281	0.9702	-0.281483
ZBTB47	0.0208058	-0.847799	-0.494717	-0.686162	-0.517526	0.0912064	-1.10445	0.431412	0.215505	-0.60047	-0.0614804	-0.0894841	-0.729505	-0.0892658	-0.399006	-0.497208	1.07112	-0.456669	2.95058	2.28372	-0.490603
ZBTB46	0.529635	-0.873443	2.19049	0.584358	-0.140081	1.84414	-0.944664	-0.243901	1.9896	-1.1178	-0.599028	-1.14696	0.0568029	-0.0147855	-0.542847	-0.594048	-0.252285	0.0476544	0.694474	-1.11212	-0.355188
ZBTB45	-0.167316	-0.89922	-0.851101	-0.0518879	-0.33742	2.16246	-0.202004	-0.25409	0.974452	-0.318473	-0.215813	-0.519216	0.667539	-0.757042	-0.630946	-0.116219	1.88862	1.62202	0.616537	-1.92073	-0.69015
ZBTB44	0.00422847	0.221931	0.477653	0.392993	1.1588	0.0871946	0.679936	-1.0403	0.256882	-1.20733	-0.997307	2.28346	-0.311426	-0.486496	-0.969231	-0.876117	1.57201	1.38534	-0.666928	-1.24122	-0.724069
ZBTB43	0.492357	0.0912229	1.60415	-0.120733	-0.336561	0.324657	-0.200393	-1.3656	-0.819923	0.521754	0.775108	1.54916	0.672521	-1.4901	-1.51857	-0.534092	-0.257642	-1.14002	1.27624	1.40446	-0.927985
ZBTB42	-0.079728	-0.271283	-0.693245	-0.339725	-0.501522	3.50458	-0.983956	0.362166	-0.534079	-0.163829	-0.117826	-0.154518	0.613491	-0.0310015	-0.616856	-0.246012	-0.798292	1.53155	-0.849863	-0.427118	0.797074
ZBTB41	-0.869881	1.32125	1.39605	-0.0793548	0.871181	1.07865	0.253345	0.270235	-1.17952	-0.291998	-0.150211	2.42474	-0.634699	-0.981614	-0.670596	-0.895071	-1.27992	0.0500938	0.312622	-1.27942	0.334116
ZBTB40	-0.371018	-1.47442	0.462637	0.374667	-0.388915	-0.206474	1.35977	-0.892637	1.26106	0.0790971	-1.18338	2.94055	0.605173	-0.527808	-1.15425	-0.15697	-0.6486	0.187386	0.0975422	0.216729	-0.580144
ZBTB4	0.656917	-0.241927	1.1347	-1.07432	-0.606106	-0.735072	0.211882	0.955368	1.57172	-1.72142	0.845929	-0.970809	-1.62993	-0.222533	-0.880191	-0.415745	0.0409541	1.73462	1.09073	-0.207501	0.462735
ZBTB39	-0.36605	-0.772563	0.204478	-0.0401958	-0.149913	0.298774	0.882387	-0.50601	-0.441355	0.438595	-0.649995	2.24406	2.87765	-1.1495	-1.05569	-0.552437	-0.536053	0.436251	-0.564143	0.0451716	-0.643461
ZBTB38	0.421068	-0.880603	1.64485	-0.780228	-0.167871	-0.492842	-1.24004	-1.00194	-0.685631	0.118532	0.729949	-0.794599	-1.01318	-0.26233	-0.230962	-0.294836	2.72508	0.988702	1.25629	0.14408	-0.183505
ZBTB37	0.192862	-0.229456	-0.157592	0.120783	-0.251788	0.756595	-0.32657	0.0022173	-0.248612	-0.143057	-0.495234	4.03065	0.623591	-0.466517	-0.323125	-0.690788	-0.711107	-0.40909	-0.372697	-0.723071	-0.177999
ZBTB34	-0.123953	-0.729978	2.11094	0.106406	-0.710784	1.80269	0.362323	-0.95736	-0.63091	1.65528	0.194445	0.823467	1.18503	-0.703124	-1.54268	-0.110299	-0.558661	-1.04627	-0.530443	-0.00551223	-0.590617
ZBTB33	0.584427	2.57434	-0.0117003	0.394553	0.426688	0.787713	-0.911985	0.396426	-1.21304	0.248995	-0.483818	1.80432	0.398145	-0.562917	-1.21192	-1.67537	-0.749882	-0.730999	-0.376156	0.263198	0.0489783
ZBTB32	0.563126	-0.637842	-0.261561	0.811162	-0.126592	0.181544	-0.76005	-0.767427	1.00559	-0.746289	-0.738798	-0.794881	-0.857964	2.98463	-0.252808	1.92075	-0.608875	0.201473	0.0655753	-0.788141	-0.39262
ZBTB3	0.106736	-1.21772	-1.49867	0.235263	0.156923	0.549906	0.676323	-0.551796	-0.0295984	-1.25854	-0.464408	0.803693	-0.112938	-1.10187	-1.38324	0.0319121	-0.282541	2.18742	0.463649	1.98955	0.699945
ZBTB26	0.426894	-0.616427	0.895306	-0.363817	0.0732757	1.24099	-0.301059	-1.33359	0.0652223	-0.63898	-0.0059268	1.76506	2.13355	-1.1651	-1.22604	-1.13605	0.548706	-0.0873998	0.511561	0.60154	-1.38772
ZBTB25	0.556793	-0.646125	-1.07884	0.0227607	-0.707846	0.892128	0.397123	-0.887511	1.33365	-1.4362	1.09596	1.2523	0.620679	0.302404	-0.191583	-1.26723	1.65977	0.174147	0.582052	-1.80387	-0.870566
ZBTB24	-0.349934	0.110138	0.0224789	-0.457903	-0.473619	0.142127	-0.882761	-0.551627	-0.0200394	-0.20378	0.29577	4.12011	-0.361746	0.2062	0.325768	-0.426494	-0.560239	-0.248205	-0.321409	0.146016	-0.51085
ZBTB22	0.394262	-0.941959	-0.46362	1.61156	-0.418379	-0.759402	-0.550954	0.722007	0.365172	-0.129729	-1.22728	-0.388935	0.967164	-0.697351	1.99441	-0.701621	-0.908147	1.69924	-0.111579	-1.46057	1.00571
ZBTB21	-0.238442	0.0163245	4.11201	-0.389558	-0.164246	-0.607762	-0.3243	-0.441301	-0.577279	-0.549489	0.0341367	0.0631846	0.163649	-0.425706	-0.341678	-0.564835	0.712537	0.0233607	-0.00695122	0.121921	-0.615575
ZBTB20	0.267404	-0.613622	2.77983	0.16999	0.656681	0.796107	-1.00055	0.684008	-0.19349	-0.991701	-1.26918	-0.111827	-0.813746	0.382678	-1.1629	-0.105855	-1.20055	0.334391	1.34511	-0.711805	0.759023
ZBTB2	0.520392	-0.833669	-0.461559	-0.338895	-0.715117	-0.389079	2.2461	-1.10343	0.482251	-0.675642	0.460683	1.9617	-1.00253	0.258067	-0.641193	0.00143865	1.18943	-0.118454	-1.27123	1.31333	-0.882603
ZBTB18	0.844967	-0.616072	-0.868546	0.908756	1.03039	-1.11211	0.286411	0.841224	1.17571	-0.875794	-0.481323	2.78206	-0.353892	-0.110964	-0.265665	-1.1582	-0.916089	0.300727	-0.487793	-1.15954	0.235747
ZBTB17	0.442977	-1.77855	-0.167742	-0.213618	0.306957	0.439373	-0.754821	-0.601441	1.97274	-1.25918	-2.11409	0.0618127	-0.322337	1.06339	1.56955	-0.457527	0.397446	0.732403	0.416094	0.675052	-0.408496
ZBTB16	-0.378395	-0.382671	1.92905	-0.279678	-0.374592	-0.208944	-0.323482	-0.369771	3.71198	-0.368877	-0.415472	-0.334149	-0.372723	-0.319049	0.54306	-0.370443	-0.39313	-0.156997	-0.326545	-0.418446	-0.390725
ZBTB14	-0.786936	-0.0588571	-0.946648	-0.283177	-0.0960707	1.75492	0.483878	-2.23999	1.64713	-0.63039	1.08295	0.754927	0.578685	-0.539842	0.623091	-1.16268	-0.0106697	0.63447	-0.909479	0.94831	-0.843608
ZBTB12	-0.237365	-1.13571	0.416056	-0.565045	-0.417042	0.649897	-0.15381	-0.368221	-0.653786	1.72266	-0.900171	1.58467	2.41013	-0.998271	0.20997	-0.737075	-0.594024	1.36264	-0.925486	-0.390449	-0.27957
ZBTB11	0.853525	1.15531	-0.755367	-0.0143858	1.16374	-0.107749	-0.0468511	-0.772943	-0.490352	0.73728	0.543542	1.84995	0.67525	-1.22073	-2.36494	-1.29741	-0.888788	0.371782	0.682521	0.337207	-0.410591
ZBTB10	-0.44695	0.190175	-0.0664413	2.04759	-0.939039	-0.915221	2.97616	0.0826678	-0.864137	-0.309227	0.139072	0.845226	0.563061	-0.603948	-0.433946	0.672965	-1.03666	-0.715229	-0.257134	-0.476445	-0.452546
ZBTB1	0.923405	0.11642	-1.01564	1.36001	1.5115	0.533399	-0.610494	-1.07815	0.539079	-0.722791	-0.586018	0.0081584	-0.311259	1.18616	-0.553646	-0.866071	0.931754	1.43125	-0.662728	-2.24993	0.115574
ZBP1	0.241569	-0.639274	-0.222609	1.14764	1.42651	-0.499198	-0.768942	-0.765782	0.9317	-0.673781	-0.700643	-0.785732	-0.782233	0.674396	-0.316443	2.85193	-0.672333	1.23141	-0.478378	-0.768419	-0.431397
ZBED9	-0.462373	-0.154125	0.000162025	-0.500443	-0.287334	-0.556135	-0.556135	-0.537902	-0.493413	1.22634	-0.544995	-0.41261	-0.556135	-0.463056	1.55305	-0.263947	-0.442342	-0.431494	3.43295	0.943764	-0.493832
ZBED8	-0.171317	-0.623077	-1.41992	0.219591	-0.691741	-0.321812	0.698956	-0.748946	-1.06315	-0.518857	-0.0895355	0.906918	0.501879	0.199606	-0.158514	-1.25017	-0.374081	-0.347842	2.58074	2.13804	0.533235
ZBED6CL	1.91999	-0.369859	0.709757	0.440032	0.126646	-0.818904	-0.997936	-0.55488	1.61516	-0.907886	-0.950629	-0.918272	-0.984681	1.26123	-0.536242	2.17942	0.148227	-0.0558378	-0.458954	-0.665599	-0.180776
ZBED6	-0.426597	-0.230308	0.704265	0.949019	-0.0744736	0.741264	-0.533468	0.0178774	-0.558491	0.0170694	-0.742992	3.66857	0.362914	-0.92466	-0.757069	-0.750166	-0.684776	-0.534678	-0.331053	-0.283956	0.371711
ZBED5	-0.333577	-0.306096	-0.749299	0.588605	-0.491884	2.80498	1.94262	-0.667623	-0.0947616	-0.797055	0.986762	-0.974886	-1.3264	0.92679	0.306905	-0.148491	-0.738697	-0.769084	-0.321108	0.107659	0.0546386
ZBED4	-0.544253	-0.744724	0.175049	-0.391077	-0.671278	1.95362	0.172732	-0.427093	-0.617223	0.863011	0.652173	3.15659	-0.374141	-0.822539	-0.255914	-0.74904	0.389887	-0.847752	-0.600719	-0.50934	0.192037
ZBED3	-0.523544	-0.540759	-0.241033	-0.614134	-0.445392	-0.17825	0.179427	-0.403931	-0.306404	0.0761231	1.32486	0.404497	0.0910726	-0.244359	0.0343627	-0.815103	-0.61278	-0.418205	-0.367609	3.88035	-0.279191
ZBED2	2.63224	0.609944	-0.598546	0.0314336	-0.106513	-0.468593	-0.744538	-0.749418	-0.495908	-0.575251	-0.38234	-0.750438	-0.739204	0.7811	-0.367156	0.137916	-0.709342	-0.515505	1.83798	-0.748578	1.92072
ZBBX	-0.773212	-0.773212	-0.773212	-0.773212	-0.648067	0.0698985	1.17982	-0.314837	-0.773212	2.54623	1.09378	0.429554	1.93785	-0.188196	-0.773212	0.733616	-0.614277	-0.623996	0.584326	-0.773212	-0.773212
ZAR1L	-0.576538	-0.576538	-0.576538	0.087278	-0.0425446	1.582	-0.137928	-0.576538	0.171077	-0.576538	-0.576538	-0.0633162	0.103939	3.58391	-0.576538	-0.576538	0.101638	-0.576538	-0.576538	0.955863	-0.576538
ZAR1	-0.673922	-0.0403614	-0.673922	1.257	0.102722	0.372542	-0.673922	-0.673922	-0.673922	-0.673922	-0.0945975	-0.673922	3.28485	-0.673922	-0.673922	-0.673922	-0.673922	0.25211	1.43229	0.440447	0.406144
ZAP70	0.444496	-0.48035	-0.35542	0.311879	-0.0232019	-0.341864	-0.667748	-0.654679	2.88094	-0.548163	-0.571578	-0.667105	-0.650886	2.7387	-0.162463	0.317702	-0.627128	0.137239	-0.192098	-0.655294	-0.232976
ZAN	-0.423807	3.99328	-0.423807	-0.423807	0.0684336	0.239447	-0.423807	-0.423807	0.954511	-0.0157874	-0.0566285	-0.423807	-0.423807	-0.423807	-0.423807	-0.423807	-0.423807	0.75004	-0.423807	-0.423807	-0.423807
ZADH2	-0.427839	0.612002	-0.0914379	-0.817413	-0.341167	0.706356	2.96187	-0.913156	-0.360321	-0.496198	-0.515392	0.960116	1.1837	0.149641	0.0760894	-0.559982	1.01906	-0.749375	-1.24484	0.268158	-1.41987
ZACN	-0.569423	0.0703238	-0.581674	-0.572283	0.0524593	0.367376	-0.481721	-0.0239622	-0.219455	-0.47831	-0.515914	-0.636192	1.16744	-0.500873	0.0518624	-0.512918	-0.566189	1.03742	0.0678482	3.69817	-0.853989
YY2	-0.0590155	0.137185	-0.298335	-0.481762	-0.357204	-0.376473	-0.402157	0.0599213	-0.569488	-0.124878	0.186873	0.0869387	-0.283664	-0.336329	-0.16629	-0.594389	0.114049	-0.081835	4.23725	-0.507606	-0.182787
YY1AP1	0.138978	-0.98312	-0.398386	-0.192708	-0.612523	0.821211	3.67423	0.442534	0.0109969	-0.322454	-0.212597	0.756811	0.559227	0.238541	-0.760673	-0.389467	-1.14474	-0.237756	-0.083523	-0.766408	-0.53817
YY1	-0.254186	0.0561131	0.500057	0.0882	-0.363882	1.89269	-0.907229	-0.831376	-1.10965	-0.307839	1.35594	1.00928	1.1345	-0.703172	-0.371484	-0.670157	1.46053	1.29803	-1.57729	-1.11808	-0.580986
YWHAZ	-0.475133	1.95596	-0.202798	2.07826	0.414653	-0.256403	0.714557	1.11486	-0.949309	-0.0388341	0.720408	1.31052	0.31311	-0.909068	-0.394959	-0.561539	-0.774864	-1.12753	-0.537182	-1.32853	-1.06618
YWHAQ	-0.574703	2.79264	0.74291	0.407687	0.310854	0.147333	-0.0640728	0.495839	-1.03617	-0.313564	0.514213	-0.672555	0.638618	-0.909422	-0.902821	-0.74558	1.86222	-0.472885	-1.24669	0.0469197	-1.02077
YWHAH	0.113499	-1.01422	-0.395431	-0.291071	-0.507426	-0.807964	-0.917065	-0.390348	0.466297	0.110566	0.785165	-0.437984	0.45149	-0.681163	-0.525331	-0.707716	1.16598	-0.527738	-0.659629	3.04879	1.7213
YWHAG	0.511167	-0.362445	0.336152	-0.178692	-0.509831	-0.862765	0.656573	1.88905	-2.33551	-0.594792	0.790046	1.14469	-0.406265	0.288936	-0.444202	-1.41766	0.412907	-0.319596	1.38774	1.0225	-1.008
YWHAEP7	-0.327703	-0.233916	-0.189549	-0.327703	4.15602	-0.172794	-0.327703	-0.327703	-0.166743	-0.327703	-0.327703	-0.327703	-0.327703	-0.327703	-0.327703	-0.154667	-0.327703	-0.0535403	1.07533	-0.327703	-0.327703
YWHAEP1	0.168274	0.0332305	-0.700285	-0.700285	0.337222	2.46841	-0.245786	-0.278046	-0.700285	-0.356288	0.12522	0.230388	0.0929839	-0.700285	-0.608122	-0.596182	-0.173228	-0.535342	3.14504	-0.402551	-0.604095
YWHAE	-0.652124	0.850173	0.466938	-0.987277	0.191212	0.43601	0.0363811	0.971104	-1.15166	-1.15	0.502316	3.50231	-0.728689	-0.179882	-0.438199	-0.255291	-0.0630921	-0.347555	-0.400914	-0.430739	-0.171025
YWHAB	-0.714484	-0.889196	0.0103116	-0.794821	-0.0242597	3.20428	-0.397663	-0.169119	-0.394174	-0.872667	0.353745	-0.57455	0.487856	0.012241	-0.106908	-0.227347	2.33505	-0.110191	-0.444171	-0.488713	-0.195217
YTHDF3	-0.327621	0.275497	-0.116047	3.94348	0.277764	-0.428328	0.147348	-0.645156	-0.709992	-0.348267	-0.280348	0.961894	0.00220684	-0.423896	0.401519	-0.0556079	-0.812807	-0.30347	-0.44558	-0.484542	-0.628045
YTHDF2	-0.843726	0.371422	-0.79087	-0.218286	0.496286	2.80374	0.791598	0.734788	-1.2512	0.620523	-1.67793	0.732471	1.17418	0.601953	-0.462193	-0.871074	-0.40041	-0.46337	-0.610108	-0.0791958	-0.658603
YTHDF1	-0.919679	-1.45303	-0.440686	0.510938	-0.503487	2.52453	0.949215	0.165396	-0.810418	-1.19913	-0.425027	-0.158528	0.768432	0.0766142	-0.147485	-0.436418	1.60292	-0.252392	1.38327	-1.17174	-0.0632849
YTHDC2	-0.573673	0.148236	0.226344	0.448604	1.01979	-0.586352	-0.163746	-0.953212	-0.410458	0.551834	0.355013	3.52512	0.538275	-0.26664	-0.67417	-0.707422	-1.19912	-0.685987	0.233563	0.0516413	-0.877648
YTHDC1	-0.707378	-0.193229	-0.304242	0.0514859	0.994301	1.36208	1.08551	-0.569651	1.09019	0.344804	0.383803	1.84747	0.869187	-0.469289	-0.562592	-0.986877	-2.33821	0.0933323	-0.598037	0.0395394	-1.4322
YRDC	-0.763045	-0.0402111	-0.215906	0.856009	-0.308501	0.553682	0.590014	0.430543	-1.5075	-0.542739	3.17266	0.327333	-0.00106627	-0.459406	-1.08603	-0.85698	0.868647	-0.769046	0.0334798	0.710415	-0.992357
YPEL5	0.160708	1.50272	1.63811	0.760475	1.185	1.24565	0.0989868	-0.297519	0.850301	-1.10225	-0.437958	0.248426	-0.441424	-0.674203	-1.11021	0.172774	-1.33727	0.937099	-0.993487	-1.81497	-0.590946
YPEL4	0.0848114	-0.423638	-0.561747	-0.661571	-0.684415	2.40592	-0.848943	1.35345	-0.283501	0.282762	-0.582602	-0.973185	-0.38254	-0.470413	-0.444103	-0.658248	-0.882804	-0.350156	2.28426	0.708712	1.08795
YPEL3	-0.435727	-1.00027	-0.0496879	-0.253808	0.386535	0.715916	0.0946785	-0.46975	3.1604	-0.369791	-1.05898	-1.05913	-0.590421	1.37042	-0.386641	0.262952	-1.28307	0.617011	-0.251148	0.919693	-0.319193
YPEL2	-0.377495	-0.285194	0.287416	-0.487749	-0.119615	2.05553	0.698204	-0.583264	0.410504	-0.0383621	-0.475886	2.97375	1.06794	-0.826439	-0.471223	-0.731343	-1.22756	-0.336904	-0.789601	-0.527472	-0.215228
YPEL1	-0.330668	-0.955828	2.1505	0.395784	-0.662794	-0.628212	1.53818	-1.24845	1.18502	-0.766927	-0.313282	0.066731	1.47681	-0.69577	-0.318855	-0.665086	-0.656114	0.795964	-1.0997	1.25833	-0.525639
YOD1	-0.456053	2.08918	0.970549	-0.594433	0.552185	0.675328	-0.0661866	-0.0739535	-0.903886	-0.241248	0.628002	2.85009	0.0712627	-0.473339	-0.677752	-0.764062	-0.892132	-0.529295	-0.697753	-0.903712	-0.562788
YME1L1	-0.512428	-0.294395	0.487254	0.408901	-0.111471	0.028227	0.0489669	-0.698111	-0.997605	0.0345622	3.61898	-0.913624	1.0235	-0.238854	-0.894547	-0.206975	0.760207	-0.903718	-0.339	0.245568	-0.545441
YLPM1	-0.454642	-0.346001	0.431679	0.178967	-0.79631	1.19062	0.449457	-0.610781	-0.442008	0.107519	0.22933	1.39985	2.21076	-1.178	-0.387294	-0.789444	1.51496	0.846156	-0.76892	-1.59054	-1.19535
YKT6	0.169609	1.01387	-1.10162	1.18985	-0.937568	0.75933	-0.435026	2.5652	-1.38599	0.504162	0.298411	-0.939857	-1.47786	0.0371711	-0.159393	-0.886938	-0.214464	0.687376	1.02167	-0.0980855	-0.609835
YJU2	-0.881839	-0.153077	-0.656905	-0.675169	-0.284544	-1.20012	-0.634749	-0.458677	1.21332	-0.501964	-0.96066	-1.41755	2.20962	0.983821	0.879073	-0.418185	0.86755	1.80056	0.400969	0.473846	-0.585323
YJEFN3	-0.563142	-0.719642	-0.485116	-0.722676	1.27176	1.87023	0.0023533	-0.707376	0.115786	-0.612272	-0.644763	-0.13897	-0.29812	3.18814	0.378042	-0.512508	-0.578789	-0.507299	0.443726	-0.060324	-0.719034
YIPF7	-0.735639	-0.601142	-0.754988	-0.740157	-0.827169	-0.220586	0.57876	-1.18507	-0.683992	0.298255	0.41675	1.56676	-0.27291	-0.0696788	1.67625	-0.646398	-0.730532	0.521903	2.21205	1.3826	-1.18507
YIPF6	-0.389745	-0.153804	0.48237	-0.748296	-0.450253	0.105124	0.250709	1.09961	-1.8191	-0.254473	1.07155	-0.959036	-0.534825	-0.996107	0.803908	-1.29255	0.083652	0.00931202	0.0331663	2.78004	0.878752
YIPF5	-0.743677	1.26552	-0.577658	-0.0973026	0.939026	-1.60387	-0.217225	0.273678	-1.22696	-0.660551	1.13548	-0.761182	-0.21807	-0.623523	0.711078	-0.701133	-0.68323	0.079716	2.35931	1.60546	-0.254883
YIPF4	-0.554818	1.77872	0.142085	0.338225	1.28357	0.937884	-0.21444	0.613834	-1.63018	0.270027	2.48995	-0.657987	-1.04353	-0.153958	-1.22045	-0.389832	-0.801941	-0.147163	-0.0879248	-0.792859	-0.159218
YIPF3	0.272427	-2.00588	-0.602465	1.35991	-0.4897	-0.236297	-0.158489	1.64927	-1.55907	0.460944	-0.619471	0.0202865	0.937492	-0.332603	-0.171043	-0.51444	-0.908278	2.28727	0.0920282	-0.00462736	0.522743
YIPF2	-0.317191	-0.860801	0.121564	-0.191145	-0.410437	-1.03292	-1.3234	1.26138	-0.562852	-0.925347	-0.602154	-1.4982	0.0782192	0.100515	1.57772	-0.230086	0.284391	1.74131	2.21429	0.220186	0.354955
YIPF1	-0.164615	-0.0848678	-0.202508	0.227385	1.40524	0.542477	-2.60027	-0.789941	-0.512524	0.581778	1.56457	1.21455	0.000508644	0.849462	-1.15527	0.857272	0.618733	0.259118	-1.07202	-1.01421	-0.524868
YIF1B	-0.44812	-0.735014	-0.549656	0.199204	-0.433502	3.52124	-0.621876	-0.332808	-0.358424	-0.825438	-0.0925455	-0.514895	1.97951	0.0505404	0.266867	-0.0822012	0.280022	-0.590267	0.073556	-0.326848	-0.45935
YIF1A	-0.563342	-0.882463	-1.00452	0.438084	-0.31453	0.0970956	-0.868183	0.230874	-0.686067	-1.91045	1.41114	-0.590166	-0.294234	1.28406	-0.153699	0.0412453	2.48236	0.427028	0.97125	0.739823	-0.85531
YES1	-0.229037	-0.197871	0.881508	-0.0815897	0.103152	0.0699404	-0.206795	-0.720114	-0.801769	-0.665216	0.0802595	0.831258	-0.113554	-0.102681	-0.180485	-0.688342	3.88035	-0.360899	-0.540642	-0.093253	-0.864217
YEATS4	-1.41947	1.43817	-0.426694	0.772268	1.05741	0.0657074	0.190572	-0.877663	-1.25916	-0.179412	-1.02457	1.13244	1.9689	0.150884	0.0033241	-1.86206	0.113464	-0.426657	-0.798085	0.458041	0.922593
YEATS2	0.182548	-1.61645	-0.770451	-0.794507	-0.54746	0.0836489	0.555425	0.269367	-1.11583	1.49015	1.46673	1.12995	1.19284	-0.159397	-1.28506	-0.911963	1.18902	-0.769344	-1.16045	0.907034	0.66419
YDJC	-1.02292	-0.756829	-1.21395	0.603366	-0.780582	-0.428873	-0.85337	-0.575395	0.477011	1.03707	-0.549299	2.65104	0.705476	0.0950419	-0.0292518	-0.321817	0.398903	-0.690749	-0.0207137	2.05143	-0.775589
YBX3P1	-0.643269	-0.0420848	0.630652	-0.651521	-0.81045	0.591105	1.93651	0.132109	-0.548934	0.883929	1.94924	1.67728	0.201921	-0.785069	-0.593118	-0.808234	-1.46417	-0.944528	-0.577747	0.72447	-0.858092
YBX3	-1.19617	-0.458392	0.418078	-0.577908	-1.05452	-0.221056	0.700788	-0.745186	-0.673881	1.57727	2.39058	1.31716	1.01387	-0.33488	-0.489273	-1.12364	0.0810106	-0.75044	-0.340222	1.186	-0.719183
YBX2	-0.274227	-0.44481	-0.0954381	-0.483146	1.52824	3.24904	0.148209	0.0148829	-0.367732	-0.713215	-0.713215	0.294745	0.17775	-0.232564	-0.494012	-0.713215	-0.582634	-0.615138	1.6848	-0.683709	-0.684617
YBX1	-0.519064	-0.183539	-0.366853	0.498498	-0.768205	-0.28953	-0.911437	-0.62395	-0.308389	0.479263	1.64063	2.57998	0.777548	-0.203404	-0.69934	-0.366064	1.68575	-1.1431	-0.92477	0.663147	-1.01717
YBEY	0.192249	1.83665	0.262023	-0.664829	-0.335055	0.36416	-0.873463	-0.572992	1.31981	-1.00049	0.319602	-1.34667	-0.383745	0.144973	1.79848	-0.823426	-0.90357	-0.30708	0.20956	1.92419	-1.16037
YARS2	-1.03346	-0.534907	-0.363947	0.495287	-0.206892	0.0986509	-0.265333	-0.983135	-0.779327	-0.27755	1.89625	2.35195	2.15889	-0.954464	0.460589	-0.767248	0.260709	-0.389096	-0.318033	-0.820248	-0.0286919
YARS1	-0.437279	-0.143725	0.145033	0.167879	-0.49617	-0.103726	0.0431936	-0.615929	-0.903087	0.0404436	3.8177	0.0118828	0.0855663	-0.447675	-0.945162	-0.172744	0.444164	-0.168078	-0.504346	1.11112	-0.929064
YAP1	-0.654607	0.36312	-0.0940016	-0.402187	0.245963	-0.340492	0.377577	0.0779035	-0.82202	-0.718049	0.274957	-0.150893	-0.581835	-0.737909	-0.680118	-0.728376	1.82807	0.77776	-0.867047	3.29612	-0.463935
YAF2	-0.894137	-0.693124	1.60483	1.03726	1.02675	-0.0932089	2.23811	-0.920952	-0.305775	-0.385404	-1.27772	1.24538	-0.517263	-0.351069	-0.659425	-0.62184	-0.481243	-0.554748	-0.684664	1.55865	-0.270409
YAE1	-0.706462	1.32217	-0.961496	-0.0279191	0.683448	-0.301387	2.54494	-0.93884	-1.28494	1.15979	-0.153582	0.426764	0.311575	-1.00241	0.49621	-0.779817	-1.55901	0.0803354	0.694394	0.643918	-0.64769
XYLT2	-0.495847	-1.14543	-1.41427	-1.66147	-0.589785	1.03341	0.398928	1.67791	-0.0186673	-0.597967	-0.732203	-0.183274	1.60726	0.3293	0.878455	-0.898166	0.937033	0.025602	1.57946	-0.841274	0.110999
XYLT1	-0.295744	1.4067	0.86677	-0.690813	0.239909	-0.27208	2.22761	0.617017	-0.0872451	-0.673784	1.6531	-0.655844	-0.206413	-1.12646	1.31371	-0.970041	-1.05324	0.118551	-1.09625	-1.12545	-0.190014
XYLB	-0.0966785	-1.21783	-1.08062	-0.489692	-0.779572	0.170872	0.122131	-0.70706	-1.41079	1.091	1.12765	1.24547	2.41619	0.0371722	-1.43701	0.923027	0.437184	-0.166152	0.388382	-0.858844	0.285172
XXYLT1	-0.0896635	-1.15147	-0.313552	0.638175	-0.29929	0.995408	-0.745944	0.0527786	-0.991234	1.9549	-0.369507	-0.797537	1.0313	0.959504	0.875824	0.312796	0.0420593	-0.903032	-1.41125	1.72722	-1.51749
XRRA1	1.06501	0.167235	-0.724118	-0.270479	1.87655	0.70896	-0.537922	-0.853267	-0.946111	-1.35471	0.749354	0.195023	-0.351927	-0.707335	-0.868118	-0.280316	2.33447	-0.180186	-0.537264	1.3776	-0.862448
XRN2	-0.337183	-0.04552	-0.59799	-0.914047	-0.52451	-0.315964	0.39432	0.149677	-1.50308	-1.02252	-1.98175	1.50996	1.77865	-0.621288	0.351637	-0.250688	1.82026	0.263685	0.275735	1.09981	0.470807
XRN1	2.75805	-0.305537	-0.322041	0.663837	1.72909	-0.700867	-1.05713	-0.986741	-0.697419	-0.677335	-0.519989	0.295414	-1.21536	1.13476	-0.41174	0.0953497	-0.384976	0.470936	0.666105	-0.967394	0.432996
XRCC6P5	0.38678	1.02307	-0.632786	-0.632786	1.80299	-0.0857849	-0.299338	-0.632786	-0.632786	0.0402207	-0.0271447	3.26893	0.401865	-0.632786	0.449068	-0.632786	-0.632786	-0.632786	-0.632786	-0.632786	-0.632786
XRCC6	-0.636959	-0.397095	0.108275	-0.574811	-1.43991	1.861	0.211884	-0.718029	-1.068	1.37378	0.000104519	0.833769	0.27108	-0.487415	0.239148	-1.01027	0.112223	-0.993627	-0.992249	2.11853	1.18858
XRCC5	-0.505936	2.02398	1.43612	-0.491065	-0.204121	0.537315	-0.429482	0.357317	-1.03627	0.0184471	0.833871	2.24413	-0.141907	-0.605706	-1.07836	0.527188	0.388352	-0.705926	-1.25142	-1.04848	-0.868052
XRCC4	-0.650032	0.391029	0.554703	0.120546	2.67777	-0.93122	-1.05158	-1.01889	-0.822644	-0.621606	-0.175935	1.64459	-0.355921	0.125212	1.74606	-0.701884	-0.302526	-0.957429	0.180275	0.514273	-0.364795
XRCC3	-0.988854	-1.10611	-1.2969	0.17805	-0.260776	0.774687	-0.505741	-0.555485	-0.0290235	-0.707314	-0.722717	1.74903	0.869483	0.977735	0.64742	-0.805425	2.67577	-0.119701	-0.811572	0.298641	-0.261191
XRCC2	-0.844917	-0.442887	-0.15134	-0.237229	-0.351596	0.171586	-0.418486	-0.175005	-1.19897	-0.898836	-0.609882	2.10361	2.53949	0.21365	0.0036474	-1.17454	0.0583547	-0.48167	0.147826	1.86141	-0.114222
XRCC1	-0.472189	-0.787338	0.874678	-0.826604	-0.386122	0.131828	-1.85828	-0.353185	1.04538	-0.617242	0.545534	-0.62801	0.492156	-0.421327	-0.0827374	-0.733464	2.66854	1.09314	0.539234	0.937323	-1.16131
XPR1	0.112286	-0.320869	1.09525	-0.315462	-0.0152507	0.827193	0.847904	1.05172	-1.14398	0.291534	0.497279	2.8434	0.367136	-1.07689	-0.965269	-0.971145	-0.384006	-1.05039	0.108666	-1.28658	-0.512537
XPOT	-0.872101	-0.254958	-0.416208	-0.295119	-0.490004	-0.703766	0.656741	-0.203188	-1.303	-0.385164	2.78387	0.556633	0.384769	-1.19886	-0.696938	-0.818885	0.403293	0.223446	0.202665	2.17783	0.24893
XPO7	0.364075	-0.752154	-0.714802	-0.602196	-0.671665	-0.929939	1.44946	0.0159025	-0.620888	0.0331446	0.729012	3.30357	0.278999	-0.295079	-0.483229	-0.717097	-1.03892	-0.0126452	0.431383	0.814395	-0.581325
XPO6	1.24134	-1.11688	0.0326016	0.379349	-0.434194	0.400312	-1.63975	-0.0845385	0.659454	-1.56085	0.879318	0.389892	-0.411799	1.62984	0.750684	-0.042933	1.08141	-0.288493	0.994819	-1.93147	-0.928118
XPO5	0.157559	-0.775442	-0.25466	1.12764	-0.888705	0.0306908	0.279104	0.156538	-1.21958	0.188994	0.310618	2.56535	2.3638	-0.963793	-0.687008	-0.672473	-0.45532	-0.134957	-0.822018	0.37356	-0.679903
XPO4	-0.419301	0.0863215	0.1339	-0.242395	-0.346545	0.216867	-0.170818	-0.121004	-0.522771	-0.552339	0.28891	4.0623	0.662316	-0.531693	-0.00290477	-0.58858	-0.156874	-0.541411	-0.700242	0.132907	-0.686641
XPO1	-0.210516	0.178762	-0.348435	-0.164361	-0.0791905	0.441257	0.385709	0.155367	-0.88592	-0.145273	0.271698	3.86429	0.437837	-0.414139	-0.741394	-0.876719	0.479988	-0.67654	-0.992652	-0.301588	-0.378176
XPNPEP3	-0.879214	-0.854944	-0.0818091	-0.195477	-0.858359	-0.320037	0.570334	-0.94948	-0.928376	1.6962	0.334633	0.966225	0.261079	-0.534296	0.111895	-0.827179	-1.0651	-1.02911	0.671932	2.31399	1.59709
XPNPEP2	-0.287608	-0.048416	-0.269707	-0.323481	4.24501	-0.193421	-0.358086	-0.338931	-0.0907822	-0.315663	-0.355277	-0.352535	-0.325988	0.428431	-0.20783	-0.340036	-0.24404	0.440661	-0.352996	-0.358366	-0.350937
XPNPEP1	-0.190962	-0.329144	-0.720707	-0.406527	0.240725	1.24301	-0.133824	0.0231572	-0.830732	3.5992	0.397349	0.669073	-0.0881858	0.424477	-0.354198	-0.897569	-0.66355	-1.16072	-0.343952	0.0448516	-0.52177
XPC	-0.257588	-0.452986	-0.988563	-0.651611	-0.821041	0.941192	2.95324	1.1881	-0.175635	0.372954	-0.0886702	0.411985	-0.313508	-0.887099	-1.49604	-0.515983	-0.787621	0.258819	0.898757	-0.60572	1.01702
XPA	-0.57549	-0.136464	0.174767	-0.300231	1.01142	0.0479027	0.48855	-2.20939	1.22682	-0.128191	1.73786	0.531608	0.612779	1.17641	0.378598	-1.14419	-1.1946	-1.03925	1.0258	-0.412576	-1.27214
XKRX	-0.294206	4.32728	-0.110004	0.0899727	-0.240246	-0.319159	-0.290703	-0.333053	0.172249	-0.281768	-0.302285	-0.253767	-0.26735	-0.268779	-0.236872	-0.224411	-0.267572	-0.0994394	-0.221192	-0.288665	-0.290031
XKR9	-0.48966	-0.196892	-0.196123	-0.482027	2.47875	2.76212	-0.396153	-0.576262	-0.496939	-0.338086	-0.542355	-0.456395	-0.591904	1.72575	-0.270691	-0.32783	-0.58263	-0.391101	0.090456	-0.525184	-0.196836
XKR8	-0.253419	-0.556407	0.108566	-0.650042	0.653668	-0.15158	0.563026	-0.918282	0.710646	-0.293917	-0.433788	-0.337483	0.456514	-0.331367	-0.869576	0.572908	3.76697	-0.715765	-0.469682	-0.416186	-0.43481
XKR7	0.260455	-0.855661	0.212403	0.249235	0.0331504	0.34194	-0.855661	-0.855661	1.63309	-0.118923	1.13332	-0.855661	0.276968	-0.855661	0.328641	-0.855661	-0.855661	-0.855661	-0.855661	2.97028	0.380395
XKR6	-0.26018	-0.635752	-0.482031	-0.604275	-0.104977	-0.276252	-0.759208	0.163616	-0.297771	-0.50029	2.48812	0.671424	-1.0585	2.61805	-0.208407	-0.353093	-0.568897	0.22583	1.21933	-1.10764	-0.169111
XKR5	-0.672078	2.23806	0.0375802	-0.672493	-0.680489	1.76842	2.12328	0.732279	-0.391039	-0.604327	-0.615243	-0.460488	1.21464	-0.457121	-0.625729	-0.71338	-0.629837	-0.595728	-0.668781	-0.666187	0.338659
XKR4	-0.334404	-0.196543	-0.334404	0.0857576	-0.278072	-0.220551	-0.311269	-0.334404	0.335966	-0.334404	4.28776	-0.280264	-0.334404	-0.334404	-0.146755	-0.334404	-0.334404	0.16935	-0.25802	-0.334404	-0.177725
XKR3	-0.219569	-0.337888	-0.337888	-0.337888	-0.337888	-0.337888	-0.337888	-0.337888	-0.0740565	-0.337888	-0.337888	-0.337888	-0.337888	-0.191067	-0.337888	-0.337888	-0.218224	-0.337888	3.75052	-0.337888	2.02071
XK	-0.460283	-0.196365	-0.0290256	-0.366046	3.95845	-0.431112	-0.406652	-0.485736	-0.329653	-0.0824932	-0.481956	-0.242218	0.024413	-0.414669	-0.235905	-0.27218	1.49004	-0.310512	0.0777145	-0.369399	-0.436406
XIST	-0.364407	-0.571972	-0.604653	-0.604167	-0.590387	-0.555676	-0.60369	-0.553355	0.0894684	-0.556543	-0.604507	2.16043	2.98585	-0.603739	0.447846	-0.162875	-0.604405	-0.328535	0.600503	1.30768	-0.282877
XIRP2	-0.461964	-0.303614	-0.322008	-0.172399	-0.384319	-0.409654	0.399008	-0.177569	-0.353258	-0.268884	0.00137832	-0.350027	0.181173	-0.219986	-0.306777	0.0639155	-0.116831	4.25961	-0.35668	-0.239147	-0.461964
XIRP1	3.38809	-0.463317	0.274006	-0.358974	0.0101382	-0.499065	-0.567868	0.444604	-0.550726	-0.469426	-0.430156	-0.535258	-0.441202	-0.1306	-0.184327	-0.176069	-0.341389	-0.427367	2.31329	-0.578032	-0.27636
XIAP	0.64838	-1.57296	0.440391	-0.129405	1.96539	0.973539	-0.822639	-1.01024	-0.462443	-1.34071	-0.229904	-0.689219	-0.243031	0.353907	-0.566598	-0.901162	1.98718	0.187578	0.869547	1.17754	-0.635137
XG	-0.564184	2.7978	-0.683013	-0.150532	-0.6783	0.594904	-0.551066	-0.218929	-0.112114	-0.0274409	0.0437639	-0.369773	-0.598596	0.238999	0.434149	2.74296	-0.696128	-0.742472	-0.699011	-0.610123	-0.150896
XDH	-0.255067	-0.0875321	-0.26501	-0.266361	4.31917	-0.264846	-0.266361	-0.264988	-0.261639	-0.262633	-0.265522	-0.26528	-0.219086	-0.266361	-0.266361	-0.251133	0.386107	-0.247595	-0.228252	-0.259908	-0.241346
XCR1	-0.342163	1.31335	-0.362725	0.657766	-0.0115432	0.269252	-0.819778	-0.761731	1.44335	-0.780369	-0.713386	-0.819778	-0.819778	-0.449359	0.13046	1.39848	-0.517876	2.86495	-0.304041	-0.819778	-0.555308
XCL2	2.37955	-0.34886	-0.682015	0.206667	0.021797	-0.484737	-0.727566	-0.738621	0.476741	-0.649373	-0.60309	-0.738621	-0.687169	2.42814	-0.173727	1.84409	-0.524962	-0.385575	0.255983	-0.728965	-0.139682
XCL1	1.3704	-0.215553	-0.316307	-0.2764	-0.3154	-0.0378091	-0.684501	-0.687533	-0.183144	-0.636735	-0.417537	-0.682493	-0.677991	2.68578	-0.40902	2.66776	-0.57765	0.177765	-0.111592	-0.665371	-0.00666999
XBP1	-0.366861	-0.565668	0.573489	0.844014	0.0756534	-0.654277	-0.440598	-0.53641	-0.313317	-0.93707	0.0260179	-0.64919	-0.616638	-0.507409	-0.227616	3.71733	-0.436949	1.15163	-0.324453	0.238927	-0.0506052
XAGE5	4.29966	-0.271721	-0.271721	-0.271721	-0.271721	-0.271721	-0.271721	0.363225	-0.271721	-0.271721	-0.271721	0.228104	-0.271721	-0.271721	-0.271721	-0.271721	-0.271721	-0.271721	-0.271721	-0.271721	-0.271721
XAGE3	0.889334	-0.353483	-0.353483	4.15771	-0.353483	0.0910342	-0.0825083	-0.353483	-0.353483	-0.353483	-0.353483	-0.353483	-0.353483	0.160585	0.086098	-0.353483	-0.353483	-0.353483	-0.353483	-0.353483	-0.353483
XAF1	0.718662	-0.140319	-0.55188	-0.212929	2.37094	-0.477565	-0.842553	-0.647812	0.0216615	-0.7161	-0.749716	-0.80753	-0.786537	2.15763	-0.303555	0.595082	-0.573654	1.96503	-0.17184	-0.656514	-0.190494
XAB2	-0.0820703	-0.939201	0.151293	-0.794145	-1.34878	-0.419818	0.159817	-0.651123	1.3578	-0.666509	-1.05534	-0.87134	2.08792	0.309015	0.0727934	-0.42245	1.77092	1.22818	-0.021669	1.19851	-1.0638
WWTR1	-1.08464	-0.0258318	0.648259	-1.21812	1.63107	1.45343	0.27316	-0.222603	-1.36253	0.588077	0.136295	0.230806	1.09892	-1.03329	-0.268476	-1.11361	0.896432	1.70184	-0.565784	-1.4227	-0.340702
WWP2	0.446017	-1.12602	0.384998	1.20187	0.158666	0.747748	3.04222	-0.853001	0.701383	-0.68643	-0.580851	-1.45857	-0.833498	-0.0931053	0.521735	0.0165037	-1.12143	-0.107437	0.535	-0.367317	-0.528476
WWP1	-0.996154	-0.222557	-0.299335	2.0107	0.396363	-0.00719126	-0.982878	-1.60776	-0.339548	-0.573645	0.275989	0.12036	-0.726844	0.402906	2.05172	1.62776	-1.39041	-0.660102	0.139307	0.802432	-0.0211156
WWOX	-0.94759	-0.767122	0.315633	1.77417	-0.0393335	-0.364983	0.601408	-1.1544	0.420019	-0.111129	1.75239	-1.10087	-0.550256	-0.236845	2.44584	0.546949	-1.08981	-0.0371038	-0.392515	-0.0762492	-0.988193
WWC3	0.407761	-0.0735898	0.881845	0.5069	-0.444151	0.366129	-0.0431269	3.43736	0.436546	-0.822577	-1.19117	-0.51375	-1.4045	-0.285856	0.12576	-0.195813	-0.351595	-0.304986	-0.539049	-0.856106	0.863971
WWC2	-0.540629	-0.712375	-0.220229	-0.437889	-0.166306	0.780686	1.75251	0.738007	-1.05748	-0.183838	2.14027	0.611146	1.28423	-1.26543	-0.367388	-0.83438	0.919964	-1.06789	-1.03965	-1.00205	0.668716
WWC1	-0.60886	0.57709	-0.506074	-0.351745	3.7935	-0.176713	0.643451	0.606245	-0.654103	-0.732606	-0.943435	0.270418	0.218365	-0.305542	-0.477873	-0.154144	-0.753524	-0.357953	-0.0909127	-0.584237	0.588647
WTIP	-0.650192	-0.546872	-0.19137	-0.202053	-0.483817	0.181857	1.52992	0.0795947	0.506427	-0.539373	-0.500329	-0.387413	3.46267	-0.965409	-0.725217	-0.11644	-0.487691	0.480135	-1.12633	0.0187067	0.663196
WTAPP1	-0.192099	-0.355347	0.555829	-0.0377197	3.92621	-0.510459	-0.198101	0.572906	-0.510459	-0.300313	-0.510459	-0.510459	-0.510459	-0.510459	-0.426007	-0.415066	1.01893	-0.510459	0.263025	-0.328575	-0.510459
WTAP	0.148052	0.11321	1.36225	-0.744016	1.88429	-0.240338	1.42116	-1.18864	0.955655	-0.178519	-0.318381	-1.5666	-1.40806	0.94256	1.51784	-0.610025	-0.195402	0.0878067	-0.712583	-0.403993	-0.866273
WT1	-0.249142	-0.503704	0.345425	-0.453304	-0.480536	-0.40225	-0.503704	-0.333987	0.20178	-0.402884	-0.434577	-0.448038	-0.459419	0.281495	-0.372506	-0.503704	3.70384	0.110935	1.78959	-0.462151	-0.423156
WSCD2	-0.567994	-0.0602006	0.798393	-0.614653	-0.108587	-0.362983	-0.599951	-0.660382	0.421172	-0.599398	-0.550622	-0.554316	-0.51975	1.1166	0.0748604	-0.162083	-0.660382	1.09411	3.57952	-0.607599	-0.45575
WSCD1	4.18737	-0.372634	0.577188	-0.338514	-0.0707994	-0.110397	-0.416827	-0.395789	0.456166	-0.369667	-0.409578	-0.389588	0.0168151	-0.319419	-0.27465	-0.103445	-0.393204	-0.0228292	-0.421828	-0.451983	-0.376389
WSB2	-0.711381	-0.247528	0.098726	1.03575	0.882577	1.29604	0.370698	1.0836	-1.09308	0.870295	-0.25953	-0.425362	-0.709656	-0.221214	-0.955792	1.07968	-1.30905	-1.55623	0.0337515	-1.26498	2.00269
WSB1	0.478405	-1.5352	-0.4752	0.338329	1.10573	-0.108093	3.1864	-0.823634	0.273643	0.512939	-0.60034	0.368805	-0.742589	0.885021	-0.712844	-0.0747503	-1.13365	-0.790798	-0.484344	-0.0839707	0.416142
WRNIP1	0.107397	-1.3724	-0.805881	1.78558	-0.459282	0.289402	0.557843	0.608232	-1.19718	0.561523	-0.113959	2.01503	0.880466	-1.19635	1.12578	-0.68136	-0.446209	0.931878	-0.772669	-1.23653	-0.581318
WRN	-0.0472655	-0.387157	-0.429266	-0.619823	-0.284631	0.18907	0.345696	-0.637239	-0.580674	-0.254815	0.865613	3.85787	0.45947	-0.474172	-0.770796	-0.768802	-0.267394	0.284006	0.542327	-0.430781	-0.591233
WRAP73	0.00818815	-1.48668	-0.688987	1.13837	0.162613	0.686672	-0.587165	-0.429915	0.47512	-0.451292	-2.01847	0.0769168	-0.315882	1.24597	1.29955	-1.15726	0.717008	-0.416239	1.57057	1.23287	-1.06196
WRAP53	-0.528951	-0.946486	-0.445123	-0.901615	-0.330696	1.43554	-0.126351	-0.37848	0.645692	-1.38904	-0.363857	2.27511	-0.906624	1.02119	-0.875093	-0.444094	1.72175	1.25253	0.174678	-0.301106	-0.588978
WNT9B	-0.0844778	0.769721	3.77222	-0.382985	0.44456	-0.472622	-0.578678	-0.578678	1.1845	-0.578678	-0.578678	-0.42738	-0.177468	0.0345721	0.470106	-0.223279	-0.578678	-0.390977	-0.578678	-0.46574	-0.578678
WNT9A	0.378165	-0.248484	0.745917	-0.487812	-0.494554	-0.513642	-0.682203	-0.338547	0.981666	-0.682203	-0.54223	-0.682203	-0.682203	0.146267	-0.265481	-0.399776	2.73364	-0.533041	2.58318	-0.682203	-0.334257
WNT8B	0.808166	0.0699943	0.213428	1.82982	1.63742	-0.733508	-0.609632	-0.786566	1.05028	-0.255643	-0.985796	-1.29867	1.37384	-0.645081	-0.739784	-1.29867	-1.29867	-0.298429	0.407578	1.10867	0.45126
WNT8A	-0.281402	-0.281402	4.12283	-0.281402	-0.281402	-0.281402	1.2238	-0.281402	-0.281402	-0.281402	-0.281402	-0.281402	-0.281402	-0.281402	-0.281402	-0.281402	-0.281402	-0.281402	-0.281402	-0.281402	-0.281402
WNT7B	-0.314754	0.0434141	-0.313992	-0.316504	-0.294897	-0.311809	-0.310779	-0.307144	-0.315529	1.571	-0.310785	-0.310475	-0.315616	-0.316504	-0.315576	-0.273493	3.97406	-0.314011	-0.315559	-0.315504	-0.315535
WNT7A	0.140803	3.65961	-0.326228	-0.32404	-0.336878	-0.389684	-0.389684	-0.389684	2.05005	-0.389684	-0.389684	-0.389684	-0.389684	-0.389684	-0.24896	0.325618	-0.389684	-0.263757	-0.389684	-0.389684	-0.389684
WNT6	0.766023	0.166601	-0.502576	-0.612694	2.16456	0.338095	-1.02333	-0.938888	1.99792	-0.0295103	-0.988389	1.78849	-0.999725	0.801395	-0.0246555	0.188703	-0.867595	-0.320557	-0.500873	-0.916593	-0.486402
WNT5B	-0.509553	-0.338048	0.40409	-0.249807	-0.234923	1.83798	-0.435238	-0.566631	0.184396	-0.636878	-0.638952	-0.571082	-0.53423	-0.528603	-0.33736	1.14572	3.39565	0.0385418	-0.539127	-0.638122	-0.247829
WNT5A	-0.225886	0.651905	-0.373899	-0.0815136	3.09888	-0.786137	-0.667003	2.05296	0.0473738	-0.580905	-0.712382	-0.0556753	-0.50952	-0.807951	-0.528781	0.965456	-0.566024	0.514713	-0.534847	-0.800762	-0.0999911
WNT4	-0.441333	3.94005	0.434882	-0.391503	-0.198449	-0.48098	-0.479503	0.37008	-0.486973	-0.535495	-0.210147	-0.0899835	-0.547176	-0.356081	1.28488	-0.274027	-0.56759	-0.292616	-0.269586	-0.137097	-0.271347
WNT3A	-0.289826	3.93664	-0.518421	-0.0658271	0.027699	0.462715	-0.518421	0.148349	-0.518421	-0.518421	0.160527	-0.518421	-0.286444	-0.518421	-0.518421	1.12549	-0.518421	-0.518421	0.222101	-0.257221	-0.518421
WNT3	-0.571914	3.62775	0.18079	-0.694981	0.340598	0.898996	-0.593768	-0.624288	-0.429783	0.465525	-0.639065	-0.0207462	0.026284	-0.489228	-0.201376	-0.256356	-0.607264	-0.613179	1.32722	-0.69359	-0.431617
WNT2B	-0.236276	0.948667	1.34755	-1.2069	0.890238	0.844879	-0.754192	1.96942	1.30074	-0.108298	-0.26082	-0.645948	1.30976	-0.366352	-0.948493	-0.924275	-0.980529	0.253978	-0.0089314	-1.38669	-1.03753
WNT2	0.221401	-0.509531	-0.619816	-0.492012	-0.331557	-0.291564	-0.618101	3.14187	0.965053	-0.609479	-0.219385	0.0145687	-0.484142	2.42288	-0.172465	-0.148897	-0.536697	-0.359266	-0.57192	-0.548814	-0.252128
WNT16	-0.348409	3.81073	1.89189	-0.341464	-0.314737	-0.361571	-0.317684	-0.349433	-0.0145758	-0.351212	-0.36341	-0.357079	-0.377861	-0.183606	-0.353993	-0.367645	-0.0714375	-0.259049	-0.281617	-0.351583	-0.336253
WNT11	-0.541716	-0.136563	1.92504	-0.558051	0.157677	0.861441	-0.289132	-0.629998	0.434336	-0.628194	-0.582683	0.0276382	-0.48246	0.0340503	-0.420486	-0.398903	-0.425298	3.42142	-0.567857	-0.605418	-0.594846
WNT10B	-0.29055	1.04588	-0.66237	1.04466	-0.0280981	-0.840266	-0.714198	0.35816	1.93623	-0.945364	-0.607934	-0.658472	-0.872375	1.44409	-0.510366	0.0336988	-0.6619	-0.526615	2.36074	-1.04179	0.136832
WNT10A	-0.271365	3.50834	-0.545428	0.913184	-0.274541	-0.299677	-0.597598	-0.592368	1.71006	-0.60835	-0.554645	-0.526572	-0.574987	-0.26158	-0.390318	0.632902	-0.5086	0.179881	-0.377595	-0.589567	0.0288186
WNT1	0.132694	-0.577557	-0.0855223	0.124923	0.590855	-0.329282	-0.640329	-0.640329	3.66895	-0.640329	-0.525532	-0.492418	-0.640329	1.39806	-0.640329	0.0545601	-0.249426	0.368923	0.403076	-0.640329	-0.640329
WNK4	-0.100233	-0.462719	-0.46868	-0.466581	-0.52418	-0.285425	3.23875	-0.301857	-0.451665	-0.0462185	-0.560588	-0.544342	2.50263	0.00810377	-0.204199	-0.450509	-0.513541	0.212204	-0.537284	-0.511057	0.467391
WNK3	-0.59991	-0.533782	0.784319	0.322629	-0.93648	2.16639	0.848675	-0.924229	-0.826221	0.793988	-1.07215	1.68638	0.073049	-0.22215	-0.977231	-1.02394	0.242464	-0.0681073	-1.07381	1.67311	-0.332988
WNK2	-0.757754	0.418857	0.340549	0.0574569	0.196201	-0.775901	0.615044	-0.620607	-0.363891	-0.826564	-0.644128	1.89435	1.91661	-0.749446	-0.809871	2.23296	-0.8248	-0.770332	-0.794855	0.871328	-0.605209
WNK1	1.2478	-0.257939	0.0501311	-0.634335	-0.886089	-0.0815684	0.900502	-1.02066	-0.236287	-1.21721	0.0787739	0.988384	1.14716	-1.9293	-0.31875	-0.78474	1.27429	0.607438	-0.425915	2.11924	-0.620931
WLS	-0.328115	0.200866	0.117355	0.274041	-0.581985	-0.346036	0.789078	1.91792	-1.16351	-0.493924	-0.242289	-0.921931	0.313874	-0.778068	-0.873486	-0.722947	3.03889	0.350423	-0.638356	0.651831	-0.563624
WIZ	-0.880944	-0.982315	1.20988	0.232913	-0.847763	-0.867707	-0.50099	-0.256145	-0.332235	-0.8423	-0.15615	0.408676	2.34912	-0.804396	1.27922	-0.817993	0.400024	1.45254	0.49801	0.913774	-1.45521
WIPI2	0.0902493	0.241729	-0.709006	1.37101	-0.634578	1.49682	1.19613	0.71885	0.0377459	0.450639	-0.748063	-0.39208	-0.558335	-0.771085	-0.115147	-0.747935	0.191095	1.31603	1.03313	-2.66017	-0.807031
WIPI1	-0.540118	-0.508681	-0.503398	-0.078799	-0.800464	-0.379999	-0.136709	0.996862	-0.65643	-0.201485	3.31913	-0.518817	-0.147916	-0.409533	-0.400054	-0.488112	-0.292	-0.303213	0.0545084	2.19689	-0.20166
WIPF3	-0.701851	-0.802229	0.687331	1.05837	-0.716033	-0.0294219	2.94373	-0.0867286	-0.665975	1.40278	-0.58905	1.65279	-0.0438701	-0.82609	-0.399407	-0.528568	-0.834613	-0.698117	-0.304149	-0.43302	-0.085882
WIPF2	0.12819	-0.0700904	-0.661832	-1.39613	0.550506	-0.20249	2.51627	0.537128	-0.463527	-1.27665	0.0396778	1.10028	1.46882	-0.817061	-0.210102	-0.750424	0.504897	1.22481	-0.0530876	-1.20198	-0.967194
WIPF1	1.08614	0.180281	-0.244963	0.115437	0.127291	0.0754745	-1.38011	1.10873	1.35818	-0.81604	-1.12248	-0.881385	-1.1564	2.56692	-0.473739	0.225384	-0.34288	1.12368	-0.0341849	-1.13194	-0.383381
WIF1	-0.213384	-0.193288	-0.220301	-0.22459	-0.221021	-0.219781	-0.223124	-0.221322	-0.22459	-0.22385	-0.22459	-0.222875	-0.222316	-0.221809	-0.223401	-0.203101	4.36413	-0.22459	-0.1895	-0.22459	-0.222108
WHRN	0.112244	-0.82369	2.41774	-0.735273	-0.869655	-0.239684	0.283168	-0.260475	-0.887922	-0.211843	0.394715	-0.961019	0.0611634	1.68492	-0.805702	-0.764144	-1.16189	-0.722532	1.14108	1.03278	1.31601
WHAMMP3	-0.587082	-0.968888	-0.267697	-0.93353	1.54336	-0.0940063	0.0647109	-0.784467	1.43062	-1.12955	2.24739	-0.770785	-1.10996	0.689463	0.523088	-0.638142	0.853861	0.852621	0.50583	-1.29548	-0.131349
WHAMMP2	-0.630823	-0.728212	-0.221017	-0.668033	1.9355	0.455891	-0.637256	-0.739814	2.75625	-0.904478	-0.809894	0.725512	-0.83354	-0.336911	0.186583	0.295795	-0.0402694	0.745158	1.09134	-0.97205	-0.669734
WHAMMP1	-0.859181	-0.891252	-0.884248	0.313929	1.63559	-0.248726	1.38025	-0.79813	2.83703	-0.742638	0.0206211	-0.570425	0.680268	-0.291997	0.271587	-0.204325	-0.236949	0.795088	-0.298312	-1.19949	-0.708685
WHAMM	-0.241122	-0.324704	-0.239203	-0.174494	0.0598611	-0.387282	-0.183978	-0.301083	-0.0366425	-0.234852	-0.290966	-0.323829	-0.305822	-0.105475	-0.311027	-0.252633	-0.061194	4.33631	-0.0868267	-0.240835	-0.294207
WFS1	-0.764579	-0.206077	-0.954418	-0.0289782	0.120167	0.0950127	-0.537521	0.963138	-0.0440632	-0.873429	-0.297757	-0.418958	-0.591509	0.0203266	1.28757	-0.150973	3.61479	-0.388973	0.334502	-0.327222	-0.851045
WFIKKN2	-0.295952	-0.114773	4.3479	-0.240734	-0.118275	-0.116398	-0.259467	-0.187487	-0.109385	-0.295952	-0.295952	-0.295952	-0.295952	-0.0190883	-0.236765	-0.0953873	-0.239539	-0.242989	-0.295952	-0.295952	-0.295952
WFIKKN1	-0.517329	-0.388217	3.86151	-0.519101	-0.366041	0.252222	0.0751506	-0.693628	0.0926061	-0.616046	-0.553995	-0.513717	-0.276178	-0.401937	-0.319489	0.644641	-0.27759	-0.358829	0.385138	1.11938	-0.628546
WFDC8	-0.316621	-0.316621	3.02085	-0.316621	-0.316621	-0.316621	-0.316621	-0.316621	-0.316621	-0.316621	-0.316621	-0.316621	-0.316621	-0.316621	-0.316621	-0.316621	-0.316621	2.99495	-0.316621	-0.316621	-0.316621
WFDC6	-0.315905	-0.315905	-0.315905	-0.315905	-0.315905	-0.315905	-0.315905	-0.315905	-0.315905	-0.315905	-0.315905	-0.315905	-0.315905	-0.315905	-0.315905	-0.315905	-0.315905	2.78812	3.21407	-0.315905	-0.315905
WFDC5	-0.220113	4.36434	-0.220113	-0.220113	-0.213741	-0.220113	-0.217496	-0.220113	-0.220113	-0.217472	-0.217736	-0.210927	-0.220113	-0.210184	-0.220113	-0.215318	-0.220113	-0.220113	-0.220113	-0.220113	-0.220113
WFDC3	-0.0363776	2.35318	-0.597504	-0.592924	-0.0892846	0.0440694	-0.657692	-0.244534	0.0433678	-0.711995	-0.614897	-0.602849	-0.19512	0.613008	-0.0234367	-0.663779	3.1999	-0.41404	-0.520505	-0.60345	0.314859
WFDC21P	-0.124697	3.90979	-0.235745	-0.299749	0.0442826	-0.313509	-0.406738	-0.436159	1.64711	-0.390609	-0.395751	-0.405325	-0.417679	-0.0854086	-0.0290877	-0.2626	-0.411707	-0.305557	-0.383801	-0.400938	-0.296125
WFDC2	0.0402701	-0.386316	0.176795	-0.514596	0.116428	3.58483	-0.525126	-0.497154	-0.467266	-0.411045	-0.5281	-0.347135	-0.431201	-0.499889	0.0315704	2.08782	-0.523501	-0.217245	-0.410263	-0.304693	0.0258144
WFDC13	0.169336	-0.466471	-0.466471	-0.466471	0.29301	-0.466471	0.57323	-0.466471	0.242401	-0.466471	-0.466471	-0.466471	-0.466471	-0.0719866	-0.466471	-0.466471	4.03475	-0.466471	0.563362	0.260024	-0.466471
WFDC12	-0.21964	4.36435	-0.21964	-0.21964	-0.2122	-0.21964	-0.215057	-0.21964	-0.21964	-0.216557	-0.21409	-0.21964	-0.21964	-0.21964	-0.217162	-0.216841	-0.21964	-0.21964	-0.217118	-0.21964	-0.21964
WFDC11	-0.388847	1.54662	-0.388847	-0.388847	-0.388847	-0.388847	-0.388847	-0.388847	-0.388847	-0.388847	-0.388847	-0.388847	-0.388847	-0.388847	-0.388847	-0.388847	2.62434	-0.388847	2.82829	-0.388847	-0.388847
WFDC10B	-0.271587	-0.448856	-0.448856	-0.448856	-0.166521	-0.258645	-0.448856	-0.104148	0.736989	-0.448856	-0.448856	-0.448856	-0.448856	-0.00891083	-0.0726577	-0.236387	3.85396	-0.448856	1.46533	-0.448856	-0.448856
WFDC10A	-0.431713	-0.431713	-0.431713	-0.431713	-0.431713	-0.431713	-0.431713	0.0179408	-0.431713	-0.126436	-0.431713	-0.0777485	-0.431713	-0.431713	0.0590175	-0.431713	0.036019	0.00741829	4.0628	0.0967289	1.10481
WFDC1	-0.49864	0.660243	1.87358	-0.498985	0.104962	-0.136959	-0.153083	-0.249242	-0.316068	-0.485759	-0.444599	-0.469471	-0.472002	-0.479719	-0.196001	-0.107765	-0.501144	-0.497657	-0.319807	-0.467591	3.65571
WEE2	-0.0933157	-0.0281549	-0.671669	-0.79442	-0.00978822	-0.411477	3.48439	-0.604489	0.997472	-0.18775	0.938697	-0.663347	-0.325924	-0.745302	-0.138066	-0.566344	-0.681892	1.40445	-0.00681071	-0.305996	-0.590266
WEE1	-0.705441	1.31785	0.367845	-0.163103	0.461921	0.866725	1.23579	0.0254327	-0.851994	-1.26524	0.374215	-0.201004	0.729796	-0.584839	-1.09286	-0.618817	2.72447	-0.515606	-0.703547	0.00151435	-1.4031
WDTC1	0.684649	-0.684976	0.518768	-0.143167	-0.0967138	0.529344	0.786373	-0.429476	1.41008	-0.355739	-1.65118	-0.259316	-0.390158	-0.907876	-0.908828	-0.809915	-0.160029	2.67356	-0.17159	1.41661	-1.05042
WDSUB1	-0.504515	-0.358094	1.29389	0.156939	-0.114233	0.52358	2.91091	-0.113592	-0.277946	0.157598	0.329948	0.354842	0.355935	1.29909	-1.26639	-0.933072	-0.815128	-0.855639	-1.11809	-1.33348	0.307433
WDR97	-0.567395	-1.135	-0.317449	0.156604	0.125682	0.61255	-0.924967	-1.05195	1.32597	-0.245315	-0.624265	0.344995	-0.493299	2.40458	-0.155889	-0.331112	-1.14423	-0.415462	1.87045	1.35154	-0.786025
WDR93	-0.361024	-0.881054	2.02878	-1.1898	0.894705	0.457981	0.473677	-0.458487	-1.07865	0.0824825	-0.767263	0.961068	0.493504	-1.29154	1.75137	-0.554847	-1.18391	-0.35126	1.28778	-0.833154	0.519643
WDR92	-0.771199	1.3529	-0.544797	0.110377	-0.769701	1.35802	0.380225	-1.22078	-0.335955	-0.904859	0.719006	2.53865	0.00145011	-0.921058	-0.854416	-1.11673	1.05875	0.0700426	-0.639835	0.88541	-0.395491
WDR91	-0.553563	-0.224305	-1.1286	-0.593198	-1.09407	1.63795	0.291925	2.05302	-0.313494	0.983681	-0.610437	-0.795536	-0.93988	2.1679	-0.63858	0.0301034	-1.19559	0.0451543	0.0585839	0.455115	0.363816
WDR90	-0.991732	-1.09869	-0.265693	-0.294215	-0.0297719	-0.0183661	-0.0617209	-1.34615	-0.470169	-0.692764	-0.0155494	0.159284	2.79205	1.46022	0.223706	-0.861066	-0.47005	-0.171166	1.99478	0.350091	-0.193023
WDR89	-0.727111	0.934982	-1.36938	0.376364	0.0698519	0.291123	1.10145	-0.278512	-0.0113741	-0.0118964	0.558588	2.34769	0.872697	-0.533095	-0.375794	-0.852669	1.30538	-0.000177322	-1.31392	-1.96322	-0.420962
WDR88	0.0151239	-0.802488	-0.902216	-0.331436	-0.314462	3.00041	0.519662	-0.894495	0.363178	-0.349711	-0.42002	-0.698829	-0.929879	-0.203459	1.76376	-0.579208	-0.535116	0.263395	0.308163	1.43002	-0.702399
WDR87BP	0.321491	-0.436674	-0.436674	0.564051	-0.436674	-0.165502	-0.436674	-0.436674	0.126853	-0.103036	-0.436674	-0.24325	4.17962	-0.436674	-0.436674	-0.133771	-0.436674	-0.436674	-0.163781	0.140863	-0.156795
WDR87	-0.340768	0.176412	-0.17147	-0.165632	-0.340768	4.31007	-0.282908	-0.340768	-0.143523	-0.340768	-0.340768	-0.205364	0.108061	-0.121236	-0.0591847	-0.340768	-0.340768	-0.340768	-0.340768	-0.0375457	-0.340768
WDR86	-0.20947	-0.5703	-0.207443	-0.339224	-0.287122	4.0045	-0.611339	-0.33418	0.757865	-0.57628	-0.418693	-0.316712	0.804588	0.0365431	-0.38544	-0.27751	-0.172613	-0.461532	-0.381088	-0.487207	0.432662
WDR83OS	-0.842707	-1.21734	-0.871759	0.241838	-0.751482	-1.08387	-0.364889	0.302399	0.408942	-0.161601	-0.52574	-1.17634	0.753414	0.995465	3.2652	0.193097	-0.253429	0.555291	0.706599	0.0309868	-0.204077
WDR83	-0.376112	-1.12859	-0.547193	-0.540568	-0.64507	-0.409691	-0.613713	-0.389301	1.46107	-0.40192	-0.19495	-0.556149	2.24718	0.730457	0.413093	-0.462873	-1.09619	1.45462	0.0587864	1.99038	-0.993257
WDR82	1.47514	-0.795978	0.56157	-0.551775	-0.724478	1.15467	-0.120407	-0.314953	-0.0182185	0.599791	0.403185	1.78901	0.109112	-1.54278	-2.16919	0.908705	0.116538	0.726537	0.437849	-0.767675	-1.27667
WDR81	0.507818	-0.824071	-0.880332	0.0544602	-0.303106	1.65722	-0.156996	1.75806	0.548097	-0.639933	-0.74137	2.43909	-1.21923	0.839447	-1.14961	-0.515627	-0.920969	0.367399	-0.571389	-0.16552	-0.0834327
WDR77	-1.27525	-0.492868	0.226554	1.0376	-0.0581963	1.24174	-0.428965	-0.028916	-0.705011	0.5553	1.09334	2.1511	0.944761	-0.359599	-0.757832	-0.613535	1.33618	-1.45054	-1.34877	-0.089628	-0.977463
WDR76	-0.525517	0.715139	-0.455947	-0.558091	0.921445	-0.690289	0.787599	0.452104	-1.04739	-0.707029	0.433336	-0.71804	2.39062	-0.471574	-0.00760634	-1.03626	2.35381	-0.987377	-0.365721	0.240741	-0.723953
WDR75	-0.770494	1.27214	0.103363	-0.245969	-0.348056	0.170709	0.375795	-0.76416	-0.937108	0.91398	0.891662	2.5945	0.97283	-0.358966	-1.52655	-0.834453	-0.0350596	-0.517235	-0.778993	1.05296	-1.23089
WDR74	-0.899319	-0.253065	-0.860727	0.0181578	-0.482926	0.514963	0.0519114	-0.784603	-0.35795	-1.22157	0.841804	-0.232355	1.05783	0.558549	-0.883319	-0.504926	1.17232	2.95649	-0.413209	0.884583	-1.16264
WDR73	-0.547236	-0.751436	-0.261507	-0.44444	0.0472038	-0.356035	0.17833	-0.305117	-0.277211	0.444054	-0.420836	0.109984	0.0977857	-0.0849483	-0.298907	-0.610188	-0.592057	4.15382	0.115101	0.0380533	-0.234412
WDR72	0.939645	0.171071	-0.225451	-0.612001	-0.571153	-0.440004	-0.586837	-0.375109	-0.612001	-0.197231	0.0773748	-0.562927	0.786923	-0.612001	-0.612001	3.72229	-0.612001	-0.417182	0.689623	0.604165	-0.555194
WDR70	-0.474475	0.620455	0.133357	-0.647906	-0.616329	0.425125	-0.354692	-1.14452	-0.356727	-0.503018	-0.165267	0.597443	-0.123829	-0.692756	0.77077	-1.36343	-0.602403	0.219438	-0.155453	3.43713	0.997082
WDR7	1.92216	-0.0250289	1.42765	-0.302525	-1.07357	0.47677	-0.548453	-1.18641	-0.218332	-1.67807	0.83701	0.380614	-0.652248	-0.719604	1.14636	-0.131282	0.663938	0.658481	-0.95496	1.27647	-1.29898
WDR64	-0.405646	-0.171507	-0.564115	-0.800774	-0.668827	1.3305	0.603126	-0.807688	0.701948	0.361311	-0.800741	-0.19001	-0.923382	-0.540794	1.44089	2.56295	-0.924277	0.17394	-1.04723	-0.741044	1.41137
WDR62	-0.818158	-0.0559606	-0.797855	0.249434	-0.1766	1.35385	-0.9174	-0.421945	-0.985541	-0.84062	-0.468853	-0.429184	2.26054	0.513751	0.804787	-1.0248	2.30044	0.088044	-0.337151	0.604468	-0.901247
WDR61	-0.537211	-0.108915	-0.201968	-0.263291	-0.145979	-0.533857	-0.242753	0.0374475	-0.539835	0.415971	0.80395	-0.279861	-0.13043	-0.507592	-0.156847	-0.5252	-0.641035	4.09794	-0.420332	-0.248058	0.12786
WDR6	-0.406026	-0.937637	0.442325	-0.00963953	-0.0492107	2.18656	-1.16643	0.563566	0.688992	1.95643	-1.01044	-1.59149	-0.14968	-0.746504	-1.36417	-0.291304	0.981458	-0.269916	0.406668	0.842414	-0.075961
WDR5B	0.487753	0.571333	-1.4455	-1.18593	-0.32361	-0.180053	1.69005	0.568305	0.000552606	0.274234	-1.0285	-0.391164	0.0440026	-0.646248	1.29209	-1.21667	-1.78476	1.22049	1.64255	0.599612	-0.188527
WDR59	-0.646855	-0.855065	0.621771	-0.0915755	0.184633	2.70456	1.787	-0.631775	0.442214	0.0184783	0.402359	-0.422494	0.972433	-0.154277	0.766273	-0.691596	-1.15976	-0.363593	-0.373472	-1.55302	-0.956248
WDR55	0.0419087	0.228182	-0.75299	0.437997	-0.0748493	-1.10132	-1.39045	1.14809	-0.273865	-0.802077	1.53095	-0.014004	1.02847	0.101381	-0.235857	-1.16604	0.159623	-1.17405	0.918333	2.42122	-1.03064
WDR54	-0.0744403	-0.386027	-0.190551	-0.650249	-0.413772	0.108933	0.0298169	-0.157709	-0.339949	-0.643648	0.136208	-0.641602	-0.24974	-0.120795	-0.216968	-0.612387	4.16457	0.0246289	-0.0221183	-0.284982	0.540787
WDR53	0.65711	0.892731	-2.53355	-1.36145	-0.470725	-0.644495	0.440071	-0.457087	0.628733	-0.898875	-0.136056	0.324012	0.656986	1.59819	1.42679	-1.42793	-0.0249195	0.496963	0.562778	-0.349907	0.620633
WDR5	-0.384804	-0.746582	-0.0453583	0.0181295	-0.885242	1.31552	0.480209	-1.13035	-0.255148	-0.552496	1.54498	0.941656	0.921655	-0.181963	-0.978681	-0.701458	2.47707	-0.979687	0.728203	-0.34005	-1.24561
WDR49	-0.645288	-0.337384	-0.342913	-0.488887	4.00983	-0.136716	-0.335266	-0.645288	-0.116853	-0.332426	0.574745	-0.161608	-0.164307	-0.253192	-0.310005	1.05896	-0.325719	-0.495274	0.207711	-0.464764	-0.295353
WDR48	1.08283	-0.680307	0.333493	-0.309343	-0.337588	-0.416182	0.340155	-0.682519	-1.03805	1.29315	0.995416	1.78894	1.50211	-1.9445	-1.81368	-0.131198	-0.492674	0.545035	0.175651	0.34807	-0.558817
WDR47	-0.330365	1.68127	-0.382292	0.336187	-0.383753	-0.715385	0.263757	-0.178615	-0.898182	-0.728128	2.27429	-0.646569	-0.671094	-1.02482	-1.06368	-0.363419	2.3002	-0.44729	-0.116108	0.900648	0.19335
WDR46	-0.192118	-1.14686	-0.526148	0.157446	-1.21033	1.90562	-0.96311	-0.256114	-1.03646	1.50995	-0.523337	0.984028	1.87333	0.306449	1.09393	-0.943425	-0.884677	0.116219	-0.718881	0.753606	-0.29911
WDR45B	-0.89993	-0.592738	0.391172	-0.289826	0.0154764	-0.336105	1.00017	-0.275808	-0.668666	-0.22867	-0.0262108	1.01372	-0.576164	-0.918854	0.0723737	-0.886736	0.685439	-0.299321	-0.321061	3.61034	-0.468607
WDR45	-0.356248	-0.769791	0.864986	-0.130568	0.918407	0.495711	-1.38854	-0.623819	0.949728	0.0188219	-0.870376	-1.27292	-1.28513	2.36331	1.04112	-0.55276	1.11559	0.731986	-1.0228	0.305098	-0.531818
WDR44	1.18168	-0.265332	0.798034	-0.515374	1.92182	0.137421	-0.626921	-0.70552	-0.371269	-1.12477	0.696872	-1.11946	-0.773624	-0.0198949	-0.926824	-1.18353	2.30523	-0.000154367	-0.531136	1.19417	-0.0714046
WDR43	-0.742592	1.58141	-0.130198	1.12792	-0.726666	0.534071	0.152525	0.269666	-1.09501	0.0274616	1.31785	2.40362	0.942394	-0.732754	-1.09547	-0.838238	0.112604	-0.918539	-0.936311	-0.319741	-0.933994
WDR41	-0.335621	0.318303	-0.697175	-0.387991	-0.557821	-0.62847	-0.124792	-0.366698	-0.765857	-0.55208	3.93725	0.735594	0.490108	0.0249333	0.162055	-0.443781	0.323401	-0.609695	-0.028103	0.137925	-0.631483
WDR4	-0.730681	-1.06446	0.357459	1.89699	-0.233301	0.121402	-1.41974	-0.0437985	-0.836965	-1.32417	0.610097	1.99575	0.985156	-0.296433	0.167831	0.0491523	1.38762	-0.974597	0.274872	0.328095	-1.25029
WDR38	0.755171	-0.302583	-0.460535	-0.340186	-0.460535	0.191696	-0.221977	-0.105935	-0.189452	-0.380287	-0.243889	-0.181396	-0.337165	-0.158822	-0.460535	4.2022	-0.0916786	-0.229667	-0.197987	-0.460535	-0.3259
WDR37	-0.251171	-0.988321	0.266998	1.44697	-0.525152	1.1122	2.95447	-0.562636	0.872638	0.116429	0.714844	-1.00858	0.0426744	0.0162339	-0.130548	-0.898921	-0.323564	-0.509317	-0.574587	-1.53516	-0.235487
WDR36	-0.655072	0.579095	-0.835622	0.223291	-0.581755	-1.02761	-0.190501	-0.751972	-0.897157	-0.0749488	2.11727	2.50041	0.505809	-0.215602	-0.108222	-0.877939	-0.299167	-0.55662	-0.146085	1.78752	-0.495119
WDR35	-0.314364	1.11683	0.528974	-0.928822	-0.625206	0.317002	2.29411	-0.0671495	-1.29455	1.08898	1.29102	0.370097	1.42742	-1.14572	-0.717459	-1.0571	0.174516	-0.0131124	-0.665428	-0.736727	-1.0433
WDR33	0.451125	-0.335799	-0.116457	0.207147	-0.427531	1.66307	0.734249	-0.820722	0.41692	0.496855	-0.549607	1.19281	1.81274	0.793804	-1.93902	0.53654	-1.48319	0.357115	-0.817578	-1.06451	-1.10797
WDR31	-0.587289	-0.915891	0.550886	-0.644475	-0.995934	1.47942	0.483918	-0.686125	-0.98155	-0.214154	1.80541	2.52067	-0.464242	-0.592766	-0.275378	-1.03883	0.151354	-0.967975	0.88019	0.321918	0.17085
WDR3	-0.613096	0.944363	-0.205411	-0.310843	-0.662018	0.452908	0.69958	0.173625	-1.10484	0.561127	1.26699	2.93701	0.599718	-0.951945	-1.0028	-0.784669	0.181615	-0.991297	-0.591147	0.485454	-1.08432
WDR27	-0.493033	-1.37525	0.760086	-0.76204	0.719725	1.33108	2.78938	-1.03687	0.843526	0.980035	-0.206721	0.163881	0.207685	0.344098	-0.199671	-0.783973	-0.796284	-1.30475	-0.0948965	-0.72855	-0.357462
WDR26	-0.453668	0.384649	-0.0587196	1.23929	-0.0406713	1.38082	1.48843	2.25952	-1.0226	0.0254842	1.26478	-0.701658	0.355699	-0.520365	-0.49887	-0.810652	-1.31276	-1.02034	-0.505192	-1.15119	-0.302002
WDR25	1.11492	-1.12657	-0.113494	1.15887	-2.15947	0.0268856	-0.611115	-0.368786	-0.623765	-0.53436	0.579833	0.450067	-0.264254	1.56746	0.554419	-0.0017563	-0.964352	1.59227	-0.947708	-0.742134	1.41304
WDR24	-0.0497188	-1.01043	-0.469176	-0.241711	-0.730231	0.612765	-0.770321	-1.52308	0.479145	-1.03027	-0.0307823	-0.85477	2.52006	0.445098	1.46129	-0.167888	-1.14526	0.276958	1.54904	0.587221	0.0920576
WDR20	-0.921499	0.694875	-0.645348	0.182095	-0.430625	0.376547	2.78212	-0.651819	-0.770235	-0.403199	0.191895	0.241322	0.673173	-1.06806	0.28162	-0.730427	1.02012	1.76621	-1.17741	-0.956746	-0.454602
WDR19	-0.826924	-0.987961	-0.73247	-0.432347	-0.596642	1.20258	2.27904	-0.45503	-0.857742	0.744733	0.640421	1.25719	-0.0348678	-1.17023	-0.788573	-1.71988	0.310399	0.239514	0.827942	1.15738	-0.0565441
WDR18	-0.400401	-0.167348	1.05599	-0.416979	-0.573503	-0.338086	-1.18387	-0.25235	-0.175473	-0.80545	0.597782	0.170192	3.24069	0.577838	1.46071	0.138277	-0.319612	-0.92855	0.0954129	-0.959684	-0.815583
WDR17	-0.596164	-0.665825	-0.420086	-0.649286	-0.228593	-0.314605	2.6045	-0.67198	-0.522389	0.234149	1.56166	1.32379	2.08331	-0.610865	-0.570441	-0.62711	0.246352	-0.625938	-0.442306	-0.509612	-0.598558
WDR13	-0.590874	-1.27827	-0.43087	-0.488085	0.291861	1.5654	-1.20984	1.35215	0.786036	-0.708432	1.09255	-1.64763	-0.540531	1.80155	0.260618	-1.15317	0.6761	0.370041	-0.876794	0.0692927	0.658889
WDR12	-0.679692	1.10268	0.0335355	0.477469	-0.40049	0.837125	0.256114	-0.823652	-1.55897	-0.0531259	1.42501	2.1615	1.401	-0.67885	-1.04667	-0.425961	-0.0529892	-1.03628	-0.977491	0.919402	-0.879666
WDR11	-0.861235	-0.236424	-0.510465	-0.38466	0.00296273	1.11799	-0.0896637	-1.23651	0.00485834	0.388895	3.08618	0.0888837	0.521674	-0.513223	-0.385892	-1.48692	0.0887851	-1.24001	1.02234	0.878433	-0.256009
WDR1	0.577566	0.641365	-1.00887	-0.47744	0.278364	-0.207234	0.041947	1.79072	-0.0555665	-1.00967	0.497109	-1.01335	-0.751335	0.762911	0.184303	-0.259101	2.7344	-1.51683	-0.997687	0.306994	-0.518597
WDPCP	-0.617	1.53818	0.145718	-1.06602	-0.509758	1.0533	1.2767	0.278068	-0.904531	1.2192	0.895547	2.1465	-0.434084	-0.761585	-1.24361	-0.703933	-1.40967	0.200861	-0.52303	-0.401489	-0.179378
WDHD1	-0.827236	-0.0493708	-0.517662	0.240526	-0.926911	0.100445	-0.236349	-0.698795	-1.31015	-0.158156	-0.374523	1.80558	1.11906	-0.51973	-0.531188	-0.856084	1.0278	-0.204758	-0.896983	2.50583	1.30865
WDFY4	1.1419	-0.240522	-0.285329	0.672669	-0.202748	-0.323427	-0.667762	-0.625874	3.78144	-0.633646	-0.574071	-0.386022	-0.647843	0.0552405	-0.254405	0.295454	-0.603418	0.648307	-0.364814	-0.658183	-0.126946
WDFY3	-0.212654	-0.508481	1.16702	-0.716765	-0.0300652	0.0177403	1.23548	0.298576	-1.02658	-0.91801	1.74131	2.38455	0.742034	-1.64848	-0.281194	-0.975149	0.17733	0.147109	-0.129281	-0.459571	-1.00491
WDFY2	-0.381948	0.21504	2.42288	-0.722481	-0.283056	1.44767	-1.1861	-0.618511	-0.127091	-0.93693	0.654391	-1.30852	-0.614965	2.14325	-0.357587	-0.373407	0.904736	-0.1579	-0.26565	-0.509567	0.0557326
WDFY1	-0.329702	2.95941	-0.206214	0.344409	-0.26729	-0.0732851	-0.310091	0.129379	-0.888531	-0.389975	1.8547	1.208	-0.354798	-0.0361633	-0.803076	0.958478	-0.991524	-0.917083	-0.830897	-0.82699	-0.228759
WDCP	0.405911	1.51097	-0.904272	-0.427866	-0.439281	2.19687	1.07626	-0.141166	-0.573796	-0.30059	0.143181	0.66424	2.03932	-0.842277	-1.15737	-0.856682	-0.345523	0.30547	-0.733558	-0.326042	-1.29379
WBP4	-0.744414	-0.362206	0.679432	-1.1845	1.22898	0.661536	1.01567	0.636061	-0.694949	-0.103548	0.738176	1.18891	-0.790144	-0.00725587	2.51477	-1.36475	-0.527217	-0.560106	-1.15371	-0.897367	-0.273376
WBP2NL	-0.203014	0.79165	-0.64885	-0.391952	-0.255487	3.49383	1.31831	-0.347142	-0.899477	-0.929599	0.982332	-0.383387	-0.494944	-0.644401	0.112125	-0.517615	-0.558258	-0.595581	-0.0607751	-0.203203	0.435436
WBP2	0.0103305	-0.768781	-0.150969	0.541543	-0.756946	-0.308886	0.268946	0.182157	-0.455127	0.198763	0.0402301	-0.874325	-0.392567	0.182626	-0.128068	-0.396038	-0.72026	-0.795703	0.445291	3.94846	-0.0706727
WBP1L	0.244592	0.614045	3.23722	0.0103538	-0.370066	0.0669777	-0.889775	-0.619828	1.25393	-0.799429	-0.922031	-0.170255	-0.987521	0.199253	-0.453701	-0.372421	0.0656217	-0.187718	-0.71189	1.5044	-0.711751
WBP11P1	-0.938044	-0.369872	0.735863	0.793588	-0.938044	-0.938044	0.206115	-0.0876867	-0.938044	0.216598	1.65962	1.07014	-0.938044	-0.938044	-0.938044	2.20678	-0.938044	-0.938044	0.950789	0.0613128	0.999145
WBP11	-0.982115	-0.132236	0.143696	0.475046	-1.25372	0.443841	2.02062	-0.509447	-1.21848	0.0971615	-0.316041	0.715329	-0.040504	-0.907962	1.16626	-0.736824	-0.72586	-0.813328	-0.600922	2.37331	0.802185
WBP1	-0.955552	-1.66593	0.311667	-0.41276	0.285075	0.154846	-0.292948	0.0107004	0.557977	-0.317454	-1.11681	0.8339	0.418188	-0.592373	-0.0392221	-0.729952	-1.32345	1.60721	0.876561	2.69152	-0.301196
WASL	-1.11376	0.276836	-0.237238	-0.949621	-0.220714	1.58431	1.92518	1.43491	-1.39569	-0.345855	-0.879022	-0.0836258	-0.643095	-0.658186	0.0201942	0.429369	-0.698856	-0.486164	-0.351255	2.14808	0.244204
WASHC5	-0.0236847	0.843536	-0.527221	1.60137	-0.320858	-0.321314	0.639154	0.238654	-0.992976	-0.653922	0.101124	3.35575	-0.424063	-0.579691	0.244931	-0.270947	-0.852096	-0.391081	0.0543197	-1.05645	-0.664542
WASHC4	1.48195	2.58143	0.312085	-0.0759749	1.19653	0.208277	0.100627	-0.795204	0.053639	-0.840931	-0.927747	-0.33354	-0.906836	-0.478874	-1.80959	-0.692317	-0.429919	0.65356	-0.422451	-0.147335	1.27262
WASHC3	0.6627	0.80423	-0.539794	-1.53196	1.16139	1.60815	-0.278948	-1.10255	0.315663	-0.495177	-1.66552	-1.09508	-1.08572	1.11185	-0.864972	-0.0741874	0.228855	0.907434	-0.334117	1.16486	1.10288
WASHC2C	1.53379	-0.385893	-0.527977	-0.160267	0.0960593	0.673078	-0.748544	-1.37564	0.370243	-0.288169	1.1083	-0.170604	0.786678	-1.69757	-0.557383	-0.518435	0.992449	-0.704055	-0.940818	2.52105	-0.00629637
WASHC2A	2.40244	-0.193492	-0.898364	0.25951	0.582153	1.02973	-0.364076	-1.42824	0.375838	-1.45091	0.269271	-0.39368	1.35878	-0.637365	-0.999004	-0.710511	1.44187	-1.04971	-0.0345606	0.564031	-0.12371
WASHC1	-0.764873	-0.942594	-1.11897	0.226498	-0.0792362	0.093082	1.02008	-0.91222	2.07921	-0.224371	-0.250289	0.429654	-0.313381	2.96985	-0.834265	0.333095	-0.229654	-0.895384	-0.0958919	-0.298565	-0.191774
WASH8P	-0.361966	-1.70136	-0.211867	-0.808163	1.19361	0.500789	-0.0425415	-0.257941	0.280116	-1.1017	-0.565461	0.644479	1.26252	0.456475	1.27166	-0.937942	-1.46019	0.123751	2.40925	-0.428989	-0.26453
WASH7P	-0.741467	-1.35818	-0.581484	-0.662014	1.94051	-0.647196	0.0018023	-1.19592	1.3676	1.24413	-0.714093	-0.382302	0.391362	1.27782	1.90457	-0.257582	-0.693944	-0.526165	0.461661	-0.830057	0.000958557
WASH5P	-0.563361	-0.930154	0.261481	0.314593	0.145406	-0.511138	-0.108966	-0.235458	1.91136	-0.924542	-0.959988	-0.594328	2.89519	-0.391048	-0.140159	0.436015	-0.555233	1.43812	0.0730325	-1.07433	-0.486493
WASH3P	-0.130508	-1.5756	-0.251663	-0.0245444	1.63682	-0.754891	-0.243076	-1.04547	1.54674	-0.362804	-1.01514	-0.082557	1.20291	2.3176	0.0648943	-0.834224	-1.00484	0.518808	0.605941	-0.556264	-0.0121318
WASH2P	-0.671649	-1.5625	0.999648	-0.413711	1.16339	0.897424	0.540431	-1.14347	1.47011	-0.0162238	-1.45983	-0.305133	-0.234359	2.06208	0.12435	-0.00857645	-1.5075	-0.261308	0.877415	-0.597769	0.0471833
WASF3	-0.743627	-0.312562	0.506066	0.0830777	-0.819998	1.42539	-0.966242	-0.911523	-0.401991	-0.869985	0.779433	2.34845	2.2865	-0.365423	0.486841	-0.514113	0.225608	-0.688441	-0.103578	-0.982268	-0.461621
WASF2	0.342332	-0.0327701	0.891471	-0.071367	-0.718844	-0.124421	0.174797	-0.422202	1.30675	-0.491514	-1.09734	-0.139631	2.02031	-0.686727	-1.05768	-0.410986	2.39021	0.83712	-0.493299	-0.780815	-1.43539
WASF1	-0.631022	-0.433902	0.571018	-0.318608	-0.378214	-0.317089	-0.335781	-0.448975	-0.509381	0.720697	0.83846	3.7056	-0.270152	-0.351458	0.288664	-0.802296	0.974602	-0.51984	-0.530607	-0.570566	-0.681157
WAS	1.27711	-0.616163	-0.132668	0.411105	-0.311472	-0.461764	-0.77671	-0.717651	3.03503	-0.71318	-0.665658	-0.720586	-0.778821	1.78151	-0.221802	0.774567	-0.657616	0.479972	-0.173563	-0.752199	-0.0594436
WARS2	-1.08764	0.0805313	1.20271	-0.186552	-0.0936836	0.0466563	0.244732	-0.879784	-0.446038	0.967687	1.85108	2.61683	0.915397	-0.684101	-0.772704	-0.764222	0.150485	-0.60024	-0.895089	-0.921498	-0.744559
WARS1	1.6757	-0.766071	-0.66008	1.55616	-0.412137	-0.912144	-0.9107	-0.718149	-0.917851	-0.166017	0.0223639	-0.641464	-0.837566	2.01923	0.616174	1.65109	-0.892563	0.0940396	0.321548	-0.872576	0.751025
WAPL	-0.151533	0.995288	-0.0386712	0.747937	0.652455	0.237767	0.486753	-1.02224	-0.0939226	-0.547421	1.35482	-0.468718	1.73741	-0.897069	-0.989637	-1.0979	1.75915	-0.573096	-2.02526	0.584474	-0.650582
WAKMAR2	-0.282567	3.82987	0.680309	-0.227046	0.883019	0.338136	-0.18207	-0.758631	0.703096	-0.693107	-0.475598	-0.653453	-0.686915	-0.513285	-0.175683	-0.1893	-0.751269	-0.107208	-0.297743	-0.367879	-0.0726806
WAC	-0.674557	-1.18105	-0.0150297	0.984	0.404932	0.714328	1.89247	-0.805217	0.187463	0.686731	2.38838	-0.94331	1.13593	-0.51796	-0.484522	-0.370465	-0.980416	-0.609147	-1.13952	0.104337	-0.777379
VXN	-0.151337	-0.221025	-0.773767	3.30901	-0.512819	-0.810692	0.437136	-0.58474	-0.775364	-0.61653	0.445759	-0.146602	-0.771663	0.254916	1.77356	0.316743	-0.763398	-0.785535	-0.16048	0.742378	-0.205551
VWF	-0.435798	-0.333488	1.44212	-0.101341	-0.418919	0.46527	-0.633081	0.0206164	3.61305	-0.445016	-0.822719	-0.663467	0.177115	0.530707	-0.00718237	0.483869	-0.653374	-0.143207	-0.625774	-0.654108	-0.795269
VWDE	-0.00233725	0.133721	0.035575	-0.601503	-0.336424	-0.3872	-0.470865	-0.601503	1.32833	-0.557558	-0.561957	2.30285	-0.533944	-0.43628	-0.530862	-0.441916	-0.601503	0.0306305	3.06477	-0.525433	-0.30659
VWCE	-0.39412	-0.379772	0.729037	-0.12213	-0.211032	4.13255	-0.185511	-0.441218	-0.0119546	-0.476511	-0.24521	-0.132929	-0.347182	0.329536	-0.477827	0.344662	-0.474911	-0.44379	-0.361241	-0.307136	-0.523312
VWC2L	-0.296889	-0.296889	-0.296889	-0.296889	-0.296889	-0.296889	-0.296889	-0.296889	-0.296889	-0.296889	1.72147	-0.296889	-0.296889	3.91942	-0.296889	-0.296889	-0.296889	-0.296889	-0.296889	-0.296889	-0.296889
VWC2	-0.245727	4.32192	-0.295431	-0.246226	-0.137105	-0.295431	-0.230408	-0.247105	-0.240015	-0.295431	-0.295431	-0.257389	-0.295431	0.259665	-0.295431	-0.295431	-0.245162	-0.153846	0.0802677	-0.295431	-0.295431
VWA8	-0.535879	-0.678733	2.18561	-0.60225	-0.515182	-0.12739	0.493569	0.47014	-0.810048	1.3166	1.75168	1.68811	0.69306	-1.25475	-0.10925	-0.949153	-0.616182	-0.43571	-0.447735	-0.46572	-1.05078
VWA7	-0.136723	-0.712255	-0.174559	-0.11837	3.6647	-0.661932	0.421551	-0.882044	0.944092	-0.761756	-0.78716	-0.847397	-0.402418	-0.095414	0.47065	-0.0938845	-0.737798	-0.128932	0.734122	-0.199656	0.505183
VWA5B2	-0.234518	-0.23603	4.36351	-0.232424	-0.194141	-0.22957	-0.200712	-0.219946	-0.212361	-0.235985	-0.219601	-0.228922	-0.225692	-0.233478	-0.225092	-0.225899	-0.225736	-0.173246	-0.164246	-0.216636	-0.229273
VWA5B1	-0.725801	1.30838	0.772436	0.824103	-0.725801	0.954145	-0.725801	-0.725801	1.01976	-0.725801	-0.725801	-0.725801	-0.725801	-0.725801	-0.725801	1.15072	2.44106	-0.725801	0.964807	-0.725801	-0.725801
VWA5A	-0.116519	0.386912	-0.0184956	-0.388936	1.33067	-0.520972	-0.740575	-0.66291	0.539596	-0.55822	-0.661638	-0.326628	-0.499298	-0.307478	-0.405046	-0.0388013	-0.44207	3.71076	0.718531	-0.594596	-0.404294
VWA3B	-0.473069	-0.278719	-0.394064	-0.388358	1.57462	-0.281237	-0.502972	-0.475466	-0.559518	-0.502454	-0.559518	-0.559518	-0.384062	0.405948	-0.467788	2.34169	-0.559518	0.0971623	2.8944	-0.559518	-0.36804
VWA3A	-0.0521761	2.18941	-0.414027	-0.565443	0.0454441	-0.172496	-0.568435	-0.901927	1.18236	-0.789744	-0.800974	-0.511704	-0.901927	-0.0583661	-0.360929	2.76461	-0.901927	-0.256442	0.566195	0.845792	-0.337287
VWA2	-0.208808	3.32741	-0.395074	-0.597052	2.20894	0.842881	-0.326066	-0.511612	-0.280184	-0.335067	-0.614514	-0.587512	-0.238606	-0.308073	-0.389909	0.463727	-0.578834	-0.296283	-0.576419	-0.453271	-0.145675
VWA1	-0.640012	-0.806347	-0.10095	0.0651674	-0.4626	-0.24386	0.459445	-0.381805	-0.05814	-0.678709	-0.933258	-0.55154	-0.220331	-0.640898	2.72594	0.258825	-1.11864	0.798783	0.557525	-0.523552	2.49496
VTRNA2	-0.147165	-0.260632	-0.161108	1.13195	3.91318	-0.471013	-0.471013	0.78846	-0.471013	0.384063	-0.471013	-0.223151	-0.471013	-0.471013	-0.471013	-0.471013	-0.143485	-0.471013	-0.471013	-0.100973	-0.471013
VTRNA1	-0.199883	2.18201	-0.691332	-0.691332	2.43957	0.890654	-0.691332	-0.213509	-0.691332	-0.691332	-0.691332	-0.691332	-0.691332	0.528341	0.873087	-0.102298	-0.691332	-0.224691	1.43137	-0.691332	-0.691332
VTN	0.110794	-0.299664	4.18802	-0.240425	-0.275991	-0.281927	-0.293636	-0.350524	-0.164509	-0.354965	-0.352525	-0.336047	-0.341257	-0.247846	-0.261709	-0.282512	-0.341336	-0.342743	-0.238391	0.936057	-0.228865
VTI1B	-0.563329	-0.0981328	-1.24372	-0.0309926	-0.531186	0.747116	-0.258735	0.581008	-0.561032	-0.510539	1.68932	-0.13045	-0.692551	-0.194162	0.601678	-0.711077	2.22154	0.889202	-1.02929	-1.7073	1.53263
VTI1A	-0.112578	-0.104169	-0.154596	0.433595	0.267713	0.483003	-1.04108	-1.22803	0.359847	-0.479674	1.21019	1.06131	-0.214037	0.630755	-0.848461	-1.24513	2.53098	-1.07694	-1.10574	1.36881	-0.735767
VTCN1	-0.537094	3.24469	-0.249939	-0.477683	1.61356	-0.343905	-0.340816	-0.537094	-0.537094	-0.457864	-0.323195	-0.491161	-0.23258	-0.537094	-0.537094	-0.105504	-0.537094	-0.309153	0.370176	1.86303	-0.537094
VTA1	-0.389827	0.20056	0.31369	-0.624542	0.205254	0.176478	0.90433	-0.535798	-0.607107	-0.145656	0.73819	3.81945	-0.766723	-0.304206	0.175842	-0.693788	-0.254001	-0.523435	-0.608468	-0.281831	-0.79841
VSX2	-0.255994	-0.0325884	-0.255994	-0.255994	-0.255994	-0.255994	-0.0310519	-0.255994	4.34499	-0.255994	-0.255994	-0.255994	-0.255994	-0.255994	-0.255994	-0.255994	-0.255994	0.0705425	-0.255994	-0.255994	-0.255994
VSX1	0.18894	-0.50243	-0.50243	-0.50243	-0.0619755	-0.354061	-0.457207	-0.50243	-0.271184	-0.456793	-0.50243	-0.50243	-0.36211	-0.50243	-0.429069	-0.0881037	-0.50243	2.58298	1.36395	-0.50243	2.8665
VSTM5	-0.591957	0.111321	-0.591957	-0.0561074	3.50305	-0.0111479	-0.591957	0.197467	-0.591957	-0.591957	-0.591957	0.858045	-0.0426578	-0.591957	-0.591957	-0.591957	-0.591957	0.178993	1.74603	0.0265405	-0.591957
VSTM4	-0.419482	0.0689205	3.97469	-0.417626	-0.32619	-0.232926	-0.513	-0.375161	0.894677	-0.465991	-0.414558	-0.291433	0.0647812	-0.148826	-0.305581	-0.368999	-0.326452	0.99387	-0.371316	-0.506426	-0.512977
VSTM2L	-0.475685	-0.533635	-0.54283	-0.575256	-0.567275	-0.637453	2.6196	0.655729	-0.541107	-0.624034	-0.120749	-0.65945	-0.622782	2.53167	-0.447704	1.2123	-0.610873	-0.593482	0.541602	-0.33985	0.331261
VSTM2B	-0.266092	-0.266092	-0.266092	-0.266092	-0.266092	-0.266092	-0.230521	0.447695	-0.205462	-0.266092	-0.266092	-0.120417	-0.266092	-0.266092	-0.266092	-0.266092	-0.266092	-0.240274	-0.236731	-0.266092	4.31099
VSTM2A	-0.276176	-0.276176	-0.276176	-0.276176	1.07715	-0.276176	4.1702	-0.276176	-0.276176	-0.276176	-0.276176	-0.276176	-0.276176	-0.276176	-0.276176	-0.276176	-0.276176	-0.276176	-0.276176	-0.276176	-0.276176
VSTM1	2.92808	-0.608523	-0.110259	-0.567517	0.752542	-0.686801	-0.607985	-0.569646	2.00006	-0.686801	-0.686801	-0.686801	-0.0754074	-0.686801	-0.175372	0.757423	-0.321206	-0.686801	0.223995	-0.686801	1.18143
VSNL1	-0.325012	3.71179	2.0871	-0.346589	-0.0826443	-0.354725	-0.342493	-0.234213	-0.306722	-0.350833	-0.31856	-0.287102	-0.341916	-0.348682	-0.359328	-0.318199	-0.151096	-0.314526	-0.340801	-0.344624	-0.330825
VSIR	1.93101	-0.425235	0.179452	0.184932	0.22112	-0.583878	-1.00241	-0.817656	2.52393	-0.799321	-0.929704	-0.90543	-0.8299	1.37994	-0.003873	0.50017	-0.844867	0.839411	0.21107	-0.970242	0.141475
VSIG8	-0.257686	4.32367	-0.246309	-0.167244	-0.332321	-0.226908	-0.296935	-0.315983	-0.11636	-0.283673	-0.406277	-0.12196	-0.21779	-0.267988	-0.347151	-0.339491	-0.293568	0.0169945	0.0349646	0.124303	-0.262288
VSIG4	3.58266	-0.596166	1.2542	-0.192131	-0.382848	-0.565472	-0.629783	-0.510002	-0.121576	-0.603916	-0.550795	-0.346223	-0.625706	0.780033	-0.372666	-0.0480665	-0.477414	-0.159562	-0.0780075	-0.590902	1.23433
VSIG2	-0.240735	-0.216539	-0.229238	-0.243975	4.36005	-0.239817	-0.251258	-0.222737	-0.172667	-0.232555	-0.247711	-0.236466	-0.240549	-0.179165	-0.223281	-0.0535294	-0.176977	-0.220466	-0.232939	-0.246128	-0.253316
VSIG10L	-0.148964	3.5739	-0.630907	-0.483545	-0.277562	-0.819355	-0.423169	-0.514339	0.247327	-0.702388	0.0942484	-0.666095	-0.447849	-0.451221	-0.295228	-0.00565136	0.886565	1.54757	0.137119	-0.805461	0.185006
VSIG10	-0.482798	-0.147565	1.6436	-1.12955	3.2205	1.13863	-0.50092	-0.118083	-0.260663	-0.900497	-0.716791	-1.10647	-0.496065	-0.129053	-0.740925	-0.312534	0.060503	0.0494423	0.212644	0.342864	0.373719
VSIG1	-0.237542	-0.215003	-0.219119	-0.235274	4.35442	-0.205584	-0.254701	-0.248165	0.0553598	-0.257991	-0.255467	-0.241573	-0.25269	-0.237728	-0.217045	-0.211086	-0.250146	-0.156511	-0.202466	-0.2543	-0.257393
VRTN	-0.335007	-0.335007	-0.335007	0.0183672	-0.192875	-0.335007	-0.218263	-0.335007	4.2418	-0.217193	-0.335007	-0.198403	-0.335007	-0.335007	-0.145622	-0.335007	-0.335007	0.681823	0.0504473	-0.335007	-0.335007
VRK3	0.324691	-1.65387	-0.370522	-0.0688134	2.68543	-0.263003	-0.0745481	-0.348535	1.15122	-0.83725	-1.04266	0.17029	-0.466871	0.210376	-0.426231	-0.124881	0.804628	1.60671	-1.09263	0.793675	-0.977201
VRK2	0.201706	1.81627	1.09772	0.451645	0.260292	0.406396	-0.785814	-0.480879	-0.906661	-1.16601	2.01285	1.17402	-0.780061	-0.555791	-0.890789	-0.621945	0.585233	0.993913	-0.466087	-1.45689	-0.889107
VRK1	-0.811138	1.09258	-0.700173	0.409124	-0.193163	0.0505324	-0.662399	-1.17135	-0.40939	0.169119	-0.911689	1.81399	-0.164217	0.491439	0.897593	-0.728578	2.8039	-0.702362	-1.02638	0.249032	-0.496472
VPS9D1	0.426504	-1.33857	0.507878	-0.635833	1.78285	0.792951	-0.758878	-0.319468	1.09072	-0.823588	-0.328811	-1.47568	-0.516428	1.30913	1.19891	-0.327267	-0.430344	-0.435211	1.76809	-1.28836	-0.198589
VPS8	0.00943754	-1.19146	-0.574972	-0.561901	0.11493	-0.666358	1.54397	0.460665	-0.11311	0.38938	2.00111	0.784334	-0.41516	-1.08101	0.854461	-0.0359721	-1.9216	0.600425	-1.22935	1.49775	-0.465575
VPS72	-0.33868	-0.754315	0.243	0.503947	-0.933849	0.20546	2.05068	1.08806	-0.845014	0.124689	-0.78882	1.73125	2.12898	-0.661932	-0.115101	-1.21068	-0.0604297	-0.581587	-0.334988	-1.16962	-0.281045
VPS54	-0.291835	0.572807	-0.12939	-0.161231	1.14855	0.960715	2.29367	0.699187	-0.980149	-0.429817	1.60302	0.988264	-1.18311	-0.782442	-0.885734	-0.707763	0.0516939	0.285058	-0.893479	-1.49862	-0.659376
VPS53	0.28941	0.479952	-0.385536	-1.09686	-0.887275	2.75475	0.904811	0.542557	-0.784783	-1.14907	0.301743	0.40305	-1.27115	1.30904	-0.764789	0.150341	-1.30124	0.0670873	-0.170499	0.939304	-0.330846
VPS52	-0.187109	-1.10573	-1.09178	2.00057	-0.162287	0.0485336	0.631954	0.428928	-0.995917	0.55006	-0.3695	0.877823	1.30125	-1.17727	1.53804	-0.339258	-1.29154	1.17349	-1.39276	-0.00192551	-0.435566
VPS51	-0.218027	0.266065	-0.751852	0.561076	-0.269152	0.895179	0.702721	-0.212989	2.49193	-0.920721	-1.12728	-1.39373	1.044	-0.792226	-0.935509	-0.160355	1.9623	-0.113122	-0.864706	0.111824	-0.27543
VPS50	-0.0889912	0.325996	-1.05597	-0.143988	-0.391165	-0.34442	2.28401	1.40575	-1.01191	-0.989631	0.12242	0.774029	-0.274449	0.39067	-0.512306	-1.57532	-0.877607	0.561642	-0.836002	1.95795	0.27929
VPS4B	0.127729	1.60666	-0.790859	-0.490043	1.2024	0.184862	0.540005	-1.29599	-0.63168	-1.4687	0.484907	1.27727	-1.13584	-0.0292938	0.183843	-0.890776	1.50225	0.397377	-1.06843	1.36066	-1.06635
VPS4A	-0.470471	-0.358382	-0.174735	1.34743	-0.600054	0.796614	-0.528316	0.133584	-0.560866	-1.28808	1.2932	-2.1943	-0.194621	-0.311057	0.712407	0.00500206	-0.148296	0.277472	1.01799	2.28081	-1.03533
VPS45	-0.290366	-0.614973	0.155365	-0.33469	-0.145676	0.242628	0.351566	-0.0220974	-0.444843	-0.136904	-0.428183	4.14169	-0.155796	-0.149294	0.254231	-0.643192	-0.74705	-0.0796943	-0.020074	-0.710204	-0.222442
VPS41	-0.055893	0.219538	-0.720299	-0.0369582	-0.826045	-0.921136	1.74824	2.19564	-1.28898	1.76176	0.24943	0.103005	0.168399	-1.18502	0.00338427	-0.758845	-1.70193	0.224705	0.248058	0.262482	0.310465
VPS39	0.483911	0.0588265	0.229848	-1.30742	1.1388	-1.28175	1.34359	1.90911	0.654895	-0.53743	-0.192041	-0.689336	-0.952618	-1.28859	0.503608	-0.481815	-1.23622	-0.454275	0.717395	1.72115	-0.339641
VPS37D	-0.230525	-0.236539	-1.34874	-1.23623	-0.0224539	-0.338682	1.44555	-0.152354	-0.28917	-1.35955	-0.0606541	-0.80514	0.715547	0.713276	0.361303	-0.530901	1.19167	1.33297	2.22076	-1.46963	0.0994977
VPS37C	1.18131	-0.48535	0.230011	0.750229	1.0268	0.0489654	-0.00624412	0.322537	-0.550335	-2.49006	0.371956	-0.168679	1.34559	-0.4614	-1.02546	-0.294777	2.34335	-0.484922	-0.326294	-0.510871	-0.816358
VPS37B	-0.852522	-0.803823	1.04316	0.127472	0.692566	0.717866	-0.103189	0.585407	-0.177433	-0.0385166	-1.44941	1.63942	1.42129	-1.83067	-1.24699	0.129746	-0.51582	0.228498	-0.765466	-0.581322	1.77973
VPS37A	0.634974	-0.865401	-0.375114	-0.990167	0.0358983	-0.36611	1.3248	-0.528746	-1.01962	-1.11597	1.56347	2.45671	0.434862	0.082635	-0.871518	0.0708321	-1.23524	0.178955	1.38934	-0.303271	-0.501317
VPS36	-1.00426	0.720144	0.197049	-0.155582	1.49494	0.805699	0.761615	0.0476656	-0.626869	0.816372	2.24319	1.18205	0.224884	-0.866678	0.180557	-0.806834	-1.14519	-1.11635	-1.09846	-1.42033	-0.433607
VPS35L	-0.331228	-0.605759	-0.448278	-0.715175	-0.676704	1.07275	0.354467	0.405254	-0.373927	0.54122	1.98589	0.485728	-1.39634	-0.551256	1.2019	-0.0980007	-2.38861	-0.286363	0.39084	1.61796	-0.18438
VPS35	0.332433	0.837278	0.654394	1.61622	1.1105	0.658326	0.273637	0.231089	-1.34381	-1.47988	1.37197	-0.456441	-0.184489	-0.785979	-0.397042	0.00647936	0.0777209	-1.6664	1.13588	-1.83268	-0.159206
VPS33B	-0.796051	-0.429344	-0.771993	-0.434063	-0.226662	0.129916	-0.488995	-0.382739	-0.690674	2.77358	1.84753	0.745714	-0.358262	0.699174	-0.349177	-0.69457	-1.19665	-0.87653	0.181541	1.5196	-0.201348
VPS33A	-0.0224746	0.0156681	-0.48259	-0.114212	-0.39138	2.25595	-0.528492	-0.353171	-0.77296	0.260834	-1.29047	1.41735	1.62818	-0.490074	-1.60751	-0.396986	-0.658624	-0.351347	-0.634715	1.3155	1.20152
VPS29	-0.683661	1.0941	-0.659805	-0.328532	2.68482	-0.14001	-1.10958	-0.478037	-0.406894	-0.852307	-1.40729	-0.28908	0.178069	1.14624	-0.752971	-0.392955	-0.0155544	-0.338341	0.224311	0.662627	1.86485
VPS28	-0.201592	-0.54484	0.16452	1.30914	0.0535458	-0.270339	-0.802771	0.198133	1.6422	-0.774209	-0.624806	1.50132	0.642892	1.15961	1.28013	0.71789	-1.32164	-0.556954	-0.43646	-1.83748	-1.29828
VPS26C	0.313832	0.316842	-0.201746	-0.303321	0.389254	1.0511	-1.3187	0.0768849	-0.750394	0.360433	2.60795	-1.26389	1.46594	-0.529731	0.247425	-0.709311	0.991106	-0.790334	-1.45497	0.35637	-0.854731
VPS26B	-0.00938089	0.44932	-0.377897	0.446864	1.05984	-0.195301	-0.0481095	0.43564	-0.0494205	-1.19709	-0.333045	1.06933	-1.03816	-0.790591	-0.22044	-0.00195676	2.83198	1.19453	-0.434061	-1.6486	-1.14345
VPS26A	-0.397484	1.58801	-0.477474	1.09805	0.796061	-0.245389	0.543272	-0.322483	-0.963449	-0.601525	1.64834	-0.641773	2.32455	-0.661592	-0.683809	-0.90696	0.927497	-1.00888	-0.750593	-0.597771	-0.666586
VPS25	-0.649911	-0.486875	-0.958068	-0.216998	-0.422667	0.915442	1.36372	0.88228	-1.38496	1.32664	-0.775311	0.696209	0.719761	1.74511	1.27542	-0.70803	-1.04663	-1.16185	-0.596385	-1.07416	0.557254
VPS18	0.196358	-0.667453	-1.18105	-0.396585	-0.476487	-0.420658	0.71878	2.93334	-0.164508	0.407544	0.152413	-1.53246	-0.214892	-0.0968719	0.50994	-0.31425	-0.293944	-1.52191	0.669005	1.61333	0.0803656
VPS16	0.200339	-1.01228	-0.0163907	-0.885337	-0.119794	1.28081	0.0403712	0.244378	0.155607	-1.4384	-1.98938	-0.435534	1.71545	1.44997	-1.43275	0.249129	-0.655432	0.193649	0.628536	1.41508	0.411968
VPS13D	1.17446	0.564565	0.0531725	0.713331	0.195913	-0.263035	0.104751	-0.570571	0.893493	-1.32986	-1.7956	1.96959	-0.0812975	-1.32893	0.730754	-0.98788	0.495159	0.692738	0.919916	-0.570746	-1.57994
VPS13C	1.82058	-0.974711	0.247724	0.263223	1.6536	-1.84717	-0.283354	-1.3225	0.685705	1.90413	-0.171007	-0.337038	-1.10022	-0.595893	-0.306637	-0.60734	-0.43303	0.507309	0.926368	-0.185685	0.155941
VPS13B	0.241551	-0.713804	0.306917	0.115314	-0.148637	-0.652536	0.261324	-0.172722	-0.336689	-0.696883	-0.120312	3.93206	0.0783693	-0.741436	-0.189883	-0.00159066	-0.633752	0.452547	0.560293	-0.716467	-0.823663
VPS13A	-0.56811	-0.0633102	1.06427	-0.258079	1.43714	-0.234759	-0.556247	-1.03646	-0.623214	0.333847	1.58945	-0.383809	0.331467	-0.382526	-0.98845	-0.981363	1.62508	-0.897372	-0.707391	2.2005	-0.900672
VPS11	1.14731	0.417162	-0.674059	2.27588	0.0872031	-0.285504	1.35033	1.45257	0.236812	-1.33833	-0.872026	0.163751	-1.27364	-0.716788	-0.699971	-0.340151	0.370359	0.49826	-0.378734	-1.69496	0.274534
VPREB3	-0.395184	-0.313593	0.113379	0.743228	-0.00832115	-0.107218	-0.38737	-0.398515	4.15586	-0.403425	-0.356337	-0.393363	-0.404364	-0.338798	-0.205179	-0.182654	-0.404374	0.433445	-0.377599	-0.372347	-0.397268
VPREB1	-0.444035	-0.444035	3.18331	1.64065	-0.332236	0.00788409	-0.444035	-0.444035	2.06034	-0.166024	-0.444035	-0.444035	-0.444035	-0.444035	-0.444035	-0.444035	-0.444035	-0.177428	-0.444035	-0.444035	-0.444035
VOPP1	2.00404	-0.165481	0.0518695	0.648323	-0.236933	0.284037	-1.31321	-1.09689	1.32238	-0.985372	-1.1903	-0.98344	-0.723573	0.982618	-0.0945884	0.992744	1.75281	-0.133105	0.0216681	-1.32516	0.187564
VNN3	-0.149253	-0.298957	0.28609	-0.151082	4.3183	-0.331191	-0.320372	-0.0899732	-0.165227	-0.232931	-0.331191	-0.191942	-0.314407	-0.105426	-0.296091	-0.0734787	-0.314463	-0.299781	-0.331191	-0.331191	-0.276239
VNN2	3.18846	-0.695863	-0.300235	1.05949	0.32082	-0.632191	-0.782925	-0.379061	0.899473	-0.656568	-0.756634	-0.661678	-0.785749	0.935435	-0.299044	1.14692	-0.759628	-0.0445842	-0.526649	-0.781831	0.512042
VNN1	0.106907	-0.267818	-0.221903	-0.175961	4.34607	-0.276363	-0.286661	-0.242749	-0.123731	-0.262295	-0.282638	-0.274705	-0.288411	-0.211228	-0.153839	-0.108708	-0.280586	-0.233496	-0.244864	-0.283404	-0.233615
VN1R2	-0.218218	-0.218218	-0.218218	-0.218218	-0.218218	-0.218218	4.36436	-0.218218	-0.218218	-0.218218	-0.218218	-0.218218	-0.218218	-0.218218	-0.218218	-0.218218	-0.218218	-0.218218	-0.218218	-0.218218	-0.218218
VN1R10P	-0.316579	-0.316579	-0.316579	-0.316579	-0.316579	-0.316579	-0.316579	-0.316579	3.06066	-0.316579	-0.316579	-0.316579	-0.316579	-0.316579	-0.316579	-0.316579	-0.316579	-0.316579	2.95434	-0.316579	-0.316579
VN1R1	-0.642321	-1.13902	-0.63285	-0.899471	1.28975	-1.22226	2.30327	-0.539409	-0.231676	0.864553	1.14207	-1.00343	1.63165	-0.522203	0.294461	-0.500265	-0.761874	0.320529	0.868919	0.0848305	-0.705257
VMP1	-1.12847	0.312407	-0.830573	0.224744	0.776623	-0.38242	0.136207	-0.725043	-1.37903	0.395138	1.65352	1.06467	0.153648	-0.0610977	-0.0520898	-0.565359	-1.34367	-1.13088	0.959956	2.45542	-0.533704
VMO1	2.02911	-0.744717	0.295351	-0.280927	-0.0489416	2.38805	-0.82802	-0.573284	1.33647	-0.863892	-0.841924	-0.162897	-0.836194	-0.447075	-0.41041	0.278946	-0.859513	-0.105789	0.038471	-0.921347	1.55853
VMAC	-0.315214	-0.813407	-0.166517	1.35008	-0.695191	0.353362	-1.26732	-0.804856	2.12844	0.13158	-1.10615	0.365588	-1.11499	0.72245	1.45717	0.0175451	-1.83237	0.466038	0.0619833	1.07433	-0.0125603
VMA21	-0.534312	-0.117769	-0.708081	-0.406428	-0.00980331	-0.0853424	0.399019	0.302774	-1.31663	-0.144383	0.272051	-0.379354	0.545194	-0.237498	0.531421	-1.3395	0.842774	-0.704968	-0.276806	3.60981	-0.242166
VLDLR	0.050244	-0.476538	-0.443988	-0.404286	-0.487162	-0.182173	2.25538	0.0833903	-0.901128	-0.834803	3.04271	0.198252	-0.441099	-0.710603	0.192258	-0.149207	-0.494518	-1.29682	0.268196	0.0384677	0.693425
VKORC1L1	-0.491334	0.859327	-0.520802	-0.127736	-0.590441	-0.198104	0.52566	1.1841	-2.15113	-1.58746	0.634259	0.977228	1.52918	0.287592	-0.348802	-1.32096	1.4247	0.845942	0.370785	-0.918845	-0.383159
VKORC1	-0.828827	-0.739972	-0.545312	-0.809487	-0.730659	0.546068	-0.689516	-0.273361	0.00383123	-0.750408	-0.426144	-0.643311	-0.000615458	2.25029	2.44173	0.00962443	-0.430715	-0.972623	0.494041	0.466625	1.62874
VIT	-0.33981	0.221999	-0.288912	-0.244214	-0.375937	-0.0384659	-0.185038	-0.345715	0.4701	-0.387612	-0.379679	-0.390663	-0.371898	0.0338501	0.0851644	-0.379581	-0.227019	4.24041	-0.320775	-0.390663	-0.385543
VIRMA	-0.048714	0.603228	-0.535397	1.40078	-0.373398	-0.296547	0.511679	0.280185	-0.691193	-0.471413	-0.124646	3.55385	0.227623	-0.856479	0.433245	-0.353905	-0.797184	-0.211422	-0.728428	-0.712503	-0.809363
VIPR2	-0.56885	-0.517331	1.32355	-0.324513	-0.158353	-0.341375	-0.0304338	-0.571139	3.3983	-0.624156	-0.651402	-0.619811	1.73614	0.475421	-0.125829	-0.453514	-0.317441	-0.220285	-0.294837	-0.462748	-0.651402
VIPR1	0.132341	0.829037	-0.0612335	-0.376241	3.8233	-0.175593	-0.443186	-0.456528	1.45867	-0.460735	-0.464294	-0.462755	-0.433161	-0.174183	-0.369529	-0.361944	-0.437828	-0.226494	-0.435675	-0.454232	-0.449731
VIPAS39	0.17531	0.0366739	-1.26215	-0.426241	-0.616335	1.05603	0.105862	-0.228395	-0.280632	0.00352812	-0.310229	2.13177	0.320541	-0.262458	1.51301	-0.42171	0.668511	1.6413	-1.19046	-2.10061	-0.553314
VIP	-0.412476	0.570037	-0.41792	-0.476336	2.83443	-0.267563	-0.538925	-0.35451	0.0954874	2.96674	-0.426255	-0.393755	-0.282285	0.010261	-0.404751	-0.0842514	-0.474982	-0.538925	-0.470654	-0.39444	-0.538925
VIM	-0.621823	-0.517788	-0.828694	0.0344725	-1.18475	-0.887652	1.1976	-0.496012	-0.490842	1.15469	0.953387	-1.12631	0.452557	-0.44534	-0.0918543	-0.612341	2.68291	-0.701322	-0.239711	1.56832	0.200504
VILL	-0.244777	-0.311205	-0.363151	-0.311447	4.24935	0.103159	-0.37208	-0.349734	0.327369	-0.146339	-0.493347	0.131539	-0.280657	-0.0184642	-0.478823	-0.0125066	-0.544189	-0.0161599	-0.450557	-0.235846	-0.182131
VIL1	-0.21741	-0.217788	-0.219336	-0.218371	4.36434	-0.220238	-0.217771	-0.218405	-0.220238	-0.218371	-0.220238	-0.219516	-0.219281	-0.216728	-0.220238	-0.206677	-0.220238	-0.214867	-0.220238	-0.220238	-0.21815
VHLL	-0.387424	-0.387424	-0.387424	-0.387424	2.1455	-0.387424	1.69306	-0.387424	-0.387424	-0.387424	-0.387424	-0.387424	-0.387424	-0.387424	-0.387424	-0.387424	-0.387424	-0.387424	-0.387424	-0.387424	3.13507
VHL	0.000448204	-2.32428	-0.221977	-0.368396	1.08867	1.26868	-0.567345	-0.892938	1.19919	0.0463724	0.166381	1.11228	1.44299	0.0794371	-0.796278	0.149551	-0.862044	0.920538	0.872473	-1.0562	-1.25756
VGLL4	0.0271867	-0.791324	1.50156	-0.427029	-0.429468	0.128846	-0.0612097	1.37313	-0.68005	0.712827	-1.36607	2.15916	-1.00257	-1.45942	-1.24351	-0.50254	-0.443498	0.256098	0.194892	1.07911	0.973867
VGLL3	-0.16096	1.9704	2.38419	-0.890512	-0.590814	-0.619881	-0.764381	0.736357	1.79016	-0.950089	-0.569506	-0.140798	-0.634881	0.435858	-0.197222	-0.328469	0.397977	0.561586	-0.857394	-1.03001	-0.541603
VGLL2	-0.290824	0.47263	-0.290824	-0.290824	-0.290824	-0.290824	-0.290824	-0.290824	-0.290824	-0.290824	-0.290824	0.248857	-0.0523041	-0.290824	-0.290824	-0.290824	-0.290824	-0.290824	-0.290824	4.27482	-0.290824
VGLL1	-0.227133	-0.227133	-0.227133	-0.227133	-0.227133	-0.227133	-0.227133	-0.227133	-0.227133	-0.227133	-0.227133	-0.227133	-0.227133	-0.227133	-0.227133	4.36093	-0.227133	-0.0453969	-0.227133	-0.227133	-0.227133
VGF	-0.545017	-0.535877	-0.137086	0.371756	-0.511072	1.74707	-0.535135	0.325867	-0.568711	-0.189198	1.42336	-0.485816	3.31522	-0.542789	-0.556957	-0.558068	-0.560445	-0.569077	-0.0736107	-0.56476	-0.24965
VEZT	-0.0706462	0.437907	0.716146	-0.0345005	2.13643	0.766303	-0.485792	-0.0761995	-0.462049	-0.630028	-1.19923	-0.0195068	1.36729	-1.22196	-1.31046	-1.00969	1.83663	1.1003	-0.750121	-0.599772	-0.491041
VEZF1	-0.865662	-0.0565242	0.480636	-0.195337	-0.10747	0.0246208	2.58573	-0.0207689	-1.08614	-0.34579	0.493684	0.0600415	1.06687	-1.81619	-0.532281	-1.47915	0.815217	1.43862	-0.89787	0.526194	-0.0884259
VEPH1	-0.687302	0.485663	-0.174463	-0.685401	-0.672491	-0.620764	-0.670388	-0.303878	-0.65571	0.61168	2.18556	-0.0536388	-0.670833	-0.662034	-0.44008	-0.624266	1.12513	-0.684708	-0.656299	2.54511	1.30911
VENTXP7	-0.324841	-0.324841	-0.324841	-0.324841	-0.324841	0.0107581	-0.120262	-0.324841	-0.324841	1.32679	-0.324841	-0.0854612	-0.324841	-0.324841	-0.324841	-0.324841	-0.324841	-0.324841	4.06564	-0.324841	-0.324841
VENTXP1	-0.408628	-0.408628	2.63923	-0.408628	-0.188077	2.41453	-0.408628	-0.408628	-0.408628	-0.408628	-0.408628	-0.408628	-0.408628	-0.408628	-0.408628	2.08099	-0.408628	-0.408628	-0.408628	-0.408628	-0.408628
VENTX	0.844545	-0.755882	0.717375	-0.668021	1.00433	-0.477807	-0.838069	-0.424697	3.36377	-0.532858	-0.774378	-0.678226	-0.738281	0.805915	-0.130378	-0.266662	-0.635571	0.704264	-0.226032	-0.738078	0.44474
VEGFD	-0.987403	-0.0713202	-0.161314	-0.989597	1.5754	1.13637	1.79248	-0.144588	1.22784	-0.341208	-0.94636	0.130773	-0.762676	0.14857	-0.742465	1.41042	-0.984923	-0.998421	1.38692	-0.95627	-0.722223
VEGFC	-0.277736	-0.301082	0.402614	-0.222971	-0.302944	-0.323356	-0.435557	-0.334301	0.158855	-0.308707	-0.289395	-0.276126	-0.331738	-0.0402479	-0.072581	-0.134155	4.28098	-0.182398	-0.26835	-0.388624	-0.35218
VEGFB	-0.267259	-1.11161	-1.41327	1.85718	-0.324228	1.49998	0.842199	1.53338	1.21929	-1.56816	0.35766	-0.752339	-0.441592	0.144394	-0.541714	-0.0512891	-0.621124	-0.543743	-0.729419	1.18043	-0.268779
VEGFA	1.01019	-1.05165	1.1368	-0.526002	1.41315	-0.970889	2.27957	-0.366859	-0.77373	-1.00246	-0.509668	0.666625	-0.163103	-0.934495	-0.0500241	-0.780266	0.150663	-0.771324	1.72169	-0.748401	0.270183
VDR	0.655675	0.441965	2.86578	-0.115911	2.42743	-0.776191	-0.699193	-0.00896834	0.123705	-0.889834	-0.776643	-0.44008	-0.882154	-0.524587	-0.52457	-0.00176399	-0.703522	0.643899	-0.070869	-0.514938	-0.229227
VDAC3	0.109282	-0.610283	-1.00419	-1.09501	0.931029	-0.430765	0.458712	-0.362821	-0.541634	-0.571312	0.237368	2.92219	0.381181	-0.0689325	1.92193	-0.844143	-0.193809	-0.646143	0.84606	-0.584919	-0.853792
VDAC2	-0.837603	0.427335	-0.186557	0.445378	0.127705	-0.44047	0.146386	-0.604047	-0.875971	0.404239	3.05954	-0.419337	1.50344	-0.784691	-0.337017	-1.07887	0.618447	-1.16567	-0.419695	1.11992	-0.702463
VDAC1	-1.01587	-0.131593	-0.590003	0.484952	0.734031	-0.968404	-0.0409563	0.443687	-1.37637	0.48196	0.941564	1.19945	0.884001	-0.438796	1.50437	-0.826268	0.0230701	-1.53762	-1.09513	2.0548	-0.730869
VCX3B	-0.263348	-0.293172	-0.274938	0.124713	-0.291637	0.362435	-0.293126	-0.264364	-0.29997	-0.296516	-0.296862	-0.295966	4.29236	-0.29997	-0.283316	-0.249806	-0.294679	-0.29997	0.118073	-0.29997	-0.29997
VCX3A	-0.177831	-0.378913	-0.234595	0.367564	-0.378913	0.672929	-0.378913	-0.305598	-0.378913	-0.378913	-0.378913	-0.378913	0.590357	-0.378913	-0.352243	-0.16803	-0.378913	-0.378913	4.12657	-0.378913	-0.351077
VCX2	-0.22836	-0.22836	-0.22836	-0.216796	-0.22836	-0.15315	-0.22836	-0.182928	-0.22836	-0.22836	-0.22836	-0.22836	-0.169086	-0.22836	-0.215964	-0.22836	-0.22836	-0.22836	4.36333	-0.22836	-0.22836
VCX	-0.266747	-0.270313	-0.265763	0.0732896	-0.269366	-0.228223	-0.270313	-0.26569	-0.270313	-0.270313	-0.270313	-0.270313	4.30622	-0.270313	-0.270313	-0.258915	-0.270313	-0.269184	0.4151	-0.267596	-0.270313
VCPKMT	-1.1598	-0.941678	-0.406912	0.475001	1.75738	0.0778817	-0.486666	-0.373831	1.57184	0.652865	-0.445862	1.01122	-0.622447	0.582698	-0.918872	-0.198729	-0.550941	-0.0796321	-1.34493	2.29383	-0.892414
VCPIP1	1.07848	0.0736316	-0.701564	3.19211	0.171597	-0.738309	0.13121	-1.14713	-0.596964	-0.650618	-0.497778	0.625786	-0.6129	0.263528	0.778402	0.371196	-0.966336	0.114877	0.956386	-1.10904	-0.736565
VCP	0.874461	-0.545453	0.807546	2.47947	-0.388726	-0.666425	-0.709402	0.239344	-0.273333	-0.502429	-0.244783	0.386503	-1.72928	1.2341	-0.659703	0.145196	1.70522	-0.023704	-0.0321192	-0.618746	-1.47774
VCL	-0.353334	0.529627	0.247145	-0.704433	-0.128008	-0.18095	-0.0726004	0.0784863	-0.2477	-0.637905	-0.0437446	-0.436134	0.37746	-0.474633	-0.431716	-0.37672	4.12783	-0.355584	-0.497061	0.0345221	-0.454552
VCAN	-0.421383	-0.470217	3.00822	-0.624905	0.737159	-0.522362	-0.655155	-0.187691	0.210904	-0.648793	-0.41721	2.65518	-0.174564	-0.287662	-0.189091	-0.344119	0.0794599	-0.120819	-0.428371	-0.623204	-0.575378
VCAM1	1.26097	-0.409238	2.97642	0.218911	-0.106408	-0.455007	-0.971387	-0.606085	1.30831	-0.775235	-0.65794	-0.665149	-0.896166	0.660791	-0.34597	0.495047	-0.843032	1.12345	-0.468752	-0.904138	0.0606119
VBP1	-0.508394	0.16405	-0.0720445	0.353967	0.83882	-0.271084	-0.686993	-0.350437	-1.29195	-0.865775	0.277646	0.21717	1.30607	-0.387609	0.00099737	-1.14055	1.88045	-1.01017	-0.297185	2.67781	-0.834786
VAX2	0.0567114	-0.282739	0.364116	-0.159136	-0.656492	2.68091	-1.09931	-0.716585	-1.13408	-0.408318	-0.693421	0.850252	1.24583	0.451427	-0.647393	1.82815	-0.0609198	-0.674103	0.103008	-1.30727	0.259368
VAX1	-0.456329	-0.366521	-0.652232	-0.513672	-0.654472	0.80134	-0.51046	-0.665581	-0.650028	-0.647164	2.68222	0.7331	-0.665581	-0.665581	0.947876	0.0199444	0.25148	-0.652335	2.43752	-0.617761	-0.155757
VAV3	-0.33446	0.487442	-0.48799	-0.289787	0.129371	-0.321611	2.32759	-0.587589	0.0782941	-0.677551	-0.652331	-0.551267	-0.619788	3.26844	-0.392545	0.371762	-0.661468	-0.284746	-0.241839	0.000857984	-0.560779
VAV2	-0.38826	-0.974406	2.3146	-0.368915	0.432043	0.0446496	0.595365	-0.81728	0.491579	-1.37506	0.0150386	0.0898667	0.982112	-0.352754	-0.995004	0.168869	2.47253	-0.391728	-0.124093	-0.980671	-0.838481
VAV1	1.94927	-0.616948	-0.319765	0.74181	-0.140666	-0.536022	-0.822457	-0.772564	2.69912	-0.750274	-0.605598	-0.741102	-0.804231	1.43763	-0.314807	0.814035	-0.700387	0.363493	-0.316326	-0.764505	0.200292
VAT1L	-0.258279	-0.284985	0.83773	-0.283514	-0.230871	-0.287059	-0.287462	-0.233344	-0.269002	-0.281667	-0.289189	-0.272779	-0.287597	-0.265713	-0.269666	-0.284569	4.2328	-0.288443	-0.119843	-0.288437	-0.288112
VAT1	-0.923548	-0.44366	-0.452564	-0.98313	-1.4303	0.410202	1.4367	0.110742	-0.869397	1.15687	1.81606	-0.240195	2.04556	0.00575169	0.805092	-0.0301515	-0.607934	-1.64104	0.188203	-0.0271695	-0.326099
VASP	1.03183	-0.636577	-0.120442	0.202842	1.80473	-0.856009	-1.09554	-0.281906	1.46244	-0.810337	0.200379	-1.06223	-0.160435	0.741486	-0.264421	0.379745	2.44368	-0.471947	-0.628222	-1.15977	-0.719289
VASN	2.03436	-0.258114	1.62261	-0.677505	0.464918	0.191872	-1.00757	1.73581	0.674851	-0.768409	-1.15554	-0.80022	-0.775758	0.277216	-0.712069	-0.0419159	-0.86297	1.08844	-0.940946	-0.879376	0.790315
VASH2	-0.394058	-0.381425	2.88668	-0.443656	0.353357	-0.284754	-0.569036	-0.648536	2.48403	-0.677309	-0.753012	1.14777	0.0925477	-0.355895	-0.148448	-0.549608	-0.26325	0.274209	-0.645008	-0.398973	-0.725627
VASH1	0.255054	-0.955697	0.657931	-0.0978243	-0.368014	0.954494	-0.688779	-0.384455	1.64342	-0.744367	-0.767508	-0.567556	0.579433	-0.363739	-0.163197	-0.303037	-0.644783	3.27205	0.00542518	-0.947588	-0.371262
VARS2	-0.549936	-0.795128	-0.661595	1.29013	-0.471268	0.985249	-1.43698	0.916596	-0.432305	0.672512	-0.522457	1.81712	2.10385	-0.48684	-0.280174	-0.233811	-1.15176	1.05032	-0.358291	-0.382677	-1.07256
VARS1	0.233634	-1.01688	-0.443227	0.954352	-1.50383	0.740991	-0.87717	0.538172	-1.31302	0.141549	0.0448352	2.02285	2.23747	-0.762875	0.61008	-0.506009	0.0844544	0.462982	-0.985599	0.152097	-0.814857
VAPB	-1.1373	-0.508717	0.547633	-0.13005	-0.879327	-0.113782	3.62149	-0.23954	-1.48342	-0.524364	0.388147	0.0248253	0.45576	-0.530695	-0.192805	-0.240818	-0.210722	0.791157	0.136746	-0.238099	0.463879
VAPA	-0.336717	-0.026267	1.93489	-0.580686	0.300366	0.172502	0.333311	-1.03266	-0.597519	-0.415914	-0.167299	-0.184355	-0.188823	-0.277363	0.200573	-0.756588	0.739029	-0.472651	-0.420481	3.19762	-1.42097
VANGL2	0.357356	-0.607737	1.24834	-0.629373	-0.464669	0.870565	1.18393	1.24261	-0.72947	0.658864	-1.241	2.05049	1.48932	-1.03325	-0.315849	-0.31752	-1.23683	-0.879503	-0.83622	-0.630008	-0.180033
VANGL1	-0.556017	0.169762	-0.785202	-0.342511	-0.543588	-0.466886	0.706096	-0.492746	-0.946132	-0.702146	1.88635	-0.690967	-0.224554	-0.0533544	-0.297112	-0.40705	0.960402	-0.502271	0.981499	3.04323	-0.736812
VAMP8	2.00678	-0.0948207	-0.500667	0.950304	1.03327	-0.607113	-1.14585	-1.03836	1.82534	-0.229311	-1.00203	-0.98314	-1.00593	1.40957	-0.282407	0.839969	-0.973388	0.186693	0.164947	-0.860288	0.30642
VAMP5	2.00312	0.147054	-0.2209	-0.283401	-0.217672	0.142582	-1.19197	0.130071	-0.0479814	-0.870588	-1.10185	-1.11672	-0.552755	2.60905	-0.150163	0.553449	-0.714824	0.15654	0.562419	-1.10161	1.26615
VAMP4	-0.456344	0.0601646	0.497035	-0.300833	-0.00539918	-0.501721	3.43427	1.29885	-0.0680695	-0.565059	0.480555	-0.865791	-0.418476	-0.113849	0.267716	-0.958446	-1.22181	0.399852	-0.280584	-1.13814	0.456082
VAMP3	-0.202141	1.57939	-0.501524	-0.783408	0.747883	-0.553328	-0.0612689	0.61935	-0.894113	-0.272164	-1.19272	-0.585118	-0.995256	-0.662468	1.14939	-0.881926	1.62404	0.35234	-0.416463	2.44516	-0.515652
VAMP2	-0.00906182	-0.959073	1.07945	-0.806808	-0.424863	0.0902967	2.61531	0.63832	1.76998	-1.11152	0.612078	-0.290327	-1.21286	0.0574759	0.199726	0.280495	-1.38508	0.626263	-0.765445	-0.560884	-0.443466
VAMP1	0.0577333	-1.18009	-0.789071	0.177025	0.934704	-0.6881	0.657024	-1.02908	3.17798	-0.706107	-0.417759	-0.968809	-0.58693	1.26465	0.100447	-0.148489	-1.00736	0.178897	0.528438	0.221672	0.223231
VAC14	1.68694	-1.07868	-0.816934	1.54979	-1.02819	1.5532	-0.428883	-0.214706	0.787219	-1.50434	0.346273	-1.86881	-0.626797	-0.0555607	-0.334496	0.505839	0.972619	-0.484785	0.864748	-0.00917637	0.184716
UXT	-1.36978	0.512039	-0.872428	-0.628977	0.140021	-0.792875	-0.167023	0.561986	1.45049	0.816362	0.342208	-1.01875	-0.840625	1.69727	1.26924	-1.18833	0.517718	-0.770212	-1.29494	1.62441	0.012187
UXS1	0.037686	1.09946	-0.35005	-0.136469	0.00178204	2.09695	0.205196	-0.790842	-0.398911	1.41278	0.846962	-0.0933956	0.150559	-1.52337	-0.887251	-0.243471	-1.02109	1.91288	-0.906149	-1.41069	-0.00256285
UVSSA	-0.633477	-1.55064	-0.673107	2.32861	1.50365	-0.487353	-0.319106	-0.18911	0.499823	-0.0191172	1.13019	-1.25408	0.44671	-0.267569	-0.314611	-0.924625	0.251311	-0.748015	1.75533	0.237799	-0.772617
UVRAG	0.0516813	-0.969606	0.541916	0.598694	-0.846804	-0.0140627	0.60367	-1.25703	0.589453	-1.79271	1.92343	0.15138	0.490567	0.0336546	-0.972454	0.805479	0.274833	-0.105696	-1.28298	2.03714	-0.860569
UTY	-0.717651	-0.71341	0.325827	1.37233	1.73315	1.70415	0.0625043	-0.715535	-0.717651	-0.717651	1.92887	-0.710988	-0.717651	0.727276	-0.717651	-0.715043	1.21282	-0.717651	-0.473229	-0.715164	-0.717651
UTS2R	-0.35162	-0.402516	0.337168	0.653535	-0.265525	-0.0292798	-0.496883	-0.355648	0.312895	-0.496883	-0.496883	-0.496883	-0.496883	-0.496883	0.119664	4.02989	-0.496883	0.606554	-0.183169	-0.496883	-0.496883
UTS2B	-0.819326	-0.451397	-0.289544	-0.32033	-0.302366	-0.33046	2.23978	-0.721958	-0.45095	1.36922	0.308822	-0.612948	-0.767775	-0.187445	-0.0953609	-0.270305	-0.742532	-0.509339	-0.626713	0.71134	2.86958
UTS2	0.34538	-0.348485	3.52996	-0.0206658	-0.332382	-0.0667425	-0.780791	-0.780791	0.189435	-0.544263	-0.628754	-0.741613	1.45293	0.997794	-0.563524	-0.228604	-0.72902	-0.197524	0.158891	-0.780791	0.0695666
UTRN	0.0508677	0.298328	2.35282	-0.954631	-0.765713	-0.334694	-0.0806926	-1.47262	0.311803	-0.0840324	1.45189	1.14396	-1.41401	-0.701165	0.190205	-0.620053	-0.495902	1.07283	-0.700142	1.37203	-0.621075
UTP6	-0.098619	-0.0364516	-0.803094	1.50788	-0.334361	0.253309	0.885433	-0.187846	-0.444124	0.251345	-0.650566	3.38165	-1.30312	0.436202	-0.312934	-0.827631	-0.22832	-0.675339	-0.357669	0.29395	-0.749681
UTP4	-0.365172	0.385373	0.311122	-0.282035	-0.805634	0.929385	0.160115	-0.388254	-1.04705	-0.624215	0.765479	-0.288237	1.47098	-0.958832	-0.384285	-0.743615	-0.708504	-0.414883	0.583458	3.20337	-0.79857
UTP3	-0.364103	0.122502	-0.374045	-0.796295	-0.289658	1.453	0.819831	0.854202	-0.0456544	0.691204	0.791635	-0.599307	0.995886	0.603741	0.719475	-1.86756	-1.28378	-1.24609	-0.186355	1.64667	-1.6453
UTP25	-0.272107	0.140633	-0.666294	0.147207	-0.461729	0.394381	1.77495	0.958365	-0.909691	0.369436	2.04908	0.963723	1.68657	-1.33525	-0.816619	-1.33567	-0.7965	-0.605987	-0.0339703	-0.780881	-0.46965
UTP23	-0.196209	1.05003	-0.573876	0.347873	-0.122086	-0.4906	0.906858	0.0106328	-0.663649	-0.499625	-0.226492	3.72324	0.0748832	-0.969167	-0.0234079	-0.346818	-1.03954	0.00260048	-0.0880145	-0.131478	-0.745145
UTP20	-0.443586	-0.326114	-0.104484	-0.504423	-0.747026	1.68516	0.376922	-0.471184	-1.02363	0.0487917	-0.569182	1.84609	2.02483	-0.777108	-0.961388	-0.716647	-0.666402	-0.162879	0.321778	1.90556	-0.73509
UTP18	-0.743604	-0.00355659	-1.61763	1.69759	-0.690991	-0.468839	0.379676	-0.157979	-1.33804	1.5364	1.36916	0.903578	0.576856	0.229023	-0.271107	-1.11741	0.196891	-1.29096	-0.852118	1.4309	0.23215
UTP15	-0.306923	0.661632	-0.573886	0.201889	-0.490208	-0.855301	0.462649	-0.262044	-1.15412	-0.760909	1.44027	1.33159	0.770765	-0.285454	0.0246473	-1.26684	-0.705549	-0.706024	0.787843	2.68222	-0.996264
UTP14C	-0.243706	-0.499515	0.93541	-0.200312	0.904705	0.140423	0.758419	0.934382	-1.34938	1.76105	1.35491	0.317448	1.07318	-1.37303	0.471228	-1.20734	-1.99416	-0.208245	-0.320149	-0.584585	-0.670731
UTP14A	-0.502958	-0.874237	-0.817768	-0.156161	-0.73345	0.110152	0.58127	0.0365605	-0.972397	0.95405	1.79059	1.05278	2.21141	-0.246474	-0.370644	-1.33662	0.215292	-0.958773	-0.63483	1.50375	-0.85154
UTP11	-0.802185	0.39895	0.56705	0.252016	-0.328087	0.40836	-0.469023	-0.684069	-1.0209	-0.285487	0.474431	0.3665	0.777426	0.10175	-0.824385	-0.722661	0.57296	-0.519152	-0.447272	3.47599	-1.29222
UTF1	0.496352	-0.508613	0.453086	-0.508613	-0.108464	-0.508613	-0.508613	-0.508613	3.9732	-0.508613	-0.508613	-0.508613	-0.508613	0.114915	-0.508613	0.0936454	0.507772	-0.0314954	-0.508613	-0.508613	0.604348
UST	-0.747234	0.252267	1.54117	-0.64365	-0.551057	0.107127	-0.15483	-0.266639	-0.533176	0.369312	0.386281	3.35929	-0.539218	-0.354653	-0.354967	-0.689065	-0.90052	-0.264073	-0.673251	1.26562	-0.608728
USPL1	-0.305237	-0.72154	0.690308	-0.254237	0.379424	0.0352269	0.321887	-0.226722	0.754415	1.06428	0.00540774	3.21805	0.836915	-0.753663	-0.61677	-0.785603	-1.38098	-0.16294	-0.825682	-0.00537842	-1.26716
USP9Y	-0.639555	-0.637812	0.519593	0.536991	1.29607	1.05024	0.0571145	-0.639555	-0.639555	-0.639555	1.42183	-0.636475	-0.639555	0.0945134	-0.638131	-0.639555	3.09261	-0.639555	-0.400555	-0.639555	-0.639555
USP9X	-0.0981136	-0.608903	0.237308	-0.497754	0.00470707	-0.176462	-0.643335	0.635055	-0.926581	-0.780111	0.10242	1.49243	1.37426	-0.819852	-0.0922266	-1.07187	0.806164	0.0186874	-1.42782	2.86384	-0.391835
USP8	-0.067053	0.0438656	-0.434567	-1.30998	1.43009	-1.49473	0.881808	1.19517	-1.029	1.3818	0.458767	1.02108	0.311758	-1.20271	0.369416	-1.08747	-0.36164	-1.103	-0.131024	1.68602	-0.558599
USP7	-0.308109	-0.245706	1.05181	-0.340254	-0.370854	1.12367	-0.551089	-0.643223	0.222811	-1.7092	0.618904	2.46327	1.09349	-1.06931	0.521648	-0.638529	-0.157493	-0.252261	0.504796	0.538069	-1.85244
USP6NL	-0.535232	-0.521084	-0.264394	0.0502031	-0.415274	0.0274428	2.11835	-0.561825	-0.975493	2.08345	2.07199	-1.09812	0.630886	0.316945	-0.678831	-0.278043	-1.04476	-0.368765	-1.09251	0.290984	0.244082
USP6	-0.570964	-0.540709	-0.686262	-0.17195	2.40628	-0.455983	0.00329651	-0.559182	-0.237453	-0.342086	3.3228	-0.383128	-0.175082	0.511049	-0.577007	-0.372496	-0.493922	-0.109807	0.0434929	-0.328921	-0.281968
USP54	-1.21237	-0.335598	-0.746549	0.398272	-0.408205	1.23052	2.30544	-0.401646	-0.850056	1.02688	0.0566434	-0.606593	1.81443	-0.869701	-0.633117	-0.589204	-0.910697	-0.816274	-0.371142	1.20949	0.709472
USP53	-1.07956	0.322905	1.12349	-0.868007	1.83256	0.0855854	-0.270695	2.02661	-0.0267747	-0.445963	-0.552459	-1.07217	-0.562217	-0.776638	-0.191986	-0.976424	0.702854	1.90596	-0.446327	-1.07665	0.345911
USP51	-0.60011	0.344238	-0.870349	1.62594	-0.619565	0.516149	-0.0404578	0.63146	-0.677698	1.76444	-0.697296	0.614935	0.296748	0.246501	-0.869763	-1.13003	-1.23273	-0.438424	-1.4275	2.12288	0.440642
USP50	-1.18244	0.149104	-0.528622	-1.18244	-0.0942652	0.283785	1.49896	-1.18244	1.1028	0.170546	0.440969	-0.659515	0.20424	2.20883	-1.18244	-0.363541	1.58154	0.763786	-0.444673	-0.401755	-1.18244
USP5	-1.17491	0.144178	-0.538182	-0.646961	-1.63642	1.74557	-0.191186	-0.395462	-1.26612	-1.26424	1.24935	0.023785	-0.124219	-0.207078	2.09334	-0.65031	0.67793	1.15488	0.677203	0.307026	0.0218287
USP49	-0.125867	-0.823774	0.330618	0.394064	-0.183535	-0.226136	-0.328309	-0.802506	-0.489707	-0.642496	-0.492483	1.93621	1.51251	-0.752735	-0.414532	2.59364	-1.03493	0.405389	-1.00283	0.955515	-0.80811
USP48	-0.661863	-0.555824	-0.293527	-0.262522	0.782628	2.21256	0.457476	1.17719	-1.89507	-0.02162	-0.794597	1.25649	0.172096	0.113884	-1.57486	-0.266048	0.632899	-0.803913	-0.774095	1.37089	-0.272174
USP47	-0.166683	1.09859	1.01747	-0.290434	0.780752	0.712649	-0.176394	0.00263148	-0.922259	-0.577521	0.268006	2.41232	-0.327151	-0.819244	-0.880743	-0.312425	0.179613	1.7201	-1.07136	-1.57487	-1.07304
USP46	-1.12775	-0.210296	-0.303754	-0.197484	0.887922	1.06789	1.60611	0.382869	-1.21536	-0.849735	1.92101	0.400731	-0.0782603	-1.25729	-0.189684	-0.99429	1.86986	-0.710344	-0.0906779	0.1813	-1.09277
USP45	-0.46378	-0.187718	-0.171414	-0.436712	0.192067	0.241916	-0.491085	-0.79524	-0.13627	0.171366	0.346817	4.133	-0.695664	-0.11964	0.0590742	-0.694377	-0.00504889	-0.00228679	-0.223316	-0.270141	-0.451547
USP44	-0.81836	0.0832492	-0.239903	-0.43347	-0.0630653	0.516757	-0.639861	0.0988466	1.63651	1.46582	-0.809526	-0.443207	3.09679	-0.833853	-0.21191	-0.305267	-0.928824	0.44348	-0.921176	-0.084297	-0.608735
USP43	-0.503298	0.149921	-0.472209	-0.459874	4.08211	-0.408122	-0.341703	-0.482224	-0.293658	-0.136924	-0.4947	0.243011	-0.514292	0.481607	-0.479295	-0.290281	0.55313	-0.493414	0.376076	-0.0746157	-0.441239
USP42	0.409805	-0.756969	-0.112829	1.1666	0.32826	0.294139	2.38734	-0.457301	-0.565537	0.726019	-0.485631	0.945248	-0.137671	-0.946755	-0.879517	-1.00991	-1.24925	1.8522	0.392007	-1.22132	-0.67895
USP40	-0.185018	-0.575773	0.0227895	-0.266882	0.755183	3.28966	-0.633643	-0.0489865	-0.281343	0.535761	-0.315233	-0.0652045	0.591838	0.507896	-0.767312	0.422911	-1.04592	0.241454	0.728219	-1.49404	-1.41636
USP4	1.72615	0.16625	-0.503518	-0.161803	-0.175743	0.458288	-1.48596	0.471174	0.394328	0.10487	-1.16164	0.0915242	-0.916008	-0.840052	-1.75918	0.143983	2.28059	1.30425	0.475049	-0.82691	0.214367
USP39	-0.263815	1.84789	0.294751	-0.469535	-0.370262	1.00909	-0.252962	0.861691	-0.650437	0.0553753	2.08369	1.48032	0.569661	-0.596632	-0.686843	-1.18875	-0.336282	-0.00601623	-1.60126	-0.409664	-1.37001
USP38	0.005076	0.75494	0.0250183	0.00960266	1.58131	0.869487	-0.548594	0.274058	-0.913355	-0.653569	1.97323	0.401853	1.34785	-1.02931	1.38416	-1.23076	-0.83513	-0.630707	-0.369776	-1.09733	-1.31806
USP37	0.47053	0.867304	1.80668	-0.0406579	2.14016	-0.0334875	0.115412	-0.307363	-0.722835	-1.15018	-0.201504	1.75519	0.825903	-0.468884	-1.47869	-0.442497	-0.309036	0.0220679	-1.0643	-0.872117	-0.911692
USP36	-0.555321	-1.05576	-0.0145956	0.076794	-0.718552	0.215045	0.448655	-0.280181	-0.450082	0.24599	-0.507627	1.45474	1.51544	-0.619034	-0.683643	-1.00236	-0.218686	-0.449593	0.00493441	3.21077	-0.616935
USP35	-0.920584	-0.660974	0.730082	-0.340253	-0.0981792	1.60604	-0.836335	-0.180705	-0.207596	-0.388693	-0.335498	1.36649	-0.127616	-0.40072	-0.763531	-0.326053	0.531883	-0.103156	-0.864122	3.15666	-0.83714
USP34	-0.447895	-0.0727022	0.944389	-0.270851	1.17836	0.758594	0.151747	-0.0509085	0.37383	-0.513814	0.946862	2.26259	0.37759	-1.33235	-1.32405	-0.830657	0.211094	1.25103	-0.977743	-1.2144	-1.42071
USP33	0.298193	0.486937	0.498637	0.424874	2.16855	1.32047	0.297349	-0.11484	-1.69226	0.33761	0.443535	1.22844	-0.470661	-0.692364	-1.92719	-1.50971	-0.150776	-0.827126	-0.25035	0.585529	-0.454868
USP32P2	-0.305663	-0.72142	0.278077	-0.883957	-0.921125	0.000216386	2.97976	-0.249875	-0.967098	-0.96432	-0.0632508	-0.951116	0.569372	0.293841	1.9945	0.104361	-0.959376	0.259731	0.454502	0.455624	-0.402786
USP32P1	-0.248633	-0.805953	-0.816455	-0.534398	2.40674	-0.11828	-0.809846	-0.223119	0.00135978	2.01666	-0.260695	1.97514	-0.810303	0.284337	-0.810022	-0.814033	-0.7858	-0.806861	0.429471	0.28722	0.443465
USP32	-0.092428	-0.935743	-0.421381	-0.450865	-0.720623	0.579126	0.892121	0.5522	-1.23723	0.267516	0.684653	0.141548	0.113174	-0.14634	-0.870951	-1.08647	0.0437102	-1.05876	-0.256616	3.32702	0.676346
USP31	-0.496292	-0.936498	-0.3364	-0.0921578	-0.335444	0.342519	0.499844	-0.126492	-0.505147	-0.763033	3.26377	0.433617	-0.619811	-0.178478	-0.760194	-0.746301	1.17577	-0.871464	1.61051	-0.0151793	-0.543136
USP30	0.00557817	0.185907	0.250099	-0.953863	0.262922	1.66936	2.29578	-0.770009	-0.729577	-0.504599	-1.46174	0.58611	0.230463	-1.32246	-0.0557022	-0.175753	-1.59696	0.692	1.46213	-0.011375	-0.0583008
USP3	-0.401263	-0.429244	0.198549	0.139347	1.40861	-1.35547	0.404339	-0.3619	1.13312	0.815273	0.0146713	1.30576	0.605943	-1.08782	-0.620896	-0.500006	2.26301	-0.105589	-0.573412	-1.65998	-1.19304
USP29	-0.444133	3.17996	-0.444133	-0.444133	1.77715	-0.444133	1.38037	-0.444133	-0.444133	-0.444133	1.21279	-0.444133	-0.444133	-0.444133	-0.444133	-0.444133	-0.444133	-0.444133	-0.444133	-0.444133	-0.444133
USP28	0.47431	-0.482346	-0.420622	-0.148555	0.939149	-0.332446	0.304618	-0.646805	0.0967291	-1.30936	-0.571871	3.00422	-0.260377	0.00472092	-0.647087	-0.278673	1.72826	0.932647	-0.406876	-1.3197	-0.659942
USP27X	-0.552132	-0.112891	-0.706755	-0.295647	-0.92049	2.56026	0.725572	-0.0281252	-0.532933	-0.135817	0.925976	0.752205	0.698378	0.0330724	0.0353248	-1.02637	-0.550565	0.567625	-2.02095	1.52025	-0.936001
USP26	-0.256281	-0.256281	-0.256281	-0.256281	-0.256281	-0.256281	-0.256281	-0.256281	-0.256281	-0.256281	0.577676	-0.256281	-0.256281	-0.256281	-0.256281	-0.256281	-0.256281	-0.256281	4.29166	-0.256281	-0.256281
USP25	0.683293	0.33997	1.33572	-0.064289	0.430771	-0.00586593	-1.35244	-1.42041	-0.153935	-0.955478	1.68895	1.19513	0.654553	0.128035	-0.265963	-0.464414	1.638	-0.180436	-0.682373	-2.05504	-0.493765
USP24	0.661964	-0.535842	-0.450272	0.130904	-0.387711	0.385031	0.191934	-1.1079	-0.0361363	-0.417801	2.55637	1.9102	0.491442	-0.694998	-1.48182	-0.8755	1.3163	0.279987	-0.141697	-0.851117	-0.943337
USP22	-0.776122	-0.447549	0.252021	-1.122	-0.640288	1.5448	0.00600005	0.658988	-0.689363	0.612401	0.0610364	3.29625	-1.13812	-0.77463	0.393106	-0.266362	-0.640177	-0.132896	-0.181577	0.406746	-0.42226
USP21	-0.375037	-1.03147	-0.0828385	-0.259931	-0.480986	-0.0309611	3.41213	0.160034	-0.0676973	0.322622	-0.408228	1.77578	0.82989	-0.490145	-0.1433	-0.463566	-1.21488	-0.0272234	-0.331926	-0.694439	-0.397825
USP20	0.367425	-1.01759	0.0708388	0.465428	-0.620518	0.592532	-0.417412	-0.994047	3.06899	-0.692831	-0.968835	0.16841	-1.09146	1.17616	-0.730499	0.458874	0.212006	-0.659531	1.16457	0.241443	-0.79395
USP2	0.148475	0.0213562	2.36051	-0.998739	0.536258	2.38225	-0.413467	-0.135145	-0.624957	-0.767484	-0.574328	1.48488	-0.326702	-0.69336	0.13196	-0.83628	-1.03798	0.196789	0.558102	-0.626018	-0.786129
USP19	1.16472	-0.887515	-0.624504	-0.470552	-1.02986	2.28359	0.6562	0.612891	-0.449674	1.0475	-0.246794	1.38079	-0.119031	-1.41677	-1.51703	-0.0843108	-0.798749	0.122435	1.24076	-0.427158	-0.43692
USP18	1.17685	0.140768	-0.563543	0.175692	1.9912	0.00152067	-1.21321	-0.557676	-0.679485	-0.840551	-0.392466	-1.18221	-0.782938	0.298233	-0.699275	0.430557	-0.0749569	2.71581	0.826341	-0.529855	-0.240807
USP17L7	-0.289025	-0.289025	-0.289025	-0.289025	-0.289025	-0.289025	-0.289025	-0.289025	-0.289025	-0.289025	-0.289025	1.45448	-0.289025	-0.289025	-0.289025	-0.289025	-0.289025	4.03699	-0.289025	-0.289025	-0.289025
USP17L2	-0.387701	-0.387701	-0.387701	-0.387701	-0.387701	-0.387701	1.48656	-0.387701	-0.387701	-0.387701	-0.387701	-0.387701	-0.387701	-0.387701	-0.387701	-0.387701	-0.387701	-0.387701	2.70642	-0.387701	2.78564
USP17L1	-0.355602	3.77913	-0.355602	-0.355602	-0.355602	-0.355602	-0.355602	-0.355602	-0.355602	-0.355602	-0.355602	-0.355602	1.25912	-0.355602	-0.355602	-0.355602	-0.355602	-0.355602	1.36259	-0.355602	-0.355602
USP16	-0.148383	0.242137	0.403092	-0.862179	1.09386	-0.301607	-1.34839	-0.666422	-0.881668	-0.686313	2.09458	0.571081	-0.043511	-0.921915	1.29585	-0.950832	1.30806	0.296228	-1.08375	1.50323	-0.913154
USP15	0.976256	0.845128	1.00668	0.713372	2.70468	-0.534465	-1.11803	-0.686937	0.394152	-1.0503	-1.33258	-0.138189	-0.736984	1.30646	-1.08161	-0.520308	-0.59562	0.238111	-0.209415	-0.458984	0.27858
USP14	0.0439732	0.0247891	0.12155	-0.107631	-0.682542	0.275747	0.311746	-1.11557	-1.50294	-1.17608	0.805477	1.52217	1.13864	-0.251447	-0.15641	-1.04768	2.47124	-0.331894	0.0635626	0.957237	-1.36395
USP13	-0.737828	-0.0685128	1.32233	-0.987367	-0.584682	-0.24234	0.198117	3.38019	-0.805406	-0.439716	-0.0155687	0.591404	-0.186516	-0.75903	-0.206878	-0.672125	1.31821	-0.282455	-0.567078	0.315897	-0.570646
USP12	-1.02545	0.633623	0.301154	0.0831954	0.732914	-0.323212	0.74058	0.824293	0.0444235	0.808487	2.18193	0.135131	-0.384432	-1.33127	-0.439515	-1.27927	1.79494	-0.801351	-1.60721	-0.122955	-0.966005
USP11	0.245708	-0.62368	0.0897792	-0.596757	-0.598806	0.509638	-0.577538	-0.181491	-0.241694	0.00941857	-0.619216	-0.433188	-0.245224	-0.26197	-0.428993	-0.309915	-0.211645	1.02709	-0.447222	3.98197	-0.0862686
USP10	-0.309315	-0.714465	1.07601	-0.223002	-0.323524	0.903789	0.491561	0.0699372	-1.04899	-0.149188	0.895541	0.11562	1.98845	-0.613694	1.16192	-0.196498	-0.957419	-0.0641788	1.23018	-2.49504	-0.837706
USP1	-0.42467	0.729967	-0.0761949	0.0731802	0.208038	-0.120589	-0.0652005	-0.711182	-0.845629	-1.09027	0.948611	0.297361	0.184148	0.0233353	-0.800086	-1.1086	3.5394	0.325742	-0.679871	0.401814	-0.809316
USO1	-0.217599	0.308483	0.0800261	-0.125047	0.693629	-0.210311	-0.369988	1.12785	-1.97233	-0.341806	2.27311	1.05059	0.515927	-1.41108	0.947718	-1.17096	-0.752361	-0.635483	1.15491	-0.0565003	-0.888782
USHBP1	-0.723672	-0.35234	-0.00616374	-0.247799	0.2144	0.548189	-0.763392	-0.822881	3.61894	-0.252223	-0.474382	-0.684533	0.272792	1.39345	0.444124	0.438619	-0.609901	-0.3144	-0.514677	-0.507045	-0.657107
USH2A	-1.03377	-0.177858	-0.605631	-0.693484	0.186052	1.72415	1.49617	-0.593213	-0.0904522	2.21022	1.02561	0.479479	-0.441288	-0.37555	0.952698	-0.826074	-1.38104	-0.831476	-0.631066	0.60297	-0.996454
USH1G	-0.345686	4.19151	0.706848	-0.345686	-0.301891	0.480445	-0.345686	-0.345686	-0.345686	-0.309384	-0.28035	-0.219413	-0.0666459	-0.345686	-0.345686	-0.345686	-0.345686	-0.293467	-0.226918	-0.345686	-0.223877
USH1C	-0.221531	-0.221531	-0.220395	-0.221531	4.36423	-0.218984	-0.219978	-0.220377	-0.208299	-0.221531	-0.220121	-0.220623	-0.216714	-0.221531	-0.216494	-0.221531	-0.221531	-0.221531	-0.186929	-0.221531	-0.221531
USF3	1.40838	-0.968174	-0.656073	-0.185648	0.625878	-0.0780802	0.420659	-0.365958	0.397118	1.24714	1.09684	0.680907	0.103072	-1.9185	-1.92862	-0.681708	-1.16059	0.213074	0.975408	1.38899	-0.61411
USF2	-0.0342585	-1.02425	-0.856909	0.72916	-0.789233	3.09038	-1.22696	-0.100729	1.2527	-0.160325	0.170239	-1.40066	-0.588971	-0.356659	0.792031	-0.128039	-0.417699	0.0955872	-0.100391	1.04764	0.00734482
USF1	0.788283	-1.62085	-0.788708	0.571933	0.508887	0.34304	1.47011	0.17727	1.15104	-0.561959	-1.09507	0.753668	-0.492017	2.07333	0.151166	-0.269268	-1.74141	-0.419645	0.250831	-1.37878	0.128137
USE1	-1.05952	0.0809301	-0.524146	-0.455554	-0.840357	3.38074	-0.537036	-0.566572	0.137737	-0.546642	-0.0334185	-1.46255	0.559783	1.12808	0.306868	-0.410767	0.791215	-0.700183	0.384709	0.131917	0.234773
USB1	1.36925	-0.615733	1.07674	0.36603	0.479537	1.01674	-1.09945	0.422478	0.0807363	-1.48087	1.42647	-1.22937	-1.14969	0.926006	0.785961	-0.445951	-0.508859	0.0761156	0.880756	-1.96138	-0.41552
UROS	-0.700917	1.64925	-0.446356	0.771302	-0.341556	0.554618	-0.39899	-0.622351	-0.446561	1.16467	1.9911	-0.912145	0.122122	1.46815	-0.227946	-0.975625	0.483089	-1.73589	-1.49843	0.0480827	0.0543916
UROD	-1.15484	-0.464249	-0.0765878	0.182238	-0.815732	2.48574	-1.1714	-0.0967624	0.421969	0.0348074	1.70771	-1.17658	-0.117066	1.17038	-0.996029	0.306039	-0.177128	-0.464532	0.888214	0.777317	-1.26351
UROC1	1.57756	-0.604428	-0.412196	-0.40216	-0.582121	0.112554	-0.603749	-0.703205	0.822512	0.200102	-0.703205	-0.237706	2.84571	-0.325847	0.426175	-0.520962	-0.703205	-0.703205	1.92379	-0.703205	-0.703205
URM1	-0.425335	-1.01238	-0.520882	0.204299	-0.598234	1.6517	-0.292633	-0.73364	-0.664731	1.49873	2.12112	0.591387	-0.0401076	0.81945	0.11924	-0.61832	-0.559536	-2.03549	1.20091	-0.259731	-0.44582
URI1	-1.33807	0.33949	-0.127842	-0.4084	0.0283642	-1.15501	-0.122357	-0.668689	-0.677701	-0.184192	1.40328	2.87012	-0.168901	-1.07777	0.361505	-0.459336	0.824806	0.84279	0.530637	0.563169	-1.3759
URGCP	-0.00491585	-0.0841284	0.278037	0.475751	0.711496	0.299842	2.27522	1.51588	-0.166502	0.139035	-0.717887	-0.254062	-1.12373	-1.01766	0.346507	-1.34851	-1.16208	1.10573	1.0368	-1.62707	-0.677736
URB2	0.313925	-0.184504	-0.113781	0.610769	-0.362031	1.58248	0.887191	1.48617	-1.12052	-0.329407	1.44715	-0.617903	2.22617	-1.28123	-0.696786	-1.01721	-0.129694	-0.627154	-0.510793	-0.793243	-0.769596
URB1	-0.124496	0.000900463	0.276403	-0.776669	-1.28086	1.46949	-0.556073	0.0325204	-1.07902	-0.324525	0.476968	2.05799	1.82196	-0.871533	-0.603789	-0.849819	0.0296894	-0.741969	-0.0551257	1.80181	-0.703851
URAHP	-0.558339	-1.20203	-0.381914	1.32438	0.153686	1.67842	0.27027	-0.310041	-0.768316	1.54751	-0.856656	-0.855375	2.19272	0.425481	-0.0859296	0.15915	-1.28709	-1.29752	0.484497	-0.108962	-0.523946
URAD	-0.23511	-0.200063	-0.23511	-0.181704	4.36183	-0.177223	-0.23511	-0.23511	-0.174962	-0.23511	-0.23511	-0.23511	-0.23511	-0.10122	-0.23511	-0.23511	-0.23511	-0.23511	-0.23511	-0.23511	-0.23511
UQCRQ	-1.02677	0.122002	-0.726451	0.740357	0.631604	-0.800336	-0.694573	0.337155	-0.630171	0.170913	-0.406533	0.022475	-0.353829	1.64101	2.87728	-0.282402	-1.02994	-1.06239	-0.805613	1.26973	0.00647874
UQCRHL	-1.06725	0.6352	-0.598832	-0.680295	1.01986	0.388693	0.298094	-0.0781225	-1.00067	1.38289	0.806104	3.0352	-0.0987881	-0.152656	-0.484955	-0.965645	-0.249286	-1.12402	-0.0435104	0.00063025	-1.02265
UQCRH	-1.25797	0.159844	-1.03202	0.471936	0.512817	0.248314	0.213342	0.000291058	-1.03895	0.907835	1.15985	2.48455	1.17991	0.387443	-0.609107	-0.897774	-0.266108	-1.61315	0.496043	-0.234841	-1.27225
UQCRFS1	-1.22259	-0.29036	0.694196	0.180165	0.919576	2.29142	-1.03808	-0.270472	-1.10042	-1.00454	0.765249	1.45609	-0.0456141	-0.101392	1.33332	-0.733735	0.420824	-1.16886	0.106316	0.159864	-1.35097
UQCRC2	-0.330887	0.466802	0.943275	-0.362902	1.0132	-0.235341	0.00800784	-0.136449	-0.369199	0.0340915	1.24474	2.52154	-1.02721	-0.220303	1.49164	-0.690455	-1.30324	-1.1645	0.216165	-1.49447	-0.604489
UQCRC1	0.688772	0.362431	-0.331242	-0.956106	0.30729	0.766479	-1.89245	0.799477	-0.837773	0.100626	0.132373	-0.100844	-0.549067	-0.505853	-0.0800566	0.129573	2.65934	-0.622302	1.73615	-0.758794	-1.04802
UQCRBP1	-0.876945	1.63323	-1.30029	0.934848	0.610098	-0.846037	1.28419	-0.614279	-0.670964	1.12157	1.21445	2.04785	-1.15709	-0.0745306	-0.102404	-0.454613	-0.44398	-0.898315	-0.0812646	-0.494077	-0.831451
UQCRB	-0.731174	0.216742	-0.723793	1.91775	-0.0191467	-0.980023	0.79156	0.0211118	-0.200732	0.686531	0.255586	2.42484	-0.680208	-0.351817	1.61263	-0.271635	-1.18109	-1.22517	-0.17501	-0.586647	-0.800317
UQCR11	-0.946319	-0.0861261	-0.594941	0.897306	0.618389	-1.1698	-0.615942	0.635089	-0.140891	-0.326017	-0.389067	0.496414	0.62406	0.85032	3.33251	-0.230729	-0.533349	-0.770431	-0.0492801	-1.27323	-0.327968
UQCR10	-0.552184	-0.972898	-0.379395	-0.116711	-0.485662	-0.0369838	-0.133551	-0.538683	-0.357295	0.89105	-0.63893	0.720359	0.250793	0.350083	1.61133	0.0287361	-1.01804	-1.29121	-0.643729	3.20704	0.105874
UQCC3	-1.25421	-0.800695	-1.13149	0.200334	0.305847	0.729646	0.116861	0.230662	-0.485865	-2.17132	-0.773941	-0.500674	1.22923	0.852933	0.30827	1.08305	1.95838	-0.385613	0.328598	1.16652	-1.00651
UQCC2	-0.948541	-0.510769	-0.983953	1.84015	-0.225306	0.0894252	-0.700168	1.82248	-0.891202	-0.222627	-0.489872	1.21843	0.905664	-0.104049	1.51479	0.205851	-0.796103	-0.971424	-1.33163	-0.535205	1.11406
UQCC1	-1.45728	-1.31993	0.0873831	-1.56215	0.249878	-0.237206	1.17052	0.0957542	-1.01874	-0.492592	-0.191382	0.704311	1.83728	0.721802	0.58266	-0.555729	0.185175	-0.379143	1.51677	1.32543	-1.26281
UPRT	0.109999	-0.189952	0.643141	-0.482713	0.702387	0.748791	-0.855777	-1.09041	-0.449925	-1.18324	0.121699	0.81082	0.963751	-0.464581	0.257232	-1.01247	1.54086	-0.657118	-0.985718	2.60159	-1.12835
UPP2	-0.111215	-0.557333	-0.130421	-0.336516	-0.20207	0.400044	4.11156	-0.123584	-0.059948	-0.557333	-0.424832	-0.215889	-0.557333	-0.557333	-0.0839602	-0.557333	-0.557333	0.713463	0.165257	-0.0475827	-0.310304
UPP1	-0.946415	-0.678255	-0.602173	1.51299	-0.587201	-0.792338	-0.417157	0.388061	-0.575946	-0.236032	1.41432	-0.669002	-0.478488	-0.0734995	0.385384	-0.843924	-0.978334	-0.587098	1.347	2.65957	0.758538
UPK3A	0.598122	-0.401416	0.0509907	-0.0560853	0.0501241	-0.0129615	-0.570057	-0.570057	3.91606	-0.570057	-0.570057	-0.570057	-0.570057	1.04059	-0.0191479	0.207798	-0.570057	0.0461707	-0.289741	-0.570057	-0.570057
UPK2	-0.718518	0.496968	-0.727032	0.45419	0.973633	-0.0674505	1.54158	3.12174	0.186201	-0.785742	-0.681329	-0.613554	-0.916288	0.310774	0.552682	-0.916288	-0.71627	-0.916288	0.151493	-0.690309	-0.0401943
UPK1B	-0.343889	4.25945	-0.343889	-0.343889	-0.046891	-0.343889	-0.221915	-0.343889	-0.135984	-0.343889	-0.343889	-0.201167	-0.343889	-0.343889	-0.146021	0.550127	-0.343889	0.0102367	0.0588313	-0.343889	-0.343889
UPK1A	-0.500098	0.323392	-0.70926	-0.503186	-0.0734845	3.80652	-0.405442	0.586307	-0.464804	-0.469339	-0.746415	-0.807229	-0.18388	0.46316	-0.264073	-0.561818	0.228173	-0.71002	-0.143939	0.128606	1.00683
UPF3B	-0.857358	-0.889705	-0.421869	-0.50294	0.879245	-0.233236	-0.0952553	-0.0440123	-0.852679	0.641985	-1.34768	2.40745	1.34157	1.31647	0.100288	-0.835381	0.5367	-0.686781	-1.26038	1.2795	-0.475924
UPF3A	-1.22055	0.903778	0.626672	1.34335	0.918634	1.80113	0.10571	-0.514243	-0.110227	1.2364	0.378705	-1.67377	0.733877	-0.371366	0.730204	-1.24358	-0.263961	-0.336935	-1.57233	-1.01192	-0.459577
UPF2	-0.318701	-0.934604	-0.959878	0.662613	0.412291	0.414336	2.11707	-1.45549	0.208499	0.712319	-0.417338	0.0603855	1.96242	0.344206	-1.28763	-0.128438	-0.0506434	-0.440747	-0.978119	1.30228	-1.22483
UPF1	-0.232557	-0.291361	-0.246794	0.343883	-0.446926	3.31641	-0.546993	-0.302495	0.175445	-0.841956	-1.10596	0.370951	1.58765	-0.666149	-0.470651	-0.0898187	0.818301	0.69996	-0.50422	-0.502853	-1.06386
UPB1	0.855259	-0.289799	1.82616	-0.250574	1.82221	-0.459356	0.709711	-1.00322	2.48159	-0.891693	-0.802495	-0.873906	-0.488861	-0.269435	-0.196484	-0.699466	-1.00322	0.119749	0.273847	-0.231014	-0.629
UOX	-0.618913	0.911266	3.48482	-0.727444	0.364133	-0.257338	-0.482398	-0.624872	-0.594217	-0.195469	-0.323193	-0.340379	-0.288612	-0.567145	1.33247	-0.833815	-0.616471	-0.221655	0.674538	0.639508	-0.714817
UNQ6494	2.93738	-0.357922	-0.482207	1.43315	-0.222757	-0.217768	-0.695024	-0.695024	1.28856	-0.597158	-0.650989	-0.695024	-0.695024	0.316847	-0.537706	0.19348	-0.695024	-0.483859	-0.134692	-0.695024	1.68578
UNKL	-0.684532	-1.26194	0.665663	0.767406	-0.120457	-0.0196028	1.22299	0.0701984	1.91172	-1.42647	-1.15373	0.0332204	0.392877	1.62098	-0.0492851	-0.370952	-1.42328	0.66658	1.07128	-0.977139	-0.935536
UNK	-1.05137	-0.550525	-0.679487	-0.430126	-0.753342	0.586686	0.383848	0.240616	-0.360542	1.11487	-0.180439	1.3424	-0.0241587	-0.629337	-0.144643	-0.508867	-1.08009	-0.435426	-0.3975	3.3759	0.18153
UNG	-1.05658	1.14271	0.702326	0.01177	0.202421	1.94306	0.156999	-0.0022851	-1.55902	-0.897912	-1.3011	1.72834	1.58617	-0.949288	-0.84018	-0.600565	0.0762993	-0.522774	0.428014	-0.542346	0.293948
UNC93B1	1.56114	-0.780306	-0.578988	0.262588	0.483813	-0.506996	-0.945669	-0.705086	2.43344	-1.09511	-0.640555	-0.798646	-0.99217	1.64408	-0.406196	1.14378	-0.0970092	0.953416	-0.353001	-0.541146	-0.041367
UNC93A	-0.277986	4.17904	-0.277986	-0.277986	1.04739	-0.277986	-0.277986	-0.277986	-0.277986	-0.254275	-0.277986	-0.259658	-0.277986	-0.277986	-0.277986	-0.277986	-0.277986	-0.277986	-0.277986	-0.277986	-0.264726
UNC80	-0.715916	-0.565109	-0.379491	-0.502357	-0.631614	0.367084	0.191068	-0.707417	-0.665514	1.0613	0.183586	2.15767	2.87164	-0.806944	-0.336033	-0.477897	-0.81655	0.704959	-0.565782	-0.754633	0.387945
UNC79	0.581996	-0.745614	-0.466402	-0.74983	-0.846127	0.630714	-0.471962	-0.539839	-0.103872	-0.674306	-0.50552	-0.204385	-0.547348	-0.747934	0.559371	-0.497343	-0.457914	2.6062	0.495778	2.69587	-0.0115334
UNC5D	-0.306336	-0.188378	-0.389128	-0.535023	0.254135	-0.453228	-0.385439	-0.535023	-0.0250888	-0.484704	-0.489741	0.340124	-0.457666	-0.535023	-0.535023	-0.535023	1.00688	-0.535023	1.85206	3.47166	-0.535023
UNC5CL	-0.389177	-0.454749	-0.413255	-0.285613	3.25293	-0.442681	-0.0966339	-0.0533874	-0.311184	-0.150572	-0.435169	-0.416543	-0.338757	2.69429	-0.387064	-0.17432	-0.457411	-0.365002	-0.371692	-0.180128	-0.223877
UNC5C	-0.404552	-0.469811	1.55057	-0.393465	0.168516	3.88156	-0.439205	-0.257662	-0.319486	-0.362799	-0.437966	-0.269098	0.46974	-0.344035	-0.398432	-0.138657	-0.452837	-0.323766	-0.309487	-0.398639	-0.35049
UNC5B	-0.0170685	0.0579009	0.400642	-0.35865	-0.454631	-0.606513	-1.20087	0.11433	2.57181	-1.08569	-0.250547	-0.0688019	-0.490113	-0.996393	0.532372	0.0729388	2.57878	0.778802	-0.154616	-0.737992	-0.685684
UNC5A	-0.173911	-0.135893	0.416074	0.169955	0.235045	0.390408	-0.866011	-0.137694	3.14842	-0.66993	-0.732472	-0.490389	-0.583024	2.36203	-0.440957	0.191742	-0.464507	-0.437586	-0.62385	-0.672896	-0.484555
UNC50	-0.705543	0.938866	0.652809	-0.287694	0.774847	1.96165	2.04882	-0.626307	-1.31394	-0.662058	0.951325	-0.434488	-1.0421	0.0354554	-0.177509	-0.485752	-1.84194	-0.764414	0.355714	0.0256647	0.596595
UNC45B	-0.0385549	0.011675	-0.548952	-0.14485	-0.48461	-0.211415	-0.579602	-0.547401	3.75489	-0.378576	-0.525563	-0.413419	-0.234981	1.61479	-0.538411	0.688545	-0.645802	-0.0692084	-0.208658	-0.414515	-0.0853829
UNC45A	-1.04329	0.308148	0.239633	-0.486736	-0.894535	-1.3078	-0.658262	2.43712	-0.401381	0.8009	0.393809	1.30371	-0.0851683	-0.792589	1.64702	-0.667635	0.381802	0.771643	0.196579	-0.835174	-1.30779
UNC13D	1.44798	-0.138543	-0.267373	0.312952	2.09221	-0.381922	-1.10425	-0.782167	2.0909	0.558483	-0.99663	-1.00823	-0.986489	0.862218	-0.608955	0.636654	-0.966065	-0.0215838	-0.547925	-0.774542	0.583277
UNC13C	-0.51988	-0.269616	3.53532	-0.329196	-0.51988	-0.313197	-0.393888	-0.51988	0.768653	-0.265586	-0.51988	-0.372455	1.43482	-0.51988	1.31961	-0.51988	-0.51988	-0.336983	-0.311885	-0.51988	-0.306561
UNC13B	0.216503	-0.309732	0.843579	-0.997543	-0.296529	-0.167711	-0.0678304	0.00281417	-0.898914	0.542659	1.09988	-0.00247196	-0.500746	-0.0242186	3.59539	-0.734885	0.00194946	-1.14633	-0.231763	-0.142256	-0.781847
UNC13A	-0.354669	-0.389309	-0.161769	-0.342445	-0.329108	3.32032	-0.387477	-0.400184	-0.285078	-0.405923	-0.437454	-0.426717	-0.400453	-0.360269	-0.344437	0.620155	-0.391659	-0.365545	2.49175	-0.415014	-0.23472
UNC119B	-1.17377	0.321476	1.34287	-0.538533	-1.05061	0.443553	2.29368	0.232269	-1.05887	-0.443835	-0.528829	1.86159	0.573562	-1.34381	-1.19345	0.0546822	0.569233	-0.093326	0.0308823	-0.784346	0.485582
UNC119	0.278346	-0.65892	-0.733493	1.80927	0.288794	0.167847	-0.404193	0.904703	1.26491	-1.01881	-1.05155	1.14033	-1.49147	1.0428	1.53414	-0.251983	-0.783472	-0.0933059	0.10742	-1.75787	-0.293503
UMPS	-0.443317	0.787351	-0.471353	-0.616958	-0.922422	0.454393	-0.408923	0.482886	-1.50167	1.48427	0.537858	1.75297	1.32815	-0.628183	0.831978	-1.07473	0.842808	-0.833536	0.866696	-1.4515	-1.01676
UMODL1	-0.439761	-0.0773953	0.19108	-0.289162	0.085206	-0.439761	-0.307086	0.00396914	0.577901	-0.372816	-0.439761	-0.206894	-0.336842	-0.439761	-0.332147	-0.0143115	-0.388476	-0.391612	4.21458	-0.381819	-0.215126
UMOD	-0.283069	-0.283069	-0.283069	-0.283069	-0.283069	-0.283069	-0.283069	-0.283069	-0.283069	-0.283069	-0.283069	1.27238	-0.283069	-0.283069	-0.283069	-0.283069	-0.283069	-0.283069	4.10593	-0.283069	-0.283069
UMAD1	-0.174753	-0.146135	-0.317235	1.00467	1.10333	-0.505722	2.54291	0.521888	-0.957333	0.801317	0.59875	-0.643504	-1.35759	-0.980999	0.212574	-0.0513738	-1.94909	0.251925	0.552791	-1.01005	0.503636
ULK4P3	-0.348172	-0.185273	-0.519845	-0.349898	-0.246424	1.50642	-0.295263	-0.519845	0.0543579	-0.406525	-0.519845	-0.519845	3.66126	-0.306817	-0.519845	-0.314084	-0.519845	-0.519845	1.14853	-0.519845	0.24064
ULK4P1	-0.202896	-0.0798448	0.566364	-0.61408	-0.61408	0.268327	0.461739	-0.61408	3.97028	-0.342661	-0.61408	0.015333	-0.196812	-0.61408	-0.177776	-0.61408	0.217632	0.557202	-0.61408	-0.144247	-0.61408
ULK4	-0.639935	-0.685067	-0.697326	1.47583	-0.651954	0.274298	0.712041	-0.360872	-0.658204	2.6303	-0.611147	-0.526447	-0.368202	0.90339	-0.725946	0.314221	-0.698925	-0.713756	-0.612361	2.0492	-0.409135
ULK3	-1.30319	-0.596027	3.95873e-05	0.317366	2.38479	-1.73708	0.326939	0.604621	0.631459	1.84933	0.711291	0.435426	0.911347	-0.42531	-0.392008	-0.631788	-0.727727	-0.411586	-1.16365	-0.0533869	-0.730852
ULK2	-0.634427	-0.271563	0.352151	-0.567894	-0.0943785	0.0203105	0.155782	-1.08972	-0.210455	-0.55785	1.28336	3.67112	-0.393044	-0.845001	0.708817	-0.190262	-0.575859	0.354232	-0.137739	-0.400707	-0.576872
ULK1	-0.95421	-0.932005	2.83856	0.15755	0.300483	1.0292	-0.363374	-0.274862	0.658763	-0.852493	-1.53082	1.04948	-0.148556	-0.42325	-0.73689	0.147144	-0.0413876	1.21642	0.445749	-1.27911	-0.306394
ULBP3	-0.0388239	0.10096	-0.412851	-0.874903	-0.468826	-0.86138	-0.0110313	-0.224779	-0.604954	0.589471	-0.987726	3.41892	1.48363	1.06008	-0.150664	-0.45064	-0.418579	-0.417688	-0.684457	0.359227	-0.404983
ULBP2	-0.544842	0.735826	-0.544665	-0.763423	-0.280537	-0.322003	-0.587781	-0.204603	-0.881826	-0.70377	-0.470116	2.2376	-0.758935	2.06139	0.0544551	-0.444281	0.884656	-0.582055	2.12013	-0.323037	-0.682181
ULBP1	-0.448188	0.344287	-0.510152	-0.449908	-0.0741478	-0.313258	-0.246167	-0.286523	-0.492127	-0.393387	-0.619344	3.79089	-0.214071	0.0886114	-0.437731	0.064462	-0.388543	-0.402655	-0.372921	1.72748	-0.366612
UIMC1	-0.639478	-1.01642	-0.817938	1.20273	-0.171654	-1.90096	-0.125801	-0.717506	1.11681	0.102306	1.57884	1.0375	0.726003	-0.517814	1.20738	-1.42927	0.364812	-0.709156	0.604594	1.08665	-0.98164
UICLM	-0.401532	-0.224302	-0.254046	0.690253	-0.292029	0.111758	-0.480365	-0.0971262	3.91428	-0.480365	-0.433537	-0.480365	-0.480365	-0.0890684	-0.480365	1.31489	-0.480365	-0.180949	-0.480365	-0.390287	-0.305755
UHRF2	-0.393498	-0.716178	-0.21159	-0.3187	0.220387	-0.471142	-0.20832	-0.127848	0.461021	-0.463109	0.426094	0.826104	-0.252478	-0.27088	-0.581549	-0.432066	3.99433	-0.228728	-0.0541195	-0.894983	-0.302751
UHRF1BP1L	0.799951	0.467681	2.07249	-0.779085	1.16614	-0.431616	-0.94242	-1.23558	-0.160905	-1.42779	-0.353469	0.14926	-0.320059	-0.732289	-1.01582	-0.778187	2.04664	0.231498	1.05848	0.545591	-0.360509
UHRF1BP1	0.373799	-0.745825	-0.519478	2.03503	-1.03461	-0.121834	-0.165272	0.686734	-1.25619	-0.17192	0.774685	2.02247	1.97064	-0.771578	-0.219371	-0.14148	-1.17035	-0.140886	-0.941245	-0.0306558	-0.432659
UHRF1	-0.418133	-0.483065	1.15363	-0.376896	0.0450021	-0.376007	-0.71834	-0.449789	-0.664753	-0.458523	-0.616303	0.358467	1.85655	-0.0861657	-0.231392	-0.600864	3.41539	-0.0638301	-0.401783	-0.380339	-0.502857
UHMK1	0.612015	-0.280468	-0.873837	0.0772761	0.696588	-0.426313	2.07129	2.04407	-0.977341	-1.25303	-0.374379	-0.558391	-0.540418	-0.114859	-0.0819251	-1.09453	0.185691	-0.494149	1.99696	-0.898494	0.284239
UGT8	-1.08844	-0.906648	-0.65356	-0.850667	2.2747	0.150077	1.38495	-1.09745	-0.405212	0.582755	0.610075	-0.265204	-0.608384	-0.116327	-0.380334	0.774553	-1.11072	-0.309326	-0.856486	1.79817	1.07348
UGT3A2	-0.221699	0.25766	-0.341148	-0.200517	-0.315277	-0.358028	-0.408004	-0.385362	-0.38204	-0.392632	-0.408004	1.85565	3.79863	-0.408004	-0.235028	-0.408004	-0.29024	-0.164765	-0.35771	-0.408004	-0.227469
UGT3A1	-0.271373	0.342099	-0.271373	-0.167501	4.32429	-0.271373	-0.20274	-0.271373	-0.154388	-0.271373	-0.271373	-0.191065	-0.271373	-0.271373	-0.271373	-0.271373	-0.271373	-0.271373	-0.271373	-0.15148	-0.271373
UGT2B7	-0.547664	-0.221746	-0.557042	-0.559262	3.88106	0.043017	-0.556227	-0.423955	-0.52823	0.00415679	-0.522062	0.218279	-0.559262	-0.0325594	1.22505	0.141292	-0.559262	-0.546048	0.407494	-0.482404	0.175377
UGT2B4	-0.314177	-0.314177	-0.314177	-0.314177	2.59229	-0.314177	-0.314177	-0.314177	-0.314177	-0.314177	-0.314177	-0.314177	-0.314177	-0.314177	-0.314177	-0.314177	3.37707	-0.314177	-0.314177	-0.314177	-0.314177
UGT2B28	-0.307503	-0.307503	-0.307503	2.16774	3.67482	-0.307503	-0.307503	-0.307503	-0.307503	-0.307503	-0.307503	-0.307503	-0.307503	-0.307503	-0.307503	-0.307503	-0.307503	-0.307503	-0.307503	-0.307503	-0.307503
UGT2B17	-0.221073	-0.22081	-0.221954	-0.209751	4.36429	-0.218647	-0.221666	-0.221954	-0.203793	-0.218176	-0.221169	-0.221954	-0.221954	-0.221408	-0.219618	-0.208235	-0.221063	-0.208159	-0.221954	-0.220948	-0.220004
UGT2B15	-0.222403	-0.222403	-0.222403	-0.19772	4.36425	-0.222403	-0.222403	-0.216342	-0.215453	-0.222403	-0.222403	-0.222403	-0.222403	-0.222403	-0.215789	-0.214932	-0.222403	-0.210565	-0.20221	-0.222403	-0.222403
UGT2B11	-0.27192	-0.27192	-0.27192	-0.27192	4.29157	-0.27192	-0.27192	-0.27192	-0.27192	-0.27192	-0.27192	-0.27192	-0.27192	-0.27192	0.488161	-0.27192	-0.27192	-0.27192	0.114827	-0.27192	-0.27192
UGT2B10	-0.419506	0.242947	-0.419506	-0.419506	3.6408	-0.419506	-0.419506	-0.419506	-0.419506	0.253614	0.791981	-0.419506	-0.419506	-0.419506	-0.419506	-0.419506	-0.419506	-0.419506	1.78276	-0.419506	-0.419506
UGT2A3	-0.218635	-0.216098	-0.218635	-0.218635	4.36436	-0.218635	-0.217175	-0.218635	-0.218635	-0.215689	-0.218303	-0.218208	-0.218635	-0.218635	-0.218635	-0.218635	-0.218635	-0.218635	-0.218635	-0.217997	-0.218635
UGT2A1	-0.305378	3.73641	-0.305378	-0.305378	-0.305378	-0.305378	-0.305378	-0.305378	-0.305378	-0.305378	-0.305378	-0.305378	-0.305378	-0.305378	-0.305378	-0.305378	-0.305378	-0.305378	2.06577	-0.305378	-0.305378
UGT1A8	0.160637	-0.251198	-0.251198	-0.251198	4.34027	-0.251198	-0.251198	-0.251198	-0.251198	0.0206509	-0.251198	-0.251198	-0.251198	-0.251198	-0.251198	-0.251198	-0.251198	-0.251198	-0.251198	-0.251198	-0.251198
UGT1A7	-0.321255	3.93677	1.6087	-0.321255	-0.321255	-0.321255	-0.321255	-0.321255	-0.321255	-0.321255	-0.321255	-0.321255	-0.321255	-0.321255	-0.321255	-0.321255	-0.321255	-0.321255	-0.321255	-0.321255	0.237122
UGT1A6	-0.324575	3.41271	-0.324575	-0.324575	2.53875	-0.324575	-0.324575	-0.324575	-0.324575	-0.324575	-0.324575	-0.324575	-0.324575	-0.324575	-0.324575	-0.109098	-0.324575	-0.324575	-0.324575	-0.324575	-0.324575
UGT1A5	-0.218218	-0.218218	-0.218218	-0.218218	4.36436	-0.218218	-0.218218	-0.218218	-0.218218	-0.218218	-0.218218	-0.218218	-0.218218	-0.218218	-0.218218	-0.218218	-0.218218	-0.218218	-0.218218	-0.218218	-0.218218
UGT1A4	-0.218218	-0.218218	-0.218218	-0.218218	4.36436	-0.218218	-0.218218	-0.218218	-0.218218	-0.218218	-0.218218	-0.218218	-0.218218	-0.218218	-0.218218	-0.218218	-0.218218	-0.218218	-0.218218	-0.218218	-0.218218
UGT1A3	-0.218218	-0.218218	-0.218218	-0.218218	4.36436	-0.218218	-0.218218	-0.218218	-0.218218	-0.218218	-0.218218	-0.218218	-0.218218	-0.218218	-0.218218	-0.218218	-0.218218	-0.218218	-0.218218	-0.218218	-0.218218
UGT1A10	-0.226584	-0.226584	-0.226584	-0.226584	4.36285	-0.226584	-0.226584	-0.226584	-0.226584	-0.226584	-0.226584	-0.226584	-0.226584	-0.226584	-0.226584	-0.20032	-0.226584	-0.226584	-0.108274	-0.226584	-0.202317
UGT1A1	-0.218218	-0.218218	-0.218218	-0.218218	4.36436	-0.218218	-0.218218	-0.218218	-0.218218	-0.218218	-0.218218	-0.218218	-0.218218	-0.218218	-0.218218	-0.218218	-0.218218	-0.218218	-0.218218	-0.218218	-0.218218
UGP2	0.412797	0.576219	-0.227583	-0.394538	1.21319	-0.734257	0.0304853	0.288193	-0.416686	-1.37073	-0.532155	1.88694	-1.28831	-0.0547746	-0.557091	1.34745	-0.213163	-0.966678	2.32441	-1.0163	-0.30743
UGGT2	-1.08827	-0.123125	1.10651	-0.782257	0.0843643	-0.647747	-0.292392	1.10986	-1.36245	2.67772	0.388723	0.0310032	1.28299	-1.01225	0.6443	-1.11486	-0.289231	0.553732	0.072951	-1.14377	-0.095813
UGGT1	0.47458	-0.0192172	1.19743	-0.620554	-0.332588	1.90881	-0.833694	0.7093	-1.27468	-0.792612	0.395088	2.60752	0.052876	-0.405562	-1.05957	-0.189112	0.0347191	0.521409	-0.545729	-1.25088	-0.57754
UGDH	-0.851818	-0.560203	1.56783	-0.668063	-0.278449	2.01863	-0.580191	-0.424614	-1.08098	1.2018	-0.537881	0.761031	0.481319	-0.706301	-0.592992	-0.677093	2.29406	-0.615892	0.34518	-0.591148	-0.504232
UGCG	-0.560886	-0.443911	1.02098	0.635408	0.941195	0.787003	-1.18419	0.0605027	-1.0567	0.206912	2.76524	-1.10667	-0.201886	-0.219193	-1.18781	0.854451	0.0231204	-1.52003	-0.32418	-0.147195	0.657849
UFSP2	-0.269865	1.3223	0.11627	-1.17292	-0.535137	0.54681	1.80793	1.21531	-0.490826	0.24317	1.09801	-0.083633	0.392472	-0.51344	1.46476	-1.46247	-0.0358005	-1.11073	-1.53031	0.262285	-1.26419
UFSP1	-0.286071	-0.128033	-1.27534	0.577323	-0.808775	2.35222	0.168581	2.55244	-0.45453	-1.20996	0.690983	-0.949125	-0.167754	0.654888	-0.12533	-0.931017	-0.766395	-0.384986	0.22715	0.107292	0.156435
UFM1	-1.10413	0.154265	2.03825	-1.41753	0.627053	-0.290112	0.683892	0.423904	-1.05009	0.275431	0.950842	2.36474	0.205519	-0.466351	-0.51932	-1.15244	0.13451	0.278234	-0.286258	-1.07828	-0.772128
UFL1	-0.323323	0.643209	0.411601	-0.560703	0.615323	0.290936	-1.07438	-1.1769	-0.611824	-0.0541272	0.709774	3.57072	-0.820692	0.197262	0.55916	-0.539913	-0.514058	-0.521993	0.155001	-0.601566	-0.353499
UFD1	-0.505913	-0.322134	-0.533635	-0.0497277	-0.932729	-0.608874	-1.01179	-1.1692	-0.786308	0.391837	-0.564098	0.3877	0.285604	0.886512	0.303638	-0.919258	1.83861	-0.542107	0.211369	2.89981	0.740687
UFC1	-0.968866	-0.29439	0.512511	0.527224	-0.264754	-0.693678	2.50013	1.40863	-0.403376	1.16953	-0.152121	1.00117	0.779048	-0.736423	0.66663	-0.684805	-1.299	-1.17198	-0.402034	-1.33472	-0.15873
UEVLD	0.133265	2.72735	0.171641	-0.414029	0.936534	-0.115198	0.0158117	-0.283047	-1.03622	-0.69661	1.75799	-0.721498	-0.88582	-0.977441	-0.817469	-0.671215	1.48297	0.51452	-0.660929	0.179812	-0.640417
UCP3	3.19771	-0.714282	-0.533249	-0.404725	1.01105	-0.359876	-0.446237	-1.23806	1.58869	-1.12485	-0.431237	0.327428	-0.789406	0.0896109	-0.691725	-0.241835	-0.0442955	0.576111	0.480417	-0.332783	0.0815429
UCP2	1.1096	-0.532332	-0.432675	1.00645	-0.297406	-0.320198	-0.835632	-0.792945	3.09487	-0.769563	-0.68159	-0.747591	-0.805006	1.48845	-0.112056	0.887369	0.125511	0.111922	-0.278607	-0.78465	-0.433919
UCP1	-0.396546	-0.396546	-0.396546	-0.396546	-0.396546	-0.396546	-0.396546	0.789275	-0.396546	1.2136	-0.396546	-0.396546	-0.396546	-0.396546	-0.396546	-0.396546	-0.396546	-0.396546	-0.396546	3.78425	0.954156
UCN3	-0.230988	-0.230988	0.0315611	-0.230988	4.35721	-0.230988	-0.230988	-0.230988	-0.230988	-0.230988	-0.230988	-0.230988	-0.230988	-0.230988	-0.230988	-0.230988	-0.230988	-0.230988	-0.230988	-0.230988	-0.230988
UCN2	0.166607	-0.287167	-0.562807	-0.900186	0.419892	1.745	-0.827388	-0.394562	-0.861036	0.095835	-0.912695	0.470372	-0.65844	-0.864173	0.985902	-0.772359	-0.16691	2.88221	0.377338	-0.88093	0.94549
UCN	-0.0266213	-0.894699	-0.175513	-0.644299	0.330091	1.15278	-0.181959	0.0548395	-0.00771646	0.838857	-0.0750447	-0.768508	-0.182109	3.74136	-0.529638	0.133898	-0.580073	-0.71197	-0.280171	-0.684573	-0.508931
UCKL1	-0.969862	-1.61038	-0.194147	0.361634	-0.0824385	2.36404	0.164739	-0.387549	-0.172975	-0.603281	0.397859	0.317424	1.26066	1.12082	-0.441473	-0.342011	1.18145	-1.18655	0.817586	-1.78871	-0.206844
UCK2	-0.819385	-0.323697	-0.329745	0.185081	-1.04032	0.613073	1.0316	1.58718	-0.823225	0.399015	0.707792	2.4115	1.71554	-0.651587	-0.113968	-0.680565	-0.655994	-0.793721	-0.800377	-0.682291	-0.935903
UCK1	-0.674794	0.00297466	-0.708554	1.23309	-0.886773	0.84732	-0.130309	-0.639174	-0.675963	-0.566188	1.10349	-0.348085	0.408435	-0.396046	-1.21183	-0.34226	0.348789	-1.6992	2.29035	1.80386	0.240855
UCHL5	-0.630801	1.48564	-0.381105	1.05436	-0.0997775	-0.635383	0.168111	0.845654	-1.29637	0.1555	0.868948	2.78712	0.422113	0.00920856	0.0129826	-1.1887	-0.739375	-1.1004	-0.14579	-1.03658	-0.555344
UCHL3	-1.08184	1.42595	1.95021	-0.138706	1.69404	-0.128084	-0.81941	-0.209008	-0.871906	-0.149996	0.869588	0.639585	-0.811902	-0.0440432	1.46742	-0.619671	0.675019	-0.781574	-1.04563	-0.896316	-1.12374
UCHL1	-0.348479	-0.424127	-0.0527407	-0.38842	-0.411336	0.123595	-0.439413	-0.390739	-0.221165	0.808226	-0.441135	-0.0322603	-0.251636	-0.339431	-0.389788	-0.278118	0.620977	-0.415714	-0.388309	4.0996	-0.439586
UCA1	-0.249737	0.143792	-0.249737	-0.249737	4.34729	-0.249737	-0.249737	-0.249737	-0.249737	-0.249737	-0.249737	-0.249737	-0.249737	-0.249737	-0.230831	-0.207027	-0.249737	-0.232819	-0.115064	-0.20902	-0.249737
UBXN8	-0.182474	-0.611619	-0.114405	-0.666092	-0.0320559	-0.325854	0.73231	-0.590834	-0.887341	0.369285	0.0561224	3.92772	0.150745	0.413253	-0.0804225	-0.781868	-0.727008	-0.583382	0.232627	-0.07691	-0.221802
UBXN7	1.07866	-0.0414107	1.2978	-0.0841929	-0.530969	0.426903	-1.08926	-0.334532	-0.975451	-0.300417	-0.159116	2.2025	1.44847	-1.01636	-0.745868	-0.729757	1.6776	0.184567	-0.295115	-1.38059	-0.633452
UBXN6	-0.157573	-0.46607	0.4217	-0.607328	-0.626508	-1.46931	-1.12438	0.00723998	0.866956	-0.64525	0.334441	-1.84886	0.638416	0.521679	1.46309	-0.592253	2.37971	0.281804	0.560067	0.888044	-0.825609
UBXN4	0.327059	0.627514	2.9086	-0.0483003	1.89864	0.61222	-0.758433	-0.549219	-1.02591	-0.831249	-0.188307	0.859253	-0.928036	0.138204	-0.765142	0.106142	-0.348692	0.0606039	-0.272416	-1.3149	-0.507636
UBXN2B	-0.647191	-0.544393	-0.143027	-0.215098	0.25971	-0.712108	1.84356	-0.793783	-0.493638	0.229145	0.949677	3.03462	0.240334	-0.601967	1.18285	-0.699476	-0.848678	-0.287371	-0.392393	-0.771241	-0.589535
UBXN2A	-0.502013	1.50755	-0.0134509	0.568499	-0.435776	1.99584	0.478192	0.364492	-1.57269	-0.3748	2.299	-0.681175	0.740453	-0.967434	-0.605685	-1.00994	-1.02446	-0.10776	-0.43024	0.12071	-0.349307
UBXN11	0.0586346	-1.193	-0.466379	-0.485469	0.0346174	0.564498	0.356177	-0.909103	2.04493	-0.485251	-1.22717	-0.803366	-0.0809571	2.95338	0.036692	-0.463658	-0.755932	-0.297127	0.784824	0.137289	0.19637
UBXN10	1.77343	-0.196308	-0.0951181	-0.575635	-0.277435	0.897548	-0.647795	-0.494686	-0.411317	-0.42622	-0.627645	-0.375978	0.587272	-0.177181	-0.526424	-0.155022	-0.610519	-0.59458	3.49106	-0.663657	0.106203
UBXN1	0.321116	-0.0807651	-0.112073	-0.00289256	-0.366117	1.04566	-0.982647	-0.267203	2.57272	-1.55015	0.900169	-1.3548	-0.072046	1.1944	-1.06755	-0.198019	1.20786	0.025127	-1.08257	0.524406	-0.654626
UBTF	-0.356959	-1.14867	-0.40133	-0.733335	-1.26326	1.39374	0.87309	-0.330636	1.39993	-1.71315	-0.431772	1.96615	1.01498	-0.170825	0.384266	-0.130639	0.482328	1.09353	-0.351458	-0.298296	-1.27768
UBTD2	-0.34012	-0.0830579	-0.63091	-0.747162	1.3388	-0.0753062	0.261338	-0.00478783	-0.410338	-0.344203	0.865027	2.3408	1.49065	1.59628	0.176182	-0.968817	-0.930944	-1.21941	-0.76735	-0.198056	-1.34862
UBTD1	-0.411129	0.173554	-0.519709	0.0107128	-0.579217	0.918777	-0.715947	0.557233	-0.197798	-0.665028	-0.374849	-0.921858	0.0546806	-0.203923	-0.0470562	-0.446364	3.96282	-0.128956	-0.197751	-0.219299	-0.0488916
UBR7	-0.466175	1.33753	-1.10798	0.271664	-0.536882	-0.279539	-0.355763	-0.154603	-0.637424	-1.1127	0.115369	1.61307	-0.379335	-0.552467	1.29072	-0.775864	2.21859	1.64154	-0.654922	-0.556601	-0.918218
UBR5	-0.129841	-0.0182415	-0.340042	1.70714	0.038853	-0.000974314	-0.0773401	0.465442	-0.548666	-0.106784	-0.188215	3.64541	-0.00349835	-0.886215	-0.236679	-0.115254	-0.873892	-0.543323	-0.330902	-0.667688	-0.789289
UBR4	0.675832	-0.095582	0.19081	-0.283419	-0.220613	0.971904	-0.920509	0.0535725	-0.0104843	-1.09788	-1.6462	0.22781	1.39846	-0.438353	-1.57094	-0.496752	0.454254	0.62346	2.39117	0.994466	-1.201
UBR3	-0.442134	1.80668	1.64043	-0.19805	0.550277	-0.531809	0.618647	0.0750901	-1.15743	-1.26175	0.867189	1.76955	-0.478626	-1.17701	-0.521021	0.308529	0.217016	0.747919	-0.272074	-1.08168	-1.47973
UBR2	1.34513	-0.919874	-0.705342	1.64542	0.180777	-0.84567	-0.186091	-0.150016	-0.890922	-0.136929	-0.740399	2.53269	0.682566	-0.571266	-0.824155	-0.499401	-1.06687	1.43596	-0.668736	0.434185	-0.0510472
UBR1	-0.241503	-0.372837	0.134897	-0.984196	0.670345	-0.458454	3.46857	-0.034685	-0.934958	0.985375	-0.161335	-0.40999	0.831154	-1.09575	-0.275249	-0.580733	-0.207837	-0.979625	-0.244864	0.845853	0.0458158
UBQLNL	-0.202112	-0.691316	-0.228995	-0.483118	0.609974	0.885706	-0.82653	-0.286881	0.720524	-0.460154	-0.744104	-0.29552	-0.192874	0.0343998	-0.532056	-0.660217	-0.756362	0.688653	3.74344	-0.0337726	-0.288682
UBQLN4	-0.0361619	-0.916811	-0.00578854	0.422542	-0.758363	-0.171328	1.90811	0.812554	-0.912068	-0.209782	0.27197	2.92481	0.851316	-0.806819	0.462068	-0.716024	-1.02622	-0.34166	-0.318942	-1.00722	-0.426184
UBQLN2	-0.379454	-0.31979	1.43294	-0.393387	1.12319	-0.152619	1.05756	0.742075	-0.574536	-1.29616	0.106527	-0.181613	-0.0958298	-0.0228119	0.720855	-1.38738	1.49791	-0.141219	-2.27009	1.39022	-0.856393
UBQLN1	-0.200161	0.70258	0.199236	0.772698	-0.80665	0.369238	0.506143	-0.91227	-1.45777	0.0739493	1.99421	1.19764	0.231655	0.208806	-1.30586	-1.23389	0.801012	-1.33614	-0.822906	1.61933	-0.60085
UBP1	-0.410932	-1.31437	-0.81118	-0.66379	0.033014	-0.160214	-0.437774	-0.43694	-0.695887	2.96146	1.47265	1.04856	0.59403	0.449478	-1.38111	-0.460785	0.445973	-0.309891	0.0124204	0.774613	-0.709322
UBOX5	-0.417811	-0.932361	-0.195144	-0.377765	-0.458387	0.493216	2.01924	-0.112301	0.599706	-0.848023	-1.53547	-0.92341	1.30515	-0.356543	2.35323	-0.826499	-0.52355	0.588179	-0.67833	0.897937	-0.0710659
UBN2	-0.0259776	-0.635532	-0.346085	-0.557304	0.626483	-0.00591766	1.88889	-0.247829	-0.416512	-0.523383	-0.701378	1.31801	0.344981	-0.63627	-0.957661	-0.780539	-1.07059	0.610515	0.0658847	2.86788	-0.817655
UBN1	-0.14116	-1.02746	-0.800389	0.0993476	-0.215453	0.132077	-0.248963	1.73355	-0.380239	-1.30762	0.569953	0.762317	-1.19355	-0.539895	0.179406	-0.766131	1.83241	2.14271	0.837538	-0.784216	-0.884236
UBLCP1	-0.233182	1.03672	-0.899258	-0.40414	0.399058	-1.14355	-0.174918	-0.790776	-0.843062	-0.239132	1.25028	1.10921	0.80715	0.0900332	1.30992	-1.92596	-1.20407	-0.478191	0.0307239	2.09974	0.203398
UBL7	0.674004	-0.648859	0.633812	-1.15312	-0.816413	-1.0997	0.416253	-0.67251	0.220785	2.74948	0.511122	-0.468218	-1.04415	-0.156029	1.43872	0.0400269	-0.512851	0.992768	-0.538075	0.69576	-1.26281
UBL5	-1.06166	-0.616572	-0.0791147	0.327396	0.296044	-1.38003	-0.757512	0.188486	-0.451563	-0.235168	-0.819455	-0.9545	1.78716	1.46197	2.43062	-0.278701	-0.297937	-1.01656	0.212663	1.20421	0.0402199
UBL4B	3.4758	0.115709	0.433047	-0.562644	-0.490869	-0.345263	0.811259	-0.739412	0.85034	-0.794179	-0.80577	-0.238634	-0.0198463	-0.256905	-0.165385	-0.699713	-0.732555	0.422624	1.17379	-0.909979	-0.521413
UBL4A	-0.417868	-0.42507	-1.01301	-0.704577	-0.0934305	-0.107332	-0.856147	1.5069	-0.762834	-0.712298	1.35622	-0.245112	0.163835	-0.010583	0.0518902	-1.02791	2.03571	-0.22089	-0.302307	2.49648	-0.711654
UBL3	-0.92183	0.259519	-0.175289	-0.421907	-0.510292	0.566564	1.5117	0.243775	-1.05111	2.07775	0.788625	0.0794731	1.63448	-0.66459	0.278467	-0.494294	-1.53799	-1.46696	-1.07034	0.894156	-0.0198997
UBIAD1	-0.582657	-0.0488988	-0.653886	-0.429565	-1.34315	0.929223	0.228261	-0.304775	-0.499027	-0.0874567	-0.876734	0.642926	1.08485	-1.01682	3.08786	-0.50812	1.12631	0.270138	0.115314	0.0629314	-1.19672
UBFD1	-0.314112	-0.627231	1.96411	0.277416	-0.617555	0.344983	0.220047	0.405946	-1.75922	0.412117	0.23759	1.77732	-1.20513	-0.869168	0.0696757	-0.150828	-1.42714	1.08389	1.4481	-0.754082	-0.516737
UBE4B	-0.820642	-0.207145	1.28778	-0.0149183	-0.224899	2.05164	0.687254	-0.0746028	-0.94732	-0.300655	-1.53257	1.20271	1.62244	-1.4485	-0.252784	-0.492341	0.400795	-0.175041	0.139394	0.656791	-1.55738
UBE4A	0.688064	0.0404505	-0.148995	-0.395241	2.11385	-0.823373	0.858205	0.285901	-0.437485	-1.10109	-0.676281	2.3539	-0.9646	-0.527715	-0.220621	-0.699834	0.551577	1.13793	0.0702519	-0.597855	-1.50703
UBE3D	-0.793531	-0.440352	-0.0953051	-0.680511	-0.46362	-0.386362	-0.44481	-0.886618	-0.134184	0.622241	1.10263	3.70663	-0.294385	-0.28704	0.296965	-0.573953	0.939341	-0.244773	-0.230848	-0.0723997	-0.639114
UBE3C	-0.172688	0.786924	-0.87254	-0.2915	-0.474238	-0.80119	0.495365	2.91592	-1.01827	-1.04453	-0.282907	-0.0756228	-0.672875	-0.510226	-0.301989	-1.05245	1.86562	0.792193	0.750987	0.195879	-0.231857
UBE3B	0.10248	-0.734763	-0.415706	-0.456598	0.0362808	-1.02671	1.92369	1.19842	-0.208613	-0.0337033	-0.995402	-0.0737449	-0.00450698	-0.912289	-0.772281	-0.89098	-1.59808	1.01355	0.7916	0.924042	2.13331
UBE3A	-0.946625	0.377895	0.303137	-0.145596	0.729246	-1.09354	0.703839	0.358474	-0.827023	1.23878	0.812045	2.95941	0.155276	-1.30186	-0.171877	-0.83886	0.297823	-1.20079	-0.600433	-0.096732	-0.712589
UBE2Z	0.723665	-0.680986	-1.91186	-0.961957	-0.814454	1.60056	0.387561	1.03996	-0.992097	0.202904	0.10963	-0.00951061	0.160658	2.02277	0.707092	-1.56024	0.0533383	0.120175	0.856789	-1.06507	0.0110589
UBE2W	0.941298	0.444059	0.392788	1.93072	1.77288	-1.14891	0.23765	1.24051	-1.18037	-0.963615	-0.710327	1.11103	-1.36478	-0.348334	-0.0123582	0.267666	-1.08286	-0.528984	0.264679	-1.15104	-0.111698
UBE2V2	-0.588018	0.104804	-0.0999961	1.77146	0.801692	-0.681357	0.0849329	-0.657366	-0.949863	-0.517883	0.0958894	1.83795	-0.615444	0.0409246	2.66946	-0.182355	-0.787186	-0.899647	0.0788581	-0.378663	-1.12819
UBE2V1	-0.448753	-0.740057	-0.716335	0.869535	0.0948088	3.23468	0.890948	-0.214353	-1.14702	-1.0951	-0.126742	-0.689514	1.08385	-0.442005	-0.0569575	-0.917805	-0.575216	0.485688	-0.176857	0.897484	-0.210289
UBE2U	-0.76439	1.69267	-0.76439	2.23099	-0.76439	0.0472845	-0.76439	-0.76439	0.0789867	-0.265065	-0.76439	-0.76439	1.53853	0.174282	0.0382711	1.95557	-0.76439	-0.76439	0.0524358	0.0999536	-0.76439
UBE2T	-0.552244	0.187426	-0.0870297	0.493495	0.26888	-1.02333	0.0388782	0.346359	-1.33016	-0.340355	-0.475074	2.40772	2.56822	0.787831	0.242774	-0.963159	-0.68945	-1.11953	-0.10465	-0.102959	-0.553646
UBE2S	-0.727539	-0.409483	-0.37609	2.05844	-0.357915	0.14394	-1.04026	0.668268	-1.4799	-0.868511	-0.532032	-1.11866	0.844004	0.29204	1.07359	-0.863079	1.37336	0.0682063	0.966759	1.4087	-1.12384
UBE2R2	-0.10146	-1.03372	0.613109	-0.516771	0.170774	-0.918472	-0.43873	0.378429	0.44586	-0.146871	1.99264	1.21304	-0.63233	0.301904	0.612521	-0.933033	2.33188	-0.947872	-0.811006	0.0552465	-1.63513
UBE2QL1	-0.151286	1.10554	1.6184	-0.0914823	-0.544726	-0.780713	-0.897617	0.988936	0.588221	-0.896651	-0.688511	0.0540967	-0.839494	-0.574541	-0.563347	0.210974	-0.304577	2.99695	-0.655017	-0.897804	0.322646
UBE2Q2P1	-0.607656	-0.71706	-0.0947737	-0.65491	0.041129	-0.605557	-0.0800911	-0.467216	0.220466	0.481667	-0.200326	0.897567	-0.0424201	-0.413011	-0.3987	-0.484612	-0.291097	3.98562	-0.174259	0.19939	-0.594148
UBE2Q2L	-0.0191637	-0.53377	-0.192842	-0.53377	0.41193	0.0184064	-0.119489	-0.0719197	-0.53377	-0.403121	-0.463227	-0.170204	-0.0918916	-0.0425608	-0.0717322	-0.53377	-0.29356	4.23976	-0.0635785	-0.217151	-0.314575
UBE2Q2	-0.546368	0.789467	0.162798	-0.370241	0.407219	-1.0567	-0.365719	0.334521	-0.112115	-0.0648394	-0.237861	-0.418892	-0.816259	-0.804705	-0.1809	-0.653533	3.65388	0.819209	-1.09079	0.280283	0.271547
UBE2Q1	-0.0238355	-0.738942	-0.719466	0.578914	-0.751752	0.415017	3.03089	1.81126	-0.698206	0.34753	0.0156453	1.15552	-0.303082	-0.395575	-0.141437	-0.666705	-0.76864	-0.562819	0.0541397	-1.31266	-0.325803
UBE2O	-0.645315	-0.732438	-0.515449	0.0639788	-0.668466	1.73857	-0.0267375	-0.325065	-0.477986	0.0432273	-0.601743	2.93644	0.696261	-0.690087	-0.637885	-0.446434	-0.341618	-0.562883	-0.0643858	1.89198	-0.633962
UBE2NL	-1.04344	2.12782	0.124425	-1.04344	1.87215	0.266066	-1.04344	0.143129	-1.04344	0.567721	0.40645	-0.109382	1.43349	0.470957	-1.04344	0.419299	-1.04344	-1.04344	0.274377	0.35104	-1.04344
UBE2N	-0.810067	0.773347	0.618807	0.863849	1.37932	0.872597	-0.574967	0.0374469	-0.84851	-0.129297	-2.17495	1.23	1.79339	-0.285	-1.10564	-0.80879	-0.282566	-0.903985	-0.807771	0.928542	0.234226
UBE2MP1	-0.626656	-0.452497	-0.513847	0.212968	-0.232486	2.23087	0.569979	-0.492749	-0.488235	0.44053	3.21149	0.0126299	-0.201384	-0.834724	-0.0661656	-0.593722	-0.0328641	-0.251754	-0.158892	-1.04471	-0.687783
UBE2M	-0.820857	-0.950607	-0.517826	0.166854	-0.363764	2.73276	-0.547118	-0.143623	-0.69288	-0.226391	2.20921	-0.831554	0.133193	-0.233964	0.980692	-0.663398	0.646621	0.124949	0.777578	-0.945641	-0.834231
UBE2L6	1.18804	-0.460953	-0.523997	0.209624	0.541624	2.33452	-1.14574	-0.561252	-0.256092	-0.803405	-1.00391	-1.15402	-1.08868	2.41054	0.0421396	0.520014	-0.281042	0.0941552	0.180413	-0.451233	0.20925
UBE2L3	-0.412036	-1.16927	0.27458	-0.13549	-0.84738	-0.0625412	-0.246898	-0.736266	-0.798404	1.8083	-1.0927	0.120004	1.4823	-0.10814	0.532713	-0.674662	1.37832	-1.1546	-0.482256	2.34832	-0.0238895
UBE2K	-0.857665	1.01776	-0.598754	0.645628	1.25881	0.287094	-0.215549	0.909414	-1.40674	-0.302755	0.682892	0.318802	1.17062	-0.234863	1.43389	-1.37382	0.925536	-1.65491	-0.45895	0.202368	-1.7488
UBE2J2	-0.860336	-0.82691	-0.367159	-0.155054	0.14148	2.0049	-0.27546	-0.187668	0.576553	-0.798287	-1.70068	-0.329085	0.284029	0.374268	2.58785	-0.129299	0.619942	-0.140727	1.02822	-0.610683	-1.2359
UBE2J1	-0.304656	0.043468	0.230799	0.428643	0.5102	-0.601777	-1.32476	-0.707515	0.582046	-0.739655	0.13989	1.39903	-1.12244	-0.196991	0.26871	2.56363	1.65375	0.185458	-0.96926	-1.33381	-0.704759
UBE2I	-1.24952	-0.738031	0.334468	-0.362255	-0.534039	1.74312	-0.756648	1.77151	0.234926	-1.04268	-0.22916	-0.0062422	2.04094	0.393316	0.518694	-0.423491	-0.260596	-0.0267904	0.985607	-1.80872	-0.58441
UBE2H	0.0941106	-0.849066	0.304987	-0.189235	-0.694065	0.042204	1.85473	0.955493	-1.04052	-0.714686	-0.670273	-0.424104	-0.561781	0.769386	-0.0264158	-0.158829	-0.904973	-0.732484	0.925269	2.86707	-0.846826
UBE2G2	-0.922947	-0.453196	0.63248	-0.352639	-0.248124	0.925331	-0.96672	-0.775838	0.413041	-0.941653	1.95777	2.1225	-0.67062	-0.670616	0.729153	-0.199641	0.887902	-0.934036	-0.955133	1.315	-0.892009
UBE2G1	-0.234829	0.270169	0.343996	-0.253297	0.50211	0.658326	-0.63367	0.627031	0.00281094	-1.60868	0.61367	3.48069	-0.841457	-0.139338	-0.794122	0.330379	-0.178782	0.0100433	-0.625302	-0.950768	-0.578986
UBE2F	1.31217	0.109734	0.396146	0.702981	0.512885	0.426685	-1.35715	-0.175006	0.669475	-0.832438	0.0758486	-0.54075	-0.719365	2.96555	-0.79421	0.638065	-0.770563	-0.730459	-0.675142	-1.37783	0.163373
UBE2E3	-1.08533	0.43259	1.15255	-0.981335	1.04548	2.21575	-0.643666	-0.133999	-0.899018	0.683944	-0.744467	-0.460836	-0.102886	-0.0940879	-0.376075	0.734385	2.01881	0.225804	-1.1837	-0.827435	-0.976482
UBE2E2	0.748786	0.390982	-0.721985	-0.528804	-1.24645	-0.302799	-1.12678	-0.0236092	1.25888	0.648774	-0.313492	-0.299926	0.953011	0.899904	-0.175088	-0.199069	2.56502	-1.13058	0.64131	-1.80711	-0.230988
UBE2E1	-0.356133	0.31843	-0.974041	-0.0568118	1.17222	0.304183	0.332487	-0.175627	-0.987644	2.22984	-0.463703	1.64724	1.04674	-0.588787	-0.516573	0.0432788	0.995266	-1.54583	-0.271221	-1.72957	-0.42374
UBE2D4	-0.147949	0.000799096	-0.525325	0.230576	-0.479603	-0.482776	3.71561	0.127179	0.376405	0.51129	-0.388788	-0.748955	-0.249164	-0.815547	0.397828	-0.263447	0.373189	0.933154	-0.849192	-0.643615	-1.07167
UBE2D3	-0.444636	1.82806	0.309584	0.593242	2.67506	-0.281599	-0.429533	-1.36137	-0.418613	-0.420867	1.03946	-0.473783	-0.223681	0.659491	0.855071	-0.902937	0.371071	-0.631224	-0.969941	-0.92188	-0.850972
UBE2D2	-1.72111	1.13483	-0.844026	0.335338	0.650559	-1.52852	-0.668668	-0.111289	0.537284	-0.447185	2.05287	-0.159476	0.644286	0.541937	1.42571	-0.565745	0.959189	-1.1349	-0.303422	0.406744	-1.2044
UBE2D1	2.79712	0.29023	0.177699	0.929901	1.61031	-0.111198	-0.84343	-0.926476	-0.279531	-1.13901	-0.436728	0.0298811	-0.301227	1.13331	0.323527	0.164766	-0.201279	-0.784314	-0.926531	-1.5587	0.0516875
UBE2C	-0.560656	-0.522524	-0.10005	0.0461029	-0.0604552	-0.381806	-0.210015	-0.259944	-0.752952	-0.502917	-0.297218	-0.552253	1.17394	0.506931	0.346982	-0.292848	3.91936	-0.495621	-0.0516569	-0.372107	-0.580299
UBE2B	-0.950344	0.770889	0.731116	0.632901	2.43062	-1.63692	0.111684	-0.133401	-0.300211	0.176949	-0.0624213	-0.093419	-1.05858	0.840174	0.823788	-0.555726	-0.83032	-0.438084	-1.60512	1.54453	-0.398106
UBE2A	-0.407827	-0.286677	-0.673624	-0.426057	2.07698	-0.59315	-1.31318	0.609347	-1.06141	-1.58657	-0.325897	-0.647383	1.51949	1.31672	1.28254	-0.525059	1.24157	-0.373226	-0.00655322	0.602548	-0.422583
UBD	0.469588	-0.813372	-0.637983	2.27107	0.646166	-0.22339	-0.813372	-0.813372	-0.813372	-0.571409	-0.595629	-0.11199	-0.813372	1.46094	-0.0354643	2.26205	-0.813372	-0.639344	0.176172	-0.60395	1.01341
UBC	1.12695	1.39457	-0.0881347	0.95284	0.276521	-1.50214	0.781197	0.365784	0.0503272	-1.54233	-1.6522	0.749655	-1.30217	0.936803	-0.064886	0.549157	-1.35402	-0.168634	1.38069	-0.640258	-0.249728
UBB	-0.976876	1.18338	0.373827	0.547483	0.175249	0.611764	-0.377889	2.26036	-0.606029	-0.187362	-0.473258	-2.59666	-0.456492	-1.35654	0.0604597	0.624831	-0.404107	-0.0726792	0.498741	1.14863	0.023169
UBASH3B	0.983264	-0.588373	-0.410067	-0.732576	0.182982	-0.993148	-0.381101	0.0726311	-0.00310539	-1.09458	0.880218	-1.24029	-0.960212	0.309071	-0.743634	0.359155	0.756229	3.04515	-0.163064	-0.496428	1.21788
UBASH3A	1.48601	-0.475114	-0.592022	0.496407	-0.0876351	-0.309257	-0.749512	-0.739777	3.11859	-0.654857	-0.516951	-0.740012	-0.723825	1.56236	-0.418258	0.746445	-0.640006	0.284162	-0.269776	-0.724277	-0.0526881
UBAP2L	-0.11163	-0.72361	-0.208107	0.510991	-0.772417	0.315299	2.58161	0.736754	-0.829318	0.394709	-0.665147	2.12321	1.42212	-0.692423	-0.196657	-0.862458	-0.579834	-0.46205	-0.511177	-1.11331	-0.356553
UBAP2	-0.0419944	-0.779709	0.0729342	-0.619644	-0.745343	-0.0649482	1.21016	0.22118	-0.854985	0.435209	1.01863	3.03572	0.0168932	-0.138131	0.268706	-1.03165	1.14308	-0.926035	-0.724818	-0.118739	-1.3765
UBAP1L	-0.840638	-0.938655	0.769974	-0.634409	-0.293518	1.73713	-0.237844	-0.948155	0.342809	2.60839	1.19372	-0.563629	0.073884	-0.569255	-0.129207	-0.653764	-0.954459	-0.723237	-0.732498	1.39261	0.100757
UBAP1	0.197933	-0.540167	2.14088	-0.823045	1.20037	-1.18472	0.799701	0.154144	0.159121	-0.548507	1.02848	0.124669	-1.2408	-0.332252	0.894115	-0.726986	1.89041	-0.74183	-0.713997	-0.432989	-1.30454
UBALD2	-0.249895	-1.33205	-0.875691	1.13938	-0.667052	-0.19377	-1.45189	0.628009	-0.700637	2.91265	0.418987	-0.356358	0.972343	0.681041	0.30598	-0.885128	-0.446054	0.146651	0.910752	-0.623309	-0.333963
UBALD1	-0.802046	-0.892748	-0.164924	1.24146	-0.868289	1.99307	-1.37143	0.963185	0.409023	-1.05901	-1.32552	-0.589955	0.299094	1.95731	0.231	1.04666	0.0565647	-0.37851	0.389458	-0.406421	-0.727964
UBAC2	-0.83142	0.461254	-0.338451	0.135143	0.331307	0.26228	0.0886239	1.50842	-0.0453811	1.80784	0.235834	-0.482538	0.0989366	0.711553	2.16146	-1.11224	-1.27505	-0.843095	-0.381728	-1.92769	-0.565061
UBAC1	0.330518	0.869428	-0.145252	-0.375803	-0.406703	0.660576	-0.145828	-1.34009	0.900685	-1.10727	-0.0949956	-0.227802	0.601894	0.209288	-0.728106	-0.427202	2.8633	-1.45931	1.41443	-0.555172	-0.836582
UBA7	1.55404	-0.826455	-0.741139	-0.154198	1.35075	-0.239082	-1.39205	-0.296133	1.06277	-0.285122	-1.21476	-1.36001	-1.32472	2.01266	-0.155564	0.709714	-0.241827	1.09452	0.421364	-0.230045	0.255287
UBA6	0.202899	-1.20992	-0.569823	-0.111163	2.82747	0.430028	-0.372897	0.242279	-0.835117	-0.111481	0.271817	0.812477	-0.4309	0.5911	-0.29917	-1.1339	1.96582	-1.05811	0.384819	-0.898907	-0.697317
UBA52	-1.05249	0.343598	-0.94206	-0.146791	-1.1883	2.00313	-0.327287	-0.762511	0.894108	1.42282	0.161398	-0.883883	2.2145	0.0176591	-0.106804	-0.813499	0.14433	-0.954039	-0.458796	1.02596	-0.591031
UBA5	-0.204017	-0.818838	1.49255	-0.530131	1.35377	-0.648665	-0.219895	-0.283431	-1.80695	0.527305	2.04266	0.224999	0.406789	-0.860871	0.633976	-0.732707	0.903593	-0.874505	1.21899	-0.748552	-1.07607
UBA3	-0.0768715	1.20511	-0.367869	-0.34162	2.04434	-0.870307	-0.789559	0.202333	-1.23332	-0.238467	-0.568872	0.267018	-0.105876	-0.324854	-1.13282	-0.135722	0.542372	-0.793581	-0.150332	2.8897	-0.0208172
UBA2	-0.863092	-0.0246211	-0.493702	0.182732	-0.443056	1.67265	0.293241	-0.439704	-0.935888	-0.0392458	0.834257	0.224743	3.28747	-0.990505	-0.137128	-0.765307	0.154192	-0.730073	-0.762912	0.511383	-0.535424
UBA1	0.101931	-0.804992	0.427638	-0.779271	-0.720354	-0.0189519	-1.07902	0.249237	-0.3716	-0.838574	-0.752883	0.456451	-0.285289	-0.273226	0.258907	-0.250662	1.83479	0.134717	0.106601	3.31667	-0.712121
UAP1L1	0.295211	-0.713619	-0.822131	1.55595	-0.686502	1.79159	-0.157484	-0.454458	0.0156388	-1.42489	1.12487	1.94577	0.44343	-0.0255695	-1.37582	0.147515	0.104099	-1.52183	0.0569062	0.493243	-0.791915
UAP1	-0.650431	-0.856602	1.29278	-0.180618	0.598797	-0.538874	0.760288	0.741617	-1.13004	-0.769802	-0.185255	0.971787	-0.271432	-0.532687	-0.419605	-0.326584	3.01234	-0.389458	0.77902	-1.2889	-0.616337
UACA	-0.836525	-0.568058	1.07919	-0.0676866	1.64346	-0.934678	-0.234257	-0.341049	-0.457613	1.18802	-0.423929	0.0672586	-0.21439	-1.19197	0.508745	-1.11604	2.11478	-0.533533	-1.03782	1.80341	-0.447311
U2SURP	-0.295211	-0.710816	-0.45784	-0.422161	0.212028	0.278968	-0.116274	-0.435829	-1.32136	1.39965	0.534071	2.96834	1.3713	0.101554	0.250897	-1.22924	-0.153089	-0.845429	0.439402	-1.14875	-0.420208
U2AF2	-1.24714	-1.63089	-0.465244	1.07936	-0.396648	1.62481	0.469582	-0.0969593	0.283213	0.12619	-1.96241	-0.255571	1.35381	-0.540801	1.65078	-0.193901	0.58585	0.496654	0.28089	0.171626	-1.3332
U2AF1L4	-0.275232	-1.13643	-0.63184	0.0560349	0.35625	0.754302	-0.59376	-1.11121	1.93998	-0.585933	0.0719962	-0.611642	-0.636597	1.39661	0.107564	0.0854675	-0.855021	-0.0813262	-0.354321	2.78568	-0.680577
U2AF1	-0.0289347	-0.90445	1.86068	-0.130681	-0.0110497	0.899432	-2.03921	-1.18934	0.552437	-0.975471	-0.833019	0.190711	0.812865	1.52753	0.225716	-0.489424	1.67602	-0.320552	-0.116958	0.307684	-1.01398
TYW5	-0.334729	0.166666	0.964132	-0.339038	1.5952	1.39548	0.144284	-1.14431	-1.15969	0.0508018	1.5381	1.61255	0.0964902	0.41604	-1.75362	-0.571338	-1.11663	-0.619833	-0.640193	0.560381	-0.860742
TYW3	-1.05478	0.309002	-0.853087	-0.0063449	-0.607211	-0.118489	1.73679	-0.725294	-1.23592	1.11876	2.69137	0.206663	0.221673	-0.44072	-1.05463	-1.13886	0.896867	-0.50972	0.152679	0.558416	-0.147155
TYW1B	-0.0794291	2.07257	-0.345985	-0.968234	-0.776268	-0.994531	0.088212	-0.777038	0.111375	-0.840061	0.90853	0.0549831	1.10617	-0.936013	1.16372	0.153068	-0.0716429	-0.707711	-1.01807	2.36836	-0.512004
TYW1	0.0456392	-0.0626347	1.43867	-0.394448	-0.527506	-0.951523	1.38073	1.26275	-1.59693	-1.08137	0.8177	1.01899	0.0788899	-0.903071	0.0132119	-1.71198	-0.935107	0.381535	-0.0285625	1.69722	0.0578085
TYSND1	-1.52753	1.07536	-2.01682	1.04246	-1.31791	1.90832	0.699651	-0.52584	0.217439	0.836922	0.504499	-0.750896	1.22785	-0.569077	0.524242	-0.816677	-0.504469	-0.600891	0.500052	0.0144956	0.0788106
TYRP1	-0.407562	3.52343	-0.403888	-0.406763	-0.399121	-0.404171	2.17504	-0.277529	-0.404056	-0.40403	-0.041224	-0.392453	-0.407421	-0.407294	-0.407472	0.542591	-0.407362	-0.407305	-0.406979	0.150533	-0.406962
TYROBP	1.9618	-0.684629	-0.240691	0.265992	-0.397149	-0.697869	-0.847727	-0.730318	2.2061	-0.792312	-0.670412	-0.630762	-0.832277	1.74605	-0.311094	1.23778	-0.700317	-0.0510378	0.0553874	-0.792502	0.905986
TYRO3P	-0.639537	0.380242	0.862663	-0.639537	1.86064	1.04485	-0.639537	-0.639537	1.11064	2.46906	1.22542	-0.639537	-0.639537	-0.639537	-0.639537	-0.639537	-0.639537	-0.639537	-0.639537	-0.639537	-0.639537
TYRO3	-0.132884	-0.185113	-0.376777	-0.61979	-0.478092	-0.344051	2.39367	1.68789	-1.2129	0.105983	1.22286	-1.23592	0.755927	-1.04603	1.16705	-0.525477	-0.571999	-1.15517	-0.421529	0.0529095	0.919441
TYR	-0.919978	0.096262	-0.722273	-0.33382	-0.290305	-0.143572	0.805719	2.93405	-0.876845	0.352959	-0.0464904	-0.751147	-0.918111	-0.355665	-0.16356	-0.328036	-0.919888	-0.344161	-0.099761	2.23209	0.79253
TYMSOS	-0.637979	0.131601	0.362887	0.033893	-0.802165	1.59555	0.750663	-0.919668	-1.1572	-0.847111	2.91521	-0.560927	1.48556	-0.0412769	0.367172	-0.438195	-0.506031	-0.76688	-0.263852	0.0231649	-0.724412
TYMS	-0.881238	1.3882	-0.028394	-0.0540961	-0.937949	0.795504	0.650415	-0.6517	-1.5284	-0.879634	1.18173	1.23008	2.05484	-0.494613	0.423212	-0.799094	0.868041	-0.511505	-1.19633	0.38691	-1.01598
TYMP	2.48152	-0.350693	-0.512202	0.312191	0.269783	-0.680206	-0.96431	-0.842287	0.893072	-0.801614	-0.838941	-0.860858	-0.891319	2.18547	-0.0224926	1.15174	-0.414883	0.055932	0.155397	-0.920718	0.595415
TYK2	-0.262887	-1.61864	0.638314	-0.089581	0.430734	-1.19396	-0.932487	-1.22821	1.80228	-1.28403	-0.950253	0.201108	0.935828	0.883407	0.668019	-0.336515	0.485848	0.95952	0.763581	1.30941	-1.18149
TXNRD3	-0.823297	1.58396	-0.226193	0.613275	-0.322144	-0.184603	-0.303502	-0.288066	-1.23761	0.260073	2.0701	0.193866	1.1248	-0.257121	-0.111333	-0.556848	1.36396	-0.265916	0.501076	-2.40462	-0.729853
TXNRD2	-0.331679	-1.23978	1.79222	-1.01294	-1.82441	0.0974929	-0.842976	-0.0990383	0.251566	0.507103	0.277321	-0.814734	0.480668	1.14167	1.87575	-0.542903	1.09196	-1.4341	0.2592	-0.179434	0.54706
TXNRD1	-0.415893	-1.01887	1.68588	0.859877	0.312865	0.371682	0.659878	-0.302664	-0.952696	-0.514609	-0.372397	-0.255667	-0.139399	-0.81289	-1.56002	-0.416686	0.990134	-0.629118	0.371522	2.79845	-0.659375
TXNL4B	0.868352	-0.113171	-0.476296	1.84727	0.26453	-0.234267	-0.467653	-0.790099	-0.273423	-0.753342	-0.315653	-0.397263	2.11419	0.319989	-1.45006	-0.689328	-1.55336	1.13689	1.53121	0.142715	-0.711234
TXNL4A	-1.35669	-0.372941	-0.551845	0.0236064	-0.901265	0.0819234	0.8686	-0.116036	-0.82815	0.457626	2.20422	1.1086	0.690616	0.857403	1.24524	-0.712093	0.844662	-1.14894	-1.15649	0.313258	-1.5513
TXNL1	-0.102359	0.572106	-0.210428	-0.1219	0.215887	-0.981294	0.0822706	-1.50568	-0.721814	-0.858131	0.00213385	0.841817	0.923579	0.144114	0.942539	-0.484763	2.34636	0.107951	-1.2546	1.65337	-1.59116
TXNIP	0.44445	0.124707	-0.408838	-0.198865	0.307532	-0.466863	-0.288904	-0.642381	3.89927	-0.633509	-0.802353	-0.077843	-0.823852	-0.223042	-0.225077	-0.0727056	-0.802616	0.220325	0.410294	-0.516666	0.776935
TXNDC9	-0.417742	2.92259	0.00708767	0.236987	2.20047	0.307009	-0.510696	-0.125596	-0.969932	-0.38652	0.325778	0.237346	0.619594	0.264643	-0.780513	-0.728557	0.211422	-0.662138	-0.851297	-1.22885	-0.671086
TXNDC8	3.62335	0.934102	-0.359632	-0.359632	-0.359632	-0.359632	-0.359632	-0.359632	-0.359632	-0.359632	-0.359632	-0.359632	-0.359632	-0.359632	-0.359632	-0.359632	-0.359632	-0.359632	-0.359632	1.91592	-0.359632
TXNDC5	-0.479991	-1.07518	-0.181919	1.20454	-0.644414	-0.440861	-0.842656	0.766905	-0.488109	-0.870895	-0.623526	-0.403665	0.52914	-0.605225	-0.0509086	2.23288	-0.469699	2.60378	-0.597869	-0.322054	0.759723
TXNDC2	1.41635	0.2844	0.52283	-0.237287	-0.396563	-0.168955	-1.0517	-0.651765	1.24136	-1.0517	-1.0517	-0.422047	-1.0517	0.479595	-1.0517	-0.0656607	2.69244	0.120032	0.724996	-1.0517	0.770481
TXNDC17	-0.00808429	0.378729	-0.361757	-0.76867	2.23388	0.363412	-1.33861	1.08177	-0.963413	-1.3541	-0.536863	1.08963	-1.27921	1.76001	-0.104734	-0.255884	0.93866	-0.651233	0.508477	-0.658401	-0.0736039
TXNDC16	-0.649335	0.674926	-0.211417	-0.176617	-0.165068	-0.320146	-0.626094	-0.952279	-0.897953	0.310349	0.708373	0.221206	1.48992	-1.03286	2.1799	-0.639879	-0.776513	1.50603	-0.979426	1.55225	-1.21537
TXNDC15	-0.818114	-0.739719	0.0175869	-0.101801	-0.186065	-1.18176	-0.312354	0.0559596	-0.236185	-1.14462	-0.0834039	-0.445746	-0.508513	0.0176786	2.06442	0.860417	-0.409093	2.89053	-0.873931	1.05638	0.0783415
TXNDC12	-1.13672	-0.131456	0.505212	0.176358	-0.356186	2.14368	-0.0834453	0.699925	-1.52307	1.0079	0.959037	0.674971	-1.75618	-0.943211	0.518884	-0.341543	-1.38424	0.415712	0.802834	-0.94585	0.697397
TXNDC11	0.62079	-0.976108	-0.1947	0.706632	0.218863	0.28379	-0.62935	-0.527354	0.168305	-0.799328	-0.520281	-0.626127	-1.52932	0.279065	0.0950138	3.31424	-0.9947	0.985675	0.676557	-0.201007	-0.350654
TXN2	-0.550767	-0.257069	0.0740872	-0.559881	-0.807417	0.425179	-0.501952	-0.180486	-0.720522	1.30247	-0.364484	0.217951	0.905429	0.246818	0.621932	-0.59498	-0.919475	-1.37443	-0.457753	3.34833	0.147023
TXN	0.618035	0.440549	-0.916437	-0.0617402	0.0794119	0.228917	-0.673601	-1.32443	-1.03272	2.09838	1.11841	0.126395	-0.320827	0.810011	-0.974144	-0.447366	1.41211	-1.77711	0.391467	1.18463	-0.979944
TXLNGY	-0.663609	-0.661724	0.0611284	1.27391	2.69044	1.60772	-0.199549	-0.663609	-0.661991	-0.662651	0.949738	-0.660277	-0.662136	0.947703	-0.663609	-0.663609	1.10013	-0.663609	-0.477177	-0.663609	-0.663609
TXLNG	-0.595742	-0.530626	0.869587	-0.605827	-0.423923	-0.370398	-0.37028	-0.668216	-0.478256	-0.470887	0.050762	1.87759	1.35241	-0.834528	-0.294868	-0.693893	-0.0983459	-0.64413	3.01147	0.579802	-0.661698
TXLNB	0.0853673	-0.411607	-0.413838	-0.143528	-0.396534	4.00785	-0.697346	-0.657943	0.757304	0.502141	-0.677522	-0.047125	-0.632006	-0.146027	-0.26667	0.114444	-0.677437	-0.0565171	-0.101977	0.259514	-0.400541
TXLNA	-0.11803	-0.651404	-0.917799	0.560769	-0.33731	0.733313	-0.123206	0.81481	-0.748052	0.022674	-1.73158	-0.355008	-0.638823	0.830584	-1.57876	-0.552559	1.10736	0.571007	1.37851	2.37322	-0.639725
TXK	2.15518	-0.576778	0.145976	-0.361546	-0.0779266	0.255596	-0.351567	-0.691709	3.15471	-0.392406	-0.672771	-0.803841	-0.584494	0.825152	0.428764	-0.332707	-0.894274	0.293303	-0.534747	-0.590121	-0.393796
TWSG1	-0.789169	0.941458	0.901225	-1.19733	0.270644	0.284091	-0.527972	-0.361696	-0.525763	-1.23173	0.445828	0.154114	-0.447888	-0.577425	0.0464904	-0.783726	3.18619	1.23081	0.133675	-0.286855	-0.864976
TWNK	-1.12552	0.203043	-0.633568	0.667584	-0.847118	0.894873	1.05746	-0.554381	-0.992881	0.684562	1.36995	1.44545	2.06389	-0.886378	-0.69767	-1.12744	0.188188	-0.921173	-0.406465	0.69054	-1.07295
TWIST2	-0.304455	0.125265	-0.227982	-0.360191	-0.262943	-0.27767	-0.372041	-0.0134226	0.0049512	-0.361496	-0.377469	-0.313031	-0.319442	0.402845	-0.257759	-0.351298	4.27803	-0.112396	-0.315573	-0.379826	-0.2041
TWIST1	-0.687886	0.0737229	-0.519524	-0.107849	-0.627887	-0.162143	0.0306359	-0.146701	-0.296839	0.325255	-0.193478	-0.469563	-0.637472	-0.350275	-0.281769	-0.714347	0.0909365	0.0960362	0.297148	4.13508	0.146915
TWF2	1.55547	-0.751779	-0.848374	0.0558883	-0.674116	-0.455359	-0.906415	-0.0250833	1.37875	-0.824302	-0.195109	-1.29876	-1.06887	1.8615	-0.793947	0.576539	1.93981	0.130492	0.859148	-0.633176	0.117693
TWF1	-0.471283	0.961991	-0.248574	-0.484868	1.20185	-0.307447	-0.264996	-0.324158	-1.0349	-0.880227	-0.481704	0.628	-1.11968	-0.488364	-0.418117	-0.77026	1.69652	-0.30938	-0.271918	2.98281	0.404695
TVP23C	0.349125	-0.772164	-0.118522	-0.938382	3.10253	0.5095	-0.119922	-0.183569	0.112351	-0.878904	-0.421888	-0.57061	-1.03794	2.33326	0.0814027	-0.304384	-0.311876	0.212219	-0.20602	-0.489435	-0.346762
TVP23B	0.145174	0.543721	0.197541	-1.30668	0.751836	-1.08039	-0.103046	1.04796	-1.15069	-0.512344	1.17711	-0.802684	-1.88064	0.728393	0.952941	-1.06513	-0.706569	-0.292921	1.65324	1.39948	0.303696
TVP23A	0.232655	-0.328484	-0.462444	1.98874	0.443764	-0.321533	-1.01454	-1.23018	2.68907	-0.312821	-0.823933	-0.881924	-0.819408	0.692786	0.0551019	-0.206897	-1.00571	0.814085	0.118472	-0.550068	0.923267
TUT7	1.02179	0.01893	-0.203135	-0.0521745	0.393208	-0.735398	-0.894801	-1.15832	0.0152067	-0.666218	-0.19347	-0.0269617	-0.59984	-0.222323	-0.998556	-0.56685	3.38745	0.408668	1.29834	0.39266	-0.618207
TUT4	-0.452449	-0.861844	1.11952	-0.0871305	-0.33747	1.30133	1.00576	-0.576585	-0.124114	-0.279824	0.906821	2.20397	1.57021	-0.986724	-1.20056	-0.613604	-0.273778	0.656691	-0.699105	-1.26931	-1.00181
TUT1	0.173454	-1.15033	-0.304689	0.887213	-0.827479	2.3913	0.0840099	-1.01596	0.708938	-1.77078	-0.0156798	0.185027	0.314815	0.739563	-1.2484	-0.34859	-0.554958	0.864325	0.655085	1.30279	-1.06966
TUSC7	-0.226796	-0.226796	4.36119	-0.226796	-0.226796	-0.226796	-0.226796	-0.226796	-0.226796	-0.226796	-0.226796	-0.0520596	-0.226796	-0.226796	-0.226796	-0.226796	-0.226796	-0.226796	-0.226796	-0.226796	-0.226796
TUSC3	-0.844579	-0.605993	0.453249	-1.13327	0.158146	2.53671	-1.1553	-0.322206	-0.664282	1.83026	-0.38349	-1.10566	0.500259	0.541159	0.0836664	-0.639027	-0.404082	-1.05185	1.30347	0.317323	0.585489
TUSC2	-0.0233479	-1.65415	-1.195	0.151623	-0.277339	0.635438	0.192859	2.02314	-0.131758	0.254166	-0.579382	-1.48652	-0.609098	0.119692	-0.149367	0.167941	-0.669049	-0.742233	0.360376	1.31291	2.2991
TUSC1	-0.912809	-0.748765	0.00139125	-0.300398	-0.717988	1.98593	0.524208	-0.972295	0.456061	1.52686	1.83286	0.148655	-0.626282	-0.0854627	-1.28552	0.461922	-0.387342	-0.380811	-1.64962	1.2704	-0.14099
TUNAR	-0.77787	-0.77787	-0.462696	0.852342	0.795799	-0.424472	-0.77787	0.503015	1.79254	2.91798	-0.77787	-0.273718	0.224808	-0.77787	-0.0789221	-0.77787	-0.77787	0.47304	-0.77787	-0.77787	0.681114
TULP4	-0.451085	-0.384593	-0.295273	-0.343802	-0.17797	0.0850262	4.12661	-0.220406	-0.37652	-0.0527912	1.0351	-0.278785	-0.3327	-0.048985	-0.375914	-0.269335	-0.510326	-0.342811	-0.323158	0.0106849	-0.472969
TULP3	-0.778942	-0.480875	0.0512176	-0.422044	-1.01733	0.00504988	3.40003	0.4624	-1.04872	-0.675167	1.23644	0.0103345	-0.0950358	-0.771169	-0.634364	-0.867146	0.14242	0.670446	-0.32282	0.33186	0.803411
TULP2	-0.892083	-0.698487	-0.321723	-0.00703923	1.4811	-0.892083	-0.697155	0.846401	3.42726	-0.695369	-0.538036	-0.435909	-0.892083	0.217315	0.372782	-0.177713	-0.590687	0.522751	0.073307	0.129467	-0.232013
TULP1	-0.182618	-0.0785786	-0.214938	-0.212974	-0.224496	4.3579	-0.252426	-0.214026	-0.106006	-0.27189	-0.27189	-0.203565	-0.211495	-0.27189	-0.27189	-0.200558	-0.27189	-0.243635	-0.143361	-0.237888	-0.27189
TUG1	-0.607272	-1.14382	-0.24317	-0.435039	-0.115332	1.77783	1.86414	-0.133917	-0.81785	1.79176	-0.112608	0.781899	0.891473	-1.36404	0.420151	-0.812519	-0.886222	-0.646966	-0.22107	1.04533	-1.03277
TUFT1	0.0347118	2.99829	-0.353185	-0.267423	1.85804	0.00420865	-0.855797	-0.0990441	-0.765885	-0.645007	-0.998155	-0.726628	-0.569374	-0.220867	-0.936564	-0.321116	-0.0548795	-0.0435046	0.34367	1.61711	0.00138682
TUFM	-0.755034	-0.488081	0.0341669	-0.463926	-0.72372	0.440629	-0.805171	-0.292933	-0.814429	-0.297493	0.299173	0.909619	1.49055	-0.202096	1.38272	-0.533483	-0.853973	-0.716224	0.329631	3.02034	-0.960269
TUBGCP6	-0.817425	-1.57556	-0.0897203	-0.123118	-0.281441	-0.7416	-0.419894	-0.88799	1.656	0.907193	-0.635263	1.2557	-0.751163	0.380123	0.427547	-0.425707	-1.15589	-0.592092	0.156611	1.91537	1.79832
TUBGCP5	-1.05325	0.349145	0.342913	-0.599615	-0.418409	-0.683889	0.963557	-0.387883	-1.06956	1.52905	0.766791	-1.54498	0.85911	-1.6081	1.76094	-1.13513	-0.272803	0.723476	0.26629	1.31185	-0.0995094
TUBGCP4	-0.780279	0.110963	-0.419104	-1.36833	-0.0440537	-1.03783	1.67967	1.73	-1.0012	0.491833	1.28703	0.0187082	1.63488	-1.45587	0.458872	-0.812872	0.618287	-0.74627	-0.305278	0.617984	-0.677128
TUBGCP3	-0.29691	0.709064	0.728479	0.484263	-0.0644592	0.613515	1.16945	0.852642	-0.182526	0.291691	1.92667	1.2239	-0.0581195	-0.237285	-0.117623	-1.76668	-0.336539	-0.37923	-1.32003	-2.06535	-1.17491
TUBGCP2	-0.0173685	-0.581817	0.0341953	-0.218226	-0.318788	0.269116	-0.342636	-0.757858	1.3193	-0.432645	0.333764	-0.745405	0.0903388	0.0863655	-0.144199	-0.377403	3.82137	-0.253754	-0.364856	-1.01066	-0.388829
TUBG2	-1.12788	-1.73453	-0.658288	-0.632052	-0.879261	2.33314	1.10633	0.383333	-0.470485	-0.475172	-0.170027	0.886304	0.63145	0.858366	0.221153	-0.693664	1.61838	0.32629	0.252469	-0.835355	-0.940492
TUBG1	-0.714386	-0.877899	-0.950524	-0.0255047	-0.666548	0.890864	-0.292593	0.319266	-1.37554	-0.638254	-0.658906	0.838919	2.17415	1.19907	0.754737	-0.744879	1.97748	-0.887347	0.393474	0.16855	-0.884129
TUBE1	-0.462598	-0.615435	0.530056	-0.595052	-0.0391431	-0.41399	-0.0588307	-0.820794	-0.393266	-0.468574	3.40237	2.22596	-0.594729	0.0835606	-0.2034	-0.48658	-0.297253	-0.0688169	-0.394565	0.0293728	-0.358299
TUBD1	0.147832	0.0077664	-0.833315	0.110906	0.623722	-0.0715734	-0.156212	-1.05197	0.0546854	-0.0802198	-0.405347	3.84351	-0.0561171	-0.673513	-0.548254	-0.217159	-1.09047	0.217171	0.367597	0.455958	-0.645003
TUBBP5	0.959825	-0.24111	-0.600439	-0.257678	-0.183239	-0.165567	-0.821533	-0.152348	-0.515366	-0.493545	-0.835717	-0.741109	-0.00101638	0.310812	0.311567	0.961632	-0.847515	-0.828656	3.18436	1.69418	-0.737539
TUBB8	-0.644989	0.171764	-0.644989	0.599631	-0.644989	-0.644989	0.999752	-0.644989	0.05588	-0.230036	-0.644989	-0.163857	-0.644989	-0.644989	3.35721	0.861917	-0.644989	-0.644989	1.39142	-0.644989	0.0511936
TUBB6	-0.143873	-0.0778668	-0.188854	-0.498899	-0.514053	-0.327918	-0.352689	-0.330145	-0.274901	-0.540006	-0.0664881	-0.432644	0.142287	0.160426	-0.341437	-0.292701	4.16674	-0.337637	0.248382	0.609016	-0.606744
TUBB4B	-0.304149	0.317277	-0.0990125	-0.111511	-0.208584	0.602216	-0.624785	-0.627713	-0.675868	-0.74383	-0.458341	-0.285176	0.543036	0.00445738	-0.265421	-0.39699	3.6783	-1.05309	1.2955	0.0813538	-0.667669
TUBB4A	-0.909055	-0.285773	1.07173	1.79894	-0.717695	0.139743	0.000847498	0.181734	-1.07487	-0.615716	0.0158787	1.82831	1.28583	-1.03162	0.730199	-0.530777	-1.14566	-1.14684	-0.261574	1.51879	-0.852434
TUBB3	-0.782854	-0.494729	0.619433	-0.131011	0.0753919	-0.450329	-0.594173	0.917553	-0.847933	-0.510383	0.250818	-0.511023	1.44262	-0.827763	0.512213	-0.806491	3.17155	-0.7555	0.955167	-0.780638	-0.45191
TUBB2B	-0.221253	-0.630353	1.18666	0.220258	-0.633797	-0.131159	-0.290685	-0.624582	-0.797453	0.134387	-0.770806	0.481021	2.89621	-0.851205	-0.712901	-0.800814	-0.843186	1.82956	-0.467999	1.08682	-0.0587237
TUBB2A	0.20257	0.28664	-0.976619	1.11163	-0.741642	-0.542238	-0.241331	0.50291	-1.34585	-0.495892	1.70172	-0.508083	2.8984	-0.925618	-0.397367	-0.822684	-0.604034	0.457174	0.475372	0.445159	-0.480224
TUBB1	-0.69607	-1.00199	1.58644	-0.19972	1.93553	0.16433	1.79801	-0.560717	0.146056	-0.90443	-1.12165	-0.989394	-0.3328	0.313707	-0.220218	1.67513	-0.553824	-0.67101	0.730429	-0.000657407	-1.09715
TUBB	-0.189243	-0.765983	-0.685588	0.48753	-0.728554	-0.315324	0.0202142	-0.100841	-0.767761	0.373507	-0.130838	0.41737	3.79599	-0.547615	-0.210054	-0.516397	1.05387	0.184809	-0.375528	-0.110492	-0.889069
TUBAL3	-0.222807	-0.184405	-0.23073	-0.23073	4.36277	-0.23073	-0.23073	-0.223026	-0.124723	-0.2255	-0.226023	-0.23073	-0.23073	-0.220898	-0.23073	-0.23073	-0.166623	-0.23073	-0.23073	-0.23073	-0.23073
TUBA8	-0.472636	-0.390356	-0.284314	-0.444013	2.96954	-0.106651	-0.478038	0.999726	0.041814	-0.496933	-0.449386	-0.426931	-0.462911	-0.418693	0.0612975	-0.407578	-0.490773	-0.474996	2.67953	-0.452462	-0.49524
TUBA4B	0.0696547	-0.18138	0.267355	0.0624525	0.874685	-0.646831	-0.646831	-0.646831	1.21709	-0.646831	-0.646831	-0.646831	-0.646831	0.242252	-0.646831	3.64694	-0.646831	0.260259	0.126843	-0.646831	-0.117844
TUBA4A	0.0657268	3.3135	0.710344	-0.0363106	0.704838	-0.563676	-0.702111	-0.636127	1.89787	-0.641971	-0.668475	-0.701344	-0.698421	0.0750983	-0.290041	0.350399	-0.649738	-0.155379	-0.261674	-0.632576	-0.479927
TUBA3FP	-0.749387	-0.70737	1.22058	-0.904442	-0.322923	0.343702	0.851411	-1.05641	0.141658	0.210235	-0.600467	0.705979	0.11196	-0.580181	-0.486296	-0.504429	-0.357759	0.0368075	-0.31047	3.50419	-0.546386
TUBA3E	-0.553004	-0.553004	1.05726	-0.553004	-0.553004	-0.553004	-0.553004	-0.553004	1.32308	-0.553004	0.446559	-0.553004	1.15461	-0.553004	1.23251	-0.553004	-0.553004	-0.553004	3.08104	-0.553004	-0.553004
TUBA3D	1.22897	-1.22165	0.476047	0.212012	0.420276	1.06596	0.742535	-1.43824	2.65062	-0.778011	-0.448004	-0.41754	-0.0849014	-1.43824	0.684379	0.559779	-0.763857	-0.805094	0.361825	-0.676325	-0.33055
TUBA3C	-0.30779	-0.30779	-0.30779	0.535773	-0.30779	0.391411	-0.30779	0.0333577	-0.30779	-0.274703	-0.30779	-0.30779	-0.30779	-0.30779	-0.30779	-0.30779	-0.30779	-0.30779	4.2388	-0.30779	-0.30779
TUBA1C	-0.404488	0.62323	-0.710958	0.483337	0.0997032	-0.10102	-0.90222	-0.223628	-0.505685	-0.518991	-0.879413	-0.53797	0.9052	0.975061	-0.625959	-0.343327	3.55596	-0.60466	0.656409	-0.278782	-0.661802
TUBA1B	-0.23475	0.327213	-0.276673	-0.0145137	-0.910509	0.31555	-0.868066	-0.443067	-0.55421	-1.23617	-1.62913	-0.192179	0.914179	1.47506	-0.0337319	0.344228	1.42285	-1.00719	0.487382	2.59225	-0.478512
TUBA1A	-0.488984	-0.0797646	1.76326	-1.06544	-1.02448	-0.668737	-0.436483	-0.731343	-0.328742	-0.847026	-0.424898	0.0387486	0.0845007	-0.986047	-0.628178	-0.322876	1.72315	0.738917	1.78303	2.02312	-0.121734
TUB	-0.627253	0.50357	-0.383181	-0.642162	-0.717944	-0.110032	1.0042	0.149034	-0.146649	-0.601808	-0.56826	3.30264	1.90348	-0.299944	-0.589771	0.193836	-0.758225	-0.610883	-0.0583157	-0.723642	-0.218686
TTYH3	0.928033	-0.950824	0.139609	2.34515	-0.0267446	1.34416	-1.02586	1.74707	-0.717419	0.269669	-0.218269	-0.536512	-0.53479	-0.495255	0.663239	-0.162836	-0.845975	-0.425826	0.548398	-1.91525	-0.129774
TTYH2	-0.836958	-0.103909	-0.799721	-0.291533	-0.9092	-0.210403	-0.436473	1.06552	-0.779858	0.265994	0.139762	0.885394	0.981697	0.38028	-0.0840045	-0.390903	-1.05962	-0.81232	0.208933	3.38187	-0.594541
TTYH1	-0.0459277	-0.265553	0.0563233	-0.322554	-0.214287	0.0733163	-0.336663	0.0375812	-0.329926	-0.331217	-0.349829	-0.289994	4.31065	-0.349412	-0.0556845	-0.347564	-0.350385	-0.202608	-0.343926	-0.345309	0.00296383
TTTY18	-0.354824	-0.354824	-0.354824	-0.354824	-0.0444772	2.57234	0.155	-0.354824	-0.354824	-0.354824	3.34914	-0.354824	-0.354824	-0.354824	-0.354824	-0.354824	-0.354824	-0.354824	-0.354824	-0.354824	-0.354824
TTTY16	-0.2698	-0.2698	-0.2698	-0.2698	0.908116	-0.2698	-0.2698	-0.2698	-0.2698	-0.2698	-0.2698	-0.2698	-0.2698	-0.2698	-0.2698	-0.2698	4.21809	-0.2698	-0.2698	-0.2698	-0.2698
TTTY15	-0.628579	-0.624647	0.0896818	1.79226	1.12118	2.67735	-0.18514	-0.628579	-0.628579	-0.626581	0.908544	-0.626263	-0.628579	0.069959	-0.628579	-0.628579	1.57833	-0.628579	-0.517464	-0.628579	-0.628579
TTTY14	-0.593468	-0.593468	0.599343	-0.200849	1.12106	1.41275	-0.371108	-0.593468	-0.593468	-0.593468	3.07502	-0.593468	-0.593468	0.953276	-0.593468	-0.593468	1.12558	-0.593468	-0.593468	-0.593468	-0.593468
TTTY10	-0.454254	-0.454254	0.576106	0.611637	3.83292	0.315961	-0.219495	-0.454254	-0.454254	-0.454254	1.25132	-0.454254	-0.454254	-0.00889086	-0.454254	-0.454254	-0.454254	-0.454254	-0.454254	-0.454254	-0.454254
TTR	-0.529757	0.430082	0.051181	-0.440776	-0.479038	0.0429495	4.10288	-0.515583	-0.519667	-0.307033	-0.522478	-0.0394139	-0.232586	-0.181653	-0.03523	0.534389	-0.544763	-0.352406	-0.415132	0.424017	-0.469979
TTPAL	-0.247468	-0.905912	-0.608946	-0.443996	-0.289718	3.45385	0.333193	-0.20893	-0.778105	-1.04206	-0.0937822	-0.0366714	0.237827	-0.131504	-0.14294	-0.552097	2.00837	0.187046	-0.101988	-0.301542	-0.334623
TTPA	-0.757408	0.28809	-0.330131	0.349261	-0.451184	-0.610729	1.36032	-0.576176	-0.585395	-0.815814	1.90869	2.63616	-0.269542	-0.682318	-0.335812	1.47159	-0.815197	-0.775605	0.0183352	-0.246907	-0.780222
TTN	-0.739659	1.38659	1.43808	1.27073	0.880658	-0.438648	-0.864466	0.415086	-1.06854	-1.54894	-1.62172	-0.102747	0.0566108	-0.390358	-0.393289	-0.564512	0.273955	1.93779	-0.788313	0.834965	0.0267099
TTLL9	0.490156	-1.09813	-0.608414	-0.678713	-0.115904	-0.206778	0.233774	-1.06731	1.02549	-0.263093	-0.544435	0.0584497	-0.367058	1.29388	-0.527733	0.507302	-0.370381	-0.15442	3.46033	-0.575212	-0.49181
TTLL7	-0.731586	-0.501245	0.0817687	-0.909339	-0.158075	0.592978	-0.639705	-0.721661	-0.698809	-0.473717	1.24131	-0.264736	-0.175002	-0.472914	-0.346462	-0.966984	1.91543	0.537316	0.557878	2.92358	-0.790028
TTLL6	0.254351	-0.416706	-0.505366	-0.824461	0.768788	0.248925	-0.773141	0.357935	1.36242	-0.759724	-0.801158	-0.299024	-0.804556	-0.0455859	-0.200069	-0.33076	-0.606247	0.572386	0.149836	-0.824461	3.47662
TTLL5	-0.444279	-0.21246	-0.404994	-0.275616	-0.373397	0.723109	-0.237196	-0.0262078	-0.777472	-0.244667	0.140592	1.28496	0.111017	-0.682495	0.108196	-0.796917	3.69027	0.439333	-0.693213	-0.950532	-0.378037
TTLL4	-0.0776683	-0.449497	-0.145143	-0.263522	-0.34903	3.93064	-0.279947	0.00259028	-0.699432	0.341261	0.171227	0.653607	0.870096	-0.361718	-0.371114	0.0503322	-0.746159	-0.350095	-0.557725	-0.814502	-0.554202
TTLL3	-1.11386	-1.76852	-0.245068	-1.01989	1.48432	-0.020983	0.27528	-0.976413	1.65718	1.9101	-0.546532	-0.230959	0.0274819	0.249752	-0.37982	-0.140618	-1.29277	0.508996	1.41616	0.531767	-0.32561
TTLL2	-0.401653	-0.401653	-0.18402	-0.401653	0.322777	-0.401653	-0.401653	-0.401653	3.90884	-0.401653	-0.401653	1.51303	-0.401653	-0.401653	-0.401653	-0.12907	-0.401653	-0.401653	0.0894995	-0.401653	0.102073
TTLL13P	-0.496869	-0.263474	1.12898	-0.393868	0.733149	-0.779849	-0.942541	-1.32977	1.87123	-0.0843354	-0.254596	-0.35094	-0.00235348	0.394893	2.56471	0.0397464	-1.42992	0.105397	-0.39403	0.891441	-1.007
TTLL12	-0.823219	-0.0268434	0.358058	-0.623965	-1.03799	2.32167	-0.801235	-0.0814631	-1.10133	0.26422	0.21945	1.09473	2.16461	-0.192022	-0.794329	-1.06493	0.893119	-1.16688	-0.345245	0.612775	0.130812
TTLL11	-0.497539	-0.431287	0.0514168	-0.225064	-0.930425	0.178241	-0.018755	-1.07293	-0.209832	-0.610829	-0.399735	1.02362	1.01992	-0.221094	-0.724046	-0.569446	3.33214	-0.338935	1.40515	0.0780148	-0.838584
TTLL10	-0.647659	0.0244799	-0.152607	-0.135535	0.313599	-0.277597	-0.647659	-0.647659	0.121372	-0.420005	-0.545226	-0.647659	-0.472666	3.41799	-0.0987305	2.24589	0.0499443	-0.483923	-0.0890435	-0.450622	-0.456687
TTLL1	-0.733293	-0.0813097	0.139166	-0.995015	-1.26359	2.8563	0.276391	-0.555608	-0.663139	0.702055	0.482489	0.822197	0.299572	-0.210246	-0.209662	-1.22465	-0.829889	-0.428001	-0.251672	-0.0924903	1.96039
TTL	0.357791	0.400862	0.536905	-0.662447	-0.879293	1.82247	-0.64293	-0.268103	-0.878248	1.18949	0.224208	-0.452683	-0.110429	-0.474715	-0.902019	-1.12684	2.84535	-0.0240123	-1.15142	0.414651	-0.218579
TTK	-0.543923	0.456433	0.561305	-0.382046	-0.370338	-0.279072	-0.6734	-0.748551	-0.808866	-0.402344	-0.303014	3.53197	-0.0410943	0.0712906	0.402116	-0.799866	1.72584	-0.41474	-0.256181	-0.102435	-0.62309
TTI2	1.04809	-0.951046	-0.99162	-0.597813	-0.895788	-0.216474	1.78682	-0.525747	-0.0930401	-0.469809	-0.20705	2.0313	0.217967	0.0795918	-0.987331	-0.704014	-1.17029	0.551365	2.17659	-0.0225196	-0.0591888
TTI1	-0.370854	-1.27269	-0.213736	-0.609326	-0.561106	3.42634	0.565923	-0.261397	-0.961881	-0.619947	-0.3025	0.509011	1.62942	-0.319581	-0.206692	-0.529108	-0.0243055	-0.195948	0.674446	0.0284544	-0.384527
TTF2	-0.229577	-0.301663	-0.0896559	0.453344	-0.397286	1.44839	-0.308531	-0.853378	-0.782716	-0.310507	-0.138705	3.46889	0.712957	-0.548655	-0.807051	-0.636078	-0.509833	-0.388064	-0.137954	1.02772	-0.671644
TTF1	0.0507587	-0.333883	0.244049	0.259831	-0.417783	0.80536	0.21465	-1.33597	0.205242	-0.319545	-0.0371971	2.83279	0.684924	-0.657433	-1.42906	-1.133	0.275554	-1.10006	1.5985	0.421804	-0.829522
TTC9C	-0.370834	-0.340814	-0.711527	-0.126702	0.509787	1.73041	-0.422608	-0.0205234	-0.467099	-1.65354	0.436231	0.658494	0.859557	-0.8292	-1.71489	-0.400163	1.65979	0.595288	-0.927727	1.8944	-0.358332
TTC9B	-0.583563	-0.717431	0.67969	3.57321	-0.204977	0.0592916	-0.715724	-0.0369297	-0.752648	1.17812	0.282648	-0.819426	0.00368721	-0.254463	-0.560221	-0.736668	0.966459	-0.60285	-0.553066	0.125799	-0.330935
TTC9	-0.392235	0.929912	-0.241336	0.442247	0.279628	-0.240488	-0.53035	-0.504867	3.99535	-0.532199	-0.478131	-0.474722	-0.496128	-0.332758	0.0659688	0.0934438	-0.448164	0.304945	-0.468203	-0.488415	-0.483504
TTC8	-1.13572	-0.147594	0.0783452	-0.734756	-0.822276	2.26884	0.0131972	-0.410449	-1.03191	2.81753	1.24031	-0.323797	-0.346409	-0.564963	0.251441	-0.721301	-0.121916	-0.478228	0.0560266	-0.280483	0.394114
TTC7B	-0.782347	-1.25398	-1.0324	0.532901	-1.03013	0.191146	-0.285026	1.43666	-0.609145	-0.0262034	0.552277	0.0807319	0.349907	-0.381416	0.603301	0.048741	3.06323	-1.24296	0.727524	-0.431996	-0.510801
TTC7A	0.735096	-0.148657	1.25734	0.232438	1.02183	-0.419236	-0.878789	-0.889053	2.97162	-1.13076	-0.370514	-1.19464	-1.10655	0.536316	-0.472091	0.282973	0.54232	0.169574	0.215266	-1.0272	-0.327279
TTC5	-0.627056	0.683312	-0.949907	-0.0448234	-0.974227	0.291702	0.466935	-0.598473	-0.860229	-0.0121094	1.13417	1.50951	0.516146	-0.981087	-1.25078	-0.241956	-0.17911	0.11713	-1.05911	2.87514	0.184822
TTC41P	-0.35502	-0.953879	-0.0531019	-0.535689	-0.108703	1.30774	0.103865	-1.04589	-0.47922	-0.754819	-0.711072	2.70235	0.118479	-0.174247	-0.609562	0.627943	-1.12113	-0.330915	-0.34643	0.570404	2.14891
TTC4	-0.245944	0.443814	-0.345175	-0.595071	-0.715346	1.9244	0.607992	-0.950127	-1.4495	-1.02939	1.62179	1.06133	0.122295	-1.59745	-0.570979	-0.182925	1.11228	0.158784	0.886154	0.835274	-1.09221
TTC3P1	-0.43906	-0.226964	-0.746875	-0.96467	-0.346684	-0.144403	2.67825	-0.0607311	0.19557	-0.0129788	1.14702	-0.215295	0.297996	-0.937556	-0.582369	-1.07864	1.97859	-0.93345	0.370034	1.04923	-1.02701
TTC39C	-0.10639	0.222568	2.05988	0.341401	-1.06132	-0.206535	-0.424887	-1.22493	0.258946	0.454192	-0.193817	-1.28349	0.189969	0.199243	-0.833117	-0.913109	0.177074	2.11661	-0.703604	1.83084	-0.899517
TTC39B	0.487032	2.57996	0.316561	-0.570349	1.75395	-0.45389	-1.13086	-0.592293	1.21425	-1.00113	0.331073	-1.09415	-1.13574	1.05047	-0.850633	0.154095	-0.530518	-0.0762371	0.191657	-0.7179	0.0746489
TTC39A	0.331729	-0.419513	-0.181572	-0.679435	-0.0492272	-0.64357	-0.858128	-0.844155	-0.808252	1.85625	0.213215	2.86171	-0.022996	-0.252925	-0.824593	1.25678	-0.873961	-0.526449	0.695694	0.64117	-0.871776
TTC38	0.830503	-0.568752	1.50656	-0.405641	2.49222	0.919174	-0.725491	-0.881425	-0.218404	-1.82768	0.511839	0.873987	-1.2957	0.393265	-0.215019	0.571242	-0.677933	-0.505892	0.104488	-0.919442	0.0381082
TTC37	-0.46289	0.582384	0.143991	-0.322066	0.331739	-1.38198	0.195286	-0.0726432	-1.30884	-0.29774	1.72265	2.22618	1.37579	-1.13231	0.280621	-1.30907	-0.896263	-0.285325	0.591079	0.825803	-0.806389
TTC36	-0.522968	-0.387886	-0.116557	-0.698436	3.73376	1.18219	-0.499355	-0.615104	-0.298218	-0.208624	-0.784854	-0.584415	-0.341919	-0.568205	0.419317	-0.470966	0.980894	0.292701	-0.313538	-0.186373	-0.011443
TTC34	-0.946846	-0.946846	-0.136367	-0.946846	0.402067	2.23387	-0.946846	-0.535117	1.41383	-0.946846	-0.695296	-0.946846	-0.51711	1.68057	0.85052	0.575827	-0.518563	-0.946846	0.424968	0.988644	0.460087
TTC33	-0.415086	0.42578	0.393862	0.42002	1.22669	-1.06193	1.19344	-1.52847	-1.31769	-0.614295	0.0117959	1.36702	0.407816	-1.57471	0.12097	-1.34837	-0.474809	-0.179207	0.668806	1.90084	0.377527
TTC32	-0.802453	0.254883	-0.386211	-0.755696	1.97658	1.96126	0.435219	-1.55889	0.769318	-0.395772	0.0790923	-1.29633	1.35487	0.359481	0.150435	-0.942693	-1.04265	-0.160315	1.0815	-0.63849	-0.443149
TTC31	-0.540263	-0.473871	-1.23255	-0.508326	0.9431	1.22377	0.469611	-0.704894	1.27452	0.294867	1.11466	1.2516	2.06337	0.356081	-1.1599	-0.927269	-0.684425	0.0934452	-1.30296	-1.01482	-0.535746
TTC30B	-0.741333	0.384427	-0.133343	-0.551535	-0.520233	3.07453	1.8109	-0.558875	-0.939763	-0.120579	-0.483921	0.847212	0.875922	-0.804397	0.413295	-0.646936	-0.672963	0.457279	-0.328147	-0.440153	-0.921384
TTC30A	-0.961061	-0.221054	-0.263519	-1.14186	-0.139308	2.50076	2.22908	-0.526998	-1.19614	-0.935792	-0.434165	0.924514	0.243209	-0.700417	0.726141	-0.88425	-0.194521	0.158392	0.140906	0.892372	-0.216276
TTC3	-1.06696	-0.603649	1.8775	1.36665	-0.518085	-0.629386	-0.891867	0.152701	-0.278117	-0.497576	0.429289	0.905396	0.638915	-1.67041	0.624873	-0.86678	1.19605	-0.201133	-0.484476	1.69251	-1.17544
TTC29	-0.351708	-0.185116	-0.351708	-0.351708	-0.351708	-0.351708	-0.351708	-0.351708	-0.351708	-0.182433	-0.0470455	-0.155436	-0.351708	-0.351708	0.464618	4.25873	-0.0923522	-0.351708	-0.0747977	0.234331	-0.351708
TTC28	-0.235063	-0.895335	1.25095	-0.637964	-1.06846	-0.13876	0.495416	-0.78763	-0.145415	-1.17263	-0.344403	2.98536	1.61364	-0.634523	0.0725305	0.640283	-0.229637	-0.540702	-0.248475	0.676988	-0.656179
TTC27	-0.744327	1.88528	-0.0309674	-0.447287	-0.45396	2.09533	0.583338	-0.761144	-0.601625	-0.115667	1.95264	-0.110553	0.0526446	-0.093027	-0.535944	-0.550027	1.13123	0.220683	-1.12378	-1.25954	-1.0933
TTC26	0.114575	-0.0347859	-0.0609358	-0.700408	-0.624472	0.32663	-0.247851	0.736776	-1.20672	-0.971432	-1.76281	0.490148	-0.0715306	-0.350871	-0.690977	-0.907733	1.14486	0.780385	0.953566	2.88901	0.194572
TTC25	-0.214159	-0.503065	-0.596659	-0.720341	-0.64805	1.68152	1.20129	-0.174044	-0.852585	-0.83265	-0.543814	-0.922886	0.363811	-0.516435	-0.52347	-0.613661	-0.623413	2.28316	2.15472	0.122522	0.478208
TTC24	1.44766	-0.755674	-0.74907	1.39107	0.513874	-0.512414	-0.903665	-0.872509	1.87079	-0.75226	-0.560549	-0.917752	-0.934592	2.11051	0.348386	0.636262	-0.80266	0.240993	0.124894	-0.967715	0.0444221
TTC23L	-1.20968	-0.194055	-0.0440463	-1.01267	-0.541676	0.516449	1.73372	-0.585747	-0.750622	0.279136	0.819092	1.06193	-0.914664	0.0588667	0.826394	0.704789	-1.18592	-1.02525	-0.0481942	2.41434	-0.902199
TTC23	-1.04075	-0.479728	1.5989	-0.361877	0.667985	-1.71235	-0.26191	0.634952	-0.701345	1.62923	0.171014	0.842303	0.739794	-0.834206	0.99588	-1.17448	-1.4306	0.870526	-0.600278	1.05569	-0.608735
TTC22	-0.0562881	1.01983	-0.258206	-0.140308	4.1661	-0.333085	-0.364044	-0.364044	-0.187122	-0.351347	-0.341192	-0.364044	-0.364044	-0.185032	-0.318122	-0.0758677	-0.354317	-0.195104	-0.296541	-0.353055	-0.284162
TTC21B	-0.914324	-0.32428	2.51741	0.00964513	-0.261948	1.84982	0.829325	-0.720166	-0.845549	-0.66848	0.786602	0.888715	1.20237	-0.961547	-1.13102	-0.260724	0.284863	-0.0730195	-0.856796	-0.718478	-0.632414
TTC21A	1.03109	-1.36276	-0.129042	0.605049	-0.358027	0.262777	-0.453359	-1.02536	1.81764	-0.486661	-0.938058	-0.533009	0.938363	-0.0590029	-1.54231	0.291934	-0.791495	-0.0127578	1.16236	2.19846	-0.615841
TTC19	-0.537531	0.482688	0.416623	-1.23925	1.55928	0.334755	0.354229	0.819391	-0.765583	-1.29018	1.11637	2.4167	-0.875245	0.201069	-1.04613	-1.24788	-0.750171	-0.103317	-0.172888	0.862183	-0.535114
TTC17	-0.292327	-0.937944	0.514725	-0.662811	0.107779	-1.15732	2.12162	0.105528	-0.649483	0.411831	1.3939	1.17329	1.73895	-1.0367	-1.10091	-0.787431	-0.955949	1.04547	-0.504241	0.0713704	-0.599339
TTC16	0.178001	-0.713201	-0.501044	-0.591358	-0.331289	-0.0402826	-0.669239	-0.756567	2.8531	-0.646406	-0.558299	-0.603291	-0.621082	1.81134	0.376761	-0.236502	-0.62154	0.416057	1.94655	-0.4896	-0.202104
TTC14	-0.976081	-1.41497	-0.855571	0.051971	1.63117	-0.336773	0.54648	-0.798613	-0.0635788	0.750058	-0.00272928	0.00936702	-0.230918	0.656745	0.527841	-0.747981	-0.985303	-0.526164	0.0322178	3.05868	-0.325851
TTC13	-0.879782	-0.83408	0.537021	0.642117	1.2021	-0.237399	0.595277	1.25248	0.356675	1.44677	1.85969	-1.69777	0.227348	-0.762629	0.813182	-1.27323	-1.15827	-1.03726	-0.161054	-0.236218	-0.654966
TTC12	-0.496861	-0.0418131	0.4343	-1.11869	0.578218	1.00813	2.92847	0.144428	1.12919	-0.652332	-0.808867	-0.0689517	-1.1325	-1.17383	0.730671	-0.154398	0.266791	-1.21338	-0.0924137	-0.90724	0.641074
TTC1	-0.249356	0.328689	-0.868386	-0.246598	0.062485	-1.42065	-0.279215	-0.128047	-0.464338	-0.190556	0.399619	-0.179883	0.185408	-0.17694	1.8304	-1.26245	-0.458128	-0.170599	0.649254	3.23029	-0.591003
TTBK2	0.881832	-0.437486	1.07187	-1.12998	0.0263665	-1.19404	1.36502	0.402995	-0.679604	-0.838721	0.995107	-0.18508	1.10255	-2.08721	-0.0413855	-1.56048	0.344721	0.0416743	0.165871	1.67317	0.0828222
TTBK1	1.6107	-0.662398	0.0820805	0.652361	2.89731	-0.723256	-0.835935	-1.01188	-0.112199	0.00905122	-0.81215	-0.960408	-0.943635	-0.260875	-0.441047	0.358292	-0.943866	0.201292	0.0773164	0.448027	1.37122
TSTD3	-1.2362	-0.141811	-0.0945598	-0.779195	-0.485765	-0.645999	-0.143392	-0.600481	0.21731	0.00647974	3.3613	1.09597	-0.752408	0.349534	0.829938	-1.06627	0.581075	-0.45581	-0.901954	0.501038	0.361198
TSTD2	-0.146831	-0.227243	-0.00552235	-0.174547	-0.570998	0.603042	0.108472	-1.12971	-0.623247	-0.835804	0.781668	2.39588	0.916502	-0.918858	-1.23017	-1.21099	0.473912	-0.503669	0.516375	2.21073	-0.428985
TSTD1	1.97237	0.0612035	0.244701	-0.367466	0.544379	0.076602	-0.879802	-0.783364	1.10216	-0.819545	-0.824744	-0.867535	-0.875045	-0.115341	2.62634	1.32649	-0.829068	-0.636654	-0.516139	-0.290669	-0.148866
TST	-1.05713	-0.589136	1.40994	0.0879517	2.51422	0.15632	-1.33152	-0.509516	-0.50653	0.0901053	-0.893617	-0.547475	-0.297886	0.949989	-0.341173	-0.845129	0.824781	-0.772111	1.71575	-0.643211	0.585384
TSSK6	-0.219002	-1.03076	-1.18936	-0.260527	-0.495365	1.77731	2.14569	0.636007	-0.0810899	-0.841448	0.4745	-0.562256	1.09478	-0.606177	0.0141053	-0.805227	-0.887362	1.97086	0.0732897	-0.846139	-0.361819
TSSK4	-0.0703828	-1.22038	-0.315698	-0.393627	1.09796	-0.423758	0.449129	-0.899009	1.77117	-0.516466	-0.701175	-0.720348	0.772506	-0.235944	-0.832768	-0.283297	-0.555576	0.972423	0.0536332	2.84979	-0.798186
TSSK3	-0.863706	-1.12202	-0.158532	-0.0754536	2.1158	0.736334	2.12616	-0.876794	0.67373	1.17588	-0.146157	-0.711708	-0.261562	1.3978	-0.425052	-0.958566	-1.06088	-0.0725919	-0.393534	-0.175275	-0.92387
TSSK1B	-0.694635	1.40354	0.850738	-0.161746	-0.265963	-0.694635	-0.342534	-0.694635	-0.694635	-0.339308	-0.0551148	0.541355	-0.148371	-0.694635	-0.694635	-0.694635	2.57186	-0.183508	-0.694635	2.38076	-0.694635
TSSC4	-0.800681	-0.373845	-0.104873	-0.467157	0.0730802	2.06044	-1.08808	-0.339746	1.34309	-1.25335	0.0653612	-0.511075	0.0205054	1.14688	-0.176549	-0.121174	2.32702	0.82668	-0.722843	-0.901551	-1.00212
TSSC2	-0.708688	-0.317775	-0.0921898	-0.581336	0.709832	-0.602705	-0.711966	-0.544449	3.52783	-0.595625	-0.779281	0.414993	-0.309093	1.16724	-0.513561	-0.0489347	-0.442926	0.892303	0.666456	-0.584545	-0.545577
TSR3	-0.651263	-0.868641	-1.18811	-0.281934	-0.710186	0.972911	-0.711346	2.561	-0.0733663	-1.56107	0.736499	-0.864589	1.55803	0.774174	0.917998	-0.0482169	-0.012078	-0.571155	0.773485	-0.414577	-0.33757
TSR2	-0.0277001	-0.84425	-0.362315	-0.277331	-0.326432	0.851021	0.0563712	0.649485	0.327946	-0.649821	-1.44973	-0.918777	-0.685375	0.954278	2.14074	-0.028625	-0.179799	0.127615	-1.60355	2.39592	-0.149677
TSR1	-0.242819	0.18098	-0.228896	-0.605512	-0.389297	0.87696	-0.023273	0.486215	-0.912364	-0.870586	0.831488	3.80189	-0.281929	-0.507059	-0.685741	-0.539713	0.257305	-0.121191	-0.133742	-0.435661	-0.457057
TSPYL6	-0.314588	-0.314588	-0.314588	3.3466	2.63058	-0.314588	-0.314588	-0.314588	-0.314588	-0.314588	-0.314588	-0.314588	-0.314588	-0.314588	-0.314588	-0.314588	-0.314588	-0.314588	-0.314588	-0.314588	-0.314588
TSPYL5	-0.440514	1.79879	-0.208515	-0.422967	-0.0265756	3.087	-0.563189	-0.46803	0.0817642	-0.554057	-0.546188	-0.533661	-0.54764	-0.352074	1.95299	0.105618	-0.510812	-0.356701	-0.525214	-0.507179	-0.462842
TSPYL4	-0.431817	0.520908	3.48774	-0.772332	-0.123945	1.28857	-0.905997	-0.894931	0.0328256	-0.446908	-0.657716	0.189668	-0.704861	-0.099268	0.249135	-0.609951	0.208468	0.815792	0.0615932	-0.138426	-1.06854
TSPYL2	-1.30196e-05	-0.952601	1.55266	-0.512456	-0.52807	-0.327734	1.80575	-0.318607	0.751532	-0.0136085	-0.760308	-0.582815	-0.493944	-0.28443	1.67866	-0.429202	-1.11056	-0.0410232	-0.985166	2.2678	-0.71586
TSPYL1	-1.00667	0.347679	2.66798	-0.626401	0.709736	0.728786	-0.718993	-0.658379	0.545074	-0.480556	0.0665301	2.18511	-1.10549	0.334817	-0.466212	-0.218574	0.331415	-0.05457	-0.603118	-1.11215	-0.86602
TSPY26P	-0.407458	-0.360916	0.114758	-0.793751	0.0200074	2.52178	-0.871562	-0.731027	-0.142572	-0.694295	-0.87659	0.687737	2.1309	-0.635539	-0.571113	-0.324494	-0.58776	0.948953	1.54966	-0.773307	-0.203419
TSPY1	-0.251842	-0.251842	-0.251842	0.475877	-0.251842	-0.251842	-0.251842	-0.251842	-0.251842	-0.251842	-0.251842	-0.251842	-0.251842	4.30912	-0.251842	-0.251842	-0.251842	-0.251842	-0.251842	-0.251842	-0.251842
TSPOAP1	0.757796	0.200891	-0.45528	0.44601	-0.00876683	-0.30335	-0.910017	0.614116	3.56448	-0.457901	-0.864237	-0.946615	-0.805308	0.761852	0.435389	-0.465702	-0.847965	0.3265	-0.268891	-0.768311	-0.00468774
TSPO2	-0.0465001	-0.857168	-0.546862	-0.375657	3.27448	-0.683198	-0.22086	0.403937	-0.857168	0.320085	-0.568237	-0.733077	0.294559	1.9595	-0.68513	-0.0798571	-0.857168	-0.241371	0.19328	0.624908	-0.318498
TSPO	-0.00340638	0.133415	-1.46605	1.02737	-0.884377	0.542984	-0.320696	0.43262	0.119518	-0.813378	-0.212213	-1.13874	-0.627384	1.51667	0.578757	-0.151529	0.955092	-1.2827	-0.210356	-0.845845	2.65024
TSPEAR	0.85802	-0.633483	-0.480634	-0.657496	-0.333701	3.30875	-0.560784	-0.369984	0.496428	-0.511099	-0.657496	-0.657496	1.21804	-0.0612094	-0.108388	0.139968	-0.620112	-0.552202	1.49787	-0.657496	-0.657496
TSPAN9	-0.747842	-0.085256	-0.104302	-0.0406555	-0.232284	1.21604	-0.42911	1.40358	-0.293651	-0.953806	-0.604595	-0.473174	-0.540786	-0.485594	0.309869	1.11673	3.26182	-0.511483	-0.231915	-0.581437	-0.992149
TSPAN8	-0.220846	-0.204681	-0.21713	-0.219504	4.36432	-0.219765	-0.220672	-0.220851	-0.208615	-0.219414	-0.220221	-0.221027	-0.220292	-0.220803	-0.218722	-0.217447	-0.220386	-0.220254	-0.211938	-0.22082	-0.220927
TSPAN7	-0.764079	-0.354083	0.640116	-0.7146	-0.577624	-0.380663	2.70951	1.1239	0.312776	-0.120305	0.926596	-0.845219	-0.766892	-0.16104	0.805439	-0.585339	-0.8205	-0.585821	-0.853762	-0.861612	1.8732
TSPAN6	-1.13281	-0.933174	0.859318	-0.725545	0.891149	0.245857	1.39142	-0.50598	-1.70262	0.522248	-0.143501	1.87558	0.734026	-0.844955	-0.0981403	-0.181377	-0.853215	1.33337	-1.45114	0.933595	-0.214113
TSPAN5	-0.216873	0.109276	0.010437	-0.423029	-0.238055	-0.555687	-0.585487	-0.553106	0.237418	-0.640189	-0.220922	-0.434999	-0.643323	-0.147753	0.452681	-0.330279	4.05548	0.542149	-0.344748	0.427987	-0.500976
TSPAN4	0.104119	-0.610727	-0.750296	1.7024	-0.943163	2.64132	0.443526	0.677794	0.0640233	-0.433164	-0.108333	-1.48119	-0.273066	0.896488	-0.42149	0.279148	0.0245694	-1.18778	-0.357382	-1.25742	0.99063
TSPAN33	0.863361	-0.153588	-1.0501	0.954702	0.298223	-0.868826	-1.06494	0.533514	1.3668	-0.744	-0.121049	-1.23632	-0.945098	1.34088	0.379322	-0.518635	-1.07922	0.135642	-0.275838	-0.363226	2.54839
TSPAN32	0.280008	-0.537891	-0.245053	0.538273	0.0763038	-0.33998	-0.725768	-0.438583	3.45126	-0.718857	-0.627268	-0.784978	-0.752993	1.62716	-0.239509	0.369285	-0.72572	0.62034	-0.229148	-0.77481	0.177927
TSPAN31	-0.174883	-0.34868	-0.195685	-0.0707595	0.470464	-0.612123	1.10738	0.293671	-0.740395	-0.235202	-0.728648	-0.498917	-0.16716	-1.0242	0.138503	-0.471899	-1.74473	-0.226367	0.913607	1.17066	3.14538
TSPAN3	-0.556811	-0.263646	-0.179773	-0.375363	0.670724	-0.496074	-0.302979	0.205567	-0.591004	0.605648	-0.580892	-0.325526	-0.448645	-0.382393	0.490668	-0.188043	-0.518313	4.04186	-0.338502	-0.181035	-0.285463
TSPAN2	2.34938	1.61327	0.999557	-0.714112	1.71412	-0.431829	-1.0202	0.928996	0.817436	-0.661583	-0.682608	-0.826077	-0.813764	-0.354854	-0.101082	0.320814	-0.747499	-0.362168	-0.442346	-0.938043	-0.647405
TSPAN19	-0.389231	-0.389231	-0.389231	-0.318141	-0.303451	-0.196595	-0.318773	-0.354321	-0.389231	-0.341829	-0.00531506	-0.251826	-0.0977354	-0.344676	0.0679602	0.34237	-0.389231	0.224447	4.26336	-0.348204	-0.0711173
TSPAN18	-0.452631	-0.19809	3.99304	-0.2676	-0.11379	-0.043602	-0.562109	-0.33028	1.39273	-0.358106	-0.351112	-0.41932	-0.110355	-0.0782018	0.0308315	-0.135746	-0.444635	-0.182053	-0.533401	-0.293635	-0.541939
TSPAN17	0.322812	-0.0622626	-0.823795	-0.0846654	0.0660265	-0.58255	-1.33638	0.366378	-0.792679	-0.647438	1.68249	-0.389963	-0.826681	2.67174	0.744975	-0.567681	1.63883	-0.835764	0.50925	-0.614077	-0.43857
TSPAN16	0.766243	-0.392031	0.702593	-0.712172	3.60469	-0.712172	0.254857	-0.712172	0.936137	-0.386876	0.458769	-0.712172	-0.212076	0.510865	-0.712172	-0.121513	-0.712172	-0.244244	-0.180033	-0.712172	-0.712172
TSPAN15	-0.695813	-0.529079	-0.633135	-0.737872	2.88914	0.655695	0.248962	-0.783371	1.60781	-0.671109	-0.857786	-0.403643	1.4246	-0.582116	0.0394633	-0.385616	-0.954682	0.788893	-0.792457	-0.0915593	0.463672
TSPAN14	-0.0393775	-0.854881	-1.01741	0.407885	-0.92905	0.617853	1.49913	-0.131734	-0.472751	1.64411	0.554098	-1.55101	1.25062	0.34667	1.11938	-0.931461	-1.10328	-1.48323	1.28774	-0.0224093	-0.190886
TSPAN13	-0.857477	-0.429243	2.70954	-0.292228	1.93113	0.253246	-0.624787	-0.758737	0.40938	-0.743081	-0.948192	-0.647844	-0.796218	0.119321	-0.609546	0.287625	-0.140098	0.385937	1.69066	-0.847132	-0.0922531
TSPAN12	-0.658767	-0.143434	2.90346	0.0510886	2.75028	-0.412162	-0.679621	-0.597109	0.147689	-0.128048	-0.346478	0.064978	-0.39828	-0.408554	-0.110299	-0.3349	-0.644343	-0.486546	-0.626662	0.700342	-0.642635
TSPAN11	-0.379829	0.0118792	0.268978	-0.3467	-0.309027	0.504582	-0.434523	-0.0768459	0.0665193	-0.347991	-0.389749	-0.305201	-0.207324	-0.363167	-0.355643	-0.0653754	-0.334944	4.2279	-0.34207	-0.423142	-0.398324
TSPAN10	-0.753152	-0.382436	-0.524715	1.48519	-0.80154	-0.324301	0.365225	0.298061	-0.799225	-0.308729	-0.623946	-0.0611466	-0.652894	1.79203	-0.595209	2.01996	-0.819895	-0.840624	-0.378419	2.23705	-0.33129
TSPAN1	-0.230613	-0.215652	-0.219115	-0.204392	4.36348	-0.225718	-0.232717	-0.224213	-0.226443	-0.230966	-0.226771	-0.23279	-0.229101	-0.227616	-0.21694	-0.14851	-0.178365	-0.22536	-0.21818	-0.232252	-0.217763
TSNAXIP1	-0.768633	-1.35581	0.0204201	0.254964	0.465094	1.80694	-0.0176767	-0.53592	0.544156	-0.5811	-1.18493	-0.475592	-0.134841	1.65613	-0.223503	-0.318886	-0.41989	-0.466388	2.66427	-1.02858	0.0997725
TSNAX	-0.347755	1.2495	0.321592	0.340142	1.45112	0.591102	0.19181	1.1866	-1.39053	0.859678	0.1869	-1.68036	-0.300582	1.09294	0.180801	-0.867718	-1.78724	-1.15648	0.696621	-1.19821	0.380054
TSNARE1	-0.665374	0.0810457	-0.599296	2.18775	0.0949315	-0.631049	0.899618	-0.409877	0.0403141	-0.817349	-0.177611	2.99906	0.154435	-0.301099	0.6549	0.0401951	-0.768901	-0.485561	-0.449761	-1.07544	-0.770931
TSN	-0.888366	1.72922	0.43986	0.693074	-0.0105177	0.303481	0.651323	0.478096	-1.49047	1.67932	1.52655	1.07441	-0.0856586	-0.515184	-0.792059	-1.01024	-1.18527	-1.23621	-1.15056	-0.299863	0.0890894
TSLP	-0.683647	2.67408	0.471819	0.399452	0.139973	-0.600488	-0.767937	-0.690404	0.974471	-0.123066	-0.927329	0.564722	-0.927329	0.357804	1.85229	-0.562243	-0.680878	-0.869484	1.04617	-0.788109	-0.859862
TSKU	-0.539906	-0.244223	-0.0546028	-1.04338	0.58414	1.43311	-1.15673	0.959709	-0.588543	-0.254342	-0.835314	0.0366187	-0.614817	1.48367	-1.05231	1.16431	-0.663698	-1.14949	2.4211	0.302869	-0.188178
TSKS	0.0709193	-0.579154	-0.527269	-0.229207	-0.285484	-0.598254	-0.661225	-0.688834	1.3347	-0.549527	-0.688834	-0.624224	2.56647	1.03958	-0.196176	0.0194215	-0.646146	-0.2079	2.50159	-0.688834	-0.361624
TSIX	0.553947	-0.644221	-0.766791	-0.766791	-0.61654	-0.56434	-0.519965	-0.766791	-0.556432	-0.642248	-0.430559	1.68813	1.91377	-0.532663	0.034023	0.137775	-0.766791	-0.587639	0.455628	2.68263	0.695876
TSHZ3	-0.123766	-0.263364	-0.168497	-0.469795	-0.257852	-0.479016	-0.581716	-0.127617	0.14622	-0.523021	-0.291777	-0.0642253	-0.108598	-0.23736	-0.428967	-0.393224	3.93446	1.50845	-0.403437	-0.538517	-0.12838
TSHZ2	-0.420596	0.245885	2.72784	-0.461505	0.0570993	-0.40637	-0.824403	-0.578833	2.03924	-0.726838	-0.723862	-0.594253	-0.632401	0.157324	0.700214	-0.549526	-0.449909	1.70248	0.156075	-0.79397	-0.62369
TSHZ1	0.21364	-0.47001	1.33025	-0.711498	-0.478934	-0.0430025	2.89132	-0.957188	-0.411418	-0.157082	-0.739271	1.42612	0.854197	-0.929662	0.912431	-0.420841	0.198479	-0.228055	-0.510071	-0.312121	-1.45728
TSHR	-0.108185	-0.352048	0.788858	1.24569	-0.0878127	-0.388956	-0.499782	-0.634491	0.30947	-0.438129	-0.525748	-0.49438	-0.518384	-0.180168	-0.343121	3.86347	-0.403062	0.0173411	-0.337979	-0.582197	-0.330388
TSHB	-0.388161	-0.388161	3.13976	-0.388161	-0.388161	-0.388161	-0.388161	-0.388161	-0.388161	2.04536	1.80177	-0.388161	-0.388161	-0.388161	-0.388161	-0.388161	-0.388161	-0.388161	-0.388161	-0.388161	-0.388161
TSGA13	-0.408819	1.23554	0.802307	-0.408819	-0.408819	3.66522	1.24685	-0.408819	-0.408819	-0.408819	-0.408819	-0.408819	-0.408819	-0.408819	-0.408819	-0.408819	-0.408819	-0.408819	-0.408819	-0.408819	-0.408819
TSGA10IP	-0.534751	-0.179575	-0.550865	-0.353241	-0.0148277	-0.507423	-0.909057	3.45808	1.17755	-0.785519	-0.797884	0.38011	-0.339291	1.18108	0.0838768	0.21252	-0.530497	0.512589	0.101399	-0.695209	-0.909057
TSGA10	-0.627657	2.13918	-0.158026	0.00475633	0.547215	2.26872	-0.085976	-0.505843	0.410937	-0.163061	-0.208996	1.69807	-0.504626	-0.485542	-0.114125	-0.779902	-1.62277	-0.77196	-0.962122	0.632737	-0.711019
TSG101	-0.521832	2.10166	0.509045	0.357759	0.900503	0.0692237	0.655853	-0.219417	-1.4442	0.713643	1.39615	-1.96528	-0.0197132	-0.784021	-1.33846	-0.394625	0.664058	0.431804	-1.33632	0.445607	-0.221434
TSG1	-0.35646	-0.35646	-0.35646	-0.35646	-0.35646	-0.35646	1.40555	-0.35646	-0.35646	-0.35646	1.24371	3.76703	-0.35646	-0.35646	-0.35646	-0.35646	-0.35646	-0.35646	-0.35646	-0.35646	-0.35646
TSFM	-0.363136	-0.0899784	0.63642	-0.277312	-0.252387	1.45084	-0.0505402	-0.276599	-0.982503	-0.984943	-1.29595	1.61471	-0.0727688	0.646492	-0.861915	-0.789169	-1.15551	-1.03171	2.05653	1.44489	0.634548
TSEN54	-0.642297	-0.900679	-0.816658	1.17454	0.319432	-0.352226	-0.379381	-0.151003	0.989766	-0.388539	-0.609741	2.64203	0.578028	0.589017	-0.423362	-0.547261	-0.895933	-0.8398	-0.417748	2.02547	-0.953648
TSEN34	-0.578506	-0.278422	0.0849896	0.303184	-0.0867983	0.55471	-0.607892	-0.327481	-0.703251	-0.629672	0.22598	-0.509684	3.9076	-0.322549	-0.245174	-0.523081	0.873862	-0.117709	0.291846	-0.476549	-0.835403
TSEN2	-1.46764	-0.411563	-0.862561	-0.619159	-0.271467	0.369569	1.1535	0.469781	-1.39954	1.54084	-0.126387	2.04921	-0.506627	-0.714375	-0.967048	-0.544885	0.427199	-0.788261	1.06562	1.5143	0.0894971
TSEN15	-0.308589	1.22827	-0.104629	0.551789	-0.18221	0.127424	1.30855	0.581294	-1.55701	-0.942444	2.36103	1.01592	0.625888	-0.785225	0.387502	-0.950348	-1.11928	0.189491	-1.36337	-0.910705	-0.15336
TSC22D4	0.439502	-0.819804	-0.851459	0.0724899	-0.866311	1.39693	0.213724	1.30591	0.0890304	-0.892436	-0.92502	-0.485657	-0.910001	1.46065	2.58575	-0.638077	-0.701159	-0.50129	-0.705885	0.861984	-0.128869
TSC22D3	-0.32653	-0.426383	0.541899	0.404306	-0.510398	-0.657298	-0.608984	1.1631	3.76423	-0.717347	0.0667115	-0.649871	-0.680513	-0.250611	0.368106	0.279316	-0.566477	-0.232985	-0.0587639	-0.76939	-0.132112
TSC22D2	-0.478053	-1.088	2.52685	0.264897	0.119783	-0.190781	0.240303	-0.423633	-0.681841	-0.000555328	-0.97534	1.20316	2.24632	-0.679028	-1.05345	-0.0609937	0.949231	-0.154856	-1.09971	-0.280665	-0.383632
TSC22D1	-0.952638	-0.567953	0.531661	-0.869406	1.55384	-0.30157	-0.601555	1.56838	-0.293594	1.01133	-0.223534	1.54403	-0.324908	-1.15698	2.24056	-0.934461	-0.423987	0.101023	-0.35592	-0.858043	-0.68628
TSC2	-0.622906	-1.4906	0.31975	-0.942772	-0.54385	0.647609	-0.0190587	0.927574	0.134743	-1.39422	0.405276	0.748379	2.2958	-0.894805	1.42142	-0.759595	-0.469005	1.36463	0.275965	-0.299905	-1.10442
TSC1	0.494547	-1.27001	0.615026	0.468636	-0.545658	1.62719	1.43542	-1.26284	0.270608	0.00316908	1.08184	1.12344	1.50164	-0.385605	-1.43972	-0.509403	-0.514476	-1.17602	0.375926	-0.70169	-1.19201
TSBP1	-0.451015	0.0364082	-0.451015	-0.451015	-0.331514	-0.451015	-0.352859	-0.451015	-0.283708	-0.451015	-0.451015	1.61632	-0.298733	-0.0785934	-0.451015	-0.0912973	-0.299248	0.831364	3.762	-0.451015	-0.451015
TSACC	-1.00063	-1.13017	-0.957578	-0.33332	-0.339846	1.27446	1.69295	-0.531575	-0.820735	0.134651	-0.345435	2.59135	0.880844	0.158962	0.722003	-0.779498	-1.05875	-0.902271	0.426227	0.46033	-0.141973
TRUB2	-0.735223	0.653274	0.777629	-0.435811	-1.01936	1.89002	-0.390162	-0.961117	-1.32135	-0.44784	1.78559	1.59495	0.394128	-0.568093	-0.0781621	-0.702889	0.0306695	-1.033	1.10232	0.588756	-1.12432
TRUB1	-1.12532	1.69167	0.424249	-0.0615155	-0.229087	1.09779	0.81964	-1.01165	-1.56389	-0.484843	1.74523	1.82087	0.346517	-0.598104	-0.514263	-1.19383	0.0460409	-0.960562	-0.621193	0.455939	-0.0836975
TRRAP	0.290576	-1.23208	0.0746823	-0.000675067	-0.795323	0.619122	0.595681	1.44908	-0.130249	-1.00985	-0.853942	1.6708	1.2679	-0.931373	-0.718029	-1.3166	0.0154319	0.794991	-0.860389	1.89429	-0.824035
TRPV6	-0.264296	0.754702	-0.306808	-0.285523	4.2385	-0.304393	-0.285889	-0.286258	-0.0135255	-0.29925	-0.320541	-0.294869	-0.316163	-0.313811	-0.315681	-0.0149677	-0.326721	-0.297084	-0.259313	-0.195951	-0.292154
TRPV5	0.220333	-0.869967	-0.869967	-0.510187	0.287704	-0.869967	0.794081	-0.516611	3.18201	-0.630068	-0.654081	0.520831	-0.869967	0.0319974	-0.869967	0.872427	-0.869967	0.165295	-0.477525	0.791118	1.14247
TRPV4	-0.121739	-0.447776	-0.284315	-0.266242	-0.102672	0.0974956	-0.534889	-0.320654	-0.219483	-0.329952	-0.516815	0.0691512	-0.103774	-0.387349	-0.137278	-0.219224	-0.501034	4.22122	-0.07519	-0.397413	0.57793
TRPV3	-0.141697	0.0670107	0.0795138	-0.294333	0.351115	-0.260532	-0.391615	-0.401925	-0.187968	-0.340544	-0.389421	4.27326	-0.398902	-0.326661	-0.313702	0.0749954	-0.265924	-0.0952555	-0.302835	-0.339374	-0.395206
TRPV2	0.433264	0.449033	-0.85352	-0.0721512	-0.754972	1.05763	-1.22422	2.56877	-0.337975	-0.41899	0.270505	-1.14196	-0.488475	-0.459405	-0.694374	-0.590743	0.788357	-0.0470611	1.8738	-1.16478	0.807281
TRPV1	-0.505916	-0.838014	-0.328705	-0.173523	0.998887	-0.0499232	-0.130241	-0.817485	0.553175	-0.733678	-0.666412	3.72807	-0.326615	0.671728	-0.521928	-0.110049	-0.658346	0.489417	0.272967	-0.230231	-0.623174
TRPT1	-0.33971	-1.36393	-0.70016	0.164755	0.956846	0.89094	-1.11514	0.365069	-0.278874	-1.67103	-0.555499	-0.865204	0.927622	0.566316	-0.35853	-0.412453	2.26896	-0.447089	-0.180105	1.88844	0.258771
TRPS1	-0.0431271	0.0375461	0.15058	0.907989	-0.723867	-0.516976	-0.835297	-1.00801	-0.181396	-0.357908	-0.260819	3.28053	-0.575634	-0.275398	-0.606814	-0.552971	0.522014	0.740265	1.64025	-0.95552	-0.385434
TRPM8	-0.166059	-0.166547	-0.374092	-0.387439	-0.262329	-0.320268	-0.387523	-0.186339	-0.378291	-0.219381	-0.286615	0.266025	-0.353398	-0.382098	0.860472	-0.348379	-0.26932	-0.195784	4.18424	-0.369673	-0.257201
TRPM7	-0.694427	0.110336	-0.793405	-0.720051	0.865547	-1.12217	1.57383	0.825653	-0.823494	2.39696	0.883268	0.691775	0.444015	-1.22398	-0.687231	-1.04274	0.275049	-1.11424	-0.725918	0.338159	0.543065
TRPM6	-0.377356	-0.362437	-0.327588	-0.484979	4.05451	0.531804	-0.496549	-0.395348	-0.237463	0.11694	-0.283918	0.715372	-0.476374	0.0639871	-0.444309	-0.461642	-0.544211	-0.456234	-0.182624	0.480374	-0.431955
TRPM5	-0.565014	-0.565014	2.2423	-0.565014	3.25781	-0.278851	-0.565014	-0.0464181	0.624346	-0.565014	-0.565014	-0.565014	-0.294376	-0.565014	-0.282029	0.074283	-0.565014	-0.311784	0.0109445	0.653914	-0.565014
TRPM4	0.0631506	0.137638	0.0115276	-1.01546	1.45598	1.89737	-0.764036	-0.248262	-0.11062	-0.53701	0.60214	-1.00312	-1.19882	0.398942	-0.191232	-0.533953	0.115934	-0.785542	2.77459	-0.74978	-0.319432
TRPM3	-0.624543	-0.439639	4.06677	-0.571585	-0.311577	0.0914034	0.307578	-0.415598	-0.640014	-0.184688	-0.494208	0.603668	-0.557335	-0.323412	-0.0555896	0.314157	-0.689541	-0.24707	0.213627	0.0931843	-0.135585
TRPM2	1.16485	-0.898917	-0.369358	-0.107801	-0.0827924	0.0391878	-0.929409	-0.860369	0.921872	0.0359812	-0.810486	-0.529845	-0.876256	3.09987	-0.293788	0.714267	-0.777618	-0.217315	1.31823	-0.893337	0.353033
TRPM1	-0.671775	-0.183196	-0.500152	0.143461	-0.370184	0.564337	1.67097	1.44015	-0.641647	-0.305308	-0.42532	0.174479	-0.419896	-0.679575	-0.650544	-0.0978941	-0.680457	-0.680778	-0.67718	3.26711	-0.2766
TRPC7	-0.279725	-0.279725	-0.279725	-0.279725	4.27523	-0.279725	-0.279725	-0.279725	-0.279725	-0.279725	-0.279725	0.267497	-0.279725	-0.279725	-0.279725	-0.279725	-0.279725	-0.279725	0.492323	-0.279725	-0.279725
TRPC6	-0.984418	0.84088	-0.872527	-0.163044	1.62566	0.786969	-0.890686	-0.767639	1.95449	-0.986104	-1.11943	0.724189	-0.00401154	0.928185	1.19015	1.13024	-0.950914	-0.126886	-0.787747	-0.592637	-0.934726
TRPC5OS	-0.143939	-0.68837	0.874606	-0.68837	-0.68837	-0.68837	-0.68837	-0.159034	2.34661	-0.68837	-0.364968	0.145009	-0.68837	2.68954	-0.110678	0.616703	-0.68837	-0.68837	1.07529	-0.68837	-0.0854333
TRPC5	-0.329591	-0.329591	-0.329591	-0.329591	-0.329591	-0.329591	-0.329591	-0.329591	-0.329591	-0.0774765	-0.329591	0.54738	-0.329591	-0.329591	0.0756817	4.24821	0.0566882	-0.329591	-0.329591	-0.329591	0.0933921
TRPC4AP	0.592938	-2.26415	-0.210744	-0.533782	0.388909	0.583119	-0.184053	0.297871	-0.687301	-1.22904	-0.165046	-0.260701	0.786699	1.51408	0.169148	1.03243	0.741321	-0.485866	2.08503	-1.13812	-1.03274
TRPC4	-0.457357	-0.498109	4.17535	-0.477716	0.244517	-0.365662	-0.30739	0.067161	-0.0981797	-0.292154	-0.42397	0.479756	-0.199896	-0.236895	0.393109	-0.0160357	-0.416824	-0.389601	-0.364342	-0.263563	-0.552201
TRPC3	1.0557	-0.316799	-0.279792	-0.237539	1.40814	-0.523719	-0.906832	-0.438008	0.738185	0.0645461	-0.635823	-0.105106	-0.576958	0.764681	0.823974	0.687258	-1.50504	2.6632	-0.715001	-0.460042	-1.50504
TRPC2	0.911312	-0.697272	0.234716	0.659876	-0.559782	-0.663807	-0.696919	-0.671769	3.21714	-0.696445	-0.560806	-0.567128	-0.748622	1.70352	-0.329255	0.388258	-0.508794	0.527302	-0.407208	-0.748622	0.214304
TRPC1	-0.122729	-0.171665	-0.58327	-1.25078	-0.872865	1.21098	1.38422	-0.998456	-0.572217	0.404159	-0.0146485	0.629969	1.39063	-0.860421	-0.418447	-1.37577	-0.205969	0.326968	2.47677	-0.868303	0.49185
TRPA1	-0.334461	-0.231277	-0.443303	-0.323076	3.64495	-0.37875	-0.420035	0.865174	-0.373753	-0.349278	-0.384709	-0.161929	-0.479805	-0.408053	-0.246619	-0.268502	1.88508	-0.462665	-0.263489	-0.468848	-0.396651
TROAP	-0.874049	-0.424745	-0.298822	0.98035	0.100681	0.510273	-0.592031	-0.447783	-1.17089	-0.514339	-0.935014	-0.209532	2.37592	1.09207	-0.243962	-0.843436	0.770438	-0.551798	-0.37551	2.34557	-0.69339
TRO	-0.855541	0.191767	0.0827608	-0.894901	-0.0399829	1.31889	-0.0521443	0.873445	-0.821173	1.93009	-1.20044	0.652282	0.27116	-1.10369	0.230812	-0.515303	-0.896426	0.195946	-1.23278	2.33601	-0.470782
TRNT1	-0.808251	-0.0204599	-0.811058	-0.212904	0.0507816	-0.152166	-0.566928	-0.115028	-0.974275	0.806131	0.226598	1.05798	0.680557	-0.311819	-1.43912	-0.500065	-0.0716476	-0.920173	0.00210285	3.3547	0.725054
TRNP1	-0.390229	-0.482029	-0.377341	-0.115392	0.167274	0.634274	3.94734	0.834123	-0.72505	-0.137063	-0.126235	-0.566242	0.183674	-0.351146	-0.628413	-0.500209	-0.643539	-0.360652	-0.122468	-0.610639	0.369966
TRNAU1AP	0.543295	0.963448	-0.650543	0.243107	1.06159	2.00645	-0.494232	-0.141594	1.06752	-0.210802	-1.93778	0.237573	0.676137	0.899702	-0.921379	0.198739	0.734271	-0.714464	-0.819938	-1.7226	-1.01851
TRMU	-0.713913	-1.09602	-0.696503	0.0516656	-0.14062	1.68866	-0.0100782	0.0678795	-0.01606	-1.55217	-0.749995	1.57597	-1.12151	1.12296	0.526024	-0.46254	-0.735865	-0.713445	-0.0971771	0.953577	2.11916
TRMT9B	-0.809516	-0.153007	-0.596838	-0.773038	-0.0909884	0.489168	3.15328	-0.357356	-0.528813	1.01768	0.580346	1.89802	-0.634087	-0.565525	-0.127117	-0.650328	-0.854849	-0.734153	0.326835	-0.49856	-0.0911555
TRMT61B	-0.258309	2.42899	0.237652	-0.389381	0.0410026	1.0964	1.50199	-0.311969	-0.498719	-0.259202	1.21145	-1.2508	1.0274	-1.32964	-0.869337	-1.07311	-0.866642	-0.499871	-0.378311	0.908783	-0.468362
TRMT61A	-0.767148	-1.01107	-1.31742	-1.09397	-1.03203	0.334659	0.874999	0.173896	-0.382563	-1.40662	-0.351074	1.97732	1.08864	0.296369	1.91987	-0.338976	0.778721	0.82653	-0.557706	0.564516	-0.576948
TRMT6	-0.499019	0.167776	0.613625	-0.505023	0.561997	0.865614	-0.00373555	-0.734422	-1.54177	-1.13733	-1.70724	2.04953	1.4682	0.0732067	-0.0158668	-1.19664	1.34598	-0.240288	-0.17916	1.02051	-0.405934
TRMT5	-0.599083	1.07821	-1.12909	-0.578062	-0.810282	1.20302	1.32992	-0.383065	-0.806458	-0.0344916	0.690735	2.39058	1.23014	-0.787041	-0.0477586	-0.571023	0.361817	0.375378	-0.670544	-1.51454	-0.728347
TRMT44	-0.756234	0.754487	-1.22221	-0.523457	-0.0441325	1.52758	0.00317895	-0.0635286	0.452331	-0.54343	0.240895	0.651793	1.87592	-0.818923	-0.235612	-1.29114	0.638574	-0.551641	-1.0659	2.14952	-1.17807
TRMT2B	-0.77194	-0.754908	-0.737696	-0.576834	0.536476	0.635201	-1.21694	1.61457	0.99879	-1.30784	0.27572	-0.354749	-0.558106	-0.47264	0.115348	-1.79037	1.19914	1.00892	-0.515108	1.66898	1.004
TRMT2A	-0.773245	-1.357	-0.936959	-0.846352	-1.32507	0.445787	-0.603856	-0.323372	0.450204	1.40585	-1.03798	0.946109	1.53669	0.964998	0.924373	-0.998545	-0.095265	-1.10679	0.348388	1.35599	1.02604
TRMT1L	0.297128	-0.17235	-0.865058	1.06388	-0.49625	0.356192	2.13474	-0.417335	-1.00887	-0.705634	0.772261	2.31928	0.790217	-0.522413	-0.429545	-0.869793	-1.36933	0.574098	-0.310608	-1.12536	-0.0152513
TRMT13	-0.636452	-1.16581	-0.212264	-0.315254	1.57169	0.410545	0.808927	-1.47607	0.0101279	-0.0941739	1.2756	2.9204	-0.0151997	-0.286295	-1.17778	-0.327961	-0.783631	-0.340406	-0.236111	0.246625	-0.176507
TRMT12	-0.598559	0.00845779	-1.04091	1.27829	-0.493562	0.938954	-0.263645	-0.0468088	-0.819379	0.399727	-0.318496	2.50675	-0.989299	1.19434	0.694812	1.41342	-1.14577	-1.05389	-0.257438	-0.973255	-0.433746
TRMT112	-0.816842	-0.744406	-1.09748	0.110477	-0.281516	1.58374	0.104331	1.22981	-0.0919323	-1.63718	0.0483885	-2.09589	1.19782	1.04423	-0.857786	0.75081	1.53377	0.0472345	-0.211863	-0.158853	0.343125
TRMT11	-0.951715	-0.392884	1.42068	-0.427303	0.72888	-0.311443	-0.578133	-0.576699	-0.567821	0.373357	3.03358	1.58429	-0.398865	-0.639292	0.448026	-0.850961	0.340104	-0.374958	-0.856045	-0.123925	-0.878868
TRMT10C	-0.0250904	0.782461	-0.197292	-0.991078	0.514394	-0.0202399	0.272437	0.869851	-1.54545	1.15098	-0.371847	2.19078	1.17798	-0.153342	-1.5296	-1.46416	0.284747	-1.19526	0.517264	0.541311	-0.80885
TRMT10B	-0.0628059	-0.756423	0.304128	-0.403064	0.032091	-0.87207	2.22297	-0.709381	1.65336	-0.17886	1.07034	1.25359	-1.1497	1.42363	0.537148	-1.19692	-1.06588	-0.505043	-0.29003	-0.854358	-0.452725
TRMT10A	-1.07084	-0.00808999	-1.05896	0.121921	1.41121	0.177726	1.18301	-0.638656	-0.994384	0.792056	0.158511	1.56077	1.83063	-0.0511253	1.28241	-1.01413	-0.734108	-1.49006	-0.319411	-0.938737	-0.199749
TRMT1	-1.57282	-1.18247	-0.748717	-0.219211	-0.524044	-0.450836	-0.170924	-0.778123	0.513819	-0.0305274	0.815672	0.104377	2.48868	1.28685	0.0804045	-0.795737	0.668232	-0.566578	0.545796	1.64053	-1.10438
TRMO	0.166263	0.197298	-1.23913	0.220801	-0.504391	-0.160285	0.379173	-1.75727	0.555345	-0.343331	0.30049	0.180794	1.39425	0.221689	-1.31824	-0.432571	-0.688482	-0.876182	2.2751	1.92507	-0.496398
TRIT1	-0.596261	-0.450118	-0.910409	-0.495657	-0.494842	0.99146	0.560179	-0.490384	-0.634959	-0.0518859	-0.00415942	2.92283	0.36803	-0.260119	2.42917	-0.648508	-0.448676	-0.370809	-0.524784	-0.21979	-0.670311
TRIR	-0.786003	-1.15726	-0.0811015	0.321228	-0.629929	-0.872062	-0.469019	-0.350435	1.4496	-0.0857101	-0.849279	-1.89294	2.11766	2.13388	0.502998	-0.0507262	0.682158	-0.16342	0.15266	0.338406	-0.310704
TRIQK	-1.13177	1.50521	-0.611303	0.859815	-0.624179	1.11828	-0.121016	-0.854278	-1.1093	-0.84317	0.796351	1.56431	-0.554665	0.804058	0.429922	1.1917	-1.14957	-0.964482	1.33354	-0.8161	-0.823358
TRIP6	-0.103845	0.70666	-0.908087	-0.443381	-1.18928	-0.0436184	1.99113	1.25721	-0.86151	-0.430135	0.462728	-1.16562	-0.159893	1.74827	-0.612567	-0.966326	-0.224456	0.366673	-0.980719	1.84086	-0.2841
TRIP4	-0.402194	0.613009	-0.610964	-0.481771	1.62528	-1.68459	0.990417	-1.22471	0.0759837	1.86099	0.644297	1.72666	-1.03624	-0.998442	0.484479	-0.770671	-0.719965	0.143889	-0.693795	0.286429	0.171897
TRIP13	-0.924175	-0.32038	-0.083688	-0.443983	-0.718265	0.0328278	-0.113006	-0.704982	-1.30159	-0.675558	0.416255	2.16566	1.57107	0.828348	0.197332	-1.0781	1.81233	-1.10554	0.0760658	1.14961	-0.780222
TRIP12	1.23971	0.714289	1.6121	0.596821	-0.179007	1.37321	-1.07512	0.393153	-0.961512	-0.350483	0.0144126	2.12287	-0.221642	-0.417676	-1.54501	-0.578564	-0.113688	0.390939	-0.982542	-1.20844	-0.823819
TRIP11	-0.498534	-0.337229	-0.859509	0.597648	-0.331897	0.446439	0.303997	-0.564534	-1.36057	-0.566353	2.00929	1.31932	0.364062	-1.85798	-0.0642197	-1.12336	0.436785	2.07184	-0.559564	0.459567	0.114803
TRIP10	0.136326	-0.691216	0.333671	-0.846855	0.993448	-0.743558	-0.418859	-0.311674	0.687709	-0.918932	0.282037	-0.501346	0.681064	0.0961608	-0.737928	-0.508954	3.30768	0.844531	0.212007	-1.41817	-0.477141
TRIOBP	-0.077852	-0.70504	-0.509752	-0.445761	-0.517654	-0.322098	0.515863	-0.219737	-0.463101	-0.0696819	-0.310514	-0.522367	-0.246614	0.112489	-0.35327	-0.600602	0.334838	-0.521411	-0.377195	1.50165	3.79781
TRIO	-0.566384	-0.747727	0.503105	-0.618696	-0.745112	0.202541	-0.946614	-0.151274	0.403107	-0.882766	0.148776	0.985922	2.39627	-0.913123	-0.747667	-0.928988	0.460966	0.0378001	0.404008	2.46586	-0.759995
TRIML2	-0.000822693	-0.237744	-0.237744	-0.237744	-0.237744	-0.224817	-0.237744	-0.233839	-0.237744	-0.18208	-0.235358	-0.20701	-0.233669	-0.227778	-0.224961	-0.237744	-0.237744	-0.237744	4.35855	-0.228567	-0.219955
TRIML1	1.07652	-0.341516	-0.391717	-0.391717	-0.391717	2.84205	-0.391717	-0.391717	-0.391717	-0.391717	-0.391717	-0.332573	-0.313298	-0.391717	-0.309721	-0.391717	-0.391717	-0.391717	2.86258	-0.391717	-0.391717
TRIM9	-0.327571	-0.874641	0.0399396	-0.727344	-0.275597	-0.624131	2.38429	-0.580984	-1.10293	-0.149598	-0.518526	0.920353	1.56345	-0.686658	1.48874	-0.69397	-1.17034	1.39703	0.140914	-0.725287	0.522869
TRIM8	0.863313	-0.664756	-0.0299999	-0.0388067	-0.163285	-0.00262313	-0.598778	-0.381202	0.369375	-0.662303	-0.126342	-0.540489	-0.399491	-0.0380661	-0.500668	-0.212408	4.06386	0.133912	-0.443133	-0.395757	-0.232352
TRIM77	-0.305293	-0.305293	-0.305293	-0.305293	-0.305293	-0.305293	-0.305293	-0.305293	-0.305293	-0.305293	2.06188	-0.305293	3.73869	-0.305293	-0.305293	-0.305293	-0.305293	-0.305293	-0.305293	-0.305293	-0.305293
TRIM73	-1.32464	-0.370471	-0.481309	2.16501	0.312881	0.251378	1.55755	-0.467803	2.27802	-0.355107	-0.801147	-0.650143	-0.430329	0.862488	-0.0778262	0.0837089	-1.32464	-0.208926	-0.373027	0.353645	-0.999314
TRIM72	-0.382261	0.852569	-0.11338	-0.676475	-0.44218	-0.360781	-0.48403	-0.104362	-0.348451	-0.482267	-0.676475	-0.676475	-0.377908	1.87915	-0.676475	-0.676475	-0.676475	0.161612	0.276618	3.35768	0.626849
TRIM71	-0.413227	-0.429711	2.47281	-0.413393	-0.429711	0.985306	-0.397365	-0.429711	-0.429711	-0.397068	-0.429711	-0.126916	3.18357	-0.429711	-0.429711	0.10374	-0.429711	-0.414059	-0.305112	-0.410876	-0.429711
TRIM7	-0.413886	1.43414	-0.71969	-0.767255	-0.420298	-0.450032	-0.314866	-0.500812	-0.535074	-0.699463	2.94645	-0.589851	0.354513	-0.436176	0.011777	-0.718319	2.15134	-0.183997	0.57995	-0.497171	-0.231268
TRIM69	1.86259	-0.513234	-0.468762	0.180391	1.06413	-1.02181	-0.886152	-0.408684	-0.728663	-0.417661	0.187419	-1.28948	-1.36844	0.602748	1.52757	1.23458	-0.88381	-0.2598	0.646598	-0.687452	1.62793
TRIM68	-1.0097	0.978373	-0.349766	-0.424222	0.961005	1.25019	0.655553	-1.45914	0.0443827	-0.934649	-0.297743	1.10343	-0.0637806	-0.828568	-0.831534	-0.761515	1.60248	2.01125	-0.118457	-1.37129	-0.156292
TRIM67	0.584398	3.31886	-0.0236912	-0.141504	-0.671291	-0.0294919	-0.344577	1.52749	-0.547468	-0.569025	-0.620354	-0.585818	-0.41867	-0.632892	-0.312351	-0.325956	-0.740079	-0.712739	0.907753	-0.740079	1.07749
TRIM66	-0.856605	-0.623562	-0.995219	-0.56438	1.42079	0.805658	1.65975	-0.969903	1.32111	0.111867	0.660356	-0.587386	-0.499644	1.8632	-1.1329	-0.280158	-0.991601	1.30147	-0.500202	-0.610142	-0.532501
TRIM65	-1.06776	-0.95123	-1.90903	0.497322	-0.828355	0.11675	-0.462779	-0.377856	0.218567	1.22013	1.94558	1.10887	1.29567	-0.214565	-1.02875	-1.13383	0.334029	-0.593442	0.669755	1.21304	-0.0521183
TRIM64B	-0.424973	-0.424973	-0.424973	-0.424973	-0.424973	3.86075	0.620046	-0.424973	1.35627	0.102323	0.049543	-0.424973	0.385669	-0.424973	-0.424973	-0.424973	-0.424973	-0.424973	-0.424973	-0.424973	-0.424973
TRIM63	-0.743146	1.25557	-0.551252	1.79852	-0.881429	-0.360923	0.0602168	1.02967	-0.90612	0.467069	-0.637942	-0.209889	0.0178581	-0.544027	-0.673955	0.489392	-0.969707	-0.966713	-0.946331	2.57314	0.7
TRIM62	-0.136293	-0.438468	0.340647	-0.864777	-0.401864	1.46866	-1.20494	-0.145909	-0.472844	0.957054	-0.422455	-0.113901	-0.308079	-0.155954	-0.629101	-0.988034	-0.865815	1.64717	0.242367	2.93202	-0.439488
TRIM61	-0.262186	-0.575628	1.56583	-0.176521	-0.374786	-0.617326	-0.754805	-0.00873415	1.03421	-0.754252	-0.596126	-0.744551	-0.628055	-0.128997	-0.228408	0.620725	-0.349099	0.322385	3.46359	-0.604494	-0.202771
TRIM6	-0.636073	0.221886	-0.154426	-0.178457	-0.51009	2.86033	-1.12382	-0.0618817	-0.89492	1.36147	-1.11479	0.888641	1.31422	-0.755863	-0.562731	0.840839	-1.10302	0.449954	-0.074063	-0.219363	-0.547845
TRIM59	0.106534	0.176851	-0.781073	-0.0273431	1.20213	0.599896	-1.27568	-0.918251	2.294	-0.680383	-1.47283	0.247767	-0.989612	2.06261	-0.363318	0.664151	0.222399	-0.507568	0.578957	-0.477375	-0.661862
TRIM58	-0.592777	-0.242399	-0.471928	-0.631734	1.61977	-0.623075	-0.703941	-0.615148	-0.132654	-0.609819	-0.66738	-0.604372	-0.696466	-0.170443	0.4517	1.17339	-0.524067	-0.527962	-0.11068	1.97232	2.70765
TRIM56	1.39566	-0.8905	-0.555463	-0.523754	0.0124212	-0.128647	-0.919464	1.41059	-0.258988	-1.16172	-0.24494	-1.43535	-0.0785609	0.0890082	-0.128491	-0.944462	-0.170382	1.99649	-0.312543	2.19706	0.65205
TRIM55	-0.48565	-0.536876	0.627344	0.381296	0.0667236	-0.631856	-0.344957	-0.489704	0.346187	-0.535347	-0.631856	-0.408054	-0.0383808	-0.631856	-0.631856	2.17194	0.255346	3.25525	-0.47398	-0.631856	-0.631856
TRIM54	-0.296131	-0.227153	0.469844	-0.288046	0.00306685	-0.0332106	-0.290789	-0.28819	-0.205068	-0.29074	-0.291279	-0.296131	-0.254688	-0.265725	-0.287464	4.29516	-0.296131	-0.296131	-0.287312	-0.286798	-0.287086
TRIM53AP	-0.594037	0.509295	-0.594037	-0.594037	-0.594037	3.05075	1.6278	1.05727	-0.594037	0.527061	0.414844	-0.594037	1.12949	-0.594037	-0.594037	-0.594037	-0.594037	-0.594037	-0.594037	-0.594037	-0.594037
TRIM52	-0.385521	-0.8492	-0.713001	0.949512	-0.75782	0.0296524	1.96969	-0.926229	0.741517	-0.813968	0.809473	-1.0078	1.9938	-0.967844	1.73022	-0.0905097	-1.09123	-0.492406	-0.322004	-0.0686277	0.262301
TRIM51HP	-0.402382	-0.349094	-0.402382	-0.239975	-0.402382	4.13049	0.938981	-0.242875	-0.356655	-0.104579	-0.134388	-0.119865	-0.360762	-0.402382	-0.228303	-0.402382	-0.402382	-0.363439	-0.402382	-0.168062	0.415206
TRIM51	-0.543426	-0.435505	-0.463167	-0.102622	-0.267425	1.23522	0.599858	-0.401137	-0.546931	-0.0324759	3.94599	-0.0539321	-0.243177	0.0742439	-0.255095	-0.360003	-0.587806	-0.213128	-0.569054	-0.48859	-0.291842
TRIM50	-0.629735	-0.561933	1.095	-0.183435	-0.495452	-0.12698	-0.559908	-0.415733	0.911915	-0.557192	-0.856301	-0.682895	-0.856301	3.07972	-0.375486	1.31613	-0.39802	-0.210914	-0.611651	1.47364	-0.354475
TRIM5	0.0624753	-0.464079	0.857927	0.392483	2.22242	0.335937	-1.35221	-0.331718	-0.483591	-0.185045	-0.916147	-0.547772	-0.664554	0.641377	-0.777856	0.451615	-1.04397	2.71164	-0.479564	-0.395785	-0.0335832
TRIM49C	-0.307136	-0.307136	-0.307136	-0.307136	-0.307136	3.68614	-0.307136	-0.307136	-0.307136	2.14944	-0.307136	-0.307136	-0.307136	-0.307136	-0.307136	-0.307136	-0.307136	-0.307136	-0.307136	-0.307136	-0.307136
TRIM49B	-0.619309	0.807098	0.431286	-0.619309	-0.619309	2.91473	-0.260255	-0.619309	2.44075	0.105379	-0.293235	-0.619309	-0.619309	0.061855	-0.619309	0.0386195	-0.619309	-0.619309	0.56618	-0.619309	-0.619309
TRIM49	-0.301339	0.606405	-0.301339	-0.301339	-0.301339	4.19668	-0.301339	-0.301339	-0.301339	0.621022	-0.301339	-0.301339	-0.301339	-0.301339	-0.301339	-0.301339	-0.301339	-0.301339	-0.301339	-0.301339	-0.301339
TRIM48	-0.237463	-0.235851	-0.237048	-0.220599	-0.237194	-0.217927	4.35269	-0.226652	-0.237664	0.0999609	-0.237108	-0.235309	-0.236995	-0.236508	-0.235989	-0.237645	-0.237917	-0.233818	-0.237427	-0.236879	-0.236659
TRIM47	-0.2387	-0.0812735	-1.38421	0.828983	-0.238846	-0.38508	-1.01632	2.3925	0.863894	-0.814576	0.556367	-1.24895	-1.41399	1.05195	-0.17179	0.10322	-1.33179	0.497701	0.722462	0.131675	1.17678
TRIM46	1.82133	-1.27673	-0.349796	-0.376366	-0.736239	0.451264	1.26096	1.00056	0.0809551	-1.2266	1.88328	-1.29658	-0.0547958	0.0666055	-1.23114	-0.223296	1.39439	-0.30458	-0.368222	-0.903491	0.388471
TRIM45	-1.11301	-0.623591	-0.000478225	-0.972698	0.740692	0.513661	0.290261	-0.731056	-0.679299	-0.543135	-0.153706	1.02298	2.77378	-0.68114	-0.389665	-0.925204	-0.161481	-0.0880541	1.02849	1.7012	-1.00854
TRIM44	-0.447476	0.534004	1.03131	-0.331313	0.168828	-0.793651	-0.700995	-0.325578	-0.987355	-0.881446	0.830401	0.725447	1.09152	-1.07284	-1.05218	-0.810842	2.4553	1.38081	0.777525	-0.475749	-1.11573
TRIM43B	-0.354555	-0.18168	-0.354555	-0.354555	-0.354555	4.2141	0.341701	-0.0958207	0.535526	-0.354555	-0.354555	-0.354555	0.185545	-0.354555	-0.354555	-0.0356014	-0.354555	-0.354555	-0.354555	-0.354555	-0.354555
TRIM43	-0.378136	0.95245	-0.378136	-0.378136	-0.378136	4.01737	-0.378136	0.285674	0.763661	-0.378136	-0.378136	-0.378136	-0.378136	-0.378136	-0.378136	0.0310182	-0.378136	-0.378136	-0.378136	-0.378136	-0.378136
TRIM41	-0.0786746	-0.852278	-0.881287	-0.366736	0.507599	-0.83705	-0.657288	-0.564228	0.318234	-0.507867	-0.428532	0.171112	3.01518	0.490231	0.605151	-1.10979	-1.38342	0.703737	1.02715	1.23244	-0.403684
TRIM40	-0.220337	-0.210005	-0.220337	-0.220337	4.36431	-0.220337	-0.220337	-0.220337	-0.220337	-0.215088	-0.220337	-0.202079	-0.220337	-0.220337	-0.220337	-0.220337	-0.220337	-0.220337	-0.21175	-0.220337	-0.220337
TRIM4	-0.092203	0.28311	-0.579426	-0.702492	-0.456025	-0.56477	2.75997	0.874189	-0.169063	0.210089	-1.53867	-0.134883	-0.316042	-0.595938	-0.197952	-0.80361	-0.67224	0.471978	-0.489817	2.35143	0.362368
TRIM39	0.567367	-1.65206	-1.10591	0.592464	-0.169629	-0.898732	0.749577	-0.21694	-0.11356	-0.319157	-0.89041	1.04066	0.873915	-0.235378	0.945371	-0.304152	-1.35542	2.70876	-0.851996	0.1927	0.442521
TRIM38	1.81985	-0.835795	-0.724793	0.439848	0.452882	-0.493847	-0.706261	0.182887	0.110479	-0.381279	-1.62827	0.00251679	-0.756585	1.13568	-0.257309	-0.325433	-1.29595	2.70999	0.331587	-0.270086	0.489886
TRIM37	-0.674893	-0.286732	-0.306773	1.23153	-0.205211	0.612401	0.0123402	1.03169	-1.11555	-0.0737783	1.31401	-1.1763	0.528097	-0.873817	-0.374706	-1.22415	0.932646	-0.912409	-0.423305	2.64727	-0.662358
TRIM36	-0.131033	0.152142	-0.687473	-0.279294	2.27058	-0.608604	-0.882744	-0.608529	-0.637919	-0.577755	0.776646	-0.627361	3.09031	-0.449462	-0.590935	-0.618536	-0.128798	-0.358698	0.324349	0.50743	0.0656831
TRIM35	1.1475	0.0472039	-1.45888	-0.937346	-1.12956	0.0315006	1.12304	-0.282667	0.189308	-0.964303	0.980875	0.89993	-0.452028	0.287429	-1.04497	-1.26364	-0.85408	1.1794	1.67794	1.42848	-0.605123
TRIM34	0.27027	-0.612221	-0.411384	-1.03677	0.524509	2.46938	-1.03677	-0.401368	1.87771	-0.174003	-1.03677	0.963958	-1.03677	-0.225819	-1.03677	-0.253482	-1.03677	0.204292	0.374595	1.20343	0.410727
TRIM33	-0.415927	-0.434239	-0.17681	-0.0351977	0.17405	0.765091	-0.114019	-0.682684	-0.562549	-0.0746862	-0.228104	1.29318	0.585165	-0.0529118	-1.3362	-0.223145	0.0336507	-0.28105	-0.315935	3.48415	-1.40183
TRIM32	-0.249798	0.000746542	-0.162888	0.118635	-1.35595	0.948369	0.150191	-0.0541305	-0.71362	0.913723	1.68368	2.75174	0.468129	-0.885087	-1.35782	-0.622051	0.150732	-1.30747	-0.0518748	0.18991	-0.61517
TRIM31	-0.196019	-0.201233	-0.223338	-0.20305	4.36415	-0.227664	-0.226185	-0.221071	-0.210023	-0.226172	-0.226321	-0.222474	-0.22537	-0.227664	-0.220468	-0.216827	-0.225378	-0.204055	-0.213019	-0.227664	-0.220154
TRIM3	-0.555499	-0.0578881	-0.959881	-0.450745	1.49542	1.99919	-0.369892	0.662673	-0.306457	-0.75742	-0.233379	-0.67451	-0.32511	-0.306239	-1.19524	-0.121295	2.67779	0.69124	-0.761131	0.324216	-0.775844
TRIM29	-0.222407	4.36381	-0.222029	-0.223779	-0.150222	-0.222798	-0.221536	-0.223112	-0.22174	-0.220308	-0.221606	-0.218704	-0.222851	-0.222928	-0.223294	-0.21227	-0.222854	-0.222259	-0.221557	-0.223779	-0.223779
TRIM28	-0.848796	-0.747299	-0.0506894	0.391967	-0.739789	3.27468	0.463924	-0.376223	-0.140404	0.421703	0.0423063	-0.321906	1.16581	-0.580875	-0.237139	-0.248805	1.21487	-0.0630136	-0.0585805	-1.44683	-1.11491
TRIM27	0.0460339	-1.13264	-1.11229	1.33572	-0.372105	0.112656	0.280703	0.369266	-0.861754	1.24733	-0.766381	1.7431	2.08974	-0.820569	-0.306033	-0.364937	-0.926896	1.35304	-0.96779	-0.648982	-0.297215
TRIM26	1.706	-0.940598	-1.07254	1.39904	0.060642	-0.446541	-0.548992	-0.495823	0.13695	-0.739074	-1.02809	1.85045	0.000452815	-0.0531479	0.5235	-0.163883	-1.4275	2.1607	-0.343823	-0.236165	-0.341554
TRIM25	-1.02848	0.667087	-1.1724	0.380634	2.05757	-0.256164	0.0134071	-0.188673	-0.495769	0.173386	0.7331	0.323966	1.91854	-1.23448	0.0150588	-1.4933	-0.349957	0.391195	0.452002	0.850258	-1.75697
TRIM24	0.124955	-0.308991	2.05937	-0.676936	0.0785057	-1.16229	1.10673	0.258942	-1.04653	-1.02276	-0.458816	-0.560121	0.628912	-0.129585	-0.12328	-1.14207	-0.603331	0.0957356	0.485896	2.72499	-0.329337
TRIM23	-0.0064967	1.47066	-0.521903	0.109513	-0.231346	-0.909022	0.49079	-0.717709	-1.21863	-0.431548	0.516936	2.38825	-0.86123	-0.600714	-0.0564557	-0.439201	-0.841812	0.0764392	0.650875	2.17821	-1.0456
TRIM22	1.52084	0.659742	-0.330874	0.715451	1.5475	-0.60621	-1.08876	-0.691859	0.750268	-0.718013	-0.886445	-0.978068	-1.01997	2.01768	-0.564724	0.510865	-0.918918	1.20331	-0.452419	-1.03145	0.362038
TRIM21	1.60524	0.512369	-1.03489	0.402627	1.77928	-0.0778305	-1.52838	-0.901945	-0.035014	-0.520582	-0.550161	-1.33483	-0.507373	1.5847	-0.718833	0.45565	0.0827001	1.71646	-0.0515663	-0.89471	0.0170981
TRIM2	-0.334423	-0.286308	-0.766795	-0.683829	0.218071	0.349066	3.14071	0.454485	-1.00102	0.167575	0.55877	1.48382	0.104668	-1.01143	0.35268	-0.712937	-1.29257	-0.539707	-0.976008	0.181664	0.593524
TRIM17	3.23362	-0.534357	-0.199127	-0.727817	-0.446477	1.02976	-0.714969	0.679218	-0.431535	-0.820535	-0.853021	0.338504	0.800465	-0.105019	-0.608401	1.09954	-0.958697	-0.872629	0.486231	-0.711664	0.316908
TRIM16L	-0.632972	-0.264444	-0.693688	-0.681383	-0.193505	-0.242888	2.29444	0.276982	-0.876409	0.693925	2.55786	0.408401	-0.584998	-0.444796	-0.289445	-0.200864	-0.912719	-0.848999	-0.306521	1.57363	-0.631609
TRIM16	-0.646559	1.45703	-0.102513	-1.00114	3.02077	-0.357753	1.21954	-0.338085	-0.00557953	-0.746371	0.39959	-0.0291454	-0.506732	-0.623362	-0.696467	-0.52618	1.48723	-0.41056	-0.52075	-0.190458	-0.88251
TRIM15	-0.1904	-0.192186	-0.222826	-0.222826	4.36415	-0.222826	-0.222826	-0.222826	-0.222826	-0.215042	-0.222826	-0.222826	-0.222826	-0.222826	-0.222826	-0.222826	-0.222826	-0.217228	-0.20691	-0.222826	-0.222826
TRIM14	1.70998	0.220166	-0.881153	0.0931598	1.24474	0.266227	-1.56156	-1.3046	0.771274	-1.08308	-0.162285	0.284877	-0.971917	1.53886	-0.841685	0.450628	0.255966	1.64344	0.0475722	-1.11829	-0.602311
TRIM13	-0.866234	-0.284644	0.140306	-0.0159324	1.39335	-0.104819	1.20196	0.594813	-0.283025	2.40546	-0.0693526	1.24522	0.708105	-0.709629	-0.227441	-0.662053	-1.66111	0.216386	-1.04965	-1.54682	-0.424885
TRIM11	0.378762	-1.0302	-0.670622	2.67385	-0.195314	0.777748	-0.104733	1.1859	-0.0482413	-0.858106	0.370088	-1.13657	0.884108	1.12137	-0.923403	-0.590921	-1.31766	-0.77212	0.835503	-0.803985	0.224537
TRIM10	0.092385	0.230435	-0.279275	-0.279275	4.32469	-0.279275	-0.279275	-0.279275	-0.279275	-0.279275	-0.279275	-0.216063	-0.279275	-0.279275	-0.279275	-0.22978	-0.279275	-0.240064	-0.234684	-0.279275	-0.0963422
TRIL	-0.322812	-0.526211	3.12907	-0.650961	-0.261807	1.04159	-0.684334	-0.620979	-0.215248	0.239657	-0.570384	-0.434663	0.0522557	-0.498348	-0.0438768	-0.620666	-0.657422	2.28253	0.262055	-0.337694	-0.56175
TRIB3	-0.400542	-0.760746	-1.12961	-0.674144	-0.363051	-0.573936	1.21173	1.72531	-0.9928	0.733685	1.89322	-1.25856	1.33274	-0.111823	-0.713953	-0.732646	0.121234	1.64859	-0.188778	-0.250081	-0.515828
TRIB2	-0.605023	-0.548519	0.00741675	0.033002	-0.866896	0.851889	1.88618	0.658961	-0.95631	2.03522	1.18584	-0.178193	1.80744	-0.559722	-0.21263	-0.752518	-1.22767	-0.612798	-0.628893	-0.533063	-0.78371
TRIB1	0.282841	-0.426473	-0.200683	-0.0213393	0.887786	-0.480026	-0.538544	1.08182	-0.955409	0.148147	1.04012	-1.49401	-0.294989	-0.712671	2.10596	0.709007	-1.42243	1.00933	1.43048	-1.21559	-0.933329
TRIAP1	-0.850848	2.25825	-0.894904	-0.575928	0.940406	1.92618	-0.565037	0.443895	-1.11236	0.0419859	-0.00527096	1.30561	0.755895	-0.203572	-0.827337	0.679477	-1.44106	-0.479993	-0.278384	-0.891531	-0.225469
TRHR	-0.396105	-0.396105	2.76434	-0.396105	2.23393	-0.396105	-0.396105	-0.396105	-0.396105	-0.396105	-0.396105	2.13162	-0.396105	-0.396105	-0.396105	-0.396105	-0.396105	-0.396105	-0.396105	-0.396105	-0.396105
TRHDE	-0.24403	-0.231742	-0.14019	-0.238117	0.0929013	-0.235484	-0.24403	-0.242094	-0.218502	-0.243373	-0.243439	-0.241744	-0.239989	-0.239089	-0.241917	-0.233291	4.35218	-0.239304	-0.24403	-0.242892	-0.241825
TRH	-0.522521	-0.159243	0.0126115	-0.107331	-0.522521	3.07768	-0.522521	-0.25067	-0.366653	-0.522521	-0.522521	-0.415521	-0.09691	2.77359	-0.374178	-0.354959	-0.38113	-0.257031	-0.37156	-0.522521	0.406431
TRG	1.40557	-0.545575	-0.614992	0.613004	0.38644	-0.695577	-0.977659	-0.882	1.62397	-0.738375	-0.597393	-0.487782	-0.929484	1.63575	0.0619581	2.33452	-0.839994	0.364752	-0.270587	-0.954766	0.108235
TREX2	-0.824073	0.345268	-0.569452	-0.688969	-0.437074	-0.803732	-0.829326	0.116301	0.916396	0.092721	-0.523434	-0.356346	-0.819951	1.83599	-0.0679733	-0.601784	0.165311	2.86551	1.45453	-0.784334	-0.485582
TREX1	2.0121	0.227537	-0.414996	0.576027	0.404616	0.809886	-0.676512	-0.842475	-0.641665	0.576559	-1.37497	-0.774598	-1.25881	0.117981	0.278412	-1.64878	0.161734	1.79891	-0.691077	-0.0664558	1.42658
TRERNA1	-0.365633	-0.365633	-0.365633	-0.365633	0.370419	-0.365633	0.238943	-0.365633	3.75639	-0.365633	-0.365633	-0.365633	-0.365633	-0.365633	-0.365633	1.85001	-0.365633	-0.365633	-0.365633	-0.365633	-0.365633
TRERF1	2.53737	-0.422636	0.59162	0.0592106	0.0299407	0.487302	-1.18365	-1.05113	1.34328	-1.03431	-1.08866	-0.317661	-0.375839	0.520209	-0.200063	0.318303	1.94429	-0.281717	-0.131929	-1.16703	-0.576896
TREML4	-0.168437	-0.123856	0.252818	-0.317406	4.3092	-0.317406	-0.317406	-0.317406	-0.317406	0.0759275	-0.228915	0.0246426	-0.317406	-0.317406	-0.317406	-0.317406	-0.317406	-0.175957	-0.156546	-0.317406	-0.317406
TREML3P	-0.155181	-0.584138	1.13992	-0.584138	3.03679	-0.492083	-0.0790936	2.08507	-0.297187	-0.357617	-0.584138	-0.255829	-0.497077	-0.584138	-0.220008	-0.584138	-0.410606	-0.584138	1.17601	-0.584138	-0.584138
TREML2	-0.363644	-0.303361	-0.279232	0.261984	0.681896	0.0259617	-0.416791	-0.284775	4.14688	-0.422088	-0.423738	-0.413086	-0.413228	-0.118309	-0.244222	-0.338787	-0.388053	0.462629	-0.366654	-0.438574	-0.364812
TREML1	0.0593804	-0.0839583	-0.169599	0.440621	-0.213333	-0.379196	-0.277595	-0.455966	4.22871	-0.533336	-0.304738	-0.43479	-0.51197	0.0248744	-0.349392	-0.0316216	-0.512177	0.0560509	-0.2804	-0.3322	0.0606385
TREM2	0.852244	-0.506163	0.074972	0.56488	-0.478696	-0.568334	-0.544955	-0.540663	3.58922	-0.647697	-0.355397	-0.182289	-0.634831	-0.349398	-0.320986	1.27108	-0.626489	-0.63277	-0.404967	-0.40858	0.849822
TREM1	-0.0299424	-0.548888	0.102265	-0.482263	3.98441	-0.548368	-0.494773	0.511951	0.926955	-0.461847	-0.568282	0.192035	-0.512104	-0.520099	-0.288412	-0.0732472	-0.224449	-0.573406	0.191955	-0.548421	-0.035069
[truncated: 18,575 more rows]
