# Supplementary material for: Hypoxic Characteristic Genes Predict Response to Immunotherapy for Urothelial Carcinoma
Source: Front Cell Dev Biol. 2021 Nov 25;9:762478. doi: 10.3389/fcell.2021.762478 (PMC8657403; doi:10.3389/fcell.2021.762478)
Supplement: Supplementary file 9 [file Table10.XLSX]

## Sheet: MUC training set
	ID	Description	setSize	enrichmentScore	NES	pvalue	p.adjust	qvalues	rank	leading_edge	core_enrichment
ACEVEDO_LIVER_CANCER_DN	ACEVEDO_LIVER_CANCER_DN	ACEVEDO_LIVER_CANCER_DN	483	0.349737	1.90108	1e-10	3.66e-09	2.44e-09	3820	tags=34%, list=23%, signal=27%	23516/133/3939/4501/5351/1508/25878/4502/5054/8553/3309/51141/5045/163782/53838/2023/526/4499/7132/57761/4494/4837/53/10867/51071/10295/334/978/5683/8870/633/23034/2706/3916/4495/140885/134147/4061/4924/10783/5763/83692/2114/5176/60370/51635/8424/5004/3281/5118/1672/84572/284111/1291/5621/80270/10979/26499/390/3426/51693/38/123/5700/10367/9491/26030/55738/2243/290/94081/8566/23174/58191/4651/866/…
ALFANO_MYC_TARGETS	ALFANO_MYC_TARGETS	ALFANO_MYC_TARGETS	224	0.456027	2.29462	1e-10	3.66e-09	2.44e-09	3484	tags=40%, list=21%, signal=32%	133/6281/5328/3693/5329/23313/966/301/6566/10211/205/5339/10627/2012/7041/6678/7077/6386/60312/8572/5782/5834/4061/10954/10049/10577/4637/6781/10263/54838/6662/7414/2621/4860/3614/27351/1513/1315/2934/4601/2040/8301/2243/10234/6347/10938/5829/10121/23223/10092/4311/23481/6609/23645/10602/8624/27122/5831/26585/1491/9144/8900/10969/11259/7052/9188/4609/310/6385/4170/9709/4326/115207/9961/6590/7042/…
ALONSO_METASTASIS_EMT_UP	ALONSO_METASTASIS_EMT_UP	ALONSO_METASTASIS_EMT_UP	33	0.797918	2.83523	1e-10	3.66e-09	2.44e-09	1931	tags=73%, list=12%, signal=64%	3685/1508/334/2012/6678/6386/1462/4313/7277/6594/12/25932/5861/4060/1829/8321/5216/967/10381/2266/5901/1000/54443/3897
ALONSO_METASTASIS_UP	ALONSO_METASTASIS_UP	ALONSO_METASTASIS_UP	180	0.508565	2.49248	1e-10	3.66e-09	2.44e-09	3826	tags=49%, list=23%, signal=38%	3685/6281/1508/9689/79001/132/2023/857/10567/7071/205/92689/334/2012/6678/6386/1462/4313/10184/51026/6461/10577/7277/6594/25824/4831/12/2181/768/25932/55970/51142/1026/5516/5861/6038/4060/1829/8321/158/5216/967/10381/2266/5901/1000/10581/54443/3897/9114/5376/838/8667/746/1603/27069/5573/10971/25923/11112/118487/22948/2739/51253/6717/7846/57515/7296/3988/6319/54539/533/5372/865/1351/56945/7411/513…
ALTEMEIER_RESPONSE_TO_LPS_WITH_MECHANICAL_VENTILATION	ALTEMEIER_RESPONSE_TO_LPS_WITH_MECHANICAL_VENTILATION	ALTEMEIER_RESPONSE_TO_LPS_WITH_MECHANICAL_VENTILATION	122	0.58468	2.69922	1e-10	3.66e-09	2.44e-09	3174	tags=52%, list=19%, signal=43%	133/4501/5329/5209/9180/5054/7097/7057/6648/4783/7378/929/2212/2152/7850/1462/5971/53831/7076/9507/2921/1441/3553/6364/8744/9021/3684/2920/1230/8819/3552/2207/6347/837/7051/2358/55647/2209/1052/259307/51296/4489/4210/597/6348/8843/3433/4084/6372/9636/3569/7128/56300/2710/1827/64135/7980/9034/4792/602/1437/6773/338339/1326
AMIT_EGF_RESPONSE_480_HELA	AMIT_EGF_RESPONSE_480_HELA	AMIT_EGF_RESPONSE_480_HELA	155	0.622647	2.97321	1e-10	3.66e-09	2.44e-09	2458	tags=52%, list=15%, signal=44%	51330/5328/4501/3693/871/5329/8877/87/4502/29984/9645/396/389/7262/9180/85360/5054/5817/56937/2131/3678/4071/1956/7791/5339/9260/4494/10611/1613/3916/4061/54978/51312/55742/6238/1912/2553/6781/25907/1284/3673/50515/3872/7280/8733/1282/7204/4496/4791/2810/54583/8301/960/10938/80256/55357/1499/23223/22839/7162/22993/7408/9454/8412/9052/598/10539/55573/4055/3487/2683/5270/1849/7052/10468/2067/7851/1…
ANASTASSIOU_MULTICANCER_INVASIVENESS_SIGNATURE	ANASTASSIOU_MULTICANCER_INVASIVENESS_SIGNATURE	ANASTASSIOU_MULTICANCER_INVASIVENESS_SIGNATURE	64	0.851434	3.54487	1e-10	3.66e-09	2.44e-09	2134	tags=95%, list=13%, signal=83%	3956/5328/2335/4017/25878/1301/1290/4015/4320/3624/11031/7130/1289/50507/9891/1300/2191/131578/79783/1281/10631/1277/8038/1278/51226/57333/23213/7078/7058/54829/6678/8076/633/2200/1292/1293/6695/7070/1462/4313/5176/25907/50863/165/6424/5118/1833/1513/5396/1311/4060/83468/6591/1634/9358/1009/22795/25903/5159/1909/26585
AZARE_NEOPLASTIC_TRANSFORMATION_BY_STAT3_UP	AZARE_NEOPLASTIC_TRANSFORMATION_BY_STAT3_UP	AZARE_NEOPLASTIC_TRANSFORMATION_BY_STAT3_UP	124	0.559828	2.57629	1e-10	3.66e-09	2.44e-09	2497	tags=42%, list=15%, signal=36%	2335/813/1290/1289/23022/5099/10123/10769/7057/131566/3597/4837/6747/50486/26471/6695/10652/5360/7447/2553/10630/2014/25932/3371/5621/6447/4314/1809/9948/3269/771/64131/182/8519/1009/2537/55573/2878/1373/2683/8876/3170/26585/7046/3075/5270/10468/1440/5552/9076/800/4170
BAELDE_DIABETIC_NEPHROPATHY_DN	BAELDE_DIABETIC_NEPHROPATHY_DN	BAELDE_DIABETIC_NEPHROPATHY_DN	424	0.434303	2.33179	1e-10	3.66e-09	2.44e-09	3434	tags=40%, list=21%, signal=32%	303/3685/133/5352/3693/71/11072/813/4015/5358/9180/5054/3309/301/26064/10397/8531/23022/4430/439921/1281/10631/9805/4627/558/4779/7004/10627/805/5784/27020/23213/10611/51352/4016/23480/5654/10457/5683/2316/50486/54587/2246/7184/824/2923/10135/2152/26471/7490/6695/1462/4643/3675/2619/6185/5962/6383/64746/2697/10133/10402/715/7076/8497/9697/2181/10096/2764/7280/5919/5154/7422/5516/54741/10979/5687/…
BASAKI_YBX1_TARGETS_UP	BASAKI_YBX1_TARGETS_UP	BASAKI_YBX1_TARGETS_UP	276	0.450066	2.31897	1e-10	3.66e-09	2.44e-09	3555	tags=38%, list=22%, signal=30%	51330/4501/2744/4502/29984/306/30846/9180/56937/53838/23406/2590/10769/857/3918/558/7057/84617/7533/9260/4494/978/2316/7171/79581/6520/2200/7077/6237/10553/11098/4495/6274/7277/10263/7280/2352/83605/55346/390/55323/1809/9948/90102/6273/5694/2810/4092/7083/6591/122786/84962/10121/254427/22795/2317/5708/9232/79801/8140/23677/10602/54443/3897/9265/27122/81624/1491/1841/22943/8520/2950/25923/653145/5…
BERENJENO_TRANSFORMED_BY_RHOA_DN	BERENJENO_TRANSFORMED_BY_RHOA_DN	BERENJENO_TRANSFORMED_BY_RHOA_DN	378	0.475165	2.53112	1e-10	3.66e-09	2.44e-09	3979	tags=48%, list=24%, signal=37%	10043/80381/4501/2335/4323/10484/22872/4665/4015/79001/3920/7421/2548/9180/8553/81631/11015/60/9902/1289/26286/60681/5476/11328/857/10631/10567/1277/10410/2907/6464/1278/51226/5660/25798/10627/27044/7078/4837/7058/7423/334/55076/1176/1649/1292/1293/6237/54453/5360/51474/5834/2619/1200/1266/6774/5806/5939/4925/3913/10577/715/523/7291/55740/64121/381/51635/165/9500/5118/5530/51160/2621/5218/4860/28…
BERTUCCI_MEDULLARY_VS_DUCTAL_BREAST_CANCER_DN	BERTUCCI_MEDULLARY_VS_DUCTAL_BREAST_CANCER_DN	BERTUCCI_MEDULLARY_VS_DUCTAL_BREAST_CANCER_DN	159	0.490133	2.35579	1e-10	3.66e-09	2.44e-09	3751	tags=48%, list=23%, signal=37%	3693/87/10920/11328/81792/2191/439921/857/114907/4627/8038/51226/11167/5784/7078/90/1295/2817/7041/2316/54587/1265/633/824/6695/23363/29995/5167/7447/55742/5999/2181/6508/129642/57142/79026/10979/3339/861/4628/8301/83660/23052/6591/79703/245812/6876/55075/7169/4188/1909/1944/27286/84056/89795/4921/60485/10398/800/253827/1827/90627/975/9788/2318/59/64065/4883/144165/7060/10395/199964/11099/116151/…
BILD_HRAS_ONCOGENIC_SIGNATURE	BILD_HRAS_ONCOGENIC_SIGNATURE	BILD_HRAS_ONCOGENIC_SIGNATURE	239	0.492768	2.50216	1e-10	3.66e-09	2.44e-09	2933	tags=41%, list=18%, signal=34%	51330/2335/5329/813/9123/4323/7262/1303/3576/5744/81631/4907/6374/5817/10397/51129/8061/55700/163782/400745/113146/805/3099/23529/7378/50486/8870/10135/4237/10184/2619/5806/121227/101/19/83667/7277/7076/64866/3673/50515/2921/2069/3553/6364/129642/5791/5154/7422/5621/135398/4067/6515/2920/3976/861/142891/2810/85450/3552/2919/5266/56938/10938/11332/6804/8795/23645/2317/8848/8797/5473/8900/10855/408…
BLANCO_MELO_BETA_INTERFERON_TREATED_BRONCHIAL_EPITHELIAL_CELLS_UP	BLANCO_MELO_BETA_INTERFERON_TREATED_BRONCHIAL_EPITHELIAL_CELLS_UP	BLANCO_MELO_BETA_INTERFERON_TREATED_BRONCHIAL_EPITHELIAL_CELLS_UP	357	0.455513	2.42034	1e-10	3.66e-09	2.44e-09	4333	tags=48%, list=26%, signal=36%	5329/3624/5673/9180/3576/4907/113157/84102/51129/166929/7097/4864/558/7057/6648/124872/93010/131368/10802/91683/27063/50486/24145/7424/2250/55332/7850/127544/5971/9119/19/338442/715/5371/1435/25907/64866/3673/2921/8482/80176/57664/5791/9021/205860/6447/57194/10085/4314/51719/716/2920/79572/9263/4322/6102/142891/11228/84659/3552/9586/56938/162514/56929/9683/2745/341208/94025/85463/80380/9444/84955…
BLANCO_MELO_COVID19_BRONCHIAL_EPITHELIAL_CELLS_SARS_COV_2_INFECTION_UP	BLANCO_MELO_COVID19_BRONCHIAL_EPITHELIAL_CELLS_SARS_COV_2_INFECTION_UP	BLANCO_MELO_COVID19_BRONCHIAL_EPITHELIAL_CELLS_SARS_COV_2_INFECTION_UP	140	0.591348	2.78212	1e-10	3.66e-09	2.44e-09	3257	tags=56%, list=20%, signal=46%	5329/3624/3576/6374/10410/6648/1295/5155/50486/8870/55332/5971/3383/10158/9119/91107/101/51312/715/84419/6781/1942/9235/3690/3553/6364/6289/9021/205860/3854/629/10318/4312/716/2920/4791/4322/3976/5031/2919/5266/84790/10938/341208/7051/8519/10381/94240/3430/83648/718/6278/114897/8843/8876/55350/6372/7052/1440/1992/4897/3569/51458/1594/26579/1839/7128/56300/8740/64135/4792/7784/9638/602/1437/1906/1…
BLANCO_MELO_COVID19_SARS_COV_2_INFECTION_CALU3_CELLS_UP	BLANCO_MELO_COVID19_SARS_COV_2_INFECTION_CALU3_CELLS_UP	BLANCO_MELO_COVID19_SARS_COV_2_INFECTION_CALU3_CELLS_UP	303	0.41699	2.17775	1e-10	3.66e-09	2.44e-09	4287	tags=45%, list=26%, signal=34%	8660/4502/8632/3624/5054/3576/4734/8710/91614/2191/7071/7057/9572/27063/50486/57718/26471/3383/586/5806/64127/715/5371/1435/2921/220213/8482/3553/6364/1282/3684/51421/57561/160428/90102/89797/2920/4322/860/8614/3552/7439/6347/9586/91543/283651/10993/8519/85463/10581/80380/23645/94240/3430/114548/51296/114897/597/3097/91351/116071/5366/3434/93082/83856/1491/4804/3433/9636/1440/51191/89795/3569/183…
BLANCO_MELO_HUMAN_PARAINFLUENZA_VIRUS_3_INFECTION_A594_CELLS_UP	BLANCO_MELO_HUMAN_PARAINFLUENZA_VIRUS_3_INFECTION_A594_CELLS_UP	BLANCO_MELO_HUMAN_PARAINFLUENZA_VIRUS_3_INFECTION_A594_CELLS_UP	188	0.472256	2.32926	1e-10	3.66e-09	2.44e-09	5117	tags=54%, list=31%, signal=38%	5329/7130/3309/4907/3918/10410/3099/5806/338442/1948/6781/64866/3673/2069/220213/3553/57664/629/10525/160428/4688/716/860/79827/3552/9586/91543/147372/8519/968/23645/94240/5924/259307/710/51296/91351/116071/6348/8843/5366/3434/3433/4084/7052/10468/51191/11010/3569/25758/7128/51056/4170/64135/1604/55281/29126/3437/1847/57169/6773/84665/3592/9473/10561/118788/6351/3428/567/129607/3601/6772/9246/131…
BLANCO_MELO_RESPIRATORY_SYNCYTIAL_VIRUS_INFECTION_A594_CELLS_UP	BLANCO_MELO_RESPIRATORY_SYNCYTIAL_VIRUS_INFECTION_A594_CELLS_UP	BLANCO_MELO_RESPIRATORY_SYNCYTIAL_VIRUS_INFECTION_A594_CELLS_UP	269	0.573894	2.9509	1e-10	3.66e-09	2.44e-09	4115	tags=59%, list=25%, signal=45%	5352/5328/8974/5329/3556/7421/9180/3576/4907/1001/9945/3678/5033/3918/114907/6648/11167/3099/84176/2012/5228/23034/2152/1308/6695/3383/90874/5806/19/4318/338442/1948/84419/6781/1435/3732/25907/64866/50515/9388/3872/3690/3553/57664/5791/6289/3310/9021/3371/629/8728/4312/4688/716/2920/860/79827/8614/54742/59269/57537/3269/3552/2919/290/6347/9586/56938/91543/147372/92126/8519/22795/968/23645/710/718…
BLUM_RESPONSE_TO_SALIRASIB_UP	BLUM_RESPONSE_TO_SALIRASIB_UP	BLUM_RESPONSE_TO_SALIRASIB_UP	231	0.505577	2.5479	1e-10	3.66e-09	2.44e-09	3495	tags=47%, list=21%, signal=37%	10043/813/8877/4035/22936/81631/1978/8061/5034/378/10897/5898/4864/7791/57761/4814/90/6747/1514/7184/645/10135/26471/10652/5971/586/5806/64746/7076/22820/64121/2921/51160/1026/7328/10525/6477/4312/10981/5526/2734/8614/7251/7431/1509/837/6782/10066/8795/57403/10175/10797/8878/23645/64215/56888/598/64219/5597/9167/23256/6810/4097/5271/4189/1491/8667/6478/10468/3569/2067/27069/310/7128/578/5970/1048…
BOQUEST_STEM_CELL_CULTURED_VS_FRESH_UP	BOQUEST_STEM_CELL_CULTURED_VS_FRESH_UP	BOQUEST_STEM_CELL_CULTURED_VS_FRESH_UP	410	0.437477	2.34488	1e-10	3.66e-09	2.44e-09	3913	tags=45%, list=24%, signal=35%	90411/2335/4017/1301/813/9123/2744/5230/5209/4015/9645/3624/7130/5054/3576/8553/8459/26064/50507/51129/4233/9060/1956/7057/6648/4499/8038/57761/23213/10611/10457/1175/55714/7171/283/10135/29015/5360/4094/5238/5999/2114/5176/23452/2539/2921/12/165/2326/7035/3310/1513/8483/6447/51278/1832/1116/6038/3426/169611/4312/1311/2934/4616/8082/80781/6515/81035/2274/2920/5789/55816/8614/1317/4286/348/2919/99…
BOQUEST_STEM_CELL_UP	BOQUEST_STEM_CELL_UP	BOQUEST_STEM_CELL_UP	256	0.575931	2.95296	1e-10	3.66e-09	2.44e-09	2887	tags=50%, list=18%, signal=42%	23516/25878/8660/1290/5157/1051/4035/4015/3624/7262/7130/23313/4907/9902/1289/9945/29940/2191/1281/1277/9805/558/1956/1278/57333/4853/7058/5654/55076/10457/26872/22836/54587/8076/2200/283/2152/1292/1293/6695/4237/1462/4313/5360/4053/113/2619/6383/5806/80114/5176/715/7291/7076/6662/2014/12/51435/165/6424/2326/5118/3371/1513/1291/8483/629/6474/10417/6444/5396/6038/2934/8082/4060/81035/716/5789/2202…
BORCZUK_MALIGNANT_MESOTHELIOMA_UP	BORCZUK_MALIGNANT_MESOTHELIOMA_UP	BORCZUK_MALIGNANT_MESOTHELIOMA_UP	294	0.460345	2.39457	1e-10	3.66e-09	2.44e-09	4094	tags=44%, list=25%, signal=33%	302/3685/4017/813/5230/5315/9871/7040/3920/9180/5604/10549/5033/5898/644/7058/23480/1175/5683/2316/22836/24140/10652/4830/6774/64746/22827/23258/9643/6282/6713/7319/9500/5538/3915/6624/5861/4060/9263/6102/29780/10981/6273/8819/5694/10963/7083/5695/51029/9019/5901/11315/7390/6715/10436/5708/488/9444/9926/5110/3992/5831/10404/4521/23299/10527/8667/23646/1849/8886/3251/10971/8668/4690/2280/1627/800/…
BOYAULT_LIVER_CANCER_SUBCLASS_G3_UP	BOYAULT_LIVER_CANCER_SUBCLASS_G3_UP	BOYAULT_LIVER_CANCER_SUBCLASS_G3_UP	183	0.485152	2.38373	1e-10	3.66e-09	2.44e-09	3469	tags=42%, list=21%, signal=33%	5352/2495/9123/5230/7165/81671/7262/55379/1192/10397/2023/124583/9270/4358/50807/23480/79581/4893/1845/4830/51026/23246/79134/2539/10213/4831/6723/2764/1965/9775/23531/51192/9520/9097/158/8662/145389/11321/7295/29115/2782/10969/10527/8667/51375/6132/79888/5706/5573/22948/7336/6633/54517/11137/29967/6717/56270/10923/3843/471/51096/23065/58478/5717/9862/3837/9130/7357/10987/10093/7247/55165/23095/6…
BROWNE_HCMV_INFECTION_48HR_DN	BROWNE_HCMV_INFECTION_48HR_DN	BROWNE_HCMV_INFECTION_48HR_DN	433	0.374248	2.01327	1e-10	3.66e-09	2.44e-09	3356	tags=34%, list=20%, signal=28%	302/2335/871/4017/5329/71/1301/6696/5157/7045/4015/9645/7421/3624/9180/811/30008/26064/8710/6098/9509/11328/2191/5672/3918/10631/7791/10903/7803/3985/3912/23213/3987/7058/10295/7041/2316/7171/5523/1649/1292/977/444/3675/4053/3995/55062/127544/4495/5167/6383/4061/10954/22800/9469/2697/2553/3959/2014/9021/7204/1291/23051/4126/4314/6444/1803/2535/6038/169611/8082/24/1432/6284/3339/5789/2202/3489/926…
BROWN_MYELOID_CELL_DEVELOPMENT_UP	BROWN_MYELOID_CELL_DEVELOPMENT_UP	BROWN_MYELOID_CELL_DEVELOPMENT_UP	154	0.550107	2.62541	1e-10	3.66e-09	2.44e-09	2497	tags=45%, list=15%, signal=39%	5329/23601/87/199675/7045/8826/308/166929/4430/1263/4317/526/7097/4864/2907/7791/7132/8560/1318/7378/1265/4973/2212/7850/54209/140885/6303/950/2539/3074/6282/2069/3553/2896/3684/529/10085/57488/6038/2934/11034/1230/2040/6533/10487/960/290/1362/2745/822/5595/2358/968/2209/717/1052/259307/50865/718/51296/2357/597/9050/50856/5836/4084/55848/118429/9076/4170
BRUECKNER_TARGETS_OF_MIRLET7A3_DN	BRUECKNER_TARGETS_OF_MIRLET7A3_DN	BRUECKNER_TARGETS_OF_MIRLET7A3_DN	71	0.749224	3.16511	1e-10	3.66e-09	2.44e-09	1967	tags=65%, list=12%, signal=57%	4501/2335/4017/1301/23603/2744/4502/306/9689/6374/56937/1289/23406/285761/10769/83877/4240/83871/4837/55959/2817/114294/1514/6678/55568/6695/54453/11098/3959/284996/1284/475/2921/8828/231/10096/23471/1809/2202/7431/2919/970/79710/2317/1734/597
BRUINS_UVC_RESPONSE_VIA_TP53_GROUP_B	BRUINS_UVC_RESPONSE_VIA_TP53_GROUP_B	BRUINS_UVC_RESPONSE_VIA_TP53_GROUP_B	495	0.415319	2.25965	1e-10	3.66e-09	2.44e-09	2722	tags=32%, list=17%, signal=27%	51330/79586/90411/5329/11072/813/4323/6696/7114/306/4035/858/3624/2275/4166/966/5054/8553/301/649/26064/56937/5476/91614/53838/1300/1263/50509/128414/9531/4240/51226/351/27044/92689/7056/4814/91663/1318/1212/7041/5754/54587/6678/2246/4973/7077/64782/2152/1308/55332/4237/10553/11098/22800/6303/5238/6455/3480/23452/60370/84168/140809/1284/196463/2069/165/23197/6036/8482/1833/4054/1282/154810/3914/7…
BUFFA_HYPOXIA_METAGENE	BUFFA_HYPOXIA_METAGENE	BUFFA_HYPOXIA_METAGENE	49	0.835953	3.31866	1e-10	3.66e-09	2.44e-09	1905	tags=82%, list=12%, signal=72%	133/3939/54541/23603/5230/664/2597/6513/10397/55700/2023/6566/5033/115353/84617/205/3099/1515/23480/28998/5214/7167/10652/353322/4282/768/51142/4860/7422/29923/2821/5688/5223/84790/11332/55257/28985/51373/79801/54443
BURTON_ADIPOGENESIS_8	BURTON_ADIPOGENESIS_8	BURTON_ADIPOGENESIS_8	78	0.687377	2.93675	1e-10	3.66e-09	2.44e-09	2732	tags=60%, list=17%, signal=50%	3685/80381/306/4015/3920/11031/81631/11015/4267/5476/10549/308/4627/157769/123920/351/5660/9260/2012/9168/4478/5360/11098/83892/5176/10630/7414/2014/8986/54741/90102/11034/5740/10487/822/59342/7162/8140/2782/10404/6509/23646/26136/2149/29950/7846/9261
CHARAFE_BREAST_CANCER_LUMINAL_VS_BASAL_DN	CHARAFE_BREAST_CANCER_LUMINAL_VS_BASAL_DN	CHARAFE_BREAST_CANCER_LUMINAL_VS_BASAL_DN	427	0.636815	3.42325	1e-10	3.66e-09	2.44e-09	2890	tags=54%, list=18%, signal=46%	302/304/133/5328/4501/4017/135228/23603/5899/8660/8601/84141/4323/87/4502/7045/306/3556/858/6507/4015/10920/5358/8091/3624/22936/64359/1727/9180/966/4907/301/649/1001/493869/2131/8061/8531/4233/29940/6288/6566/3688/10644/23406/3459/64778/2590/285761/2191/4430/3091/857/3918/54704/7097/558/1956/26010/4240/84617/10627/56172/11167/131566/4494/4837/5654/80005/2012/1295/10413/8793/7378/9448/5754/929/56…
CHARAFE_BREAST_CANCER_LUMINAL_VS_BASAL_UP	CHARAFE_BREAST_CANCER_LUMINAL_VS_BASAL_UP	CHARAFE_BREAST_CANCER_LUMINAL_VS_BASAL_UP	354	-0.367343	-2.02278	1e-10	3.66e-09	2.44e-09	2798	tags=31%, list=17%, signal=26%	4645/55286/57475/79570/619279/4602/10753/26088/78994/9580/57178/50804/784/26090/55040/79048/81566/161145/155066/55466/202018/388228/9857/5229/57662/283987/51747/367/4646/23522/140461/79034/64087/4194/253959/2625/80736/80298/23245/11176/1124/57666/3712/9026/10140/54847/10388/201895/7637/202915/8416/56654/283232/114822/112/8085/283450/5863/7874/51701/54681/9960/84458/162979/23126/23598/84253/23215/…
CHARAFE_BREAST_CANCER_LUMINAL_VS_MESENCHYMAL_DN	CHARAFE_BREAST_CANCER_LUMINAL_VS_MESENCHYMAL_DN	CHARAFE_BREAST_CANCER_LUMINAL_VS_MESENCHYMAL_DN	436	0.63628	3.42324	1e-10	3.66e-09	2.44e-09	2461	tags=51%, list=15%, signal=44%	302/304/3685/5328/90411/4017/71/23603/8601/84141/2744/87/7045/858/7040/8091/3624/11031/9180/85360/5054/4907/301/30008/493869/26064/9902/121457/1289/4267/2131/9945/8061/4233/55700/29940/10644/170954/308/2590/400745/81792/113146/439921/857/54704/123920/558/1956/26010/4240/7837/84617/50807/56172/11167/131566/3912/83871/4837/4016/91283/5654/57584/7168/8793/56975/7378/7041/9448/50486/6678/56034/2200/5…
CHARAFE_BREAST_CANCER_LUMINAL_VS_MESENCHYMAL_UP	CHARAFE_BREAST_CANCER_LUMINAL_VS_MESENCHYMAL_UP	CHARAFE_BREAST_CANCER_LUMINAL_VS_MESENCHYMAL_UP	418	-0.347167	-1.95114	1e-10	3.66e-09	2.44e-09	4082	tags=37%, list=25%, signal=29%	1366/23007/3993/91949/1955/89846/51430/100133941/25946/9053/23623/170394/79977/647024/89765/10551/288/7433/222/56893/2064/5869/346389/6653/5364/5097/4329/83541/2647/2203/29911/92714/79717/127845/7572/2013/11311/143098/2063/23624/84958/5777/84283/100128927/123096/341640/100131187/4645/55286/2029/57648/54961/26751/10053/4602/9580/6821/784/55040/57111/59084/161145/1159/9618/55466/6286/153562/5017/55…
CHIANG_LIVER_CANCER_SUBCLASS_CTNNB1_DN	CHIANG_LIVER_CANCER_SUBCLASS_CTNNB1_DN	CHIANG_LIVER_CANCER_SUBCLASS_CTNNB1_DN	160	0.476475	2.29721	1e-10	3.66e-09	2.44e-09	3057	tags=42%, list=19%, signal=34%	25878/8877/5054/1289/5045/8531/115908/1281/1277/123920/1278/23213/7058/4016/978/55076/10457/54829/633/7077/2152/5873/1293/1462/5360/4643/4318/2114/84419/7076/50515/165/55356/63910/6364/7292/9021/151887/23531/89797/4060/54/2202/10409/3671/3026/822/58191/8460/10216/169792/8406/1356/8876/5376/5270/25825/56606/10398/3958/115207/6542/6590/1847/6913/5272/7357
CHIARADONNA_NEOPLASTIC_TRANSFORMATION_CDC25_DN	CHIARADONNA_NEOPLASTIC_TRANSFORMATION_CDC25_DN	CHIARADONNA_NEOPLASTIC_TRANSFORMATION_CDC25_DN	141	0.533385	2.51338	1e-10	3.66e-09	2.44e-09	4248	tags=61%, list=26%, signal=46%	133/1290/8553/81631/1192/25953/1978/9060/83877/3918/4779/7004/57761/2987/7078/53/2584/55076/2817/2200/26471/977/5360/11098/79188/91107/5939/60370/1284/2014/29887/25932/1282/10437/23471/2535/6038/23612/6284/2274/123/57804/6618/64114/822/11202/11332/387/9444/8824/10458/6888/339665/3487/728113/217/2593/4641/340371/4921/4259/9532/6717/375790/533/6397/3691/79575/51316/10512/4836/4062/85359/51706/1465/…
CHIARADONNA_NEOPLASTIC_TRANSFORMATION_CDC25_UP	CHIARADONNA_NEOPLASTIC_TRANSFORMATION_CDC25_UP	CHIARADONNA_NEOPLASTIC_TRANSFORMATION_CDC25_UP	117	0.54153	2.4961	1e-10	3.66e-09	2.44e-09	3014	tags=44%, list=18%, signal=37%	1508/1051/3920/8091/9180/2026/6566/440275/54206/7057/10627/7058/4016/10447/7184/7070/1462/4053/5806/1948/7291/1435/55740/10630/4811/9500/3371/8728/1116/90102/89797/79572/6347/837/8460/1052/2239/718/3910/3037/6372/3569/3554/8573/6535/2149/60559/25791/4124/1545/4008/55365
CHIARADONNA_NEOPLASTIC_TRANSFORMATION_KRAS_DN	CHIARADONNA_NEOPLASTIC_TRANSFORMATION_KRAS_DN	CHIARADONNA_NEOPLASTIC_TRANSFORMATION_KRAS_DN	138	0.585889	2.74528	1e-10	3.66e-09	2.44e-09	3435	tags=54%, list=21%, signal=43%	133/3693/1290/7421/81631/1289/60681/353500/9060/83877/1277/1278/51226/351/11167/2987/7078/55076/8076/2200/23568/5214/26471/977/5360/11098/2619/91107/5939/3913/10952/1284/51635/26056/29887/6508/7280/5118/4860/9021/10437/151887/51421/2535/6038/2934/6284/83439/23250/8030/3430/2052/9244/8824/7106/10106/728113/5376/57619/9636/340371/4125/6717/28232/6590/10491/6397/8999/51316/10512/4836/10370/51669/4062
CONCANNON_APOPTOSIS_BY_EPOXOMICIN_UP	CONCANNON_APOPTOSIS_BY_EPOXOMICIN_UP	CONCANNON_APOPTOSIS_BY_EPOXOMICIN_UP	228	0.495527	2.49828	1e-10	3.66e-09	2.44e-09	2972	tags=42%, list=18%, signal=35%	302/23210/10043/8974/871/9123/2744/6696/1051/22936/7262/23313/5054/81631/23022/5798/10769/7791/22824/10867/1212/5228/7378/54498/1649/6520/5707/645/4000/10652/1845/4924/493/6303/23710/10049/7277/25937/5719/8744/3310/1026/7328/10486/57493/716/9263/1307/9236/10963/3162/27295/5130/9903/960/9586/79703/55968/8795/3300/8878/23645/222658/2150/11080/145389/2730/8140/10539/221749/2878/6884/3303/5271/1491/3…
CROMER_TUMORIGENESIS_UP	CROMER_TUMORIGENESIS_UP	CROMER_TUMORIGENESIS_UP	57	0.776192	3.13968	1e-10	3.66e-09	2.44e-09	2364	tags=77%, list=14%, signal=66%	5328/2335/1301/1290/6696/87/4320/5054/3576/649/2191/4430/131578/3918/1281/10631/1278/7837/54498/50486/5754/6678/8985/7070/4237/4318/10630/1284/3872/3553/3909/3371/4314/4312/4060/6515/2919/2537/3868/6348/4321/7345/3569/7128
CROONQUIST_STROMAL_STIMULATION_UP	CROONQUIST_STROMAL_STIMULATION_UP	CROONQUIST_STROMAL_STIMULATION_UP	52	0.679271	2.70848	1e-10	3.66e-09	2.44e-09	3343	tags=67%, list=20%, signal=54%	7114/7045/4015/9645/5054/1278/23213/4837/7058/6678/8870/1293/26471/1462/26509/2921/6624/1291/4060/2920/10409/2919/23645/7169/3910/6348/3487/7052/3569/4792/59/1831/4854/6351/3490
DANG_REGULATED_BY_MYC_DN	DANG_REGULATED_BY_MYC_DN	DANG_REGULATED_BY_MYC_DN	236	0.559884	2.83528	1e-10	3.66e-09	2.44e-09	3388	tags=50%, list=21%, signal=40%	133/2335/5329/1508/2495/7114/3556/6556/4015/5358/7040/3920/3624/64359/2548/81855/5054/1289/10397/2512/3688/5798/4430/3611/54206/378/857/1281/10631/1277/7057/1278/351/10627/11167/9260/3987/7168/5155/2817/6678/8870/1649/7077/2152/6386/2217/1293/977/4478/7070/3916/2619/4924/10577/8079/3915/7422/1026/7335/629/10955/54/5337/57158/8609/2810/8321/3162/5066/677/5914/91543/1362/5595/59342/1000/23187/3482/…
DAUER_STAT3_TARGETS_UP	DAUER_STAT3_TARGETS_UP	DAUER_STAT3_TARGETS_UP	45	0.71485	2.74219	1e-10	3.66e-09	2.44e-09	3237	tags=78%, list=20%, signal=63%	133/1508/5209/9945/8061/10226/4864/7057/6648/7004/23034/3383/6774/19/1948/1942/9021/57493/6515/2243/6347/56929/2266/2317/1052/2244/718/3929/3949/144195/1847/602/7357/6773/10221
DAVICIONI_MOLECULAR_ARMS_VS_ERMS_DN	DAVICIONI_MOLECULAR_ARMS_VS_ERMS_DN	DAVICIONI_MOLECULAR_ARMS_VS_ERMS_DN	167	0.52407	2.53292	1e-10	3.66e-09	2.44e-09	3080	tags=43%, list=19%, signal=35%	23516/871/1290/5157/6507/29926/8091/649/30008/2131/1978/9891/10644/64778/2590/10769/1956/7132/10867/334/55076/26872/79581/29015/4237/4313/23363/4061/54512/23246/55742/6238/11117/2014/51435/8733/391/81035/10981/3671/1936/64285/83468/10938/100/54551/55194/8324/7162/271/90993/2050/2239/56935/25987/56944/5376/55701/1849/89795/10124/51454/79776/7227/115207/55630/56672/10491/9322/90362/7481
DAVICIONI_TARGETS_OF_PAX_FOXO1_FUSIONS_UP	DAVICIONI_TARGETS_OF_PAX_FOXO1_FUSIONS_UP	DAVICIONI_TARGETS_OF_PAX_FOXO1_FUSIONS_UP	241	0.473521	2.40817	1e-10	3.66e-09	2.44e-09	4248	tags=50%, list=26%, signal=37%	6281/5328/4017/8660/858/3624/81631/1289/10397/5476/4233/5099/10123/857/4627/7057/26010/7837/1515/1893/23213/4837/2012/1175/5228/7041/9448/7171/56034/10447/7424/1292/55568/4478/64759/2619/26509/6383/26472/7076/54838/9697/4811/381/50515/8828/5791/54741/23531/8728/5396/1075/80781/4330/57493/6284/3489/5125/10981/8321/83439/10234/6591/10487/960/29775/9792/54551/79710/7162/4311/50865/7360/81849/2908/22…
DAZARD_RESPONSE_TO_UV_NHEK_UP	DAZARD_RESPONSE_TO_UV_NHEK_UP	DAZARD_RESPONSE_TO_UV_NHEK_UP	192	0.454263	2.24508	1e-10	3.66e-09	2.44e-09	4311	tags=47%, list=26%, signal=35%	302/10043/133/1301/5230/5315/396/7040/7262/3576/4071/2987/10611/23480/9572/1212/7030/8870/10652/4495/4061/4924/1140/4637/2921/1890/7280/8733/6364/89870/6447/5518/2821/1474/4616/2920/3489/7083/348/2919/5216/6876/7053/10381/23645/7295/4758/8848/5366/8942/4741/5473/8900/3569/2067/6635/1839/7128/353/6168/51614/9961/9315/6820/26085/10221/826/4319/9831/11007/4694/10370/5714/694/55558/2669/3265/1465/512…
DELACROIX_RARG_BOUND_MEF	DELACROIX_RARG_BOUND_MEF	DELACROIX_RARG_BOUND_MEF	336	0.420335	2.22228	1e-10	3.66e-09	2.44e-09	2077	tags=28%, list=13%, signal=25%	51330/2335/4017/1508/11072/2495/813/91252/29984/5315/1051/4035/389/2048/811/8553/301/8459/5045/2512/7316/754/1277/4071/6464/84617/11167/9260/23213/7078/4016/10867/2012/9572/10413/23529/84662/22836/1649/5652/26471/29097/4313/6237/54453/8572/6303/23710/6274/4148/25937/60370/2539/1942/4811/2069/165/5118/4054/3915/6624/7422/8407/390/1809/54757/169611/126917/6645/2098/771/8829/1509/29775/26031/9358/66…
DELYS_THYROID_CANCER_UP	DELYS_THYROID_CANCER_UP	DELYS_THYROID_CANCER_UP	432	0.590205	3.17409	1e-10	3.66e-09	2.44e-09	2947	tags=50%, list=18%, signal=42%	302/303/133/3956/6281/5328/2335/8974/3693/4017/1508/1301/54210/23603/1290/6696/5315/3556/5091/4665/8091/4320/3624/7262/7130/3576/8553/4907/11015/301/1001/9902/1824/132/5476/4233/10644/1300/5099/2191/1263/113146/526/3918/1281/7097/1277/7057/4358/8038/4240/241/7837/7132/5265/4814/1893/10962/3597/7058/334/1295/9572/7378/9448/9168/50486/22836/10272/5754/54587/2246/8870/2212/23034/815/5873/977/6695/42…
DESERT_STEM_CELL_HEPATOCELLULAR_CARCINOMA_SUBCLASS_UP	DESERT_STEM_CELL_HEPATOCELLULAR_CARCINOMA_SUBCLASS_UP	DESERT_STEM_CELL_HEPATOCELLULAR_CARCINOMA_SUBCLASS_UP	234	0.499888	2.52489	1e-10	3.66e-09	2.44e-09	2922	tags=38%, list=18%, signal=32%	871/813/23603/8877/1290/10970/6696/5315/7165/8754/8091/4320/7262/3576/11015/1192/2131/84561/3678/2023/10644/308/3091/10631/1277/26010/1278/50807/3099/3912/23213/54498/7077/55332/1462/226/5782/10184/7511/80114/4318/2539/6282/6662/483/6364/3460/1282/3915/10109/2119/29923/23531/390/1075/5025/1829/84790/27161/822/9654/64210/10797/2882/8898/9232/7169/25829/4321/56944/7345/22943/8667/5355/5270/6132/798…
DITTMER_PTHLH_TARGETS_UP	DITTMER_PTHLH_TARGETS_UP	DITTMER_PTHLH_TARGETS_UP	106	0.54432	2.47728	1e-10	3.66e-09	2.44e-09	3373	tags=46%, list=21%, signal=37%	5328/8553/301/10211/308/378/27020/1893/7078/1175/56034/7167/11098/3916/2773/4924/476/1284/64866/7389/9978/1291/10318/55323/5805/1362/830/182/1499/7417/57403/2150/8848/5872/57205/310/2879/994/114883/1164/3988/10440/1173/1847/6397/374/11065/4052/983
DUTERTRE_ESTRADIOL_RESPONSE_24HR_DN	DUTERTRE_ESTRADIOL_RESPONSE_24HR_DN	DUTERTRE_ESTRADIOL_RESPONSE_24HR_DN	488	0.37917	2.06156	1e-10	3.66e-09	2.44e-09	2542	tags=30%, list=15%, signal=26%	302/3685/6281/2335/54541/4017/2495/7045/306/8754/389/1001/157378/56937/2131/23022/29940/9891/3459/166929/4430/10123/113146/57167/54206/10769/54704/114907/4627/4071/7791/10627/3801/3912/3597/10611/90/91663/1318/9448/7171/1265/1649/23528/2200/23034/5652/10135/55568/1613/55332/64759/4643/51474/5782/10184/29995/9080/19/10133/83667/112399/1948/1021/25937/9697/1942/2181/8482/55625/7035/80014/129642/576…
ELVIDGE_HIF1A_AND_HIF2A_TARGETS_DN	ELVIDGE_HIF1A_AND_HIF2A_TARGETS_DN	ELVIDGE_HIF1A_AND_HIF2A_TARGETS_DN	102	0.681837	3.08211	1e-10	3.66e-09	2.44e-09	1817	tags=53%, list=11%, signal=47%	133/8974/4017/5329/5230/664/5209/5236/4015/81855/5054/8553/6513/2026/51141/665/1824/10397/51129/5033/2632/113146/857/1956/205/3099/4016/55076/5155/23034/283/7424/6695/23363/2697/112399/5163/6781/8497/6662/768/7422/29923/6038/26118/4601/123/54583/5066/2745/667/3488/8406/9052
ELVIDGE_HIF1A_TARGETS_DN	ELVIDGE_HIF1A_TARGETS_DN	ELVIDGE_HIF1A_TARGETS_DN	89	0.681485	2.99056	1e-10	3.66e-09	2.44e-09	2237	tags=58%, list=14%, signal=51%	133/8974/4017/5230/664/5209/5236/4015/81855/6513/2026/51141/665/1824/10397/51129/5033/2632/113146/857/1956/205/3099/4016/55076/5155/283/7424/23363/2697/112399/5163/6781/8497/768/29923/6038/169611/79369/26118/4601/123/54583/5066/2745/54985/3488/8406/2908/1944/26355/8996
ELVIDGE_HYPOXIA_BY_DMOG_UP	ELVIDGE_HYPOXIA_BY_DMOG_UP	ELVIDGE_HYPOXIA_BY_DMOG_UP	130	0.671064	3.10607	1e-10	3.66e-09	2.44e-09	2137	tags=55%, list=13%, signal=48%	133/8974/54541/4017/5329/5230/664/5209/5236/7045/4015/81855/966/5054/8553/6513/2026/51141/665/1824/10397/51129/4233/5033/2632/113146/857/1956/205/3099/4783/55076/23034/283/7424/5214/6695/444/23363/6303/2697/112399/5163/6781/8497/6662/768/3623/7422/23596/29923/6038/169611/26118/4601/8609/6273/8614/54583/5066/136/2745/667/3488/28231/53836/8406/9052/57214/2908/26355
ELVIDGE_HYPOXIA_UP	ELVIDGE_HYPOXIA_UP	ELVIDGE_HYPOXIA_UP	165	0.622153	2.99583	1e-10	3.66e-09	2.44e-09	2137	tags=49%, list=13%, signal=43%	133/8974/54541/4017/5329/5230/664/5209/5236/5157/7045/4015/81855/966/5054/8553/6513/2026/51141/665/1824/10397/51129/4233/5033/2632/113146/857/1956/7837/205/3099/4783/4016/55076/5155/23034/283/7424/5214/6695/444/23363/6303/2697/112399/5163/6781/8497/6662/768/3623/7422/23596/29923/6038/169611/79369/4616/26118/4601/8609/123/6273/8614/54583/5066/136/2745/54985/667/3488/28231/53836/2317/8406/9052/5721…
ENK_UV_RESPONSE_EPIDERMIS_DN	ENK_UV_RESPONSE_EPIDERMIS_DN	ENK_UV_RESPONSE_EPIDERMIS_DN	494	0.347419	1.88869	1e-10	3.66e-09	2.44e-09	4023	tags=37%, list=24%, signal=29%	3685/133/5328/4501/5329/23603/8660/5209/7045/22936/301/1001/26064/2131/10397/8061/2590/10123/3091/50509/10631/7533/11252/3099/1515/7056/2012/10413/56034/7077/283/24145/10135/2152/646/1613/7850/9043/51474/11098/6461/64127/10049/3673/8424/3872/6364/5530/6251/2621/1830/4860/6624/7422/7328/23596/10417/4314/11221/9948/2934/5337/2274/2920/38/123/6273/1294/9612/4092/24147/54583/6511/348/9976/56731/6591/…
ENK_UV_RESPONSE_EPIDERMIS_UP	ENK_UV_RESPONSE_EPIDERMIS_UP	ENK_UV_RESPONSE_EPIDERMIS_UP	282	0.460307	2.38081	1e-10	3.66e-09	2.44e-09	3059	tags=39%, list=19%, signal=32%	1508/2495/5899/8601/664/87/306/7165/5479/11031/81855/9180/6513/1001/1824/1978/51129/6566/10610/760/10410/7791/10903/51226/7004/9260/3099/5265/7058/5228/7378/9448/9168/2316/1514/50486/824/5214/26471/9446/6774/22800/101/10544/1435/5709/9388/3872/6723/8892/6624/3371/29923/4314/10525/23612/10237/8609/7936/1829/5223/158/11226/56938/7051/3853/10622/64210/10844/8795/9454/10200/598/6611/2730/6278/3868/88…
ENK_UV_RESPONSE_KERATINOCYTE_UP	ENK_UV_RESPONSE_KERATINOCYTE_UP	ENK_UV_RESPONSE_KERATINOCYTE_UP	488	0.473303	2.57337	1e-10	3.66e-09	2.44e-09	4142	tags=48%, list=25%, signal=37%	302/10043/133/3956/11072/4323/29984/1051/396/7040/10589/22936/9470/7262/81631/4267/11237/1072/2023/5034/10226/10567/27044/2987/1893/10295/978/9572/6354/1175/7030/8870/6520/5652/645/5691/7850/226/8572/8815/4061/9119/4924/1140/10049/2114/4282/715/6455/10263/8079/1942/5093/6282/4831/2014/2921/231/7280/3553/10493/8744/4860/5791/2896/1026/7328/89870/10437/10950/8407/5518/529/390/5861/1474/4738/2934/46…
FARDIN_HYPOXIA_11	FARDIN_HYPOXIA_11	FARDIN_HYPOXIA_11	32	0.787591	2.76782	1e-10	3.66e-09	2.44e-09	1368	tags=72%, list=8%, signal=66%	8974/5351/54541/5230/664/5236/170384/8553/665/10397/51129/205/5210/7167/353322/112399/5163/3480/7422/10318/6515/4601/54583
FARMER_BREAST_CANCER_CLUSTER_4	FARMER_BREAST_CANCER_CLUSTER_4	FARMER_BREAST_CANCER_CLUSTER_4	19	0.867703	2.71688	1e-10	3.66e-09	2.44e-09	2190	tags=100%, list=13%, signal=87%	1290/1289/2191/1281/8038/1278/7058/5654/6678/2200/5176/51339/165/5118/1513/1009/22795/27286/11259
FOSTER_TOLERANT_MACROPHAGE_DN	FOSTER_TOLERANT_MACROPHAGE_DN	FOSTER_TOLERANT_MACROPHAGE_DN	387	0.442519	2.3658	1e-10	3.66e-09	2.44e-09	3082	tags=37%, list=19%, signal=31%	51330/3685/23516/5352/6281/4501/5329/11072/8877/5209/8496/5054/26064/56937/2131/55002/6566/54206/378/857/760/7791/84617/57826/4783/3597/10611/91663/7378/7171/23528/4973/10135/4000/55332/1462/54453/10158/1266/6774/5806/53831/10783/2697/1912/5371/1435/9507/50515/9388/12/220213/29887/80176/3553/7292/8744/57664/6624/57655/79651/9021/1026/3371/57194/161742/390/1075/80781/2920/5789/8609/4322/25841/8321…
FOURNIER_ACINAR_DEVELOPMENT_LATE_2	FOURNIER_ACINAR_DEVELOPMENT_LATE_2	FOURNIER_ACINAR_DEVELOPMENT_LATE_2	270	0.440752	2.26565	1e-10	3.66e-09	2.44e-09	2255	tags=26%, list=14%, signal=23%	51330/3939/4501/2335/3693/5329/71/5230/87/4502/396/4907/60/26064/8061/23022/53838/10644/308/3267/10123/378/3918/79709/4627/7533/7004/11014/9260/805/23597/4494/7378/9448/2316/10447/23034/7184/8985/57157/10130/63875/5052/1912/7414/1284/64866/6713/3614/26499/390/26118/4496/9263/5216/10487/10938/2317/8412/6611/54436/9232/7295/2782/55505/8520/7873/5270/81567/5690/7317
FULCHER_INFLAMMATORY_RESPONSE_LECTIN_VS_LPS_DN	FULCHER_INFLAMMATORY_RESPONSE_LECTIN_VS_LPS_DN	FULCHER_INFLAMMATORY_RESPONSE_LECTIN_VS_LPS_DN	419	0.397946	2.13304	1e-10	3.66e-09	2.44e-09	4209	tags=44%, list=26%, signal=34%	664/5209/5157/7045/9871/81671/7130/3309/1824/10123/10410/7071/11314/644/3985/1515/4853/57600/5912/23659/10457/929/85019/23034/645/10135/26471/79745/115273/54453/4094/10130/64116/127544/5962/9601/4061/54978/6303/950/3959/25832/2214/1441/2825/2621/79651/9021/1513/2215/629/57561/54757/4616/1075/26118/6643/57493/4067/716/123/9332/8685/2040/3269/3162/56907/5464/5914/23151/91543/1509/10993/100/8519/553…
GALINDO_IMMUNE_RESPONSE_TO_ENTEROTOXIN	GALINDO_IMMUNE_RESPONSE_TO_ENTEROTOXIN	GALINDO_IMMUNE_RESPONSE_TO_ENTEROTOXIN	77	0.669295	2.85583	1e-10	3.66e-09	2.44e-09	2963	tags=58%, list=18%, signal=48%	4501/5329/71/6696/5315/6556/1051/4665/2597/8553/3678/8061/5099/7316/54206/9260/929/8870/2114/2921/3553/8744/5791/5154/9021/7422/10318/4616/4791/960/10938/136/2745/23187/8878/6348/8848/4790/1440/7128/9709/4792/11006/6319/602
GHANDHI_DIRECT_IRRADIATION_UP	GHANDHI_DIRECT_IRRADIATION_UP	GHANDHI_DIRECT_IRRADIATION_UP	96	0.592993	2.64413	1e-10	3.66e-09	2.44e-09	3909	tags=60%, list=24%, signal=46%	4501/4502/3624/3576/6374/3918/6648/22824/4493/50486/64782/10135/5971/4495/2921/3553/8111/5791/1026/3914/10950/26499/4314/54757/4312/4496/2920/3976/8794/3552/2919/9586/26031/85463/8795/2668/597/8942/4741/355/22943/3569/7128/9076/3290/7779/55901/50484/84665/3592/4319/5055/90865/144455/56603/27113/64332/55691
GOLDRATH_ANTIGEN_RESPONSE	GOLDRATH_ANTIGEN_RESPONSE	GOLDRATH_ANTIGEN_RESPONSE	335	0.410706	2.1677	1e-10	3.66e-09	2.44e-09	5237	tags=50%, list=32%, signal=35%	302/3956/6281/4501/2597/22936/55379/8553/301/8531/10549/3688/55847/54206/760/10410/9531/27020/4783/51522/80005/2012/57584/91663/23191/7171/8870/824/9446/4000/7167/401152/101/100302736/10402/23258/6282/7414/2014/12/29887/6713/25932/79026/10437/4616/55041/10955/4067/6515/6284/2274/11034/860/5223/1317/7083/960/8829/9683/1509/6443/2745/822/5901/59342/11332/968/6050/10797/718/54443/7295/4489/7462/597/…
GO_ACTIN_BINDING	GO_ACTIN_BINDING	GO_ACTIN_BINDING	397	0.384409	2.06001	1e-10	3.66e-09	2.44e-09	3486	tags=36%, list=21%, signal=29%	23603/87/7114/9645/5358/2275/8826/26064/1072/23022/3688/170954/23406/5034/4430/4627/1956/7533/5339/9260/10611/7168/23191/9168/2316/7171/1265/283/24145/60312/4478/4643/226/8572/51474/832/9455/5962/1266/55742/127294/64127/54434/84168/55740/165904/7414/10096/2764/10109/6624/342184/10486/881/10979/6708/9948/2934/10095/6645/29780/11034/27/23499/56907/4628/83660/27295/5216/10487/29109/51088/830/84962/2…
GO_ACTIN_CYTOSKELETON	GO_ACTIN_CYTOSKELETON	GO_ACTIN_CYTOSKELETON	454	0.385076	2.07851	1e-10	3.66e-09	2.44e-09	3704	tags=38%, list=23%, signal=30%	71/23603/87/794/5358/2275/6513/60/301/8826/50507/1072/23022/23406/10211/4430/3611/4627/558/7791/9531/50807/10627/9260/285590/84176/10611/57584/91663/7168/2316/7171/1265/283/824/60312/1613/4643/58538/226/8572/51474/6242/832/5782/92521/5962/1266/101/55742/4637/6455/345651/9564/165904/7414/140465/10096/25932/55970/79642/10109/6624/342184/79026/10486/881/10979/6708/92922/1809/9948/2934/10095/103910/2…
GO_AMEBOIDAL_TYPE_CELL_MIGRATION	GO_AMEBOIDAL_TYPE_CELL_MIGRATION	GO_AMEBOIDAL_TYPE_CELL_MIGRATION	373	0.381361	2.0311	1e-10	3.66e-09	2.44e-09	3358	tags=34%, list=20%, signal=27%	2335/4017/23603/7114/306/8754/7040/85360/811/301/8826/1072/4233/3688/2191/3611/10769/3091/4627/7057/9270/90/80005/5155/9448/6678/2246/7424/6237/54453/3675/493/7857/7476/2697/60626/4318/1948/5176/6781/7291/7076/5371/9564/1942/6662/1012/6608/3673/8828/8482/3690/2896/7422/154810/57142/51421/161742/2821/1803/11221/5025/6273/85329/3162/23499/348/5216/10487/2768/8829/3036/147372/11171/29775/27161/1460/…
GO_AMINOGLYCAN_BIOSYNTHETIC_PROCESS	GO_AMINOGLYCAN_BIOSYNTHETIC_PROCESS	GO_AMINOGLYCAN_BIOSYNTHETIC_PROCESS	109	0.575891	2.63381	1e-10	3.66e-09	2.44e-09	2417	tags=50%, list=15%, signal=43%	79586/7040/4166/2131/29940/3073/93010/5155/2817/633/2132/1462/9955/1950/6383/1213/9469/10402/50515/3553/337876/8704/11081/51363/79369/3340/4060/3339/84752/64131/10082/54480/9953/11227/3036/4958/160/92126/1634/6483/374907/64132/22856/2239/26229/2331/5159/57214/2683/55454/3037/4790/11285/7358/6385
GO_AMINOGLYCAN_METABOLIC_PROCESS	GO_AMINOGLYCAN_METABOLIC_PROCESS	GO_AMINOGLYCAN_METABOLIC_PROCESS	159	0.502929	2.41729	1e-10	3.66e-09	2.44e-09	2966	tags=43%, list=18%, signal=36%	79586/7040/4166/2588/2131/29940/3073/93010/5155/2817/633/2132/1462/9955/1950/6383/1213/9469/10402/3074/50515/3553/337876/8704/11081/1116/51363/79369/3340/4060/3339/84752/64131/10082/54480/9953/960/11227/3036/4958/160/92126/1634/6483/374907/138050/64132/22856/2239/26229/2331/5159/2720/57214/2683/55454/3037/4790/10855/11285/411/7358/6385/113189/1486/8692/375790/9334/4669
GO_ANTIGEN_PROCESSING_AND_PRESENTATION	GO_ANTIGEN_PROCESSING_AND_PRESENTATION	GO_ANTIGEN_PROCESSING_AND_PRESENTATION	225	0.494645	2.48866	1e-10	3.66e-09	2.44e-09	4058	tags=44%, list=25%, signal=34%	3685/3693/6556/10484/22872/9871/811/7057/5660/1515/83871/10802/1175/5683/1514/5707/2923/5873/5691/5693/7879/832/5971/54209/5682/3383/1213/64127/5709/10213/5719/8907/163/5702/10437/5687/4688/6396/5688/10981/5694/5700/5695/5684/9491/5701/2207/1509/830/160/10121/1781/968/2209/55860/2213/5708/5715/375/3105/10671/50856/5685/5690/5706/51762/9554/3077/9341/5865/821/5713/5711/5718/10392/10288/1173/5717/3…
GO_ANTIGEN_PROCESSING_AND_PRESENTATION_OF_EXOGENOUS_PEPTIDE_ANTIGEN_VIA_MHC_CLASS_I	GO_ANTIGEN_PROCESSING_AND_PRESENTATION_OF_EXOGENOUS_PEPTIDE_ANTIGEN_VIA_MHC_CLASS_I	GO_ANTIGEN_PROCESSING_AND_PRESENTATION_OF_EXOGENOUS_PEPTIDE_ANTIGEN_VIA_MHC_CLASS_I	78	0.623411	2.66346	1e-10	3.66e-09	2.44e-09	4633	tags=72%, list=28%, signal=52%	3685/3693/811/5683/5707/2923/5691/5693/5682/5709/10213/5719/5702/10437/5687/4688/5688/5694/5700/5695/5684/9491/5701/2207/2209/5708/5715/3105/50856/5685/5690/5706/9554/9341/5713/5711/5718/5717/5689/5714/567/5692/2210/1536/3136/3106/3135/5686/3133/948/1535/5716/9861/5705/3134/8773
GO_ANTIGEN_PROCESSING_AND_PRESENTATION_OF_PEPTIDE_ANTIGEN	GO_ANTIGEN_PROCESSING_AND_PRESENTATION_OF_PEPTIDE_ANTIGEN	GO_ANTIGEN_PROCESSING_AND_PRESENTATION_OF_PEPTIDE_ANTIGEN	187	0.522089	2.57639	1e-10	3.66e-09	2.44e-09	4970	tags=55%, list=30%, signal=39%	3685/3693/6556/10484/22872/9871/811/1515/10802/1175/5683/1514/5707/2923/5691/5693/7879/832/54209/5682/1213/5709/10213/5719/8907/163/5702/10437/5687/4688/6396/5688/5694/5700/5695/5684/9491/5701/2207/1509/830/160/10121/1781/2209/55860/2213/5708/5715/375/3105/10671/50856/5685/5690/5706/9554/3077/9341/821/5713/5711/5718/1173/5717/3119/29108/5689/1639/22920/161/5714/567/5692/2210/9632/1536/3120/3136/3…
GO_ANTIGEN_PROCESSING_AND_PRESENTATION_OF_PEPTIDE_ANTIGEN_VIA_MHC_CLASS_I	GO_ANTIGEN_PROCESSING_AND_PRESENTATION_OF_PEPTIDE_ANTIGEN_VIA_MHC_CLASS_I	GO_ANTIGEN_PROCESSING_AND_PRESENTATION_OF_PEPTIDE_ANTIGEN_VIA_MHC_CLASS_I	97	0.606364	2.70834	1e-10	3.66e-09	2.44e-09	4633	tags=67%, list=28%, signal=48%	3685/3693/10484/22872/9871/811/10802/5683/5707/2923/5691/5693/5682/5709/10213/5719/5702/10437/5687/4688/6396/5688/5694/5700/5695/5684/9491/5701/2207/2209/5708/5715/3105/50856/5685/5690/5706/9554/3077/9341/821/5713/5711/5718/5717/5689/5714/567/5692/2210/9632/1536/3136/3106/1636/3135/5686/3133/948/1535/5716/9861/5705/3134/8773
GO_AZUROPHIL_GRANULE	GO_AZUROPHIL_GRANULE	GO_AZUROPHIL_GRANULE	142	0.588432	2.7753	1e-10	3.66e-09	2.44e-09	4208	tags=58%, list=26%, signal=43%	302/10043/6836/10970/3920/2548/1727/2588/2512/5476/3073/5660/25798/56729/5707/6386/5834/3916/10577/3074/9218/12/23197/6036/10493/2896/3614/9342/4126/1075/2040/5878/10487/967/383/968/719/5005/55860/203068/9588/718/5547/6278/2357/84061/2720/2683/8876/5611/81567/79888/11010/411/4125/201294/5908/11240/6845/527/58485/29108/80331/150372/55004/51316/8904/5594/4718/8417/671/5663/2717/410/3136/10097/37439…
GO_CADHERIN_BINDING	GO_CADHERIN_BINDING	GO_CADHERIN_BINDING	304	0.467919	2.44121	1e-10	3.66e-09	2.44e-09	2734	tags=35%, list=17%, signal=30%	302/3939/5315/8496/3069/9689/55379/3309/301/1001/8826/1192/10397/2023/3688/4430/10226/4627/1956/9531/50807/11252/5339/27044/10611/90/2316/1265/6520/5214/10652/226/51474/832/5962/1266/55742/22827/5052/6455/5093/6282/1012/7414/9218/11135/7458/392/6624/57142/79026/8407/93663/5861/57488/90102/6643/5025/5694/1936/2810/23499/1013/8301/1399/10848/5216/10938/51429/2010/822/55357/1499/5901/1009/11315/1000…
GO_CARBOHYDRATE_BINDING	GO_CARBOHYDRATE_BINDING	GO_CARBOHYDRATE_BINDING	222	0.431389	2.16938	1e-10	3.66e-09	2.44e-09	3957	tags=45%, list=24%, signal=35%	3956/5352/8974/5351/4017/23601/2548/811/9902/79660/3998/2590/5033/3099/2584/4973/8985/5214/55568/1462/226/5167/23193/5806/112399/374378/8778/2539/3098/26232/55239/81562/27180/4126/2821/3101/1116/6515/283208/81035/85329/54583/80201/9976/5066/11226/11227/27036/3482/10216/6320/56851/117248/4247/64581/7360/6518/143903/6888/50856/1203/5836/8455/432/10960/4125/497190/433/821/3964/4360/3958/2997/4124/11…
GO_CELLULAR_RESPONSE_TO_BIOTIC_STIMULUS	GO_CELLULAR_RESPONSE_TO_BIOTIC_STIMULUS	GO_CELLULAR_RESPONSE_TO_BIOTIC_STIMULUS	211	0.46703	2.33325	1e-10	3.66e-09	2.44e-09	4289	tags=51%, list=26%, signal=38%	1051/8754/7040/5054/3576/3309/6374/26525/7097/558/9572/27063/929/1649/824/3297/54209/3383/140885/19/64127/4282/2921/3553/7035/7292/10417/4067/1432/2920/353376/3552/23643/1244/7431/2919/5914/6347/5595/383/968/8767/2213/80380/387/958/114548/64581/3929/6348/5473/22904/5467/11009/4790/6372/11027/1440/10891/3569/2950/7128/942/5970/56300/5724/3606/199713/1604/84868/4360/29126/10288/4792/3055/1437/10333…
GO_CELLULAR_RESPONSE_TO_MOLECULE_OF_BACTERIAL_ORIGIN	GO_CELLULAR_RESPONSE_TO_MOLECULE_OF_BACTERIAL_ORIGIN	GO_CELLULAR_RESPONSE_TO_MOLECULE_OF_BACTERIAL_ORIGIN	189	0.485612	2.39812	1e-10	3.66e-09	2.44e-09	4289	tags=54%, list=26%, signal=40%	1051/8754/7040/5054/3576/6374/26525/7097/558/9572/27063/929/824/3297/54209/3383/140885/19/64127/4282/2921/3553/7035/7292/10417/4067/1432/2920/353376/3552/23643/1244/7431/2919/5914/6347/5595/383/968/8767/2213/80380/387/958/114548/3929/6348/5473/22904/5467/11009/4790/6372/11027/1440/10891/3569/2950/7128/942/5970/56300/5724/3606/199713/1604/84868/4360/29126/10288/4792/3055/1437/10333/22933/29108/856…
GO_CELLULAR_RESPONSE_TO_OXYGEN_LEVELS	GO_CELLULAR_RESPONSE_TO_OXYGEN_LEVELS	GO_CELLULAR_RESPONSE_TO_OXYGEN_LEVELS	208	0.457663	2.2801	1e-10	3.66e-09	2.44e-09	3541	tags=41%, list=22%, signal=33%	5230/664/665/10397/1978/2023/5034/1263/7316/3091/857/205/27063/5683/5707/10135/5691/4000/5693/5682/3383/101/112399/5163/6781/523/7291/5709/10213/5719/768/9978/51142/7422/5702/29923/5687/10525/5688/9520/8614/5694/5700/5695/3162/54583/5684/9491/5701/5740/677/84962/5708/5715/9114/2782/5366/5467/26355/355/5685/5690/8996/572/5706/10891/4609/4824/132864/10449/5713/5711/5718/5717/3776/22933/5689/1906/84…
GO_CELLULAR_TRANSITION_METAL_ION_HOMEOSTASIS	GO_CELLULAR_TRANSITION_METAL_ION_HOMEOSTASIS	GO_CELLULAR_TRANSITION_METAL_ION_HOMEOSTASIS	99	0.565139	2.54045	1e-10	3.66e-09	2.44e-09	2815	tags=44%, list=17%, signal=37%	23516/4501/2495/91252/4502/6556/2512/3091/4499/351/4494/4493/1318/64116/4495/57217/523/475/5621/4738/4496/1317/3162/54583/341208/7922/164656/1356/10539/4489/9114/375/7782/7018/9843/148867/113235/4609/10058/3077/6717/7779/79901/55630
GO_CELL_CELL_JUNCTION	GO_CELL_CELL_JUNCTION	GO_CELL_CELL_JUNCTION	452	0.370453	1.99822	1e-10	3.66e-09	2.44e-09	2544	tags=29%, list=15%, signal=25%	302/71/87/794/284217/6513/5817/60/301/1001/8826/157378/1824/10397/3678/8531/1072/3688/10211/3611/4627/7791/351/7533/11252/57826/3801/9260/3987/10611/5912/23562/91663/2316/26872/5754/54587/1265/126374/24145/6386/1308/2706/4643/58538/8572/23363/9080/1266/2697/83692/1823/1948/51248/476/6282/7414/9218/11135/231/10096/25932/3690/84978/5530/1830/6624/7422/154810/342184/79026/1832/51421/1803/53834/9948/…
GO_CELL_CHEMOTAXIS	GO_CELL_CHEMOTAXIS	GO_CELL_CHEMOTAXIS	266	0.431176	2.21625	1e-10	3.66e-09	2.44e-09	4248	tags=44%, list=26%, signal=33%	7114/4015/5479/5054/811/3576/6374/301/4233/6288/728/7057/7423/6354/5228/5155/2246/7424/7857/101/55742/4282/1435/9564/2921/1441/3553/5919/6364/2621/7422/391/80270/51192/1803/4067/1432/2920/5025/51119/10344/1230/3269/2919/2207/1399/6347/8829/58191/5595/27202/2358/1436/719/2150/6278/5159/3929/6348/5473/6355/26585/9420/5872/6372/158747/3569/57402/2950/1839/8729/56833/7984/10488/6223/2155/4354/3570/18…
GO_CELL_MATRIX_ADHESION	GO_CELL_MATRIX_ADHESION	GO_CELL_MATRIX_ADHESION	215	0.46661	2.33353	1e-10	3.66e-09	2.44e-09	2588	tags=33%, list=16%, signal=29%	3685/6281/5328/2335/3693/71/23603/4323/87/29984/4035/8754/5054/8826/3688/81792/3611/50509/1281/10631/7057/9270/7791/4814/3987/22801/9448/1308/7070/1613/6237/54453/3675/1845/1021/11117/1435/4811/1012/7414/3673/3690/7422/342184/63923/10979/90102/1307/23499/2243/960/8829/284348/84962/967/9358/182/1499/2266/22795/387/2244/3897/4321/26585/10855/1305/7059/6385/1842/8573/23332
GO_CELL_SUBSTRATE_ADHESION	GO_CELL_SUBSTRATE_ADHESION	GO_CELL_SUBSTRATE_ADHESION	335	0.460488	2.43045	1e-10	3.66e-09	2.44e-09	2600	tags=34%, list=16%, signal=29%	51330/3685/3956/6281/5328/2335/3693/71/23603/4323/87/29984/4035/8754/5054/811/8826/3678/3688/5034/81792/3611/50509/1281/10631/1277/558/7057/9270/7791/3912/4814/3987/80005/91663/1295/22801/9448/2316/1308/6695/7070/1613/6237/54453/3675/1845/55742/3913/1021/11117/84168/1435/10630/1942/4811/1012/7414/3673/3690/3915/6251/2621/10109/7422/3914/342184/151887/63923/10979/10085/5861/90102/29780/1307/23499/…
GO_CELL_SUBSTRATE_JUNCTION	GO_CELL_SUBSTRATE_JUNCTION	GO_CELL_SUBSTRATE_JUNCTION	409	0.5511	2.94917	1e-10	3.66e-09	2.44e-09	3823	tags=50%, list=23%, signal=39%	3685/5328/3693/5329/71/23603/4323/87/8496/4035/8754/858/5479/2275/966/811/3309/5817/60/5604/301/8826/9902/4267/50507/3678/1072/23022/3688/10211/308/5034/2191/3611/857/5898/4627/1956/7791/11252/5339/9260/3987/10867/7041/22801/23191/9448/2316/7171/5754/1265/7184/824/2923/6386/1308/25996/977/60312/4478/7070/64759/6237/3675/51474/5782/7532/3383/5962/1266/1213/22800/91179/2697/55742/83692/1948/10544/9…
GO_COATED_VESICLE	GO_COATED_VESICLE	GO_COATED_VESICLE	277	0.407288	2.10228	1e-10	3.66e-09	2.44e-09	4028	tags=43%, list=25%, signal=33%	90411/10484/4035/22872/56681/9871/81555/966/11015/54732/5045/3998/10897/1956/51226/351/11014/5265/10802/1175/1212/5873/29097/4643/55062/1522/1950/1213/255324/4920/950/22820/255738/2069/8907/662/163/81562/10945/9276/1315/2535/1075/6396/1294/23259/11018/353376/348/8301/51429/160/10121/8120/3482/2209/10175/57410/22818/84251/11037/23677/8218/372/375/10972/150350/3105/57214/55704/55690/7018/5872/26172…
GO_COLLAGEN_BINDING	GO_COLLAGEN_BINDING	GO_COLLAGEN_BINDING	65	0.685634	2.8611	1e-10	3.66e-09	2.44e-09	2023	tags=60%, list=12%, signal=53%	2335/871/1508/7045/8754/4015/5479/9902/3688/131578/50509/7057/5155/54829/22801/1514/6678/1292/3675/4318/84168/4811/3673/165/5118/5154/1513/1291/1311/4060/4322/4092/960/147372/1634/22795/51144/114897/4321
GO_COLLAGEN_CATABOLIC_PROCESS	GO_COLLAGEN_CATABOLIC_PROCESS	GO_COLLAGEN_CATABOLIC_PROCESS	42	0.722261	2.72452	1e-10	3.66e-09	2.44e-09	2234	tags=60%, list=14%, signal=52%	1508/4323/4320/9902/5045/9509/3688/2191/4317/1514/4327/4313/4318/1513/4314/4312/4322/4316/1509/140766/164656/5653/4321/1306/1305
GO_COLLAGEN_CONTAINING_EXTRACELLULAR_MATRIX	GO_COLLAGEN_CONTAINING_EXTRACELLULAR_MATRIX	GO_COLLAGEN_CONTAINING_EXTRACELLULAR_MATRIX	384	0.537621	2.86905	1e-10	3.66e-09	2.44e-09	2504	tags=43%, list=15%, signal=38%	302/304/3956/6281/2335/871/4017/1508/25878/1301/1290/5315/7045/7040/1303/5054/811/284217/301/30008/1289/51129/9509/3998/1300/308/115908/4317/131578/439921/50509/79883/3918/1281/10631/1277/7057/4240/1278/5660/7837/5265/3912/1893/23213/7078/7058/4016/5654/1295/5155/54829/2817/7041/1514/6678/8076/1296/633/2200/7184/7077/283/8985/2152/1308/1292/1293/977/4237/1462/4313/4053/1522/3383/6383/3913/4318/51…
GO_COLLAGEN_FIBRIL_ORGANIZATION	GO_COLLAGEN_FIBRIL_ORGANIZATION	GO_COLLAGEN_FIBRIL_ORGANIZATION	51	0.734691	2.93228	1e-10	3.66e-09	2.44e-09	2961	tags=75%, list=18%, signal=61%	302/871/4017/1301/1290/4015/4320/1303/1289/9509/5033/50509/1281/1277/79709/1278/7837/4016/8985/11117/165/6423/1311/4060/84695/140766/2331/1805/26585/7046/1305/4921/1280/5345/2303/1545/7042/10491
GO_COLLAGEN_METABOLIC_PROCESS	GO_COLLAGEN_METABOLIC_PROCESS	GO_COLLAGEN_METABOLIC_PROCESS	89	0.636066	2.79125	1e-10	3.66e-09	2.44e-09	2392	tags=53%, list=15%, signal=45%	871/1508/4323/7040/4320/9902/1289/8710/5045/9509/3688/2191/4317/54206/3091/1277/1278/57333/1514/8985/4327/4313/4318/11117/9697/3673/1513/4314/55323/4312/4322/7431/4316/1509/140766/383/164656/90993/5653/7043/5159/4321/1306/5467/1305/3569/5345
GO_CONNECTIVE_TISSUE_DEVELOPMENT	GO_CONNECTIVE_TISSUE_DEVELOPMENT	GO_CONNECTIVE_TISSUE_DEVELOPMENT	227	0.432736	2.18086	1e-10	3.66e-09	2.44e-09	2791	tags=35%, list=17%, signal=30%	23516/871/4017/1301/91252/7045/4015/7040/8091/5744/649/2737/1289/8710/353500/81792/3091/1277/285590/1893/23213/5155/55959/633/79068/7490/4094/6615/7476/4920/4148/6781/7076/1435/6662/2121/50515/1833/4054/1513/6423/6474/57561/1116/5396/1311/4060/1432/2202/8609/4322/38/860/861/2734/4092/6591/5914/960/5595/1499/22856/3696/5159/658/8200/5467/26585/7046/10891/10424/1280/7059/5970/3570/2778/392255/2303/…
GO_COPII_COATED_ER_TO_GOLGI_TRANSPORT_VESICLE	GO_COPII_COATED_ER_TO_GOLGI_TRANSPORT_VESICLE	GO_COPII_COATED_ER_TO_GOLGI_TRANSPORT_VESICLE	91	0.556602	2.45471	1e-10	3.66e-09	2.44e-09	4395	tags=59%, list=27%, signal=44%	90411/10484/22872/56681/9871/81555/966/54732/3998/10897/351/5265/10802/29097/1522/255738/81562/1075/6396/1294/23259/11018/353376/10175/10972/3105/10960/9554/6811/51014/23423/286451/51614/3119/10959/10490/374/567/9632/2801/3120/3136/3106/2153/7039/3135/8615/3133/51124/2890/2348/9570/90522/57222
GO_ENDOCYTIC_VESICLE	GO_ENDOCYTIC_VESICLE	GO_ENDOCYTIC_VESICLE	292	0.420571	2.17718	1e-10	3.66e-09	2.44e-09	3043	tags=35%, list=19%, signal=29%	3685/3693/71/8877/306/6556/4035/30846/3920/11031/811/6288/7316/857/7097/5898/1956/7791/83871/1175/1212/6678/7184/2923/815/7879/4643/3916/1213/101/19/7476/64127/4920/950/6608/4481/26056/23682/163/10525/1803/2535/2934/4688/5337/81035/10981/245972/9332/53917/8685/5878/348/8301/7431/9367/10938/160/55647/8992/57403/3482/2209/2317/84251/9114/8218/23432/3105/6810/57214/3240/9066/7018/5872/4641/5322/2733…
GO_ENDOCYTIC_VESICLE_MEMBRANE	GO_ENDOCYTIC_VESICLE_MEMBRANE	GO_ENDOCYTIC_VESICLE_MEMBRANE	153	0.482634	2.29901	1e-10	3.66e-09	2.44e-09	4280	tags=53%, list=26%, signal=40%	306/6556/4035/3920/11031/811/7316/857/7097/83871/1175/815/7879/3916/1213/7476/4920/950/6608/4481/23682/163/2535/81035/10981/245972/9332/8685/348/8301/9367/160/55647/8992/57403/2209/84251/9114/23432/3105/6810/9066/23166/51762/1839/2892/51715/9554/3949/27092/57089/1742/9341/339122/817/1173/6845/9140/527/533/3119/10333/7096/161/57192/79971/535/567/2210/1536/3120/3136/3106/949/2889/3135/10312/3133/94…
GO_ENDOPEPTIDASE_ACTIVITY	GO_ENDOPEPTIDASE_ACTIVITY	GO_ENDOPEPTIDASE_ACTIVITY	355	0.384005	2.03987	1e-10	3.66e-09	2.44e-09	2465	tags=28%, list=15%, signal=24%	5328/1508/4323/8754/4320/94031/649/5045/9509/81792/2191/4317/81502/8038/1515/5654/5683/1514/5707/5652/824/2923/2152/5691/4327/4313/5693/9986/11098/1522/5682/1200/170690/101/4318/715/9507/23581/255738/8733/1513/9622/629/5687/4314/8728/1803/3426/4312/1075/23621/716/4322/5125/5688/7093/25818/5694/28983/5695/9097/5684/57486/3026/4316/1509/837/11202/140766/164656/4311/717/27429/43847/5653/5708/389208/…
GO_ENDOPEPTIDASE_REGULATOR_ACTIVITY	GO_ENDOPEPTIDASE_REGULATOR_ACTIVITY	GO_ENDOPEPTIDASE_REGULATOR_ACTIVITY	149	0.493147	2.33486	1e-10	3.66e-09	2.44e-09	2978	tags=37%, list=18%, signal=30%	302/871/135228/2597/5054/8710/5045/351/5265/7078/334/65264/7077/1293/6695/5176/7076/10213/25824/12/7035/2621/5621/6423/140686/1474/1294/9097/9491/5266/866/79444/9232/710/718/5271/256394/5270/8996/1992/11047/5345/274/58484/199713/6318/8740/7980/332/5267/5104/329/6590/149708/5272
GO_ENDOPLASMIC_RETICULUM_GOLGI_INTERMEDIATE_COMPARTMENT	GO_ENDOPLASMIC_RETICULUM_GOLGI_INTERMEDIATE_COMPARTMENT	GO_ENDOPLASMIC_RETICULUM_GOLGI_INTERMEDIATE_COMPARTMENT	122	0.526395	2.43014	1e-10	3.66e-09	2.44e-09	3221	tags=47%, list=20%, signal=38%	90411/2335/871/6836/81671/966/811/3309/54732/3998/5034/10897/51226/5265/2706/29097/10652/10130/1522/53345/4924/4925/22820/113451/81876/81562/10945/1315/126003/1075/1294/23259/11018/353376/290/10175/57410/81501/9780/24141/10972/399687/10960/8729/9554/6811/51014/23423/1604/56886/51614/23071/11282/10959/5862/6091/374
GO_ENDOPLASMIC_RETICULUM_LUMEN	GO_ENDOPLASMIC_RETICULUM_LUMEN	GO_ENDOPLASMIC_RETICULUM_LUMEN	271	0.555119	2.85531	1e-10	3.66e-09	2.44e-09	2688	tags=45%, list=16%, signal=39%	3956/2335/8974/871/51148/5329/1301/813/84141/1290/10970/6696/5479/1303/54972/811/3309/493869/1289/55033/60681/1300/5034/5033/340075/50509/1281/1277/79709/7057/4240/1278/351/11167/57333/5265/3912/334/1295/5155/56975/10272/54587/56034/1296/2200/7184/8985/2923/1308/1292/1293/1462/10130/11098/1522/23193/6383/9601/4924/10954/7857/7476/3913/64374/23753/4148/7076/1435/1284/255738/2326/153642/1282/79642/…
GO_ENDOPLASMIC_RETICULUM_TO_GOLGI_VESICLE_MEDIATED_TRANSPORT	GO_ENDOPLASMIC_RETICULUM_TO_GOLGI_VESICLE_MEDIATED_TRANSPORT	GO_ENDOPLASMIC_RETICULUM_TO_GOLGI_VESICLE_MEDIATED_TRANSPORT	195	0.479001	2.37557	1e-10	3.66e-09	2.44e-09	4395	tags=51%, list=27%, signal=38%	90411/10484/22872/56681/9871/81555/966/11015/54732/26286/3998/378/10342/10897/51226/11014/5265/10802/29097/10652/832/2619/1522/29959/22820/9218/81876/2621/81562/10945/9276/6708/1315/10525/5861/126003/1075/51693/6396/4253/1294/11018/353376/55738/830/27095/10121/1781/10175/55860/22818/51272/372/375/10972/23256/10671/11236/340371/5624/10960/8729/9554/2155/441294/225689/6811/51014/23423/1604/51614/93…
GO_ENDOSOME_MEMBRANE	GO_ENDOSOME_MEMBRANE	GO_ENDOSOME_MEMBRANE	472	0.367804	1.9959	1e-10	3.66e-09	2.44e-09	4195	tags=39%, list=26%, signal=30%	302/23516/23603/8877/29984/55361/6556/79065/30846/3920/11031/301/56937/5045/10397/4430/10226/7316/857/10410/4864/1956/11252/57826/9399/5912/10457/1175/26872/929/29800/29062/2923/5873/2217/7879/8572/3916/55062/79953/1213/10133/84679/11267/6455/950/84168/29886/5371/255738/26056/29887/51160/392/163/54741/2888/23531/55041/6643/23621/5337/245972/7251/5878/57537/353376/23643/10938/79412/1509/64114/160/…
GO_EPITHELIAL_CELL_PROLIFERATION	GO_EPITHELIAL_CELL_PROLIFERATION	GO_EPITHELIAL_CELL_PROLIFERATION	362	0.383178	2.0344	1e-10	3.66e-09	2.44e-09	2438	tags=28%, list=15%, signal=25%	4017/135228/4323/1051/858/7040/7421/5604/1001/5798/2191/54206/3091/857/6664/728/1956/7057/9270/4853/3912/1893/23213/7423/5654/1295/9572/10413/5228/5155/55959/6678/2246/1296/283/7424/2152/26471/4893/4830/6774/7857/255324/7476/2697/64127/1948/5176/1021/7291/6662/1012/6608/4831/8828/2069/3690/9500/3915/2896/7422/57142/6423/11221/10344/2810/64743/3162/348/7472/677/6591/6347/8829/11171/7051/11202/1499…
GO_EXTRACELLULAR_MATRIX	GO_EXTRACELLULAR_MATRIX	GO_EXTRACELLULAR_MATRIX	494	0.511277	2.77948	1e-10	3.66e-09	2.44e-09	2544	tags=41%, list=15%, signal=35%	302/304/3956/6281/2335/871/4017/1508/25878/1301/1290/4323/5315/7045/4015/7040/4320/1303/5054/811/284217/301/30008/1289/51129/9509/3998/1300/308/81792/115908/4317/131578/439921/50509/79883/3918/1281/10631/1277/7057/4240/1278/5660/7837/5265/3912/1893/23213/7078/7058/4016/5654/1295/5155/54829/2817/7041/1514/6678/2246/8076/1296/633/2200/7184/7077/283/8985/2152/1308/1292/1293/977/4327/4237/1462/4313/4…
GO_EXTRACELLULAR_MATRIX_DISASSEMBLY	GO_EXTRACELLULAR_MATRIX_DISASSEMBLY	GO_EXTRACELLULAR_MATRIX_DISASSEMBLY	74	0.643843	2.72143	1e-10	3.66e-09	2.44e-09	2325	tags=54%, list=14%, signal=47%	4323/4035/7040/4320/649/5045/10211/2191/4317/285590/1515/5654/1514/7077/824/4327/4313/101/4318/7076/10630/9507/3915/6624/1513/9622/4314/1803/4312/4322/7093/25818/960/4316/164656/5650/4321/3249/3569/4921
GO_EXTRACELLULAR_MATRIX_STRUCTURAL_CONSTITUENT	GO_EXTRACELLULAR_MATRIX_STRUCTURAL_CONSTITUENT	GO_EXTRACELLULAR_MATRIX_STRUCTURAL_CONSTITUENT	154	0.606692	2.89547	1e-10	3.66e-09	2.44e-09	2421	tags=53%, list=15%, signal=45%	2335/25878/1301/1290/7045/1303/284217/30008/1289/1300/115908/50509/3918/1281/10631/1277/7057/4240/1278/7837/3912/1893/7058/131368/1295/54829/6678/8076/1296/633/2200/1308/1292/1293/4237/1462/4053/3913/4148/11117/4811/1284/165/3909/5118/1282/3915/3371/3914/1291/8483/10085/1116/1311/4060/80781/3339/2202/1307/1294/83872/2243/131873/22798/1634/2266/22795/10216/8406/2199/2244/2331/3910/1805/1306/27286/…
GO_EXTRACELLULAR_STRUCTURE_ORGANIZATION	GO_EXTRACELLULAR_STRUCTURE_ORGANIZATION	GO_EXTRACELLULAR_STRUCTURE_ORGANIZATION	368	0.57597	3.06229	1e-10	3.66e-09	2.44e-09	2392	tags=45%, list=15%, signal=39%	302/3685/2335/3693/871/4017/1301/1290/4323/6696/7045/4035/858/4015/7040/4320/1303/5054/284217/649/30008/1289/5045/3678/9509/10549/3688/1300/10211/81792/5033/2191/4317/50509/857/3918/1281/10631/1277/79709/7057/4358/8038/1278/351/7837/7132/285590/1515/3912/23213/4016/5654/1295/5155/55959/22801/1514/6678/8076/1296/633/2200/7077/8985/824/1308/1292/1293/7490/4327/4237/1462/4313/4643/3675/64116/3383/58…
GO_FICOLIN_1_RICH_GRANULE	GO_FICOLIN_1_RICH_GRANULE	GO_FICOLIN_1_RICH_GRANULE	124	0.581481	2.67593	1e-10	3.66e-09	2.44e-09	3709	tags=52%, list=23%, signal=40%	1508/2495/5315/5236/7130/10549/23406/124583/5265/51071/978/5683/7077/226/1522/4318/4282/5709/10213/7414/4831/5719/4860/3310/3614/5702/2821/3101/2934/51719/1432/5223/5695/5701/1509/1460/10092/55860/5708/56888/29099/5049/2720/3303/5836/2950/411/11333/80301/5713/272/9961/5718/5717/83716/3837/5689/210/5594/79792/5553/230/3304/3312
GO_GLYCOPROTEIN_METABOLIC_PROCESS	GO_GLYCOPROTEIN_METABOLIC_PROCESS	GO_GLYCOPROTEIN_METABOLIC_PROCESS	370	0.403259	2.14512	1e-10	3.66e-09	2.44e-09	3131	tags=35%, list=19%, signal=29%	79586/90411/1301/58505/170384/2131/9945/29940/3998/2590/81792/10610/3091/3073/4864/124583/124872/93010/23213/7423/55959/2817/1514/633/8985/55568/2132/1462/64116/6185/23193/5806/9469/5238/267/374378/10402/23753/727936/3074/50515/91445/81876/26232/23509/337876/8704/115290/4126/10318/5861/51363/79369/8128/3340/84752/6184/64131/2137/54480/11226/9953/11227/27161/92126/1634/6483/94025/1499/374907/5074/…
GO_GOLGI_ASSOCIATED_VESICLE	GO_GOLGI_ASSOCIATED_VESICLE	GO_GOLGI_ASSOCIATED_VESICLE	166	0.510987	2.46779	1e-10	3.66e-09	2.44e-09	4395	tags=54%, list=27%, signal=40%	90411/10484/22872/56681/9871/81555/966/11015/54732/5045/3998/10897/51226/351/11014/5265/10802/1212/29097/1522/4924/1213/2697/22820/255738/662/81562/10945/9276/1315/1075/23621/6396/1294/23259/11018/353376/160/10121/3482/10175/57410/22818/8218/372/375/10972/23256/3105/55704/55690/5872/261729/9182/51762/10960/9554/6811/51014/23423/286451/51614/3119/10959/1258/8576/10490/374/567/84888/9632/1080/2801/…
GO_GOLGI_VESICLE_TRANSPORT	GO_GOLGI_VESICLE_TRANSPORT	GO_GOLGI_VESICLE_TRANSPORT	352	0.390643	2.07282	1e-10	3.66e-09	2.44e-09	3323	tags=35%, list=20%, signal=28%	90411/6836/10484/22872/56681/9871/11031/81555/966/11015/54732/26286/3998/4430/378/10342/10897/51226/11014/5265/83871/10802/29097/10652/832/3916/55062/2619/1522/29959/10133/29886/22820/9218/381/2181/662/81876/2621/81562/51125/10945/9276/6708/1315/10525/5861/126003/1075/6643/90196/51693/6396/6102/4253/1294/11018/353376/23499/56907/55738/830/80262/160/27095/29934/5584/10121/10066/1781/10175/57410/55…
GO_HISTONE_BINDING	GO_HISTONE_BINDING	GO_HISTONE_BINDING	214	-0.423047	-2.20521	1e-10	3.66e-09	2.44e-09	4511	tags=49%, list=27%, signal=36%	57680/4678/2332/54617/8658/56254/65980/1911/90780/8028/84733/1105/114825/8805/25988/51773/84456/6944/1106/26038/23613/54554/58508/90378/912/23512/138474/9025/4300/79718/9733/10771/54496/7158/23476/8888/55274/100137047/5927/11143/7862/10600/25862/23038/51460/85453/54828/79685/8089/6597/54556/546/8125/80012/23310/6046/5253/256380/23522/148418/25842/30827/56848/55904/165918/51147/9031/55206/4674/842…
GO_INTEGRIN_BINDING	GO_INTEGRIN_BINDING	GO_INTEGRIN_BINDING	135	0.571221	2.66814	1e-10	3.66e-09	2.44e-09	2873	tags=50%, list=17%, signal=42%	3685/2335/3693/4323/6696/87/7045/8754/811/1289/3678/3688/5034/2191/3611/1281/4627/1956/7057/9270/4240/3912/10457/2246/2200/7077/977/7070/3675/3383/3913/11117/3673/8482/3690/3553/3909/84978/6423/3684/63923/10979/10085/7087/1311/4067/1307/85329/83660/5829/9358/667/10518/3696/81/7106/57126/3084/9636/310/8745/1842/975/3964/6868/3687/7094/83700
GO_LAMELLIPODIUM	GO_LAMELLIPODIUM	GO_LAMELLIPODIUM	192	0.457726	2.26219	1e-10	3.66e-09	2.44e-09	3048	tags=38%, list=19%, signal=31%	3685/23603/60/1072/23022/3688/10211/5034/2191/3611/9270/351/23191/55785/8572/5962/29959/55742/2245/54434/84168/9564/55740/10630/26230/4831/10096/3690/10109/6624/154810/10979/26499/323/1803/1809/2934/6643/29780/3984/4628/960/84962/822/4651/5829/1499/10381/1000/2054/10092/7408/387/9780/57126/4210/6810/2241/55704/23129/5872/1627/121512/1495/10787/8936/57514/23380/6845/59/1020/2017
GO_LEUKOCYTE_CHEMOTAXIS	GO_LEUKOCYTE_CHEMOTAXIS	GO_LEUKOCYTE_CHEMOTAXIS	203	0.446628	2.20731	1e-10	3.66e-09	2.44e-09	4092	tags=45%, list=25%, signal=34%	5479/5054/811/3576/6374/301/6288/728/7057/7423/6354/5228/5155/7424/7857/101/4282/1435/2921/1441/3553/5919/6364/2621/7422/80270/51192/1803/4067/1432/2920/51119/10344/1230/3269/2919/2207/6347/58191/5595/27202/2358/1436/719/2150/6278/3929/6348/5473/6355/26585/9420/6372/158747/3569/57402/8729/56833/7984/10488/6223/2155/4354/3570/6362/8740/3958/6868/6729/83700/7042/11240/1906/199/3592/1588/7060/6351/5…
GO_LEUKOCYTE_MIGRATION	GO_LEUKOCYTE_MIGRATION	GO_LEUKOCYTE_MIGRATION	409	0.432088	2.31229	1e-10	3.66e-09	2.44e-09	3188	tags=38%, list=19%, signal=31%	3685/2335/54210/9123/4323/7040/5479/5054/811/3576/6374/301/4267/3678/6288/6566/3688/7499/857/728/1277/4627/6464/7057/11314/1278/351/7056/1893/7423/6354/5228/5155/2817/8793/6520/4973/7424/4478/7070/3675/54209/3383/140885/6383/7857/101/83692/4920/4282/11117/1435/483/3673/2921/1441/3690/3553/5919/6364/2621/7422/391/3684/80270/2888/51192/1803/4312/9948/4067/1432/2920/5025/51119/10344/1230/2734/3269/3…
GO_LYSOSOMAL_LUMEN	GO_LYSOSOMAL_LUMEN	GO_LYSOSOMAL_LUMEN	90	0.623329	2.7433	1e-10	3.66e-09	2.44e-09	2966	tags=52%, list=18%, signal=43%	1508/3920/2548/2588/5476/3073/5660/1515/53/2817/1514/633/1462/1200/6383/10577/950/3074/196463/5538/1513/10437/11081/4126/4060/3339/10082/1509/4958/1634/6609/2239/2331/5159/2720/4758/10855/81567/23646/411/4125/6385/6948/3988/54749/375790/4669
GO_METHYLATION	GO_METHYLATION	GO_METHYLATION	304	-0.384397	-2.09002	1e-10	3.66e-09	2.44e-09	4757	tags=45%, list=29%, signal=32%	9646/25821/131965/57673/54623/653333/79133/10782/93166/57721/80335/26038/9219/11107/54554/10664/63892/55929/3070/23028/58508/283742/23512/23168/79609/79977/51574/7832/6894/57343/4524/8726/9463/54496/92342/60487/80745/55209/23476/54514/122402/51547/11108/11185/84944/22976/1788/85002/93587/144233/56339/55006/4602/115294/51093/51106/9971/5926/4507/1544/546/8473/56979/54093/79872/54931/113802/10919/5…
GO_MUCOPOLYSACCHARIDE_METABOLIC_PROCESS	GO_MUCOPOLYSACCHARIDE_METABOLIC_PROCESS	GO_MUCOPOLYSACCHARIDE_METABOLIC_PROCESS	107	0.549928	2.49929	1e-10	3.66e-09	2.44e-09	2371	tags=41%, list=14%, signal=35%	79586/7040/4166/2588/29940/3073/93010/5155/633/1462/1950/1213/9469/10402/3074/50515/3553/337876/8704/11081/51363/79369/3340/4060/64131/54480/960/3036/4958/160/92126/1634/6483/64132/22856/2331/2720/57214/2683/55454/3037/4790/411/7358
GO_MYELOID_LEUKOCYTE_MIGRATION	GO_MYELOID_LEUKOCYTE_MIGRATION	GO_MYELOID_LEUKOCYTE_MIGRATION	191	0.512348	2.53341	1e-10	3.66e-09	2.44e-09	3398	tags=45%, list=21%, signal=36%	4323/5479/5054/3576/6374/301/4267/6288/7499/728/7057/11314/7423/6354/5228/5155/7424/54209/140885/7857/101/83692/4920/4282/11117/1435/2921/1441/3553/5919/6364/7422/391/51192/1803/9948/4067/1432/2920/5025/10344/1230/3269/2919/2207/6347/5595/27202/2358/1436/719/6278/57126/3929/6348/5473/6355/26585/6372/158747/3569/57402/8729/56833/4345/7984/10488/6223/3554/4354/3570/6362/975/3958/6729/83700/7042/961…
GO_NEGATIVE_REGULATION_OF_PEPTIDASE_ACTIVITY	GO_NEGATIVE_REGULATION_OF_PEPTIDASE_ACTIVITY	GO_NEGATIVE_REGULATION_OF_PEPTIDASE_ACTIVITY	210	0.455419	2.27069	1e-10	3.66e-09	2.44e-09	3040	tags=35%, list=19%, signal=29%	302/871/5329/135228/4035/2597/5054/8710/5045/7057/351/5265/1893/7078/334/65264/7077/1293/6695/4318/10049/5176/7076/25824/12/7035/2621/7422/5621/6423/140686/1474/1294/2810/9097/8301/9491/5266/96459/960/866/11315/83596/2537/79444/9232/710/718/728113/5271/4804/256394/5270/8996/6478/1992/5345/2876/274/653145/199713/6318/8740/7980/9709/332/5267/1718/5104/329/6590/149708/5272/51050
GO_NIK_NF_KAPPAB_SIGNALING	GO_NIK_NF_KAPPAB_SIGNALING	GO_NIK_NF_KAPPAB_SIGNALING	158	0.486739	2.33251	1e-10	3.66e-09	2.44e-09	3222	tags=44%, list=20%, signal=35%	8877/7114/10920/811/3611/4317/7097/1956/351/3987/5683/929/5707/5691/5693/5971/54209/5682/5052/64127/5709/10213/5719/3553/5702/5687/1116/4791/5688/5694/5700/5695/5684/9491/5701/29775/55075/8795/387/5708/5715/114548/81/8797/26585/5685/5690/5706/942/91662/5970/3606/8740/5713/84868/114899/5711/5718/10392/56672/329/4792/5717/602/10333/5689/1906/7124/5531
GO_OSSIFICATION	GO_OSSIFICATION	GO_OSSIFICATION	358	0.424824	2.2563	1e-10	3.66e-09	2.44e-09	3351	tags=39%, list=20%, signal=32%	1301/23601/1290/4323/6696/1051/4665/4015/7040/5744/649/2737/9902/1192/2131/353500/166929/115908/3611/3091/6664/1277/1956/7071/1278/56172/27044/9260/285590/1893/90/10457/54829/56975/22801/7171/10272/6678/7424/2132/1462/4313/6615/5167/1213/22800/6238/4920/1021/6781/7291/25937/1435/6662/6608/29887/8482/4054/3371/1513/1291/6423/23051/6474/63923/1311/4330/54/1432/2274/4322/51119/860/861/1230/4092/3336…
GO_PEPTIDASE_REGULATOR_ACTIVITY	GO_PEPTIDASE_REGULATOR_ACTIVITY	GO_PEPTIDASE_REGULATOR_ACTIVITY	182	0.470008	2.30437	1e-10	3.66e-09	2.44e-09	3069	tags=37%, list=19%, signal=30%	302/2335/871/135228/2597/5054/8710/5045/857/351/5265/51065/7078/334/65264/7077/1293/6695/5176/7076/10213/25824/12/5118/7035/2621/5621/6423/140686/1474/1075/1294/9097/9491/5266/866/79444/9232/710/718/5271/256394/5270/8996/572/1992/11047/91662/5345/4824/274/58484/199713/6318/8740/7980/332/5267/10392/5104/329/6590/149708/5272/51050/29108/23786
GO_PHAGOCYTOSIS	GO_PHAGOCYTOSIS	GO_PHAGOCYTOSIS	249	0.503202	2.57764	1e-10	3.66e-09	2.44e-09	4038	tags=48%, list=25%, signal=37%	23210/3685/71/23603/8877/306/6556/4035/11031/811/60/301/4233/3688/7097/4627/558/7057/11314/4240/83871/23191/929/2212/5873/7879/54209/140885/5806/19/4481/3673/2214/10096/3690/3553/2621/10109/391/3684/10417/7087/2934/10095/4067/4688/81035/8685/5031/3984/353376/2207/5914/6347/4651/5595/2358/55647/2209/10092/717/2213/2150/8406/10326/718/64581/3929/10458/9777/9066/399687/81567/4641/7052/5322/134/10960…
GO_PIGMENT_GRANULE	GO_PIGMENT_GRANULE	GO_PIGMENT_GRANULE	102	0.607266	2.74503	1e-10	3.66e-09	2.44e-09	2148	tags=45%, list=13%, signal=39%	302/304/1508/813/4323/5479/3309/6513/3688/10211/5034/526/27044/10457/6520/7184/2923/6386/5873/7879/10130/3916/1200/23193/9601/1213/5052/5176/476/483/3690/23682/5861/10981/2040/6184/5878/9367/1509/822/967/5901/89781/10972/55686/6509
GO_PLATELET_DEGRANULATION	GO_PLATELET_DEGRANULATION	GO_PLATELET_DEGRANULATION	120	0.557743	2.57142	1e-10	3.66e-09	2.44e-09	2923	tags=50%, list=18%, signal=41%	2335/135228/87/7114/7040/3920/5054/5099/308/7057/351/5660/5265/1893/7078/7423/334/5155/2316/6678/10447/7424/226/10184/1950/7277/7076/3959/7414/12/5004/3690/5919/2621/5154/7422/8407/9948/4067/3671/2207/2243/23052/967/2266/5005/2244/710/7043/81/5473/7873/7018/5345/5552/5267/10916/7094/7042/801
GO_POSITIVE_REGULATION_OF_CELL_ADHESION	GO_POSITIVE_REGULATION_OF_CELL_ADHESION	GO_POSITIVE_REGULATION_OF_CELL_ADHESION	395	0.408564	2.18716	1e-10	3.66e-09	2.44e-09	4059	tags=41%, list=25%, signal=31%	3685/3956/80381/6281/2335/5329/29984/8754/811/301/8826/2737/3678/6288/10211/5034/3611/857/9270/4814/3987/80005/91663/1295/7168/7030/9448/2316/10272/7070/6237/54453/3675/55083/3383/140885/101/64127/1948/1021/11117/1435/10630/4811/1012/3673/3553/84978/5530/6251/7292/10109/8744/4860/7422/342184/6423/9655/151887/6708/10085/8728/1803/11221/4067/3976/1307/861/4092/3552/201163/1399/2243/5914/960/6347/97…
GO_POSITIVE_REGULATION_OF_CYTOKINE_PRODUCTION	GO_POSITIVE_REGULATION_OF_CYTOKINE_PRODUCTION	GO_POSITIVE_REGULATION_OF_CYTOKINE_PRODUCTION	405	0.412575	2.21058	1e-10	3.66e-09	2.44e-09	4115	tags=41%, list=25%, signal=32%	80381/23601/8877/3556/6556/1051/7040/2597/5054/301/8710/5045/5047/6288/3459/10211/4317/338322/3091/728/7097/7057/351/23213/55959/929/1649/24145/2152/54209/6774/101/64127/4282/7291/2069/5008/5004/8482/3553/661/7292/89870/10417/29923/4060/57493/1432/4791/861/541468/3162/3552/23643/2207/5914/91543/136/5435/147372/55666/1499/10622/11315/1436/719/8767/5005/10159/55773/2150/958/114548/8140/718/64581/39…
GO_POSITIVE_REGULATION_OF_MAPK_CASCADE	GO_POSITIVE_REGULATION_OF_MAPK_CASCADE	GO_POSITIVE_REGULATION_OF_MAPK_CASCADE	482	0.348977	1.89823	1e-10	3.66e-09	2.44e-09	4084	tags=37%, list=25%, signal=28%	8877/4035/8754/858/7040/5604/8826/50507/6288/7316/3611/4317/728/6464/1956/7057/351/5660/29937/4853/27020/10457/6354/5155/2246/56034/7077/6386/9043/54209/1950/3383/255324/101/7476/64127/4920/4282/3480/60370/1942/153769/5008/8482/3553/9500/6364/55504/2621/6788/5154/7422/7335/1116/3340/4616/1432/3489/7936/3976/55816/10344/1230/8685/5031/348/1399/2243/2911/960/6347/8829/136/84962/5595/1499/27202/2266…
GO_POSITIVE_REGULATION_OF_RESPONSE_TO_EXTERNAL_STIMULUS	GO_POSITIVE_REGULATION_OF_RESPONSE_TO_EXTERNAL_STIMULUS	GO_POSITIVE_REGULATION_OF_RESPONSE_TO_EXTERNAL_STIMULUS	468	0.383996	2.08118	1e-10	3.66e-09	2.44e-09	3916	tags=38%, list=24%, signal=30%	7114/1051/4035/7040/9180/5054/811/3576/5817/4233/4317/338322/728/7097/1956/7057/7132/7056/7423/6354/5228/5155/5683/5707/7424/2152/26471/5691/5693/4893/3916/5971/54209/5682/6774/7857/101/10133/64127/4282/1435/5709/10213/1012/3673/5719/2069/5008/3553/5919/661/7292/2621/2896/7422/89870/5702/5687/10318/1075/4067/1432/5688/5025/10344/1230/25818/5694/5700/5695/5684/23643/9491/5701/2207/8829/136/94025/5…
GO_POSITIVE_REGULATION_OF_VASCULATURE_DEVELOPMENT	GO_POSITIVE_REGULATION_OF_VASCULATURE_DEVELOPMENT	GO_POSITIVE_REGULATION_OF_VASCULATURE_DEVELOPMENT	176	0.472606	2.30009	1e-10	3.66e-09	2.44e-09	3885	tags=41%, list=24%, signal=32%	133/8877/5315/306/8091/5054/3576/301/8710/51129/3678/3688/10769/3091/728/7057/6648/8038/3099/1893/7423/5228/5155/2246/7424/2152/6237/54453/6774/1948/7291/3553/2896/7422/6423/1116/861/3162/3552/5740/8829/147372/27161/719/958/718/3696/27286/26585/1491/3570/185/2303/3687/284361/1545/3716/4215/5587/25/3689/694/2627/6786/7048/3586/6376/10000/2185/23576/1536/6271
GO_POST_TRANSLATIONAL_PROTEIN_MODIFICATION	GO_POST_TRANSLATIONAL_PROTEIN_MODIFICATION	GO_POST_TRANSLATIONAL_PROTEIN_MODIFICATION	326	0.443822	2.32395	1e-10	3.66e-09	2.44e-09	2961	tags=36%, list=18%, signal=30%	3956/2335/813/84141/10970/6696/10920/54972/140739/5034/3091/114907/4240/351/11167/5265/3912/334/56975/5683/10272/54587/2200/5707/7184/5691/83987/1462/5693/10130/11098/23363/5682/6383/4924/7857/3913/4148/7076/51665/1435/5709/10213/5719/255738/80176/9978/81876/3915/2621/26232/9021/23682/3371/51280/5702/9655/115290/5687/5861/4738/26118/5688/8614/5694/5700/5695/5684/348/9491/5701/201163/2243/9903/569…
GO_PROTEASE_BINDING	GO_PROTEASE_BINDING	GO_PROTEASE_BINDING	130	0.551671	2.55345	1e-10	3.66e-09	2.44e-09	3188	tags=46%, list=19%, signal=37%	302/304/3685/2335/4035/5054/5045/3688/10211/2191/7316/1281/1277/1278/5660/5265/1893/7078/7077/24145/2152/3675/1213/267/4282/7076/9507/3690/5621/79139/1803/1311/970/147372/11315/8767/57126/54507/8797/11236/8996/84447/11047/7128/5345/3949/3554/274/3329/58484/199713/6318/6717/5104/5272/29108/114134/5428/57414/7124
GO_PROTEIN_PROCESSING	GO_PROTEIN_PROCESSING	GO_PROTEIN_PROCESSING	196	0.4499	2.22542	1e-10	3.66e-09	2.44e-09	3990	tags=46%, list=24%, signal=35%	5328/5230/4323/5054/2737/5045/9509/2023/4627/81502/7057/29100/1514/2152/7850/444/9986/2619/1522/101/715/255738/165/2678/5621/6447/1311/2934/5125/2734/2243/1362/147372/29934/2266/83596/8767/4311/10159/27429/79444/5653/2244/23478/3240/11236/1203/5270/3249/8996/572/25825/10418/55848/578/5345/5552/2155/9532/51279/58484/199713/60559/10531/79659/1718/56265/10440/329/26022/83874/26085/29108/64065/2903/3…
GO_PROTEOGLYCAN_METABOLIC_PROCESS	GO_PROTEOGLYCAN_METABOLIC_PROCESS	GO_PROTEOGLYCAN_METABOLIC_PROCESS	82	0.594689	2.58008	1e-10	3.66e-09	2.44e-09	2655	tags=48%, list=16%, signal=40%	79586/1301/2131/29940/81792/3073/124583/23213/55959/2817/633/2132/1462/9469/3074/50515/337876/51363/3340/64131/2137/54480/9953/92126/1634/1499/64132/22856/26229/658/5467/55454/10855/11285/411/1280/7358/79690/113189
GO_RECEPTOR_REGULATOR_ACTIVITY	GO_RECEPTOR_REGULATOR_ACTIVITY	GO_RECEPTOR_REGULATOR_ACTIVITY	339	0.395273	2.0858	1e-10	3.66e-09	2.44e-09	3362	tags=39%, list=20%, signal=32%	133/6696/7040/3624/3576/5744/6374/649/353500/26525/123920/351/7837/29937/7423/56729/10457/6354/23529/5228/5155/2246/56034/10447/2200/7424/10135/2250/1950/4061/7857/29948/255324/7476/4282/6781/7076/1435/284415/9235/2921/255738/2069/5008/1890/8482/3623/2764/3553/6364/7292/2621/8744/2896/5154/7422/6423/7038/51192/2821/1803/2920/2202/3976/10344/8614/3552/2922/2919/7472/6347/970/58191/182/284207/55258…
GO_REGULATION_OF_ANIMAL_ORGAN_MORPHOGENESIS	GO_REGULATION_OF_ANIMAL_ORGAN_MORPHOGENESIS	GO_REGULATION_OF_ANIMAL_ORGAN_MORPHOGENESIS	240	0.427146	2.17482	1e-10	3.66e-09	2.44e-09	3541	tags=42%, list=22%, signal=34%	7421/115908/23213/90/1175/55959/54829/5683/5754/2246/5707/7490/5691/5693/5682/1213/7476/4920/9620/51339/7291/1435/5709/10213/6662/6608/5719/166336/9500/57664/5154/7422/163/6423/5702/2119/5687/2535/3976/10409/5688/860/5694/5700/5695/8321/5684/9491/5701/7472/6591/10082/5216/160/182/3975/1499/8324/387/5708/2239/5715/2668/7020/26585/4804/22943/7046/401138/5685/3249/5690/58524/5706/4609/7128/4919/5713…
GO_REGULATION_OF_APOPTOTIC_SIGNALING_PATHWAY	GO_REGULATION_OF_APOPTOTIC_SIGNALING_PATHWAY	GO_REGULATION_OF_APOPTOTIC_SIGNALING_PATHWAY	376	0.383423	2.04211	1e-10	3.66e-09	2.44e-09	3916	tags=39%, list=24%, signal=30%	51330/3685/5329/664/3624/5054/8531/2023/5034/3091/857/754/2907/7057/6648/7533/10962/7078/90/10413/50486/1649/2923/26471/4000/1613/7532/6615/2773/3383/54978/7857/4318/4282/5371/3553/9500/6788/6423/56917/5518/10525/6477/2934/1075/10955/2810/85450/3162/3552/201163/2243/6591/960/8829/64114/1499/2266/11315/83596/7417/8795/2537/90993/27429/8406/598/2244/2668/2730/4055/6810/5366/658/8797/3303/8876/7164/…
GO_REGULATION_OF_CELL_SUBSTRATE_ADHESION	GO_REGULATION_OF_CELL_SUBSTRATE_ADHESION	GO_REGULATION_OF_CELL_SUBSTRATE_ADHESION	198	0.490261	2.43769	1e-10	3.66e-09	2.44e-09	2588	tags=35%, list=16%, signal=30%	3956/6281/5328/2335/71/23603/4323/29984/4035/5054/811/8826/3678/5034/3611/10631/1277/7057/9270/4814/3987/80005/91663/1295/9448/2316/6695/7070/1613/6237/54453/3675/1845/1021/11117/1435/10630/4811/1012/7414/6251/10109/7422/342184/151887/10085/90102/1307/23499/1399/2243/8829/182/2266/8324/387/51144/2199/2244/81/4321/26585/3037/402/6385/201294/1842/8573/23332
GO_REGULATION_OF_LEUKOCYTE_MIGRATION	GO_REGULATION_OF_LEUKOCYTE_MIGRATION	GO_REGULATION_OF_LEUKOCYTE_MIGRATION	195	0.466453	2.31334	1e-10	3.66e-09	2.44e-09	3339	tags=43%, list=20%, signal=35%	4323/5054/811/3576/301/4267/7499/728/7057/11314/351/1893/7423/6354/5228/7424/4478/7070/54209/3383/101/83692/4282/11117/1435/3673/5919/6364/2621/7422/391/1803/4067/1432/5025/1230/3162/1399/6347/100/5595/27202/2358/1436/719/2150/387/6278/623/3929/6348/6355/26585/158747/134/3569/57402/56833/4345/10488/2155/3554/4354/3570/5724/8740/975/3958/9466/6868/84830/83700/7784/11240/29108/23143/1906/199/3592/7…
GO_REGULATION_OF_PEPTIDASE_ACTIVITY	GO_REGULATION_OF_PEPTIDASE_ACTIVITY	GO_REGULATION_OF_PEPTIDASE_ACTIVITY	384	0.415204	2.21577	1e-10	3.66e-09	2.44e-09	3950	tags=40%, list=24%, signal=31%	302/2335/871/5329/135228/4035/2597/5054/8710/5045/857/7057/351/57333/5265/51065/1893/7078/334/65264/7077/2152/1293/6695/444/3297/6774/112399/4318/10049/5176/7076/84168/5371/1942/10213/25824/12/5118/7035/2621/2896/7422/5621/6423/140686/1474/2934/4067/1432/1294/2810/3336/9097/5684/8301/9491/5266/96459/960/23151/1509/83595/866/5595/11315/83596/55075/8795/8767/2537/27429/79444/387/9232/114548/710/718…
GO_REGULATION_OF_VASCULATURE_DEVELOPMENT	GO_REGULATION_OF_VASCULATURE_DEVELOPMENT	GO_REGULATION_OF_VASCULATURE_DEVELOPMENT	303	0.399897	2.08849	1e-10	3.66e-09	2.44e-09	2883	tags=30%, list=18%, signal=25%	51330/133/8877/5230/5315/306/8091/5054/3576/301/8710/51129/3678/3688/10769/3091/728/7057/9270/6648/8038/3099/1893/23213/7058/7423/10457/5228/5155/6678/2246/7424/2152/7490/6237/54453/10553/6774/493/1948/5176/7291/11117/5371/1942/1284/3553/2896/7422/6423/161742/1116/3339/861/3162/54583/3552/5740/8829/147372/29775/27161/1634/1499/719/6050/90993/387/958/718/3696/1944/27286/26585/1491/4804/23129/3569/…
GO_RESPONSE_TO_ENDOPLASMIC_RETICULUM_STRESS	GO_RESPONSE_TO_ENDOPLASMIC_RETICULUM_STRESS	GO_RESPONSE_TO_ENDOPLASMIC_RETICULUM_STRESS	271	0.450364	2.31649	1e-10	3.66e-09	2.44e-09	3415	tags=42%, list=21%, signal=34%	1051/22872/811/3576/3309/11015/55033/10211/440275/5034/857/10897/81502/2907/6464/7057/4779/29982/57761/57333/1649/7184/2923/26471/4000/10130/55062/1200/9601/10954/267/83667/10952/23753/5371/23197/91445/1965/26232/5516/115290/79139/10525/10955/5526/8614/9097/55738/2137/6347/55666/837/11315/8795/54557/3300/2213/23645/90993/58477/5924/8406/488/598/51569/9114/10106/51360/5366/3303/11236/11253/51726/5…
GO_RESPONSE_TO_INORGANIC_SUBSTANCE	GO_RESPONSE_TO_INORGANIC_SUBSTANCE	GO_RESPONSE_TO_INORGANIC_SUBSTANCE	498	0.342937	1.86349	1e-10	3.66e-09	2.44e-09	3497	tags=31%, list=21%, signal=25%	3939/4501/4017/91252/8877/664/4502/22872/8754/811/3309/301/8826/4734/10397/8061/4233/140576/387758/3091/857/760/1277/4864/558/1956/7057/4779/6648/4499/241/351/5660/805/366/4494/4493/91683/10272/929/6678/824/2978/3297/113/4495/3383/140885/493/5052/4318/5176/2539/6898/231/25932/221184/5530/1965/7292/5516/5621/9775/4314/2934/80781/4496/23621/6284/5025/3162/54583/3552/1244/5066/2243/3736/7518/100/559…
GO_RESPONSE_TO_INTERLEUKIN_1	GO_RESPONSE_TO_INTERLEUKIN_1	GO_RESPONSE_TO_INTERLEUKIN_1	191	0.495922	2.45218	1e-10	3.66e-09	2.44e-09	3174	tags=42%, list=19%, signal=35%	3556/1051/3576/301/81792/7316/3091/351/9572/6354/27063/5683/5707/5691/7850/5693/5682/3383/140885/64127/5709/10213/6662/5719/8986/3553/9978/6364/7035/7335/5702/5687/1116/5688/10344/5694/5700/5695/5684/3552/9491/1244/5701/5740/6347/5584/5595/2266/8767/8878/958/5708/2244/5715/6348/6355/3037/4790/5685/5690/5706/3569/5970/4824/3554/199713/6362/5713/8692/5711/5718/10392/4792/961/5717/29108/5689/1906/42…
GO_RESPONSE_TO_MOLECULE_OF_BACTERIAL_ORIGIN	GO_RESPONSE_TO_MOLECULE_OF_BACTERIAL_ORIGIN	GO_RESPONSE_TO_MOLECULE_OF_BACTERIAL_ORIGIN	313	0.400607	2.0982	1e-10	3.66e-09	2.44e-09	4076	tags=43%, list=25%, signal=33%	133/6556/1051/8754/7040/5054/3576/6374/26525/728/7097/558/7056/4016/9572/27063/929/6678/824/2706/3297/54209/3383/140885/19/2697/64127/4282/2921/3553/2326/7035/55970/2678/7292/10417/11221/4067/54/1432/2920/4791/353376/3552/23643/1244/7431/2919/5914/6347/1634/5595/383/968/8767/2213/80380/5739/387/958/488/114548/6278/623/3929/6348/1373/5473/2241/22904/5467/11009/4790/6372/11027/1440/10891/3569/57402…
GO_RESPONSE_TO_OXIDATIVE_STRESS	GO_RESPONSE_TO_OXIDATIVE_STRESS	GO_RESPONSE_TO_OXIDATIVE_STRESS	413	0.367854	1.97009	1e-10	3.66e-09	2.44e-09	3809	tags=36%, list=23%, signal=28%	3939/8877/4323/664/8754/301/493869/50507/8061/10549/4233/5798/5034/1263/3091/1277/558/1956/4779/6648/4358/351/5660/7837/7168/824/2706/4313/3297/5693/140885/83667/5052/5163/4318/2539/140809/5371/6898/25824/4831/475/51435/1965/5516/5621/2119/140823/4314/4688/4710/8614/8321/3162/54583/348/1244/100/5829/5595/1499/5074/11315/383/2054/2882/221/27429/488/9588/2730/6278/7295/5159/2878/6810/79899/25793/32…
GO_RESPONSE_TO_OXYGEN_LEVELS	GO_RESPONSE_TO_OXYGEN_LEVELS	GO_RESPONSE_TO_OXYGEN_LEVELS	362	0.440421	2.33832	1e-10	3.66e-09	2.44e-09	3853	tags=43%, list=23%, signal=33%	133/3939/5352/5328/5351/54541/4017/5230/4323/664/5315/57085/6513/665/50507/10397/1978/51129/2023/5034/1263/7316/3091/857/10631/7097/1277/7057/205/3099/7423/5228/27063/5683/126374/5707/7184/283/7424/824/10135/5691/4000/4313/3297/5693/5682/3383/101/112399/5163/6781/523/7291/5371/10630/5709/10213/3673/5719/768/9978/662/51142/7422/1026/5702/29923/5687/10525/1803/5688/9520/8614/5694/5700/5695/3162/545…
GO_RESPONSE_TO_TOPOLOGICALLY_INCORRECT_PROTEIN	GO_RESPONSE_TO_TOPOLOGICALLY_INCORRECT_PROTEIN	GO_RESPONSE_TO_TOPOLOGICALLY_INCORRECT_PROTEIN	190	0.495093	2.44485	1e-10	3.66e-09	2.44e-09	4189	tags=51%, list=25%, signal=38%	871/22872/811/3576/3309/11015/55033/10897/6464/7057/9531/22824/1649/7184/4000/3297/10130/55062/1200/10954/267/10133/23753/23197/91445/1965/3310/79139/10525/1311/5526/8614/3336/3311/55738/2137/6347/6782/3300/23645/90993/58477/11080/9114/10106/51360/3303/51726/5770/4189/1491/5611/7873/285533/84447/4690/578/9695/10488/3329/25822/54788/56886/821/9709/7094/23071/202052/55298/2081/125972/10987/2673/574…
GO_RESPONSE_TO_TUMOR_NECROSIS_FACTOR	GO_RESPONSE_TO_TUMOR_NECROSIS_FACTOR	GO_RESPONSE_TO_TUMOR_NECROSIS_FACTOR	283	0.414733	2.14612	1e-10	3.66e-09	2.44e-09	4512	tags=47%, list=27%, signal=35%	51330/8877/7114/8754/3576/8531/81792/3611/10631/1277/7057/7132/3987/9572/6354/27063/5683/929/5707/5691/5693/5682/3383/5709/10213/5719/6364/55504/2678/7292/2621/8744/5702/5687/1116/1432/5688/10344/5694/81858/5700/5695/5684/9491/1244/5701/677/6347/970/58191/837/5595/2150/958/5708/81501/5715/81/4055/6348/3303/6355/3037/355/4790/943/5685/5690/60401/5706/10891/2950/7128/5970/9076/4824/6362/8740/5713/8…
GO_SECRETORY_GRANULE_MEMBRANE	GO_SECRETORY_GRANULE_MEMBRANE	GO_SECRETORY_GRANULE_MEMBRANE	274	0.48431	2.49345	1e-10	3.66e-09	2.44e-09	3988	tags=51%, list=24%, signal=39%	3685/10043/5328/5329/135228/6836/23601/10970/199675/6556/858/3920/2548/11031/966/8826/5099/857/728/7097/11314/5660/25798/57826/51382/5912/8560/334/929/6678/4973/2212/5873/7879/4893/10184/3916/140885/101/53831/8778/1823/9218/3690/8907/9342/2215/391/3684/27180/4126/1832/1315/6515/5337/53917/2204/2040/5878/353376/2207/5066/960/290/64114/967/23250/2358/138050/968/719/3482/4311/10159/221/387/10326/554…
GO_SKELETAL_SYSTEM_DEVELOPMENT	GO_SKELETAL_SYSTEM_DEVELOPMENT	GO_SKELETAL_SYSTEM_DEVELOPMENT	448	0.36779	1.98478	1e-10	3.66e-09	2.44e-09	3208	tags=33%, list=20%, signal=27%	302/23516/871/4017/27173/1301/1290/4323/7045/4665/4015/5358/7040/5479/79001/8091/7421/5744/649/2737/51141/2131/1300/353500/81792/9060/3091/6664/1281/1277/1278/7004/56172/285590/4853/1893/23213/25902/53/55959/56975/6678/56034/633/2200/1462/4313/4094/6615/7476/2697/5052/4318/4920/2114/4148/6781/7291/7076/9507/3074/6662/2121/50515/6424/3623/1833/4054/8111/1513/342184/6423/9775/6474/53834/1116/5396/1…
GO_SPECIFIC_GRANULE	GO_SPECIFIC_GRANULE	GO_SPECIFIC_GRANULE	152	0.533647	2.5376	1e-10	3.66e-09	2.44e-09	4295	tags=54%, list=26%, signal=40%	3685/10043/5328/5329/23601/10970/199675/306/966/4317/124583/51382/5912/8560/126014/56729/23191/1265/4973/7077/5873/1522/5806/101/53831/7414/5004/2352/8907/3684/1116/6515/5337/2204/2040/2919/8566/1509/64114/23250/2358/138050/1774/383/719/5005/221/57126/121260/6518/4758/6810/3240/4790/10855/158747/3903/6590/23071/961/3837/22918/80331/338339/55004/5795/3163/79792/567/3689/945/671/8694/79895/1536/713…
GO_TERTIARY_GRANULE	GO_TERTIARY_GRANULE	GO_TERTIARY_GRANULE	157	0.528391	2.53106	1e-10	3.66e-09	2.44e-09	4295	tags=57%, list=26%, signal=43%	5328/2495/23601/5236/199675/6556/3920/2548/7130/966/4317/124583/11314/57826/5912/126014/978/23191/1265/4973/7077/226/4893/3916/140885/5806/101/53831/4318/8778/1823/5004/2352/3684/51125/1832/1315/6515/5337/2204/2040/2919/2207/1509/23250/2358/138050/10159/387/5547/2357/57126/3240/5473/3903/84418/5724/1729/1604/3958/3687/10288/961/527/1828/22918/965/338339/55004/161/79792/535/567/3689/945/230/8417/7…
GO_TISSUE_MIGRATION	GO_TISSUE_MIGRATION	GO_TISSUE_MIGRATION	275	0.40108	2.06974	1e-10	3.66e-09	2.44e-09	3188	tags=33%, list=19%, signal=27%	4017/23603/7114/306/8754/7040/811/301/4233/3688/2191/10769/3091/4627/7057/9270/80005/5155/9448/6678/2246/7424/6237/54453/3675/493/7857/7476/4318/1948/5176/6781/9564/1942/6662/1012/3673/8828/3690/2896/7422/154810/57142/161742/2821/1803/11221/5025/6273/85329/3162/23499/348/5216/8829/147372/11171/29775/1460/5829/1634/387/958/2050/54443/5547/3868/27286/5467/26585/23129/3037/7046/5872/411/1839/2876/23…
GO_TRANSITION_METAL_ION_HOMEOSTASIS	GO_TRANSITION_METAL_ION_HOMEOSTASIS	GO_TRANSITION_METAL_ION_HOMEOSTASIS	118	0.529343	2.43607	1e-10	3.66e-09	2.44e-09	2815	tags=42%, list=17%, signal=35%	23516/4501/2495/91252/4502/6556/2512/3091/4499/351/4494/4493/1318/26872/64116/4495/51312/57217/523/475/5621/4738/4496/1317/3162/54583/8301/341208/7922/164656/1356/10539/4489/9114/375/7782/7018/9843/148867/261729/113235/4609/10058/3077/6717/7779/79901/8692/55630
GO_VACUOLAR_LUMEN	GO_VACUOLAR_LUMEN	GO_VACUOLAR_LUMEN	158	0.578337	2.77147	1e-10	3.66e-09	2.44e-09	3067	tags=47%, list=19%, signal=38%	302/1508/3920/2548/1727/2588/2512/5476/3073/5660/1515/53/56729/2817/1514/633/5707/6386/1462/5834/1200/6383/10577/950/3074/196463/12/23197/6036/10493/5538/2896/3614/1513/10437/11081/4126/1075/4060/3339/10082/10487/1509/4958/1634/383/5005/55860/6609/203068/2239/9588/2331/718/6278/5159/2720/4758/10855/5611/81567/23646/411/4125/6385/201294/6948/3988/54749/11240/375790/4669/58485/29108
GO_VACUOLAR_MEMBRANE	GO_VACUOLAR_MEMBRANE	GO_VACUOLAR_MEMBRANE	392	0.444156	2.37433	1e-10	3.66e-09	2.44e-09	3922	tags=44%, list=24%, signal=34%	302/10043/23516/6836/84141/10970/55361/4035/81671/3920/2548/81631/5476/10211/526/10410/4864/5660/25798/7056/126321/51382/57600/53/1175/6520/55332/9043/7879/64116/3916/55062/6185/1950/2773/5167/1213/54978/23710/523/950/64121/9218/255738/643246/8907/2896/163/1291/9342/79026/23531/529/4126/1803/7942/5337/6396/5025/245972/2040/5878/83985/201163/96459/290/1509/64114/160/967/23250/138050/968/719/55697/…
GO_VESICLE_LUMEN	GO_VESICLE_LUMEN	GO_VESICLE_LUMEN	300	0.556167	2.90336	1e-10	3.66e-09	2.44e-09	3143	tags=47%, list=19%, signal=39%	302/2335/87/7114/5315/7040/1727/2588/5054/2512/5476/10549/23406/4317/124583/1956/7057/351/5265/1893/7078/7423/51071/126014/978/56729/5155/23191/5683/6678/1265/10447/5707/7077/7424/6386/5873/226/5834/1522/1950/5806/4282/10577/7076/3959/5709/10213/3074/6282/7414/4831/5719/12/23197/5004/6036/5919/10493/2352/2621/4860/2896/5154/3310/3614/7422/5702/2821/3101/1116/2934/1075/51719/23621/1432/5223/3671/5…
GO_WOUND_HEALING	GO_WOUND_HEALING	GO_WOUND_HEALING	458	0.416748	2.24797	1e-10	3.66e-09	2.44e-09	2686	tags=32%, list=16%, signal=28%	51330/302/5328/2335/5329/71/135228/6556/4015/7040/30846/79001/389/2048/966/5054/60/301/1001/2737/1289/1192/3678/6288/3998/3688/308/2191/3611/9060/3091/857/1281/10631/1277/4627/558/1956/7057/1278/5339/10627/5265/131566/4853/7056/5912/7168/5155/2316/5754/6678/2246/2152/5873/977/832/26509/7476/2697/9620/10544/7076/10630/7414/3673/2069/3690/7035/5530/2621/5154/7422/3371/1832/11221/1311/2934/90102/406…
GRADE_COLON_AND_RECTAL_CANCER_UP	GRADE_COLON_AND_RECTAL_CANCER_UP	GRADE_COLON_AND_RECTAL_CANCER_UP	273	0.437604	2.25368	1e-10	3.66e-09	2.44e-09	4462	tags=46%, list=27%, signal=34%	3939/5328/3693/54541/1508/6696/5315/7045/10920/2048/10549/308/81502/6648/7837/51371/5683/6678/5691/7167/7070/6242/5782/3916/5682/4061/63875/5052/2114/6455/7076/2963/10213/6662/8908/79183/1282/51142/7422/23509/629/29923/3336/5695/5684/51388/5464/8662/960/8566/10328/8519/5901/55257/10797/10159/51114/116092/8624/8260/3897/286053/6888/11194/51360/4733/25825/57402/8813/4609/8894/22948/2739/55353/994/9…
GROSS_HYPOXIA_VIA_ELK3_AND_HIF1A_UP	GROSS_HYPOXIA_VIA_ELK3_AND_HIF1A_UP	GROSS_HYPOXIA_VIA_ELK3_AND_HIF1A_UP	132	0.587363	2.73665	1e-10	3.66e-09	2.44e-09	2519	tags=45%, list=15%, signal=39%	302/23210/11072/5230/664/5209/6513/2026/51141/79660/10397/51129/23022/5033/2632/54206/10769/4071/205/3099/3597/5228/27063/54498/7167/7511/6303/5163/147040/25824/9500/64412/7422/3371/415116/9853/29923/160428/26118/4601/2920/5223/960/122786/9792/182/23082/9052/11080/10602/5597/26355/4084/6478/1839/5552/6385/1184/64651/1827
GROSS_HYPOXIA_VIA_ELK3_DN	GROSS_HYPOXIA_VIA_ELK3_DN	GROSS_HYPOXIA_VIA_ELK3_DN	145	0.531668	2.51676	1e-10	3.66e-09	2.44e-09	2896	tags=47%, list=18%, signal=39%	23516/133/5209/1051/3920/8553/3309/6513/10397/2023/2632/4317/54206/10769/4627/4071/7056/4783/3597/10611/27063/7378/54498/55785/8572/6303/64746/2697/147040/26230/25824/2921/64412/7422/3371/415116/29923/160428/2920/960/290/6347/182/10797/23645/2244/718/10602/1491/79602/6372/6478/10468/1440/3569/4609/1839/27342/5552/64651/1827/83854/64856/7227/10170/4792/6590/11006
GROSS_HYPOXIA_VIA_HIF1A_DN	GROSS_HYPOXIA_VIA_HIF1A_DN	GROSS_HYPOXIA_VIA_HIF1A_DN	103	0.557445	2.52492	1e-10	3.66e-09	2.44e-09	4542	tags=60%, list=28%, signal=44%	133/11072/664/5209/2597/8553/6513/2026/51141/2023/2632/4317/54206/857/4627/7071/5228/27063/8572/1845/6461/26230/25824/64412/7422/415116/29923/4314/6284/55331/9520/1362/23677/10602/4489/10468/1839/3606/64651/7084/2997/64856/23387/4792/4008/1906/80331/10452/10461/100272147/7702/117178/56956/64092/11275/6646/84687/25994/6498/1758/3996/10758
GRUETZMANN_PANCREATIC_CANCER_UP	GRUETZMANN_PANCREATIC_CANCER_UP	GRUETZMANN_PANCREATIC_CANCER_UP	344	0.555682	2.93204	1e-10	3.66e-09	2.44e-09	3637	tags=53%, list=22%, signal=43%	3939/5352/6281/5328/2335/3693/871/4017/5329/5899/1290/5230/5315/10484/9689/8754/858/6507/10920/396/3920/4320/11031/7130/5054/6513/301/8826/1192/10397/2023/308/5033/2191/857/10631/1277/4627/6464/9270/7837/7533/5339/10627/5265/1893/7078/4837/7058/2531/90/334/9572/2817/23191/9168/1514/6678/2200/60312/5691/4478/1462/4313/3675/5782/5834/4134/22827/5052/4318/10213/4811/6282/483/2014/3673/140465/2214/39…
GU_PDEF_TARGETS_UP	GU_PDEF_TARGETS_UP	GU_PDEF_TARGETS_UP	70	0.645153	2.72957	1e-10	3.66e-09	2.44e-09	1637	tags=44%, list=10%, signal=40%	2335/1290/7045/7040/5054/1289/8710/3678/3091/3918/1277/5265/7423/9448/1292/1293/3675/6383/3913/1284/1282/3915/7422/3371/1291/1307/8321/7431/6591/1009/1000
HALLMARK_APICAL_JUNCTION	HALLMARK_APICAL_JUNCTION	HALLMARK_APICAL_JUNCTION	190	0.471324	2.32747	1e-10	3.66e-09	2.44e-09	3272	tags=42%, list=20%, signal=34%	80381/51148/71/87/7045/8754/794/60/649/1001/4267/3688/3918/4627/6464/1956/7791/7533/23562/1265/2200/1308/4478/7070/1462/4313/6237/3675/51474/3383/9080/140885/55742/4318/1823/7414/3673/3909/6251/10109/6624/3914/7087/1432/103910/1307/4628/1013/5216/10487/9019/1009/7408/1041/81/7106/10458/143903/6810/2683/2593/3881/942/7059/8745/10398/1002/7410/1495/29126/2037/83700/2318/3691/4982/4597/7283/8910/477…
HALLMARK_APOPTOSIS	HALLMARK_APOPTOSIS	HALLMARK_APOPTOSIS	158	0.521989	2.50144	1e-10	3.66e-09	2.44e-09	2887	tags=41%, list=18%, signal=34%	51330/301/2026/665/3459/857/10410/6648/351/56172/7078/2012/929/8870/1649/633/7077/4000/4313/6303/7076/2069/3553/5538/1026/10950/2934/4616/4060/3489/5526/4092/3162/2107/3552/5914/960/1634/837/1499/7417/3482/8878/1806/598/5159/2878/5366/1491/8900/355/5611/3569/10682/5970/2876/3606/2879/4170/994/2149/3958/7042/9638
HALLMARK_COAGULATION	HALLMARK_COAGULATION	HALLMARK_COAGULATION	125	0.647749	2.98324	1e-10	3.66e-09	2.44e-09	2299	tags=50%, list=14%, signal=44%	5328/2335/1508/11072/4323/4035/8754/3920/4320/5054/301/649/5045/4317/378/7057/5265/1515/7056/7078/5654/5155/6678/4973/2200/283/824/2152/4313/11098/4318/715/7076/3673/3690/55970/1513/629/4314/1803/3426/4312/9948/1311/2934/6284/716/8609/2243/4316/11202/341/2266/164656/717/710/718/10404/3075/7018/3249/22921/5624
HALLMARK_COMPLEMENT	HALLMARK_COMPLEMENT	HALLMARK_COMPLEMENT	196	0.520843	2.57634	1e-10	3.66e-09	2.44e-09	2933	tags=41%, list=18%, signal=34%	2335/5329/1508/4323/1051/4035/8754/3920/966/5054/3309/308/4317/54704/760/5265/1515/978/5155/1514/4973/7077/283/2152/9986/7511/2773/715/7076/1012/1284/475/255738/2764/5516/391/3684/629/1803/1075/4067/6284/716/4322/9097/2919/2207/5216/10938/1509/837/341/164656/717/1356/710/718/5547/4321/6810/8942/3303/10404/838/3075/3569/23414/7128/51056/2155/4199/808/59345/1604/7980/714/3958/3988/801/1847
HALLMARK_EPITHELIAL_MESENCHYMAL_TRANSITION	HALLMARK_EPITHELIAL_MESENCHYMAL_TRANSITION	HALLMARK_EPITHELIAL_MESENCHYMAL_TRANSITION	197	0.768815	3.80926	1e-10	3.66e-09	2.44e-09	2440	tags=74%, list=15%, signal=64%	51330/3685/3956/5352/2335/3693/871/5351/4017/5329/25878/1301/813/1290/4323/6696/7045/4035/4015/7040/5479/3624/1303/966/5054/3576/284217/5744/4907/5817/649/2026/30008/56937/1289/3678/3688/2191/115908/131578/50509/3918/1281/10631/1277/79709/7057/8038/1278/11167/4853/1893/7078/4837/7058/4016/5654/7168/2817/2316/7171/10272/6678/8076/1296/633/2200/8985/7424/1292/1293/6695/7070/1462/4313/8572/2619/5806…
HALLMARK_GLYCOLYSIS	HALLMARK_GLYCOLYSIS	HALLMARK_GLYCOLYSIS	195	0.564949	2.80183	1e-10	3.66e-09	2.44e-09	2237	tags=42%, list=14%, signal=36%	79586/3939/5352/8974/5351/54541/8660/9123/5230/5315/3069/7045/5091/29926/4166/3309/4907/11015/2026/1289/2131/1824/51129/4233/2023/5033/1956/205/3099/3597/2584/2817/8870/283/5214/2132/7167/1462/226/5834/9080/6383/112399/4282/6781/8497/2539/6662/7422/5516/8704/9276/4601/8819/8614/5223/5066/54480/960/136/2745/1634/4351/140838/7162/64132/8460/53836/2239/26229/7295/10164/7360/6888/2683/1944/26355/1491…
HALLMARK_HYPOXIA	HALLMARK_HYPOXIA	HALLMARK_HYPOXIA	185	0.677468	3.33597	1e-10	3.66e-09	2.44e-09	2417	tags=55%, list=15%, signal=48%	302/23210/133/3939/8974/54541/5329/8660/5230/4502/5209/5236/3069/7045/4015/2597/2548/5054/8553/3309/6513/11015/2026/8459/1289/665/2131/10397/51129/2023/5033/2632/54206/857/3073/4627/1956/205/3099/124872/4783/4493/2584/55076/5228/5155/2817/8870/1649/633/2152/5214/7167/226/7511/6383/9469/5163/4282/6781/8497/1942/3098/25824/3623/7422/1026/2821/3340/26118/6515/4601/8609/123/8819/8614/771/3162/5066/65…
HALLMARK_INFLAMMATORY_RESPONSE	HALLMARK_INFLAMMATORY_RESPONSE	HALLMARK_INFLAMMATORY_RESPONSE	196	0.566553	2.80244	1e-10	3.66e-09	2.44e-09	2870	tags=50%, list=17%, signal=42%	133/5329/23601/8877/4323/3624/7130/9180/5054/3576/5817/6098/3678/4233/5099/166929/3091/728/7097/558/131566/366/1318/6354/929/4973/10135/2152/2773/3383/4061/19/64127/7076/1435/3732/10630/2014/4481/2069/5008/1441/3690/3553/6364/3460/8744/5791/1026/391/4067/3976/5025/8685/1317/3269/3552/7439/6347/970/136/6324/8519/719/8767/7162/5739/958/488/114548/3759/2357/3696/4210/623/3037/4790/3249/4084/6372/144…
HALLMARK_MTORC1_SIGNALING	HALLMARK_MTORC1_SIGNALING	HALLMARK_MTORC1_SIGNALING	195	0.574228	2.84785	1e-10	3.66e-09	2.44e-09	3495	tags=53%, list=21%, signal=42%	3939/5352/871/54541/5230/5236/2597/811/8553/3309/6513/2023/5033/2632/205/57761/3099/10962/4783/51382/1649/7184/10135/26471/7167/10652/5693/226/586/112399/5052/5163/23753/7277/6781/2539/10213/5719/5723/2181/6713/10096/4860/1026/10437/2821/5861/1075/6515/6184/3336/10963/2107/5684/908/5701/2286/5464/6533/2745/10622/3488/10797/6715/8878/23645/488/8140/51569/3992/8624/23478/1491/6509/79602/5685/5706/3…
HALLMARK_P53_PATHWAY	HALLMARK_P53_PATHWAY	HALLMARK_P53_PATHWAY	190	0.473349	2.33747	1e-10	3.66e-09	2.44e-09	3599	tags=44%, list=22%, signal=35%	6281/54541/8877/7040/7421/29927/10397/1263/10769/4071/351/22824/57761/51065/5784/4814/5912/7378/8870/1649/6520/64782/26471/55332/127544/6303/29948/10544/3732/1012/3872/8744/5791/5154/79651/1026/10437/51278/23612/3976/30851/2040/2810/3162/3552/677/29946/1509/100/22891/11202/23645/2052/10458/8848/7062/7164/26355/355/4084/1839/578/63874/2149/6948/975/6236/894/3625/5372/3691/64065/203/581/6275/896/59…
HALLMARK_TNFA_SIGNALING_VIA_NFKB	HALLMARK_TNFA_SIGNALING_VIA_NFKB	HALLMARK_TNFA_SIGNALING_VIA_NFKB	196	0.616156	3.0478	1e-10	3.66e-09	2.44e-09	3335	tags=57%, list=20%, signal=46%	5328/5329/8660/8877/5209/1051/3624/7262/7130/5054/8553/56937/9945/8061/10769/7097/7071/6648/4814/4783/10611/23529/50486/8870/4973/24145/10135/2152/55332/127544/5971/3383/5806/6303/19/2114/23258/1435/1942/2921/80176/7280/3553/6364/3460/8744/5791/9021/7422/1026/3371/3914/10950/51278/10318/4616/6515/2920/4791/3976/24147/3552/2919/960/6347/10938/182/8767/8878/23645/2150/1052/11080/4794/597/8848/8942/…
HAN_SATB1_TARGETS_DN	HAN_SATB1_TARGETS_DN	HAN_SATB1_TARGETS_DN	361	0.378777	2.00998	1e-10	3.66e-09	2.44e-09	2366	tags=29%, list=14%, signal=25%	5328/2335/1508/7045/5091/794/4015/7040/8091/3624/2548/94031/9180/5054/54972/8553/56937/5047/23541/6566/3918/4864/1956/205/2012/56975/50486/5754/54587/1292/4000/2250/58538/3675/51150/6615/29995/5167/7447/6303/7476/267/5999/10402/6594/25907/50515/9235/6713/3553/56521/26232/3371/3914/22898/6447/629/4314/56895/55323/2934/2202/8609/3976/10344/860/6273/3887/65265/771/23141/2919/5266/6347/8829/29109/543…
HAN_SATB1_TARGETS_UP	HAN_SATB1_TARGETS_UP	HAN_SATB1_TARGETS_UP	405	0.422957	2.26621	1e-10	3.66e-09	2.44e-09	2890	tags=34%, list=18%, signal=29%	133/5352/871/54541/664/5157/7045/3624/1727/23313/9180/54972/3576/8553/1001/2026/4734/51141/5047/23541/26286/10397/6566/64778/5033/9060/10567/4864/79174/7837/205/11252/11167/3912/10962/4837/55076/7168/10457/27063/221035/2152/1292/444/3995/1522/4830/6383/9469/3913/10049/9620/10402/7277/84168/3732/25907/9235/63910/6713/3553/9978/79183/2678/5791/27351/390/51363/4312/6515/2202/79572/8609/3976/10409/92…
HARRIS_HYPOXIA	HARRIS_HYPOXIA	HARRIS_HYPOXIA	78	0.741019	3.16593	1e-10	3.66e-09	2.44e-09	2284	tags=62%, list=14%, signal=53%	133/3939/5329/5230/664/6696/5315/7040/2597/3576/8553/6513/1289/4267/665/2512/2023/5033/3091/3099/5228/5155/1649/2152/5214/226/6303/4282/6781/3098/768/7422/1026/6515/4322/771/3162/7431/6347/6876/1356/7043/7295/3897/4790/7018/7052/3569
HELLEBREKERS_SILENCED_DURING_TUMOR_ANGIOGENESIS	HELLEBREKERS_SILENCED_DURING_TUMOR_ANGIOGENESIS	HELLEBREKERS_SILENCED_DURING_TUMOR_ANGIOGENESIS	72	0.65242	2.757	1e-10	3.66e-09	2.44e-09	2436	tags=56%, list=15%, signal=48%	133/1508/2495/4035/3624/3576/9891/55076/8870/2200/1462/3675/5971/3383/10577/1284/9235/1026/1291/10085/348/2919/27295/100/6876/1000/3482/2537/90993/4210/27122/56944/5270/6372/3569/1523/1280/7128/6385/10100
HENDRICKS_SMARCA4_TARGETS_UP	HENDRICKS_SMARCA4_TARGETS_UP	HENDRICKS_SMARCA4_TARGETS_UP	51	0.751065	2.99764	1e-10	3.66e-09	2.44e-09	2198	tags=69%, list=13%, signal=60%	3956/4017/1508/4500/5673/2048/5678/3678/23406/10123/5672/54704/4240/131566/7168/4000/7070/3675/3995/493/2014/1026/7328/79026/4312/4496/2274/6273/80201/6347/23187/2317/81/3487/5270
HIRSCH_CELLULAR_TRANSFORMATION_SIGNATURE_UP	HIRSCH_CELLULAR_TRANSFORMATION_SIGNATURE_UP	HIRSCH_CELLULAR_TRANSFORMATION_SIGNATURE_UP	235	0.559895	2.8312	1e-10	3.66e-09	2.44e-09	2748	tags=48%, list=17%, signal=41%	5328/5351/5329/1508/664/306/3556/4015/9180/4907/8061/8531/3459/2590/5033/3267/3091/54704/3073/4864/124583/4071/6648/10903/7004/5265/7378/1514/4973/55785/64116/10184/55062/2619/127544/6774/5806/6303/19/2114/715/6781/10544/7076/64121/3074/64866/51635/2921/2181/768/2069/3553/4860/2896/9021/7422/4314/390/55323/6515/1432/716/2274/5025/26575/7126/80723/54583/3552/23643/6617/9976/56938/2745/1460/837/851…
HOLLERN_EMT_BREAST_TUMOR_UP	HOLLERN_EMT_BREAST_TUMOR_UP	HOLLERN_EMT_BREAST_TUMOR_UP	133	0.613985	2.86375	1e-10	3.66e-09	2.44e-09	4268	tags=68%, list=26%, signal=51%	2335/813/10484/4035/94031/5817/114904/30008/9902/121457/3678/53838/11328/558/9270/3912/4016/23659/27063/54587/7077/7424/2217/83742/23452/1435/1012/2014/51435/11326/8828/8482/5118/323/92922/5396/3339/84752/7431/84695/6347/51429/51450/1634/84935/6483/51661/1436/23187/2213/7106/23275/3487/55701/55454/50856/23129/3075/2593/11010/23414/4921/1627/59345/5908/122953/4360/6236/2037/6688/58533/2318/94015/6…
HOSHIDA_LIVER_CANCER_SUBCLASS_S1	HOSHIDA_LIVER_CANCER_SUBCLASS_S1	HOSHIDA_LIVER_CANCER_SUBCLASS_S1	227	0.597017	3.00879	1e-10	3.66e-09	2.44e-09	3222	tags=52%, list=20%, signal=42%	3956/6281/5329/1301/5899/1290/5230/7114/8754/4015/2275/11031/6513/301/8826/308/526/3091/1281/3073/10631/644/1278/241/3912/10457/1175/23191/2316/8870/2212/2200/7077/1292/977/4478/7070/9989/1462/54453/226/4053/10184/5834/101/10577/7277/10544/3959/6282/3098/483/1284/381/165/4054/1282/6251/10109/4860/2896/1291/10437/1075/10095/4060/4067/54/6284/2202/30851/2919/5066/5216/6876/4946/6035/1009/719/3488/1…
HP_ABNORMALITY_OF_BONE_MINERAL_DENSITY	HP_ABNORMALITY_OF_BONE_MINERAL_DENSITY	HP_ABNORMALITY_OF_BONE_MINERAL_DENSITY	458	0.396618	2.13939	1e-10	3.66e-09	2.44e-09	3842	tags=40%, list=23%, signal=32%	23516/5352/871/5351/91252/4323/10484/9871/4665/5358/7040/8091/7421/2588/5604/649/30008/55033/60681/9509/84627/1300/5034/166929/857/3918/760/1277/124583/1278/5660/5339/56172/285590/4853/1175/56975/2316/6678/2200/8985/2132/7490/4000/646/4313/54453/8572/8815/4893/64116/54209/5167/6774/9469/2697/950/6662/165/6424/29887/8733/3909/5832/84634/64412/1513/3914/80270/4312/3339/4322/51119/9663/860/861/1294/…
HP_ABNORMALITY_OF_THE_CALF	HP_ABNORMALITY_OF_THE_CALF	HP_ABNORMALITY_OF_THE_CALF	207	0.443755	2.20183	1e-10	3.66e-09	2.44e-09	3475	tags=43%, list=21%, signal=35%	5352/2335/871/1301/7040/7421/2588/60/5604/2737/2131/4233/1300/166929/9060/760/1277/124583/1278/4853/2316/633/2200/2132/5167/91179/9469/7476/4318/4148/6662/2121/6424/84572/9775/1311/3339/4322/860/113246/3984/64131/84695/5130/10082/26123/6324/54551/55325/10381/2317/57688/26229/7169/2720/7360/8218/6023/658/8200/132884/1594/4921/411/1280/51715/4125/1184/2879/6916/64135/79087/79659/4692/7227/54187/691…
HP_ABNORMALITY_OF_THE_METAPHYSIS	HP_ABNORMALITY_OF_THE_METAPHYSIS	HP_ABNORMALITY_OF_THE_METAPHYSIS	175	0.48465	2.35029	1e-10	3.66e-09	2.44e-09	3475	tags=46%, list=21%, signal=37%	2335/1301/91252/9871/7040/7421/2588/2131/1300/5034/124583/56172/285590/90/2316/633/2200/2132/4000/83987/4313/23363/9469/2697/4318/4148/84168/6424/29887/1311/54/3339/4322/51119/9663/860/64131/2137/5130/10082/100/55325/1436/55697/26229/28962/286053/5159/2720/372/6023/658/2067/1594/4921/411/1280/1184/2879/6916/2778/79659/3418/23387/6729/55858/54187/79796/51025/89970/1836/64840/5251/55764/4854/5925/3…
HP_ABNORMALITY_OF_THE_STERNUM	HP_ABNORMALITY_OF_THE_STERNUM	HP_ABNORMALITY_OF_THE_STERNUM	384	0.376323	2.00828	1e-10	3.66e-09	2.44e-09	3385	tags=35%, list=21%, signal=29%	5352/2335/1290/9871/4015/5479/7421/64359/1303/2588/60/5604/649/30008/1289/60681/4233/29940/1281/1277/1278/285590/4853/56975/2316/8076/633/2200/4000/6237/54453/4094/4053/4893/23363/79188/22800/91179/9469/7476/64374/22827/4920/51339/4148/3480/2245/6662/2121/50515/165/5832/64412/7204/84572/5518/161742/10525/53834/2535/3339/51119/54768/3984/64131/2137/6567/26123/147372/2010/1009/23384/55697/4311/2317…
HP_ABNORMAL_BLEEDING	HP_ABNORMAL_BLEEDING	HP_ABNORMAL_BLEEDING	397	0.386993	2.07385	1e-10	3.66e-09	2.44e-09	3447	tags=35%, list=21%, signal=29%	5328/90411/2335/5351/135228/91252/1290/87/4015/79001/3624/2048/5054/811/5604/1289/55033/9509/29940/84627/3998/1281/1277/79709/4627/1278/351/7132/5339/53/5155/2316/6678/8076/2200/8985/5873/4000/6237/54453/4893/5167/6774/22800/22827/57217/715/523/950/5371/493856/1284/6608/3673/165/29887/3690/1282/83605/79651/80270/529/3426/2934/54/716/4791/51119/861/1230/83872/2184/64131/348/6575/7439/2243/5914/359…
HP_ABNORMAL_DIAPHYSIS_MORPHOLOGY	HP_ABNORMAL_DIAPHYSIS_MORPHOLOGY	HP_ABNORMAL_DIAPHYSIS_MORPHOLOGY	234	0.440005	2.22243	1e-10	3.66e-09	2.44e-09	3475	tags=42%, list=21%, signal=33%	5352/2335/871/1301/9871/7040/7421/2588/5604/2737/2131/60681/1300/5034/166929/9060/760/1277/124583/1278/285590/4853/56975/2316/633/2200/2132/5167/91179/9469/7476/2697/4318/4148/6662/2121/6424/29887/84572/1311/3339/4322/860/113246/3984/64131/84695/1399/5130/23322/26123/54551/55325/10381/55697/2317/26229/7169/2720/7360/8218/6023/658/8200/5831/132884/11285/1594/4921/411/1280/51715/118429/4125/1184/69…
HP_ABNORMAL_FORM_OF_THE_VERTEBRAL_BODIES	HP_ABNORMAL_FORM_OF_THE_VERTEBRAL_BODIES	HP_ABNORMAL_FORM_OF_THE_VERTEBRAL_BODIES	260	0.448003	2.29492	1e-10	3.66e-09	2.44e-09	3524	tags=41%, list=21%, signal=33%	5352/2335/871/1301/91252/4323/10484/9871/5479/7421/2588/649/2737/60681/1300/5034/166929/9060/57167/1277/124583/1278/285590/4853/90/2316/6678/633/2200/8985/4000/83987/4313/23363/5167/9469/7476/2697/22827/4920/5176/4148/7291/84168/6424/80210/4054/53834/2535/1311/54/3339/4322/51119/860/3984/64131/84695/2137/5130/6347/100/182/55325/1009/9935/1436/138050/64132/2317/2720/4758/6023/2314/51360/8942/5831/…
HP_ABNORMAL_ORAL_MUCOSA_MORPHOLOGY	HP_ABNORMAL_ORAL_MUCOSA_MORPHOLOGY	HP_ABNORMAL_ORAL_MUCOSA_MORPHOLOGY	253	0.435558	2.23105	1e-10	3.66e-09	2.44e-09	3299	tags=40%, list=20%, signal=32%	90411/1290/4323/6696/64359/1289/9509/6288/3998/526/3918/1281/1277/5339/285590/4853/1893/56975/1308/2706/4313/54453/6774/64127/4920/715/950/5371/2121/3872/165/3690/3909/3854/3914/1832/10525/2535/54757/1075/4688/716/51119/1230/1294/3984/2137/2243/5914/162514/359948/26123/147372/3853/2266/55697/4668/2244/114548/4247/3868/28962/5159/2720/64859/4210/6023/51360/8942/55505/9103/355/132884/3763/3861/1128…
HP_ABNORMAL_SCLERA_MORPHOLOGY	HP_ABNORMAL_SCLERA_MORPHOLOGY	HP_ABNORMAL_SCLERA_MORPHOLOGY	91	0.605192	2.669	1e-10	3.66e-09	2.44e-09	2449	tags=49%, list=15%, signal=42%	871/5351/91252/1290/9871/5479/64359/1303/1727/649/1289/60681/9509/29940/84627/5034/1281/1277/124583/1278/2200/5167/9469/4920/51339/715/1513/2535/3339/64131/7439/90993/22856/26229/114548/7043/6023/51360/5831/7046/51604/11285/5573/3081/368
HP_ABNORMAL_VERTEBRAL_MORPHOLOGY	HP_ABNORMAL_VERTEBRAL_MORPHOLOGY	HP_ABNORMAL_VERTEBRAL_MORPHOLOGY	339	0.427826	2.25758	1e-10	3.66e-09	2.44e-09	3475	tags=40%, list=21%, signal=32%	5352/2335/871/1301/91252/4323/10484/9871/5358/5479/7421/64359/2588/649/2737/60681/5476/29940/1300/5034/166929/9060/57167/1277/124583/1278/285590/4853/90/2316/6678/633/2200/8985/4000/83987/646/4313/4893/23363/5167/9469/7476/2697/22827/4920/5176/51339/4148/7291/950/2245/84168/6662/6424/80210/4054/1513/53834/2535/1311/54/3339/4322/51119/860/3984/64131/84695/2137/5130/6347/100/182/55325/1009/9935/143…
HP_BLUE_SCLERAE	HP_BLUE_SCLERAE	HP_BLUE_SCLERAE	76	0.619622	2.63405	1e-10	3.66e-09	2.44e-09	2449	tags=53%, list=15%, signal=45%	871/5351/91252/1290/9871/5479/64359/1303/1727/649/1289/60681/9509/29940/84627/5034/1281/1277/124583/1278/2200/5167/9469/4920/715/1513/2535/3339/64131/90993/22856/26229/7043/6023/51360/5831/7046/11285/3081/368
HP_DISPROPORTIONATE_SHORT_STATURE	HP_DISPROPORTIONATE_SHORT_STATURE	HP_DISPROPORTIONATE_SHORT_STATURE	106	0.548167	2.49479	1e-10	3.66e-09	2.44e-09	3324	tags=55%, list=20%, signal=44%	1301/5479/64359/2588/1277/124583/1278/633/64116/9469/7476/22827/4920/4148/6662/2121/2535/1311/54/3339/4322/64131/2137/5130/10082/7518/64132/90993/2317/26229/286053/2720/372/6023/51360/658/8942/8200/132884/5573/4921/411/1280/10682/2879/79087/145258/79659/1718/23387/9382/6913/10491/171023/89970/1836/55764/8443
HP_LIMITATION_OF_JOINT_MOBILITY	HP_LIMITATION_OF_JOINT_MOBILITY	HP_LIMITATION_OF_JOINT_MOBILITY	317	0.393608	2.06275	1e-10	3.66e-09	2.44e-09	3378	tags=38%, list=21%, signal=31%	5352/71/7040/1303/60/25953/60681/9509/2632/57167/1277/1278/5339/56172/285590/90/23529/54829/2316/633/2200/8985/1292/2706/1293/4000/4313/4094/8815/4053/64116/54209/2773/5167/79188/91179/9469/7476/3913/64127/4318/4148/493856/6424/5832/4054/84572/1291/123606/2535/1311/3339/4322/3984/2137/5130/10082/6567/162514/2010/7051/667/1499/9935/138050/10436/10216/2317/26229/7169/9244/3897/5159/2720/54507/6023/…
HP_PLATYSPONDYLY	HP_PLATYSPONDYLY	HP_PLATYSPONDYLY	100	0.559897	2.5213	1e-10	3.66e-09	2.44e-09	3110	tags=50%, list=19%, signal=41%	5352/871/1301/91252/9871/5479/2588/649/60681/1300/166929/9060/1277/124583/1278/2316/6678/633/8985/4148/6424/4054/1311/54/3339/4322/860/64131/84695/2137/5130/100/55325/1436/64132/2317/2720/6023/51360/5831/4921/1280/4125/2879/3418/54187/51025/171023/89970/1836
HP_SUBCUTANEOUS_HEMORRHAGE	HP_SUBCUTANEOUS_HEMORRHAGE	HP_SUBCUTANEOUS_HEMORRHAGE	195	0.450947	2.23644	1e-10	3.66e-09	2.44e-09	3206	tags=40%, list=20%, signal=33%	5328/90411/5351/135228/91252/1290/4015/2048/811/1289/55033/9509/29940/84627/3998/1281/1277/4627/1278/7132/5339/5155/2316/8076/2200/8985/5873/54453/5167/6774/715/950/5371/3673/165/29887/3690/2934/54/716/4791/51119/861/348/6575/5914/359948/717/23474/89781/114548/7043/5159/64859/5592/9103/355/4790/7046/3075/3861/5624/5573/11234/5345/2155/368/2778/113189/975/23387/7042/59/3852/84876/4869/221037/875
HP_THICKENED_SKIN	HP_THICKENED_SKIN	HP_THICKENED_SKIN	377	0.368351	1.96177	1e-10	3.66e-09	2.44e-09	3676	tags=35%, list=22%, signal=28%	2744/29926/1303/5604/1001/8710/55033/1824/9509/26525/857/3918/1277/9531/5339/285590/4853/1893/2531/51371/7168/5155/27063/2200/7424/1308/1292/2706/1293/4000/4313/54453/4053/4893/5167/79188/2697/64127/57217/6898/7414/3872/63910/7389/3909/84634/4054/79651/3854/23509/3914/1291/9342/10486/1832/6444/1075/2274/51119/1829/3887/1294/162514/7518/2010/100/57609/7051/3853/7390/164656/4668/203068/488/114548/3…
HP_VASCULAR_SKIN_ABNORMALITY	HP_VASCULAR_SKIN_ABNORMALITY	HP_VASCULAR_SKIN_ABNORMALITY	450	0.352394	1.89939	1e-10	3.66e-09	2.44e-09	3968	tags=37%, list=24%, signal=29%	5328/90411/5351/135228/1508/91252/1290/4035/4015/2048/811/1289/55033/9509/5476/29940/84627/3998/26525/857/6664/1281/1277/4627/1278/7132/5339/2531/5155/2316/79581/8076/2200/79068/8985/5873/2706/4000/54453/3675/5167/6774/5238/2697/64127/715/523/950/84168/5371/3673/165/29887/3690/5832/83605/1026/529/4126/1832/2934/54/716/4791/51119/861/348/6575/5914/162514/359948/7518/7051/717/23474/89781/4668/1041/…
HSIAO_HOUSEKEEPING_GENES	HSIAO_HOUSEKEEPING_GENES	HSIAO_HOUSEKEEPING_GENES	370	0.461303	2.45389	1e-10	3.66e-09	2.44e-09	3476	tags=37%, list=21%, signal=30%	302/3939/3956/6281/71/2495/5230/4502/7114/2597/1727/60/8826/1192/10397/2512/1072/2023/3688/7316/3611/378/10410/4627/5660/7533/805/5654/334/9168/2316/1176/824/2217/9446/5691/4478/5693/226/3916/6185/6774/1213/5052/10952/10577/9643/8079/7458/475/12/392/10109/9929/9775/8407/4738/11034/5223/9612/5694/2098/2040/1936/5700/7431/5216/10487/1460/967/4946/8519/1499/7417/8878/387/5708/9588/2331/7295/8824/375…
HSIAO_LIVER_SPECIFIC_GENES	HSIAO_LIVER_SPECIFIC_GENES	HSIAO_LIVER_SPECIFIC_GENES	214	0.445402	2.22183	1e-10	3.66e-09	2.44e-09	2542	tags=33%, list=15%, signal=28%	23516/5352/9689/3920/5054/5045/10549/6288/5265/3597/4837/283/10135/9446/5176/715/6898/12/5004/5919/6999/7035/629/3426/716/79572/38/123/9663/9612/2184/348/1244/3026/2243/10993/866/341/2266/1000/383/717/1356/2052/2244/710/718/8824/6827/1373/8942/3240/217/5836/3075/7018/3249/3931/10468/432/5624/6878/5345/3081/2155/368/3290/433/185/10449
HUANG_DASATINIB_RESISTANCE_UP	HUANG_DASATINIB_RESISTANCE_UP	HUANG_DASATINIB_RESISTANCE_UP	76	0.723566	3.07592	1e-10	3.66e-09	2.44e-09	1998	tags=61%, list=12%, signal=53%	5328/5236/7045/858/22936/2048/9180/301/26064/1289/2131/3678/4233/55700/170954/23406/5099/857/1956/7791/11167/131566/4837/7378/56034/2152/25996/4478/51474/55742/7035/55970/3914/5621/9655/55323/11221/4067/6591/4651/182/2150/1806/64208/10602/143903
HUMMERICH_SKIN_CANCER_PROGRESSION_UP	HUMMERICH_SKIN_CANCER_PROGRESSION_UP	HUMMERICH_SKIN_CANCER_PROGRESSION_UP	85	0.590574	2.57731	1e-10	3.66e-09	2.44e-09	3150	tags=51%, list=19%, signal=41%	51330/4501/1290/5230/4323/389/3309/3678/2023/3688/1277/10410/6648/1278/7132/7058/1293/6774/101/4318/4282/6289/1026/9610/4616/8082/80781/4688/4322/1294/3162/960/1509/3868/4489/1992/4609/1827/3566/56265/3691/29108/64065
ICHIBA_GRAFT_VERSUS_HOST_DISEASE_35D_UP	ICHIBA_GRAFT_VERSUS_HOST_DISEASE_35D_UP	ICHIBA_GRAFT_VERSUS_HOST_DISEASE_35D_UP	137	0.544747	2.5585	1e-10	3.66e-09	2.44e-09	4609	tags=58%, list=28%, signal=42%	4501/7114/5315/8826/1192/79709/4837/9168/929/10135/83742/6237/140885/10544/6455/6282/483/4481/12/5004/29887/6036/2896/1075/2920/1230/6347/29934/1436/968/5005/2209/7805/1592/2357/4489/7106/64859/597/2878/3929/4321/8200/5770/23646/332/714/7305/3958/6590/11006/6319/3055/10333/199/1534/6275/712/51316/3689/8153/6772/3263/713/1536/3120/64332/834/51338/963/6279/4332/3133/1535/10537/3937/10758/10990/6280
ICHIBA_GRAFT_VERSUS_HOST_DISEASE_D7_UP	ICHIBA_GRAFT_VERSUS_HOST_DISEASE_D7_UP	ICHIBA_GRAFT_VERSUS_HOST_DISEASE_D7_UP	107	0.552705	2.51192	1e-10	3.66e-09	2.44e-09	4115	tags=50%, list=25%, signal=37%	7114/5315/6556/1192/10211/6354/9168/929/10135/127544/3383/10544/3959/4481/12/29887/6036/1282/2920/8685/65265/6347/9683/23250/3430/4489/597/3929/5770/355/9636/23646/3429/714/7305/4792/3437/11006/3055/51316/51303/3428/4062/5742/6772/713/3120/84549/64332/51338/963/4332/3665
IGLESIAS_E2F_TARGETS_UP	IGLESIAS_E2F_TARGETS_UP	IGLESIAS_E2F_TARGETS_UP	143	0.605071	2.86228	1e-10	3.66e-09	2.44e-09	3978	tags=61%, list=24%, signal=47%	302/3956/6281/871/71/1290/306/9689/1192/3688/10933/1281/10631/1277/1278/805/27020/3987/334/2012/55076/23191/6678/1292/1293/4000/4237/1522/1266/6303/7857/2697/5176/23452/6282/7280/2326/1282/2621/2934/4060/80781/6284/11034/348/830/1634/22795/3488/7805/203068/2199/718/3910/3487/2782/1306/5376/7358/7846/714/4360/7305/4792/7763/961/10491/59/894/10376/3936/581/5947/712/1066/2771/567/5111/9370/1465/713/…
IZADPANAH_STEM_CELL_ADIPOSE_VS_BONE_UP	IZADPANAH_STEM_CELL_ADIPOSE_VS_BONE_UP	IZADPANAH_STEM_CELL_ADIPOSE_VS_BONE_UP	122	0.520728	2.40398	1e-10	3.66e-09	2.44e-09	2424	tags=41%, list=15%, signal=35%	4501/4502/8091/7262/11031/8459/8061/23406/10123/4494/7378/4000/9989/4094/4495/53831/10783/84419/29886/51635/50863/7280/5154/7422/81706/51363/4067/3162/9976/960/8566/136/29109/182/22795/9454/26099/9444/54436/2782/8942/7020/64968/3037/1992/81832/27333/5573/5552/51056
JECHLINGER_EPITHELIAL_TO_MESENCHYMAL_TRANSITION_UP	JECHLINGER_EPITHELIAL_TO_MESENCHYMAL_TRANSITION_UP	JECHLINGER_EPITHELIAL_TO_MESENCHYMAL_TRANSITION_UP	65	0.690578	2.88172	1e-10	3.66e-09	2.44e-09	2963	tags=71%, list=18%, signal=58%	871/3624/3091/1281/10410/3912/5654/2584/7378/6678/6520/1292/4313/6237/6615/2619/1522/6383/10544/6723/2326/5118/3371/1291/2920/4322/1013/7431/6347/100/1634/1000/968/10797/5159/4321/5376/3075/6372/9636/4921/5480/1545/6590/3437/602
JIANG_HYPOXIA_NORMAL	JIANG_HYPOXIA_NORMAL	JIANG_HYPOXIA_NORMAL	194	0.538333	2.66117	1e-10	3.66e-09	2.44e-09	3668	tags=51%, list=22%, signal=40%	5352/664/55361/4035/4015/5054/3309/6513/4907/2026/665/10397/51129/3459/5034/5033/3091/857/10342/6648/205/91283/7378/1514/56034/6520/645/6386/26471/444/5782/23363/7511/140885/10783/83667/483/29887/6713/3915/163/29923/1803/55323/4616/123/8614/2040/771/3162/5201/51429/1362/9792/55647/9867/23645/84246/56888/9052/4291/25987/84061/29115/7360/3105/51428/26355/8996/7052/4691/8894/4170/9514/51526/55905/82…
JINESH_BLEBBISHIELD_TO_IMMUNE_CELL_FUSION_PBSHMS_UP	JINESH_BLEBBISHIELD_TO_IMMUNE_CELL_FUSION_PBSHMS_UP	JINESH_BLEBBISHIELD_TO_IMMUNE_CELL_FUSION_PBSHMS_UP	357	0.490267	2.605	1e-10	3.66e-09	2.44e-09	2876	tags=42%, list=18%, signal=35%	51330/302/3685/133/5352/6281/871/23603/1290/87/306/8754/858/9645/5358/79001/81671/389/966/114904/60/121457/51141/56937/51129/23022/9891/3688/10644/23406/5099/54206/857/760/114907/4627/1956/7057/7791/84617/50807/22824/3099/7078/10611/334/91663/7168/1212/27063/22836/1265/4973/7077/64782/2706/977/6695/9043/444/11098/10184/1522/22800/80114/112399/51200/23753/84679/29785/476/7414/9218/3872/51586/2825/…
JISON_SICKLE_CELL_DISEASE_UP	JISON_SICKLE_CELL_DISEASE_UP	JISON_SICKLE_CELL_DISEASE_UP	173	0.614852	2.98787	1e-10	3.66e-09	2.44e-09	2922	tags=51%, list=18%, signal=42%	302/133/2335/3693/306/3920/2048/811/11237/1192/665/5476/10549/5034/10226/558/644/7533/51382/7168/54498/1514/1649/645/9446/977/10553/10184/4061/4924/5052/7076/2014/475/11326/1890/6036/6713/25932/3690/7280/6251/27351/1026/5516/10437/9775/54741/4616/6515/2787/5025/8685/11018/3162/5684/6583/4286/91543/23288/2209/3430/710/7295/4794/6888/3105/8942/3434/4804/3433/5872/5690/11027/10398/2876/4354/7332/903…
JOHNSTONE_PARVB_TARGETS_2_UP	JOHNSTONE_PARVB_TARGETS_2_UP	JOHNSTONE_PARVB_TARGETS_2_UP	137	0.549468	2.58068	1e-10	3.66e-09	2.44e-09	4185	tags=58%, list=25%, signal=44%	71/5315/396/7040/5054/811/60/5045/1072/23406/2907/7791/1893/7423/334/7030/2316/977/1200/4061/2539/6282/2069/6522/231/23558/9342/7335/26499/57493/3489/10409/11226/8519/22839/9052/598/2052/113178/91373/3487/3105/1209/22904/3434/3433/9636/10468/7128/2280/808/7980/9034/3429/7296/51614/7094/3437/220323/57169/58485/26012/10370/2771/567/1438/7178/8934/2627/5327/4967/81037/9246/220/3106/682/9146/54438/13…
JOHNSTONE_PARVB_TARGETS_3_UP	JOHNSTONE_PARVB_TARGETS_3_UP	JOHNSTONE_PARVB_TARGETS_3_UP	405	0.509177	2.72817	1e-10	3.66e-09	2.44e-09	3241	tags=42%, list=20%, signal=35%	80381/5328/2335/54541/4017/1508/2744/8496/7045/1051/4035/9645/30846/81671/2548/81855/9180/8553/60/301/2026/8826/9945/5476/5034/140576/10123/113146/54206/54704/10567/10410/4627/123920/7071/7057/4779/5660/25798/7803/4853/7056/5654/334/2316/1514/5098/7077/79745/7879/10553/5834/3383/1200/26509/79188/5806/493/22800/7857/4134/10133/9620/10577/7076/3959/284996/476/1435/25832/25824/64866/196463/3673/9388…
KAAB_FAILED_HEART_ATRIUM_DN	KAAB_FAILED_HEART_ATRIUM_DN	KAAB_FAILED_HEART_ATRIUM_DN	142	0.575691	2.71521	1e-10	3.66e-09	2.44e-09	3829	tags=56%, list=23%, signal=44%	23516/3939/5230/87/5236/9180/966/60/5604/11328/3459/10410/351/171546/27020/645/5691/5693/1266/6774/10133/5052/6594/4831/12/25932/10493/5861/55041/29780/7126/10204/4628/5684/9367/6876/8519/5901/8992/10175/2239/5715/7169/7295/10972/8848/6810/2615/1306/5376/2950/9188/11047/8668/2280/4354/131408/10058/6717/28232/1495/4357/7784/10548/8547/2017/5689/10490/55627/5947/2971/3068/7534/55856/5692/1716/52/70…
KAAB_HEART_ATRIUM_VS_VENTRICLE_UP	KAAB_HEART_ATRIUM_VS_VENTRICLE_UP	KAAB_HEART_ATRIUM_VS_VENTRICLE_UP	242	0.429548	2.18293	1e-10	3.66e-09	2.44e-09	3013	tags=39%, list=18%, signal=33%	133/87/9645/7040/5479/2048/811/2026/10397/10567/27044/11014/92689/7078/7041/8985/26471/60312/6695/1462/8572/11098/64116/2619/4924/7447/6303/5052/4920/1823/715/4637/5371/4831/165/7280/9500/5919/10493/392/5218/2896/27351/57142/2119/10950/8407/10525/1809/1311/57493/6284/3339/2202/3489/10409/57804/3671/4092/64131/7431/5066/5740/967/6876/22891/53635/2199/10518/2331/1805/2878/1909/5271/3075/572/5322/13…
KAN_RESPONSE_TO_ARSENIC_TRIOXIDE	KAN_RESPONSE_TO_ARSENIC_TRIOXIDE	KAN_RESPONSE_TO_ARSENIC_TRIOXIDE	116	0.638962	2.94918	1e-10	3.66e-09	2.44e-09	2167	tags=46%, list=13%, signal=40%	133/4501/54541/4502/858/5054/3576/5744/81631/2026/665/10397/9945/10123/10769/7057/205/57761/131566/4494/4493/10457/27063/1649/26471/1462/55062/4495/7857/23246/23710/5999/1948/6781/25907/10493/2896/3310/1809/4496/6515/9236/8614/3162/9976/2745/182/3488/23645/3303/26355/1491/22943
KEGG_CYTOKINE_CYTOKINE_RECEPTOR_INTERACTION	KEGG_CYTOKINE_CYTOKINE_RECEPTOR_INTERACTION	KEGG_CYTOKINE_CYTOKINE_RECEPTOR_INTERACTION	215	0.442079	2.21085	1e-10	3.66e-09	2.44e-09	3796	tags=42%, list=23%, signal=33%	51330/3556/7040/3624/9180/3576/6374/4233/3459/1956/7132/3597/90/7423/6354/23529/5155/8793/56034/7424/7850/1950/1435/2921/5008/1441/3553/6364/3460/55504/7292/8744/5154/7422/2920/3976/10344/1230/8794/3552/2919/6347/970/58191/1436/8795/958/7043/5159/4055/6348/658/8200/8797/5473/6355/4804/11009/355/7046/943/6372/60401/1440/3569/3554/3570/3606/80301/6362/8740/3566/7042/1437/3625/4982/3592/7124/6351/14…
KEGG_ECM_RECEPTOR_INTERACTION	KEGG_ECM_RECEPTOR_INTERACTION	KEGG_ECM_RECEPTOR_INTERACTION	81	0.627685	2.71839	1e-10	3.66e-09	2.44e-09	1553	tags=48%, list=9%, signal=44%	3685/2335/3693/1301/1290/6696/284217/1289/3678/3688/50509/3918/1281/1277/7057/1278/3912/7058/22801/1292/1293/3675/6383/3913/1284/3673/3690/3909/1282/3915/3371/3914/1291/63923/1311/3339/131873/960/22798
KEGG_FOCAL_ADHESION	KEGG_FOCAL_ADHESION	KEGG_FOCAL_ADHESION	190	0.562008	2.77528	1e-10	3.66e-09	2.44e-09	2638	tags=46%, list=16%, signal=39%	3685/2335/3693/71/1301/1290/6696/87/858/284217/60/5604/1289/3678/4233/3688/3611/50509/857/3918/1281/1277/6464/1956/7057/7791/1278/10627/3912/7058/7423/5228/5155/22801/2316/56034/7424/824/1292/1293/3675/1950/55742/3913/3480/9564/7414/1284/3673/3690/3909/1282/3915/5154/7422/3371/3914/1291/63923/1311/103910/29780/83660/1399/131873/2002/5829/22798/5595/1499/7408/2317/387/3696/81/5159/3910/5923/572/12…
KEGG_LYSOSOME	KEGG_LYSOSOME	KEGG_LYSOSOME	121	0.54197	2.4935	1e-10	3.66e-09	2.44e-09	2990	tags=43%, list=18%, signal=35%	1508/6556/3920/2548/2588/5476/3073/4864/5660/1515/53/23659/1212/1514/1176/3916/1522/1200/1213/10577/950/3074/8907/5538/1513/84572/4126/1075/54/245972/1509/967/138050/8120/968/3482/6609/4668/7805/2720/9114/8218/4758/1203/411/4125/55353/3988/23431/4669/527/533
KIM_GLIS2_TARGETS_UP	KIM_GLIS2_TARGETS_UP	KIM_GLIS2_TARGETS_UP	83	0.658717	2.85568	1e-10	3.66e-09	2.44e-09	2329	tags=49%, list=14%, signal=43%	4323/5157/7045/9180/5054/30008/51129/9509/1281/10631/7097/1277/10410/123920/1278/6678/2212/2200/4237/4053/3383/101/4811/1282/9021/4060/80781/7431/2207/6347/1634/837/718/1805/597/8848/1306/6355/3075/9636/10418
KIM_LIVER_CANCER_POOR_SURVIVAL_UP	KIM_LIVER_CANCER_POOR_SURVIVAL_UP	KIM_LIVER_CANCER_POOR_SURVIVAL_UP	21	0.854509	2.72569	1e-10	3.66e-09	2.44e-09	1183	tags=71%, list=7%, signal=66%	5352/54541/8877/5209/5315/8826/5898/4071/3912/2152/226/5538/10109/2119/1075
KIM_WT1_TARGETS_12HR_UP	KIM_WT1_TARGETS_12HR_UP	KIM_WT1_TARGETS_12HR_UP	160	0.498867	2.40517	1e-10	3.66e-09	2.44e-09	4233	tags=52%, list=26%, signal=39%	133/5328/8974/3693/871/54541/3556/396/5054/2026/8459/50507/5033/4071/7078/5654/2246/5098/7490/7070/64759/26509/493/7277/1435/6662/5530/2678/3310/10979/1315/4330/57493/771/80723/83660/23052/6591/29109/55357/8324/271/9867/90993/10602/79986/3303/3434/81493/23543/5872/134/1839/578/10398/7289/8573/3775/55715/30850/2736/2673/4982/374/6339/259217/3588/55893/3304/780/5327/219654/64764/6376/8273/2260/1601…
KIM_WT1_TARGETS_8HR_UP	KIM_WT1_TARGETS_8HR_UP	KIM_WT1_TARGETS_8HR_UP	163	0.521948	2.50941	1e-10	3.66e-09	2.44e-09	3919	tags=52%, list=24%, signal=40%	133/871/5329/8877/87/3556/396/7262/5054/5744/2026/8459/9945/8061/5099/4071/7071/7791/5339/7078/2012/7041/2246/56034/7490/8572/140885/9469/5999/7277/25937/1435/6662/2069/5530/3310/3914/10950/54741/8728/26118/4067/55816/2810/771/80723/6591/29109/2745/9792/55357/7162/90993/9444/11080/597/10458/3303/23129/1849/27333/5178/1839/25822/55715/3566/30850/865/6018/10498/374/10221/7145/6400/6541/171586/2669/…
KIM_WT1_TARGETS_UP	KIM_WT1_TARGETS_UP	KIM_WT1_TARGETS_UP	214	0.563512	2.81101	1e-10	3.66e-09	2.44e-09	2933	tags=48%, list=18%, signal=40%	51330/5329/71/8877/2744/87/3556/8091/3624/7262/85360/5054/3576/5744/8553/60/2026/26064/9945/8061/5099/760/4864/4071/7071/7057/7791/351/7078/10611/2246/8870/2152/7490/2250/1613/64759/4643/8572/5971/5806/22800/9469/5999/6461/25937/1435/6662/7414/3872/2069/3460/5791/5154/7204/3914/10979/390/2274/4791/79572/3976/55816/2810/7126/80723/4628/26030/677/6591/5914/960/6347/29775/22891/5584/1000/7162/56935/…
KINSEY_TARGETS_OF_EWSR1_FLII_FUSION_DN	KINSEY_TARGETS_OF_EWSR1_FLII_FUSION_DN	KINSEY_TARGETS_OF_EWSR1_FLII_FUSION_DN	310	0.436944	2.28561	1e-10	3.66e-09	2.44e-09	3930	tags=45%, list=24%, signal=35%	79586/133/6281/5328/2335/8877/1290/7114/4015/29926/966/81631/4907/1289/9891/11328/10644/64778/9060/54704/1281/3073/10631/1277/7791/5660/11167/57451/3597/10457/55959/54498/54587/6678/8870/2200/7077/4000/54453/51474/11098/55083/401152/5806/6303/55742/3913/10577/3959/23452/1942/7414/9500/7035/4054/3915/2896/3371/7328/151887/51421/26020/2934/81035/8609/55816/1294/9612/83872/55238/8321/7431/6575/9976/…
KYNG_DNA_DAMAGE_DN	KYNG_DNA_DAMAGE_DN	KYNG_DNA_DAMAGE_DN	173	0.519964	2.52676	1e-10	3.66e-09	2.44e-09	4085	tags=51%, list=25%, signal=39%	4501/2335/3693/813/29984/5157/1051/4015/301/665/10397/10549/6288/3688/10933/3459/10211/2590/10610/1281/3987/4837/1318/7168/6747/22836/54453/7879/11098/29886/3074/475/8828/8482/3460/10950/9276/10095/4496/51719/10237/2920/2098/7431/5464/5435/6443/2745/4946/8120/8795/5911/2199/10518/7043/3696/81/375/5669/5270/50813/7419/1977/7980/5876/9141/1452/7357/5565/5862/10554/4836/5111/1826/1410/3588/5055/6881…
LAIHO_COLORECTAL_CANCER_SERRATED_UP	LAIHO_COLORECTAL_CANCER_SERRATED_UP	LAIHO_COLORECTAL_CANCER_SERRATED_UP	107	0.644369	2.92851	1e-10	3.66e-09	2.44e-09	2895	tags=56%, list=18%, signal=46%	302/3956/1508/64359/8826/665/23022/308/3091/857/10631/4071/7837/27020/3912/10611/10802/2012/6678/56034/6386/29097/54453/10130/10133/4637/9643/9218/2014/9978/3915/10109/5621/8407/4738/55041/716/103910/23499/5066/6443/56951/8992/1806/56851/10169/29095/5376/55505/1603/9245/5573/6635/7419/55207/5480/3429/4729/6613/1173
LEE_DIFFERENTIATING_T_LYMPHOCYTE	LEE_DIFFERENTIATING_T_LYMPHOCYTE	LEE_DIFFERENTIATING_T_LYMPHOCYTE	179	-0.448575	-2.30042	1e-10	3.66e-09	2.44e-09	4755	tags=48%, list=29%, signal=35%	4068/360/84766/5294/4012/3702/9452/1043/23524/962/51466/6932/92241/80342/11322/7707/3683/55843/9459/7832/6653/10396/10198/83593/6843/23048/6667/53347/81704/84636/64919/6402/10507/3932/5927/374403/197358/100131187/50852/6431/1606/23077/388969/54556/8621/80709/3631/27040/257106/8906/9857/6046/11184/4194/10225/23225/55904/2625/10628/51643/6432/246175/5583/26034/100129387/6421/54807/4118/6304/155435/…
LEI_MYB_TARGETS	LEI_MYB_TARGETS	LEI_MYB_TARGETS	310	0.552864	2.89197	1e-10	3.66e-09	2.44e-09	3343	tags=49%, list=20%, signal=40%	302/303/6281/4501/2335/9123/7045/306/1051/5479/9470/7130/966/5054/3576/5744/8553/81631/301/23022/6288/10211/2191/7316/113146/10769/857/754/3918/4864/558/4071/1278/5339/10627/3985/3912/4814/7078/4837/7168/6678/1308/1293/26471/9446/4478/11098/4830/5806/4061/6303/64746/2697/22827/7277/10263/3959/25907/5093/7414/3872/25932/7280/3553/3909/4860/2896/3310/1026/7204/1513/2821/10318/4312/4060/6515/2274/10…
LENAOUR_DENDRITIC_CELL_MATURATION_DN	LENAOUR_DENDRITIC_CELL_MATURATION_DN	LENAOUR_DENDRITIC_CELL_MATURATION_DN	125	0.545655	2.51304	1e-10	3.66e-09	2.44e-09	4226	tags=59%, list=26%, signal=44%	5329/6556/6507/5479/3576/6374/728/6648/9260/5265/4814/5654/2012/929/8870/4973/2212/10135/7850/10184/586/6383/22827/4318/5176/7277/2014/2921/3553/1513/1116/2920/9332/30851/2207/9976/960/290/1436/719/718/8848/8942/4828/5473/9784/9636/23166/3570/5724/4199/2710/9261/272/4792/7124/6275/7096/1066/22930/5663/2717/2185/1536/3028/7133/3423/6279/2004/3665/7940/1487/5359/2123
LEONARD_HYPOXIA	LEONARD_HYPOXIA	LEONARD_HYPOXIA	40	0.801741	2.9932	1e-10	3.66e-09	2.44e-09	1489	tags=62%, list=9%, signal=57%	23210/8974/54541/9123/5230/664/5054/8553/6513/5033/205/4783/5155/2152/5210/5214/226/1912/1942/7422/6515/123/8819/8614/136
LIAO_METASTASIS	LIAO_METASTASIS	LIAO_METASTASIS	497	0.347455	1.88712	1e-10	3.66e-09	2.44e-09	3214	tags=31%, list=20%, signal=26%	302/871/54541/135228/2744/10970/5315/7165/57085/30846/4320/6513/2026/157378/493869/54732/5738/10644/64778/115908/1277/6464/1278/50807/11252/3985/5784/3912/25902/91283/1212/5228/9448/9168/2316/54498/79581/5210/26471/1462/444/6237/399474/226/10158/586/9601/4134/23246/5163/727936/7291/2539/55740/6662/29085/196463/3673/165/55356/7280/5832/5154/57655/10417/23531/10525/1075/5337/81035/5125/5361/30851/7…
LIEN_BREAST_CARCINOMA_METAPLASTIC_VS_DUCTAL_UP	LIEN_BREAST_CARCINOMA_METAPLASTIC_VS_DUCTAL_UP	LIEN_BREAST_CARCINOMA_METAPLASTIC_VS_DUCTAL_UP	76	0.654254	2.78127	1e-10	3.66e-09	2.44e-09	2343	tags=53%, list=14%, signal=45%	51330/133/5352/5351/813/84141/1051/3576/51129/8531/10644/79709/6648/56172/7378/2316/50486/4478/7850/1522/3383/586/51026/5806/6274/25907/5621/55323/3269/24147/3162/7431/84668/56938/136/6715/597/3037/3569/4609
LIM_MAMMARY_STEM_CELL_UP	LIM_MAMMARY_STEM_CELL_UP	LIM_MAMMARY_STEM_CELL_UP	450	0.53592	2.88859	1e-10	3.66e-09	2.44e-09	3132	tags=46%, list=19%, signal=38%	3956/871/813/8877/84141/1290/4035/9871/6507/9645/5358/64359/1303/85360/284217/4907/649/1001/1289/2131/9509/163782/3688/170954/5099/400745/340075/439921/857/6664/10631/558/1956/7057/9531/84617/9260/57333/131566/366/3912/83871/23213/7078/4837/5654/5228/27063/55714/7378/7041/126374/5098/1308/646/7070/1462/4313/8572/9955/51474/3383/9119/7447/91179/9469/2697/5176/23452/54434/84168/9564/10630/1012/1284…
LINDGREN_BLADDER_CANCER_CLUSTER_2B	LINDGREN_BLADDER_CANCER_CLUSTER_2B	LINDGREN_BLADDER_CANCER_CLUSTER_2B	367	0.511762	2.72107	1e-10	3.66e-09	2.44e-09	3357	tags=45%, list=20%, signal=37%	3956/4501/5329/5899/1290/4502/5157/9645/4500/94031/23022/9891/170954/23406/5099/10123/857/10631/10410/26524/1278/241/51226/7837/7056/4783/4837/7058/4493/91663/7168/6678/7077/1292/29015/57157/1293/4478/10652/4313/4094/29995/4495/3383/140885/1266/10783/3913/5176/57217/715/23452/10630/25907/2014/9235/12/8828/165/25932/5919/5118/10109/9021/3371/1291/10437/151887/10085/51421/8728/390/5396/2934/4616/40…
LINDVALL_IMMORTALIZED_BY_TERT_DN	LINDVALL_IMMORTALIZED_BY_TERT_DN	LINDVALL_IMMORTALIZED_BY_TERT_DN	68	0.701529	2.9406	1e-10	3.66e-09	2.44e-09	2227	tags=57%, list=14%, signal=50%	133/5352/2335/3693/2026/84624/2191/10123/131578/114907/8038/285590/4837/5754/29015/1462/4053/92521/10184/29995/6303/3959/84168/10630/379/1513/151887/629/3339/3671/2919/4316/2331/8260/4188/3910/1805/2615/5069
LIU_PROSTATE_CANCER_DN	LIU_PROSTATE_CANCER_DN	LIU_PROSTATE_CANCER_DN	458	0.36826	1.98642	1e-10	3.66e-09	2.44e-09	3283	tags=34%, list=20%, signal=28%	302/304/3956/5328/1508/23603/858/30846/2026/30008/9902/1289/23022/4233/29940/5099/113146/10610/439921/857/9805/1278/84617/285590/3912/83871/7078/7168/5228/7041/2316/6678/56034/2200/7077/55568/79745/83742/399474/8572/11098/26509/493/2697/10133/3913/2114/5176/715/7277/23452/55740/4811/7414/1284/5141/3673/3872/165/231/25932/166336/5919/1282/2621/26232/7422/3914/1291/10950/115290/10979/5396/1809/8979…
LI_AMPLIFIED_IN_LUNG_CANCER	LI_AMPLIFIED_IN_LUNG_CANCER	LI_AMPLIFIED_IN_LUNG_CANCER	175	0.537343	2.60583	1e-10	3.66e-09	2.44e-09	4283	tags=52%, list=26%, signal=39%	3939/5328/1301/10970/6696/5315/7262/2588/811/3309/10549/2023/5034/10631/1277/10897/1278/7058/633/7184/5214/226/4830/9080/5052/4282/7076/10263/3959/4831/9500/6624/7422/10945/1832/2821/10525/5861/1936/2810/3336/2266/5901/2244/8140/6888/4321/9144/7345/5355/6132/3249/7851/10971/6635/7358/286887/353/22948/3329/4170/6853/55353/6633/821/7296/6168/3418/7086/6613/3852/4833/6337/3840/11065/3068/7534/5714/5…
LI_INDUCED_T_TO_NATURAL_KILLER_UP	LI_INDUCED_T_TO_NATURAL_KILLER_UP	LI_INDUCED_T_TO_NATURAL_KILLER_UP	291	0.483708	2.50583	1e-10	3.66e-09	2.44e-09	3266	tags=42%, list=20%, signal=34%	302/3956/6281/23603/6696/5479/8553/4907/8459/5045/2512/10549/23406/54206/10410/9531/84617/56172/9260/3099/366/124872/4783/2012/2817/7378/1514/8870/2212/824/4000/5360/4643/226/832/127544/83892/5763/10952/10402/23753/4637/84419/3959/25907/6282/12/5008/8111/5154/1026/51280/22898/79026/10437/415116/92922/54757/6284/2274/7431/2207/23052/84790/2745/822/26031/967/11202/8519/374907/10581/84246/83862/2285…
LU_AGING_BRAIN_UP	LU_AGING_BRAIN_UP	LU_AGING_BRAIN_UP	246	0.435382	2.22132	1e-10	3.66e-09	2.44e-09	3779	tags=46%, list=23%, signal=36%	3685/5352/871/54541/8601/4502/306/7165/858/3920/8826/10397/23022/6566/3688/308/3091/857/4864/4071/171546/10627/10611/2531/4493/7423/5654/22836/2246/26471/4478/1462/54453/55062/4495/5962/26509/6383/2697/55742/25937/8424/25932/10493/55970/6788/7422/79026/54741/9610/10979/51421/1809/2934/8082/2202/30851/2040/8301/7431/27295/9976/4651/9659/6035/1774/1052/22856/9444/9588/3992/10972/3240/5376/3075/9843…
MANALO_HYPOXIA_UP	MANALO_HYPOXIA_UP	MANALO_HYPOXIA_UP	195	0.553679	2.74593	1e-10	3.66e-09	2.44e-09	2857	tags=48%, list=17%, signal=40%	133/5352/8974/5351/54541/4017/2744/664/5236/7045/4015/3624/5054/8553/2026/26064/1289/665/10397/51129/9891/11328/64778/5033/10123/2632/558/1278/205/3912/3987/10802/5654/55076/7168/10457/5228/5155/2817/8870/633/7424/60312/6695/4313/6237/5167/5238/19/112399/6781/1284/80176/1282/2621/7422/7204/23596/6474/51363/6038/4616/80781/4330/6515/4601/8614/54583/83439/5066/5740/10848/5829/1000/8795/22839/22856/…
MARCHINI_TRABECTEDIN_RESISTANCE_DN	MARCHINI_TRABECTEDIN_RESISTANCE_DN	MARCHINI_TRABECTEDIN_RESISTANCE_DN	42	0.740445	2.79311	1e-10	3.66e-09	2.44e-09	1391	tags=57%, list=8%, signal=52%	133/71/9123/3069/811/8553/3309/754/1281/11167/4016/27063/6520/7184/140885/4811/1012/1284/3614/5621/9853/390/2821/9491
MARKEY_RB1_ACUTE_LOF_DN	MARKEY_RB1_ACUTE_LOF_DN	MARKEY_RB1_ACUTE_LOF_DN	218	0.521818	2.6193	1e-10	3.66e-09	2.44e-09	4226	tags=55%, list=26%, signal=41%	4501/1508/8877/7045/8553/4907/8826/665/10397/526/2907/6648/351/205/53/55076/6354/1176/1649/10135/5214/26471/92521/1522/6303/101/19/5163/10544/3959/25824/51635/2921/8482/7319/8744/4860/2896/9021/3684/4314/5396/4688/4601/5125/123/1230/8819/2040/54583/5130/6443/2745/837/51661/1436/719/3488/2209/717/2213/3430/2239/710/2357/4489/83982/7462/597/6348/3105/3240/6355/26355/3433/9636/23166/51762/5552/3949/…
MARKEY_RB1_CHRONIC_LOF_DN	MARKEY_RB1_CHRONIC_LOF_DN	MARKEY_RB1_CHRONIC_LOF_DN	115	0.557021	2.55528	1e-10	3.66e-09	2.44e-09	3979	tags=62%, list=24%, signal=47%	966/10567/79709/81502/1956/4814/10962/7078/5654/929/26471/127544/101/23710/284996/55740/4481/7319/7035/10437/4322/123/3162/6511/348/6347/1634/1436/719/8878/1356/6348/4321/10671/7164/57619/7345/3075/23646/3569/23166/2707/5552/56061/10871/28232/714/7305/6688/7042/11006/63027/533/1906/338339/133619/4883/5947/5445/712/5925/51316/3428/51669/5973/51393/83706/713/4232/963/84299
MARTORIATI_MDM4_TARGETS_FETAL_LIVER_UP	MARTORIATI_MDM4_TARGETS_FETAL_LIVER_UP	MARTORIATI_MDM4_TARGETS_FETAL_LIVER_UP	217	0.46688	2.33674	1e-10	3.66e-09	2.44e-09	2307	tags=31%, list=14%, signal=27%	133/5352/4501/8974/54541/9123/5230/664/5236/8553/665/10397/1978/2023/5033/2632/857/10410/205/3099/5784/5912/23480/2584/55076/7378/5754/8870/126374/64782/10135/5214/5360/55062/353322/83667/112399/5163/221184/79651/1026/51126/10950/29923/57561/23612/4715/8819/8614/5878/771/54583/9683/6876/22891/654364/494470/5911/10539/2782/2615/5366/26355/5270/10360/60401/3251
MARTORIATI_MDM4_TARGETS_NEUROEPITHELIUM_UP	MARTORIATI_MDM4_TARGETS_NEUROEPITHELIUM_UP	MARTORIATI_MDM4_TARGETS_NEUROEPITHELIUM_UP	158	0.534062	2.55929	1e-10	3.66e-09	2.44e-09	2439	tags=38%, list=15%, signal=33%	133/3939/6281/4501/54541/9123/5230/664/87/5236/8553/6513/1978/2023/5033/115908/57167/10769/205/3099/5784/84898/2584/5754/64782/5214/7167/1462/226/6615/353322/83667/112399/1021/221184/7422/1026/2821/57561/23612/6515/89796/54583/22891/7922/3482/116372/9780/4489/5366/7164/26355/5270/60401/10468/5178/4609/2892/800/6223
MCBRYAN_PUBERTAL_TGFB1_TARGETS_UP	MCBRYAN_PUBERTAL_TGFB1_TARGETS_UP	MCBRYAN_PUBERTAL_TGFB1_TARGETS_UP	164	0.597316	2.87489	1e-10	3.66e-09	2.44e-09	2778	tags=49%, list=17%, signal=41%	3685/5352/2335/4323/3069/7130/1727/8553/6513/649/1192/23406/2590/4240/5784/1893/3597/5654/334/1295/50486/929/8870/56034/7077/2152/1462/4313/140885/1266/2697/2114/7277/6594/476/6662/3098/9388/5118/7422/1026/3371/51278/1809/2934/1432/3339/6645/38/10409/1307/861/1294/5878/54583/8301/2137/10487/10938/1362/822/6876/182/1009/9444/1356/7169/8848/27122/3037/7046/7052/6478/9318/800/10449/10124/2149/2037/2…
MCLACHLAN_DENTAL_CARIES_UP	MCLACHLAN_DENTAL_CARIES_UP	MCLACHLAN_DENTAL_CARIES_UP	234	0.555035	2.80344	1e-10	3.66e-09	2.44e-09	3332	tags=49%, list=20%, signal=39%	133/5328/4501/5329/1508/54210/6696/4502/3624/11031/7130/3576/6374/6288/131578/728/6648/241/5265/4783/3597/4837/10457/50486/929/8870/2212/10135/4495/3383/6303/19/4318/7076/23452/4481/12/1890/5004/6424/3553/9021/2215/10437/629/1116/51363/3426/4312/1075/10095/4067/4688/6515/54/1230/9332/771/23643/348/2919/5266/2207/9976/960/290/6347/2745/822/6035/341/1436/719/10797/2213/7805/1052/718/9244/2357/64581…
MEBARKI_HCC_PROGENITOR_WNT_UP	MEBARKI_HCC_PROGENITOR_WNT_UP	MEBARKI_HCC_PROGENITOR_WNT_UP	174	0.625362	3.03333	1e-10	3.66e-09	2.44e-09	3210	tags=60%, list=20%, signal=49%	2335/8974/5329/23603/1290/87/5157/7045/6507/64359/7130/2048/5054/649/2026/9902/2131/84561/3678/2191/115908/10123/131578/1281/1277/4627/8038/1278/9260/131566/7058/91663/2316/7171/6678/2200/2152/6695/1462/4313/11098/55083/51339/25907/64866/2921/166336/1833/84978/57655/6447/151887/23531/8728/140686/1809/4060/2274/8609/4322/5125/1230/83872/89796/1820/27295/23052/54480/4316/1634/1436/23187/54796/3488/…
MEBARKI_HCC_PROGENITOR_WNT_UP_BLOCKED_BY_FZD8CRD	MEBARKI_HCC_PROGENITOR_WNT_UP_BLOCKED_BY_FZD8CRD	MEBARKI_HCC_PROGENITOR_WNT_UP_BLOCKED_BY_FZD8CRD	110	0.573341	2.61522	1e-10	3.66e-09	2.44e-09	3607	tags=59%, list=22%, signal=46%	2335/23603/1290/87/6507/64359/2048/5054/2131/1281/4627/9260/7058/91663/7171/2200/2152/1462/11098/55083/25907/64866/166336/1833/57655/23531/140686/1809/4060/2274/8609/1230/89796/1820/54480/1634/23187/3488/56062/116372/8140/23677/84675/4188/1805/9050/143903/11178/27286/284021/3554/1545/55351/7042/4815/83716/51050/90853/1836/3936/9241/10512/9022/3714/10643
MEBARKI_HCC_PROGENITOR_WNT_UP_CTNNB1_DEPENDENT	MEBARKI_HCC_PROGENITOR_WNT_UP_CTNNB1_DEPENDENT	MEBARKI_HCC_PROGENITOR_WNT_UP_CTNNB1_DEPENDENT	77	0.643668	2.74648	1e-10	3.66e-09	2.44e-09	3607	tags=66%, list=22%, signal=52%	8974/1290/6507/2048/5054/2026/84561/115908/10123/1281/1277/1278/9260/7171/6678/2152/51339/2921/166336/1833/151887/4060/4322/5125/83872/1820/4316/1436/23187/54796/3488/56062/116372/1805/79899/27286/2650/11187/3554/9315/83716/51050/3691/1836/339400/9075/3936/9241/10512/9022/10643
MENSE_HYPOXIA_UP	MENSE_HYPOXIA_UP	MENSE_HYPOXIA_UP	94	0.64533	2.85752	1e-10	3.66e-09	2.44e-09	1781	tags=49%, list=11%, signal=44%	23210/133/5352/8974/5230/664/5209/170384/1051/4015/22936/9180/8553/2026/157378/51141/665/10397/51129/5033/2632/6648/3099/4783/283/10135/5210/444/401152/353322/5163/8497/7422/29923/2821/55323/6038/6515/4601/8609/123/8614/54583/54985/23645/1052
MILI_PSEUDOPODIA_CHEMOTAXIS_DN	MILI_PSEUDOPODIA_CHEMOTAXIS_DN	MILI_PSEUDOPODIA_CHEMOTAXIS_DN	417	0.474584	2.54599	1e-10	3.66e-09	2.44e-09	3956	tags=49%, list=24%, signal=38%	79586/23516/2335/8974/5351/135228/1508/10970/4323/4035/4015/4320/2548/5054/3309/6513/5817/649/1289/1192/29927/3678/6566/3688/285761/5033/7097/79709/4864/558/7057/351/5660/50807/57333/1893/7078/90/8560/334/23529/7077/2923/2152/3297/3675/3995/10130/10184/6185/9080/23193/79188/4061/10954/54978/100302736/374378/3913/22827/6238/10984/5176/57217/715/3480/23452/11117/476/7414/51635/8828/51586/8733/9978/…
MIYAGAWA_TARGETS_OF_EWSR1_ETS_FUSIONS_DN	MIYAGAWA_TARGETS_OF_EWSR1_ETS_FUSIONS_DN	MIYAGAWA_TARGETS_OF_EWSR1_ETS_FUSIONS_DN	211	0.600086	2.99799	1e-10	3.66e-09	2.44e-09	2447	tags=48%, list=15%, signal=41%	133/5352/5328/4017/1301/4323/664/87/9871/6507/9645/8091/22936/9180/3576/1289/8710/9945/81792/387758/1281/1956/8038/1278/205/805/131566/1295/10457/23529/55714/22801/5523/6678/23528/2152/5873/1462/8572/29995/10402/6781/25907/768/2069/8482/164284/2825/166336/55504/392/6447/151887/8728/161742/1116/5396/4060/6515/3976/55816/84752/23301/5361/8614/4092/771/83468/84668/10234/960/6347/11227/51429/8829/228…
MOOTHA_PGC	MOOTHA_PGC	MOOTHA_PGC	400	0.373863	2.00261	1e-10	3.66e-09	2.44e-09	4664	tags=42%, list=28%, signal=31%	23210/3939/8974/54541/5230/6696/4502/29984/5315/5236/2597/3624/11031/3309/5604/665/2023/55847/7316/760/6648/22824/2987/4814/51382/55076/7378/28998/54587/5214/9446/7167/5693/11098/6303/23710/9694/60370/476/81490/26056/1890/7389/5118/7422/57142/5687/2821/1809/51719/6284/28973/5789/1294/5223/1317/3336/5695/54583/158/8566/8829/5435/6324/80256/2745/4580/11332/51373/10797/6609/8803/9926/65003/5159/1909…
NABA_CORE_MATRISOME	NABA_CORE_MATRISOME	NABA_CORE_MATRISOME	233	0.538963	2.72506	1e-10	3.66e-09	2.44e-09	2421	tags=43%, list=15%, signal=37%	2335/25878/1301/1290/6696/7045/1303/7130/284217/30008/1289/84624/1300/115908/50509/79883/3918/1281/10631/1277/7057/4240/1278/79174/7837/3912/1893/7058/131368/1295/54829/6678/8076/1296/633/2200/1308/1292/1293/6695/4237/148113/1462/4053/80737/3913/4148/11117/4811/1284/165/3909/5118/1833/4054/1282/3915/2621/3371/3914/1291/8483/11081/63923/10417/10085/1311/4060/80781/3339/2202/3489/1307/1294/83872/22…
NABA_ECM_GLYCOPROTEINS	NABA_ECM_GLYCOPROTEINS	NABA_ECM_GLYCOPROTEINS	164	0.495396	2.38435	1e-10	3.66e-09	2.44e-09	2504	tags=39%, list=15%, signal=33%	2335/25878/6696/7045/7130/284217/30008/84624/115908/3918/10631/7057/4240/79174/7837/3912/1893/7058/131368/6678/8076/2200/4237/148113/4053/80737/3913/4148/11117/4811/165/3909/5118/4054/3915/2621/3371/3914/8483/63923/10417/10085/1311/2202/3489/83872/2243/22798/2266/22795/3488/8406/2199/2244/25987/3910/1805/3487/9423/27286/10418/7059/84034/1842
NABA_ECM_REGULATORS	NABA_ECM_REGULATORS	NABA_ECM_REGULATORS	205	0.537362	2.658	1e-10	3.66e-09	2.44e-09	2875	tags=42%, list=17%, signal=35%	5352/5328/8974/871/5351/4017/135228/1508/4323/8754/4015/4320/94031/5054/649/8710/9509/5476/81792/5033/4317/8038/5265/1515/23213/7078/4016/5654/55959/56975/1514/7077/8985/4327/4313/1522/170690/101/112399/4318/5176/7076/9507/12/1513/55239/4314/8728/1474/54757/4312/1075/283208/4322/5125/7093/54583/3026/5266/84695/4316/1509/7051/866/140766/7053/710/54507/4321/5271/10855/256394/5270/5069/7052/1992/534…
NADLER_OBESITY_UP	NADLER_OBESITY_UP	NADLER_OBESITY_UP	60	0.706896	2.88468	1e-10	3.66e-09	2.44e-09	2852	tags=70%, list=17%, signal=58%	4501/1508/4035/5476/1072/10631/1277/4240/241/5660/1515/2316/7171/633/2212/5360/1522/5176/4282/2896/1513/10437/4738/6396/10409/123/2207/5216/1509/822/1436/968/7805/2199/3929/1603/23646/528/3429/4360/3958/7094
NAGASHIMA_NRG1_SIGNALING_UP	NAGASHIMA_NRG1_SIGNALING_UP	NAGASHIMA_NRG1_SIGNALING_UP	165	0.545444	2.62645	1e-10	3.66e-09	2.44e-09	3237	tags=48%, list=20%, signal=39%	51330/23210/133/5329/8660/8877/5209/1051/4665/7262/8553/8061/23022/131578/3918/4864/7071/7791/84617/4783/10611/23529/8870/1649/64782/112399/2114/60370/7414/7280/3909/7422/9929/29923/10979/51278/11221/4616/2274/3976/2810/6591/5914/29946/22891/667/8795/28231/23645/2150/23082/10602/80271/5366/5271/1491/59344/57602/65124/4609/1839/26136/3949/3570/4170/79693/80301/1850/8864/84981/7042/7763/1847/1906/4…
NAKAMURA_TUMOR_ZONE_PERIPHERAL_VS_CENTRAL_UP	NAKAMURA_TUMOR_ZONE_PERIPHERAL_VS_CENTRAL_UP	NAKAMURA_TUMOR_ZONE_PERIPHERAL_VS_CENTRAL_UP	264	0.52086	2.67992	1e-10	3.66e-09	2.44e-09	3915	tags=47%, list=24%, signal=37%	2335/3693/7045/306/858/8091/3624/1303/56937/23022/857/3918/1281/4627/123920/558/26524/7057/1278/3801/23597/10962/3987/51371/54733/2012/7168/8076/5707/2152/1462/4313/11098/5682/4830/7447/23246/22827/7277/140809/10213/7414/7389/7280/3909/1282/1965/4860/56262/55239/151887/5687/8728/390/79139/126917/23621/2202/9263/8609/245972/54742/5700/3336/7083/5684/5701/84790/55666/9358/29093/1009/4580/11332/2279…
NAKAYAMA_SOFT_TISSUE_TUMORS_PCA1_UP	NAKAYAMA_SOFT_TISSUE_TUMORS_PCA1_UP	NAKAYAMA_SOFT_TISSUE_TUMORS_PCA1_UP	74	0.655715	2.77161	1e-10	3.66e-09	2.44e-09	4196	tags=72%, list=26%, signal=54%	7130/5054/2191/7057/5265/1893/4837/7058/10457/929/2212/5360/7076/11326/2214/3310/3684/10437/629/1075/4060/716/2274/2202/9332/23643/960/6347/1634/9358/1436/2209/4311/2213/718/51296/8942/27286/3075/56833/3566/4360/3119/199/6275/712/713/10964/8542/51338/6614/6357/2162
NEMETH_INFLAMMATORY_RESPONSE_LPS_UP	NEMETH_INFLAMMATORY_RESPONSE_LPS_UP	NEMETH_INFLAMMATORY_RESPONSE_LPS_UP	84	0.618513	2.69037	1e-10	3.66e-09	2.44e-09	3921	tags=62%, list=24%, signal=47%	4501/6556/7040/389/6513/5604/5045/10962/8560/91663/8870/6303/2114/5371/4481/8744/4860/1026/10318/26118/8819/2107/960/2745/4651/837/719/8460/8878/2213/1052/598/6348/4790/5552/2710/9261/7296/4792/6590/11006/3055/338339/7124/10209/3428/10370/5954/6772/3475/1601/7133
NIKOLSKY_BREAST_CANCER_8Q23_Q24_AMPLICON	NIKOLSKY_BREAST_CANCER_8Q23_Q24_AMPLICON	NIKOLSKY_BREAST_CANCER_8Q23_Q24_AMPLICON	137	0.501259	2.35425	1e-10	3.66e-09	2.44e-09	4135	tags=50%, list=25%, signal=38%	157378/2131/10397/56943/114907/157769/2907/5339/28998/79581/3297/4061/54512/23246/312/22827/6713/8733/51160/22898/7038/79139/4715/54742/65265/81858/1936/90390/27161/26233/84955/286053/11236/3037/8667/6132/340371/54108/84985/23144/4609/84232/51236/225689/83940/7553/7227/55630/9788/4982/340359/10221/9831/79792/4062/116447/84933/286075/1537/55039/79075/3786/51105/9401/8581/79943/9166/84948/64798
OISHI_CHOLANGIOMA_STEM_CELL_LIKE_DN	OISHI_CHOLANGIOMA_STEM_CELL_LIKE_DN	OISHI_CHOLANGIOMA_STEM_CELL_LIKE_DN	259	0.489857	2.51529	1e-10	3.66e-09	2.44e-09	2787	tags=41%, list=17%, signal=35%	79586/4501/54541/1290/4323/4502/4035/9871/7421/11031/649/30008/1289/665/60681/10397/9509/23022/10644/3459/2191/9060/1281/10903/3099/57333/366/1893/7058/2012/978/7041/54587/1265/633/2200/283/7424/1292/4237/6237/54453/5360/8572/51474/51150/2619/127544/7511/4495/101/4925/4920/10544/7076/23452/11117/3732/9697/2014/8828/165/8482/3460/51278/3339/2202/9612/27295/9976/5740/677/80256/64114/6876/5595/54796…
ONDER_CDH1_SIGNALING_VIA_CTNNB1	ONDER_CDH1_SIGNALING_VIA_CTNNB1	ONDER_CDH1_SIGNALING_VIA_CTNNB1	82	0.654082	2.83776	1e-10	3.66e-09	2.44e-09	3398	tags=63%, list=21%, signal=51%	9645/2048/5054/3576/11015/10397/6288/4430/10631/1278/7168/633/2200/55568/1293/26471/4327/6695/4237/1462/4053/29995/3383/3732/1942/6662/6447/10979/5396/2920/8614/2919/6876/1009/90993/718/26585/3763/7128/58504/10398/274/185/64135/28986/9315/59/6337/4052/3490/10512/84818
ONDER_CDH1_TARGETS_2_DN	ONDER_CDH1_TARGETS_2_DN	ONDER_CDH1_TARGETS_2_DN	451	0.457845	2.46899	1e-10	3.66e-09	2.44e-09	3634	tags=43%, list=22%, signal=34%	5328/29984/306/3556/6507/7421/3624/54972/3576/5744/1001/8710/84561/1824/10397/6288/5099/4430/10123/10769/10610/3918/7097/760/5265/3985/1515/7056/7078/1318/7378/26872/50486/8076/8870/6520/5652/2152/1308/55785/79745/7850/4643/51474/64116/54209/3383/140885/493/7447/101/4318/9620/3732/10630/1942/6662/64866/3673/2921/12/3872/768/2069/29887/3553/3909/6364/1830/5791/79651/23682/3854/3914/10437/2888/1832…
ONDER_CDH1_TARGETS_2_UP	ONDER_CDH1_TARGETS_2_UP	ONDER_CDH1_TARGETS_2_UP	244	0.54762	2.78501	1e-10	3.66e-09	2.44e-09	3034	tags=47%, list=18%, signal=39%	5352/2335/1290/5157/4015/9645/7130/2048/5054/11015/2026/1289/2512/10211/1281/10631/1277/8038/1278/4837/1295/7168/22836/6678/633/2200/1292/55568/1293/26471/4327/6695/7070/4237/1462/4313/4053/55062/29995/5167/6383/5806/80114/5999/5176/7291/9697/4811/9500/5118/7035/1291/6447/10979/2535/5396/1809/6038/4616/89797/55640/8614/26575/3162/6583/4286/290/8829/2745/6876/1634/9358/1009/1000/22795/4311/90993/1…
PASINI_SUZ12_TARGETS_DN	PASINI_SUZ12_TARGETS_DN	PASINI_SUZ12_TARGETS_DN	298	0.60213	3.14037	1e-10	3.66e-09	2.44e-09	2436	tags=48%, list=15%, signal=42%	51330/302/3685/3956/5352/80381/6281/2335/871/4017/11072/1301/23603/8660/4323/87/306/858/8091/8553/4907/301/649/2737/1289/1192/132/23022/9891/3688/170954/308/10123/3611/54206/10769/857/6664/1281/1277/80727/123920/558/7057/7791/1278/351/7837/84617/9260/131566/10962/83871/23213/10611/5912/10867/91663/7168/5155/55714/7041/2316/7171/26872/22836/221035/8870/1265/23034/7077/824/2152/977/4478/1462/3675/5…
PASQUALUCCI_LYMPHOMA_BY_GC_STAGE_UP	PASQUALUCCI_LYMPHOMA_BY_GC_STAGE_UP	PASQUALUCCI_LYMPHOMA_BY_GC_STAGE_UP	268	0.505437	2.59926	1e-10	3.66e-09	2.44e-09	3830	tags=48%, list=23%, signal=37%	90411/4501/3693/6836/11072/8660/10970/3069/1051/89886/9871/6507/22936/5817/8459/54732/55033/84561/29927/3998/64778/308/5034/10410/81502/79174/11014/4783/57600/10802/1212/10413/6747/22836/7184/2923/25996/444/3995/10130/55062/1522/5167/9601/493/19/6238/3480/84168/50515/9500/129642/6730/7038/10950/10945/115290/1832/79139/23612/10409/9663/9236/59269/6184/11018/5464/6591/960/100/5074/55647/55075/8460/…
PECE_MAMMARY_STEM_CELL_UP	PECE_MAMMARY_STEM_CELL_UP	PECE_MAMMARY_STEM_CELL_UP	125	0.510876	2.35286	1e-10	3.66e-09	2.44e-09	4903	tags=46%, list=30%, signal=33%	4501/71/4502/2597/5898/9531/4494/23480/4493/1212/9168/4495/7277/12/3872/7280/9021/3854/3914/4126/126003/4496/6273/1936/348/1052/3868/7295/6888/6132/3861/1849/4700/6223/2197/6234/3566/6207/64065/203/126328/83606/4708/780/6146/1267/5757/6170/6137/1476/6230/4725/6902/5478/8655/6171/28514/10975
PEDERSEN_TARGETS_OF_611CTF_ISOFORM_OF_ERBB2	PEDERSEN_TARGETS_OF_611CTF_ISOFORM_OF_ERBB2	PEDERSEN_TARGETS_OF_611CTF_ISOFORM_OF_ERBB2	70	0.61984	2.62247	1e-10	3.66e-09	2.44e-09	2926	tags=56%, list=18%, signal=46%	5352/4017/5329/87/8754/7421/966/4907/1824/51129/3678/4233/3688/10644/1956/3099/26872/10272/7850/6781/25937/7035/4312/90102/6273/960/9454/2150/64859/597/2878/1305/9695/84002/5865/9819/118932/9536/4008
PETRETTO_CARDIAC_HYPERTROPHY	PETRETTO_CARDIAC_HYPERTROPHY	PETRETTO_CARDIAC_HYPERTROPHY	34	0.756747	2.70896	1e-10	3.66e-09	2.44e-09	1554	tags=56%, list=9%, signal=51%	2335/1290/60/301/4071/11167/4016/54829/8076/2200/10402/4811/4054/57142/2202/27295/84790/960/6876
PETROVA_ENDOTHELIUM_LYMPHATIC_VS_BLOOD_DN	PETROVA_ENDOTHELIUM_LYMPHATIC_VS_BLOOD_DN	PETROVA_ENDOTHELIUM_LYMPHATIC_VS_BLOOD_DN	157	0.653966	3.13258	1e-10	3.66e-09	2.44e-09	2972	tags=60%, list=18%, signal=50%	3685/5352/5328/4501/3693/5351/4017/4323/7045/306/3920/966/5054/3576/2026/2131/3678/9891/2191/10123/113146/3918/558/1278/10962/4494/4837/4493/1295/7168/5228/7378/8870/633/6520/7424/1462/6237/5360/8572/4053/3383/5999/10544/9697/2014/9235/8892/1026/1291/5621/10486/323/4312/1075/4496/2274/2202/10409/3162/2919/9903/960/290/6347/25827/822/6876/6035/1000/8406/145389/10602/7169/4489/217/27286/7345/22943/…
PHONG_TNF_RESPONSE_NOT_VIA_P38	PHONG_TNF_RESPONSE_NOT_VIA_P38	PHONG_TNF_RESPONSE_NOT_VIA_P38	328	0.500703	2.63152	1e-10	3.66e-09	2.44e-09	3237	tags=44%, list=20%, signal=36%	5328/8974/4017/5329/8660/1051/7421/64359/7262/85360/5054/54972/8553/3309/5604/26064/9945/29940/3459/10211/3918/4627/2907/1956/4779/6648/79174/57761/10611/2012/7030/54498/26872/50486/22836/10272/23034/7184/24145/1292/55332/1462/4313/8572/11098/127544/5971/3383/9601/51312/19/10133/6461/4318/2114/23258/1435/1942/25907/6662/64866/5141/3673/8828/7280/79642/79651/7204/1291/51278/23531/51421/10525/10318…
PHONG_TNF_RESPONSE_VIA_P38_PARTIAL	PHONG_TNF_RESPONSE_VIA_P38_PARTIAL	PHONG_TNF_RESPONSE_VIA_P38_PARTIAL	159	0.5587	2.68535	1e-10	3.66e-09	2.44e-09	2912	tags=47%, list=18%, signal=39%	3685/23516/133/5328/5329/8877/7421/3624/5054/3576/5744/64778/5099/10769/1956/7057/1318/8870/10135/55785/64759/6774/5806/23710/1948/23753/50515/2921/2069/7280/6364/3460/3915/1026/3371/10950/11221/2920/4791/3976/1294/24147/2919/9903/960/8795/8324/8460/8878/1052/9052/11080/6526/4794/3097/5366/8942/2683/4189/3037/22943/11010/3569/10424/7128/3949/4824/4170/9709/3566/9819/9466/329/7042/375790
PHONG_TNF_TARGETS_UP	PHONG_TNF_TARGETS_UP	PHONG_TNF_TARGETS_UP	63	0.634324	2.62379	1e-10	3.66e-09	2.44e-09	3024	tags=59%, list=18%, signal=48%	5328/3624/3576/8553/10769/3918/7071/8870/3383/5806/2114/2921/2069/6364/3460/10950/51278/11221/2920/4791/3976/24147/2919/960/8795/1052/3569/7128/6385/3949/4824/4170/1850/329/4792/1847/1437
PICCALUGA_ANGIOIMMUNOBLASTIC_LYMPHOMA_UP	PICCALUGA_ANGIOIMMUNOBLASTIC_LYMPHOMA_UP	PICCALUGA_ANGIOIMMUNOBLASTIC_LYMPHOMA_UP	197	0.564472	2.7968	1e-10	3.66e-09	2.44e-09	3076	tags=52%, list=19%, signal=43%	2335/871/25878/858/6507/1303/9180/26064/115908/9060/1281/1277/1278/11167/92689/3912/23213/10611/4837/4016/7168/10457/10413/5228/23191/1514/22836/6678/1296/2200/7070/64759/6237/91107/2697/55742/4318/715/25937/11117/84168/10630/1284/475/5919/5118/6999/1282/3915/3371/1291/151887/629/10979/161742/390/1116/5396/1809/54757/1075/4060/5337/716/3339/79827/348/6347/967/6876/341/1009/9639/3488/717/11309/135…
PID_AVB3_INTEGRIN_PATHWAY	PID_AVB3_INTEGRIN_PATHWAY	PID_AVB3_INTEGRIN_PATHWAY	73	0.641123	2.71484	1e-10	3.66e-09	2.44e-09	2354	tags=51%, list=14%, signal=44%	3685/2335/1301/1290/6696/1303/1289/1300/3611/1281/1277/4240/1278/1295/1296/1308/1292/1293/3480/1435/9564/7414/3690/1282/7422/1291/10085/1307/1294/5829/5595/1436/387/6198/1306/1305/1280
PID_INTEGRIN1_PATHWAY	PID_INTEGRIN1_PATHWAY	PID_INTEGRIN1_PATHWAY	66	0.731442	3.05493	1e-10	3.66e-09	2.44e-09	1956	tags=62%, list=12%, signal=55%	3685/5328/2335/5329/1301/1290/6696/7045/284217/1289/3678/3688/3918/1281/1277/7057/1278/3912/7058/22801/929/2200/1292/1293/3675/3913/4811/3673/3909/1282/3915/7422/3371/3914/1291/80781/1294/2243/2266/2244/3910
PID_INTEGRIN3_PATHWAY	PID_INTEGRIN3_PATHWAY	PID_INTEGRIN3_PATHWAY	42	0.740861	2.79468	1e-10	3.66e-09	2.44e-09	1956	tags=64%, list=12%, signal=57%	3685/5328/2335/5329/8877/6696/7045/5817/1277/7057/1278/3912/5155/2200/7070/3690/1282/3915/7422/3371/10085/2243/2266/2244/3897/5159/3910
PID_SYNDECAN_1_PATHWAY	PID_SYNDECAN_1_PATHWAY	PID_SYNDECAN_1_PATHWAY	46	0.689205	2.65875	1e-10	3.66e-09	2.44e-09	2544	tags=65%, list=15%, signal=55%	1301/1290/7040/5479/1303/1289/4233/1300/1281/1277/1278/1295/1296/6386/1308/1292/1293/4318/1282/1291/4312/1307/1294/4316/5595/1306/10855/1305/1280/8573
PID_UPA_UPAR_PATHWAY	PID_UPA_UPAR_PATHWAY	PID_UPA_UPAR_PATHWAY	42	0.764582	2.88416	1e-10	3.66e-09	2.44e-09	2023	tags=64%, list=12%, signal=57%	3685/5328/2335/3693/5329/4035/7040/5054/3678/3688/1956/3675/4318/9564/3690/3684/9622/4314/4322/2243/2266/2358/2359/2244/2357/5159/4321
PLASARI_TGFB1_TARGETS_10HR_UP	PLASARI_TGFB1_TARGETS_10HR_UP	PLASARI_TGFB1_TARGETS_10HR_UP	183	0.577104	2.83552	1e-10	3.66e-09	2.44e-09	3140	tags=49%, list=19%, signal=40%	51330/5329/11072/8877/9645/7040/3624/5054/5744/8553/6513/5817/56937/84102/9945/3678/8061/9891/1263/9060/114907/8038/56172/3099/4783/7078/5155/27063/10272/8870/56034/1296/4973/2706/6615/127544/5167/53831/4318/284996/147040/50515/2069/8482/3690/6364/5154/7422/3371/4616/3976/861/59269/2810/24147/26030/23052/10848/29775/182/9659/383/10216/23645/2317/2150/958/5366/1491/3037/7046/6478/3569/1839/7128/27…
PODAR_RESPONSE_TO_ADAPHOSTIN_UP	PODAR_RESPONSE_TO_ADAPHOSTIN_UP	PODAR_RESPONSE_TO_ADAPHOSTIN_UP	138	0.558643	2.61762	1e-10	3.66e-09	2.44e-09	3913	tags=51%, list=24%, signal=39%	8974/54541/2495/3069/1051/9871/81631/301/55002/23022/3459/4779/57761/5912/26872/1649/6520/6303/23710/7280/8744/3310/7422/51278/390/4688/4601/9236/3162/9976/9903/677/9367/960/2745/6782/3300/55860/8878/23645/11080/2730/4247/5366/4097/3303/55454/4189/26136/51526/1604/55281/7846/6868/3687/84981/1390/7763/1847/10221/571/283131/3304/10150/2717/3475/1316/2801/27113/3725
POOLA_INVASIVE_BREAST_CANCER_UP	POOLA_INVASIVE_BREAST_CANCER_UP	POOLA_INVASIVE_BREAST_CANCER_UP	262	0.469765	2.41051	1e-10	3.66e-09	2.44e-09	4147	tags=43%, list=25%, signal=33%	2335/5329/1301/813/9123/1290/4320/3624/7130/5054/11015/1289/1824/23406/1300/2191/131578/6664/8038/1893/23213/4016/2212/1293/4327/1462/9955/113/586/5999/4318/50515/9235/2214/6713/6999/1833/7292/3371/2215/10437/4314/4312/1075/4688/4322/1230/9332/7083/23643/2207/91543/866/341/1009/9935/22795/2209/90993/7805/958/2359/9232/8140/64581/7462/597/6348/4321/57214/55704/6355/26585/11010/942/56833/5552/3606/…
PRAMOONJAGO_SOX4_TARGETS_UP	PRAMOONJAGO_SOX4_TARGETS_UP	PRAMOONJAGO_SOX4_TARGETS_UP	51	0.693724	2.76878	1e-10	3.66e-09	2.44e-09	1817	tags=47%, list=11%, signal=42%	133/664/4665/5054/8553/51141/10397/6648/205/57761/4783/8870/55785/6781/3553/7422/390/6515/4601/123/8614/677/7162/9052
PROVENZANI_METASTASIS_DN	PROVENZANI_METASTASIS_DN	PROVENZANI_METASTASIS_DN	137	0.524378	2.46284	1e-10	3.66e-09	2.44e-09	3568	tags=52%, list=22%, signal=41%	8974/1508/5054/6513/2512/6288/23406/10123/3918/10567/9805/10410/1956/26010/205/11014/4853/4493/7168/1175/56034/7077/8985/645/6237/8572/10130/55062/23710/6274/4637/6282/1284/7280/1965/2821/10318/6515/6273/3887/5701/56731/960/10581/23474/5653/79042/10972/1209/10980/7052/2067/7851/7138/11047/6385/6223/5480/9341/28232/1495/3852/894/8774/5445/309/26012/7178/5954/7525/7905
QI_HYPOXIA	QI_HYPOXIA	QI_HYPOXIA	131	0.58687	2.72419	1e-10	3.66e-09	2.44e-09	1368	tags=37%, list=8%, signal=34%	23210/133/5352/4501/8974/5351/54541/135228/664/5236/4015/1303/8553/6513/11015/84102/79660/10397/5033/2632/205/3099/3597/5228/22801/8870/5214/226/112399/5163/6781/29785/1942/6662/3098/768/6713/129642/8744/7422/1026/2821/4601/8819/5223/8321/3162/54583
QI_PLASMACYTOMA_DN	QI_PLASMACYTOMA_DN	QI_PLASMACYTOMA_DN	92	0.574681	2.54305	1e-10	3.66e-09	2.44e-09	3350	tags=48%, list=20%, signal=38%	8974/3693/813/1290/5817/649/29927/5034/3918/1277/27044/11167/3912/1292/5691/4237/4313/23193/7076/1284/165/9500/7422/10409/5740/84962/11315/3703/3929/51726/8996/10418/4609/23647/5875/79711/6590/28986/3625/6773/6840/8534/10221/8216
REACTOME_ANTIGEN_PROCESSING_CROSS_PRESENTATION	REACTOME_ANTIGEN_PROCESSING_CROSS_PRESENTATION	REACTOME_ANTIGEN_PROCESSING_CROSS_PRESENTATION	96	0.633716	2.82571	1e-10	3.66e-09	2.44e-09	4633	tags=69%, list=28%, signal=50%	3685/3693/811/9902/29927/7316/7097/1515/23480/5683/1514/929/5707/2923/5691/5693/5682/10952/5709/10213/5719/5702/5687/4688/5688/5694/5700/5695/5684/23643/9491/5701/2209/5708/5715/3105/6810/5685/5690/5706/9554/9341/5713/4360/5711/5718/5717/10333/5689/7096/5714/567/5692/2210/1536/3106/3135/5686/3133/948/1535/5716/9861/5705/3134/8773
REACTOME_ASPARAGINE_N_LINKED_GLYCOSYLATION	REACTOME_ASPARAGINE_N_LINKED_GLYCOSYLATION	REACTOME_ASPARAGINE_N_LINKED_GLYCOSYLATION	291	0.476896	2.47054	1e-10	3.66e-09	2.44e-09	3287	tags=42%, list=20%, signal=34%	90411/10484/22872/9871/29926/966/811/11015/54732/26286/9945/5476/3998/7316/378/10610/10342/51226/84617/11014/5265/124872/10802/2923/10652/832/6185/1522/23193/5238/267/10402/7277/22820/381/91445/7280/81876/8704/81562/10945/9276/6708/1315/79139/5861/126003/8128/1075/51693/6396/4253/1294/6184/5700/55738/84790/830/27095/6483/10121/10381/4351/140838/1781/10175/3703/55860/22818/30815/4247/51272/84061/2…
REACTOME_ASSEMBLY_OF_COLLAGEN_FIBRILS_AND_OTHER_MULTIMERIC_STRUCTURES	REACTOME_ASSEMBLY_OF_COLLAGEN_FIBRILS_AND_OTHER_MULTIMERIC_STRUCTURES	REACTOME_ASSEMBLY_OF_COLLAGEN_FIBRILS_AND_OTHER_MULTIMERIC_STRUCTURES	60	0.76516	3.12244	1e-10	3.66e-09	2.44e-09	1586	tags=68%, list=10%, signal=62%	4017/1508/1301/1290/4015/1303/649/1289/1300/50509/3918/1281/1277/1278/7837/5339/1515/4016/1295/1514/1296/1308/1292/1293/977/4318/1284/3909/5118/1282/3914/1291/4314/80781/4322/7093/1294/84695/131873/4316/667
REACTOME_BETA_CATENIN_INDEPENDENT_WNT_SIGNALING	REACTOME_BETA_CATENIN_INDEPENDENT_WNT_SIGNALING	REACTOME_BETA_CATENIN_INDEPENDENT_WNT_SIGNALING	139	0.498332	2.34346	1e-10	3.66e-09	2.44e-09	3661	tags=46%, list=22%, signal=36%	7316/1175/1212/5683/5707/815/5691/5693/5682/1213/4920/5709/10213/5719/55970/5530/163/5702/5687/2535/2787/5688/5694/5700/5695/8321/5684/83439/9491/5701/5216/27161/160/1499/8324/387/5708/5715/5592/2782/5685/5690/5706/4609/8325/4919/59345/5713/5711/5718/1173/801/5717/57154/5689/7481/144165/161/5714/2783/5692/10681/3710/5582
REACTOME_CELL_SURFACE_INTERACTIONS_AT_THE_VASCULAR_WALL	REACTOME_CELL_SURFACE_INTERACTIONS_AT_THE_VASCULAR_WALL	REACTOME_CELL_SURFACE_INTERACTIONS_AT_THE_VASCULAR_WALL	124	0.536448	2.46869	1e-10	3.66e-09	2.44e-09	2417	tags=40%, list=15%, signal=35%	3685/2335/54210/9123/7040/5673/4267/5678/3678/6566/3688/5672/857/1277/6464/1278/7056/2817/8793/6520/4973/3675/4893/140885/6383/83692/4282/10544/483/3690/2621/3684/2888/4312/4067/2734/2207/5671/960/5675/8795/8140/3897/57126/23428/8797/5669/9057/5624/6385
REACTOME_COLLAGEN_BIOSYNTHESIS_AND_MODIFYING_ENZYMES	REACTOME_COLLAGEN_BIOSYNTHESIS_AND_MODIFYING_ENZYMES	REACTOME_COLLAGEN_BIOSYNTHESIS_AND_MODIFYING_ENZYMES	63	0.693807	2.86983	1e-10	3.66e-09	2.44e-09	1599	tags=57%, list=10%, signal=52%	5352/8974/871/5351/1301/1290/5479/1303/649/1289/9509/1300/5034/5033/50509/1281/1277/79709/1278/1295/1296/8985/1308/1292/1293/1284/5118/1282/1291/80781/283208/1307/7093/1294/131873/140766
REACTOME_COLLAGEN_DEGRADATION	REACTOME_COLLAGEN_DEGRADATION	REACTOME_COLLAGEN_DEGRADATION	63	0.687858	2.84523	1e-10	3.66e-09	2.44e-09	2354	tags=67%, list=14%, signal=57%	1508/1301/1290/4323/8754/4320/1303/1289/5045/1300/4317/50509/1281/1277/1278/1295/1514/1296/1308/1292/1293/4327/4313/4318/1284/1282/1513/1291/4314/4312/80781/4322/1307/1294/131873/4316/1509/164656/4321/1306/1305/1280
REACTOME_COLLAGEN_FORMATION	REACTOME_COLLAGEN_FORMATION	REACTOME_COLLAGEN_FORMATION	85	0.740264	3.23057	1e-10	3.66e-09	2.44e-09	1599	tags=64%, list=10%, signal=58%	5352/8974/871/5351/4017/1508/1301/1290/4015/5479/1303/649/1289/9509/1300/5034/5033/50509/3918/1281/1277/79709/1278/7837/5339/1515/4016/1295/1514/1296/8985/1308/1292/1293/977/4318/1284/3909/5118/1282/3914/1291/4314/80781/283208/4322/1307/7093/1294/84695/131873/4316/667/140766
REACTOME_DEGRADATION_OF_THE_EXTRACELLULAR_MATRIX	REACTOME_DEGRADATION_OF_THE_EXTRACELLULAR_MATRIX	REACTOME_DEGRADATION_OF_THE_EXTRACELLULAR_MATRIX	135	0.609146	2.84529	1e-10	3.66e-09	2.44e-09	1557	tags=44%, list=9%, signal=40%	2335/1508/1301/1290/4323/6696/8754/4320/1303/649/1289/5045/1300/4317/50509/3918/1281/1277/1278/1515/3912/5654/1295/1514/1296/2200/7077/824/1308/1292/1293/4327/4313/170690/101/4318/7076/9507/4811/1284/3909/1282/3915/1513/3914/1291/4314/4312/80781/3339/4322/1307/7093/1294/131873/960/4316/1509/1634
REACTOME_ECM_PROTEOGLYCANS	REACTOME_ECM_PROTEOGLYCANS	REACTOME_ECM_PROTEOGLYCANS	72	0.646044	2.73005	1e-10	3.66e-09	2.44e-09	1956	tags=56%, list=12%, signal=49%	3685/2335/3693/1290/7040/5054/284217/1289/3688/50509/1281/1277/1278/351/3912/54829/6678/633/1292/1293/1462/3913/4148/1284/3673/3690/3909/1282/3915/3371/1291/63923/1311/4060/3339/131873/1634/7043/2331/3910
REACTOME_ER_TO_GOLGI_ANTEROGRADE_TRANSPORT	REACTOME_ER_TO_GOLGI_ANTEROGRADE_TRANSPORT	REACTOME_ER_TO_GOLGI_ANTEROGRADE_TRANSPORT	148	0.531722	2.52042	1e-10	3.66e-09	2.44e-09	3261	tags=47%, list=20%, signal=38%	90411/10484/22872/9871/966/11015/54732/26286/3998/378/10342/51226/84617/11014/5265/10802/10652/832/1522/7277/22820/381/7280/81876/81562/10945/9276/6708/1315/5861/126003/1075/51693/6396/4253/1294/55738/84790/830/27095/10121/10381/1781/10175/55860/22818/51272/372/375/10972/23256/10671/10960/8729/9554/6811/51014/23423/1604/7846/9382/26984/58485/10376/9117/10959/8774/374/1639
REACTOME_EXTRACELLULAR_MATRIX_ORGANIZATION	REACTOME_EXTRACELLULAR_MATRIX_ORGANIZATION	REACTOME_EXTRACELLULAR_MATRIX_ORGANIZATION	286	0.607732	3.13712	1e-10	3.66e-09	2.44e-09	2051	tags=47%, list=12%, signal=41%	3685/5352/2335/8974/3693/871/5351/4017/1508/1301/1290/4323/6696/87/8754/4015/7040/5479/4320/1303/5054/284217/649/30008/1289/5045/3678/9509/3688/1300/5034/5033/4317/50509/3918/1281/1277/79709/7057/8038/1278/351/7837/5339/1515/3912/4016/5654/1295/5155/54829/22801/1514/6678/8076/1296/633/2200/7077/8985/824/1308/1292/1293/977/4327/4237/1462/4313/3675/4053/3383/6383/170690/101/3913/4318/4148/7076/1111…
REACTOME_GLYCOSAMINOGLYCAN_METABOLISM	REACTOME_GLYCOSAMINOGLYCAN_METABOLISM	REACTOME_GLYCOSAMINOGLYCAN_METABOLISM	117	0.539042	2.48463	1e-10	3.66e-09	2.44e-09	2966	tags=50%, list=18%, signal=41%	79586/4166/2588/2131/29940/9060/3073/93010/2817/633/2132/1462/9955/6383/9469/10402/3074/50515/337876/8704/11081/51363/79369/3340/4060/3339/64131/10082/54480/9953/960/3036/4958/92126/1634/6483/138050/64132/22856/2239/26229/9061/2331/2720/57214/2683/55454/3037/10855/11285/411/6385/347734/113189/8692/375790/9334/4669
REACTOME_INTEGRIN_CELL_SURFACE_INTERACTIONS	REACTOME_INTEGRIN_CELL_SURFACE_INTERACTIONS	REACTOME_INTEGRIN_CELL_SURFACE_INTERACTIONS	84	0.616342	2.68093	1e-10	3.66e-09	2.44e-09	1919	tags=50%, list=12%, signal=44%	3685/2335/3693/1290/6696/1289/3678/3688/1300/50509/1281/1277/7057/1278/1295/22801/1296/2200/1292/1293/3675/3383/1284/3673/3690/1282/3371/1291/3684/7087/1311/4060/80781/3339/1307/1294/2243/131873/960/2266/2244/3696
REACTOME_INTERLEUKIN_1_SIGNALING	REACTOME_INTERLEUKIN_1_SIGNALING	REACTOME_INTERLEUKIN_1_SIGNALING	99	0.578568	2.60082	1e-10	3.66e-09	2.44e-09	3174	tags=49%, list=19%, signal=40%	3556/5604/6288/7316/351/5683/5707/5691/7850/5693/5682/64127/5709/10213/5719/3553/9978/7335/5702/5687/4791/5688/5694/5700/5695/5684/3552/9491/5701/8767/8878/5708/5715/4790/5685/5690/5706/5970/3554/5713/5711/5718/10392/4792/5717/28512/5689/4215/1326
REACTOME_METABOLISM_OF_CARBOHYDRATES	REACTOME_METABOLISM_OF_CARBOHYDRATES	REACTOME_METABOLISM_OF_CARBOHYDRATES	273	0.458698	2.36232	1e-10	3.66e-09	2.44e-09	2966	tags=38%, list=18%, signal=31%	79586/5230/5209/5315/5236/170384/5091/2597/2548/4166/2588/6513/2026/2131/29940/2023/7316/2632/9060/3073/3099/124872/93010/51071/2584/2817/633/5210/5214/2132/7167/1462/226/9955/5834/6383/9469/10402/2539/3074/3098/8908/50515/231/5516/337876/8704/11081/5518/4126/2821/3101/51363/79369/3340/4060/6396/3339/5223/64131/10082/54480/9953/960/3036/4958/92126/1634/6483/138050/64132/22856/30815/2239/729020/26…
REACTOME_METABOLISM_OF_POLYAMINES	REACTOME_METABOLISM_OF_POLYAMINES	REACTOME_METABOLISM_OF_POLYAMINES	56	0.661476	2.66799	1e-10	3.66e-09	2.44e-09	3541	tags=66%, list=22%, signal=52%	5683/54498/5707/5691/5693/5682/6303/5709/10213/5719/6723/113451/5702/5687/5688/5694/5700/5695/5684/9491/5701/4946/5708/6611/5715/5685/5690/5706/5713/5711/5718/5717/5689/4947/5714/51686/5692
REACTOME_MET_ACTIVATES_PTK2_SIGNALING	REACTOME_MET_ACTIVATES_PTK2_SIGNALING	REACTOME_MET_ACTIVATES_PTK2_SIGNALING	30	0.803327	2.79009	1e-10	3.66e-09	2.44e-09	1051	tags=63%, list=6%, signal=59%	2335/1301/1290/284217/1289/4233/3688/50509/3918/1281/1277/1278/3912/3675/3913/3673/3909/3915/3914
REACTOME_MET_PROMOTES_CELL_MOTILITY	REACTOME_MET_PROMOTES_CELL_MOTILITY	REACTOME_MET_PROMOTES_CELL_MOTILITY	41	0.720191	2.7154	1e-10	3.66e-09	2.44e-09	1417	tags=51%, list=9%, signal=47%	2335/1301/1290/284217/1289/4233/3688/50509/3918/1281/1277/1278/3912/64759/3675/3913/3673/3909/3915/3914/1399
REACTOME_NEUTROPHIL_DEGRANULATION	REACTOME_NEUTROPHIL_DEGRANULATION	REACTOME_NEUTROPHIL_DEGRANULATION	454	0.562552	3.03647	1e-10	3.66e-09	2.44e-09	4117	tags=55%, list=25%, signal=43%	302/3685/10043/5328/5329/6836/1508/2495/23601/10970/5315/5236/199675/6556/3920/2548/11031/7130/1727/966/2588/8826/2512/5476/10549/23406/4317/728/7097/124583/11314/5660/25798/57826/5265/51382/5912/8560/51071/126014/978/56729/23191/5683/929/1265/4973/2212/5707/7077/6386/5873/7879/226/4893/5834/3916/1522/140885/5806/101/53831/4318/8778/1823/4282/10577/5709/10213/3074/6282/7414/9218/4831/5719/12/2319…
REACTOME_NON_INTEGRIN_MEMBRANE_ECM_INTERACTIONS	REACTOME_NON_INTEGRIN_MEMBRANE_ECM_INTERACTIONS	REACTOME_NON_INTEGRIN_MEMBRANE_ECM_INTERACTIONS	59	0.713478	2.90569	1e-10	3.66e-09	2.44e-09	1229	tags=53%, list=7%, signal=49%	3685/2335/3693/1301/1290/87/7040/284217/1289/3688/1300/50509/3918/1281/1277/7057/1278/3912/5155/6383/3913/1284/3673/3690/3909/1282/3915/5154/3371/3914/3339
REACTOME_PCP_CE_PATHWAY	REACTOME_PCP_CE_PATHWAY	REACTOME_PCP_CE_PATHWAY	88	0.608976	2.66488	1e-10	3.66e-09	2.44e-09	3661	tags=56%, list=22%, signal=44%	7316/1175/1212/5683/5707/5691/5693/5682/1213/4920/5709/10213/5719/163/5702/5687/2535/5688/5694/5700/5695/8321/5684/9491/5701/5216/160/8324/387/5708/5715/5685/5690/5706/8325/4919/5713/5711/5718/1173/5717/57154/5689/7481/144165/161/5714/5692/5582
REACTOME_PLATELET_ACTIVATION_SIGNALING_AND_AGGREGATION	REACTOME_PLATELET_ACTIVATION_SIGNALING_AND_AGGREGATION	REACTOME_PLATELET_ACTIVATION_SIGNALING_AND_AGGREGATION	244	0.432864	2.2014	1e-10	3.66e-09	2.44e-09	2923	tags=36%, list=18%, signal=30%	2335/135228/813/87/7114/7040/3920/5054/3309/1072/5099/308/1277/6464/7057/1278/351/5660/5265/1893/7078/7423/334/5155/2316/6678/10447/7424/226/10184/1950/2773/7277/7076/3959/9564/10630/7414/12/5004/3690/5919/55970/2621/5154/7422/391/8407/9948/4067/1432/2787/3671/2207/2243/23052/5216/10487/2768/967/5595/2266/5005/387/2244/710/7043/81/6810/2782/5473/5770/7873/7018/5345/5552/9162/59345/5908/2149/7410/…
REACTOME_REGULATION_OF_INSULIN_LIKE_GROWTH_FACTOR_IGF_TRANSPORT_AND_UPTAKE_BY_INSULIN_LIKE_GROWTH_FACTOR_BINDING_PROTEINS_IGFBPS_	REACTOME_REGULATION_OF_INSULIN_LIKE_GROWTH_FACTOR_IGF_TRANSPORT_AND_UPTAKE_BY_INSULIN_LIKE_GROWTH_FACTOR_BINDING_PROTEINS_IGFBPS_	REACTOME_REGULATION_OF_INSULIN_LIKE_GROWTH_FACTOR_IGF_TRANSPORT_AND_UPTAKE_BY_INSULIN_LIKE_GROWTH_FACTOR_BINDING_PROTEINS_IGFBPS_	106	0.651392	2.96458	1e-10	3.66e-09	2.44e-09	2299	tags=50%, list=14%, signal=43%	3956/2335/813/84141/10970/6696/54972/5034/4240/351/11167/5265/3912/334/56975/10272/54587/2200/7184/1462/4313/10130/11098/6383/4924/7857/3913/4148/7076/1435/255738/3915/2621/3371/51280/54757/4312/3489/8614/348/2243/2266/1000/3488/1356/718/3487/5611/401138/7018/5069/3569/5624
REACTOME_RESPONSE_TO_ELEVATED_PLATELET_CYTOSOLIC_CA2_	REACTOME_RESPONSE_TO_ELEVATED_PLATELET_CYTOSOLIC_CA2_	REACTOME_RESPONSE_TO_ELEVATED_PLATELET_CYTOSOLIC_CA2_	123	0.583862	2.6913	1e-10	3.66e-09	2.44e-09	2923	tags=52%, list=18%, signal=43%	2335/135228/813/87/7114/7040/3920/5054/3309/1072/5099/308/7057/351/5660/5265/1893/7078/7423/334/5155/2316/6678/10447/7424/226/10184/1950/7277/7076/3959/7414/12/5004/3690/5919/2621/5154/7422/8407/9948/3671/2243/23052/5216/10487/967/2266/5005/2244/710/7043/81/6810/5473/7873/7018/5345/5552/5267/10916/7094/7042/801
REACTOME_SIGNALING_BY_INTERLEUKINS	REACTOME_SIGNALING_BY_INTERLEUKINS	REACTOME_SIGNALING_BY_INTERLEUKINS	411	0.455162	2.43808	1e-10	3.66e-09	2.44e-09	4076	tags=45%, list=25%, signal=35%	302/2335/8660/3556/7040/9180/3576/5604/301/1072/6288/3688/5034/26525/7316/3091/5898/6464/6648/1278/351/7132/5784/3597/23529/5683/1265/5707/7184/9446/5691/4478/7850/4313/5693/5782/1845/5682/3383/6774/64127/4318/4282/7291/7076/1435/5709/10213/5719/9235/5008/1441/3553/9978/6364/6624/9021/7422/1026/5516/7335/5702/9655/3684/5518/5687/4314/4312/4067/1432/2920/4791/3976/5688/1230/5694/5700/5695/3162/568…
REACTOME_SIGNALING_BY_MET	REACTOME_SIGNALING_BY_MET	REACTOME_SIGNALING_BY_MET	77	0.589554	2.51558	1e-10	3.66e-09	2.44e-09	2534	tags=42%, list=15%, signal=35%	2335/1301/1290/284217/1289/4233/3688/7316/50509/3918/1281/1277/6464/1278/3912/64759/3675/4893/6774/3913/6455/3673/3909/3915/3914/1399/3910/5770/3249/1280/5908/26018
REACTOME_SIGNALING_BY_RECEPTOR_TYROSINE_KINASES	REACTOME_SIGNALING_BY_RECEPTOR_TYROSINE_KINASES	REACTOME_SIGNALING_BY_RECEPTOR_TYROSINE_KINASES	473	0.384926	2.08976	1e-10	3.66e-09	2.44e-09	2990	tags=30%, list=18%, signal=26%	3685/2335/71/1301/5899/8660/8877/1290/6696/4665/284217/60/5604/4734/1289/5045/8061/4233/3688/7316/526/50509/857/3918/1281/1277/5898/558/6464/1956/7057/8038/1278/57761/3912/51382/7058/7423/1175/10413/5228/5155/23191/6678/2246/56034/7424/2152/1292/1293/2250/64759/3675/4893/5782/1845/1950/6774/1213/255324/6461/3913/4318/523/6455/3480/2963/9564/1284/3673/8828/2069/3690/3909/1282/3915/5154/7422/5516/3…
REACTOME_SYNDECAN_INTERACTIONS	REACTOME_SYNDECAN_INTERACTIONS	REACTOME_SYNDECAN_INTERACTIONS	27	0.806794	2.74802	1e-10	3.66e-09	2.44e-09	1031	tags=63%, list=6%, signal=59%	3685/2335/3693/1290/87/7040/1289/3688/50509/1281/1277/7057/1278/6383/3673/3690/3371
REACTOME_TRANSCRIPTIONAL_REGULATION_BY_RUNX2	REACTOME_TRANSCRIPTIONAL_REGULATION_BY_RUNX2	REACTOME_TRANSCRIPTIONAL_REGULATION_BY_RUNX2	113	0.55955	2.55849	1e-10	3.66e-09	2.44e-09	3849	tags=56%, list=23%, signal=43%	2737/3678/7316/1277/10413/5683/5707/5691/5693/4094/5682/7291/25937/5709/10213/6662/5719/9978/1026/5702/5687/4322/5688/860/861/5694/59269/5700/5695/5684/9491/5701/9358/5595/5708/5715/2908/5685/5690/5706/10891/5713/3958/5711/5718/5717/57154/865/5689/2736/581/5925/5594/983/5714/25/5692/7525/1019/6772/117581/10000/10273
REACTOME_TRANSPORT_TO_THE_GOLGI_AND_SUBSEQUENT_MODIFICATION	REACTOME_TRANSPORT_TO_THE_GOLGI_AND_SUBSEQUENT_MODIFICATION	REACTOME_TRANSPORT_TO_THE_GOLGI_AND_SUBSEQUENT_MODIFICATION	177	0.488924	2.38228	1e-10	3.66e-09	2.44e-09	3261	tags=43%, list=20%, signal=35%	90411/10484/22872/9871/966/11015/54732/26286/3998/378/10342/51226/84617/11014/5265/10802/10652/832/1522/7277/22820/381/7280/81876/8704/81562/10945/9276/6708/1315/5861/126003/8128/1075/51693/6396/4253/1294/55738/84790/830/27095/10121/10381/1781/10175/55860/22818/4247/51272/372/375/10972/23256/10671/2683/10960/8729/9554/6811/51014/23423/1604/7846/9382/4124/9334/26984/11282/58485/10376/9117/10959/87…
REN_ALVEOLAR_RHABDOMYOSARCOMA_DN	REN_ALVEOLAR_RHABDOMYOSARCOMA_DN	REN_ALVEOLAR_RHABDOMYOSARCOMA_DN	397	0.7071	3.78927	1e-10	3.66e-09	2.44e-09	2935	tags=65%, list=18%, signal=55%	51330/302/3685/23516/6281/5328/90411/2335/5351/4017/5329/1508/11072/813/8877/1290/4323/87/7045/4035/9871/8754/858/4015/396/5358/7040/79001/3920/7421/3624/22936/389/11031/81555/55379/81855/9180/4907/11015/301/649/8826/8459/30008/26064/9902/1289/55033/1192/2131/60681/3678/9509/10549/3998/64778/308/5034/5033/2191/4430/10123/9060/378/439921/857/10567/1277/4627/558/4071/1956/7057/7791/9531/4240/51226/…
RICKMAN_HEAD_AND_NECK_CANCER_C	RICKMAN_HEAD_AND_NECK_CANCER_C	RICKMAN_HEAD_AND_NECK_CANCER_C	99	0.613301	2.75696	1e-10	3.66e-09	2.44e-09	3788	tags=60%, list=23%, signal=46%	8601/794/8632/8091/5744/6513/8710/1824/5099/26525/6648/4499/978/4973/7424/9119/267/1823/5723/12/2069/6999/3371/54435/4322/25818/84659/54852/1041/5653/64208/2863/5655/5650/3084/7062/4741/11009/8900/22943/338324/84985/1594/56300/6318/7980/6236/149708/90523/1828/1258/256227/26154/79413/80157/84648/28234/23768/6706
RICKMAN_METASTASIS_DN	RICKMAN_METASTASIS_DN	RICKMAN_METASTASIS_DN	244	0.465266	2.36619	1e-10	3.66e-09	2.44e-09	4330	tags=50%, list=26%, signal=37%	23603/9123/5315/6513/10397/140576/113146/526/2987/7171/4000/1613/4643/113/127544/5962/493/6455/60370/5371/6282/3098/64866/3872/1890/10096/8986/1830/8744/83605/1026/56262/391/8407/7942/23612/6273/5223/2810/89796/2207/10487/960/822/3853/8519/667/55357/10066/55954/6050/10092/57213/7408/5739/126308/387/598/5049/7295/6398/57126/54507/10458/375/23299/1849/57402/53947/7851/10809/578/56833/11187/2707/572…
RICKMAN_TUMOR_DIFFERENTIATED_WELL_VS_MODERATELY_DN	RICKMAN_TUMOR_DIFFERENTIATED_WELL_VS_MODERATELY_DN	RICKMAN_TUMOR_DIFFERENTIATED_WELL_VS_MODERATELY_DN	101	0.672471	3.02659	1e-10	3.66e-09	2.44e-09	3225	tags=67%, list=20%, signal=54%	11072/11031/4734/91614/400745/26525/3091/857/29982/84617/7803/7004/2706/646/51474/22800/4134/2114/7277/10630/64866/3872/8111/1026/3854/64078/26499/323/56895/4312/126917/6273/25818/2810/84659/3552/5266/284348/29775/84962/11202/54852/1041/9454/8862/2863/6199/3868/5655/5650/5597/78999/3084/401647/5467/11009/3861/8650/25822/54442/64768/7798/149708/1828/1258/64065/374/134265
RICKMAN_TUMOR_DIFFERENTIATED_WELL_VS_MODERATELY_UP	RICKMAN_TUMOR_DIFFERENTIATED_WELL_VS_MODERATELY_UP	RICKMAN_TUMOR_DIFFERENTIATED_WELL_VS_MODERATELY_UP	103	-0.556219	-2.60944	1e-10	3.66e-09	2.44e-09	3981	tags=56%, list=24%, signal=43%	2686/23559/8543/23062/6894/10641/1875/22802/51201/9666/23321/53335/221061/11143/81558/619279/9657/4602/6821/26090/162972/260293/828/23522/3860/2122/171024/84532/124540/7105/56994/23236/5608/6432/5332/55252/22875/25840/27005/130557/5577/54681/160335/8503/10057/7915/23171/55061/2145/23133/8648/29116/23178/5087/9847/54497/6654/54454
RICKMAN_TUMOR_DIFFERENTIATED_WELL_VS_POORLY_DN	RICKMAN_TUMOR_DIFFERENTIATED_WELL_VS_POORLY_DN	RICKMAN_TUMOR_DIFFERENTIATED_WELL_VS_POORLY_DN	361	0.605469	3.21293	1e-10	3.66e-09	2.44e-09	3392	tags=55%, list=21%, signal=45%	10043/133/3939/8974/5329/11072/54210/23603/89886/56681/9689/5358/30846/3624/22936/11031/81555/55379/5744/6513/4907/11015/114904/649/55033/5738/55700/5099/285761/26525/166929/147920/10226/113146/378/3091/50509/7071/147700/8038/29982/56169/84617/285590/3597/5654/1318/9572/7378/9168/7171/1176/2706/55568/646/1613/10652/51474/113/401152/83892/51026/54978/4134/112399/1823/7277/147040/10630/55852/64866/…
RICKMAN_TUMOR_DIFFERENTIATED_WELL_VS_POORLY_UP	RICKMAN_TUMOR_DIFFERENTIATED_WELL_VS_POORLY_UP	RICKMAN_TUMOR_DIFFERENTIATED_WELL_VS_POORLY_UP	223	-0.427136	-2.23231	1e-10	3.66e-09	2.44e-09	3957	tags=41%, list=24%, signal=31%	11158/23559/8543/6426/6493/4040/6894/1875/5431/10521/926/59352/7013/55892/57556/114327/57459/53335/8629/221061/4595/7112/6431/1788/7029/7025/81558/619279/4602/6936/9968/605/26090/388969/92595/8473/155066/9618/8125/116028/828/388228/5495/4144/157567/51747/23347/93/4172/9584/79692/2122/4194/7733/55268/9611/171024/84532/124540/28982/9880/56994/32/27346/89853/118980/58486/5608/6432/5332/6421/27005/23…
RIGGI_EWING_SARCOMA_PROGENITOR_DN	RIGGI_EWING_SARCOMA_PROGENITOR_DN	RIGGI_EWING_SARCOMA_PROGENITOR_DN	176	0.526576	2.56276	1e-10	3.66e-09	2.44e-09	3679	tags=52%, list=22%, signal=41%	11237/84561/9945/91614/1300/387758/1956/8038/1893/10135/1292/1462/79674/80114/5163/727936/715/6781/60370/25907/64866/51435/8828/6424/164284/55504/1116/5396/1809/4060/57493/23621/716/3489/860/8614/771/83468/5740/10082/960/56938/51429/8829/136/147372/29775/1634/54796/4311/10216/2150/1806/117248/8406/100628315/79801/710/54443/3910/623/6518/8200/3037/9843/6372/10468/10418/3554/1842/144811/57168/51454…
RODWELL_AGING_KIDNEY_NO_BLOOD_UP	RODWELL_AGING_KIDNEY_NO_BLOOD_UP	RODWELL_AGING_KIDNEY_NO_BLOOD_UP	202	0.591318	2.92678	1e-10	3.66e-09	2.44e-09	2737	tags=49%, list=17%, signal=41%	302/2335/871/813/10970/6507/4320/3624/9180/301/493869/1289/9891/5034/115908/387758/10769/1281/1277/558/4240/1278/79174/7837/51065/83871/4837/25902/4016/8560/7168/10457/23191/65264/56034/2200/7077/8985/7424/1293/55332/6185/26509/9601/7447/91107/26472/4134/715/7076/84168/3074/11135/4481/165/7035/392/115701/6624/9021/3371/54741/629/4060/23612/716/2920/55331/6184/3671/5066/6347/4316/6876/1009/7162/94…
RODWELL_AGING_KIDNEY_UP	RODWELL_AGING_KIDNEY_UP	RODWELL_AGING_KIDNEY_UP	444	0.504066	2.71328	1e-10	3.66e-09	2.44e-09	3918	tags=45%, list=24%, signal=35%	302/2335/813/23603/87/7045/6507/4320/3624/11031/23313/9180/4907/493869/121457/1289/1192/9891/170954/5034/115908/10123/387758/1281/1277/123920/558/4240/1278/79174/7837/50807/51065/83871/9399/4837/25902/4016/8560/7168/10457/55959/9168/929/1296/2200/7077/8985/7424/55332/1462/10553/3916/26509/79188/9601/4061/7447/91107/26472/4134/101/715/84419/7076/84168/2014/4481/9235/1890/165/7035/392/5791/2896/115…
ROZANOV_MMP14_TARGETS_SUBSET	ROZANOV_MMP14_TARGETS_SUBSET	ROZANOV_MMP14_TARGETS_SUBSET	31	0.778355	2.71687	1e-10	3.66e-09	2.44e-09	2428	tags=84%, list=15%, signal=72%	5352/2335/871/1289/5047/3091/3912/7078/55959/27063/1292/2706/23452/1284/1282/1291/80781/2202/84695/22856/3910/2908/23129/3037/84034/800
ROZANOV_MMP14_TARGETS_UP	ROZANOV_MMP14_TARGETS_UP	ROZANOV_MMP14_TARGETS_UP	245	0.534563	2.72235	1e-10	3.66e-09	2.44e-09	3457	tags=49%, list=21%, signal=39%	5352/2335/871/54541/4323/5157/64359/94031/114904/2026/8459/30008/1289/5047/25953/54206/10769/3091/7097/7837/3912/7078/4837/55076/7168/55959/27063/54498/1292/2706/26471/7850/54453/5834/5167/140885/5999/3959/23452/6594/1284/64866/9235/29887/5832/6364/5118/6999/1282/6788/115701/205860/51126/1291/51363/80781/57493/4688/23621/81035/2202/349136/11034/6273/255919/771/84695/10234/122786/100/6876/182/8519…
RUIZ_TNC_TARGETS_DN	RUIZ_TNC_TARGETS_DN	RUIZ_TNC_TARGETS_DN	140	0.495192	2.32974	1e-10	3.66e-09	2.44e-09	3866	tags=41%, list=24%, signal=31%	51330/5328/4501/8601/858/9645/64359/3576/8061/4233/857/1956/7057/84617/7533/805/7168/4973/5214/26509/22800/25907/1965/4860/2274/2202/8614/960/9358/9052/1734/116372/79801/8140/23677/10602/3084/22943/5270/10468/89795/1164/332/55872/7357/11065/983/6541/3842/5631/5055/51659/9319/79075/23576/4232/990
RUTELLA_RESPONSE_TO_CSF2RB_AND_IL4_DN	RUTELLA_RESPONSE_TO_CSF2RB_AND_IL4_DN	RUTELLA_RESPONSE_TO_CSF2RB_AND_IL4_DN	309	0.454588	2.37913	1e-10	3.66e-09	2.44e-09	3932	tags=46%, list=24%, signal=36%	4501/54541/1508/54210/23601/8877/4502/81671/6374/26286/308/728/7071/11314/6648/11252/3099/4853/366/4494/334/2012/1514/929/6678/7077/8985/10135/29015/6695/1462/54453/5360/3916/4495/26509/586/10954/2114/7277/950/3074/55852/2921/11326/2069/29887/231/3553/4860/1513/22898/54741/51363/6038/7942/4496/6515/10237/79572/9263/38/123/1230/9332/2204/1317/2184/4286/2919/54480/6347/8566/91543/1362/1509/55647/99…
RUTELLA_RESPONSE_TO_CSF2RB_AND_IL4_UP	RUTELLA_RESPONSE_TO_CSF2RB_AND_IL4_UP	RUTELLA_RESPONSE_TO_CSF2RB_AND_IL4_UP	325	0.462846	2.42534	1e-10	3.66e-09	2.44e-09	3168	tags=39%, list=19%, signal=32%	302/304/2495/2744/6696/6507/3920/7421/3624/7130/966/5054/5817/84561/10397/10342/4864/8038/3597/10457/9448/6520/7850/64759/4313/5693/4053/10184/9455/5962/6383/101/10133/112399/5052/4318/10049/5176/10402/9694/11117/483/2181/6713/10493/1965/2621/6624/23682/1026/51278/8728/1116/4616/54/716/861/5361/2040/3552/348/84790/9367/2768/8829/9683/967/9019/182/9659/55325/10066/341/8992/8460/8878/10436/6611/815…
RUTELLA_RESPONSE_TO_HGF_UP	RUTELLA_RESPONSE_TO_HGF_UP	RUTELLA_RESPONSE_TO_HGF_UP	408	0.535493	2.86451	1e-10	3.66e-09	2.44e-09	3168	tags=46%, list=19%, signal=38%	302/304/4501/1508/2495/23601/8877/2744/6696/4502/6507/3920/7421/3624/7130/966/5054/6374/5817/26286/84561/10397/308/10342/4864/6648/8038/11252/3099/366/4494/2012/10457/1514/6678/6520/7077/8985/29015/7850/64759/4313/54453/5360/5693/4053/10184/3916/4495/5962/26509/586/6383/10133/5052/4318/10049/5176/10402/9694/950/11117/3074/55852/483/2921/2181/11326/29887/231/6713/3553/10493/1965/6624/23682/1513/54…
RUTELLA_RESPONSE_TO_HGF_VS_CSF2RB_AND_IL4_UP	RUTELLA_RESPONSE_TO_HGF_VS_CSF2RB_AND_IL4_UP	RUTELLA_RESPONSE_TO_HGF_VS_CSF2RB_AND_IL4_UP	395	0.532681	2.85159	1e-10	3.66e-09	2.44e-09	3432	tags=48%, list=21%, signal=39%	4501/54541/1508/54210/2495/23601/8877/6696/4502/6507/81671/3920/7130/5054/6374/26286/84561/10397/308/728/4864/7071/11314/6648/11252/3099/4853/366/4494/334/2012/10457/1514/929/6678/6520/7077/8985/10135/29015/64759/4313/54453/5360/5693/4053/10184/3916/4495/5962/26509/586/6383/10954/5052/4318/2114/9694/7277/950/11117/3074/55852/2921/11326/2069/29887/231/3553/10493/1965/4860/1513/22898/54741/1116/513…
SCHUETZ_BREAST_CANCER_DUCTAL_INVASIVE_UP	SCHUETZ_BREAST_CANCER_DUCTAL_INVASIVE_UP	SCHUETZ_BREAST_CANCER_DUCTAL_INVASIVE_UP	338	0.663332	3.5041	1e-10	3.66e-09	2.44e-09	2505	tags=57%, list=15%, signal=50%	3956/5328/2335/871/4017/5329/25878/1301/8877/9123/2744/1290/7045/10484/4015/9645/5358/4320/3624/7130/301/30008/9902/56937/1289/50507/9945/2512/23022/29940/9891/1300/2191/10123/113146/131578/439921/1281/10631/1277/558/8038/1278/51226/84617/11167/3912/23213/7078/4837/7058/4016/5654/2012/10457/54829/7041/9448/54587/6678/8076/1296/633/4973/2212/2200/23034/1292/1293/4478/6695/7070/4237/64759/1462/4313…
SEKI_INFLAMMATORY_RESPONSE_LPS_UP	SEKI_INFLAMMATORY_RESPONSE_LPS_UP	SEKI_INFLAMMATORY_RESPONSE_LPS_UP	74	0.617676	2.61082	1e-10	3.66e-09	2.44e-09	2999	tags=61%, list=18%, signal=50%	9180/8061/10769/7097/1956/6648/285590/6354/8870/3383/1435/2921/12/2069/8111/5791/10318/5396/4616/4791/3976/2919/960/6347/91543/58191/837/55647/8767/28231/958/51296/4794/6348/93082/4804/355/6372/7128/9034/122953/163351/329/4792/84225
SENESE_HDAC1_AND_HDAC2_TARGETS_DN	SENESE_HDAC1_AND_HDAC2_TARGETS_DN	SENESE_HDAC1_AND_HDAC2_TARGETS_DN	209	0.458288	2.28636	1e-10	3.66e-09	2.44e-09	3668	tags=44%, list=22%, signal=34%	389336/1290/6696/5157/794/4015/5358/493869/857/1281/1277/11167/57451/7078/4016/91683/55076/7168/10457/2817/22836/2246/8076/26471/64759/4094/55062/1950/6383/3913/51339/727936/3872/51435/6713/166336/5118/7035/4054/115701/10486/151887/55346/10085/4060/4330/11034/10344/1307/3887/342908/83468/23052/6876/9358/54796/3488/6715/221/55137/10602/7462/56944/3861/84056/4259/6327/10398/800/653145/7084/7846/798…
SENESE_HDAC1_AND_HDAC2_TARGETS_UP	SENESE_HDAC1_AND_HDAC2_TARGETS_UP	SENESE_HDAC1_AND_HDAC2_TARGETS_UP	219	0.528906	2.66017	1e-10	3.66e-09	2.44e-09	3038	tags=44%, list=18%, signal=37%	51330/5328/2335/5329/8877/9123/9645/9180/3576/6374/8826/157378/29927/9945/8061/6288/3998/6566/3918/760/124583/1956/5339/5265/84176/2531/5228/50486/221035/10135/57157/1293/3297/8572/5782/5806/4318/25907/50515/2921/2069/6364/205860/6447/53834/57488/5396/4312/55041/4791/10963/56907/3552/5266/2137/9903/100507246/27161/5829/9659/8795/9454/7805/3706/598/718/55573/597/9050/56675/8942/11009/23299/3037/22…
SENESE_HDAC1_TARGETS_UP	SENESE_HDAC1_TARGETS_UP	SENESE_HDAC1_TARGETS_UP	416	0.467024	2.50501	1e-10	3.66e-09	2.44e-09	3634	tags=43%, list=22%, signal=35%	51330/23516/5328/2335/8496/396/9180/3576/5744/6374/8826/29927/8061/4233/6288/3998/6566/10644/54206/3918/760/124583/4071/6648/84669/92092/5339/84176/8560/7030/7378/6747/50486/221035/7424/10135/29015/57157/55785/444/3297/58538/8572/5782/64116/1845/137994/1200/5806/51312/5999/4318/1021/25907/25832/3673/50515/2921/6364/7035/55970/4860/27351/7422/205860/7204/3914/5621/6447/4314/161742/57488/4312/55041…
SENESE_HDAC3_TARGETS_DN	SENESE_HDAC3_TARGETS_DN	SENESE_HDAC3_TARGETS_DN	489	0.348117	1.89052	1e-10	3.66e-09	2.44e-09	3948	tags=37%, list=24%, signal=29%	23516/1301/1290/3556/4665/79065/7421/7262/1727/23313/665/1978/5738/29940/11328/5099/1281/1277/57826/57451/4814/51071/80005/1295/55076/7168/10413/7041/114294/7171/84662/65264/5754/6678/2246/10447/55568/2132/64759/113/203427/401152/23363/586/6383/83692/84168/29886/9697/4811/55852/284415/2181/51435/25932/164781/5118/55970/79026/81706/55346/2535/3340/4616/4330/57493/79572/114794/83658/53917/9612/9039…
SENESE_HDAC3_TARGETS_UP	SENESE_HDAC3_TARGETS_UP	SENESE_HDAC3_TARGETS_UP	460	0.434174	2.34551	1e-10	3.66e-09	2.44e-09	3479	tags=40%, list=21%, signal=33%	5328/2335/1508/2744/4323/6696/8496/3556/4015/9645/396/8091/389/3576/6374/8826/84561/29927/9945/4233/6288/140739/3998/6566/10211/285761/4430/10123/54206/439921/54704/124583/4071/6648/8038/84669/7078/4837/5654/2012/56034/7424/10135/57157/444/3297/8572/4053/5782/1200/90874/5806/6303/51312/5999/4318/2114/1021/523/950/1942/25907/25832/9235/2921/3690/6364/55970/79642/5530/7204/3854/23596/10085/8728/161…
SERVITJA_ISLET_HNF1A_TARGETS_UP	SERVITJA_ISLET_HNF1A_TARGETS_UP	SERVITJA_ISLET_HNF1A_TARGETS_UP	153	0.519358	2.47394	1e-10	3.66e-09	2.44e-09	2883	tags=46%, list=18%, signal=39%	302/3956/871/1290/4323/389/301/30008/6566/1281/10631/10410/4853/7058/5654/2584/1265/633/2200/7077/645/4478/7070/4094/3995/113/5834/91179/4134/10544/1435/51435/50863/165/5118/23682/1291/1075/80781/716/2202/348/7431/6591/6347/822/8519/6035/1009/11332/7805/7043/51296/1805/27122/5376/23129/7345/5270/3433/8996/7052/10468/1992/2259/714/3958/2037/79776/1545/7042
SHAFFER_IRF4_TARGETS_IN_PLASMA_CELL_VS_MATURE_B_LYMPHOCYTE	SHAFFER_IRF4_TARGETS_IN_PLASMA_CELL_VS_MATURE_B_LYMPHOCYTE	SHAFFER_IRF4_TARGETS_IN_PLASMA_CELL_VS_MATURE_B_LYMPHOCYTE	67	0.614218	2.57767	1e-10	3.66e-09	2.44e-09	3815	tags=57%, list=23%, signal=44%	51330/22936/10397/53838/857/4783/1649/6520/7184/7077/10135/9601/5163/60370/7422/23471/2535/9236/5066/3706/9777/6348/4189/81567/6560/7128/3949/25822/10923/821/4124/1847/2673/6675/51303/2161/52/6745
SHEDDEN_LUNG_CANCER_POOR_SURVIVAL_A6	SHEDDEN_LUNG_CANCER_POOR_SURVIVAL_A6	SHEDDEN_LUNG_CANCER_POOR_SURVIVAL_A6	428	0.383965	2.06722	1e-10	3.66e-09	2.44e-09	3877	tags=35%, list=24%, signal=27%	133/5352/8601/9123/5230/5315/3556/10484/56681/2597/9470/6513/5817/1978/6566/10342/5898/6648/205/7004/3099/1515/126321/6354/1175/28998/5214/57157/10652/4893/7511/2773/4830/5167/51026/5238/112399/4282/2553/7277/6781/379/6723/10096/2764/9462/4860/7422/163/7335/9775/1832/123/5688/8819/8614/7083/23141/94081/970/94025/10622/5901/5074/11332/55257/57403/8767/10797/6715/26099/9232/79801/5110/8140/78999/43…
SHETH_LIVER_CANCER_VS_TXNIP_LOSS_PAM2	SHETH_LIVER_CANCER_VS_TXNIP_LOSS_PAM2	SHETH_LIVER_CANCER_VS_TXNIP_LOSS_PAM2	156	0.492482	2.35564	1e-10	3.66e-09	2.44e-09	2365	tags=40%, list=14%, signal=34%	302/3956/80381/5209/5236/858/389/440275/3267/351/57761/29937/83871/91663/7168/23529/7378/9448/929/6678/8870/1649/5652/6242/140885/64746/1948/2245/6282/231/7280/1282/5791/6624/51280/10950/8407/51192/93663/5396/860/1829/30851/57804/84962/6876/57609/79710/5074/64132/3703/958/9232/23275/91373/8876/6509/9843/6560/84418/5178/2892
SMID_BREAST_CANCER_RELAPSE_IN_BONE_DN	SMID_BREAST_CANCER_RELAPSE_IN_BONE_DN	SMID_BREAST_CANCER_RELAPSE_IN_BONE_DN	282	0.465215	2.4062	1e-10	3.66e-09	2.44e-09	4097	tags=48%, list=25%, signal=37%	5352/813/9123/4323/3576/6374/649/1824/8531/2023/6566/10644/10123/6664/4071/1956/6648/4240/55076/2316/633/29015/79745/7850/5834/10158/5806/9469/51312/5163/523/25937/10630/25907/6662/1284/5723/9235/8424/3872/768/25932/7280/6364/6999/6624/7422/3854/8407/115290/6515/6273/25818/3887/8685/10963/8301/5266/960/4316/3853/94025/9654/8324/64838/6715/5653/9444/1356/11080/8140/419/3868/9244/5655/3897/55573/56…
SMIRNOV_CIRCULATING_ENDOTHELIOCYTES_IN_CANCER_UP	SMIRNOV_CIRCULATING_ENDOTHELIOCYTES_IN_CANCER_UP	SMIRNOV_CIRCULATING_ENDOTHELIOCYTES_IN_CANCER_UP	155	0.58855	2.81039	1e-10	3.66e-09	2.44e-09	3164	tags=51%, list=19%, signal=42%	133/5328/1508/8877/5209/7045/1051/7040/3576/8553/29940/3459/728/7097/6464/7057/644/7132/9260/7056/366/978/1514/929/6678/8870/2212/7077/11098/586/19/64127/6036/6364/3460/3310/7422/1026/1116/4688/6515/123/1230/8685/1294/4092/3162/6583/10234/5914/290/64114/719/28231/8140/2357/3084/4097/27122/5473/5467/5376/10855/5872/1839/4354/332/1545/9536/1390/58528/9334/5029/3055/22918/965/64065/6322/1593
SUNG_METASTASIS_STROMA_UP	SUNG_METASTASIS_STROMA_UP	SUNG_METASTASIS_STROMA_UP	106	0.599795	2.72976	1e-10	3.66e-09	2.44e-09	2931	tags=54%, list=18%, signal=44%	5352/80381/5351/1290/9871/5479/81671/2548/1303/966/811/90488/1289/5045/665/5738/6566/5033/10769/1281/131566/7078/7058/6678/7070/1462/1266/10954/80176/3371/51280/7204/9655/2119/55323/6396/3339/64131/6591/55075/2537/2199/10602/10106/22943/6385/9695/8325/132864/7991/3775/1604/975/7086/284361/375790/6319
SWEET_KRAS_TARGETS_UP	SWEET_KRAS_TARGETS_UP	SWEET_KRAS_TARGETS_UP	75	0.679392	2.87813	1e-10	3.66e-09	2.44e-09	2883	tags=61%, list=18%, signal=51%	3685/8974/7045/3920/2048/5054/8553/649/56937/1289/23022/9891/1277/7078/7168/6678/6695/113/6615/493/9469/23710/1284/1282/6251/10979/8728/4616/4688/716/3339/1294/6347/8566/6876/3300/27122/5270/11010/3081/10398/800/1002/9242/3716/7042
SWEET_LUNG_CANCER_KRAS_UP	SWEET_LUNG_CANCER_KRAS_UP	SWEET_LUNG_CANCER_KRAS_UP	442	0.470146	2.534	1e-10	3.66e-09	2.44e-09	3555	tags=43%, list=22%, signal=35%	3939/4501/1508/5230/6696/87/5315/3069/7045/2597/81671/22936/7262/1727/5054/8553/3309/8826/6098/1192/1824/5476/10549/2023/6566/23406/440275/54206/83877/3091/3918/3073/81502/558/2907/6464/7057/5660/27044/3099/4783/7423/7171/929/10447/2152/2706/79745/7167/5693/226/113/10130/92521/1522/140885/1140/6303/26472/4925/2697/6238/10577/10263/60370/284996/476/2539/25824/475/4481/5004/29887/6036/8744/1026/512…
TAKEDA_TARGETS_OF_NUP98_HOXA9_FUSION_10D_DN	TAKEDA_TARGETS_OF_NUP98_HOXA9_FUSION_10D_DN	TAKEDA_TARGETS_OF_NUP98_HOXA9_FUSION_10D_DN	130	0.542357	2.51034	1e-10	3.66e-09	2.44e-09	2888	tags=45%, list=18%, signal=37%	1508/23601/7045/306/966/6374/4317/728/2012/10457/6354/115273/7850/4094/10184/54209/4318/5176/284415/2921/8828/2352/1116/4312/54/117247/2920/5125/245972/24147/85329/348/2919/8829/6035/54557/25903/11309/8406/2359/145389/23428/55686/6348/4321/5473/23166/56833/10100/3554/4199/6362/714/5733/2170/84830/6590/11240
TAKEDA_TARGETS_OF_NUP98_HOXA9_FUSION_8D_DN	TAKEDA_TARGETS_OF_NUP98_HOXA9_FUSION_8D_DN	TAKEDA_TARGETS_OF_NUP98_HOXA9_FUSION_8D_DN	178	0.484149	2.36104	1e-10	3.66e-09	2.44e-09	2891	tags=40%, list=18%, signal=34%	1508/23601/4323/7045/6556/8754/6374/84102/728/5265/84898/5654/2012/10457/929/7850/4094/267/4318/727936/84168/2921/2352/6999/5621/3684/64078/93663/8728/3101/1116/4312/4688/81035/5125/245972/9332/8685/2204/85329/2919/9586/8829/6035/3482/10092/2213/5911/11309/8406/2359/2357/64581/4321/81849/5473/217/50856/5611/148867/1523/57205/56833/10100/4199/3290/714/4360/9056/6590/11240/285848
TARTE_PLASMA_CELL_VS_B_LYMPHOCYTE_UP	TARTE_PLASMA_CELL_VS_B_LYMPHOCYTE_UP	TARTE_PLASMA_CELL_VS_B_LYMPHOCYTE_UP	77	0.676044	2.88463	1e-10	3.66e-09	2.44e-09	2747	tags=60%, list=17%, signal=50%	5351/10970/3069/5479/22936/3309/10549/5034/378/857/10897/11014/7184/283/10130/5834/6185/10954/4925/5163/10952/9694/9697/3074/2621/10945/23471/10525/10237/6184/1820/2286/8566/5584/3703/4758/10972/5831/7873/23646/1849/10960/5552/3570/821/3958
TARTE_PLASMA_CELL_VS_PLASMABLAST_DN	TARTE_PLASMA_CELL_VS_PLASMABLAST_DN	TARTE_PLASMA_CELL_VS_PLASMABLAST_DN	290	0.418993	2.16812	1e-10	3.66e-09	2.44e-09	4184	tags=42%, list=25%, signal=32%	3956/6281/5230/8826/1192/6566/3688/6648/7533/4783/3987/90/9168/5683/2316/283/5873/5214/4478/5682/4830/23246/7277/10213/483/1965/4860/1026/10437/2821/79572/30851/3336/2107/9097/1820/5684/908/9976/970/7922/11332/10797/10200/2730/8140/7295/5597/2782/8942/4942/5770/1841/355/10969/5690/11010/3251/6629/578/10682/3949/22948/4644/7332/6182/994/11137/11333/5634/3843/7846/471/1164/4729/6631/1718/3418/10440…
THUM_SYSTOLIC_HEART_FAILURE_UP	THUM_SYSTOLIC_HEART_FAILURE_UP	THUM_SYSTOLIC_HEART_FAILURE_UP	391	0.44187	2.35798	1e-10	3.66e-09	2.44e-09	3735	tags=42%, list=23%, signal=33%	133/71/1508/813/5899/8496/6556/8754/396/1727/4907/60/493869/50507/79660/29927/2023/3998/6566/3688/10933/115908/10769/114907/4071/6464/7057/4240/241/11252/9260/4853/4016/84898/55076/9572/54829/929/2246/56034/7184/283/10135/1462/10553/4053/10130/3916/1200/5962/586/79188/6383/1266/7447/5999/127294/5163/10049/10402/950/4481/51435/11326/6424/2214/25932/84978/7422/5621/629/323/5396/3426/9948/2934/4616/…
TIEN_INTESTINE_PROBIOTICS_24HR_DN	TIEN_INTESTINE_PROBIOTICS_24HR_DN	TIEN_INTESTINE_PROBIOTICS_24HR_DN	203	0.466796	2.30699	1e-10	3.66e-09	2.44e-09	3479	tags=40%, list=21%, signal=32%	54541/71/2495/1051/5479/811/3309/665/55002/10397/2512/5034/7316/378/10342/57761/4783/7030/6520/7184/2923/10130/55062/127544/9601/6303/64746/4925/23753/10263/23197/7422/7328/3914/5621/10945/23471/10525/55323/9663/80201/5914/2745/182/6782/10797/9867/8878/7408/23645/221/2050/2730/55254/4189/6509/7873/9245/26136/6223/6811/51014/6535/1604/821/9709/7296/6168/64225/1452/10959/2673/5862/9208/51100/79939/…
TONKS_TARGETS_OF_RUNX1_RUNX1T1_FUSION_ERYTHROCYTE_UP	TONKS_TARGETS_OF_RUNX1_RUNX1T1_FUSION_ERYTHROCYTE_UP	TONKS_TARGETS_OF_RUNX1_RUNX1T1_FUSION_ERYTHROCYTE_UP	148	0.572943	2.71581	1e-10	3.66e-09	2.44e-09	3014	tags=51%, list=18%, signal=42%	302/54210/23601/3556/6507/6374/2131/10397/64778/9060/10769/7097/4071/26010/1278/351/7837/84617/57761/5265/1893/2012/10457/6354/7378/1514/4973/26471/1462/5360/4094/26509/23258/11326/10493/3915/5154/9021/6447/5025/9332/2204/1362/5595/719/2209/3300/2537/28231/9454/51296/6526/115/597/54507/6518/5467/7345/11027/3903/4897/51191/7851/7138/56833/4345/10124/7980/10916/2170/10170/83700/1390/58528/55365
TONKS_TARGETS_OF_RUNX1_RUNX1T1_FUSION_MONOCYTE_UP	TONKS_TARGETS_OF_RUNX1_RUNX1T1_FUSION_MONOCYTE_UP	TONKS_TARGETS_OF_RUNX1_RUNX1T1_FUSION_MONOCYTE_UP	196	0.534514	2.64396	1e-10	3.66e-09	2.44e-09	3848	tags=51%, list=23%, signal=39%	4501/11072/54210/813/4502/8496/5358/30846/3624/3309/2131/1978/6566/4071/26010/1278/7837/84617/57761/3987/334/50486/4973/5214/5360/5693/4830/26509/4061/63875/26472/1435/25907/55852/81490/483/7280/7035/5154/10979/4312/4496/123/3336/24147/348/8662/94081/7922/4580/28955/271/28231/23481/10455/9454/2317/10539/6526/3897/597/55686/51400/80146/6355/3434/7345/10969/5872/9636/8886/51191/7138/3329/55353/1012…
TOOKER_GEMCITABINE_RESISTANCE_DN	TOOKER_GEMCITABINE_RESISTANCE_DN	TOOKER_GEMCITABINE_RESISTANCE_DN	117	0.522246	2.40722	1e-10	3.66e-09	2.44e-09	4032	tags=50%, list=25%, signal=38%	23516/3956/5352/8974/871/1508/306/1051/3920/1978/10226/9060/57761/334/56034/6520/7184/1462/10130/60626/25937/6662/2181/25932/323/1474/3489/9263/23301/7518/9052/9444/6611/9926/8140/23677/2782/79888/528/1604/3843/961/6319/7357/8724/51100/5481/8443/51022/6472/57099/3927/6745/6731/8540/3419/3241/4522
TURASHVILI_BREAST_LOBULAR_CARCINOMA_VS_DUCTAL_NORMAL_UP	TURASHVILI_BREAST_LOBULAR_CARCINOMA_VS_DUCTAL_NORMAL_UP	TURASHVILI_BREAST_LOBULAR_CARCINOMA_VS_DUCTAL_NORMAL_UP	66	0.775714	3.23984	1e-10	3.66e-09	2.44e-09	1177	tags=61%, list=7%, signal=56%	2335/25878/1301/1290/4015/9645/3624/1303/493869/1289/84624/115908/131578/1281/728/10631/1277/8038/1278/50807/57826/3912/23213/7058/1295/55959/54829/6678/633/2200/1293/7070/9043/1462/165/3310/8483/6423/5396/1311
TURASHVILI_BREAST_LOBULAR_CARCINOMA_VS_LOBULAR_NORMAL_DN	TURASHVILI_BREAST_LOBULAR_CARCINOMA_VS_LOBULAR_NORMAL_DN	TURASHVILI_BREAST_LOBULAR_CARCINOMA_VS_LOBULAR_NORMAL_DN	72	0.746592	3.15495	1e-10	3.66e-09	2.44e-09	1177	tags=57%, list=7%, signal=53%	2335/25878/1301/1290/6696/4015/4320/1303/157378/1289/84624/1300/115908/131578/1281/728/10631/1277/8038/1278/50807/3912/7058/1295/55959/54829/633/2200/1293/1462/4313/203427/1284/165/6424/2764/1282/6423/10486/5396/1311
VANTVEER_BREAST_CANCER_ESR1_DN	VANTVEER_BREAST_CANCER_ESR1_DN	VANTVEER_BREAST_CANCER_ESR1_DN	212	0.503851	2.51424	1e-10	3.66e-09	2.44e-09	4316	tags=50%, list=26%, signal=38%	133/6281/23603/5236/2597/1001/1824/10397/2023/64778/3267/3091/4071/6648/1515/55076/9168/23034/29015/5214/4478/5360/10130/10158/5962/51026/10133/57217/483/768/6251/6624/1672/3854/10950/3101/1116/54757/1075/4067/8685/5031/4316/8566/51029/9019/4651/56935/8898/54443/8624/3868/4794/597/7360/6518/8200/4828/11010/7851/4690/7128/25923/5552/26136/274/1827/6362/55905/6948/51700/51704/9141/329/11240/1852/55…
VART_KSHV_INFECTION_ANGIOGENIC_MARKERS_UP	VART_KSHV_INFECTION_ANGIOGENIC_MARKERS_UP	VART_KSHV_INFECTION_ANGIOGENIC_MARKERS_UP	150	0.516005	2.44311	1e-10	3.66e-09	2.44e-09	2727	tags=41%, list=17%, signal=34%	3685/133/5328/5329/8877/6696/7040/9180/811/6374/3091/4853/7078/7058/5228/5155/6678/2246/7077/7424/2152/4327/4318/1948/5176/7076/23452/1942/1284/2921/8828/6424/3690/3553/5154/7422/6423/4312/80781/57493/2920/3162/7472/8829/182/8324/164656/7043/1306/1944/10855/7046/6372/3569/23166/7138/3606/6853/2149/83854/285973
VECCHI_GASTRIC_CANCER_ADVANCED_VS_EARLY_UP	VECCHI_GASTRIC_CANCER_ADVANCED_VS_EARLY_UP	VECCHI_GASTRIC_CANCER_ADVANCED_VS_EARLY_UP	162	0.712581	3.4278	1e-10	3.66e-09	2.44e-09	2530	tags=65%, list=15%, signal=55%	5352/5328/2335/1301/1290/6696/3556/858/6507/4015/4320/3624/64359/11031/1303/7130/54972/55033/50507/84624/9945/9509/29940/9891/1300/81792/2191/115908/10123/57167/7097/114907/123920/558/7057/6648/8038/1278/11167/23213/7078/7058/84898/1295/55076/10457/84662/6678/56034/633/2200/6695/1462/4053/2619/586/727936/7291/25937/84168/4481/50515/50863/6424/29887/1282/5218/6423/5396/160428/6515/2202/9332/8614/4…
VECCHI_GASTRIC_CANCER_EARLY_UP	VECCHI_GASTRIC_CANCER_EARLY_UP	VECCHI_GASTRIC_CANCER_EARLY_UP	412	0.364324	1.95069	1e-10	3.66e-09	2.44e-09	3867	tags=34%, list=24%, signal=27%	6281/1508/6696/3624/2048/3576/6374/1001/54732/56937/8061/2023/3918/54704/114907/10410/4071/6648/1515/25902/7378/28998/79581/5214/55083/4830/10158/26509/118472/91107/7277/1021/25907/6282/3673/2921/3909/6788/2896/64078/4314/1116/3976/5688/861/1294/65265/6184/3336/7083/2919/5266/8662/9903/4316/139886/136/7518/27161/84962/8519/23250/10581/2537/51373/57410/5653/9052/9780/389792/9232/84955/54443/5655/5…
VERHAAK_AML_WITH_NPM1_MUTATED_UP	VERHAAK_AML_WITH_NPM1_MUTATED_UP	VERHAAK_AML_WITH_NPM1_MUTATED_UP	169	0.542511	2.62219	1e-10	3.66e-09	2.44e-09	3349	tags=51%, list=20%, signal=41%	5329/54210/9123/728/7057/6648/5265/366/4814/1514/50486/929/8870/2212/79068/10135/4000/1462/4313/5806/6303/2114/3959/2921/2069/1890/29887/2214/3690/3553/6364/2678/1672/2215/10437/3101/51363/2920/4791/10409/861/1230/9332/3162/1509/182/9935/59342/719/3482/717/9454/56935/3759/51296/2357/6398/597/6348/8843/353514/5473/8876/8536/3569/7128/942/58504/5724/6916/55353/10871/9961/1545/10288/4792/3055/3212/5…
VERHAAK_GLIOBLASTOMA_MESENCHYMAL	VERHAAK_GLIOBLASTOMA_MESENCHYMAL	VERHAAK_GLIOBLASTOMA_MESENCHYMAL	210	0.667405	3.32763	1e-10	3.66e-09	2.44e-09	2865	tags=60%, list=17%, signal=50%	302/3956/5328/8974/5329/1508/9123/7045/6556/1051/9871/4015/5358/30846/7421/5054/301/8826/30008/9902/1289/5045/1192/1824/3678/29940/64778/1263/3073/728/7097/1277/79709/4627/6464/7057/8038/1278/51226/7132/5265/131566/7056/3912/23659/10413/23529/929/1265/1296/2212/645/5873/55332/6237/4053/10184/5971/1522/26509/6303/64127/10577/10544/7076/25937/10630/3074/6282/64866/2014/4481/1890/79642/2896/391/3684…
VERRECCHIA_EARLY_RESPONSE_TO_TGFB1	VERRECCHIA_EARLY_RESPONSE_TO_TGFB1	VERRECCHIA_EARLY_RESPONSE_TO_TGFB1	54	0.773418	3.11206	1e-10	3.66e-09	2.44e-09	1956	tags=69%, list=12%, signal=61%	2335/3693/4323/4035/8754/396/389/966/5054/1281/7791/1278/4853/7078/6678/5098/1293/4327/1462/3675/3383/4830/7076/4811/4831/1291/391/4314/390/3339/10234/960/5829/3488/3482/387/3910
WANG_SMARCE1_TARGETS_DN	WANG_SMARCE1_TARGETS_DN	WANG_SMARCE1_TARGETS_DN	359	0.377383	2.00513	1e-10	3.66e-09	2.44e-09	4484	tags=43%, list=27%, signal=32%	25878/8601/664/858/10589/3576/4907/6374/9509/53838/10769/857/4071/1956/6648/8038/7803/22824/3099/23597/10611/4016/7168/28998/57718/23366/2250/11098/64116/4061/22800/7857/51312/5999/84419/7291/3959/55841/64866/2921/6723/231/79642/163/6423/23596/10417/51278/51192/323/1075/2920/6102/3976/6273/8614/24147/6511/2919/27295/9367/6567/94081/970/9659/10622/51373/28231/8803/6611/10169/10539/28962/3910/623/5…
WANG_SMARCE1_TARGETS_UP	WANG_SMARCE1_TARGETS_UP	WANG_SMARCE1_TARGETS_UP	276	0.554018	2.85458	1e-10	3.66e-09	2.44e-09	3266	tags=51%, list=20%, signal=42%	2335/3693/135228/7045/7040/1303/1289/8710/84561/79660/84624/5738/5099/2191/115908/1281/10631/1277/114907/3597/23213/3987/84898/1295/55959/26872/22836/8076/7077/283/5873/2706/1293/26471/7490/6695/1462/4313/51474/29995/586/6383/5806/4924/19/55742/51339/253430/84168/4811/3673/3690/6999/55504/9021/10085/1116/5396/1809/6038/3426/160428/2934/4060/57493/54947/716/2274/3489/8609/1829/7093/2040/83872/771/…
WANG_TUMOR_INVASIVENESS_UP	WANG_TUMOR_INVASIVENESS_UP	WANG_TUMOR_INVASIVENESS_UP	365	0.395789	2.10789	1e-10	3.66e-09	2.44e-09	4123	tags=41%, list=25%, signal=31%	302/2335/5351/71/5315/3069/7045/5091/2597/3309/81631/2023/11328/3091/56943/10631/10410/1278/79174/84617/3912/7168/6747/9168/5683/1265/7184/7879/7532/1522/5962/22800/10952/10577/54434/476/5709/5093/7414/25824/7458/5723/9978/3915/4860/4738/3836/7936/5688/6184/3336/10963/10204/9097/54583/7431/5701/84695/8662/10234/10938/11171/967/8519/10581/7417/10092/26099/203068/56888/9232/50865/8624/4489/2908/474…
WATANABE_RECTAL_CANCER_RADIOTHERAPY_RESPONSIVE_DN	WATANABE_RECTAL_CANCER_RADIOTHERAPY_RESPONSIVE_DN	WATANABE_RECTAL_CANCER_RADIOTHERAPY_RESPONSIVE_DN	91	0.592218	2.61179	1e-10	3.66e-09	2.44e-09	1754	tags=42%, list=11%, signal=38%	3685/3956/1290/87/10484/301/3688/1281/7071/1278/7058/2316/22836/1176/1308/1293/5693/4134/5723/7280/5118/57142/5687/23471/26118/6643/4060/4067/1307/1829/5694/3336/908/822/837/5584/22795/8030
WIEDERSCHAIN_TARGETS_OF_BMI1_AND_PCGF2	WIEDERSCHAIN_TARGETS_OF_BMI1_AND_PCGF2	WIEDERSCHAIN_TARGETS_OF_BMI1_AND_PCGF2	56	0.648735	2.6166	1e-10	3.66e-09	2.44e-09	1919	tags=50%, list=12%, signal=44%	133/8974/5329/29984/9645/3624/5744/649/1289/8061/857/558/7078/7168/3675/26509/9119/51200/1021/56262/151887/8728/89797/6273/89796/4316/2150/3696
WIERENGA_STAT5A_TARGETS_UP	WIERENGA_STAT5A_TARGETS_UP	WIERENGA_STAT5A_TARGETS_UP	191	0.457709	2.26323	1e-10	3.66e-09	2.44e-09	4189	tags=49%, list=25%, signal=37%	133/5328/8974/54541/51148/10970/6696/794/3576/8553/10397/64778/760/57761/4783/2012/154214/4973/2212/5210/57157/1522/51312/19/23710/84679/165904/3673/255738/5008/84634/57664/3310/1291/29923/92922/4616/123/5025/6347/4651/3488/8878/2150/259307/2359/23677/6348/3487/50856/7046/3075/7052/84418/53947/118429/131408/79817/7289/10124/3566/56265/9819/144195/10392/4130/1154/1847/55509/894/1437/9781/875/10221…
WINTER_HYPOXIA_METAGENE	WINTER_HYPOXIA_METAGENE	WINTER_HYPOXIA_METAGENE	232	0.631772	3.18583	1e-10	3.66e-09	2.44e-09	2428	tags=51%, list=15%, signal=44%	302/133/3939/3956/5352/5328/2335/8974/54541/5329/1290/5230/664/6696/5209/5315/5236/7045/4035/4015/7040/2597/4500/22936/5054/3576/8553/3309/6513/4907/301/1289/4267/665/10397/51129/2512/3678/4233/2023/6566/308/5033/2632/54206/3091/50509/7057/3099/4783/7058/7423/5228/5155/1649/6520/7184/7424/2152/5210/7167/4313/226/1950/3383/140885/6303/4134/4282/1942/3098/768/4860/7422/1026/9775/29923/2821/10525/65…
WINTER_HYPOXIA_UP	WINTER_HYPOXIA_UP	WINTER_HYPOXIA_UP	93	0.735814	3.27078	1e-10	3.66e-09	2.44e-09	2179	tags=62%, list=13%, signal=54%	3939/6281/5328/23603/5230/664/7165/2597/389/3576/6513/5817/11237/10397/51129/5738/6566/28966/10644/5033/205/7004/5228/5210/7167/9989/29097/226/353322/4830/6274/4282/51248/147040/9564/3872/768/2764/1965/7422/8704/29923/5688/5223/771/5695/26030/136/5901/5074/4580/55257/7162/51373/5708/54443/5467/5836
WOO_LIVER_CANCER_RECURRENCE_UP	WOO_LIVER_CANCER_RECURRENCE_UP	WOO_LIVER_CANCER_RECURRENCE_UP	101	0.555809	2.50153	1e-10	3.66e-09	2.44e-09	2222	tags=42%, list=14%, signal=36%	5328/5329/1301/5315/4015/7040/3576/2026/2131/10631/1277/1278/7004/3099/4853/7423/9168/2316/7171/1649/5214/1293/55785/226/54209/6662/5538/5154/1809/8321/80201/2919/6347/6443/182/7162/2239/7169/3910/5376/79888/6372
WP_EBOLA_VIRUS_PATHWAY_ON_HOST	WP_EBOLA_VIRUS_PATHWAY_ON_HOST	WP_EBOLA_VIRUS_PATHWAY_ON_HOST	125	0.551348	2.53925	1e-10	3.66e-09	2.44e-09	2898	tags=41%, list=18%, signal=34%	3685/71/1508/87/858/389/60/8826/4734/3678/3688/857/4864/558/1956/11314/4240/1212/2316/1514/7879/3675/5971/1213/10577/3480/3673/3690/1965/2621/9021/2934/3836/4791/7251/9367/5595/2317/387/81/8218/3105/7020/4790/432/5970/8575/7410/84868/6868/2318
WP_FOCAL_ADHESION	WP_FOCAL_ADHESION	WP_FOCAL_ADHESION	189	0.517262	2.55441	1e-10	3.66e-09	2.44e-09	3148	tags=47%, list=19%, signal=38%	3685/2335/3693/71/1290/6696/87/858/284217/60/5604/3678/4233/3688/3611/50509/857/3918/1277/6464/1956/7057/7791/1278/10627/3912/7058/7423/5228/5155/22801/2316/56034/7424/824/1292/3675/1950/55742/3913/3480/9564/7414/1284/3673/3690/3909/1282/3915/5154/7422/3371/3914/63923/1311/103910/29780/83660/1399/2002/5829/5595/1499/7408/2317/387/3696/81/5159/3910/5923/572/1280/7059/10398/5499/5908/399694/1729/74…
WP_FOCAL_ADHESIONPI3KAKTMTORSIGNALING_PATHWAY	WP_FOCAL_ADHESIONPI3KAKTMTORSIGNALING_PATHWAY	WP_FOCAL_ADHESIONPI3KAKTMTORSIGNALING_PATHWAY	277	0.437506	2.25826	1e-10	3.66e-09	2.44e-09	2468	tags=33%, list=15%, signal=28%	3685/2335/3693/54541/1301/8660/1290/6696/5209/9470/9180/284217/6513/5604/1289/1978/3678/4233/3688/3091/50509/3918/1281/1277/1956/7057/1278/3912/7058/7423/5228/5155/22801/5523/2246/56034/7184/7424/1292/5210/3675/4893/1950/3913/3480/1435/1942/1284/3673/5008/1441/3690/3909/55970/1282/3915/5154/7422/1026/3371/5516/3914/5518/63923/1311/51719/6515/2787/5526/9586/53918/5595/1436/90993/6199/3696/5159/391…
WP_MIRNA_TARGETS_IN_ECM_AND_MEMBRANE_RECEPTORS	WP_MIRNA_TARGETS_IN_ECM_AND_MEMBRANE_RECEPTORS	WP_MIRNA_TARGETS_IN_ECM_AND_MEMBRANE_RECEPTORS	22	0.855154	2.76578	1e-10	3.66e-09	2.44e-09	1055	tags=82%, list=6%, signal=77%	2335/3693/1290/1289/50509/1281/7057/1278/7058/22801/1292/1293/6383/3913/1284/1282/3915/1291
WP_PI3KAKT_SIGNALING_PATHWAY	WP_PI3KAKT_SIGNALING_PATHWAY	WP_PI3KAKT_SIGNALING_PATHWAY	293	0.418319	2.16873	1e-10	3.66e-09	2.44e-09	2712	tags=32%, list=17%, signal=28%	3685/2335/3693/54541/6696/9470/9180/284217/5604/1978/3678/4233/3688/3918/7097/1277/1956/7057/1278/3912/7058/7423/5228/5155/22801/5523/2246/56034/7184/7424/1292/1293/2250/3675/4893/1950/3913/1021/3480/1435/1942/1284/3673/5008/1441/3690/3909/55970/1282/3915/5154/7422/1026/3371/5516/3914/1291/5518/63923/1311/2787/5526/131873/9586/22798/5595/1436/90993/598/6199/3696/5159/3910/2782/6198/1944/4804/2846…
WP_PROTEASOME_DEGRADATION	WP_PROTEASOME_DEGRADATION	WP_PROTEASOME_DEGRADATION	59	0.650849	2.65063	1e-10	3.66e-09	2.44e-09	4595	tags=78%, list=28%, signal=56%	4734/7316/5683/5707/5691/5693/6185/5682/5709/5719/5702/5687/5688/5694/6184/5700/5695/5684/5701/5708/5715/3105/7345/5685/5690/7317/5706/7320/5713/5711/5718/5717/5689/5714/5692/7347/7321/3106/3135/5686/3133/5716/9861/7323/5705/3134
WP_VEGFAVEGFR2_SIGNALING_PATHWAY	WP_VEGFAVEGFR2_SIGNALING_PATHWAY	WP_VEGFAVEGFR2_SIGNALING_PATHWAY	419	0.460952	2.47076	1e-10	3.66e-09	2.44e-09	2968	tags=37%, list=18%, signal=31%	3685/3939/5328/2335/8974/3693/5329/71/813/5230/4323/7114/8754/9645/2597/389/2048/55379/811/3576/5604/301/8826/1192/50507/10397/1072/3998/3688/5034/378/857/4627/6464/6648/7004/27044/23597/5784/5654/1175/5228/2817/6747/9168/8985/824/2152/6386/4313/226/832/10130/3383/1200/6774/1213/2697/6461/1823/23753/22820/9564/7414/8828/3690/5530/4860/6624/7422/51278/529/10525/4688/1432/2274/3984/10963/8794/24147…
WU_CELL_MIGRATION	WU_CELL_MIGRATION	WU_CELL_MIGRATION	177	0.543001	2.64577	1e-10	3.66e-09	2.44e-09	3343	tags=50%, list=20%, signal=40%	4501/2335/4017/8601/4502/7045/8091/11031/5054/1001/8061/29940/10644/10123/113146/558/4071/7057/84617/131566/4494/7078/4837/4493/978/22836/56034/4973/1292/4478/1462/51474/4495/140885/80114/2697/1948/7277/25937/6662/1284/2014/3872/3909/1282/51363/1474/80781/4496/2202/3489/123/6273/2810/3552/7431/2919/6591/822/182/53836/2150/7169/7106/8942/27122/7052/11010/57402/11187/2707/5552/653145/3775/1604/7980…
YAMAZAKI_TCEB3_TARGETS_UP	YAMAZAKI_TCEB3_TARGETS_UP	YAMAZAKI_TCEB3_TARGETS_UP	159	0.573133	2.75472	1e-10	3.66e-09	2.44e-09	2064	tags=40%, list=13%, signal=35%	302/5352/8974/871/5351/6836/813/284217/11015/30008/5045/11237/1192/2131/6566/3688/11328/2590/5034/5033/378/2907/7791/4240/351/5660/7837/11014/1515/7056/3912/124872/7078/6678/2923/2152/6695/6615/1522/23193/267/6238/4811/1284/11135/5723/7035/1282/3915/7422/51421/3339/29780/2768/22795/90993/1592/58477/2050/2199/710/3487/8797
YAO_TEMPORAL_RESPONSE_TO_PROGESTERONE_CLUSTER_14	YAO_TEMPORAL_RESPONSE_TO_PROGESTERONE_CLUSTER_14	YAO_TEMPORAL_RESPONSE_TO_PROGESTERONE_CLUSTER_14	134	0.540187	2.52504	1e-10	3.66e-09	2.44e-09	3830	tags=52%, list=23%, signal=40%	871/5315/3069/396/29927/8531/55847/84617/27044/83871/51522/2584/6747/2246/5707/2923/5691/10652/5693/8815/4830/9601/26472/10952/9643/7414/80781/6396/28973/6184/27295/5464/1509/7922/10381/5901/84300/4311/23481/53635/27429/56950/153339/51428/1841/10969/5270/10960/56061/6182/60559/79711/3843/7846/6746/26003/11240/55173/10498/133619/581/91461/51303/5954/54815/3714/1019/64841/6745/81037
YAO_TEMPORAL_RESPONSE_TO_PROGESTERONE_CLUSTER_17	YAO_TEMPORAL_RESPONSE_TO_PROGESTERONE_CLUSTER_17	YAO_TEMPORAL_RESPONSE_TO_PROGESTERONE_CLUSTER_17	174	0.473819	2.29827	1e-10	3.66e-09	2.44e-09	3656	tags=44%, list=22%, signal=35%	23603/5091/10589/9470/81555/60/378/5265/7041/7171/23568/824/4000/6185/1200/134147/22827/10213/5719/8986/9775/140823/64960/23471/4715/5688/5694/7126/5695/158/1460/22839/10175/51258/654364/203068/3430/51144/10169/2730/8624/8260/6888/10972/51081/10980/64963/26355/7317/2950/7419/2280/64979/2079/11333/79073/8266/4729/9261/7296/55630/801/51727/10987/80273/10401/56945/3145/55004/126328/5714/9791/1059/47…
YOSHIMURA_MAPK8_TARGETS_DN	YOSHIMURA_MAPK8_TARGETS_DN	YOSHIMURA_MAPK8_TARGETS_DN	342	0.430464	2.26893	1e-10	3.66e-09	2.44e-09	3476	tags=38%, list=21%, signal=30%	133/6281/2335/5351/71/1301/5230/5479/81671/8553/5604/5738/4233/6566/5033/9060/526/7071/51226/351/5660/11252/27044/27020/51382/7078/90/334/2012/4973/5098/26471/64759/226/8572/4053/6185/4830/6383/1266/4924/7857/29959/267/112399/5163/10952/715/4637/11267/166336/57590/7422/51126/79026/1315/1803/6038/10955/1432/2274/3489/25841/54867/5701/6533/10328/26037/9019/182/84300/383/3488/2213/1052/8406/2730/233…
ZHANG_RESPONSE_TO_IKK_INHIBITOR_AND_TNF_UP	ZHANG_RESPONSE_TO_IKK_INHIBITOR_AND_TNF_UP	ZHANG_RESPONSE_TO_IKK_INHIBITOR_AND_TNF_UP	216	0.548394	2.7434	1e-10	3.66e-09	2.44e-09	3533	tags=53%, list=22%, signal=42%	5328/54541/5329/2744/1051/3624/7130/3576/29940/3459/7097/4071/4814/8793/50486/4973/23034/79745/55332/7850/6242/127544/5971/3383/90874/5806/10049/84419/26230/1942/9235/2921/8482/80176/7280/3553/6364/3460/9021/1026/3854/3914/89870/51421/10318/51363/4067/2920/4791/4322/3976/25841/53917/3552/2919/5266/10938/51429/9683/58191/85463/8795/8767/8878/259307/3696/4794/597/8843/8942/5467/1203/3434/4790/5611/…
ZHONG_SECRETOME_OF_LUNG_CANCER_AND_ENDOTHELIUM	ZHONG_SECRETOME_OF_LUNG_CANCER_AND_ENDOTHELIUM	ZHONG_SECRETOME_OF_LUNG_CANCER_AND_ENDOTHELIUM	66	0.630683	2.6341	1e-10	3.66e-09	2.44e-09	2498	tags=55%, list=15%, signal=46%	3939/2335/6696/306/396/2597/5479/60/5476/2023/1277/1515/633/7167/226/7532/1522/5052/3959/7414/629/80781/7431/84790/1509/5901/717/22883/203068/1356/3487/7170/7018/154881/6385/2739
ZHONG_SECRETOME_OF_LUNG_CANCER_AND_FIBROBLAST	ZHONG_SECRETOME_OF_LUNG_CANCER_AND_FIBROBLAST	ZHONG_SECRETOME_OF_LUNG_CANCER_AND_FIBROBLAST	127	0.620472	2.86393	1e-10	3.66e-09	2.44e-09	2586	tags=54%, list=16%, signal=45%	3939/2335/1508/5230/6696/87/5315/396/811/60/2023/5034/1277/124583/351/7533/1893/6678/633/10447/7184/7077/9446/5691/4000/4478/7167/5693/226/1522/5682/4924/5052/10577/3959/7414/231/4860/629/2821/9948/80781/5688/5694/5684/1509/822/5901/11315/717/22883/10159/387/1356/9588/81/7018/5685/5690/3251/2950/10971/154881/6385/51056/4199/2739/5480
ZHONG_SECRETOME_OF_LUNG_CANCER_AND_MACROPHAGE	ZHONG_SECRETOME_OF_LUNG_CANCER_AND_MACROPHAGE	ZHONG_SECRETOME_OF_LUNG_CANCER_AND_MACROPHAGE	74	0.628696	2.6574	1e-10	3.66e-09	2.44e-09	2694	tags=53%, list=16%, signal=44%	302/3939/2335/1508/5230/5479/60/5476/2023/124583/351/1515/633/7077/9446/7167/5693/226/5052/10577/3959/629/5687/80781/5688/5694/5695/1509/5901/717/22883/1356/6888/3487/5685/154881/6385/994/975
ZHOU_INFLAMMATORY_RESPONSE_LIVE_UP	ZHOU_INFLAMMATORY_RESPONSE_LIVE_UP	ZHOU_INFLAMMATORY_RESPONSE_LIVE_UP	379	0.38687	2.06166	1e-10	3.66e-09	2.44e-09	3101	tags=35%, list=19%, signal=29%	23516/133/5329/1301/5315/85360/5054/10397/8061/23022/64778/166929/1263/4317/54704/7097/6648/7837/57826/57333/3985/4814/23529/5155/149478/2817/7171/50486/8870/10135/2152/55332/5971/3383/5806/53831/19/23258/165904/2921/379/2069/5008/80176/3553/3909/6364/1282/8744/6624/57655/7422/415116/10979/390/10318/1809/4330/2920/4791/3976/10409/27/9612/85450/23499/3552/23141/1013/2919/960/9586/10938/27161/182/8…
ZHU_CMV_24_HR_DN	ZHU_CMV_24_HR_DN	ZHU_CMV_24_HR_DN	81	0.633102	2.74184	1e-10	3.66e-09	2.44e-09	2443	tags=57%, list=15%, signal=49%	133/71/1290/4015/5054/301/60681/2512/1281/10631/1277/7057/1278/7132/7078/7058/84310/2316/7171/1265/1292/977/1462/2619/3913/715/3480/9697/4330/2202/861/4286/5740/290/6876/1009/3488/7169/3910/3097/2908/5831/5872/4921/2876/2155
ZHU_CMV_ALL_DN	ZHU_CMV_ALL_DN	ZHU_CMV_ALL_DN	115	0.574587	2.63586	1e-10	3.66e-09	2.44e-09	2678	tags=50%, list=16%, signal=42%	133/54541/71/1290/4015/5054/301/60681/2512/1281/10631/1277/4627/7057/1278/7132/7078/7058/84310/2316/7171/1265/1292/977/4000/1462/2619/3913/715/3480/9697/4312/4330/1432/2202/861/4286/348/5740/677/290/6876/1009/3488/1052/7169/3910/3097/2908/7020/5831/5872/4921/2876/2155/994/8266
ZWANG_CLASS_1_TRANSIENTLY_INDUCED_BY_EGF	ZWANG_CLASS_1_TRANSIENTLY_INDUCED_BY_EGF	ZWANG_CLASS_1_TRANSIENTLY_INDUCED_BY_EGF	451	0.430159	2.31969	1e-10	3.66e-09	2.44e-09	4214	tags=45%, list=26%, signal=35%	5328/54541/8660/7262/5817/2026/4734/51141/26286/2131/51129/8061/23022/4233/3688/5099/140576/340075/1263/10123/3091/3918/7097/4071/7057/125228/23213/10611/80005/57584/54498/7171/154214/221035/1265/23528/7424/646/1613/54793/4643/127544/83892/1266/5806/6303/255324/6461/5763/1948/60370/345651/9564/6662/7414/64866/9388/170679/2069/8482/83931/3909/1282/5791/7422/3371/7328/56262/3914/342184/9655/415116/…
ZWANG_CLASS_3_TRANSIENTLY_INDUCED_BY_EGF	ZWANG_CLASS_3_TRANSIENTLY_INDUCED_BY_EGF	ZWANG_CLASS_3_TRANSIENTLY_INDUCED_BY_EGF	209	0.558752	2.78757	1e-10	3.66e-09	2.44e-09	3627	tags=53%, list=22%, signal=42%	133/5329/11072/5209/8496/3556/81671/22936/5054/3576/8553/6513/79660/10397/166929/10769/54704/26524/7803/5912/2012/91663/91683/8870/4973/24145/4327/7447/2114/2553/3480/3673/220213/3553/6364/9021/9929/22898/81706/10979/390/1803/90102/2920/4791/861/4092/85450/3269/3552/2919/6575/677/25827/122786/9792/182/123879/85463/284207/23645/2150/1052/57688/5653/23677/7975/3097/3084/22904/4790/3569/65124/1839/7…
ZWANG_DOWN_BY_2ND_EGF_PULSE	ZWANG_DOWN_BY_2ND_EGF_PULSE	ZWANG_DOWN_BY_2ND_EGF_PULSE	234	-0.45409	-2.39084	1e-10	3.66e-09	2.44e-09	3794	tags=44%, list=23%, signal=34%	84524/79866/349152/3798/7832/10432/22849/114659/6843/120227/219844/159963/64793/23660/220004/55900/285908/4538/112840/4046/8863/650669/339318/51326/84914/151258/259290/79741/54470/79970/5166/899/9698/117608/84804/126375/8493/10902/11074/51351/2157/284349/57592/51380/9937/79800/170960/115111/353088/54816/7633/117155/148206/170959/57336/100133315/284443/9726/127396/79842/55758/91316/9266/64753/5147…
GHANDHI_BYSTANDER_IRRADIATION_UP	GHANDHI_BYSTANDER_IRRADIATION_UP	GHANDHI_BYSTANDER_IRRADIATION_UP	75	0.599002	2.53757	1.02e-10	3.73e-09	2.48e-09	3901	tags=63%, list=24%, signal=48%	23516/4501/3624/3576/6374/6648/4493/50486/10135/64116/5971/4495/6303/6781/2921/3553/8111/3914/26499/4314/4312/4496/2920/3976/3552/2919/9586/85463/64208/11080/2730/597/8942/7128/3290/84002/528/9536/1847/5251/4319/135295/5055/90865/969/23053/64332
REACTOME_CROSS_PRESENTATION_OF_SOLUBLE_EXOGENOUS_ANTIGENS_ENDOSOMES_	REACTOME_CROSS_PRESENTATION_OF_SOLUBLE_EXOGENOUS_ANTIGENS_ENDOSOMES_	REACTOME_CROSS_PRESENTATION_OF_SOLUBLE_EXOGENOUS_ANTIGENS_ENDOSOMES_	47	0.690577	2.69343	1.05e-10	3.84e-09	2.55e-09	3613	tags=70%, list=22%, signal=55%	9902/5683/5707/5691/5693/5682/5709/10213/5719/5702/5687/5688/5694/5700/5695/5684/9491/5701/2209/5708/5715/5685/5690/5706/5713/4360/5711/5718/5717/5689/5714/5692/2210
PELLICCIOTTA_HDAC_IN_ANTIGEN_PRESENTATION_UP	PELLICCIOTTA_HDAC_IN_ANTIGEN_PRESENTATION_UP	PELLICCIOTTA_HDAC_IN_ANTIGEN_PRESENTATION_UP	62	0.63006	2.58958	1.08e-10	3.91e-09	2.6e-09	4536	tags=73%, list=28%, signal=53%	56681/81555/811/3309/54732/11014/51371/1649/5707/7184/2923/5691/9601/64374/22820/5709/5719/51280/9276/1315/5695/27095/23645/5708/22818/5715/10972/9554/51014/9709/51614/26984/58485/5689/51060/567/5692/11316/5686/51399/5716/9570/57222/9861/55973
GO_REGULATION_OF_DNA_TEMPLATED_TRANSCRIPTION_IN_RESPONSE_TO_STRESS	GO_REGULATION_OF_DNA_TEMPLATED_TRANSCRIPTION_IN_RESPONSE_TO_STRESS	GO_REGULATION_OF_DNA_TEMPLATED_TRANSCRIPTION_IN_RESPONSE_TO_STRESS	106	0.532053	2.42145	1.1e-10	3.99e-09	2.65e-09	3541	tags=50%, list=22%, signal=39%	1051/3309/4734/7316/3091/9531/5683/1649/5707/5691/3297/5693/5682/83667/112399/5709/10213/5719/768/9978/7422/5702/5687/5688/5694/5700/5695/3162/54583/5684/9491/5701/90993/5708/5715/51360/3303/5685/5690/5706/26287/4690/5970/5713/5711/5718/5717/22933/5689/571/10370/5714/5692
REACTOME_CELLULAR_RESPONSE_TO_HYPOXIA	REACTOME_CELLULAR_RESPONSE_TO_HYPOXIA	REACTOME_CELLULAR_RESPONSE_TO_HYPOXIA	68	0.613736	2.5726	1.11e-10	4.02e-09	2.68e-09	4477	tags=69%, list=27%, signal=50%	7316/3091/5683/126374/5707/5691/5693/5682/112399/5709/10213/5719/768/9978/7422/5702/5687/5688/5694/5700/5695/54583/5684/9491/5701/84962/5708/5715/5685/5690/5706/5713/5711/5718/5717/5689/10370/5714/5692/7321/5686/25994/5716/2034/9861/7323/5705
RHEIN_ALL_GLUCOCORTICOID_THERAPY_DN	RHEIN_ALL_GLUCOCORTICOID_THERAPY_DN	RHEIN_ALL_GLUCOCORTICOID_THERAPY_DN	349	0.371417	1.96442	1.17e-10	4.22e-09	2.81e-09	5166	tags=46%, list=31%, signal=32%	3939/5230/2597/5054/8553/4267/10549/2023/2632/7837/171546/11014/10962/2012/23191/6678/7167/10130/4830/4925/5052/4282/10213/9500/6251/5687/2821/38/7936/23301/2098/4628/908/158/5464/84790/1460/100/11315/28985/4311/2882/89781/10455/203068/387/6611/9588/9232/79801/5110/50865/8624/6526/7462/7360/6888/10980/4521/10527/5872/5690/1603/3251/6635/4354/51309/2739/1827/55353/26018/6633/10449/1635/5634/821/67…
REACTOME_THE_ROLE_OF_GTSE1_IN_G2_M_PROGRESSION_AFTER_G2_CHECKPOINT	REACTOME_THE_ROLE_OF_GTSE1_IN_G2_M_PROGRESSION_AFTER_G2_CHECKPOINT	REACTOME_THE_ROLE_OF_GTSE1_IN_G2_M_PROGRESSION_AFTER_G2_CHECKPOINT	72	0.606149	2.56147	1.19e-10	4.28e-09	2.85e-09	3541	tags=54%, list=22%, signal=43%	7316/84617/5683/5707/5691/5693/5682/7277/5709/10213/5719/7280/1026/5702/5687/5688/5694/5700/5695/5684/9491/5701/84790/10381/5708/5715/5685/5690/5706/5713/7846/5711/5718/5717/10376/5689/983/5714/5692
KEGG_REGULATION_OF_ACTIN_CYTOSKELETON	KEGG_REGULATION_OF_ACTIN_CYTOSKELETON	KEGG_REGULATION_OF_ACTIN_CYTOSKELETON	189	0.456898	2.25632	1.19e-10	4.28e-09	2.85e-09	2847	tags=38%, list=17%, signal=31%	3685/2335/3693/71/87/7114/60/5604/8826/3678/1072/3688/4627/1956/10627/3985/5155/22801/23191/929/2246/56034/2250/4478/6237/3675/4893/1950/5962/22800/2245/54434/9564/55740/26230/7414/3673/3690/55970/10109/5154/3684/2934/10095/103910/3984/4628/1399/5216/2768/5829/5595/10092/387/3696/81/5159/623/10458/81624/369/10398/5499/3645/1729/2149/7410/2259/10787/3687/8936
KRIEG_HYPOXIA_VIA_KDM3A	KRIEG_HYPOXIA_VIA_KDM3A	KRIEG_HYPOXIA_VIA_KDM3A	50	0.664561	2.63522	1.2e-10	4.31e-09	2.87e-09	2387	tags=52%, list=15%, signal=45%	133/5329/3556/8091/7262/5054/6374/23541/116211/3918/114907/4071/444/7532/84419/8828/3914/1294/3162/2919/23645/4794/5271/7052/874/10682
REACTOME_INTERLEUKIN_1_FAMILY_SIGNALING	REACTOME_INTERLEUKIN_1_FAMILY_SIGNALING	REACTOME_INTERLEUKIN_1_FAMILY_SIGNALING	130	0.497917	2.30465	1.22e-10	4.35e-09	2.89e-09	3174	tags=42%, list=19%, signal=34%	3556/5604/6288/26525/7316/351/5784/5683/5707/5691/7850/5693/5782/5682/6774/64127/5709/10213/5719/3553/9978/7335/5702/5687/4791/5688/5694/5700/5695/5684/3552/9491/5701/8767/8878/5708/5715/4790/5685/5690/5706/5970/3554/56300/3606/5713/5711/5718/10392/4792/5717/28512/5689/4215/1326
GO_MORPHOGENESIS_OF_A_POLARIZED_EPITHELIUM	GO_MORPHOGENESIS_OF_A_POLARIZED_EPITHELIUM	GO_MORPHOGENESIS_OF_A_POLARIZED_EPITHELIUM	140	0.490799	2.30906	1.25e-10	4.45e-09	2.96e-09	3541	tags=48%, list=22%, signal=38%	71/284217/60/115908/1175/5683/5754/5707/5691/4478/5693/5682/1213/7476/4920/9620/51339/5709/10213/5719/166336/3909/55625/57664/163/6423/5702/5687/2535/9948/5688/5694/5700/5695/8321/5684/9491/5701/10082/5216/23322/160/8324/387/5708/2239/5715/22943/5685/5690/5706/4919/5713/5711/5718/1173/5717/57154/5689/7481/144165/9368/161/5714/25/22881/5692
GO_MEMBRANE_REGION	GO_MEMBRANE_REGION	GO_MEMBRANE_REGION	308	0.394133	2.0585	1.35e-10	4.8e-09	3.19e-09	3935	tags=39%, list=24%, signal=30%	302/6281/871/23603/5230/55361/858/30846/3920/6513/8826/5045/3688/10211/857/7097/4864/1956/351/7132/11252/23213/9399/5912/91663/2817/929/4973/824/6386/7070/1613/2773/3383/1200/26509/493/19/2697/476/10630/1012/3098/483/6608/7035/5538/5621/79026/3684/161742/1803/4067/23621/54742/2040/3162/1820/1013/5740/1509/5595/1499/6530/11315/1000/4311/203068/349667/57126/7462/8797/23299/3037/355/10855/7046/4641/…
GO_CELL_SUBSTRATE_JUNCTION_ORGANIZATION	GO_CELL_SUBSTRATE_JUNCTION_ORGANIZATION	GO_CELL_SUBSTRATE_JUNCTION_ORGANIZATION	102	0.539274	2.43768	1.36e-10	4.81e-09	3.2e-09	1586	tags=34%, list=10%, signal=31%	6281/2335/71/23603/4323/87/29984/4035/8826/3678/3918/7057/9270/5339/3987/9448/1308/977/7070/1613/1845/7414/3673/3909/3915/7422/3914/342184/10979/90102/1307/23499/8829/84962/667
HP_SKELETAL_DYSPLASIA	HP_SKELETAL_DYSPLASIA	HP_SKELETAL_DYSPLASIA	163	0.47348	2.27639	1.39e-10	4.91e-09	3.27e-09	3110	tags=39%, list=19%, signal=32%	2335/71/1301/91252/10484/9871/7040/60/1001/2737/5476/1300/5034/9060/1281/124583/56172/4853/2316/633/54209/5167/9469/2697/4148/6608/6424/84634/4054/1513/1311/54/3339/4322/51119/860/64131/84695/2137/5130/55325/2317/114548/4758/6023/658/8200/11285/4921/411/1280/2879/6916/2778/7305/79659/6729/55858/54187/79796/51025/89970/1836
IVANOVA_HEMATOPOIESIS_LATE_PROGENITOR	IVANOVA_HEMATOPOIESIS_LATE_PROGENITOR	IVANOVA_HEMATOPOIESIS_LATE_PROGENITOR	474	0.343471	1.86217	1.39e-10	4.91e-09	3.27e-09	3935	tags=35%, list=24%, signal=28%	302/4501/1508/2495/8877/306/30846/80019/11031/5604/51141/1289/2131/4233/2023/3998/55847/64778/166929/2632/11314/351/50807/11252/23597/27020/3597/25902/51522/51071/1318/2817/1176/645/55568/24140/55332/7879/10184/79188/6303/4925/10133/253430/54434/51665/2539/493856/51635/7389/92745/1965/5516/10437/51192/92922/53834/1075/3836/51693/84844/54947/123/55331/10981/1230/8819/1936/5700/7083/85329/56907/210…
WILCOX_RESPONSE_TO_PROGESTERONE_DN	WILCOX_RESPONSE_TO_PROGESTERONE_DN	WILCOX_RESPONSE_TO_PROGESTERONE_DN	59	0.633066	2.57821	1.48e-10	5.22e-09	3.48e-09	2587	tags=53%, list=16%, signal=44%	5328/2335/4017/1301/1290/9645/396/3624/1277/7057/1278/5339/9260/1296/5098/4313/493/3480/50863/25932/1291/10417/1307/667/3488/4311/9780/3897/10398/368/1145
GO_GRANULOCYTE_MIGRATION	GO_GRANULOCYTE_MIGRATION	GO_GRANULOCYTE_MIGRATION	132	0.508543	2.36942	1.51e-10	5.31e-09	3.54e-09	3474	tags=45%, list=21%, signal=36%	5479/3576/6374/301/4267/6288/7499/728/7057/11314/6354/7857/101/83692/1435/2921/1441/3553/5919/6364/391/51192/1803/9948/1432/2920/10344/3269/2919/2207/6347/5595/27202/1436/719/6278/57126/3929/6348/5473/6355/6372/158747/57402/8729/56833/3554/4354/6362/3958/6729/83700/7042/1906/7060/6351/5594/84818/3689
BROCKE_APOPTOSIS_REVERSED_BY_IL6	BROCKE_APOPTOSIS_REVERSED_BY_IL6	BROCKE_APOPTOSIS_REVERSED_BY_IL6	140	0.489161	2.30136	1.54e-10	5.39e-09	3.59e-09	4321	tags=49%, list=26%, signal=36%	4501/6696/1051/858/22936/8553/26286/3459/10211/5898/7803/7171/22836/10447/10135/57157/55062/1845/3383/6774/493/10402/2621/9021/51363/4616/55041/4496/57493/6515/960/6347/6782/25829/3303/22904/4189/79602/8813/1977/1839/3949/4170/51014/10190/9261/2037/1847/56902/602/3055/1326/4052/10672/5925/8444/6307/6772/2885/3725/9262/5128/5156/11342/5359/2123/8743/6503
GO_POSITIVE_REGULATION_OF_DEFENSE_RESPONSE	GO_POSITIVE_REGULATION_OF_DEFENSE_RESPONSE	GO_POSITIVE_REGULATION_OF_DEFENSE_RESPONSE	338	0.377138	1.99226	1.55e-10	5.42e-09	3.61e-09	4609	tags=44%, list=28%, signal=32%	1051/9180/5054/5817/4317/338322/7097/1956/7132/5683/5707/26471/5691/5693/4893/3916/5971/54209/5682/6774/101/2697/10133/64127/5709/10213/3673/5719/2069/5008/3553/661/7292/2896/89870/5702/5687/10318/1075/4067/5688/25818/5694/5700/5695/5684/9491/5701/2207/136/94025/5595/10622/2358/11315/383/8767/2150/5708/5715/56670/718/64581/145741/5650/3929/6348/4321/353514/50856/4790/5685/5690/11027/7052/5706/532…
GO_NEGATIVE_REGULATION_OF_PROTEOLYSIS	GO_NEGATIVE_REGULATION_OF_PROTEOLYSIS	GO_NEGATIVE_REGULATION_OF_PROTEOLYSIS	295	0.390524	2.032	1.57e-10	5.49e-09	3.65e-09	3950	tags=38%, list=24%, signal=29%	302/871/5329/135228/4035/2597/5054/8710/5045/7057/351/5265/1893/7078/334/65264/7077/6386/1293/6695/7850/2619/1522/4318/10049/5176/7076/5371/1942/25824/12/7035/2621/7422/5621/6423/140686/1474/2734/1294/2810/9097/8301/9491/5266/96459/960/9683/866/29934/11315/83596/2537/64215/79444/9232/710/718/728113/5271/4804/256394/5270/8996/6478/1992/5345/2876/274/653145/199713/337867/3077/6318/8740/27248/7980/9…
GO_REGULATION_OF_MORPHOGENESIS_OF_AN_EPITHELIUM	GO_REGULATION_OF_MORPHOGENESIS_OF_AN_EPITHELIUM	GO_REGULATION_OF_MORPHOGENESIS_OF_AN_EPITHELIUM	173	0.46227	2.2464	1.81e-10	6.29e-09	4.19e-09	3541	tags=46%, list=22%, signal=37%	81792/115908/23213/1175/5683/5754/2246/5707/5691/5693/5682/1213/7476/2697/4920/9620/51339/5709/10213/6662/6608/5719/166336/9500/57664/5154/7422/163/6423/5702/2119/5687/2535/90102/3976/5688/5694/5700/5695/8321/5684/9491/5701/7472/6591/10082/5216/160/3975/1499/8324/387/5708/2239/5715/2668/26585/22943/5685/5690/5706/4919/23332/5713/5711/5718/3687/1173/5717/57154/5689/7481/7124/144165/161/9241/5714/2…
COLINA_TARGETS_OF_4EBP1_AND_4EBP2	COLINA_TARGETS_OF_4EBP1_AND_4EBP2	COLINA_TARGETS_OF_4EBP1_AND_4EBP2	342	0.379789	2.00183	1.87e-10	6.51e-09	4.33e-09	2772	tags=29%, list=17%, signal=24%	5352/4501/9123/5236/3920/966/8553/2026/84102/3459/10631/10410/4071/7057/7056/3597/4837/7423/1212/929/283/645/10135/2152/4237/4053/1200/586/4061/80114/715/950/3959/10630/3074/29085/51435/6424/8733/7035/4860/2896/4314/5396/6038/8082/23621/6284/716/5025/8614/3671/23643/5201/5066/26031/100/1009/4311/2882/5911/3430/8406/1356/718/54443/4489/83982/2878/3929/51678/3105/217/81624/4790/8520/3433/6372/9636/…
SANA_TNF_SIGNALING_UP	SANA_TNF_SIGNALING_UP	SANA_TNF_SIGNALING_UP	81	0.577031	2.49901	1.89e-10	6.53e-09	4.35e-09	4456	tags=64%, list=27%, signal=47%	3685/2495/5157/3624/5054/3576/115908/7097/6648/6354/55332/9043/3383/6303/3959/1435/9235/2921/9388/6364/3914/4314/10318/8082/716/2920/79572/6347/8767/51296/114897/3105/6355/3434/6372/7128/64135/4792/4319/129607/6376/10964/57007/3106/834/8542/4940/2633/3133/6356/10537/55601
GO_REGULATION_OF_INFLAMMATORY_RESPONSE	GO_REGULATION_OF_INFLAMMATORY_RESPONSE	GO_REGULATION_OF_INFLAMMATORY_RESPONSE	326	0.387051	2.02668	1.9e-10	6.57e-09	4.37e-09	4202	tags=44%, list=26%, signal=34%	8877/7114/1051/7130/9180/5054/4907/301/6288/81792/4317/338322/7097/1956/4779/7791/7132/9572/26471/7850/113/54209/5682/140885/6774/101/64127/4318/5176/3673/5008/8482/3553/2678/7292/2896/9021/9655/5687/4314/10318/11221/1075/4067/54/1432/81858/348/2207/5740/136/79004/100/837/2358/11315/284207/64838/2213/55773/114548/56670/718/64581/145741/4210/3929/6348/353514/22904/5467/4790/838/23646/7052/134/3569…
GO_CELLULAR_RESPONSE_TO_TOPOLOGICALLY_INCORRECT_PROTEIN	GO_CELLULAR_RESPONSE_TO_TOPOLOGICALLY_INCORRECT_PROTEIN	GO_CELLULAR_RESPONSE_TO_TOPOLOGICALLY_INCORRECT_PROTEIN	152	0.487534	2.31833	1.94e-10	6.69e-09	4.45e-09	4034	tags=51%, list=25%, signal=39%	22872/811/3576/3309/11015/55033/10897/6464/9531/1649/7184/4000/3297/10130/55062/1200/10954/267/10133/23753/91445/1965/3310/79139/10525/5526/8614/3311/55738/2137/6347/6782/23645/90993/58477/9114/10106/51360/3303/51726/5770/4189/1491/5611/285533/84447/4690/578/9695/10488/3329/54788/56886/821/9709/7094/202052/55298/2081/125972/10987/2673/57414/581/26608/1639/666/3068/2134/3304/3312/8440/64764/6745/1…
HP_ATROPHIC_SCARS	HP_ATROPHIC_SCARS	HP_ATROPHIC_SCARS	27	0.79231	2.69868	1.98e-10	6.82e-09	4.54e-09	3059	tags=93%, list=19%, signal=75%	91252/1290/1289/55033/29940/3918/1281/1277/1278/5339/1308/715/165/3909/3914/4312/1075/716/1294/667/3861/11285/113189/3852/3691
REACTOME_DISEASES_OF_GLYCOSYLATION	REACTOME_DISEASES_OF_GLYCOSYLATION	REACTOME_DISEASES_OF_GLYCOSYLATION	136	0.496361	2.33023	2.02e-10	6.91e-09	4.6e-09	3584	tags=46%, list=22%, signal=36%	5236/4166/2131/9509/5476/81792/9060/3073/7057/4853/7058/2584/2817/633/2132/1462/6383/170690/9469/9507/3074/11081/10417/4060/3339/10082/4958/1634/94025/140766/4351/56913/22856/2239/26229/4247/2331/2720/54507/4758/2683/11253/11285/8813/10418/6385/113189/79087/56052/1798/55901/10071/375790/79796/55624/1836/2673/11096/4854/11174/92949/79875
GO_REGULATION_OF_CELLULAR_RESPONSE_TO_GROWTH_FACTOR_STIMULUS	GO_REGULATION_OF_CELLULAR_RESPONSE_TO_GROWTH_FACTOR_STIMULUS	GO_REGULATION_OF_CELLULAR_RESPONSE_TO_GROWTH_FACTOR_STIMULUS	245	0.414493	2.11087	2.21e-10	7.55e-09	5.03e-09	2258	tags=30%, list=14%, signal=26%	135228/858/4015/7040/94031/3309/4734/56937/3678/81792/7316/3611/3091/857/6664/7057/11167/4853/27020/23213/5654/55959/54829/2817/56975/7041/23191/10272/2246/2200/7424/6386/3675/26509/79674/493/11117/50515/6424/3690/3553/6423/161742/55816/860/5526/2734/4092/8321/201163/53918/399473/147372/11171/967/1634/1499/164656/90993/494470/8862/7043/8200/27122/3303/5770/26585/4804/22943/7046/83891/4641/10468
REACTOME_DEFECTIVE_CFTR_CAUSES_CYSTIC_FIBROSIS	REACTOME_DEFECTIVE_CFTR_CAUSES_CYSTIC_FIBROSIS	REACTOME_DEFECTIVE_CFTR_CAUSES_CYSTIC_FIBROSIS	58	0.649373	2.63285	2.23e-10	7.62e-09	5.07e-09	3541	tags=62%, list=22%, signal=49%	7316/5683/5707/5691/5693/5682/5709/10213/5719/91445/5702/5687/79139/5688/5694/5700/5695/5684/9491/5701/5708/5715/5685/5690/5706/27248/5713/11160/5711/5718/5717/5689/6400/10613/5714/5692
WANG_ESOPHAGUS_CANCER_VS_NORMAL_UP	WANG_ESOPHAGUS_CANCER_VS_NORMAL_UP	WANG_ESOPHAGUS_CANCER_VS_NORMAL_UP	115	0.520414	2.38735	2.24e-10	7.62e-09	5.07e-09	2797	tags=43%, list=17%, signal=36%	51330/2335/813/1290/81855/5054/56937/3459/308/1281/10410/10903/11014/366/91663/6678/1293/9446/7070/4318/715/4831/3909/9021/3684/10437/4060/716/3336/2207/4316/8519/271/7805/710/2331/4321/3105/51604/7128/578/5552/6385/10488/6916/10449/3775/6717/6746/51704
GO_INTERLEUKIN_1_MEDIATED_SIGNALING_PATHWAY	GO_INTERLEUKIN_1_MEDIATED_SIGNALING_PATHWAY	GO_INTERLEUKIN_1_MEDIATED_SIGNALING_PATHWAY	98	0.545692	2.44286	2.24e-10	7.63e-09	5.08e-09	3174	tags=48%, list=19%, signal=39%	3556/7316/5683/5707/5691/7850/5693/5682/64127/5709/10213/5719/8986/3553/9978/7335/5702/5687/5688/5694/5700/5695/5684/3552/9491/5701/5595/8767/8878/5708/5715/4790/5685/5690/5706/3569/5970/3554/5713/5711/5718/10392/4792/5717/5689/4215/1326
GO_EXTRACELLULAR_MATRIX_BINDING	GO_EXTRACELLULAR_MATRIX_BINDING	GO_EXTRACELLULAR_MATRIX_BINDING	53	0.659017	2.63954	2.25e-10	7.63e-09	5.08e-09	1840	tags=43%, list=11%, signal=39%	302/3685/3956/1301/6696/7045/8754/3688/131578/7057/1893/2817/6678/633/3675/4811/3673/3690/7422/169611/284348/1634/2199
CLASPER_LYMPHATIC_VESSELS_DURING_METASTASIS_DN	CLASPER_LYMPHATIC_VESSELS_DURING_METASTASIS_DN	CLASPER_LYMPHATIC_VESSELS_DURING_METASTASIS_DN	35	0.73032	2.62405	2.25e-10	7.63e-09	5.08e-09	3740	tags=83%, list=23%, signal=64%	1290/4015/4907/1289/1281/1278/4016/2817/633/2200/1292/1293/1462/4053/5962/6383/7076/5118/1291/1009/1000/6372/84034/2303/6091/4052/10512/1903/117581
GO_DEFENSE_RESPONSE_TO_BACTERIUM	GO_DEFENSE_RESPONSE_TO_BACTERIUM	GO_DEFENSE_RESPONSE_TO_BACTERIUM	173	0.460443	2.23752	2.34e-10	7.9e-09	5.26e-09	4302	tags=50%, list=26%, signal=37%	306/6556/1051/5054/338322/728/7097/6464/56169/7132/4853/283/54209/10133/64127/5919/6364/2896/1672/10417/140823/140686/5861/54/81035/25818/84659/5266/2207/2243/3853/2358/8767/2150/2244/114548/6278/5650/3929/3105/3240/5473/7018/6372/9636/3569/57402/23166/56833/6223/3570/58484/84868/9466/6868/163351/10392/6590/149708/602/10333/22933/29108/338339/3592/7124/11096/51316/79792/5553/81929/284297/671/1005…
REACTOME_ASYMMETRIC_LOCALIZATION_OF_PCP_PROTEINS	REACTOME_ASYMMETRIC_LOCALIZATION_OF_PCP_PROTEINS	REACTOME_ASYMMETRIC_LOCALIZATION_OF_PCP_PROTEINS	61	0.625552	2.56283	2.45e-10	8.26e-09	5.5e-09	3541	tags=59%, list=22%, signal=46%	7316/5683/5707/5691/5693/5682/5709/10213/5719/5702/5687/2535/5688/5694/5700/5695/8321/5684/9491/5701/8324/5708/5715/5685/5690/5706/8325/5713/5711/5718/5717/57154/5689/144165/5714/5692
KEGG_PATHWAYS_IN_CANCER	KEGG_PATHWAYS_IN_CANCER	KEGG_PATHWAYS_IN_CANCER	301	0.393771	2.05477	2.48e-10	8.33e-09	5.55e-09	2883	tags=32%, list=18%, signal=27%	3685/2335/5899/7040/3576/284217/6513/5604/2737/4233/3688/3091/3918/10342/5898/1956/3912/7423/5228/5155/2246/7184/7424/2250/1613/4313/3675/4893/1950/6774/7476/112399/3913/4318/1021/3480/5371/1284/6608/3673/1441/3909/9978/1282/3915/5154/7422/1026/3914/2535/4312/5337/4791/861/8321/54583/83439/4286/1399/7472/5914/22798/5595/1499/1436/8324/8030/11186/387/598/7043/5159/3910/5467/7170/8900/355/4790/369/…
HINATA_NFKB_TARGETS_KERATINOCYTE_UP	HINATA_NFKB_TARGETS_KERATINOCYTE_UP	HINATA_NFKB_TARGETS_KERATINOCYTE_UP	83	0.58339	2.52912	2.54e-10	8.51e-09	5.66e-09	3024	tags=52%, list=18%, signal=42%	5328/2335/4323/396/7130/5054/3576/1001/6288/1956/6648/9446/3383/5806/23710/4318/1942/9235/2921/3553/6364/7422/1026/3371/390/10318/4312/7431/597/4790/6372/3861/3569/2067/1594/7128/5970/51704/6542/9788/329/4792/1437
GO_AZUROPHIL_GRANULE_MEMBRANE	GO_AZUROPHIL_GRANULE_MEMBRANE	GO_AZUROPHIL_GRANULE_MEMBRANE	54	0.650397	2.61705	2.57e-10	8.58e-09	5.72e-09	4117	tags=65%, list=25%, signal=49%	10043/6836/10970/3920/2548/5660/25798/3916/9218/9342/4126/2040/5878/967/968/719/5547/2357/84061/2683/8876/79888/11010/5908/6845/527/80331/150372/55004/8904/4718/5663/3136/374395/127829
VERRECCHIA_DELAYED_RESPONSE_TO_TGFB1	VERRECCHIA_DELAYED_RESPONSE_TO_TGFB1	VERRECCHIA_DELAYED_RESPONSE_TO_TGFB1	36	0.731133	2.66007	2.61e-10	8.72e-09	5.8e-09	2027	tags=64%, list=12%, signal=56%	29984/4320/2048/3678/3611/7057/7132/3912/7058/1295/4313/2245/6608/3690/392/3371/1832/4312/1307/1499/2050/3696/3487
HP_DISPROPORTIONATE_SHORT_LIMB_SHORT_STATURE	HP_DISPROPORTIONATE_SHORT_LIMB_SHORT_STATURE	HP_DISPROPORTIONATE_SHORT_LIMB_SHORT_STATURE	82	0.579542	2.51437	2.62e-10	8.72e-09	5.8e-09	3324	tags=60%, list=20%, signal=48%	1301/5479/64359/1277/124583/1278/64116/9469/4920/4148/6662/2121/2535/1311/54/3339/4322/64131/5130/10082/7518/90993/2317/26229/286053/372/6023/51360/658/8942/8200/132884/5573/4921/1280/10682/2879/79087/145258/79659/1718/23387/9382/6913/10491/171023/1836/55764/8443
GO_ESTABLISHMENT_OF_TISSUE_POLARITY	GO_ESTABLISHMENT_OF_TISSUE_POLARITY	GO_ESTABLISHMENT_OF_TISSUE_POLARITY	119	0.510813	2.35869	2.62e-10	8.72e-09	5.8e-09	3541	tags=50%, list=22%, signal=40%	115908/1175/5683/5754/5707/5691/5693/5682/1213/7476/4920/9620/51339/5709/10213/5719/166336/57664/163/6423/5702/5687/2535/9948/5688/5694/5700/5695/8321/5684/9491/5701/10082/5216/23322/160/8324/387/5708/2239/5715/22943/5685/5690/5706/4919/5713/5711/5718/1173/5717/57154/5689/7481/144165/161/5714/25/22881/5692
GO_BASEMENT_MEMBRANE	GO_BASEMENT_MEMBRANE	GO_BASEMENT_MEMBRANE	98	0.543301	2.43215	2.7e-10	8.97e-09	5.97e-09	2354	tags=46%, list=14%, signal=40%	302/304/2335/4017/7045/284217/30008/1289/3918/3912/7078/7058/4016/1295/6678/1296/2200/283/1308/977/3913/5176/7076/4811/1284/3909/1282/3915/3371/3914/151887/80781/3339/1294/83872/22798/667/22795/3910/1306/9423/8455/401138/333/1280
HP_ABNORMALITY_OF_UPPER_LIMB_JOINT	HP_ABNORMALITY_OF_UPPER_LIMB_JOINT	HP_ABNORMALITY_OF_UPPER_LIMB_JOINT	407	0.357968	1.91625	2.88e-10	9.54e-09	6.35e-09	2387	tags=28%, list=15%, signal=24%	5352/2335/1301/91252/4323/7421/64359/1303/2588/5604/649/1001/2737/2131/60681/57167/857/3918/6664/124583/285590/4853/23529/2316/633/2200/8985/1308/1292/2706/1293/2132/4000/83987/4313/6237/4094/4893/64116/23363/5167/79188/22800/91179/9469/7476/2697/3913/64374/64127/4920/4148/7291/2245/2121/165/6424/3909/5832/3914/1291/53834/2535/1311/3339/4322/3984/64131/1399/2137/5130/10082/6567/26123/147372/2010/…
MISSIAGLIA_REGULATED_BY_METHYLATION_UP	MISSIAGLIA_REGULATED_BY_METHYLATION_UP	MISSIAGLIA_REGULATED_BY_METHYLATION_UP	114	0.516209	2.36943	3.17e-10	1.04e-08	6.96e-09	4404	tags=56%, list=27%, signal=41%	8974/5329/1508/5054/81631/3459/378/1277/6648/4240/5660/1514/24145/5652/4061/6303/6238/7076/25824/475/3673/9235/3553/6364/2896/1026/7328/2934/57804/9367/10066/8992/3300/8878/4758/25829/3434/5669/9636/7128/6385/1827/6535/1604/7980/84981/6590/1847/64065/374/5445/22992/6772/5327/5663/9246/10964/23761/3934/3431/3133/1843/10537/5606
GO_TRANSFERASE_ACTIVITY_TRANSFERRING_ONE_CARBON_GROUPS	GO_TRANSFERASE_ACTIVITY_TRANSFERRING_ONE_CARBON_GROUPS	GO_TRANSFERASE_ACTIVITY_TRANSFERRING_ONE_CARBON_GROUPS	187	-0.429177	-2.20734	3.6e-10	1.19e-08	7.89e-09	2811	tags=35%, list=17%, signal=30%	11108/11185/1788/85002/93587/144233/56339/55006/115294/51093/123263/51106/56979/54093/54931/113802/10919/51805/84444/79922/64863/79918/9757/2122/30827/29104/91893/114826/9869/9836/7799/79730/63977/155400/63899/4297/25840/81627/9739/79823/152992/8085/90826/56980/84190/275/79066/55870/29072/55170/23067/5409/64324/54482/56257/79813/7552/2145/83852/55251/260294/221078/158234/635/79979/6419
SESTO_RESPONSE_TO_UV_C8	SESTO_RESPONSE_TO_UV_C8	SESTO_RESPONSE_TO_UV_C8	68	0.605034	2.53612	3.69e-10	1.21e-08	8.08e-09	3568	tags=60%, list=22%, signal=47%	1290/4502/5236/5054/6513/10610/9805/351/3912/7058/23191/1308/2706/5214/3675/1823/3098/3909/5530/6788/7422/2734/4628/667/10797/2317/9588/8140/2720/10972/4609/4199/3566/1495/894/5445/4052/22920/10512/8087/7905
AMIT_SERUM_RESPONSE_240_MCF10A	AMIT_SERUM_RESPONSE_240_MCF10A	AMIT_SERUM_RESPONSE_240_MCF10A	53	0.652079	2.61175	4.08e-10	1.34e-08	8.91e-09	2682	tags=51%, list=16%, signal=43%	7262/5054/51129/3678/5099/7097/4071/7057/10611/2012/1212/7041/5652/2553/11135/3673/1830/3854/23612/7051/3853/598/22943/10468/11010/9076/9709
WELCSH_BRCA1_TARGETS_UP	WELCSH_BRCA1_TARGETS_UP	WELCSH_BRCA1_TARGETS_UP	189	0.448136	2.21305	4.36e-10	1.43e-08	9.5e-09	3437	tags=40%, list=21%, signal=32%	302/664/10484/10920/389/3309/5604/301/8826/8531/308/4358/4240/10627/11014/11167/3987/1212/1514/2217/6237/7879/5962/10577/4811/3074/2825/3909/1026/54741/23471/5861/10955/4060/9520/7251/4628/8301/5066/10381/3482/203068/4247/5547/4758/10972/2782/2908/5770/23646/1992/5573/310/9318/5480/9341/3775/7980/10190/5876/1164/3988/10440/10548/3716/961/59/1452/10959/5862/5531/22920/983/10370/535/567
MANNE_COVID19_ICU_VS_HEALTHY_DONOR_PLATELETS_UP	MANNE_COVID19_ICU_VS_HEALTHY_DONOR_PLATELETS_UP	MANNE_COVID19_ICU_VS_HEALTHY_DONOR_PLATELETS_UP	117	0.510771	2.35432	4.41e-10	1.44e-08	9.58e-09	2763	tags=38%, list=17%, signal=32%	871/51148/6513/23541/114907/10410/815/5210/7850/23363/4061/51312/3959/29085/196463/6723/2352/80023/169611/80781/5025/57446/91543/54985/8519/10581/2209/2537/64132/64838/7169/7106/4055/80271/51678/10855/9636/22924/402/333/79641/6182/3429/4326/29126
HP_BRUISING_SUSCEPTIBILITY	HP_BRUISING_SUSCEPTIBILITY	HP_BRUISING_SUSCEPTIBILITY	126	0.497464	2.29124	4.45e-10	1.45e-08	9.66e-09	2989	tags=44%, list=18%, signal=36%	5328/90411/5351/91252/1290/4015/1289/55033/9509/29940/84627/3998/1281/1277/4627/1278/7132/5339/2316/8076/2200/8985/54453/5167/6774/715/950/5371/165/29887/3690/2934/716/861/5914/359948/89781/7043/64859/5592/9103/355/7046/3861/5573/11234/5345/2155/368/2778/113189/23387/7042/59/3852
SEMENZA_HIF1_TARGETS	SEMENZA_HIF1_TARGETS	SEMENZA_HIF1_TARGETS	34	0.736429	2.63623	4.63e-10	1.51e-08	1e-08	2202	tags=65%, list=13%, signal=56%	133/3939/8974/5230/664/5315/2597/5054/6513/2023/3099/7167/226/3098/768/7422/1026/6515/3162/1356/7043/7018
WP_IL18_SIGNALING_PATHWAY	WP_IL18_SIGNALING_PATHWAY	WP_IL18_SIGNALING_PATHWAY	256	0.406349	2.08347	4.66e-10	1.51e-08	1.01e-08	3545	tags=39%, list=22%, signal=31%	2335/4323/6696/7114/1051/3576/2023/4317/1281/1277/1278/7132/3801/9399/7078/8870/8985/4313/5834/3383/5806/5763/4318/338442/7076/2921/379/83931/3553/55625/6364/2896/9021/7422/4314/4312/4688/5337/2920/4791/4322/860/353376/3162/55738/10848/6347/58191/5595/1499/383/598/4794/6348/26093/26133/6198/355/4790/7018/4205/51604/572/3881/7052/3569/22821/10418/7128/5970/9076/6385/274/3606/6362/56886/975/4792/55…
GO_POSITIVE_REGULATION_OF_ESTABLISHMENT_OF_PROTEIN_LOCALIZATION	GO_POSITIVE_REGULATION_OF_ESTABLISHMENT_OF_PROTEIN_LOCALIZATION	GO_POSITIVE_REGULATION_OF_ESTABLISHMENT_OF_PROTEIN_LOCALIZATION	363	0.365856	1.94415	4.72e-10	1.53e-08	1.02e-08	4112	tags=38%, list=25%, signal=29%	23601/8660/4035/56681/8754/7040/2597/2737/6288/3459/1263/4317/3091/7097/1956/9270/9531/7533/10802/27063/2316/929/283/24145/7424/7532/54209/6774/7447/101/2697/338442/4282/6608/29085/2181/5004/3553/51160/7292/2621/8111/5621/3684/54741/2821/1432/9520/7251/2040/2810/10204/4628/3552/908/2243/2010/4946/2266/5901/1436/5005/89781/27429/2150/26229/2244/5715/7043/375/9777/6810/353514/5366/57214/79899/5467/…
OUELLET_OVARIAN_CANCER_INVASIVE_VS_LMP_UP	OUELLET_OVARIAN_CANCER_INVASIVE_VS_LMP_UP	OUELLET_OVARIAN_CANCER_INVASIVE_VS_LMP_UP	109	0.519799	2.37728	4.91e-10	1.59e-08	1.06e-08	4360	tags=55%, list=27%, signal=41%	3939/6696/5604/378/4071/11014/5683/7171/5652/6386/483/10437/10950/9276/2821/3426/23167/10237/79572/5684/5805/822/1460/5584/10972/4942/3434/5690/7317/5706/8813/6629/2739/7336/2778/9709/1164/4729/1495/10951/6613/961/10987/10561/7355/7534/567/5742/5692/52/6745/4232/1163/1033/22913/5359/1476/8743/4904/9793
GO_ENZYME_INHIBITOR_ACTIVITY	GO_ENZYME_INHIBITOR_ACTIVITY	GO_ENZYME_INHIBITOR_ACTIVITY	314	0.380934	1.99522	4.95e-10	1.6e-08	1.06e-08	2884	tags=29%, list=18%, signal=24%	302/304/871/135228/306/2597/5054/301/8826/8710/5045/51129/308/351/57761/5265/7078/57600/334/65264/7077/1293/6695/6242/7532/493/26472/5176/7076/25824/153769/12/23197/2764/7035/2621/9021/1026/5621/6447/81706/140686/161742/1474/114794/54984/1294/2810/85450/9097/9491/5266/96459/5147/4946/866/341/6050/79444/9232/710/718/5271/51400/5611/256394/5270/8996/1992/402/5573/4690/5345/274/9162/132864/199713/63…
GO_POSITIVE_REGULATION_OF_CELL_SUBSTRATE_ADHESION	GO_POSITIVE_REGULATION_OF_CELL_SUBSTRATE_ADHESION	GO_POSITIVE_REGULATION_OF_CELL_SUBSTRATE_ADHESION	115	0.514493	2.36019	5.05e-10	1.62e-08	1.08e-08	2504	tags=37%, list=15%, signal=32%	6281/2335/811/8826/3678/5034/3611/9270/4814/3987/80005/91663/1295/9448/2316/7070/6237/54453/3675/1021/11117/1435/4811/1012/6251/10109/7422/342184/151887/10085/1307/1399/2243/8829/2266/51144/2199/2244/3037/402/6385/201294/1842
SENESE_HDAC2_TARGETS_UP	SENESE_HDAC2_TARGETS_UP	SENESE_HDAC2_TARGETS_UP	110	0.52161	2.37926	5.24e-10	1.68e-08	1.12e-08	3262	tags=43%, list=20%, signal=34%	23516/5328/8091/3624/9180/3576/8826/9945/6288/3998/6566/760/114907/5339/84176/50486/10135/444/3297/8572/5782/4318/6447/79572/5878/3552/100507246/27161/5829/8795/55573/597/8942/7052/51762/7128/118429/4170/9652/4664/10440/7042/894/1437/865/4982/10672
GO_ENDODERMAL_CELL_DIFFERENTIATION	GO_ENDODERMAL_CELL_DIFFERENTIATION	GO_ENDODERMAL_CELL_DIFFERENTIATION	43	0.690399	2.6252	5.48e-10	1.74e-08	1.16e-08	1594	tags=53%, list=10%, signal=48%	3685/2335/3693/1301/1290/4323/8091/3624/1303/1289/3678/4317/3912/1295/4313/4318/1284/3281/3909/3914/1291/1294/1499
CHIARADONNA_NEOPLASTIC_TRANSFORMATION_KRAS_CDC25_UP	CHIARADONNA_NEOPLASTIC_TRANSFORMATION_KRAS_CDC25_UP	CHIARADONNA_NEOPLASTIC_TRANSFORMATION_KRAS_CDC25_UP	55	0.647047	2.60463	5.48e-10	1.74e-08	1.16e-08	2524	tags=51%, list=15%, signal=43%	6696/7114/7045/8091/1192/171546/56172/5265/1515/2817/7378/26471/5693/7879/2697/23452/25937/8482/1965/5154/1026/57804/822/11332/2668/5355/26136/55353
GO_NEGATIVE_REGULATION_OF_CANONICAL_WNT_SIGNALING_PATHWAY	GO_NEGATIVE_REGULATION_OF_CANONICAL_WNT_SIGNALING_PATHWAY	GO_NEGATIVE_REGULATION_OF_CANONICAL_WNT_SIGNALING_PATHWAY	166	0.45846	2.21412	5.48e-10	1.74e-08	1.16e-08	3582	tags=42%, list=22%, signal=33%	2737/115908/857/26524/5683/1649/5707/5691/5693/5682/80114/267/4920/51339/25937/5709/10213/6662/5719/6424/9978/6788/6423/5702/63923/5687/1432/3489/5688/5694/5700/5695/8321/5684/348/9491/5701/6591/79412/2010/1000/5708/5715/3487/27122/26585/22943/5685/5690/6478/5706/337867/5713/5711/5718/23072/5717/1452/5689/7481/10856/27123/144165/84445/9368/9241/5714/22881/5692/374946
HALLMARK_IL6_JAK_STAT3_SIGNALING	HALLMARK_IL6_JAK_STAT3_SIGNALING	HALLMARK_IL6_JAK_STAT3_SIGNALING	85	0.567805	2.47795	5.48e-10	1.74e-08	1.16e-08	4034	tags=52%, list=25%, signal=39%	51330/7040/9180/3459/7097/7132/3597/6354/929/56034/7850/6774/1435/2921/1441/3690/3553/3460/9021/1230/3162/2919/960/4055/5770/355/3569/578/3554/3566/1437/6773/1326/7124/1438/3588/3601/23765/6772/2885/3725/7133/10456/5771
REACTOME_DEGRADATION_OF_DVL	REACTOME_DEGRADATION_OF_DVL	REACTOME_DEGRADATION_OF_DVL	54	0.644701	2.59413	5.52e-10	1.75e-08	1.17e-08	3541	tags=61%, list=22%, signal=48%	7316/5683/5707/5691/5693/5682/51339/5709/10213/5719/9978/5702/5687/5688/5694/5700/5695/5684/9491/5701/5708/5715/5685/5690/5706/5713/5711/5718/23072/5717/5689/5714/5692
WANG_METHYLATED_IN_BREAST_CANCER	WANG_METHYLATED_IN_BREAST_CANCER	WANG_METHYLATED_IN_BREAST_CANCER	34	0.734464	2.62919	5.55e-10	1.76e-08	1.17e-08	2734	tags=65%, list=17%, signal=54%	8660/8877/3624/8061/4430/857/7057/7791/7378/6520/2152/3872/2119/9263/8795/203068/8140/5271/22943/1839/2707/1495
HP_ABNORMALITY_OF_THE_KNEE	HP_ABNORMALITY_OF_THE_KNEE	HP_ABNORMALITY_OF_THE_KNEE	276	0.392163	2.02063	5.57e-10	1.76e-08	1.17e-08	3475	tags=38%, list=21%, signal=31%	5352/2335/871/1301/7040/7421/1303/2588/5604/2737/1289/2131/60681/1300/6664/760/124583/9531/1278/285590/4853/2316/2200/1292/2706/1293/2132/4893/64116/5167/91179/9469/7476/3913/4148/2245/2121/50515/165/6424/84572/1291/529/2535/1311/3339/4322/860/113246/3984/23141/64131/84695/10082/26123/6324/54551/55325/10381/2317/57688/26229/7169/2720/7360/375/6023/8200/7170/23299/132884/11285/8813/1594/4921/411/1…
GO_ENDOPLASMIC_RETICULUM_UNFOLDED_PROTEIN_RESPONSE	GO_ENDOPLASMIC_RETICULUM_UNFOLDED_PROTEIN_RESPONSE	GO_ENDOPLASMIC_RETICULUM_UNFOLDED_PROTEIN_RESPONSE	113	0.51867	2.37157	5.58e-10	1.76e-08	1.17e-08	4034	tags=55%, list=25%, signal=42%	22872/811/3576/3309/11015/55033/10897/6464/1649/7184/4000/10130/55062/1200/10954/267/1965/79139/10525/5526/8614/55738/2137/6347/23645/90993/58477/9114/10106/51360/51726/5770/4189/1491/5611/285533/84447/4690/578/9695/10488/821/9709/7094/55298/2081/125972/10987/2673/57414/581/26608/1639/666/3068/2134/8440/64764/6745/10273/5610/5771
GO_POSITIVE_REGULATION_OF_PROTEOLYSIS	GO_POSITIVE_REGULATION_OF_PROTEOLYSIS	GO_POSITIVE_REGULATION_OF_PROTEOLYSIS	336	0.37022	1.95733	5.74e-10	1.81e-08	1.2e-08	3921	tags=38%, list=24%, signal=30%	2335/4323/8754/5045/2023/1263/10769/857/4627/351/57761/57333/51065/154214/2152/26471/444/3297/127544/54209/1950/6774/101/112399/84168/5371/1942/10213/153769/91445/3553/9978/5118/2896/6423/9655/10318/2934/1075/4067/1432/4092/5700/3336/348/8301/5701/23151/51429/147372/1509/83595/5595/55075/8795/8767/3300/27429/387/114548/64581/80759/4210/5366/8797/3303/11236/1944/26355/4804/355/3249/572/10418/4609/…
GO_PLATELET_ALPHA_GRANULE	GO_PLATELET_ALPHA_GRANULE	GO_PLATELET_ALPHA_GRANULE	86	0.563875	2.45965	5.97e-10	1.87e-08	1.25e-08	2937	tags=49%, list=18%, signal=40%	2335/135228/87/7114/7040/5054/5099/7057/351/5265/7058/7423/334/5155/6678/7424/226/10184/1950/7076/12/5004/3690/2621/5154/7422/3671/2243/2266/5005/2244/710/7043/81/5473/5270/5345/5552/10916/5104/7042/6845
GO_REGULATION_OF_VESICLE_MEDIATED_TRANSPORT	GO_REGULATION_OF_VESICLE_MEDIATED_TRANSPORT	GO_REGULATION_OF_VESICLE_MEDIATED_TRANSPORT	493	0.336962	1.83011	6.21e-10	1.95e-08	1.3e-08	3489	tags=32%, list=21%, signal=26%	302/3685/5899/8877/6556/4035/56681/30846/11031/81555/5054/811/5604/301/10211/857/7097/5898/558/11314/4240/11252/91683/1175/23191/929/6386/5873/977/4478/7879/3916/2619/54209/1950/140885/5962/5806/7447/7476/1948/11267/6455/1012/3673/255738/2181/6424/3690/3553/5538/5530/51160/392/2621/7422/163/3684/4067/23621/5337/27/7251/5878/3162/348/8301/55738/2207/2243/9367/6347/10938/8829/136/160/967/29934/5595…
REACTOME_CELL_JUNCTION_ORGANIZATION	REACTOME_CELL_JUNCTION_ORGANIZATION	REACTOME_CELL_JUNCTION_ORGANIZATION	81	0.566057	2.45148	6.46e-10	2.02e-08	1.35e-08	3191	tags=49%, list=19%, signal=40%	71/87/5817/60/1001/3688/3611/3918/5339/3987/23562/2316/283/1308/977/9080/55742/1012/3909/6251/3914/10979/29780/1013/5829/667/5584/1499/1009/1000/7408/3861/9076/1002/1495/2318/3852/3691/9075/9069
GO_SUBSTRATE_ADHESION_DEPENDENT_CELL_SPREADING	GO_SUBSTRATE_ADHESION_DEPENDENT_CELL_SPREADING	GO_SUBSTRATE_ADHESION_DEPENDENT_CELL_SPREADING	102	0.525337	2.37468	6.8e-10	2.12e-08	1.41e-08	2184	tags=39%, list=13%, signal=34%	3685/6281/2335/23603/811/5034/3611/10631/558/9270/3912/3987/80005/91663/2316/55742/3913/84168/10630/1942/3690/3915/10109/3914/10979/5861/29780/1399/2243/8829/5829/22798/2266/8324/387/2244/81/2241/3037/8455
GO_ERK1_AND_ERK2_CASCADE	GO_ERK1_AND_ERK2_CASCADE	GO_ERK1_AND_ERK2_CASCADE	267	0.39847	2.04717	7.15e-10	2.23e-08	1.48e-08	2717	tags=30%, list=17%, signal=26%	3685/2335/4035/7040/2048/5604/6098/50507/54206/728/6464/1956/9270/351/4853/27020/7078/10457/6354/5155/56034/6237/1845/54209/1950/3383/140885/64127/4282/11117/6662/8482/3553/6364/2621/5154/161742/10318/1116/11221/4067/7936/3976/10344/1230/8685/5031/348/201163/1399/2243/677/960/6347/8829/399473/5595/27202/2266/2358/1436/8767/2150/2244/6278/5159/6348/5770/6355/7018/5322/2950/4609/91662/5345/5908/636…
GO_NEGATIVE_REGULATION_OF_WNT_SIGNALING_PATHWAY	GO_NEGATIVE_REGULATION_OF_WNT_SIGNALING_PATHWAY	GO_NEGATIVE_REGULATION_OF_WNT_SIGNALING_PATHWAY	200	0.430655	2.1371	7.16e-10	2.23e-08	1.48e-08	3582	tags=40%, list=22%, signal=32%	4035/64359/2737/115908/857/26524/5683/1649/5707/5691/5693/5682/80114/267/4920/51339/25937/5709/10213/6662/5719/6424/164284/9978/6788/115701/6423/5702/63923/5687/1432/3489/5688/30851/5694/5700/5695/8321/5684/348/9491/5701/6591/79412/2010/1000/5708/5715/3090/25987/4188/3487/27122/26585/22943/5685/5690/6478/5706/56998/337867/5713/145258/5711/5718/23072/5717/1452/5689/7481/10856/27123/144165/84445/93…
GO_BLOOD_MICROPARTICLE	GO_BLOOD_MICROPARTICLE	GO_BLOOD_MICROPARTICLE	101	0.5397	2.42903	7.18e-10	2.23e-08	1.48e-08	3927	tags=49%, list=24%, signal=37%	2335/71/7040/6513/60/1192/51129/308/6386/4478/715/3959/12/5004/3310/629/2934/716/2040/3311/348/2243/5216/2266/5005/1356/10518/2244/710/718/3240/3303/84000/3075/7018/5345/51279/714/8547/7534/51686/3304/3312/23549/590/3263/713/5627/8542
PEDERSEN_METASTASIS_BY_ERBB2_ISOFORM_7	PEDERSEN_METASTASIS_BY_ERBB2_ISOFORM_7	PEDERSEN_METASTASIS_BY_ERBB2_ISOFORM_7	364	0.363019	1.93203	7.33e-10	2.27e-08	1.51e-08	3048	tags=32%, list=19%, signal=26%	302/5352/8974/3693/4017/5329/87/8754/858/7421/81855/966/4907/493869/56937/1824/51129/3678/4233/3688/10644/170954/64778/2590/140576/26524/7837/57826/9260/3099/3597/54733/1212/2817/26872/10272/5523/7424/55568/55332/7850/4643/3675/26509/134147/6383/6461/2114/6781/10544/25937/7035/3915/129642/8111/1026/29923/51278/161742/135398/26020/4312/90102/6273/8819/1829/8614/11228/771/960/56938/10938/51088/4651…
GO_REGULATION_OF_WNT_SIGNALING_PATHWAY	GO_REGULATION_OF_WNT_SIGNALING_PATHWAY	GO_REGULATION_OF_WNT_SIGNALING_PATHWAY	344	0.372651	1.96628	7.46e-10	2.3e-08	1.53e-08	3582	tags=35%, list=22%, signal=28%	4035/7040/64359/1001/2737/115908/3611/857/7097/1277/26524/1956/351/23213/10413/55959/5683/5754/1649/5707/5691/1613/5693/3675/5682/1950/80114/267/4920/51339/25937/5709/10213/6662/5719/6424/164284/9978/5218/6788/57664/115701/6423/5702/5518/63923/5687/1432/3489/5688/861/30851/5694/5700/5695/8321/23499/5684/83439/348/9491/5701/6591/79412/83595/2010/1499/1000/8324/10159/5708/5715/3090/25987/4188/3487/…
GERY_CEBP_TARGETS	GERY_CEBP_TARGETS	GERY_CEBP_TARGETS	121	0.500155	2.30111	7.54e-10	2.33e-08	1.55e-08	4089	tags=52%, list=25%, signal=39%	5329/7130/51129/10631/9531/57761/55076/9572/1649/1462/10553/5806/6303/19/6274/10544/2069/5004/6036/5621/4616/2274/2920/3162/2745/1634/7053/138050/968/6050/3300/23645/9926/718/7975/10458/3240/4189/6372/1839/65981/6236/8864/961/59/5272/56261/51109/4597/3428/51706/90637/5055/3304/5327/2717/3475/6745/6457/6279/1382/3934/4332
REACTOME_DISEASES_ASSOCIATED_WITH_GLYCOSAMINOGLYCAN_METABOLISM	REACTOME_DISEASES_ASSOCIATED_WITH_GLYCOSAMINOGLYCAN_METABOLISM	REACTOME_DISEASES_ASSOCIATED_WITH_GLYCOSAMINOGLYCAN_METABOLISM	39	0.703495	2.5947	7.58e-10	2.33e-08	1.55e-08	3110	tags=69%, list=19%, signal=56%	4166/2131/9060/3073/2817/633/2132/1462/6383/9469/3074/11081/4060/3339/10082/4958/1634/22856/2239/26229/2331/2683/11285/6385/113189/375790/1836
LANDIS_ERBB2_BREAST_TUMORS_324_DN	LANDIS_ERBB2_BREAST_TUMORS_324_DN	LANDIS_ERBB2_BREAST_TUMORS_324_DN	143	0.480271	2.27191	7.58e-10	2.33e-08	1.55e-08	3136	tags=42%, list=19%, signal=34%	5236/7045/10484/1289/1978/2632/9060/1281/10631/1277/11167/7056/3912/83871/5654/334/2706/1293/977/7532/79188/4134/2697/10402/10577/23452/64121/483/51635/1282/2621/79026/151887/4314/79139/4060/80781/3489/8829/23187/8406/9444/3992/1805/2878/8848/9637/79602/9843/65124/10398/10449/4360/2109/3418/9536/28512/59/376497/210
GO_FC_RECEPTOR_SIGNALING_PATHWAY	GO_FC_RECEPTOR_SIGNALING_PATHWAY	GO_FC_RECEPTOR_SIGNALING_PATHWAY	176	0.447378	2.17731	8.14e-10	2.49e-08	1.66e-08	4058	tags=44%, list=25%, signal=34%	71/60/6464/23191/5683/2212/5707/5691/5693/5682/5709/10213/5719/2214/10096/5530/10109/5702/5687/10095/4067/5688/5694/5700/3984/5695/5684/9491/5701/2207/4651/5595/2209/10092/2213/5708/5715/7462/10458/2241/4790/5685/5690/4641/5706/4690/5970/7410/5713/10787/5711/5718/51517/801/961/5717/3055/5689/338339/10093/63916/5594/5795/644150/5714/10094/25/4620/5692/7525/2210/2885/3725/3326/10097/4772/2889/5686
GO_REGULATION_OF_TRANSCRIPTION_FROM_RNA_POLYMERASE_II_PROMOTER_IN_RESPONSE_TO_HYPOXIA	GO_REGULATION_OF_TRANSCRIPTION_FROM_RNA_POLYMERASE_II_PROMOTER_IN_RESPONSE_TO_HYPOXIA	GO_REGULATION_OF_TRANSCRIPTION_FROM_RNA_POLYMERASE_II_PROMOTER_IN_RESPONSE_TO_HYPOXIA	71	0.581576	2.45688	8.23e-10	2.52e-08	1.68e-08	4477	tags=65%, list=27%, signal=47%	7316/3091/5683/5707/5691/5693/5682/112399/5709/10213/5719/768/9978/7422/5702/5687/5688/5694/5700/5695/54583/5684/9491/5701/5708/5715/5685/5690/5706/5713/5711/5718/5717/22933/5689/571/10370/5714/5692/5686/3516/25994/5716/2034/9861/5705
SASAI_RESISTANCE_TO_NEOPLASTIC_TRANSFROMATION	SASAI_RESISTANCE_TO_NEOPLASTIC_TRANSFROMATION	SASAI_RESISTANCE_TO_NEOPLASTIC_TRANSFROMATION	46	0.671516	2.59052	8.37e-10	2.55e-08	1.7e-08	2502	tags=52%, list=15%, signal=44%	5352/1290/4320/3459/50509/1277/351/7132/11167/7041/633/2200/4053/6383/3913/5118/51421/6876/1052/2199/7043/5159/2707/10058
AMIT_EGF_RESPONSE_480_MCF10A	AMIT_EGF_RESPONSE_480_MCF10A	AMIT_EGF_RESPONSE_480_MCF10A	42	0.691847	2.60979	8.44e-10	2.57e-08	1.71e-08	2433	tags=60%, list=15%, signal=51%	7262/5744/10123/57761/7424/402055/6781/6662/3673/50515/7422/6447/26499/80723/54583/57403/26099/64208/623/55686/5366/10468/89795/1594/387509
RASHI_RESPONSE_TO_IONIZING_RADIATION_2	RASHI_RESPONSE_TO_IONIZING_RADIATION_2	RASHI_RESPONSE_TO_IONIZING_RADIATION_2	119	0.502055	2.31825	8.52e-10	2.59e-08	1.72e-08	4306	tags=54%, list=26%, signal=40%	5817/301/1824/10769/3918/7071/7057/4779/57761/7078/929/11098/127544/5971/2773/3383/6774/23258/25937/1435/2921/7280/3460/1026/2583/8407/10318/23612/6284/2920/4791/9683/8878/1052/3097/3240/7128/11187/5970/4125/51526/9261/3958/9056/4792/7042/1154/59/1906/56261/1326/581/10672/694/3096/6376/1080/1316/64332/3934/5359/3516/3664/11343
GO_CARTILAGE_DEVELOPMENT	GO_CARTILAGE_DEVELOPMENT	GO_CARTILAGE_DEVELOPMENT	169	0.453306	2.19103	8.56e-10	2.6e-08	1.73e-08	3351	tags=41%, list=20%, signal=33%	23516/871/4017/1301/7045/7040/8091/5744/649/2737/353500/81792/3091/1277/1893/23213/55959/633/4094/6615/7476/4920/4148/6781/7076/6662/2121/50515/1833/4054/1513/6423/6474/1116/5396/1311/4060/1432/2202/4322/860/861/2734/4092/6591/5914/960/5595/1499/22856/3696/658/8200/26585/7046/1280/7059/5970/2778/392255/8692/7227/7481/1906/2736/10498/51320/309/91461/9241
AMUNDSON_RESPONSE_TO_ARSENITE	AMUNDSON_RESPONSE_TO_ARSENITE	AMUNDSON_RESPONSE_TO_ARSENITE	205	0.426289	2.10859	8.66e-10	2.62e-08	1.75e-08	2980	tags=38%, list=18%, signal=32%	4501/871/5351/1051/4500/2131/1978/5476/3073/4779/22824/3801/10962/4494/4493/7030/7378/1649/5360/5971/4495/1200/586/10049/2114/1021/2896/7422/7328/5621/23531/4496/4067/2274/3489/9263/123/9236/8614/3336/24147/9976/6782/8992/8795/3482/11080/8140/10602/54443/9114/4758/4097/55589/1491/6509/6478/7320/58190/57205/11234/9532/2965/8894/4199/25822/528/6767/27032/9242/8692/6868/10440/3687/7763/406/602/1831
HP_ABNORMALITY_OF_FEMUR_MORPHOLOGY	HP_ABNORMALITY_OF_FEMUR_MORPHOLOGY	HP_ABNORMALITY_OF_FEMUR_MORPHOLOGY	216	0.412379	2.06297	8.75e-10	2.64e-08	1.76e-08	3866	tags=43%, list=24%, signal=33%	5352/2335/1301/91252/7040/7421/2588/2737/2131/60681/9509/1300/3459/166929/6664/1277/124583/1278/5660/56172/90/2316/633/2200/8985/2132/4000/5167/91179/9469/7476/2697/64374/22827/4318/5176/4148/6662/4054/84572/2535/1311/3339/4322/51119/860/64131/1399/2137/5130/10082/55325/10216/2317/4247/7043/2720/372/6023/658/8200/11285/1594/1280/51715/4125/1184/6916/64135/79087/79659/7227/9382/6729/54187/6913/104…
HP_HYPEREXTENSIBLE_SKIN	HP_HYPEREXTENSIBLE_SKIN	HP_HYPEREXTENSIBLE_SKIN	57	0.636221	2.5735	9.08e-10	2.74e-08	1.82e-08	2883	tags=58%, list=18%, signal=48%	5351/91252/1290/1303/5604/1289/55033/9509/29940/84627/1277/1278/2316/2200/54453/5167/9469/22827/715/2245/84168/165/5832/716/64132/26229/5159/5831/11285/368/113189/9056/7042
SASSON_RESPONSE_TO_FORSKOLIN_DN	SASSON_RESPONSE_TO_FORSKOLIN_DN	SASSON_RESPONSE_TO_FORSKOLIN_DN	84	0.556414	2.42026	9.25e-10	2.78e-08	1.85e-08	2264	tags=44%, list=14%, signal=38%	3693/11072/87/55361/60/10123/3611/558/7057/9448/3675/113/5999/10577/7414/392/9462/5218/5791/10486/54/9263/5878/10963/7083/27295/29775/837/5074/23677/7169/115/5597/2782/5366/5770/10494
GO_ENDOTHELIAL_CELL_MIGRATION	GO_ENDOTHELIAL_CELL_MIGRATION	GO_ENDOTHELIAL_CELL_MIGRATION	193	0.43124	2.1302	9.64e-10	2.89e-08	1.93e-08	3188	tags=36%, list=19%, signal=30%	4017/7114/306/7040/811/301/4233/3688/2191/10769/3091/4627/7057/9270/5155/6678/2246/7424/6237/54453/493/7857/7476/1948/5176/6781/9564/1942/1012/8828/3690/2896/7422/154810/161742/2821/1803/5025/6273/85329/3162/348/8829/147372/29775/1460/5829/1634/387/958/2050/5547/27286/26585/23129/7046/5872/2876/90627/2303/3964/6868/84830/284361/1545/1906/4215/5587/6091/7124
GO_ENDOPEPTIDASE_COMPLEX	GO_ENDOPEPTIDASE_COMPLEX	GO_ENDOPEPTIDASE_COMPLEX	66	0.597937	2.49733	1.01e-09	3.02e-08	2.01e-08	5011	tags=71%, list=31%, signal=50%	5683/5707/5691/5693/5682/5709/10213/5719/8733/5702/5687/5688/5694/5700/5695/9097/5684/9491/5701/3300/27429/5708/5715/5685/5690/51604/5706/11047/5713/5711/5718/5717/5689/197131/5714/5692/90637/5686/5716/5887/9861/5705/5886/51377/5698/29979/9352
GO_CELL_LEADING_EDGE	GO_CELL_LEADING_EDGE	GO_CELL_LEADING_EDGE	394	0.356718	1.90782	1.03e-09	3.09e-08	2.06e-08	3473	tags=34%, list=21%, signal=27%	51330/302/3685/23603/87/60/8826/3678/1072/23022/3688/10211/5034/2191/3611/378/526/4627/9270/351/11252/9260/91663/7168/23191/55785/7070/8572/51474/4830/5962/29959/23710/55742/1021/2245/54434/84168/9564/55740/10630/26230/6282/4831/5141/10096/3690/10109/6624/154810/10979/26499/93663/323/1803/1809/2934/90102/6643/29780/3984/10011/23499/4628/7431/83660/960/51429/84962/822/4651/5829/667/5584/1499/10381…
GO_MACROPHAGE_ACTIVATION	GO_MACROPHAGE_ACTIVATION	GO_MACROPHAGE_ACTIVATION	89	0.539636	2.36808	1.04e-09	3.1e-08	2.07e-08	3960	tags=57%, list=24%, signal=44%	23210/8877/6556/3459/4317/728/7097/7057/351/9572/10135/54209/4282/11326/2896/3684/1075/2358/9867/2213/56670/133396/3929/6348/22904/399687/3569/4345/3949/3329/84868/3566/7305/6542/1437/22918/10333/199/7124/7096/712/3689/6095/9258/148022/671/90865/3586/6376/3725/79155
GAURNIER_PSMD4_TARGETS	GAURNIER_PSMD4_TARGETS	GAURNIER_PSMD4_TARGETS	70	0.577494	2.44331	1.05e-09	3.12e-08	2.08e-08	4181	tags=57%, list=25%, signal=43%	7040/3576/3459/728/3597/6354/7850/5971/2921/6364/2920/4791/1230/3552/2919/6347/58191/719/717/718/6348/3105/6355/4790/7046/6372/3569/942/6362/3119/7124/567/23765/3586/3120/3136/3106/3135/6357/3133
REACTOME_ABC_TRANSPORTER_DISORDERS	REACTOME_ABC_TRANSPORTER_DISORDERS	REACTOME_ABC_TRANSPORTER_DISORDERS	73	0.586115	2.48191	1.05e-09	3.14e-08	2.09e-08	4477	tags=66%, list=27%, signal=48%	7316/5683/5707/5691/5693/5682/19/5709/10213/5719/91445/5702/5687/79139/5688/5694/5700/5695/5684/9491/1244/5701/5708/5715/5685/5690/5706/368/10058/27248/5713/11160/5711/5718/5717/5689/6400/26154/10613/5714/5692/1080/8647/5686/215/5716/9861/5705
REACTOME_NEGATIVE_REGULATION_OF_NOTCH4_SIGNALING	REACTOME_NEGATIVE_REGULATION_OF_NOTCH4_SIGNALING	REACTOME_NEGATIVE_REGULATION_OF_NOTCH4_SIGNALING	53	0.644039	2.57955	1.06e-09	3.14e-08	2.09e-08	4729	tags=74%, list=29%, signal=53%	7316/5683/5707/5691/5693/5682/5709/10213/5719/9978/5702/5687/5688/5694/5700/5695/5684/9491/5701/5708/5715/5685/5690/5706/5713/5711/5718/5717/5689/7534/5714/5692/5686/5716/9861/10460/5705/8454/6233
HP_ABNORMAL_SYSTEMIC_ARTERIAL_MORPHOLOGY	HP_ABNORMAL_SYSTEMIC_ARTERIAL_MORPHOLOGY	HP_ABNORMAL_SYSTEMIC_ARTERIAL_MORPHOLOGY	370	0.358027	1.90451	1.12e-09	3.32e-08	2.21e-08	3951	tags=38%, list=24%, signal=30%	5351/71/1290/4323/4015/64359/2548/811/4907/60/5604/30008/2737/1289/55033/132/5476/857/1281/3073/1277/4864/1278/351/5660/5654/5155/2316/8076/633/2200/8985/7490/4000/4313/54453/8815/4893/5167/23193/9469/80114/19/2697/22827/64127/4920/10577/84168/3074/255738/165/5832/1282/5518/162417/10525/5337/1230/113246/3984/64131/348/6575/1399/7439/182/1499/23384/55697/64132/6609/2317/26229/2668/7043/7169/286053…
WP_HUMAN_COMPLEMENT_SYSTEM	WP_HUMAN_COMPLEMENT_SYSTEM	WP_HUMAN_COMPLEMENT_SYSTEM	86	0.555995	2.42527	1.13e-09	3.33e-08	2.22e-08	3489	tags=52%, list=21%, signal=41%	133/5329/6696/966/811/728/7097/7057/3912/2773/3383/5806/715/3673/11326/2214/3690/3915/5621/629/3426/716/2286/2243/1634/27202/2266/719/717/958/2244/710/718/7295/2357/3075/6223/1604/3687/22918/1452/3381/2771/3689/9370
BEGUM_TARGETS_OF_PAX3_FOXO1_FUSION_DN	BEGUM_TARGETS_OF_PAX3_FOXO1_FUSION_DN	BEGUM_TARGETS_OF_PAX3_FOXO1_FUSION_DN	46	0.667445	2.57481	1.19e-09	3.51e-08	2.34e-08	2458	tags=59%, list=15%, signal=50%	51330/7421/2048/5054/649/1289/7071/7078/7058/3675/8572/6662/7422/3371/4616/970/29775/9935/2317/2150/598/23677/27122/7164/2650/4609/274
SHAFFER_IRF4_TARGETS_IN_MYELOMA_VS_MATURE_B_LYMPHOCYTE	SHAFFER_IRF4_TARGETS_IN_MYELOMA_VS_MATURE_B_LYMPHOCYTE	SHAFFER_IRF4_TARGETS_IN_MYELOMA_VS_MATURE_B_LYMPHOCYTE	96	0.540861	2.41167	1.19e-09	3.51e-08	2.34e-08	3815	tags=49%, list=23%, signal=38%	3939/5230/2548/10397/53838/5033/857/4783/1649/6520/7184/7077/10135/9601/5163/4860/7328/23471/4601/9236/1317/5066/9019/9777/6348/4189/81567/7320/4609/7128/3949/8894/10923/821/4124/1847/2673/3145/6675/10606/51303/191/7525/7416/2161/52/6745
HELLER_HDAC_TARGETS_SILENCED_BY_METHYLATION_UP	HELLER_HDAC_TARGETS_SILENCED_BY_METHYLATION_UP	HELLER_HDAC_TARGETS_SILENCED_BY_METHYLATION_UP	402	0.351304	1.88071	1.2e-09	3.51e-08	2.34e-08	3035	tags=30%, list=18%, signal=25%	4501/2335/9123/6696/4502/5209/5157/4665/9645/64359/7262/81855/5047/84561/2512/4233/29940/23406/113146/10769/5660/84617/5339/57333/1515/3597/126321/51382/7078/10611/4493/334/7168/5228/2316/8870/2200/1292/55785/9043/6237/6615/26509/6774/6303/6238/1948/5176/23258/7076/2539/55740/3098/2181/7280/80210/7035/2896/6624/1026/2934/4496/716/25841/348/83660/23174/9358/182/10381/9935/11332/2537/8878/10159/231…
SHETH_LIVER_CANCER_VS_TXNIP_LOSS_PAM1	SHETH_LIVER_CANCER_VS_TXNIP_LOSS_PAM1	SHETH_LIVER_CANCER_VS_TXNIP_LOSS_PAM1	243	0.410016	2.08275	1.2e-09	3.53e-08	2.35e-08	3072	tags=32%, list=19%, signal=26%	5328/54541/23603/10970/4015/23313/5817/26064/3459/10226/3267/1281/3073/128414/147700/4240/9260/57761/23597/4016/10413/10447/23568/977/4000/3675/11098/140885/29948/80114/10783/6238/51248/60370/5723/6036/56521/1282/5791/83605/1672/2119/10417/51278/51192/390/6515/6102/5700/3984/64285/10082/6324/7408/8862/8898/84269/6398/8824/153339/636/5831/57619/7052/10468/1594/9076/4354/23484/10509/6535/56905/7042…
LEE_LIVER_CANCER_E2F1_UP	LEE_LIVER_CANCER_E2F1_UP	LEE_LIVER_CANCER_E2F1_UP	61	0.610173	2.49982	1.21e-09	3.54e-08	2.36e-08	2201	tags=38%, list=13%, signal=33%	302/71/1290/4907/301/308/1277/4240/6678/4061/4925/2114/7280/1672/8407/10417/967/837/79801/597/91373/4321/3433
GO_MOVEMENT_IN_HOST_ENVIRONMENT	GO_MOVEMENT_IN_HOST_ENVIRONMENT	GO_MOVEMENT_IN_HOST_ENVIRONMENT	158	0.466752	2.23673	1.29e-09	3.78e-08	2.51e-08	1645	tags=27%, list=10%, signal=25%	3685/3956/3693/1508/23601/5091/858/3576/5817/3678/4233/3688/5034/857/10410/4864/558/1956/79581/1514/7879/3916/3383/9080/5806/1948/950/5371/9218/3673/3690/2621/205860/89870/1803/2934/7251/6575/290/3853/8519/1499/10581
HINATA_NFKB_TARGETS_FIBROBLAST_UP	HINATA_NFKB_TARGETS_FIBROBLAST_UP	HINATA_NFKB_TARGETS_FIBROBLAST_UP	79	0.573202	2.46683	1.31e-09	3.83e-08	2.55e-08	2870	tags=52%, list=17%, signal=43%	2335/4323/396/5054/3576/6374/1956/6648/10802/50486/2246/8870/9446/2250/5971/3383/5806/312/2921/3553/6364/7422/163/390/4312/4791/7431/2919/1000/26585/4790/6372/3569/2067/7128/5970/2968/9242/9788/329/4792
PYEON_CANCER_HEAD_AND_NECK_VS_CERVICAL_UP	PYEON_CANCER_HEAD_AND_NECK_VS_CERVICAL_UP	PYEON_CANCER_HEAD_AND_NECK_VS_CERVICAL_UP	178	-0.424793	-2.1794	1.33e-09	3.87e-08	2.58e-08	4620	tags=46%, list=28%, signal=33%	283431/4211/2643/11168/23461/55930/26039/92370/79648/2139/49854/3070/22995/55345/4929/57489/55556/3236/6596/1525/5422/1030/3205/83479/8702/7776/8233/8863/64426/7112/3213/91860/5985/23181/9383/5966/65109/80010/9994/348654/64770/4976/158158/100506658/4172/54069/6787/26043/2122/23225/54874/57531/3206/63977/10388/23015/7403/57544/7504/1029/8867/79733/343099/54762/51455/55170/152185/5928/58487/339500/…
GO_RESPONSE_TO_METAL_ION	GO_RESPONSE_TO_METAL_ION	GO_RESPONSE_TO_METAL_ION	321	0.371557	1.94689	1.37e-09	3.97e-08	2.64e-08	3460	tags=33%, list=21%, signal=26%	4501/4017/91252/664/4502/22872/8754/811/3309/8826/4734/10397/140576/387758/3091/857/760/4864/1956/7057/4779/4499/241/351/805/366/4494/4493/91683/10272/929/6678/2978/3297/113/4495/3383/4318/5176/2539/6898/25932/221184/5530/1965/5516/5621/2934/4496/23621/6284/5025/3162/3552/1244/5066/2243/3736/7518/5595/2266/11315/383/7390/2244/56670/4489/1373/7020/7782/9066/4521/1841/7018/4205/3861/572/10891/2067/…
REACTOME_REGULATION_OF_RAS_BY_GAPS	REACTOME_REGULATION_OF_RAS_BY_GAPS	REACTOME_REGULATION_OF_RAS_BY_GAPS	65	0.602679	2.51493	1.38e-09	3.99e-08	2.66e-08	3579	tags=57%, list=22%, signal=45%	7316/5683/5707/5691/5693/4893/5682/5709/10213/5719/9978/9462/5702/5687/161742/5688/5694/5700/5695/5684/9491/5701/399473/5708/5715/5685/5690/5706/22821/5713/5711/5718/5717/5689/5714/5692/3265
GO_INTERACTION_WITH_HOST	GO_INTERACTION_WITH_HOST	GO_INTERACTION_WITH_HOST	197	0.43434	2.15203	1.42e-09	4.11e-08	2.74e-08	3373	tags=35%, list=21%, signal=28%	3685/3956/3693/1508/23601/5091/858/2597/3576/5817/3678/4233/79228/3688/440275/5034/857/10410/4864/558/1956/79581/1514/7879/3916/3383/9080/5806/1948/950/5371/9218/3673/3690/2621/205860/89870/10318/1803/2934/3836/7251/6575/290/3853/8519/1499/10581/598/3303/3434/572/942/9076/3949/1604/975/4360/8692/5272/3837/8547/10189/3840/339390/8724/1642/5481/983
BURTON_ADIPOGENESIS_2	BURTON_ADIPOGENESIS_2	BURTON_ADIPOGENESIS_2	70	0.573724	2.42736	1.42e-09	4.11e-08	2.74e-08	3240	tags=50%, list=20%, signal=40%	8877/8091/7421/3678/8061/7004/7171/9446/3297/6615/586/2697/7076/60370/140809/6723/25932/80176/1282/3984/6533/10381/9588/9057/10468/55615/22821/7358/3554/3329/4170/8864/9536/896/4771
DOANE_BREAST_CANCER_CLASSES_DN	DOANE_BREAST_CANCER_CLASSES_DN	DOANE_BREAST_CANCER_CLASSES_DN	32	0.740894	2.60372	1.43e-09	4.11e-08	2.74e-08	2179	tags=69%, list=13%, signal=60%	5352/5329/813/6696/1824/6566/1515/7077/79745/9469/25937/6608/6624/29780/23301/6443/23250/64208/9061/3868/5366/5836
GO_CYTOKINE_RECEPTOR_BINDING	GO_CYTOKINE_RECEPTOR_BINDING	GO_CYTOKINE_RECEPTOR_BINDING	205	0.4233	2.0938	1.45e-09	4.17e-08	2.77e-08	4391	tags=44%, list=27%, signal=33%	3556/7040/9180/3576/6374/3678/26525/6464/7837/1893/3597/7423/6354/23529/5228/7424/6386/29097/6774/4282/1435/2921/5008/3690/3553/6364/7292/8744/7422/1672/51192/161742/2920/3976/10344/4092/3552/2919/6347/970/64114/58191/7043/9244/6348/5473/55704/6355/26585/7046/83891/6372/1440/3569/57402/2280/3570/56300/3606/6362/8740/9034/9466/6868/3716/7042/1437/29108/3592/7124/6351/90865/50604/8995/6772/10116/70…
NATSUME_RESPONSE_TO_INTERFERON_BETA_DN	NATSUME_RESPONSE_TO_INTERFERON_BETA_DN	NATSUME_RESPONSE_TO_INTERFERON_BETA_DN	51	0.641716	2.5612	1.48e-09	4.25e-08	2.83e-08	2344	tags=47%, list=14%, signal=40%	302/3956/2495/2597/7421/2512/3267/6464/9168/9446/4313/5052/10952/2621/3489/6273/970/967/9588/7169/7295/5597/2950/10971
SATO_SILENCED_BY_METHYLATION_IN_PANCREATIC_CANCER_1	SATO_SILENCED_BY_METHYLATION_IN_PANCREATIC_CANCER_1	SATO_SILENCED_BY_METHYLATION_IN_PANCREATIC_CANCER_1	366	0.358096	1.90313	1.54e-09	4.4e-08	2.93e-08	2447	tags=26%, list=15%, signal=23%	5329/664/55361/11031/5054/1001/30008/9902/5047/6288/26525/10610/6648/51226/7837/57333/5265/7078/51352/978/9572/1212/5228/8793/7378/6678/8870/5098/5210/1293/4327/6615/3383/1266/5806/101/7476/55742/6274/5163/5176/6781/10544/7291/6594/5371/1435/9235/51435/3553/56521/6624/23682/1026/3914/26499/323/56895/1116/11221/2202/4791/6273/26575/9612/2810/11226/56938/3975/2537/8460/6609/5739/6320/11186/7805/103…
LANDIS_BREAST_CANCER_PROGRESSION_DN	LANDIS_BREAST_CANCER_PROGRESSION_DN	LANDIS_BREAST_CANCER_PROGRESSION_DN	69	0.585496	2.46743	1.54e-09	4.41e-08	2.94e-08	2213	tags=45%, list=13%, signal=39%	5236/7045/1289/1281/1277/11167/7056/3912/83871/5654/1293/4134/2697/10402/23452/51635/1282/2621/79026/151887/79139/4060/80781/3489/8829/8406/9444/1805/9637/79602/9843
ZHOU_INFLAMMATORY_RESPONSE_FIMA_UP	ZHOU_INFLAMMATORY_RESPONSE_FIMA_UP	ZHOU_INFLAMMATORY_RESPONSE_FIMA_UP	424	0.34504	1.85253	1.59e-09	4.54e-08	3.03e-08	2945	tags=32%, list=18%, signal=27%	5329/94031/5054/3576/1289/50507/51129/8061/166929/1263/1281/10631/7097/1956/7837/57333/3985/4814/3987/56729/23529/5155/50486/8870/10135/55332/6615/127544/5971/3383/5962/5806/53831/23258/1435/3732/2921/379/2069/3553/6364/8744/6624/7422/342184/63923/415116/10979/1809/89797/5337/2920/2202/4791/38/27/7093/2204/3552/2919/2243/9953/64927/960/9586/10938/29775/182/3853/85463/2358/157695/8120/8767/8324/16…
REACTOME_TRANSCRIPTIONAL_REGULATION_BY_RUNX3	REACTOME_TRANSCRIPTIONAL_REGULATION_BY_RUNX3	REACTOME_TRANSCRIPTIONAL_REGULATION_BY_RUNX3	94	0.539204	2.38759	1.6e-09	4.56e-08	3.04e-08	3541	tags=50%, list=22%, signal=39%	6696/7040/7316/7004/10413/5683/5707/5691/5693/5682/25937/5709/10213/5719/1026/5702/5687/5688/861/5694/5700/5695/5684/83439/9491/5701/7003/182/1499/5708/5715/5685/5690/5706/4609/5713/8463/5711/5718/5717/57154/865/5689/84441/10046/5714/5692
WP_SENESCENCE_AND_AUTOPHAGY_IN_CANCER	WP_SENESCENCE_AND_AUTOPHAGY_IN_CANCER	WP_SENESCENCE_AND_AUTOPHAGY_IN_CANCER	101	0.531998	2.39436	1.62e-09	4.59e-08	3.06e-08	3735	tags=49%, list=23%, signal=38%	5328/2335/27173/4323/1051/7040/3920/3624/5054/3576/81631/5604/1300/1281/1277/7057/6678/3916/23710/3480/3553/1026/2934/1432/3552/2919/960/3488/8878/6348/11009/3569/3570/994/11345/55630/23770/9140/55054/3622/51100/5925/5594/3490/3428/5111/3265/5055/5327
REACTOME_INTERLEUKIN_4_AND_INTERLEUKIN_13_SIGNALING	REACTOME_INTERLEUKIN_4_AND_INTERLEUKIN_13_SIGNALING	REACTOME_INTERLEUKIN_4_AND_INTERLEUKIN_13_SIGNALING	100	0.527594	2.37583	1.66e-09	4.7e-08	3.13e-08	3753	tags=51%, list=23%, signal=40%	2335/7040/3576/301/6288/3688/3091/1278/3597/7184/4313/3383/6774/4318/7291/7076/5008/3553/6624/9021/7422/1026/9655/3684/4314/4312/3976/3162/3552/7431/6347/1052/598/3929/3569/4609/3570/3606/4170/3566/332/4692/3687/3716/3592/7124/3689/6095/3312/6772/3586
GO_INTERLEUKIN_1_PRODUCTION	GO_INTERLEUKIN_1_PRODUCTION	GO_INTERLEUKIN_1_PRODUCTION	94	0.538785	2.38574	1.66e-09	4.7e-08	3.13e-08	4424	tags=60%, list=27%, signal=44%	8877/301/6288/54206/338322/351/24145/54209/140885/6774/19/64127/5004/3553/2621/54/6284/8767/5005/2150/114548/56670/64581/4210/6348/353514/11027/1992/3569/2950/7128/91662/58484/199713/2149/84868/7305/10392/10333/29108/10626/7124/3428/79792/945/1903/3586/6376/834/5027/113277/4332/948/10892/338557/80149
HP_KYPHOSIS	HP_KYPHOSIS	HP_KYPHOSIS	355	0.362789	1.92716	1.66e-09	4.7e-08	3.13e-08	2458	tags=28%, list=15%, signal=24%	5352/2335/5351/1290/9871/7040/5479/64359/1303/2588/60/5604/649/1289/55033/60681/29940/5034/9060/526/6664/1277/124583/1278/285590/4853/23529/2316/79581/633/2200/1292/1293/4000/83987/7167/4313/4893/23363/79188/9469/64374/22827/4920/950/6662/165/5832/64412/7204/1513/84572/1291/529/53834/1311/54/3339/860/3984/2137/3736/26123/2010/54551/55325/10381/1009/1436/138050/64132/2317/6611/4247/7043/7169/9244/…
GO_EARLY_ENDOSOME	GO_EARLY_ENDOSOME	GO_EARLY_ENDOSOME	342	0.368139	1.94042	1.67e-09	4.72e-08	3.14e-08	4031	tags=38%, list=25%, signal=29%	302/10043/23516/8877/29984/55361/4035/30846/11031/5604/301/56937/10211/4430/857/1956/351/11252/7803/10457/29062/8572/79953/4924/2697/6455/29886/5371/9388/255738/26056/51160/57590/23682/123606/57561/79139/5861/6477/8128/6643/23621/10981/245972/7251/5878/57537/353376/348/8301/10938/79412/8829/54551/29934/5595/23250/57403/55697/3482/2209/4311/2150/8898/24141/9114/9777/29058/3105/5770/9784/22943/7018…
GO_CYTOKINE_ACTIVITY	GO_CYTOKINE_ACTIVITY	GO_CYTOKINE_ACTIVITY	166	0.450659	2.17644	1.7e-09	4.78e-08	3.18e-08	3221	tags=43%, list=20%, signal=35%	6696/7040/3624/3576/6374/649/353500/26525/123920/6354/23529/10447/10135/7857/7476/4282/7076/1435/284415/9235/2921/5008/3623/3553/6364/7292/8744/2896/7422/51192/2821/2920/3976/10344/3552/2919/7472/6347/970/58191/55258/7043/9244/6398/6348/3084/8200/5473/6355/26585/11009/6372/1440/3569/56300/3606/6362/8740/146225/392255/7066/7042/1437/3625/112616/7481/1906/4982/3592/7124/374
SASSON_RESPONSE_TO_FORSKOLIN_UP	SASSON_RESPONSE_TO_FORSKOLIN_UP	SASSON_RESPONSE_TO_FORSKOLIN_UP	84	0.55196	2.40088	1.74e-09	4.89e-08	3.26e-08	3310	tags=51%, list=20%, signal=41%	23210/8974/5230/5604/665/5798/10226/7803/53/7378/5707/5873/1845/8497/7280/643246/5702/5518/5861/80781/1432/5526/10963/8566/488/1306/51428/8996/572/5573/7128/7984/2710/3290/2778/1604/7980/51704/7094/1852/5862/10093/1588
LIU_SMARCA4_TARGETS	LIU_SMARCA4_TARGETS	LIU_SMARCA4_TARGETS	43	0.678365	2.57944	1.75e-09	4.92e-08	3.28e-08	1817	tags=47%, list=11%, signal=41%	51129/65999/1281/1893/7378/6678/26471/4313/55742/3959/1435/9235/79026/6284/54947/6347/6876/8519/10581/9052
BROWNE_HCMV_INFECTION_14HR_DN	BROWNE_HCMV_INFECTION_14HR_DN	BROWNE_HCMV_INFECTION_14HR_DN	264	0.395981	2.0374	1.78e-09	4.97e-08	3.31e-08	2860	tags=32%, list=17%, signal=27%	302/5328/5329/8601/9645/5054/2131/4233/4430/3267/113146/9060/3918/558/1956/7057/5339/3985/4853/4494/4837/4493/50486/22836/7424/645/4000/9043/6237/3675/2619/140885/22800/6274/10630/1012/3673/27351/7204/22898/10486/4314/6444/5861/5396/8614/2184/7083/677/6347/6567/6443/2745/4651/100/667/9659/4351/1781/1052/3706/488/6611/11037/3090/7169/8624/4489/3037/1841/355/22943/5322/1122/3949/7289/994/7553/7066/…
LINDGREN_BLADDER_CANCER_CLUSTER_1_DN	LINDGREN_BLADDER_CANCER_CLUSTER_1_DN	LINDGREN_BLADDER_CANCER_CLUSTER_1_DN	357	0.359806	1.91181	1.79e-09	5e-08	3.33e-08	4078	tags=37%, list=25%, signal=28%	3956/4017/1290/87/5157/6507/94031/2026/26064/5476/5034/760/50807/11014/51065/7056/10802/7077/5652/645/29015/26471/4495/5682/10954/55740/1942/1284/9235/8828/6713/25932/3371/81706/80270/8407/29923/51421/8728/5396/89797/80781/6396/4791/55640/7126/7083/3162/2919/822/6483/11332/22795/22839/271/10797/2199/2052/9232/8824/5159/3910/10953/2878/4758/1306/22904/5831/5376/4521/9144/11259/5069/8536/113235/916…
AMIT_SERUM_RESPONSE_60_MCF10A	AMIT_SERUM_RESPONSE_60_MCF10A	AMIT_SERUM_RESPONSE_60_MCF10A	56	0.620707	2.50356	1.8e-09	5.01e-08	3.34e-08	3237	tags=52%, list=20%, signal=42%	2335/8660/3624/22936/3576/8553/649/10769/4071/10611/2619/2114/2069/6364/3371/8609/9935/5366/1839/7128/800/1827/10916/389136/79901/6319/1847/1326/10221
SHIPP_DLBCL_VS_FOLLICULAR_LYMPHOMA_UP	SHIPP_DLBCL_VS_FOLLICULAR_LYMPHOMA_UP	SHIPP_DLBCL_VS_FOLLICULAR_LYMPHOMA_UP	45	0.668105	2.56288	1.82e-09	5.07e-08	3.38e-08	2974	tags=53%, list=18%, signal=44%	3939/5351/5315/2023/5034/5214/226/4830/6303/5052/4282/10437/5223/5700/1509/10797/597/22948/3329/471/3958/3418/6628/3055
KEGG_PROTEASOME	KEGG_PROTEASOME	KEGG_PROTEASOME	41	0.689652	2.60026	1.93e-09	5.35e-08	3.56e-08	3541	tags=68%, list=22%, signal=54%	51371/5683/5707/5691/5693/5682/5709/10213/5719/5702/5687/5688/5694/5700/5695/5684/9491/5701/5708/5685/5690/5706/5713/5718/5717/5689/5714/5692
GO_REGULATION_OF_PEPTIDYL_TYROSINE_PHOSPHORYLATION	GO_REGULATION_OF_PEPTIDYL_TYROSINE_PHOSPHORYLATION	GO_REGULATION_OF_PEPTIDYL_TYROSINE_PHOSPHORYLATION	230	0.4064	2.04417	1.95e-09	5.4e-08	3.6e-08	4055	tags=43%, list=25%, signal=33%	7040/8826/50507/3678/54206/857/6464/1956/11314/351/7132/57826/5912/90/23529/5155/2915/56034/23568/7070/3297/54209/1950/3383/6774/255324/4282/1942/2069/5008/3690/2621/5154/9021/7422/5621/6423/9655/5518/4067/3976/5526/7251/960/8829/1436/8767/2209/958/9052/9244/133396/5159/3084/353514/5770/26585/11009/1440/134/3569/1839/3570/3606/84313/1742/975/8692/6868/51704/9961/58533/1437/3592/7124/374/4771/8463…
GO_ENDOPLASMIC_RETICULUM_GOLGI_INTERMEDIATE_COMPARTMENT_MEMBRANE	GO_ENDOPLASMIC_RETICULUM_GOLGI_INTERMEDIATE_COMPARTMENT_MEMBRANE	GO_ENDOPLASMIC_RETICULUM_GOLGI_INTERMEDIATE_COMPARTMENT_MEMBRANE	71	0.575427	2.4309	1.98e-09	5.47e-08	3.64e-08	4397	tags=63%, list=27%, signal=47%	90411/6836/81671/966/811/54732/3998/10897/51226/5265/10652/1522/53345/113451/81876/10945/1075/1294/11018/10175/81501/9780/24141/10972/10960/9554/6811/51014/23423/1604/51614/10959/5862/6091/374/2055/2801/2153/7039/2890/2348/9570/90522/57222/537
GO_CELL_CELL_SIGNALING_BY_WNT	GO_CELL_CELL_SIGNALING_BY_WNT	GO_CELL_CELL_SIGNALING_BY_WNT	481	0.335606	1.82422	2.01e-09	5.57e-08	3.71e-08	3507	tags=32%, list=21%, signal=26%	4035/7040/64359/1001/2737/115908/7316/3611/857/7097/1277/26524/1956/351/23213/1175/10413/55959/7041/5683/5754/1649/5707/815/5691/1613/5693/3675/5682/1950/1213/80114/7476/267/4920/9620/51339/25937/5709/10213/6662/5719/6424/164284/166336/9978/5530/5218/6788/57664/115701/154810/163/6423/5702/5518/63923/10979/5687/51421/2535/1432/3489/5688/861/30851/5694/5700/5695/8321/23499/5684/83439/4286/348/9491/…
APPEL_IMATINIB_RESPONSE	APPEL_IMATINIB_RESPONSE	APPEL_IMATINIB_RESPONSE	32	0.737132	2.5905	2.02e-09	5.58e-08	3.71e-08	1997	tags=62%, list=12%, signal=55%	1508/3920/5476/3073/728/11314/1514/3916/1522/3074/4481/54/5337/9332/348/1509/26031/341/968/4758
HESS_TARGETS_OF_HOXA9_AND_MEIS1_DN	HESS_TARGETS_OF_HOXA9_AND_MEIS1_DN	HESS_TARGETS_OF_HOXA9_AND_MEIS1_DN	82	0.562951	2.44238	2.07e-09	5.7e-08	3.79e-08	4248	tags=57%, list=26%, signal=43%	7045/6556/301/10397/4317/7097/5660/1515/366/91663/7378/7850/1462/140885/4318/4481/2921/6036/3553/4286/677/10938/2358/1436/719/2209/2357/64581/50856/7018/3606/4170/4360/817/3988/11006/3055/6275/51393/10461/1536/1601/3934/2867/5359/146722/1843
WANG_RESPONSE_TO_GSK3_INHIBITOR_SB216763_DN	WANG_RESPONSE_TO_GSK3_INHIBITOR_SB216763_DN	WANG_RESPONSE_TO_GSK3_INHIBITOR_SB216763_DN	332	0.367574	1.9335	2.1e-09	5.77e-08	3.84e-08	3866	tags=34%, list=24%, signal=26%	23516/3693/3556/6513/10397/1978/3678/6566/10123/7097/22824/7078/51352/57584/5214/977/7490/4478/4061/54512/5163/4282/23753/7277/219/50515/2181/6713/92745/5791/5154/83605/8704/2119/6515/1230/9236/5361/3336/7083/85329/51388/6533/94081/10938/139886/23223/10944/28231/126308/9232/114548/79801/8140/10602/51678/6518/3487/3303/5271/81624/6509/10969/7046/79888/4609/84232/7128/10682/1627/3949/2710/59345/545…
REACTOME_DOWNSTREAM_SIGNALING_EVENTS_OF_B_CELL_RECEPTOR_BCR_	REACTOME_DOWNSTREAM_SIGNALING_EVENTS_OF_B_CELL_RECEPTOR_BCR_	REACTOME_DOWNSTREAM_SIGNALING_EVENTS_OF_B_CELL_RECEPTOR_BCR_	78	0.562577	2.40355	2.15e-09	5.9e-08	3.93e-08	4729	tags=62%, list=29%, signal=44%	7316/5683/5707/5691/5693/4893/5682/5709/10213/5719/5530/5702/5687/5688/5694/5700/5695/5684/9491/5701/5708/5715/4794/4790/5685/5690/5706/2280/5970/5713/5711/5718/4792/801/5717/5689/5714/5692/3265/4772/5686/10892/5716/9861/5705/5478/8454/6233
SASSON_RESPONSE_TO_GONADOTROPHINS_UP	SASSON_RESPONSE_TO_GONADOTROPHINS_UP	SASSON_RESPONSE_TO_GONADOTROPHINS_UP	82	0.5625	2.44043	2.16e-09	5.91e-08	3.93e-08	2797	tags=48%, list=17%, signal=40%	23210/8974/5230/60/5604/665/5798/10226/7803/53/7378/5707/5873/1845/8497/643246/5702/5518/5861/80781/5526/10963/7083/8566/2782/1306/51428/8996/572/10494/5573/7128/7984/2710/3290/2778/1604/7980/51704
DACOSTA_UV_RESPONSE_VIA_ERCC3_UP	DACOSTA_UV_RESPONSE_VIA_ERCC3_UP	DACOSTA_UV_RESPONSE_VIA_ERCC3_UP	301	0.382224	1.99452	2.16e-09	5.92e-08	3.94e-08	3866	tags=39%, list=24%, signal=30%	871/2744/7262/5817/1978/2590/10567/2907/7057/4779/9260/1515/10962/1175/1212/5228/8793/2316/10652/5360/226/2619/1845/4061/6303/23710/7277/219/1942/7389/7280/8744/4860/5702/10437/6474/6284/3489/6184/1936/11018/7083/340591/100/10581/7390/7162/8878/6609/1052/2052/25855/6199/3992/7169/4794/4758/3105/5366/3303/3434/1491/572/9636/23646/7317/10494/2067/2950/874/8668/2280/578/5970/5499/10467/10058/11333/8…
GO_REGULATION_OF_CELLULAR_AMINE_METABOLIC_PROCESS	GO_REGULATION_OF_CELLULAR_AMINE_METABOLIC_PROCESS	GO_REGULATION_OF_CELLULAR_AMINE_METABOLIC_PROCESS	74	0.569145	2.40569	2.23e-09	6.1e-08	4.06e-08	3541	tags=55%, list=22%, signal=44%	25953/5683/5707/5691/5693/5682/493/5709/10213/5719/5702/3684/5687/5688/5694/5700/5695/5684/9491/5701/4946/11315/5708/5715/2861/5685/5690/5706/3251/5713/5711/9056/5718/5717/5689/130013/4947/5714/3689/51686/5692
LEE_LIVER_CANCER_MYC_TGFA_UP	LEE_LIVER_CANCER_MYC_TGFA_UP	LEE_LIVER_CANCER_MYC_TGFA_UP	56	0.618596	2.49504	2.25e-09	6.13e-08	4.08e-08	2148	tags=43%, list=13%, signal=37%	302/71/5899/4502/4907/10397/4240/351/10553/3383/4061/2114/5723/231/873/10950/8407/3489/967/866/10797/91373/4321/6509
GO_INTRINSIC_COMPONENT_OF_ENDOPLASMIC_RETICULUM_MEMBRANE	GO_INTRINSIC_COMPONENT_OF_ENDOPLASMIC_RETICULUM_MEMBRANE	GO_INTRINSIC_COMPONENT_OF_ENDOPLASMIC_RETICULUM_MEMBRANE	151	0.463671	2.19693	2.26e-09	6.13e-08	4.08e-08	4415	tags=48%, list=27%, signal=36%	811/3309/51141/2131/29927/166929/81502/2923/9986/267/6238/9694/9697/8733/662/57655/57142/23471/79139/57488/10237/55331/142891/84912/23141/10328/3300/56851/81501/3105/219855/51604/84447/9695/3290/84255/347734/54788/821/1798/23065/23344/51614/10170/284361/6319/23770/51234/2081/3119/60481/64840/57414/26608/152002/51669/567/6785/84888/6786/6253/3120/3136/3106/3135/3133/5311/259230/7095/83460/8818/572…
REACTOME_HEDGEHOG_OFF_STATE	REACTOME_HEDGEHOG_OFF_STATE	REACTOME_HEDGEHOG_OFF_STATE	106	0.508688	2.31512	2.41e-09	6.53e-08	4.35e-08	3116	tags=46%, list=19%, signal=38%	2737/7316/84617/5683/5707/5691/5693/113/5682/7277/5709/10213/6608/5719/7280/9978/5702/5687/5688/5694/5700/5695/5684/9491/5701/84790/23322/10381/5708/5715/115/23432/5685/5690/5706/5573/8650/7289/2778/5713/7846/79659/5711/5718/5717/10376/1452/5689/2736
WP_NUCLEAR_RECEPTORS_METAPATHWAY	WP_NUCLEAR_RECEPTORS_METAPATHWAY	WP_NUCLEAR_RECEPTORS_METAPATHWAY	291	0.3761	1.94837	2.58e-09	6.98e-08	4.65e-08	4116	tags=42%, list=25%, signal=32%	23516/27173/2495/91252/8660/7040/7421/8553/6513/51129/2512/10769/1956/4240/241/5265/7056/5155/27063/645/5360/64116/26509/6774/5052/6594/2539/140809/3553/6364/2678/56262/10486/873/81706/4616/6515/4791/2040/3162/1244/6591/6533/6347/9792/7922/6530/8878/11309/9588/2730/8140/10602/7295/8824/6526/2878/6518/3084/4097/2908/3303/27286/5467/10891/89795/2950/4609/874/56606/1839/7128/4259/5552/387509/121512/…
GO_TUMOR_NECROSIS_FACTOR_MEDIATED_SIGNALING_PATHWAY	GO_TUMOR_NECROSIS_FACTOR_MEDIATED_SIGNALING_PATHWAY	GO_TUMOR_NECROSIS_FACTOR_MEDIATED_SIGNALING_PATHWAY	158	0.462348	2.21563	2.6e-09	7.03e-08	4.68e-08	4512	tags=52%, list=27%, signal=38%	51330/8877/7114/3611/7132/3987/5683/5707/5691/5693/5682/5709/10213/5719/55504/7292/2621/8744/5702/5687/5688/5694/81858/5700/5695/5684/9491/5701/970/837/2150/958/5708/5715/81/4055/3303/355/943/5685/5690/60401/5706/2950/7128/5970/8740/5713/6868/5711/5718/329/4792/5717/29108/5689/10401/4982/9530/7124/8904/5714/9370/5692/84888/3304/8995/6772/2185/8717/834/7133/5771/5686/84817/8741/10673/5716/9825/986…
PETROVA_PROX1_TARGETS_DN	PETROVA_PROX1_TARGETS_DN	PETROVA_PROX1_TARGETS_DN	55	0.631167	2.54071	2.63e-09	7.1e-08	4.72e-08	2412	tags=53%, list=15%, signal=45%	5328/4323/966/5054/3678/9891/2191/558/10962/4837/1462/8572/4053/5999/10544/9697/2014/9235/5621/10486/6347/8829/1000/8406/145389/4897/3569/58504/5552
CHIARADONNA_NEOPLASTIC_TRANSFORMATION_KRAS_CDC25_DN	CHIARADONNA_NEOPLASTIC_TRANSFORMATION_KRAS_CDC25_DN	CHIARADONNA_NEOPLASTIC_TRANSFORMATION_KRAS_CDC25_DN	52	0.643109	2.5643	2.69e-09	7.25e-08	4.83e-08	3680	tags=60%, list=22%, signal=46%	1051/4015/7421/9180/440275/4016/1176/4053/6774/5806/4811/9500/3371/10950/151887/6038/2920/718/3910/355/6372/8745/3554/4124/1545/6590/10491/55365/4062/55384/780
GO_ENDODERM_FORMATION	GO_ENDODERM_FORMATION	GO_ENDODERM_FORMATION	52	0.642698	2.56266	2.75e-09	7.4e-08	4.93e-08	1594	tags=48%, list=10%, signal=44%	3685/2335/3693/1301/1290/4323/8091/3624/1303/1289/3678/4317/3912/1295/4313/4318/1284/3281/3909/3914/1291/1294/83595/3975/1499
GO_SERINE_HYDROLASE_ACTIVITY	GO_SERINE_HYDROLASE_ACTIVITY	GO_SERINE_HYDROLASE_ACTIVITY	148	0.456371	2.16325	2.77e-09	7.43e-08	4.95e-08	2465	tags=33%, list=15%, signal=28%	5328/94031/5045/5476/2191/4317/5654/5652/2152/4313/11098/1200/101/4318/715/255738/9622/629/4314/1803/3426/4312/1075/716/5125/25818/28983/3026/4316/1362/11202/59342/164656/717/27429/43847/5653/389208/5547/5655/5650/23478/3240/84000/1804/3249/5624/2155/51279
REACTOME_REGULATION_OF_RUNX2_EXPRESSION_AND_ACTIVITY	REACTOME_REGULATION_OF_RUNX2_EXPRESSION_AND_ACTIVITY	REACTOME_REGULATION_OF_RUNX2_EXPRESSION_AND_ACTIVITY	69	0.577966	2.4357	2.81e-09	7.52e-08	5.01e-08	3078	tags=52%, list=19%, signal=43%	7316/5683/5707/5691/5693/5682/7291/5709/10213/5719/9978/5702/5687/5688/860/5694/59269/5700/5695/5684/9491/5701/5708/5715/2908/5685/5690/5706/10891/5713/5711/5718/5717/57154/865/5689
GO_NEGATIVE_REGULATION_OF_APOPTOTIC_SIGNALING_PATHWAY	GO_NEGATIVE_REGULATION_OF_APOPTOTIC_SIGNALING_PATHWAY	GO_NEGATIVE_REGULATION_OF_APOPTOTIC_SIGNALING_PATHWAY	214	0.410095	2.04571	2.83e-09	7.56e-08	5.03e-08	4356	tags=44%, list=27%, signal=33%	3685/5329/5054/8531/2023/3091/754/2907/7057/6648/90/10413/4000/6615/2773/3383/54978/7857/4318/4282/3553/6423/56917/10525/85450/3162/3552/2243/6591/960/8829/64114/1499/2266/11315/83596/7417/8795/2537/90993/27429/598/2244/2668/2730/8797/3303/8876/5770/1491/355/7046/8996/6478/2950/84447/1280/7128/5970/10488/2876/4170/10449/9709/1495/3958/51025/1437/2017/50484/7124/51060/3622/581/5925/9241/666/2771/7…
ROY_WOUND_BLOOD_VESSEL_UP	ROY_WOUND_BLOOD_VESSEL_UP	ROY_WOUND_BLOOD_VESSEL_UP	49	0.646657	2.56717	2.83e-09	7.57e-08	5.04e-08	1647	tags=47%, list=10%, signal=42%	5328/1290/11031/649/2590/50509/1281/10631/23213/7070/1462/6781/7076/23452/1282/4312/4060/57493/2040/2768/8829/6443/22795
HALLMARK_PROTEIN_SECRETION	HALLMARK_PROTEIN_SECRETION	HALLMARK_PROTEIN_SECRETION	95	0.531733	2.36403	2.93e-09	7.79e-08	5.19e-08	3386	tags=48%, list=21%, signal=39%	664/22872/9871/858/3920/26286/3998/9805/1956/1175/1176/10652/1213/19/476/5538/163/9276/1315/1075/8082/6643/7251/5066/9367/967/667/57403/3482/372/375/10972/1203/8729/9554/2778/9341/286451/51614/1173/6845/10959/5862/8774/5594/23095
GO_RESPONSE_TO_TRANSFORMING_GROWTH_FACTOR_BETA	GO_RESPONSE_TO_TRANSFORMING_GROWTH_FACTOR_BETA	GO_RESPONSE_TO_TRANSFORMING_GROWTH_FACTOR_BETA	228	0.406638	2.05013	2.93e-09	7.79e-08	5.19e-08	2274	tags=28%, list=14%, signal=25%	3693/135228/25878/8754/858/4015/7040/94031/3309/56937/5045/50507/7316/857/6664/1281/10631/1277/7057/7791/1278/3987/90/5654/27063/54829/7041/2200/6386/3675/4053/79674/7476/11117/5371/6662/1284/50515/4054/8483/10979/161742/2734/4092/201163/1399/7472/677/399473/11171/5829/383/64838/387/7043/2331/2615/8200/2908/27122/3303/7046/83891/10891
BLANCO_MELO_COVID19_SARS_COV_2_INFECTION_A594_CELLS_UP	BLANCO_MELO_COVID19_SARS_COV_2_INFECTION_A594_CELLS_UP	BLANCO_MELO_COVID19_SARS_COV_2_INFECTION_A594_CELLS_UP	78	0.559949	2.39233	2.93e-09	7.79e-08	5.19e-08	3318	tags=50%, list=20%, signal=40%	54210/8632/3576/1001/8710/3918/1649/4973/3383/586/5806/19/84419/64866/2069/3553/5791/6447/629/4312/160428/860/8614/3552/147372/283651/10797/5924/597/26585/3569/3290/1842/6318/272/1831/1437/4319/53346
LINDGREN_BLADDER_CANCER_HIGH_RECURRENCE	LINDGREN_BLADDER_CANCER_HIGH_RECURRENCE	LINDGREN_BLADDER_CANCER_HIGH_RECURRENCE	47	0.659199	2.57105	3e-09	7.95e-08	5.29e-08	2409	tags=53%, list=15%, signal=46%	3956/871/1290/9645/94031/1278/91663/6678/4478/1462/5763/1284/9235/8828/165/8728/5396/89797/80781/53918/22795/126308/3910/5069/10398
GO_GLYCOSAMINOGLYCAN_BINDING	GO_GLYCOSAMINOGLYCAN_BINDING	GO_GLYCOSAMINOGLYCAN_BINDING	190	0.42959	2.12139	3.07e-09	8.13e-08	5.41e-08	2912	tags=36%, list=18%, signal=30%	2335/1301/7130/1289/6288/50509/3918/10631/7097/7057/351/11167/23213/7058/7423/334/10457/6354/5228/55959/2246/633/2200/283/1462/4053/54209/64127/3098/9388/8828/5118/1833/7422/5621/151887/53834/1809/1311/89797/84659/348/3026/960/4316/8829/1634/51144/114548/143903/57214/6355/3075/5270/6372/1305/5322/23166/333/1839/7059/1842/8692/10392/9141/5104/8646/375790
LIM_MAMMARY_LUMINAL_MATURE_DN	LIM_MAMMARY_LUMINAL_MATURE_DN	LIM_MAMMARY_LUMINAL_MATURE_DN	91	0.528139	2.32919	3.09e-09	8.16e-08	5.43e-08	2922	tags=43%, list=18%, signal=35%	871/8660/6507/284217/114907/1956/84617/11167/366/5912/5654/9448/126374/1292/121227/26230/1284/165/1282/2621/1291/1307/8321/348/7431/6591/6347/8460/2882/355/25825/22821/800/10100/79817/817/2037/115207/9315
HP_BOWING_OF_THE_LEGS	HP_BOWING_OF_THE_LEGS	HP_BOWING_OF_THE_LEGS	162	0.453188	2.18001	3.21e-09	8.45e-08	5.63e-08	3475	tags=45%, list=21%, signal=36%	5352/2335/871/1301/7040/7421/2588/5604/2131/1300/166929/9060/760/1277/124583/1278/4853/2316/2200/2132/5167/91179/9469/7476/4318/4148/6662/2121/6424/84572/1311/3339/4322/860/113246/3984/64131/84695/5130/26123/54551/55325/10381/2317/26229/7169/2720/7360/8218/6023/8200/132884/1594/4921/411/1280/51715/4125/1184/64135/79659/4692/7227/10491/89970/1836/5251/875/26608/1588/1186/55699/6497
GARGALOVIC_RESPONSE_TO_OXIDIZED_PHOSPHOLIPIDS_BLUE_UP	GARGALOVIC_RESPONSE_TO_OXIDIZED_PHOSPHOLIPIDS_BLUE_UP	GARGALOVIC_RESPONSE_TO_OXIDIZED_PHOSPHOLIPIDS_BLUE_UP	130	0.473348	2.19093	3.26e-09	8.57e-08	5.71e-08	3799	tags=50%, list=23%, signal=39%	23210/5329/3624/3576/81631/11237/8061/9531/22824/4783/2012/1649/6520/2152/5971/83667/10049/140809/2921/8744/4860/3310/9263/10963/56907/5130/9903/27161/85463/221749/7975/5366/4097/3303/4189/55290/4084/65124/60485/1839/51715/79693/1827/54442/51526/29950/9709/84981/1390/1831/57154/493861/162989/10221/10672/84883/571/23095/286343/221468/6095/90637/3304/2717/3475
REACTOME_CELL_CELL_COMMUNICATION	REACTOME_CELL_CELL_COMMUNICATION	REACTOME_CELL_CELL_COMMUNICATION	116	0.496865	2.29332	3.28e-09	8.61e-08	5.73e-08	3191	tags=41%, list=19%, signal=34%	71/87/5817/60/1001/8826/3688/3611/3918/5339/3987/23562/2316/283/1308/977/9080/140885/55742/1012/3909/6251/3914/10979/29780/1013/5829/667/5584/1499/1009/1000/7408/10326/81/3861/4690/9076/8573/1002/1495/7305/2318/961/3852/3691/9075/9069
HAHTOLA_MYCOSIS_FUNGOIDES_CD4_UP	HAHTOLA_MYCOSIS_FUNGOIDES_CD4_UP	HAHTOLA_MYCOSIS_FUNGOIDES_CD4_UP	60	0.60223	2.45756	3.28e-09	8.61e-08	5.73e-08	2361	tags=50%, list=14%, signal=43%	133/5329/5209/3576/6648/50486/8870/55062/2114/2921/2069/3553/1026/4126/1432/2920/2919/2745/55647/8767/23645/114548/4758/6348/353514/8942/8876/11010/5573/1839
FRIDMAN_SENESCENCE_UP	FRIDMAN_SENESCENCE_UP	FRIDMAN_SENESCENCE_UP	74	0.566489	2.39446	3.41e-09	8.92e-08	5.94e-08	3838	tags=59%, list=23%, signal=46%	2335/11031/5054/81631/7057/1278/2987/1212/7041/6678/2152/6237/10553/10133/6282/4831/1026/4312/2934/3489/7431/960/3488/6609/3084/3487/7020/11259/5872/9636/11234/7128/26136/8894/5875/4692/1545/3490/3428/10370/1410/5055/6772/220
GO_POSITIVE_REGULATION_OF_LEUKOCYTE_MIGRATION	GO_POSITIVE_REGULATION_OF_LEUKOCYTE_MIGRATION	GO_POSITIVE_REGULATION_OF_LEUKOCYTE_MIGRATION	132	0.486274	2.26566	3.73e-09	9.74e-08	6.49e-08	3891	tags=48%, list=24%, signal=37%	4323/5054/811/3576/4267/7499/728/7057/351/7423/6354/5228/7424/7070/54209/3383/101/83692/1435/3673/5919/6364/2621/7422/1432/5025/1230/5595/2358/1436/719/2150/387/6278/623/3929/6348/6355/158747/3569/57402/10488/2155/3554/3570/5724/8740/3958/6868/7784/29108/1906/199/3592/7124/7060/6351/5594/8995/9943/6376/2185/59341/8772
KARLSSON_TGFB1_TARGETS_UP	KARLSSON_TGFB1_TARGETS_UP	KARLSSON_TGFB1_TARGETS_UP	118	0.498879	2.29587	3.85e-09	1e-07	6.68e-08	4334	tags=51%, list=26%, signal=38%	51330/302/4323/87/8091/8553/649/56937/2131/8531/9891/7791/7803/7168/7171/4478/586/7076/2963/6723/10096/1965/2098/3336/51388/5464/8662/960/53918/23082/10200/348180/80219/51375/9188/4609/2707/4691/9532/8894/3329/3843/51096/1545/84981/3837/55646/6472/7347/1984/84154/23560/1316/84549/3419/5128/23333/3313/1981/9221
GO_AZUROPHIL_GRANULE_LUMEN	GO_AZUROPHIL_GRANULE_LUMEN	GO_AZUROPHIL_GRANULE_LUMEN	82	0.557268	2.41773	3.93e-09	1.02e-07	6.81e-08	4208	tags=55%, list=26%, signal=41%	302/1727/2588/2512/5476/56729/5707/6386/5834/10577/3074/12/23197/6036/10493/2896/3614/1075/10487/383/5005/55860/203068/9588/718/6278/2720/5611/81567/411/4125/201294/11240/58485/29108/51316/5594/671/2717/410/10097/55313/4332/2171/25801
GO_VESICLE_ORGANIZATION	GO_VESICLE_ORGANIZATION	GO_VESICLE_ORGANIZATION	314	0.370434	1.94022	3.97e-09	1.03e-07	6.87e-08	4261	tags=39%, list=26%, signal=29%	302/6281/90411/23603/8877/55361/10484/22872/56681/9871/858/966/811/301/54732/26286/3998/5798/3267/857/10342/5265/83871/10802/6386/5873/7879/1522/2773/19/11267/950/9218/29887/8907/81876/51160/23682/9342/5861/126003/1075/51693/6396/5990/10981/1294/7251/8301/27095/5584/55647/6804/2054/57403/26258/10175/8878/89781/8406/375/10972/23256/6810/728113/9066/399687/5270/5872/116841/5322/51762/8729/5552/6385…
TSENG_IRS1_TARGETS_DN	TSENG_IRS1_TARGETS_DN	TSENG_IRS1_TARGETS_DN	123	0.481332	2.21869	3.99e-09	1.03e-07	6.89e-08	2668	tags=40%, list=16%, signal=34%	133/2495/4323/7045/94031/1281/7056/55076/283/1293/5167/134147/7447/2697/23258/5371/1284/3281/2326/1282/1291/6423/2184/6591/9367/91543/8829/2745/122786/967/8030/958/64208/6611/2052/419/93621/8848/3487/10106/27122/4828/55704/27069/4259/8745/3554/1729/5865
MULLIGHAN_MLL_SIGNATURE_2_UP	MULLIGHAN_MLL_SIGNATURE_2_UP	MULLIGHAN_MLL_SIGNATURE_2_UP	401	0.348332	1.8658	4.06e-09	1.05e-07	7e-08	4321	tags=40%, list=26%, signal=30%	3956/5351/5329/9123/5315/3920/9470/2548/23313/8826/5476/2023/5034/10226/79709/5339/51382/1212/2316/79581/1514/29097/10652/64759/10553/113/51150/3916/127544/1200/140885/54512/5763/6238/3074/29887/6036/5538/392/10109/2896/2535/26020/55041/7942/3836/5990/1230/2734/57804/1317/7439/5130/2768/23288/822/55968/4946/8992/59342/28955/8795/3482/2209/6609/4668/221/7805/26099/64215/56935/10169/114548/10326/10…
REACTOME_HEDGEHOG_LIGAND_BIOGENESIS	REACTOME_HEDGEHOG_LIGAND_BIOGENESIS	REACTOME_HEDGEHOG_LIGAND_BIOGENESIS	62	0.598448	2.45965	4.13e-09	1.07e-07	7.11e-08	3541	tags=56%, list=22%, signal=44%	5034/7316/5683/5707/5691/5693/5682/5709/10213/5719/5702/5687/5688/5694/5700/5695/5684/9491/5701/5708/5715/5685/5690/5706/84447/27248/5713/6868/5711/5718/5717/5689/6400/5714/5692
LEE_METASTASIS_AND_ALTERNATIVE_SPLICING_UP	LEE_METASTASIS_AND_ALTERNATIVE_SPLICING_UP	LEE_METASTASIS_AND_ALTERNATIVE_SPLICING_UP	70	0.561472	2.37552	4.41e-09	1.14e-07	7.58e-08	2271	tags=40%, list=14%, signal=35%	3956/3693/664/649/4233/6464/7132/1515/10867/55076/9448/5754/8076/1292/3959/6608/57142/5518/1294/8321/147372/282974/3897/597/4055/6509/4897/8536
GO_ENTRY_INTO_HOST	GO_ENTRY_INTO_HOST	GO_ENTRY_INTO_HOST	136	0.474956	2.22974	4.56e-09	1.18e-07	7.83e-08	1645	tags=27%, list=10%, signal=25%	3685/3956/3693/1508/23601/858/3576/5817/3678/4233/3688/5034/857/10410/4864/558/1956/79581/1514/3916/3383/9080/5806/1948/950/3673/3690/2621/205860/1803/2934/6575/290/3853/8519/1499/10581
SESTO_RESPONSE_TO_UV_C1	SESTO_RESPONSE_TO_UV_C1	SESTO_RESPONSE_TO_UV_C1	69	0.572943	2.41453	4.64e-09	1.19e-07	7.94e-08	4486	tags=62%, list=27%, signal=45%	664/10920/526/4071/6648/2012/1318/10135/1266/7458/6289/1026/5687/10318/1474/7251/5700/2107/5701/1460/7051/10944/7417/6278/5597/3434/5706/7128/5520/3775/1847/9130/6820/1410/5055/6703/5686/3934/2591/5606/7329/2752/6700
GO_GDP_BINDING	GO_GDP_BINDING	GO_GDP_BINDING	70	0.560456	2.37122	4.7e-09	1.21e-07	8.04e-08	3579	tags=50%, list=22%, signal=39%	5899/11031/5898/57826/5912/5873/115273/6237/7879/4893/2773/22800/64121/4831/5878/9367/5901/57403/387/5911/375/402/51762/55207/5908/5865/6729/58528/201475/5862/22808/6009/8934/2669/3265
HUANG_FOXA2_TARGETS_DN	HUANG_FOXA2_TARGETS_DN	HUANG_FOXA2_TARGETS_DN	37	0.692645	2.54753	4.71e-09	1.21e-07	8.04e-08	3904	tags=70%, list=24%, signal=54%	4017/5329/1508/6696/7045/1001/6678/493/1026/3371/1291/3426/2920/3489/3887/11226/960/8406/1305/7052/10634/3691/6275/9022/5327/5627
GO_GROWTH_FACTOR_BINDING	GO_GROWTH_FACTOR_BINDING	GO_GROWTH_FACTOR_BINDING	122	0.492811	2.2751	4.76e-09	1.22e-07	8.11e-08	2550	tags=40%, list=16%, signal=34%	3685/135228/94031/9180/1289/5045/26525/1281/1277/6464/1956/7057/1278/7837/90/5654/5155/2817/7850/4053/10952/3480/8828/3690/4054/1282/5154/79651/1291/53834/6284/3489/2734/64285/8829/3488/3482/7043/5159/3487/2615/27286/4804/7046/1280/6223/3554/3570/199713
GO_PHAGOCYTIC_VESICLE	GO_PHAGOCYTIC_VESICLE	GO_PHAGOCYTIC_VESICLE	135	0.47391	2.2136	4.9e-09	1.25e-07	8.34e-08	4758	tags=51%, list=29%, signal=37%	3685/3693/71/306/6556/3920/11031/811/7097/7791/83871/2923/7879/3916/101/19/64127/26056/23682/2934/4688/10981/245972/7431/9367/55647/8992/57403/2317/9114/3105/6810/9066/4641/5322/51762/51715/9554/9341/339122/23380/6845/9140/527/533/201475/10333/8724/7096/57192/535/567/9482/1536/3136/3106/2889/3135/10312/3133/948/1535/23673/3134/8773/752/54734/23208/51284
WP_GLYCOLYSIS_AND_GLUCONEOGENESIS	WP_GLYCOLYSIS_AND_GLUCONEOGENESIS	WP_GLYCOLYSIS_AND_GLUCONEOGENESIS	41	0.680838	2.56702	4.91e-09	1.25e-07	8.34e-08	1308	tags=41%, list=8%, signal=38%	3939/5230/5315/5091/2597/6513/2026/2023/3099/5214/7167/226/3098/2821/3101/6515/5223
REACTOME_FLT3_SIGNALING	REACTOME_FLT3_SIGNALING	REACTOME_FLT3_SIGNALING	272	0.384717	1.98062	4.92e-09	1.25e-07	8.34e-08	3456	tags=35%, list=21%, signal=28%	2335/71/8660/60/5604/8826/4233/7316/6464/1956/57761/5155/5683/2246/5707/815/5691/2250/5693/9986/4893/5682/1950/255324/5709/10213/7414/5719/2069/3690/9978/9462/5154/5516/5702/51125/5518/5687/6708/161742/11221/5688/5526/5694/5700/5695/5684/9491/5701/2243/399473/5147/5595/2266/51114/5708/5924/598/2244/5715/2668/5159/3084/5923/369/5685/5690/1849/5706/402/22821/1839/5908/1742/5713/817/1850/5711/5718/7…
PILON_KLF1_TARGETS_UP	PILON_KLF1_TARGETS_UP	PILON_KLF1_TARGETS_UP	442	0.336229	1.81222	4.98e-09	1.26e-07	8.42e-08	3344	tags=32%, list=20%, signal=26%	2335/871/4017/1301/8660/1290/664/22936/389/966/60/60681/3267/1281/1277/26010/8038/1278/7837/205/50807/56172/11167/92689/131566/7078/10867/6678/633/1292/24140/444/64116/55083/23363/6383/19/3480/51665/140809/9564/25907/81490/4481/9388/8828/165/3553/9500/1282/129642/154810/7204/10486/629/10979/26499/6708/3426/4060/80781/3836/716/5789/9663/8685/3671/23259/64285/8321/3162/8301/84668/2243/10082/9953/70…
THEILGAARD_NEUTROPHIL_AT_SKIN_WOUND_UP	THEILGAARD_NEUTROPHIL_AT_SKIN_WOUND_UP	THEILGAARD_NEUTROPHIL_AT_SKIN_WOUND_UP	75	0.565193	2.39435	4.98e-09	1.26e-07	8.42e-08	3798	tags=55%, list=23%, signal=42%	5328/813/7421/3576/7071/366/7378/8870/10135/1200/2114/476/2921/3553/5791/7422/3914/5861/2920/9612/9097/5266/960/6347/10797/597/6348/8843/4790/7046/3554/5520/528/11345/6729/7124/10221/1186/3096/9943/10603
WP_SELENIUM_MICRONUTRIENT_NETWORK	WP_SELENIUM_MICRONUTRIENT_NETWORK	WP_SELENIUM_MICRONUTRIENT_NETWORK	69	0.571733	2.40943	4.99e-09	1.26e-07	8.42e-08	4285	tags=61%, list=26%, signal=45%	5054/10549/6288/6648/241/3383/19/5052/25824/12/3553/2678/6289/4791/2243/6347/2266/1734/2244/7295/2878/8942/1491/4790/3569/5970/3949/2876/2155/2879/55312/7296/8564/7124/875/5742/247/5327/949/6649/51734/213
REACTOME_REGULATION_OF_RUNX3_EXPRESSION_AND_ACTIVITY	REACTOME_REGULATION_OF_RUNX3_EXPRESSION_AND_ACTIVITY	REACTOME_REGULATION_OF_RUNX3_EXPRESSION_AND_ACTIVITY	54	0.625455	2.51669	5.2e-09	1.31e-07	8.75e-08	3078	tags=57%, list=19%, signal=47%	7040/7316/5683/5707/5691/5693/5682/5709/10213/5719/5702/5687/5688/5694/5700/5695/5684/9491/5701/5708/5715/5685/5690/5706/5713/5711/5718/5717/57154/865/5689
YAO_TEMPORAL_RESPONSE_TO_PROGESTERONE_CLUSTER_13	YAO_TEMPORAL_RESPONSE_TO_PROGESTERONE_CLUSTER_13	YAO_TEMPORAL_RESPONSE_TO_PROGESTERONE_CLUSTER_13	163	0.4489	2.15821	5.21e-09	1.32e-07	8.77e-08	5020	tags=49%, list=31%, signal=34%	302/3956/6281/5091/5479/301/1978/2987/23480/28998/10447/5971/29887/3460/8407/5687/140823/4738/83658/2098/79004/122704/11315/11321/65003/79042/54108/6635/10682/2879/29103/6633/347734/23423/2109/4664/7086/9141/54539/6612/51241/51264/4836/1066/4062/28958/85359/7905/1465/6637/9158/5510/10542/27077/10556/51020/27243/84299/5686/84817/4363/1535/4717/83460/9793/2958/1466/150684/11017/51596/3188/6150/2907…
DURAND_STROMA_S_UP	DURAND_STROMA_S_UP	DURAND_STROMA_S_UP	280	0.382414	1.97201	5.33e-09	1.34e-07	8.94e-08	2800	tags=29%, list=17%, signal=24%	6696/7045/6507/22936/94031/9180/10397/51129/9509/91614/81792/140576/10610/1281/10631/1277/8038/1278/3597/4016/6354/55959/1292/4313/4094/8572/4053/64116/5806/121227/101/5999/4920/5176/5866/51635/2583/6423/151887/10417/57194/8728/1809/54757/4330/57537/8321/83439/6591/6324/2745/84935/79710/22795/90993/64208/10518/5159/7020/27286/5376/23129/219855/2846/5069/340371/1992/53947/2892/91607/9076/8325/3554…
SCHOEN_NFKB_SIGNALING	SCHOEN_NFKB_SIGNALING	SCHOEN_NFKB_SIGNALING	32	0.728602	2.56052	5.39e-09	1.36e-07	9.03e-08	3082	tags=66%, list=19%, signal=53%	2335/3576/7057/23213/5806/4318/12/3553/4616/2920/3552/6347/182/3488/8460/718/5376/64651/4792/1437/1906
GO_CHONDROITIN_SULFATE_BIOSYNTHETIC_PROCESS	GO_CHONDROITIN_SULFATE_BIOSYNTHETIC_PROCESS	GO_CHONDROITIN_SULFATE_BIOSYNTHETIC_PROCESS	23	0.787781	2.55616	5.41e-09	1.36e-07	9.05e-08	2371	tags=65%, list=14%, signal=56%	79586/29940/633/1462/9469/50515/337876/51363/64131/54480/1634/64132/22856/55454/7358
REACTOME_ELASTIC_FIBRE_FORMATION	REACTOME_ELASTIC_FIBRE_FORMATION	REACTOME_ELASTIC_FIBRE_FORMATION	44	0.657122	2.518	5.47e-09	1.37e-07	9.13e-08	2051	tags=55%, list=12%, signal=48%	3685/2335/3693/4017/4015/7040/30008/5045/3678/3688/4016/8076/2200/4237/4053/11117/3690/4054/2202/84695/2199/7043/3696/8200
REACTOME_DECTIN_1_MEDIATED_NONCANONICAL_NF_KB_SIGNALING	REACTOME_DECTIN_1_MEDIATED_NONCANONICAL_NF_KB_SIGNALING	REACTOME_DECTIN_1_MEDIATED_NONCANONICAL_NF_KB_SIGNALING	59	0.602314	2.45297	5.64e-09	1.41e-07	9.41e-08	3078	tags=53%, list=19%, signal=43%	7316/5683/5707/5691/5693/5971/5682/5709/10213/5719/5702/5687/4791/5688/5694/5700/5695/5684/9491/5701/5708/5715/5685/5690/5706/5970/5713/5711/5718/5717/5689
HP_HYPERKERATOSIS	HP_HYPERKERATOSIS	HP_HYPERKERATOSIS	229	0.400087	2.01447	5.71e-09	1.43e-07	9.5e-08	3795	tags=40%, list=23%, signal=31%	2744/29926/1303/5604/1001/8710/55033/1824/9509/3918/9531/5339/1893/2531/51371/7168/27063/7424/1308/1292/2706/1293/4000/4893/5167/2697/6898/7414/3872/3909/79651/3854/23509/3914/1291/9342/10486/1832/6444/1075/2274/1829/3887/1294/162514/57609/7051/3853/164656/4668/488/3868/5159/64581/3910/4758/51360/5271/55505/59344/3861/79650/25923/2707/286887/57165/27032/285848/643418/3852/1828/6820/3691/84665/486…
HALLMARK_UNFOLDED_PROTEIN_RESPONSE	HALLMARK_UNFOLDED_PROTEIN_RESPONSE	HALLMARK_UNFOLDED_PROTEIN_RESPONSE	105	0.509125	2.32063	5.77e-09	1.44e-07	9.59e-08	3264	tags=45%, list=20%, signal=36%	54541/1051/22872/811/3309/11015/55033/1978/10897/6464/9531/7184/8815/10130/55062/10954/54512/7280/5832/1965/7422/9775/10525/8614/55738/6347/10797/58477/8140/51013/64859/9114/23478/3434/4189/6509/5611/1977/9695/60559/9652/9709/27257/2081/4869/1639/23644
GO_TRANSPORT_VESICLE	GO_TRANSPORT_VESICLE	GO_TRANSPORT_VESICLE	367	0.351522	1.86907	5.88e-09	1.46e-07	9.75e-08	4261	tags=40%, list=26%, signal=30%	90411/6836/55361/10484/22872/56681/9871/858/966/11015/54732/5045/3998/5798/10226/10567/51226/351/11014/10802/91683/1212/1176/633/5873/10652/3916/1213/22820/5866/26056/113451/81876/5538/10945/80023/9276/1315/5861/53834/1809/8082/23621/6396/6645/8301/5066/9367/80262/160/10066/389376/6804/7417/2054/26258/3482/10175/4311/22818/117248/598/273/11037/8898/24141/9114/8218/372/10972/29058/3105/6810/9066/5…
HP_NAIL_DYSTROPHY	HP_NAIL_DYSTROPHY	HP_NAIL_DYSTROPHY	106	0.499636	2.27392	5.9e-09	1.47e-07	9.78e-08	4020	tags=52%, list=24%, signal=39%	5604/26525/526/3918/5339/51371/2316/1308/2706/977/7879/4094/3675/6774/19/2697/57217/2121/3872/7319/3909/3854/3914/1832/4312/2934/1075/4791/860/3887/1294/162514/7051/3853/667/3868/51360/55505/132884/3861/79650/3852/1828/3691/64840/4869/3892/121391/1475/2961/26277/2071/9401/7133/5605
REACTOME_FCERI_MEDIATED_NF_KB_ACTIVATION	REACTOME_FCERI_MEDIATED_NF_KB_ACTIVATION	REACTOME_FCERI_MEDIATED_NF_KB_ACTIVATION	78	0.552813	2.36184	6.08e-09	1.51e-07	1.01e-07	3541	tags=47%, list=22%, signal=37%	7316/5683/5707/5691/5693/5682/5709/10213/5719/7335/5702/5687/4067/5688/5694/5700/5695/5684/9491/5701/2207/5708/5715/4790/5685/5690/5706/5970/5713/5711/5718/4792/5717/5689/115727/5714/5692
HP_OSTEOPENIA	HP_OSTEOPENIA	HP_OSTEOPENIA	198	0.419829	2.08749	6.51e-09	1.61e-07	1.07e-07	3877	tags=42%, list=24%, signal=32%	5352/871/91252/4323/10484/9871/5358/55033/60681/9509/5034/166929/857/1277/5660/285590/4853/2200/8985/4000/646/4313/4893/64116/6774/9469/950/165/8733/5832/84634/64412/4312/51119/1294/3984/54551/9935/7390/64132/6609/90993/4668/169792/26229/4247/5159/51360/5831/3170/5836/51604/11285/5573/118429/4125/2778/4692/7227/9382/9056/6729/10056/10491/89970/2736/56945/26608/7355/1588/26012/8443/9368/60675/5569…
REACTOME_EPH_EPHRIN_SIGNALING	REACTOME_EPH_EPHRIN_SIGNALING	REACTOME_EPH_EPHRIN_SIGNALING	91	0.522622	2.30486	6.56e-09	1.62e-07	1.08e-07	3953	tags=53%, list=24%, signal=40%	71/2048/60/1072/4627/10627/3985/1175/1212/6386/4313/6383/1213/4318/1948/4637/1942/10096/10109/163/10095/4067/103910/3984/4628/160/10092/387/2050/8218/1944/10398/7410/25791/1173/1945/10093/161/10094/7525/3265/1947/8440/5663/1949/1759/10097/2049
GO_ACTIN_FILAMENT_ORGANIZATION	GO_ACTIN_FILAMENT_ORGANIZATION	GO_ACTIN_FILAMENT_ORGANIZATION	391	0.349065	1.86274	6.56e-09	1.62e-07	1.08e-07	3314	tags=33%, list=20%, signal=27%	6281/3693/71/23603/87/7114/29984/9645/5358/389/50507/1072/4233/163782/23406/4430/9270/7791/285590/91663/7168/23191/9168/2316/7171/22836/7184/283/4643/226/51474/832/3383/5962/5999/54434/9564/55740/165904/11135/10096/2764/10109/6624/342184/391/10486/6708/93663/390/1809/9948/2934/90102/10095/11034/10344/3984/7126/56907/27295/5216/10487/51429/8829/29109/830/822/5829/54551/5584/64857/5074/9639/84940/1…
GO_RESPONSE_TO_PEPTIDE	GO_RESPONSE_TO_PEPTIDE	GO_RESPONSE_TO_PEPTIDE	464	0.325638	1.76445	6.59e-09	1.63e-07	1.08e-07	3132	tags=29%, list=19%, signal=24%	23516/133/8660/5315/4035/57085/858/11031/6513/301/8826/51141/1978/5798/54206/526/857/7097/760/1277/6464/7071/351/57761/51382/56729/23191/2915/1176/6678/2200/10135/815/2706/4313/3297/113/7532/54209/3383/5167/6774/2697/83667/64127/4318/523/3480/7076/9564/4831/255738/2069/231/3553/55625/5919/8892/5791/9021/5621/54741/2888/529/4314/4067/23621/1432/4322/245972/9663/8614/1244/7431/677/5829/182/837/5584…
GO_TERTIARY_GRANULE_MEMBRANE	GO_TERTIARY_GRANULE_MEMBRANE	GO_TERTIARY_GRANULE_MEMBRANE	70	0.556285	2.35358	6.75e-09	1.66e-07	1.11e-07	3958	tags=61%, list=24%, signal=47%	5328/23601/199675/6556/2548/966/11314/57826/5912/4973/4893/140885/101/53831/8778/3684/1315/6515/5337/2204/2040/2207/23250/2358/138050/10159/57126/3903/84418/5724/3687/10288/961/527/22918/338339/3689/945/79895/1536/8987/5269/963
KANG_AR_TARGETS_DN	KANG_AR_TARGETS_DN	KANG_AR_TARGETS_DN	17	0.841632	2.51549	6.77e-09	1.66e-07	1.11e-07	1405	tags=71%, list=9%, signal=65%	6696/7040/3688/308/4317/1277/1278/7423/2246/7422/1513/6575
REACTOME_DEGRADATION_OF_GLI1_BY_THE_PROTEASOME	REACTOME_DEGRADATION_OF_GLI1_BY_THE_PROTEASOME	REACTOME_DEGRADATION_OF_GLI1_BY_THE_PROTEASOME	56	0.609187	2.45709	6.77e-09	1.66e-07	1.11e-07	4729	tags=70%, list=29%, signal=50%	7316/5683/5707/5691/5693/5682/5709/10213/5719/9978/5702/5687/5688/5694/5700/5695/5684/9491/5701/5708/5715/5685/5690/5706/8650/5713/5711/5718/5717/5689/5714/5692/5686/83737/5716/9861/5705/8454/6233
KIM_WT1_TARGETS_12HR_DN	KIM_WT1_TARGETS_12HR_DN	KIM_WT1_TARGETS_12HR_DN	201	0.415173	2.05682	6.84e-09	1.67e-07	1.11e-07	3771	tags=42%, list=23%, signal=33%	5352/23603/2744/81671/8091/3624/56937/2131/132/10769/3918/1956/7057/6648/57826/3912/4837/55076/28998/26872/22836/4973/10447/64782/25996/444/54434/51665/2963/7280/391/6447/55346/26499/323/390/4616/9332/4092/7126/677/960/56938/9358/26233/837/26099/9052/55573/7462/597/3084/81849/55701/1203/9144/4790/7873/1849/8886/4609/800/83638/3606/4170/9709/1495/4124/115939/7763/10959/5500/4771/51316/3490/10512/1…
BASSO_B_LYMPHOCYTE_NETWORK	BASSO_B_LYMPHOCYTE_NETWORK	BASSO_B_LYMPHOCYTE_NETWORK	138	0.460369	2.15713	6.84e-09	1.67e-07	1.11e-07	4184	tags=48%, list=25%, signal=36%	23516/3956/56681/8553/10397/10549/7791/10627/5707/5693/1200/4830/6303/10213/6508/1965/27351/79026/3336/5695/5684/960/5435/837/8519/23481/23474/10436/7805/5708/8140/7345/10969/5690/3251/5552/274/6182/1495/9466/10440/9961/894/339105/10856/7283/10452/6275/10606/309/983/57418/7011/5111/1537/26135/705/9319/51020/7133/6672/6742/22974/283537/3133/3313
GO_EXTRINSIC_APOPTOTIC_SIGNALING_PATHWAY	GO_EXTRINSIC_APOPTOTIC_SIGNALING_PATHWAY	GO_EXTRINSIC_APOPTOTIC_SIGNALING_PATHWAY	217	0.40609	2.03249	6.97e-09	1.7e-07	1.13e-07	3226	tags=37%, list=20%, signal=30%	51330/3685/7040/3624/5054/857/7057/9531/7132/10962/7078/90/10413/50486/2923/4000/1613/3383/7857/5371/3553/6788/6423/5518/85450/8794/3162/3552/2243/51202/6591/970/8829/64114/2266/11315/83596/8795/2537/27429/8406/598/2244/2668/2730/597/4055/6810/5366/658/8797/3303/355/7046/8996/572/6478/2950/1280/7128/578/5970/5499/2876/3570/4170/81537/3429/1495/3958/8692/7227/7042/1437/2017/29108/3592/7124/581/162…
GO_NEGATIVE_REGULATION_OF_RESPONSE_TO_EXTERNAL_STIMULUS	GO_NEGATIVE_REGULATION_OF_RESPONSE_TO_EXTERNAL_STIMULUS	GO_NEGATIVE_REGULATION_OF_RESPONSE_TO_EXTERNAL_STIMULUS	339	0.360707	1.90341	7.01e-09	1.71e-07	1.14e-07	4323	tags=42%, list=26%, signal=32%	302/5328/5329/135228/6696/7130/5054/4907/6288/2191/7057/7132/29937/7056/5654/9572/5155/7850/113/1845/5682/140885/4925/2697/5176/4282/11326/8482/7035/2896/5154/9021/9655/1803/11221/90102/23621/54/81858/348/2243/5740/6591/6347/8829/79004/55666/100/11202/27202/2266/2358/284207/383/64838/2213/2244/114548/710/114897/4210/5592/4321/3105/5467/26585/4790/5270/11027/134/5624/2950/7128/56833/91662/5345/434…
STARK_PREFRONTAL_CORTEX_22Q11_DELETION_DN	STARK_PREFRONTAL_CORTEX_22Q11_DELETION_DN	STARK_PREFRONTAL_CORTEX_22Q11_DELETION_DN	469	0.330331	1.79027	7.12e-09	1.73e-07	1.15e-07	3715	tags=34%, list=23%, signal=27%	8601/55847/644/22824/2987/29937/10962/29100/51382/51371/9168/5683/5691/7167/444/51504/226/401152/4830/63875/118472/5052/1912/10952/9694/10213/475/231/3460/662/5538/1965/5154/123606/5702/6447/873/140823/529/2821/84287/3836/51693/4710/51119/2734/83658/5694/5700/3336/10963/10011/5684/2286/80097/6618/79004/5147/54985/55325/4351/7417/84300/54557/28985/51258/51373/64838/654364/55860/494470/56950/10169/…
GO_OSTEOBLAST_DIFFERENTIATION	GO_OSTEOBLAST_DIFFERENTIATION	GO_OSTEOBLAST_DIFFERENTIATION	199	0.416921	2.07559	7.36e-09	1.79e-07	1.19e-07	3270	tags=36%, list=20%, signal=29%	23601/6696/1051/4015/5744/2737/9902/1192/115908/3611/6664/1277/27044/9260/285590/90/10457/56975/22801/7171/7424/1462/6615/1213/22800/6238/1021/7291/25937/6662/6608/8482/3371/1291/6423/23051/6474/63923/2274/860/3336/8321/5701/6591/182/8519/1499/3488/90993/1052/6348/658/26585/3569/4921/9188/56998/3570/2778/8646/865/57045/7481/2736/3381/10189/5587/7124/374/202151/51374
GO_REGULATION_OF_ACTIN_FILAMENT_BASED_PROCESS	GO_REGULATION_OF_ACTIN_FILAMENT_BASED_PROCESS	GO_REGULATION_OF_ACTIN_FILAMENT_BASED_PROCESS	366	0.349571	1.85782	7.42e-09	1.8e-07	1.2e-07	3525	tags=35%, list=21%, signal=28%	6281/71/7114/29984/4035/396/389/8826/50507/1824/1072/4233/163782/23406/3611/857/4627/9270/285590/4853/91663/7168/23191/9168/2316/22836/1265/1613/51474/832/3383/5962/5999/9620/6781/54434/476/10630/11135/29085/10096/2764/10109/5154/6624/342184/391/6708/1832/93663/390/9948/2934/90102/10095/11034/10344/27/1829/3984/56907/5066/5216/51429/8829/29109/830/122786/822/5829/54551/64857/1436/9639/10092/29766…
HP_PECTUS_CARINATUM	HP_PECTUS_CARINATUM	HP_PECTUS_CARINATUM	133	0.469879	2.19161	7.48e-09	1.81e-07	1.21e-07	3376	tags=44%, list=21%, signal=35%	5352/2335/1290/5479/64359/60/5604/649/1289/60681/1277/4853/8076/633/2200/6237/4893/22800/9469/7476/64374/4920/2121/64412/84572/10525/2535/3339/51119/64131/4311/2317/51114/6611/26229/7043/4758/6023/51360/5831/11253/132884/7046/1305/11285/7138/1280/4125/7227/6729/375790/259232/4982/5500/875/22808/8216/55210
SASSON_RESPONSE_TO_GONADOTROPHINS_DN	SASSON_RESPONSE_TO_GONADOTROPHINS_DN	SASSON_RESPONSE_TO_GONADOTROPHINS_DN	85	0.543105	2.37015	7.54e-09	1.82e-07	1.21e-07	3244	tags=51%, list=20%, signal=41%	3693/11072/87/55361/10123/3611/558/7057/9448/3675/113/5999/10577/7414/7280/392/9462/5218/5791/10486/54/1432/9263/5878/27295/29775/837/5074/488/23677/7169/115/5597/5366/5770/7846/7094/2318/59/4982/5587/10221/10093
HALLMARK_INTERFERON_GAMMA_RESPONSE	HALLMARK_INTERFERON_GAMMA_RESPONSE	HALLMARK_INTERFERON_GAMMA_RESPONSE	197	0.423295	2.09731	7.63e-09	1.84e-07	1.23e-07	4287	tags=45%, list=26%, signal=33%	4502/7130/3091/10410/26524/6648/6354/7378/5683/10135/5214/3383/6774/4061/715/3959/5371/4860/9021/1026/10437/629/8082/716/5684/6347/91543/837/10581/8767/2209/10797/94240/958/3430/710/2357/6398/116071/3105/5770/3434/355/4790/3075/3433/5690/9636/3569/7128/942/51056/10124/64135/6717/3429/3566/29126/9961/163351/10392/4792/3437/57169/6773/10561/567/694/129607/81894/84888/3601/6772/27348/969/9246/10964/…
REACTOME_LAMININ_INTERACTIONS	REACTOME_LAMININ_INTERACTIONS	REACTOME_LAMININ_INTERACTIONS	30	0.725108	2.51842	7.72e-09	1.86e-07	1.24e-07	1956	tags=63%, list=12%, signal=56%	3685/284217/3688/3918/3912/3675/3913/4811/1284/3673/3909/1282/3915/3914/80781/3339/1294/22795/3910
BROWNE_HCMV_INFECTION_20HR_DN	BROWNE_HCMV_INFECTION_20HR_DN	BROWNE_HCMV_INFECTION_20HR_DN	91	0.521199	2.29858	7.75e-09	1.86e-07	1.24e-07	2331	tags=42%, list=14%, signal=36%	302/303/7165/301/2632/131578/558/1278/22836/9446/3675/55062/22800/80114/5999/4920/9697/25907/7414/2352/7035/7204/10486/390/79572/23499/6583/26037/25827/2745/667/1774/23474/27286/5376/11259/10468/25758
GO_REGULATION_OF_CELLULAR_AMINO_ACID_METABOLIC_PROCESS	GO_REGULATION_OF_CELLULAR_AMINO_ACID_METABOLIC_PROCESS	GO_REGULATION_OF_CELLULAR_AMINO_ACID_METABOLIC_PROCESS	58	0.619598	2.51213	7.8e-09	1.87e-07	1.25e-07	3541	tags=62%, list=22%, signal=49%	5683/5707/5691/5693/5682/493/5709/10213/5719/5702/5687/5688/5694/5700/5695/5684/9491/5701/4946/11315/5708/5715/5685/5690/5706/5713/5711/9056/5718/5717/5689/130013/4947/5714/51686/5692
GO_MONOSACCHARIDE_BINDING	GO_MONOSACCHARIDE_BINDING	GO_MONOSACCHARIDE_BINDING	61	0.594312	2.43484	7.92e-09	1.9e-07	1.27e-07	2776	tags=57%, list=17%, signal=48%	5352/8974/5351/3998/5033/3099/2584/8985/5214/226/112399/2539/3098/55239/81562/4126/2821/3101/6515/283208/81035/54583/80201/5066/3482/7360/6518/6888/50856/1203/5836/10960/4125/4360/2997
GO_PEPTIDASE_COMPLEX	GO_PEPTIDASE_COMPLEX	GO_PEPTIDASE_COMPLEX	85	0.542345	2.36683	8.01e-09	1.92e-07	1.28e-07	3600	tags=51%, list=22%, signal=40%	2191/56943/5683/5707/2152/5691/5693/5682/5709/10213/5719/8733/5702/5687/5688/5694/5700/5695/9097/5684/9491/5701/3300/27429/5708/5715/23478/5685/5690/51604/5706/11047/2155/60559/5713/5711/5718/5717/5689/197131/5714/5692/90637
GO_SPECIFIC_GRANULE_MEMBRANE	GO_SPECIFIC_GRANULE_MEMBRANE	GO_SPECIFIC_GRANULE_MEMBRANE	86	0.536621	2.34077	8.09e-09	1.93e-07	1.29e-07	4295	tags=57%, list=26%, signal=42%	3685/10043/5328/5329/23601/10970/199675/966/51382/5912/8560/4973/101/53831/8907/3684/6515/5337/2204/2040/64114/23250/2358/138050/719/221/57126/121260/6518/158747/3903/961/22918/80331/338339/55004/5795/3163/3689/945/8694/79895/1536/7133/963/1084/948/1535/7226
REACTOME_CHONDROITIN_SULFATE_DERMATAN_SULFATE_METABOLISM	REACTOME_CHONDROITIN_SULFATE_DERMATAN_SULFATE_METABOLISM	REACTOME_CHONDROITIN_SULFATE_DERMATAN_SULFATE_METABOLISM	46	0.65007	2.50778	8.29e-09	1.98e-07	1.32e-07	2912	tags=61%, list=18%, signal=50%	79586/29940/3073/2817/633/1462/6383/9469/3074/50515/337876/51363/3339/64131/10082/54480/92126/1634/64132/22856/2239/26229/55454/11285/411/6385/113189/375790
HP_ABNORMALITY_OF_THE_WRIST	HP_ABNORMALITY_OF_THE_WRIST	HP_ABNORMALITY_OF_THE_WRIST	116	0.488939	2.25674	8.48e-09	2.02e-07	1.35e-07	3079	tags=45%, list=19%, signal=37%	2335/4323/7421/64359/2588/2131/57167/124583/4853/2316/633/2132/4313/5167/9469/7476/2697/3913/4920/4148/2121/165/5832/1311/3339/64131/2137/55325/10381/9935/10216/2317/22856/2239/7169/2720/6023/658/8200/132884/1594/4921/1280/10682/1184/11160/5718/259232/54187/6913/171023/89970
HUANG_GATA2_TARGETS_UP	HUANG_GATA2_TARGETS_UP	HUANG_GATA2_TARGETS_UP	142	0.462302	2.18042	8.54e-09	2.03e-07	1.35e-07	4268	tags=46%, list=26%, signal=35%	302/3956/11031/10397/241/5339/10627/56172/1176/2212/9446/6303/23710/25824/2014/3460/23682/1026/391/2934/123/9236/113246/1820/960/26037/8519/8992/8878/2213/9114/7462/3240/93082/7046/11010/4700/10809/5552/2876/7305/79890/115207/6688/5080/83442/961/51024/55819/22918/112616/55236/338339/51316/567/694/23765/7048/64092/57016/4332/2867/30011/2123/10552/7903
REACTOME_AUF1_HNRNP_D0_BINDS_AND_DESTABILIZES_MRNA	REACTOME_AUF1_HNRNP_D0_BINDS_AND_DESTABILIZES_MRNA	REACTOME_AUF1_HNRNP_D0_BINDS_AND_DESTABILIZES_MRNA	52	0.630568	2.51429	8.74e-09	2.07e-07	1.38e-07	4477	tags=71%, list=27%, signal=52%	7316/5683/5707/5691/5693/5682/5709/10213/5719/5702/5687/5688/5694/5700/5695/5684/9491/5701/5708/5715/3303/5685/5690/5706/5713/5711/5718/5717/5689/5714/5692/3312/5686/1981/5716/9861/5705
REACTOME_DEGRADATION_OF_AXIN	REACTOME_DEGRADATION_OF_AXIN	REACTOME_DEGRADATION_OF_AXIN	52	0.630706	2.51484	8.74e-09	2.07e-07	1.38e-07	3541	tags=58%, list=22%, signal=45%	7316/5683/5707/5691/5693/5682/5709/10213/5719/5702/5687/5688/5694/5700/5695/5684/9491/5701/5708/5715/5685/5690/5706/5713/5711/5718/5717/5689/5714/5692
HP_METAPHYSEAL_WIDENING	HP_METAPHYSEAL_WIDENING	HP_METAPHYSEAL_WIDENING	73	0.570232	2.41466	8.8e-09	2.09e-07	1.39e-07	3110	tags=52%, list=19%, signal=42%	1301/91252/2588/124583/56172/285590/90/2316/4000/4313/2697/4318/4148/6424/1311/3339/4322/51119/860/64131/5130/1436/55697/28962/286053/2720/372/6023/658/2067/4921/411/1280/79659/6729/54187/79796/1836
GO_MYELOID_LEUKOCYTE_DIFFERENTIATION	GO_MYELOID_LEUKOCYTE_DIFFERENTIATION	GO_MYELOID_LEUKOCYTE_DIFFERENTIATION	190	0.423364	2.09064	8.86e-09	2.1e-07	1.4e-07	4247	tags=46%, list=26%, signal=34%	302/135228/1051/7040/3624/7097/760/4627/7071/351/4853/126014/7030/56975/10272/2200/5971/4495/54209/4830/4318/4920/1021/1435/4831/29887/3623/8111/7422/4067/1432/3976/861/1230/4286/2207/10234/677/5914/1499/9935/1436/2150/81501/133396/28962/4055/116071/6348/22904/7018/1440/4609/56998/10100/2739/2778/975/714/7305/6688/6729/11006/55509/1437/10401/7124/10221/5925/3428/9370/50604/7048/5663/8772/79576/37…
GOTZMANN_EPITHELIAL_TO_MESENCHYMAL_TRANSITION_UP	GOTZMANN_EPITHELIAL_TO_MESENCHYMAL_TRANSITION_UP	GOTZMANN_EPITHELIAL_TO_MESENCHYMAL_TRANSITION_UP	68	0.577811	2.42201	9.13e-09	2.16e-07	1.44e-07	3082	tags=53%, list=19%, signal=43%	2335/1290/3624/5054/5045/3688/1281/1277/1515/7078/6354/6615/1140/4134/7076/1435/1284/1282/5154/3371/4616/80781/2734/908/6347/1000/2199/7043/4942/5480/8463/3566/1545/59/3625/1906
WP_PATHWAYS_IN_CLEAR_CELL_RENAL_CELL_CARCINOMA	WP_PATHWAYS_IN_CLEAR_CELL_RENAL_CELL_CARCINOMA	WP_PATHWAYS_IN_CLEAR_CELL_RENAL_CELL_CARCINOMA	83	0.550105	2.38482	9.27e-09	2.18e-07	1.45e-07	1935	tags=36%, list=12%, signal=32%	3939/5352/5230/5315/5236/7040/2597/6513/2026/2023/3091/1956/3099/5155/5214/7167/226/6774/1012/3098/5723/7422/2821/3101/8082/10993/8878/3759/7043/5159
REACTOME_ACTIVATION_OF_MATRIX_METALLOPROTEINASES	REACTOME_ACTIVATION_OF_MATRIX_METALLOPROTEINASES	REACTOME_ACTIVATION_OF_MATRIX_METALLOPROTEINASES	31	0.716732	2.50178	9.71e-09	2.28e-07	1.52e-07	1461	tags=48%, list=9%, signal=44%	4323/4320/5045/4317/1515/7077/4313/4318/7076/1513/4314/4312/80781/4322/4316
GO_ENDODERM_DEVELOPMENT	GO_ENDODERM_DEVELOPMENT	GO_ENDODERM_DEVELOPMENT	73	0.56924	2.41046	1.01e-08	2.38e-07	1.58e-07	1594	tags=40%, list=10%, signal=36%	3685/2335/3693/1301/1290/4323/8091/3624/1303/1289/2131/3678/4317/3912/1295/4313/4318/1284/3281/3909/3915/3914/1291/1294/677/53918/83595/3975/1499
REACTOME_SCF_SKP2_MEDIATED_DEGRADATION_OF_P27_P21	REACTOME_SCF_SKP2_MEDIATED_DEGRADATION_OF_P27_P21	REACTOME_SCF_SKP2_MEDIATED_DEGRADATION_OF_P27_P21	59	0.596631	2.42983	1.01e-08	2.38e-07	1.58e-07	4997	tags=71%, list=30%, signal=50%	7316/5683/5707/5691/5693/5682/5709/10213/5719/1026/5702/5687/5688/5694/5700/5695/5684/9491/5701/5708/5715/8900/5685/5690/5706/5713/5711/5718/5717/5689/5714/5692/1019/1163/5686/5716/9861/5705/8454/6233/5698/890
BURTON_ADIPOGENESIS_PEAK_AT_0HR	BURTON_ADIPOGENESIS_PEAK_AT_0HR	BURTON_ADIPOGENESIS_PEAK_AT_0HR	60	0.591534	2.41391	1.02e-08	2.38e-07	1.59e-07	2978	tags=52%, list=18%, signal=42%	1301/6696/10211/50807/57761/7078/7058/1295/7168/1649/7424/2152/2619/4134/1435/26056/1513/6423/2535/123/2184/10169/7043/8260/5159/9636/10398/7094/9315/59/5272
HOFFMANN_PRE_BI_TO_LARGE_PRE_BII_LYMPHOCYTE_DN	HOFFMANN_PRE_BI_TO_LARGE_PRE_BII_LYMPHOCYTE_DN	HOFFMANN_PRE_BI_TO_LARGE_PRE_BII_LYMPHOCYTE_DN	71	0.560175	2.36647	1.02e-08	2.39e-07	1.59e-07	3492	tags=48%, list=21%, signal=38%	302/87/7130/301/10397/3073/4864/7071/7791/1515/2012/7070/1140/10402/8482/6713/79026/860/1829/122786/100/78999/3433/274/2965/5480/6948/6494/10916/894/3892/79971/4062/5954
MARTINEZ_RB1_TARGETS_DN	MARTINEZ_RB1_TARGETS_DN	MARTINEZ_RB1_TARGETS_DN	484	0.325426	1.76962	1.06e-08	2.47e-07	1.65e-07	4310	tags=36%, list=26%, signal=27%	3685/23516/5352/1301/5209/7045/1051/5479/7421/7130/81855/811/54732/56937/10397/140739/7316/754/6664/241/57451/7378/2316/8076/56034/2706/79745/4053/832/2619/9455/140885/4134/80114/112399/5052/6274/715/7277/284996/9507/6662/6608/4481/8424/51435/55504/5154/1026/163/5621/6423/11081/10417/1809/80781/126917/10237/6645/10409/9332/3887/2098/348/9491/908/91543/122704/160/4651/56951/23250/1436/4580/8324/57…
HALLMARK_IL2_STAT5_SIGNALING	HALLMARK_IL2_STAT5_SIGNALING	HALLMARK_IL2_STAT5_SIGNALING	194	0.417753	2.0651	1.07e-08	2.49e-07	1.66e-07	3940	tags=44%, list=24%, signal=34%	3685/10970/6696/8553/4907/5045/10397/3459/5033/760/10410/5339/3099/1893/4783/2012/23191/57157/9446/7850/4643/64116/1522/5167/23710/23258/3480/1435/64866/4860/1291/5621/79026/8728/4616/6515/3976/123/5025/2184/960/51429/8829/822/3482/6050/598/9144/943/4084/4641/92749/7052/333/4609/942/2879/26018/10124/975/3566/9261/5325/1154/58528/55509/894/1437/57045/51651/1326/896/79971/23413/191/6095/152007/1123…
PID_HIF1_TFPATHWAY	PID_HIF1_TFPATHWAY	PID_HIF1_TFPATHWAY	63	0.595665	2.46388	1.07e-08	2.49e-07	1.66e-07	1368	tags=38%, list=8%, signal=35%	133/3939/5230/664/5209/5315/5236/5054/8553/6513/4907/5045/10397/2023/3091/3099/226/112399/3098/768/7422/123/3162/54583
WP_MIR5093P_ALTERATION_OF_YAP1ECM_AXIS	WP_MIR5093P_ALTERATION_OF_YAP1ECM_AXIS	WP_MIR5093P_ALTERATION_OF_YAP1ECM_AXIS	17	0.837464	2.50304	1.09e-08	2.53e-07	1.68e-07	2012	tags=82%, list=12%, signal=72%	2335/1289/1281/1277/7004/7058/10413/6678/7291/9564/6591/10082/7003/1909
SARRIO_EPITHELIAL_MESENCHYMAL_TRANSITION_DN	SARRIO_EPITHELIAL_MESENCHYMAL_TRANSITION_DN	SARRIO_EPITHELIAL_MESENCHYMAL_TRANSITION_DN	138	0.45646	2.13882	1.09e-08	2.53e-07	1.69e-07	3578	tags=43%, list=22%, signal=34%	5091/6098/665/1824/3459/54206/760/114907/10410/5660/27044/4783/832/2619/10158/6774/6303/3913/1942/2921/12/7035/629/1832/716/2040/2919/1509/667/9935/59342/10581/4311/117248/3868/6348/8942/728113/8876/3861/153830/4690/7128/7059/800/80301/79901/9961/7086/4792/6319/1831/6275/10561/10512/3428/10370/694/283131/2669
IZADPANAH_STEM_CELL_ADIPOSE_VS_BONE_DN	IZADPANAH_STEM_CELL_ADIPOSE_VS_BONE_DN	IZADPANAH_STEM_CELL_ADIPOSE_VS_BONE_DN	102	0.503644	2.27662	1.1e-08	2.55e-07	1.7e-07	2102	tags=35%, list=13%, signal=31%	5352/4017/1290/306/4015/9891/55847/140576/10631/114907/3912/54829/8076/2200/57718/4053/493/5999/7414/9462/6423/151887/629/23301/771/4628/10234/5740/5584/1009/8324/53836/23704/710/3910/7164
GO_NON_CANONICAL_WNT_SIGNALING_PATHWAY	GO_NON_CANONICAL_WNT_SIGNALING_PATHWAY	GO_NON_CANONICAL_WNT_SIGNALING_PATHWAY	145	0.454407	2.15102	1.12e-08	2.59e-07	1.72e-07	3541	tags=46%, list=22%, signal=36%	115908/1175/5683/5754/5707/815/5691/5693/5682/1213/7476/4920/9620/51339/5709/10213/5719/6424/166336/5530/57664/163/6423/5702/5687/2535/5688/5694/5700/5695/8321/5684/9491/5701/10082/5216/27161/160/1499/8324/387/5708/2239/5715/2782/22943/5685/5690/5706/8325/4919/5713/5711/5718/1173/801/5717/57154/5689/7481/144165/161/5714/25/22881/5692
GO_REGULATION_OF_CHEMOTAXIS	GO_REGULATION_OF_CHEMOTAXIS	GO_REGULATION_OF_CHEMOTAXIS	202	0.413724	2.04776	1.14e-08	2.64e-07	1.76e-07	4047	tags=44%, list=25%, signal=33%	7114/7040/5054/811/3576/4233/728/7057/7423/6354/5228/5155/2246/7424/2152/1845/54209/7857/1948/4282/1435/1012/3673/8482/5919/2621/7422/1803/4067/1432/5025/10344/1230/9097/6347/8829/5595/27202/2358/1436/719/2150/57688/56670/6278/5159/3929/6348/6810/26585/158747/3569/57402/2950/56833/10488/2155/4354/3570/10509/8740/6868/83700/11240/1906/199/5587/6091/3592/91584/10501/1588/7060/6351/5594/10512/10505/…
REACTOME_UNFOLDED_PROTEIN_RESPONSE_UPR_	REACTOME_UNFOLDED_PROTEIN_RESPONSE_UPR_	REACTOME_UNFOLDED_PROTEIN_RESPONSE_UPR_	87	0.528205	2.31249	1.15e-08	2.64e-07	1.76e-07	3362	tags=49%, list=20%, signal=40%	1051/22872/811/3576/3309/11015/55033/10897/6464/1649/7184/4000/10130/55062/1200/10954/54512/1965/10525/5526/55738/2137/6347/90993/58477/81501/51013/9114/10106/51360/51726/4189/5611/84447/9695/10488/8894/9709/7094/2081/2673/1639/3068
MULLIGHAN_MLL_SIGNATURE_1_UP	MULLIGHAN_MLL_SIGNATURE_1_UP	MULLIGHAN_MLL_SIGNATURE_1_UP	364	0.348608	1.85534	1.16e-08	2.66e-07	1.77e-07	4321	tags=41%, list=26%, signal=31%	3956/5351/9123/5315/23313/5476/2023/5034/79709/1212/2316/2212/5873/29015/29097/10553/113/51150/3916/127544/1200/140885/54512/6238/5052/3074/29887/6036/3460/392/10109/2896/2535/7942/10095/1230/2734/9236/57804/5130/2768/23288/822/4946/8992/59342/28955/8795/3482/2209/2213/6609/9454/7805/26099/64215/56935/114548/10326/10602/115/7462/8218/78999/2683/3303/5271/5467/55701/9144/9784/6509/79888/11027/2364…
CROMER_METASTASIS_DN	CROMER_METASTASIS_DN	CROMER_METASTASIS_DN	74	0.555128	2.34644	1.16e-08	2.66e-07	1.77e-07	2417	tags=42%, list=15%, signal=36%	858/7262/11031/649/10610/857/5339/1308/5214/4000/3675/226/7447/9620/7277/6455/6282/6575/79703/8795/7162/2317/5655/10458/1849/2950/7851/7419/4690/2707/6385
WANG_CISPLATIN_RESPONSE_AND_XPC_DN	WANG_CISPLATIN_RESPONSE_AND_XPC_DN	WANG_CISPLATIN_RESPONSE_AND_XPC_DN	209	0.409355	2.04224	1.19e-08	2.74e-07	1.82e-07	4301	tags=44%, list=26%, signal=33%	10043/133/1051/7130/23313/2588/8531/9891/3459/4430/3091/7071/10962/9399/53/90/978/1318/2817/22801/50486/7424/824/6386/4327/646/6237/3995/402055/1435/91445/3460/1965/4860/1026/10979/2535/23167/861/2040/4092/8829/6618/837/8795/7390/6050/710/7360/3084/5592/3037/11259/3931/6560/7320/3554/8228/8487/528/7980/64976/7296/79901/1545/1831/9322/23644/259217/4836/5742/8444/694/152007/8916/8492/6772/189/7321/…
CREIGHTON_ENDOCRINE_THERAPY_RESISTANCE_1	CREIGHTON_ENDOCRINE_THERAPY_RESISTANCE_1	CREIGHTON_ENDOCRINE_THERAPY_RESISTANCE_1	483	0.323669	1.75938	1.2e-08	2.75e-07	1.83e-07	3584	tags=32%, list=22%, signal=26%	3956/163071/4665/3920/11031/1303/81855/114904/1001/493869/1289/4267/132/23022/28966/9891/170954/113146/857/760/84617/7004/23213/2316/22836/10272/5523/79068/83742/3995/11098/26509/79674/54978/4134/23258/3480/3673/51635/3872/29887/6723/56521/1965/6251/79651/10486/1832/323/8614/2098/83872/771/57486/158/6591/122704/122786/26233/667/64210/5074/254427/8767/7162/10092/51258/10455/9454/2317/203068/116372…
NUTT_GBM_VS_AO_GLIOMA_UP	NUTT_GBM_VS_AO_GLIOMA_UP	NUTT_GBM_VS_AO_GLIOMA_UP	46	0.645414	2.48982	1.22e-08	2.78e-07	1.85e-07	3301	tags=61%, list=20%, signal=49%	302/3939/389/54732/1192/2590/2316/54498/4478/832/3995/10184/4924/3913/25932/8407/2821/7431/10487/3488/7805/1635/23207/79073/3691/51100/826/10489
HP_ABNORMALITY_OF_DENTAL_STRUCTURE	HP_ABNORMALITY_OF_DENTAL_STRUCTURE	HP_ABNORMALITY_OF_DENTAL_STRUCTURE	256	0.387718	1.98794	1.22e-08	2.78e-07	1.85e-07	3790	tags=41%, list=23%, signal=32%	871/10484/9871/7040/5479/7421/2588/1001/60681/79228/84627/5034/166929/857/3918/1281/760/1277/1278/5339/56975/1308/2706/4000/83987/4893/23363/5167/2697/57217/523/3872/6424/3909/4054/1513/284111/3854/3914/9622/529/54757/4312/4322/51119/860/1294/113246/3984/162514/54551/3853/1009/55697/7390/2317/387/10518/3759/3868/9244/2720/64581/2314/51360/55505/401138/3861/1594/79650/9076/79641/2778/64135/4692/72…
VERRECCHIA_RESPONSE_TO_TGFB1_C2	VERRECCHIA_RESPONSE_TO_TGFB1_C2	VERRECCHIA_RESPONSE_TO_TGFB1_C2	21	0.800432	2.5532	1.23e-08	2.81e-07	1.87e-07	1126	tags=71%, list=7%, signal=67%	2335/4323/4035/396/389/1281/1278/7078/5098/1293/3383/7076/1291/391/4314
SWEET_LUNG_CANCER_KRAS_DN	SWEET_LUNG_CANCER_KRAS_DN	SWEET_LUNG_CANCER_KRAS_DN	385	0.3422	1.83018	1.25e-08	2.86e-07	1.9e-07	3233	tags=32%, list=20%, signal=26%	4015/55700/11328/100526694/4430/9060/857/6664/1281/10631/760/1277/10410/26524/1278/7056/3912/7078/4016/55076/27063/50486/6678/8076/1292/646/4237/5360/4134/19/1948/2114/23452/25937/29785/55740/4811/7414/12/8482/25932/3553/2326/5919/7035/55504/5218/7422/79026/6474/10979/6477/2934/3340/4616/8082/5789/3489/8609/23499/5066/5740/4958/6876/1634/1009/3488/488/9444/1356/9588/8140/419/710/718/8824/5159/926…
GO_GRANULOCYTE_CHEMOTAXIS	GO_GRANULOCYTE_CHEMOTAXIS	GO_GRANULOCYTE_CHEMOTAXIS	113	0.492639	2.25254	1.26e-08	2.87e-07	1.91e-07	3823	tags=46%, list=23%, signal=36%	5479/3576/6374/301/6288/728/7057/6354/7857/1435/2921/1441/3553/5919/6364/51192/1803/1432/2920/10344/3269/2919/2207/6347/5595/27202/1436/719/6278/3929/6348/5473/6355/6372/158747/57402/8729/4354/6362/3958/6729/83700/7042/1906/7060/6351/5594/84818/3689/23765/6376/59341
ZHOU_TNF_SIGNALING_30MIN	ZHOU_TNF_SIGNALING_30MIN	ZHOU_TNF_SIGNALING_30MIN	48	0.636753	2.50212	1.3e-08	2.94e-07	1.96e-07	2870	tags=50%, list=17%, signal=41%	27173/3069/5604/1192/7071/5763/7277/25824/8407/5518/5695/2919/171423/1499/3488/5355/3861/7128/9318/64979/3429/10992/51614/4792
GO_NEGATIVE_REGULATION_OF_HYDROLASE_ACTIVITY	GO_NEGATIVE_REGULATION_OF_HYDROLASE_ACTIVITY	GO_NEGATIVE_REGULATION_OF_HYDROLASE_ACTIVITY	387	0.344514	1.84185	1.34e-08	3.03e-07	2.02e-07	3212	tags=30%, list=20%, signal=24%	302/23516/871/5329/135228/4035/2597/5054/301/8826/8710/5045/51129/7057/351/5265/1893/7078/334/65264/57718/7077/815/1293/6695/83987/6242/5962/1266/5806/26472/4318/10049/5176/7076/25824/153769/12/7035/2621/7422/5621/6423/81706/140686/161742/1474/114794/1294/2810/9097/54583/8301/9491/5266/96459/960/5147/866/341/11315/83596/2537/23645/79444/9232/23677/710/718/728113/5271/636/51400/3434/4804/256394/52…
REACTOME_DISEASES_OF_SIGNAL_TRANSDUCTION_BY_GROWTH_FACTOR_RECEPTORS_AND_SECOND_MESSENGERS	REACTOME_DISEASES_OF_SIGNAL_TRANSDUCTION_BY_GROWTH_FACTOR_RECEPTORS_AND_SECOND_MESSENGERS	REACTOME_DISEASES_OF_SIGNAL_TRANSDUCTION_BY_GROWTH_FACTOR_RECEPTORS_AND_SECOND_MESSENGERS	368	0.350413	1.86306	1.35e-08	3.05e-07	2.03e-07	3599	tags=34%, list=22%, signal=27%	2335/71/8660/57085/7040/60/5604/8826/4233/7316/6464/1956/27044/5155/5683/2246/5707/815/5691/4000/2250/5693/4893/5782/5682/1950/6774/255324/2963/5709/10213/7414/5719/2069/3690/9978/5154/1026/5516/5702/391/5518/5687/161742/11221/4067/5688/5526/9612/5694/5700/5695/5684/9491/5701/2243/79412/399473/5435/5432/182/5595/1499/2266/5708/9444/2244/5715/9061/6199/5159/3084/5436/399687/22943/369/7046/5685/569…
GO_S_ADENOSYLMETHIONINE_DEPENDENT_METHYLTRANSFERASE_ACTIVITY	GO_S_ADENOSYLMETHIONINE_DEPENDENT_METHYLTRANSFERASE_ACTIVITY	GO_S_ADENOSYLMETHIONINE_DEPENDENT_METHYLTRANSFERASE_ACTIVITY	128	-0.449078	-2.18126	1.35e-08	3.06e-07	2.04e-07	3324	tags=41%, list=20%, signal=33%	54496/92342/60487/80745/55209/11185/1788/93587/56339/55006/115294/51093/51106/56979/54093/54931/10919/51805/84444/79922/64863/79918/9757/2122/30827/29104/91893/9869/63899/4297/81627/9739/79823/8085/90826/79066/55870/29072/55170/23067/5409/64324/56257/79813/7552/2145/83852/55251/221078/158234/79979/6419
HP_PAPULE	HP_PAPULE	HP_PAPULE	71	0.55778	2.35635	1.44e-08	3.25e-07	2.16e-07	3898	tags=54%, list=24%, signal=41%	1290/4035/1289/1277/1956/5339/1893/2706/6774/64127/165/63910/23509/9663/1230/1294/64131/201163/64132/4668/114548/64581/4210/51360/355/118429/368/2778/337867/84868/3592/4771/84818/1475/6785/23765/3586/3106
KAYO_CALORIE_RESTRICTION_MUSCLE_UP	KAYO_CALORIE_RESTRICTION_MUSCLE_UP	KAYO_CALORIE_RESTRICTION_MUSCLE_UP	91	0.514677	2.26982	1.46e-08	3.29e-07	2.19e-07	2310	tags=38%, list=14%, signal=33%	5328/2335/10970/4035/794/1727/60/2191/1281/1277/4627/10903/1278/351/1175/7378/2316/1293/2619/1266/6282/2014/10493/3310/4060/3339/3984/4628/3696/372/3487/6810/5669/355/1523
CHEN_LVAD_SUPPORT_OF_FAILING_HEART_UP	CHEN_LVAD_SUPPORT_OF_FAILING_HEART_UP	CHEN_LVAD_SUPPORT_OF_FAILING_HEART_UP	96	0.521102	2.32357	1.53e-08	3.43e-07	2.29e-07	2980	tags=46%, list=18%, signal=38%	4501/54541/8660/4502/1051/5054/64778/10631/4499/3912/4783/4494/7078/4493/27063/10272/22800/9469/4811/7414/1026/51278/390/4616/4496/123/9332/6591/28231/10797/1052/5322/26287/800/4170/25822/185/3775/8692/51517/4792/2318/7763/1831
REACTOME_CROSSLINKING_OF_COLLAGEN_FIBRILS	REACTOME_CROSSLINKING_OF_COLLAGEN_FIBRILS	REACTOME_CROSSLINKING_OF_COLLAGEN_FIBRILS	18	0.819896	2.5168	1.54e-08	3.47e-07	2.31e-07	1414	tags=67%, list=9%, signal=61%	4017/4015/649/1277/1278/7837/4016/1284/5118/1282/7093/84695
HELLER_SILENCED_BY_METHYLATION_DN	HELLER_SILENCED_BY_METHYLATION_DN	HELLER_SILENCED_BY_METHYLATION_DN	99	0.513247	2.30719	1.6e-08	3.6e-07	2.4e-07	2533	tags=40%, list=15%, signal=34%	871/54541/8496/1051/9871/1978/760/7057/9531/79174/57761/1649/6520/4973/7184/5360/4094/1200/29948/5238/3310/4253/9236/3162/6782/23645/7805/2150/11080/51569/6526/3303/4189/1491/6509/81567/10891/4609/6223/29103
GO_NEUROINFLAMMATORY_RESPONSE	GO_NEUROINFLAMMATORY_RESPONSE	GO_NEUROINFLAMMATORY_RESPONSE	60	0.586845	2.39478	1.61e-08	3.61e-07	2.41e-07	3921	tags=62%, list=24%, signal=47%	8877/4035/3459/4317/728/7097/1956/351/9572/10135/26471/54209/4318/6608/3553/2896/3684/4314/1075/2358/6348/25825/3569/4345/3949/3606/7305/10333/199/7124/712/3689/90865/5663/6376/3725/7133
WP_TYPE_I_COLLAGEN_SYNTHESIS_IN_THE_CONTEXT_OF_OSTEOGENESIS_IMPERFECTA	WP_TYPE_I_COLLAGEN_SYNTHESIS_IN_THE_CONTEXT_OF_OSTEOGENESIS_IMPERFECTA	WP_TYPE_I_COLLAGEN_SYNTHESIS_IN_THE_CONTEXT_OF_OSTEOGENESIS_IMPERFECTA	28	0.746829	2.55043	1.62e-08	3.63e-07	2.42e-07	2038	tags=64%, list=12%, signal=56%	5352/8974/871/5351/4015/5479/649/60681/9509/5034/5033/1277/79709/1278/5176/8321/90993/51360
DASU_IL6_SIGNALING_UP	DASU_IL6_SIGNALING_UP	DASU_IL6_SIGNALING_UP	58	0.612276	2.48244	1.66e-08	3.72e-07	2.48e-07	4020	tags=62%, list=24%, signal=47%	1051/7040/7130/3576/6648/5339/7423/5654/8870/4061/11117/10630/25907/2921/2621/1291/10437/4314/4312/1307/290/6347/4828/3303/3569/994/1164/9536/375790/961/10626/2669/5055/51172/1759/5605
LINDGREN_BLADDER_CANCER_CLUSTER_2A_DN	LINDGREN_BLADDER_CANCER_CLUSTER_2A_DN	LINDGREN_BLADDER_CANCER_CLUSTER_2A_DN	131	0.459632	2.13356	1.72e-08	3.85e-07	2.56e-07	3289	tags=43%, list=20%, signal=34%	4501/4502/7040/4500/23022/308/10123/131566/4783/4493/91283/1318/6386/1266/10783/23710/25932/57655/9021/6038/2934/4496/23621/11228/5695/6443/8519/9935/719/138639/10169/217/5376/55589/4189/7046/11010/91607/26136/1827/4644/51526/7325/79901/7227/5325/5711/9536/23071/7763/1831/7357/6322/203/134265/9128
GO_COVALENT_CHROMATIN_MODIFICATION	GO_COVALENT_CHROMATIN_MODIFICATION	GO_COVALENT_CHROMATIN_MODIFICATION	433	-0.315736	-1.77544	1.75e-08	3.9e-07	2.59e-07	4506	tags=38%, list=27%, signal=29%	10336/2648/51773/3065/25836/22880/80335/26038/7404/9219/51366/11107/5562/55806/54554/2138/79829/10664/83933/2139/93624/1025/55929/3070/23028/58508/26036/2033/11177/23512/57634/23168/138474/9025/9767/675/200186/10432/79718/8505/57343/25942/9733/57379/4524/8726/54934/3066/23304/54496/3054/55209/23476/8888/3670/6314/55274/5927/64426/11143/51547/7862/10600/3141/55869/11108/25862/9112/22976/1788/8861/…
GO_CHONDROITIN_SULFATE_PROTEOGLYCAN_METABOLIC_PROCESS	GO_CHONDROITIN_SULFATE_PROTEOGLYCAN_METABOLIC_PROCESS	GO_CHONDROITIN_SULFATE_PROTEOGLYCAN_METABOLIC_PROCESS	39	0.672424	2.4801	1.8e-08	4e-07	2.66e-07	2371	tags=51%, list=14%, signal=44%	79586/29940/3073/633/1462/9469/3074/50515/337876/51363/64131/54480/92126/1634/64132/22856/26229/55454/411/7358
GO_MULTI_MULTICELLULAR_ORGANISM_PROCESS	GO_MULTI_MULTICELLULAR_ORGANISM_PROCESS	GO_MULTI_MULTICELLULAR_ORGANISM_PROCESS	189	0.422609	2.08699	1.82e-08	4.04e-07	2.69e-07	2227	tags=31%, list=14%, signal=27%	133/1508/6696/81671/7421/5673/85360/811/5744/6513/5678/3678/8061/5672/285590/1515/7056/5228/824/10135/2706/4313/3297/3675/2697/4318/6781/7076/3074/3673/231/3553/7319/1833/7422/3976/5125/1307/1829/8614/1244/5066/5740/5671/5914/4316/5675/27161/5595/383/3488/43847/7043/2683/5467/5669/79602/5270/5069
QI_PLASMACYTOMA_UP	QI_PLASMACYTOMA_UP	QI_PLASMACYTOMA_UP	245	0.387301	1.97239	1.82e-08	4.05e-07	2.69e-07	4368	tags=44%, list=27%, signal=33%	7114/7040/7262/8553/3688/3459/6664/558/7791/241/5339/9260/5155/27063/9168/1265/29015/7850/113/5971/22800/3732/381/29887/3690/6624/1803/9948/7942/6643/6284/6102/1230/8685/3984/677/5216/10487/10938/91543/822/4651/837/6035/10381/1436/29766/7408/958/3430/10602/4794/6348/9423/5473/5770/355/7052/7128/9532/3606/59345/3566/6236/9466/7094/4792/9536/1154/961/3055/83937/10154/3592/7124/150372/3936/9208/4319…
LIEN_BREAST_CARCINOMA_METAPLASTIC	LIEN_BREAST_CARCINOMA_METAPLASTIC	LIEN_BREAST_CARCINOMA_METAPLASTIC	33	0.705534	2.50696	1.85e-08	4.08e-07	2.72e-07	1264	tags=52%, list=8%, signal=48%	94031/5034/10631/7057/7078/7058/7171/54587/6678/5919/5154/6423/10085/5396/4060/80781/1307
GO_REACTIVE_OXYGEN_SPECIES_METABOLIC_PROCESS	GO_REACTIVE_OXYGEN_SPECIES_METABOLIC_PROCESS	GO_REACTIVE_OXYGEN_SPECIES_METABOLIC_PROCESS	245	0.387096	1.97135	1.85e-08	4.08e-07	2.72e-07	4307	tags=42%, list=26%, signal=31%	54541/664/7040/50507/10549/4317/378/3091/857/7097/1956/7057/6648/4358/7837/3099/285590/5155/5873/2773/3383/140885/6774/5806/493/83667/5052/2539/25824/3553/1026/3684/140823/4314/4688/54/1432/9263/5025/5740/91942/2358/11315/2537/2150/387/9588/5547/6526/5159/64581/57126/2878/1373/5366/3240/7020/4724/2950/8729/2876/3329/185/7305/55312/6542/1545/329/961/10333/22933/1906/199/7124/2771/3689/6095/4722/14…
GO_REGULATION_OF_SMALL_MOLECULE_METABOLIC_PROCESS	GO_REGULATION_OF_SMALL_MOLECULE_METABOLIC_PROCESS	GO_REGULATION_OF_SMALL_MOLECULE_METABOLIC_PROCESS	392	0.341062	1.82322	1.85e-08	4.08e-07	2.72e-07	3541	tags=32%, list=22%, signal=26%	133/54541/8660/7114/5209/7040/7421/7262/301/51141/23541/79660/2023/3091/857/54704/4779/351/205/57761/978/9572/5155/5683/2246/10447/5707/5210/26471/5691/2978/5693/6615/54209/5682/1950/5167/6774/493/1213/83667/5163/7291/5709/10213/6662/5719/6713/3553/5702/5687/6396/5688/5223/9612/5694/5031/5700/84912/3269/5695/5684/348/9491/57486/5701/201163/6591/136/160/4946/341/5901/11315/5708/5715/9926/114897/34…
BURTON_ADIPOGENESIS_7	BURTON_ADIPOGENESIS_7	BURTON_ADIPOGENESIS_7	46	0.641336	2.47409	1.92e-08	4.23e-07	2.81e-07	3904	tags=63%, list=24%, signal=48%	87/7045/8091/10410/1515/55076/6747/7171/2200/7077/7070/7076/4860/8407/323/960/51450/2199/5355/5270/6535/2017/5947/51316/4062/5742/1903/1759/5627
GO_RECEPTOR_MEDIATED_ENDOCYTOSIS	GO_RECEPTOR_MEDIATED_ENDOCYTOSIS	GO_RECEPTOR_MEDIATED_ENDOCYTOSIS	239	0.394963	2.00553	1.93e-08	4.24e-07	2.82e-07	2895	tags=33%, list=18%, signal=28%	302/133/4035/858/11031/5054/811/3576/4734/6288/3688/10211/857/9260/1175/1212/1514/929/6678/7184/6386/1950/1213/1948/950/4481/255738/6424/3690/5538/7422/163/3684/10525/81035/3339/9332/8685/348/8301/2207/10487/51429/160/967/58191/341/2358/3482/2209/2213/84251/8862/8898/718/8218/375/3240/636/55589/26585/9784/22943/7018/432/23166/3949/8650/27092/10244/1742/3077/54550/821/975/4360/8936/23431/1173
BLANCO_MELO_COVID19_SARS_COV_2_POS_PATIENT_LUNG_TISSUE_UP	BLANCO_MELO_COVID19_SARS_COV_2_POS_PATIENT_LUNG_TISSUE_UP	BLANCO_MELO_COVID19_SARS_COV_2_POS_PATIENT_LUNG_TISSUE_UP	147	0.450032	2.13508	1.93e-08	4.25e-07	2.83e-07	4287	tags=50%, list=26%, signal=37%	54210/4317/10410/241/366/978/6354/4973/9955/53831/6282/6036/1441/1116/10409/3887/23643/2207/8519/10581/719/2537/94240/10326/3759/2357/5655/597/9050/91351/353514/50856/6355/3434/838/3433/4084/9636/51191/5552/6853/79168/8740/7305/118932/6688/11240/3437/5272/338339/9075/7124/3936/1588/51316/6351/1475/5950/1117/3137/2185/57817/10964/963/2153/5610/4940/6279/2867/1084/773/10673/8743
REACTOME_MHC_CLASS_II_ANTIGEN_PRESENTATION	REACTOME_MHC_CLASS_II_ANTIGEN_PRESENTATION	REACTOME_MHC_CLASS_II_ANTIGEN_PRESENTATION	119	0.47749	2.20482	2e-08	4.39e-07	2.92e-07	2061	tags=27%, list=13%, signal=24%	1508/10484/22872/9871/5476/147700/84617/1515/10802/1175/1514/7879/832/1213/7277/7280/8907/1513/163/10437/1075/6396/84790/1509/830/160/10121/10381/1781/55860/375/10671
GO_REGULATION_OF_EXTRINSIC_APOPTOTIC_SIGNALING_PATHWAY	GO_REGULATION_OF_EXTRINSIC_APOPTOTIC_SIGNALING_PATHWAY	GO_REGULATION_OF_EXTRINSIC_APOPTOTIC_SIGNALING_PATHWAY	152	0.451344	2.14624	2e-08	4.39e-07	2.92e-07	3226	tags=42%, list=20%, signal=34%	51330/3685/3624/5054/857/7057/7078/90/10413/50486/2923/4000/1613/3383/7857/5371/3553/6788/6423/5518/85450/3162/3552/2243/6591/8829/64114/2266/11315/83596/8795/2537/27429/8406/598/2244/2668/2730/4055/6810/5366/658/8797/3303/355/7046/8996/6478/2950/1280/7128/5970/5499/2876/4170/1495/3958/8692/7227/1437/2017/29108/7124/162989
REACTOME_SIGNALING_BY_HEDGEHOG	REACTOME_SIGNALING_BY_HEDGEHOG	REACTOME_SIGNALING_BY_HEDGEHOG	142	0.455805	2.14978	2.03e-08	4.44e-07	2.96e-07	3116	tags=41%, list=19%, signal=33%	2737/5034/7316/84617/5683/5707/5691/5693/113/2619/5682/7277/5709/10213/6608/2121/5719/7280/9978/5702/5687/5688/5694/5700/5695/5684/9491/5701/84790/23322/23288/10381/5708/5715/115/23432/132884/5685/5690/5706/5573/84447/8650/7289/2778/27248/5713/7846/79659/6868/5711/5718/5717/57154/10376/1452/5689/2736
LI_WILMS_TUMOR_VS_FETAL_KIDNEY_1_UP	LI_WILMS_TUMOR_VS_FETAL_KIDNEY_1_UP	LI_WILMS_TUMOR_VS_FETAL_KIDNEY_1_UP	177	0.419378	2.04342	2.11e-08	4.6e-07	3.07e-07	3085	tags=35%, list=19%, signal=29%	6281/5328/6696/306/858/5358/3920/8826/4627/558/1278/3801/54587/10447/645/4094/26509/2114/5176/10402/476/9697/7035/55970/7422/5621/79026/54741/51421/169611/23167/4067/11034/771/4286/348/8566/29775/667/57403/8460/1052/5547/2615/2908/5376/3434/9144/3249/10424/57205/3554/5634/9709/7779/9466/51704/115207/4124/375790/7357/1852
GO_GLYCOPROTEIN_BIOSYNTHETIC_PROCESS	GO_GLYCOPROTEIN_BIOSYNTHETIC_PROCESS	GO_GLYCOPROTEIN_BIOSYNTHETIC_PROCESS	308	0.368125	1.92266	2.12e-08	4.63e-07	3.08e-07	3131	tags=33%, list=19%, signal=27%	79586/90411/58505/170384/2131/9945/29940/3998/2590/10610/4864/124583/124872/93010/7423/633/8985/55568/2132/1462/64116/6185/9469/5238/374378/10402/23753/727936/50515/23509/337876/8704/10318/51363/79369/8128/3340/84752/6184/64131/2137/54480/11226/9953/11227/27161/92126/1634/6483/94025/1499/374907/5074/4351/56913/64132/3703/22856/117248/30815/26229/4247/84061/23275/10164/81849/658/2683/11253/55454/7…
WP_PRIMARY_FOCAL_SEGMENTAL_GLOMERULOSCLEROSIS_FSGS	WP_PRIMARY_FOCAL_SEGMENTAL_GLOMERULOSCLEROSIS_FSGS	WP_PRIMARY_FOCAL_SEGMENTAL_GLOMERULOSCLEROSIS_FSGS	71	0.553175	2.33689	2.2e-08	4.79e-07	3.19e-07	2415	tags=39%, list=15%, signal=34%	3685/5329/7040/3688/3611/4627/3987/1514/977/7490/4643/3675/55742/3913/950/7414/3690/1026/7431/182/1499/1000/4311/81/22943/10971/4690/9076
HP_TALIPES_EQUINOVARUS	HP_TALIPES_EQUINOVARUS	HP_TALIPES_EQUINOVARUS	261	0.377891	1.93963	2.21e-08	4.81e-07	3.2e-07	4009	tags=41%, list=24%, signal=31%	5352/5351/1290/1303/2737/1289/55033/60681/10397/29940/340075/57167/1281/124583/1278/285590/2316/8985/1292/1293/91179/9469/7476/3913/523/6662/3098/2121/7319/5832/64412/1291/9775/9853/529/53834/3339/113246/147372/667/9935/57410/2317/55773/57688/2239/6611/26229/8898/348180/7043/7169/9244/3897/658/8200/25793/1491/7170/23129/23299/132884/7046/11285/1280/51715/10682/4125/274/121512/2879/64135/113189/79…
GO_NEGATIVE_REGULATION_OF_CELLULAR_COMPONENT_MOVEMENT	GO_NEGATIVE_REGULATION_OF_CELLULAR_COMPONENT_MOVEMENT	GO_NEGATIVE_REGULATION_OF_CELLULAR_COMPONENT_MOVEMENT	289	0.371884	1.9218	2.24e-08	4.86e-07	3.23e-07	3566	tags=37%, list=22%, signal=29%	23603/87/4035/7040/5054/811/3611/1281/7057/11314/9270/57826/23213/5912/7168/7070/6237/1845/6774/493/2697/5176/4282/6781/7076/11117/7414/8482/25932/84978/6423/63923/161742/1803/11221/1809/90102/4092/3162/4286/348/201163/6347/8829/3036/11171/29775/1460/100/1634/182/8519/27202/3488/387/5911/3868/81/3084/5592/647135/5467/26585/11009/10891/134/89795/2950/56833/4345/274/10509/225689/23332/90627/1495/13…
ACEVEDO_NORMAL_TISSUE_ADJACENT_TO_LIVER_TUMOR_DN	ACEVEDO_NORMAL_TISSUE_ADJACENT_TO_LIVER_TUMOR_DN	ACEVEDO_NORMAL_TISSUE_ADJACENT_TO_LIVER_TUMOR_DN	323	0.360619	1.88896	2.24e-08	4.86e-07	3.23e-07	3981	tags=35%, list=24%, signal=27%	71/1508/3309/163782/171546/7132/27044/4814/4837/2012/978/23528/23034/4924/118472/60626/5763/83692/10263/25824/51635/140465/7389/5118/51160/4860/27351/1672/84572/23558/80270/140823/26499/5861/53834/3836/10237/9663/10367/5695/5684/9491/1244/6575/94081/8566/5435/23174/55968/29093/4946/164656/10216/23645/58477/80704/8140/23677/51272/4055/23478/3487/1209/80219/51726/4942/64963/4790/7873/10468/8886/853…
GRAHAM_CML_QUIESCENT_VS_CML_DIVIDING_UP	GRAHAM_CML_QUIESCENT_VS_CML_DIVIDING_UP	GRAHAM_CML_QUIESCENT_VS_CML_DIVIDING_UP	23	0.767883	2.49159	2.29e-08	4.96e-07	3.3e-07	2222	tags=61%, list=14%, signal=53%	3576/6374/308/6648/2012/2921/3553/6364/7292/2920/2919/6348/6355/6372
GO_REGULATION_OF_ENDOCYTOSIS	GO_REGULATION_OF_ENDOCYTOSIS	GO_REGULATION_OF_ENDOCYTOSIS	185	0.412882	2.0331	2.33e-08	5.04e-07	3.36e-07	2621	tags=33%, list=16%, signal=28%	302/8877/4035/11031/5054/10211/857/558/11314/11252/1175/929/6386/977/54209/1950/1948/6455/1012/3673/255738/6424/3690/5538/5530/51160/7422/163/27/7251/5878/348/8301/55738/160/967/29934/341/2150/84251/8862/11037/8898/718/81/57126/375/9066/636/55589/5770/26585/9784/22943/7018/8650/274/808/1742/3077/54550
REACTOME_DISEASES_OF_METABOLISM	REACTOME_DISEASES_OF_METABOLISM	REACTOME_DISEASES_OF_METABOLISM	226	0.399196	2.00697	2.36e-08	5.1e-07	3.39e-07	3584	tags=38%, list=22%, signal=30%	5236/5091/2548/4166/2588/2131/9509/5476/81792/7316/2632/9060/3073/7057/4853/7058/2584/2817/633/2132/1462/6383/170690/9469/9507/3074/8908/2678/11081/10417/4060/3339/10082/4958/1634/94025/140766/4351/56913/138050/22856/2239/26229/2730/4247/2331/2720/54507/4758/6888/2683/11253/9420/11285/8813/1594/10418/411/6385/6916/113189/6948/79087/56052/1798/55901/2997/1545/10071/375790/79796/4669/55624/2937/183…
GO_POSITIVE_REGULATION_OF_EPITHELIAL_CELL_PROLIFERATION	GO_POSITIVE_REGULATION_OF_EPITHELIAL_CELL_PROLIFERATION	GO_POSITIVE_REGULATION_OF_EPITHELIAL_CELL_PROLIFERATION	178	0.423673	2.06612	2.36e-08	5.1e-07	3.39e-07	2415	tags=32%, list=15%, signal=28%	858/1001/5798/3091/6664/728/1956/4853/3912/1893/7423/5654/10413/5228/5155/2246/283/7424/2152/4893/4830/6774/7857/255324/7476/64127/7291/6662/1012/6608/4831/8828/3690/3915/2896/7422/57142/10344/3162/7472/8829/7051/1499/27202/383/8324/8862/4321/2683/3037/9420/7046/3249/572/4609/7128/9076
HALLMARK_ANGIOGENESIS	HALLMARK_ANGIOGENESIS	HALLMARK_ANGIOGENESIS	34	0.701113	2.5098	2.37e-08	5.11e-07	3.4e-07	3842	tags=76%, list=23%, signal=59%	3685/1290/6696/1281/10631/351/11167/7056/4973/1462/6781/7076/5154/7422/4060/8829/182/6372/7410/5104/894/6275/3764/5553/3714/2260
WP_PARKINUBIQUITIN_PROTEASOMAL_SYSTEM_PATHWAY	WP_PARKINUBIQUITIN_PROTEASOMAL_SYSTEM_PATHWAY	WP_PARKINUBIQUITIN_PROTEASOMAL_SYSTEM_PATHWAY	66	0.56469	2.35848	2.5e-08	5.37e-07	3.58e-07	4477	tags=62%, list=27%, signal=45%	3309/84617/5707/7277/5709/10213/5719/7280/3310/5702/6477/5700/5701/84790/10381/203068/5708/5715/3303/2861/7317/6478/5706/8573/7332/5713/7846/5711/5718/5717/10376/5714/3304/3312/9246/10273/834/3313/5716/9861/5705
GO_COAGULATION	GO_COAGULATION	GO_COAGULATION	296	0.366518	1.90939	2.5e-08	5.38e-07	3.58e-07	2657	tags=28%, list=16%, signal=24%	302/5328/2335/5329/71/30846/79001/2048/966/5054/60/1192/6288/3998/308/2191/3611/9060/857/1281/1277/4627/558/7057/1278/10627/5265/7056/5912/5155/2316/2152/5873/832/10544/10630/7414/3673/3690/7035/2621/5154/1311/4067/5025/348/2207/2243/10938/2768/830/5595/2266/89781/2150/958/2244/710/5547/114897/57126/7975/5592/2782/4097/3170/10855/5270/3569/23414/5624/5573/11234/5345/10398/2155/9162/653145/2778/21…
GO_PEPTIDYL_TYROSINE_MODIFICATION	GO_PEPTIDYL_TYROSINE_MODIFICATION	GO_PEPTIDYL_TYROSINE_MODIFICATION	340	0.351197	1.85369	2.54e-08	5.44e-07	3.62e-07	4055	tags=39%, list=25%, signal=30%	7040/2048/5604/8826/8459/6098/50507/3678/4233/54206/857/558/6464/1956/11314/351/7132/57826/5912/90/23529/5155/2915/56034/23568/7070/3297/54209/1950/3383/6774/255324/4920/4282/3480/1942/2069/5008/3690/2621/5154/9021/7422/5621/6423/9655/5518/4067/2202/3976/27/5526/7251/960/8829/5595/1436/8767/2209/8460/57410/958/2050/9052/9244/133396/5159/3084/353514/2241/5770/26585/11009/1440/134/3569/4921/1839/35…
SHAFFER_IRF4_TARGETS_IN_ACTIVATED_B_LYMPHOCYTE	SHAFFER_IRF4_TARGETS_IN_ACTIVATED_B_LYMPHOCYTE	SHAFFER_IRF4_TARGETS_IN_ACTIVATED_B_LYMPHOCYTE	74	0.547768	2.31533	2.57e-08	5.5e-07	3.66e-07	3854	tags=51%, list=23%, signal=39%	51330/3939/5230/22936/10397/857/3099/6520/7077/54453/6713/4860/7422/51125/8407/29923/1317/5066/51429/3992/3097/6348/1491/4609/3949/8894/821/6319/114882/3145/6675/10606/191/6307/230/7416/52/10556
GO_CARBOHYDRATE_BIOSYNTHETIC_PROCESS	GO_CARBOHYDRATE_BIOSYNTHETIC_PROCESS	GO_CARBOHYDRATE_BIOSYNTHETIC_PROCESS	186	0.413012	2.0367	2.58e-08	5.51e-07	3.67e-07	2945	tags=33%, list=18%, signal=28%	23516/8660/5230/5236/5091/7040/2597/6513/2026/2131/79660/2023/2632/93010/9572/5155/10447/2132/7167/226/1950/5167/1213/83667/2539/8908/50515/231/2821/51363/79369/3340/84752/5223/5031/84912/3269/57486/3036/10993/160/6483/374907/30815/4247/7360/6888/81849/2683/55454/3037/4790/10891/5499/5724/113189/2997/114899/8864/7086/54187/9334
REACTOME_MAPK_FAMILY_SIGNALING_CASCADES	REACTOME_MAPK_FAMILY_SIGNALING_CASCADES	REACTOME_MAPK_FAMILY_SIGNALING_CASCADES	301	0.366579	1.91288	2.58e-08	5.51e-07	3.67e-07	3456	tags=35%, list=21%, signal=28%	2335/71/8660/60/5604/8826/4233/7316/6464/1956/5155/5683/2246/5707/815/5691/2250/4313/5693/9986/4893/5682/1950/255324/5709/10213/7414/5719/2069/3690/9978/9462/5154/5516/5702/51125/5518/5687/6708/161742/11221/5688/5526/5694/5700/5695/5684/9491/5701/2243/399473/27161/5147/5595/2266/51114/5708/5924/598/2244/5715/2668/10602/5159/5597/3084/5923/369/5685/5690/1849/5706/3569/402/22821/4609/1839/3570/5908…
GO_PROTEIN_MATURATION	GO_PROTEIN_MATURATION	GO_PROTEIN_MATURATION	256	0.383319	1.96538	2.61e-08	5.57e-07	3.71e-07	3990	tags=41%, list=24%, signal=31%	5328/871/5230/4323/5054/811/2737/5045/9509/10549/2023/4627/81502/7057/29100/1514/2152/7850/444/9986/2619/1522/101/715/255738/165/2678/51126/5621/6447/1311/2934/5125/2734/2243/1362/147372/29934/2266/64210/83596/8767/4311/10159/27429/79444/5653/2244/10539/8260/23478/3240/11236/51726/1203/5270/3249/8996/572/25825/10418/55848/2280/578/5345/5552/2155/9532/51279/3329/58484/199713/10098/60559/10531/7965…
ZAMORA_NOS2_TARGETS_DN	ZAMORA_NOS2_TARGETS_DN	ZAMORA_NOS2_TARGETS_DN	76	0.542812	2.30752	2.63e-08	5.61e-07	3.73e-07	4025	tags=59%, list=24%, signal=45%	60/2512/7316/10567/4627/241/351/2584/2923/977/6237/1522/9601/6774/476/5518/5130/8662/677/6324/1356/2730/710/81/7106/3240/3075/3249/10809/10971/5499/8894/6535/975/4124/527/826/1642/2783/7416/2161/1984/5635/5605/6540
GO_NEGATIVE_REGULATION_OF_CYTOKINE_PRODUCTION	GO_NEGATIVE_REGULATION_OF_CYTOKINE_PRODUCTION	GO_NEGATIVE_REGULATION_OF_CYTOKINE_PRODUCTION	246	0.385305	1.96582	2.79e-08	5.94e-07	3.95e-07	3842	tags=39%, list=23%, signal=31%	2335/7114/6556/7040/3624/301/1001/5045/26525/4317/54206/558/7057/27020/10457/1649/7850/3297/113/9455/5971/54209/140885/7291/51665/11326/5004/3623/8986/7292/2621/5621/9655/54/4092/10204/3162/5914/79004/55666/27202/383/2213/80380/9454/2150/114548/7043/4210/3929/353514/2615/50856/4790/9636/1992/51191/89795/3569/2950/7128/91662/5552/4345/55353/199713/3077/64135/84868/7305/29126/9466/114899/7042/602/3…
GO_PLATELET_ALPHA_GRANULE_LUMEN	GO_PLATELET_ALPHA_GRANULE_LUMEN	GO_PLATELET_ALPHA_GRANULE_LUMEN	63	0.587001	2.42805	2.84e-08	6.03e-07	4.02e-07	2412	tags=49%, list=15%, signal=42%	2335/87/7114/7040/5054/7057/351/5265/7423/5155/6678/7424/226/1950/7076/12/5004/2621/5154/7422/3671/2243/2266/5005/2244/710/7043/81/5473/5345/5552
WANG_MLL_TARGETS	WANG_MLL_TARGETS	WANG_MLL_TARGETS	274	0.374257	1.92685	2.9e-08	6.16e-07	4.1e-07	3051	tags=31%, list=19%, signal=26%	133/84141/4323/7045/170384/284217/5744/9902/1300/10631/7056/7058/54829/50486/929/10447/7424/1292/79745/646/4313/4094/54209/5167/91179/121227/9694/3959/29785/11117/5866/153769/2921/84978/1291/6423/151887/6474/10417/26499/93663/8728/55323/1116/54757/3489/4322/79827/3671/83468/136/4958/7051/9935/4311/717/2882/1806/54436/3759/8824/7360/8843/27122/217/10404/9182/3569/1280/11187/10687/3290/399694/9514/…
WP_COMPUTATIONAL_MODEL_OF_AEROBIC_GLYCOLYSIS	WP_COMPUTATIONAL_MODEL_OF_AEROBIC_GLYCOLYSIS	WP_COMPUTATIONAL_MODEL_OF_AEROBIC_GLYCOLYSIS	12	0.893155	2.50073	2.93e-08	6.2e-07	4.13e-07	1138	tags=83%, list=7%, signal=78%	3939/5230/5315/2597/6513/2023/7167/226/3098/2821
GROSS_HYPOXIA_VIA_ELK3_ONLY_UP	GROSS_HYPOXIA_VIA_ELK3_ONLY_UP	GROSS_HYPOXIA_VIA_ELK3_ONLY_UP	33	0.700856	2.49034	2.95e-08	6.24e-07	4.15e-07	3210	tags=64%, list=20%, signal=51%	133/5236/1051/7056/4783/10611/9043/112399/2921/51421/390/54583/23645/6372/10468/3569/27342/9709/10170/6590/3936
LINDSTEDT_DENDRITIC_CELL_MATURATION_D	LINDSTEDT_DENDRITIC_CELL_MATURATION_D	LINDSTEDT_DENDRITIC_CELL_MATURATION_D	62	0.580973	2.38783	2.96e-08	6.26e-07	4.17e-07	1742	tags=37%, list=11%, signal=33%	3685/87/7045/11031/301/4267/3678/2217/4094/113/1200/5939/523/5791/3684/4688/54/1230/5031/9976/6530/1000/4668
GO_NEGATIVE_REGULATION_OF_INTRACELLULAR_SIGNAL_TRANSDUCTION	GO_NEGATIVE_REGULATION_OF_INTRACELLULAR_SIGNAL_TRANSDUCTION	GO_NEGATIVE_REGULATION_OF_INTRACELLULAR_SIGNAL_TRANSDUCTION	464	0.318512	1.72583	3.02e-08	6.37e-07	4.24e-07	3530	tags=31%, list=21%, signal=25%	54541/5329/11072/7114/2048/8531/4233/2023/3688/54206/3091/857/754/2907/7057/11314/9270/6648/805/57761/7078/91663/9572/1649/126374/7077/9446/3675/6615/9455/1845/83892/140885/493/10133/5999/83667/4318/51339/4282/7291/3480/55841/11117/284996/1942/153769/3553/80014/5516/5621/6423/5518/161742/57561/10525/10318/11221/57493/4067/23612/1432/2274/3976/27/5526/7126/348/201163/6591/96459/960/399473/55666/84…
BROWNE_HCMV_INFECTION_24HR_DN	BROWNE_HCMV_INFECTION_24HR_DN	BROWNE_HCMV_INFECTION_24HR_DN	136	0.459872	2.15893	3.07e-08	6.47e-07	4.31e-07	2438	tags=38%, list=15%, signal=33%	6281/25878/1290/23313/966/665/2131/857/7057/10903/9260/7078/1295/2246/2200/1293/54453/11098/22800/55742/54434/1012/3673/3915/2621/1026/4312/8082/11245/771/960/6567/7003/6443/4946/8519/667/10622/3488/7390/3992/7169/5159/3910/5592/1373/57214/1305/2892/4259/800/2876
GRYDER_PAX3FOXO1_ENHANCERS_KO_DOWN	GRYDER_PAX3FOXO1_ENHANCERS_KO_DOWN	GRYDER_PAX3FOXO1_ENHANCERS_KO_DOWN	419	0.329075	1.76388	3.09e-08	6.5e-07	4.33e-07	3631	tags=33%, list=22%, signal=26%	4017/71/10920/2048/60/79660/4233/163782/2590/10123/54206/754/4627/6464/26010/351/7837/4853/90/10867/55760/5228/55959/55714/9448/2132/64759/4094/5782/2619/6383/6774/121227/4282/727936/6781/9697/1284/9218/2181/8828/3281/55970/1282/10109/5218/6624/9021/51126/3914/2119/51125/323/51363/1809/90102/89797/4330/117247/861/26575/89796/83439/7431/2137/10487/94081/51429/26037/56951/84935/140766/56913/8795/96…
GO_FIBRONECTIN_BINDING	GO_FIBRONECTIN_BINDING	GO_FIBRONECTIN_BINDING	25	0.748061	2.50732	3.12e-08	6.56e-07	4.36e-07	1793	tags=64%, list=11%, signal=57%	3685/3688/131578/7057/1514/10272/3675/3690/7422/1513/6423/151887/3489/84695/3488/51144
RHODES_UNDIFFERENTIATED_CANCER	RHODES_UNDIFFERENTIATED_CANCER	RHODES_UNDIFFERENTIATED_CANCER	65	0.575207	2.40029	3.15e-08	6.59e-07	4.39e-07	5787	tags=77%, list=35%, signal=50%	10549/6566/1278/9168/1514/4830/10952/10213/2621/10437/5695/908/10797/203068/5708/2730/8140/4521/8813/11047/8894/1164/332/11065/983/5111/3838/9319/4605/990/1058/1163/9493/6742/1033/4904/6119/11004/4171/8836/991/890/5885/4085/9918/891/6890/4175/23397/2305
BERENJENO_ROCK_SIGNALING_NOT_VIA_RHOA_DN	BERENJENO_ROCK_SIGNALING_NOT_VIA_RHOA_DN	BERENJENO_ROCK_SIGNALING_NOT_VIA_RHOA_DN	48	0.624197	2.45278	3.15e-08	6.59e-07	4.39e-07	1828	tags=48%, list=11%, signal=43%	1290/3309/2131/4627/10627/9260/80005/7168/6678/2152/11098/3480/1435/7414/1284/1282/80014/10979/51421/26118/8829/5074/9444
GO_MUSCLE_CELL_MIGRATION	GO_MUSCLE_CELL_MIGRATION	GO_MUSCLE_CELL_MIGRATION	79	0.542928	2.33654	3.2e-08	6.69e-07	4.45e-07	2315	tags=38%, list=14%, signal=33%	5328/4035/5054/301/8826/50507/3611/10631/9270/80005/7168/5155/55742/54434/6282/6608/3673/3690/5154/5361/5031/8829/3488/10092/5159/5592/5467/3037/10891/2950
HP_ABNORMALITY_OF_THE_FEMORAL_NECK_OR_HEAD_REGION	HP_ABNORMALITY_OF_THE_FEMORAL_NECK_OR_HEAD_REGION	HP_ABNORMALITY_OF_THE_FEMORAL_NECK_OR_HEAD_REGION	146	0.451174	2.13439	3.23e-08	6.73e-07	4.48e-07	3110	tags=40%, list=19%, signal=32%	2335/1301/91252/7040/2588/2737/2131/60681/9509/1300/3459/6664/1277/124583/1278/90/2316/633/8985/2132/4000/5167/9469/64374/4318/5176/4148/84572/2535/1311/3339/4322/51119/860/64131/1399/2137/5130/55325/10216/2317/4247/7043/2720/372/658/11285/1280/51715/4125/64135/7227/9382/6729/54187/10491/89970/1836
HP_ABNORMALLY_LAX_OR_HYPEREXTENSIBLE_SKIN	HP_ABNORMALLY_LAX_OR_HYPEREXTENSIBLE_SKIN	HP_ABNORMALLY_LAX_OR_HYPEREXTENSIBLE_SKIN	127	0.464386	2.14348	3.27e-08	6.82e-07	4.54e-07	3808	tags=49%, list=23%, signal=38%	5351/91252/1290/1303/9180/5604/30008/1289/55033/2131/9509/29940/84627/1281/1277/1278/2316/2200/54453/5167/9469/22827/715/523/2245/84168/165/5832/529/2934/716/3984/64131/55697/64132/203068/26229/8260/5159/5831/11253/11285/368/2879/6535/113189/7227/9056/7042/6913/54539/1836/56945/26608/55165/1475/9791/6497/3265/26277/117581/10000
HELLER_HDAC_TARGETS_DN	HELLER_HDAC_TARGETS_DN	HELLER_HDAC_TARGETS_DN	274	0.373466	1.92277	3.29e-08	6.84e-07	4.55e-07	3362	tags=31%, list=20%, signal=25%	3693/871/8496/1051/9871/811/3309/65999/6664/4779/9531/79174/57761/23213/8793/1649/6520/4973/7184/824/2923/5214/9446/64759/4094/113/1200/9601/2697/10402/6282/2014/5723/3310/51363/1075/1230/9236/11018/3336/3162/23643/9976/9903/960/7982/51029/5901/23645/9454/7805/23082/598/11080/8140/64581/5366/3303/4521/4189/1491/6509/355/25758/4609/6223/3570/3329/5174/29103/3775/9709/471/23065/55205/28986/56902/89…
REACTOME_GOLGI_TO_ER_RETROGRADE_TRANSPORT	REACTOME_GOLGI_TO_ER_RETROGRADE_TRANSPORT	REACTOME_GOLGI_TO_ER_RETROGRADE_TRANSPORT	127	0.464073	2.14204	3.32e-08	6.89e-07	4.59e-07	3386	tags=39%, list=21%, signal=31%	6836/11015/54732/26286/2590/378/147700/51226/84617/11014/832/55083/7277/22820/381/7280/662/81876/10945/9276/1315/5861/55738/84790/830/10121/10381/1781/55860/22818/5049/372/375/10972/10671/636/23299/8729/9554/221458/51014/23423/7846/10376/10959/8774/1639/22920/23095
HELLER_HDAC_TARGETS_SILENCED_BY_METHYLATION_DN	HELLER_HDAC_TARGETS_SILENCED_BY_METHYLATION_DN	HELLER_HDAC_TARGETS_SILENCED_BY_METHYLATION_DN	265	0.369572	1.9016	3.46e-08	7.18e-07	4.78e-07	3671	tags=35%, list=22%, signal=27%	3693/871/54541/1051/9871/8553/9891/4779/9531/51226/7837/57761/23213/8793/1649/6520/4973/7184/824/9446/64759/4094/10130/1200/2697/5163/10402/6282/6723/2678/5218/3310/7422/64960/51363/1230/9236/3336/3162/23643/9976/9903/7982/51029/667/23645/9454/221/7805/23082/598/11080/8140/64581/4097/2908/3303/4189/6509/355/81567/25758/4609/874/3570/3329/29103/54788/3775/9709/9466/55205/28986/6319/602/894/965/221…
MEBARKI_HCC_PROGENITOR_WNT_UP_CTNNB1_INDEPENDENT	MEBARKI_HCC_PROGENITOR_WNT_UP_CTNNB1_INDEPENDENT	MEBARKI_HCC_PROGENITOR_WNT_UP_CTNNB1_INDEPENDENT	21	0.788303	2.51451	3.46e-08	7.18e-07	4.78e-07	2059	tags=76%, list=13%, signal=67%	2335/5329/5157/7045/9902/1289/2191/131578/2200/6695/1462/4313/6447/8728/4188/56944
BERENJENO_TRANSFORMED_BY_RHOA_REVERSIBLY_DN	BERENJENO_TRANSFORMED_BY_RHOA_REVERSIBLY_DN	BERENJENO_TRANSFORMED_BY_RHOA_REVERSIBLY_DN	27	0.74381	2.53349	3.6e-08	7.45e-07	4.96e-07	2343	tags=59%, list=14%, signal=51%	133/7114/3624/5054/54206/26524/7057/205/7070/3371/90102/6876/51550/81/9637/4609
CUI_TCF21_TARGETS_2_UP	CUI_TCF21_TARGETS_2_UP	CUI_TCF21_TARGETS_2_UP	400	0.335809	1.79877	3.61e-08	7.46e-07	4.97e-07	2365	tags=23%, list=14%, signal=20%	3956/80381/2335/7045/8091/4320/7130/54972/60/2737/60681/9509/2191/115908/9060/6664/1281/10631/1277/81502/50807/2987/57333/1893/2584/1296/1292/2217/4237/1462/5360/8572/8815/10184/9455/4830/9080/26472/2697/83667/9620/5176/4282/727936/84168/8828/6723/6508/5832/2621/5154/1291/5621/8704/2119/151887/1311/4060/26575/3671/7083/5464/10082/10328/26037/1634/54796/64838/6715/10436/6320/8406/9588/9232/7043/23…
MATSUDA_NATURAL_KILLER_DIFFERENTIATION	MATSUDA_NATURAL_KILLER_DIFFERENTIATION	MATSUDA_NATURAL_KILLER_DIFFERENTIATION	450	0.320417	1.72703	3.66e-08	7.55e-07	5.03e-07	3760	tags=31%, list=23%, signal=24%	5329/1301/5315/7421/389/8553/5817/60/301/56937/84102/3688/11328/55847/3459/3073/10631/26524/11167/91663/2584/54829/2316/7167/646/4643/58538/226/8572/11098/2619/127544/9455/6303/4925/10402/23258/25937/6608/196463/5719/2921/12/3553/80014/9021/57590/2583/6423/79026/10417/10085/1832/2821/5396/5789/2202/4322/123/54984/860/1230/1829/3269/7083/83439/3026/23052/960/6567/1362/100507246/1509/29775/6443/851…
GO_GLYCOLYTIC_PROCESS_THROUGH_FRUCTOSE_6_PHOSPHATE	GO_GLYCOLYTIC_PROCESS_THROUGH_FRUCTOSE_6_PHOSPHATE	GO_GLYCOLYTIC_PROCESS_THROUGH_FRUCTOSE_6_PHOSPHATE	27	0.742869	2.53028	3.75e-08	7.73e-07	5.15e-07	1308	tags=52%, list=8%, signal=48%	5230/5315/2597/2026/2023/3099/2584/5214/7167/226/3098/2821/3101/5223
GO_CELLULAR_RESPONSE_TO_CHEMICAL_STRESS	GO_CELLULAR_RESPONSE_TO_CHEMICAL_STRESS	GO_CELLULAR_RESPONSE_TO_CHEMICAL_STRESS	326	0.361821	1.89457	3.83e-08	7.88e-07	5.24e-07	4450	tags=39%, list=27%, signal=29%	8877/664/6513/301/493869/50507/8531/4233/5034/54206/3091/857/558/1956/4779/6648/4358/5660/7168/1649/2706/4313/3297/5971/140885/83667/5052/5163/4318/2539/140809/5371/25824/4831/231/1965/2119/140823/4314/51719/4688/10367/8321/3162/677/5829/5595/1499/5074/11315/383/2054/2882/221/27429/488/9588/7295/5159/2878/6810/79899/25793/3303/2241/5831/8876/2861/355/55290/8996/572/10494/10891/3569/2950/26287/712…
ZHU_CMV_24_HR_UP	ZHU_CMV_24_HR_UP	ZHU_CMV_24_HR_UP	81	0.530349	2.29684	3.83e-08	7.88e-07	5.24e-07	3145	tags=47%, list=19%, signal=38%	23516/56681/2026/2023/54704/26524/10962/5683/10135/5214/7277/950/7280/4860/5687/5700/3336/10963/5684/8519/2537/5708/3303/9144/4790/7873/5690/9636/6629/1977/528/1604/7980/3429/26003/4792/80273/4869
GERHOLD_ADIPOGENESIS_DN	GERHOLD_ADIPOGENESIS_DN	GERHOLD_ADIPOGENESIS_DN	59	0.580984	2.3661	3.85e-08	7.91e-07	5.27e-07	3856	tags=64%, list=23%, signal=49%	302/2335/4323/306/7421/3688/308/7057/7056/1893/7058/6354/50486/8870/1462/2619/231/2621/960/6347/203068/1052/5159/3554/22948/7846/975/3566/894/581/1642/1410/8522/1019/3312/5327/3475/466
HP_ABNORMAL_ELASTICITY_OF_SKIN	HP_ABNORMAL_ELASTICITY_OF_SKIN	HP_ABNORMAL_ELASTICITY_OF_SKIN	172	0.423408	2.05119	3.9e-08	8e-07	5.33e-07	3740	tags=44%, list=23%, signal=34%	5351/91252/1290/1303/9180/5604/30008/1289/55033/2131/9509/29940/84627/526/1281/1277/1278/2316/6678/2200/4000/54453/5167/9469/22827/715/523/2245/84168/165/5832/529/2934/716/3984/64131/7051/55697/64132/203068/26229/8260/5159/5831/11253/59344/7046/11285/5573/4125/368/2879/1742/2778/6535/113189/7227/9056/7042/6913/643418/54539/6820/1836/56945/26608/55165/26154/1475/9791/25/6497/3265/26277/7048/117581
DAZARD_RESPONSE_TO_UV_SCC_UP	DAZARD_RESPONSE_TO_UV_SCC_UP	DAZARD_RESPONSE_TO_UV_SCC_UP	98	0.501226	2.2438	3.91e-08	8e-07	5.33e-07	4206	tags=51%, list=26%, signal=38%	302/5899/5230/306/6556/3920/3576/5604/132/3597/10130/950/2921/3553/6364/57142/1315/2920/1829/2919/10159/23256/5366/8942/3569/3251/5573/51014/6717/84981/1238/1831/1437/7124/10471/8724/3490/983/7534/10370/5714/567/6451/83941/5965/6745/3326/6742/5889/5359
REACTOME_IRE1ALPHA_ACTIVATES_CHAPERONES	REACTOME_IRE1ALPHA_ACTIVATES_CHAPERONES	REACTOME_IRE1ALPHA_ACTIVATES_CHAPERONES	46	0.634727	2.4486	4e-08	8.18e-07	5.45e-07	3557	tags=63%, list=22%, signal=50%	22872/3309/11015/55033/10897/6464/4000/10130/55062/1200/10954/10525/5526/55738/2137/58477/9114/10106/51726/4189/5611/84447/9695/7094/2081/2673/1639/3068/2134
GO_COLLAGEN_TRIMER	GO_COLLAGEN_TRIMER	GO_COLLAGEN_TRIMER	75	0.542445	2.29798	4.09e-08	8.36e-07	5.56e-07	2421	tags=49%, list=15%, signal=42%	1301/1290/4015/1303/114904/1289/1300/115908/50509/1281/1277/1278/1295/1296/1308/1292/1293/11117/1284/4481/51435/1282/1291/4060/80781/81035/1307/8685/1294/131873/147372/1634/114897/1306/1305/1280/84034
WP_SPINAL_CORD_INJURY	WP_SPINAL_CORD_INJURY	WP_SPINAL_CORD_INJURY	108	0.484998	2.21062	4.1e-08	8.37e-07	5.57e-07	3373	tags=45%, list=21%, signal=36%	7040/389/3576/301/6098/50507/1956/2212/1462/3383/2697/4318/1948/4282/6662/50515/3553/1282/5530/57142/2920/3552/64131/7431/2919/6347/11202/5595/383/387/2668/4321/9423/9103/4804/5322/3569/4609/1280/2280/3554/3958/10288/961/199/7124/5925/5594/983
REACTOME_COPI_MEDIATED_ANTEROGRADE_TRANSPORT	REACTOME_COPI_MEDIATED_ANTEROGRADE_TRANSPORT	REACTOME_COPI_MEDIATED_ANTEROGRADE_TRANSPORT	96	0.514307	2.29327	4.19e-08	8.53e-07	5.68e-07	3261	tags=46%, list=20%, signal=37%	966/11015/54732/26286/378/51226/84617/11014/10652/832/7277/22820/381/7280/81876/10945/9276/6708/1315/5861/55738/84790/830/10121/10381/1781/55860/22818/51272/372/375/10972/10671/8729/6811/51014/23423/1604/7846/9382/10376/10959/8774/1639
GO_REGULATION_OF_CELL_MATRIX_ADHESION	GO_REGULATION_OF_CELL_MATRIX_ADHESION	GO_REGULATION_OF_CELL_MATRIX_ADHESION	115	0.472833	2.16908	4.38e-08	8.91e-07	5.93e-07	1567	tags=28%, list=10%, signal=25%	6281/5328/71/23603/4323/29984/4035/5054/8826/3611/10631/7057/9270/4814/3987/9448/7070/1613/6237/54453/1845/1021/1435/1012/7414/7422/342184/90102/1307/23499/8829/182
YAO_TEMPORAL_RESPONSE_TO_PROGESTERONE_CLUSTER_16	YAO_TEMPORAL_RESPONSE_TO_PROGESTERONE_CLUSTER_16	YAO_TEMPORAL_RESPONSE_TO_PROGESTERONE_CLUSTER_16	75	0.541929	2.29579	4.39e-08	8.91e-07	5.93e-07	2073	tags=41%, list=13%, signal=36%	87/2597/11015/5099/1281/1277/79709/1278/9260/805/55076/6678/633/2200/1292/25996/1293/4237/1462/1284/6713/5118/7035/1282/80781/3488/2882/8406/3992/9274/9637
GO_MAINTENANCE_OF_LOCATION	GO_MAINTENANCE_OF_LOCATION	GO_MAINTENANCE_OF_LOCATION	293	0.365141	1.89303	4.46e-08	9.04e-07	6.02e-07	4664	tags=44%, list=28%, signal=32%	3685/2495/7114/2548/811/3309/11015/51141/2512/10226/857/11014/805/3099/57584/9168/2316/1649/2200/79068/7184/23568/9446/7070/5167/19/2697/5371/3074/3098/4481/6713/3690/3553/8733/2583/10945/29923/2934/4067/57158/123/5031/348/10938/11315/718/6278/7295/4188/4794/623/6348/57214/7782/5467/55704/4790/148867/8996/3569/402/22821/2280/1627/5552/808/4644/1729/2149/6717/817/4792/801/602/1020/171023/114882/71…
GNATENKO_PLATELET_SIGNATURE	GNATENKO_PLATELET_SIGNATURE	GNATENKO_PLATELET_SIGNATURE	37	0.668555	2.45893	4.52e-08	9.15e-07	6.09e-07	2852	tags=54%, list=17%, signal=45%	2495/7114/5315/60/4267/11237/1072/7316/7533/10627/2316/6678/7277/4637/8407/4946/5473/2876/2778/7094
PELLICCIOTTA_HDAC_IN_ANTIGEN_PRESENTATION_DN	PELLICCIOTTA_HDAC_IN_ANTIGEN_PRESENTATION_DN	PELLICCIOTTA_HDAC_IN_ANTIGEN_PRESENTATION_DN	49	0.620307	2.46256	4.53e-08	9.15e-07	6.09e-07	3074	tags=53%, list=19%, signal=43%	5683/2923/5693/10130/5682/10954/10213/5702/10945/5687/79139/5688/5694/5700/5684/9491/5701/3105/5685/5690/5706/821/5713/5711/5717/9117
HECKER_IFNB1_TARGETS	HECKER_IFNB1_TARGETS	HECKER_IFNB1_TARGETS	88	0.517779	2.2658	4.8e-08	9.69e-07	6.45e-07	5514	tags=69%, list=34%, signal=46%	7130/3576/50486/10158/4061/4318/3959/1890/10417/1116/9332/6347/91543/383/719/2537/94240/3430/710/6355/3434/3433/9636/51191/10398/51056/146225/55281/3429/714/3437/10561/712/129607/6772/713/10964/9997/5627/51338/6614/5610/4940/2633/2867/3665/5359/55601/1959/64761/24138/219285/151636/3674/4599/23586/57801/3627/54739/3728/83666
IVANOVA_HEMATOPOIESIS_MATURE_CELL	IVANOVA_HEMATOPOIESIS_MATURE_CELL	IVANOVA_HEMATOPOIESIS_MATURE_CELL	264	0.374847	1.92866	4.82e-08	9.71e-07	6.47e-07	3861	tags=38%, list=24%, signal=30%	1508/6556/5091/3920/665/53838/6566/3267/4317/1277/2907/1956/7057/84669/22824/3987/8560/54498/929/23568/6386/10553/92521/3916/401152/55062/51312/10402/84419/81490/6036/3684/529/6708/4601/54/81035/716/53917/8301/84668/23052/29946/1362/9792/2358/56913/138050/56648/2054/10797/50865/718/10602/2357/6827/23428/55686/2908/5473/55589/79888/4084/27333/2650/4259/123355/4354/2879/10058/94056/339122/6717/4360…
REACTOME_COPII_MEDIATED_VESICLE_TRANSPORT	REACTOME_COPII_MEDIATED_VESICLE_TRANSPORT	REACTOME_COPII_MEDIATED_VESICLE_TRANSPORT	67	0.552437	2.31839	4.82e-08	9.71e-07	6.47e-07	4361	tags=61%, list=27%, signal=45%	90411/10484/22872/9871/966/3998/10342/5265/10802/10652/1522/81876/81562/5861/126003/1075/51693/6396/1294/27095/10175/10972/23256/10960/9554/6811/26984/58485/9117/10959/8774/374/9632/2801/2153/7039/8615/51399/2890/2348/9570
GO_SKIN_DEVELOPMENT	GO_SKIN_DEVELOPMENT	GO_SKIN_DEVELOPMENT	293	0.363673	1.88543	4.97e-08	9.99e-07	6.65e-07	3188	tags=35%, list=19%, signal=29%	135228/1290/8754/7421/3624/5604/301/1001/1289/5045/1824/9509/23022/4233/54206/50509/1281/1277/1956/1278/5660/1515/10413/1514/5652/3675/6615/9119/9620/1823/23581/6662/6608/4831/3673/3872/2069/25932/55504/1830/5154/1513/3854/1832/57561/1311/861/1829/25818/3887/7251/81858/2810/5266/677/182/7051/3853/1499/7053/3488/338785/1041/2317/43847/6278/3868/7062/26133/4804/59344/22943/10855/3861/3881/10468/159…
GO_INTERLEUKIN_1_BETA_PRODUCTION	GO_INTERLEUKIN_1_BETA_PRODUCTION	GO_INTERLEUKIN_1_BETA_PRODUCTION	82	0.534074	2.3171	4.99e-08	1e-06	6.67e-07	4424	tags=60%, list=27%, signal=44%	8877/54206/351/24145/54209/140885/6774/19/64127/5004/3553/54/8767/5005/2150/114548/56670/64581/4210/6348/353514/11027/1992/3569/2950/7128/91662/58484/199713/2149/7305/10392/10333/29108/10626/7124/3428/79792/945/1903/6376/834/5027/113277/4332/948/10892/338557/80149
GO_TRANSITION_METAL_ION_TRANSPORT	GO_TRANSITION_METAL_ION_TRANSPORT	GO_TRANSITION_METAL_ION_TRANSPORT	114	0.474098	2.17614	5.02e-08	1.01e-06	6.7e-07	4567	tags=54%, list=28%, signal=39%	23516/27173/2495/91252/6556/2512/526/51382/1318/64116/1213/51312/523/475/392/529/245972/55640/1317/1244/94081/341208/7922/8992/1356/9114/7782/7018/9843/148867/261729/10424/113235/10058/3077/528/6948/7779/9296/27032/55630/387849/55858/527/533/9914/57192/535/567/81894/3263/57817/9997/3934/10312/7226/55532/51606/537/57181/55334
PANGAS_TUMOR_SUPPRESSION_BY_SMAD1_AND_SMAD5_UP	PANGAS_TUMOR_SUPPRESSION_BY_SMAD1_AND_SMAD5_UP	PANGAS_TUMOR_SUPPRESSION_BY_SMAD1_AND_SMAD5_UP	119	0.471145	2.17552	5.07e-08	1.02e-06	6.76e-07	3789	tags=46%, list=23%, signal=36%	7114/7045/858/8091/1303/28966/9891/140576/11167/9446/4313/5360/5782/727936/2245/11117/219/4811/2014/220213/5218/23051/323/2934/57537/89796/677/26037/1362/55194/7805/56935/419/64581/5770/7052/201294/9532/26018/55068/9961/5272/10927/10498/3936/5947/712/10606/57125/112849/340527/1410/4784/3927/6146
GO_REGULATION_OF_RESPONSE_TO_WOUNDING	GO_REGULATION_OF_RESPONSE_TO_WOUNDING	GO_REGULATION_OF_RESPONSE_TO_WOUNDING	163	0.428905	2.06208	5.09e-08	1.02e-06	6.78e-07	2686	tags=33%, list=16%, signal=27%	51330/302/5328/5329/71/135228/6696/4035/79001/2048/5054/5604/301/3688/2191/857/4627/7057/7056/5155/2152/2697/10630/7035/2896/5154/11221/90102/4067/348/2207/2243/11202/2266/2150/2244/710/114897/64581/5592/3170/10855/5270/5624/1839/7128/5345/9076/2155/8573/23332/2149/2303
MCBRYAN_PUBERTAL_BREAST_4_5WK_UP	MCBRYAN_PUBERTAL_BREAST_4_5WK_UP	MCBRYAN_PUBERTAL_BREAST_4_5WK_UP	248	0.381621	1.95041	5.11e-08	1.02e-06	6.8e-07	3272	tags=35%, list=20%, signal=29%	51330/2335/6696/64359/7130/81855/6513/121457/23022/23406/54206/10769/114907/7057/4240/4783/7058/5654/57584/929/2152/1462/8572/2619/10158/1266/5806/6303/7277/7076/476/55740/25907/6662/64866/2621/3371/10417/1832/390/1116/1809/4791/3489/1307/861/8614/1294/7472/10487/822/5074/1009/9935/7162/55137/7043/27122/57619/3861/7052/84418/10809/10418/6385/800/64236/3775/2149/23423/8463/641371/27032/6168/7227/6…
GO_ACTIN_FILAMENT_BINDING	GO_ACTIN_FILAMENT_BINDING	GO_ACTIN_FILAMENT_BINDING	189	0.4149	2.04892	5.17e-08	1.03e-06	6.86e-07	3739	tags=42%, list=23%, signal=33%	23603/87/5358/8826/1072/23406/4430/4627/1956/7168/23191/2316/7171/24145/4643/51474/832/127294/84168/165904/10096/10109/6624/881/10979/6708/9948/2934/10095/11034/27/23499/4628/83660/29109/830/84962/822/4651/6876/26258/84940/10092/7169/81/9050/2314/7170/57619/399687/4641/201191/114793/1627/274/653145/4644/10634/1495/4642/7094/57471/2017/126353/199/6840/80206/3936/10093/309/64601/10094/29119/25/4620…
GO_GOLGI_ASSOCIATED_VESICLE_MEMBRANE	GO_GOLGI_ASSOCIATED_VESICLE_MEMBRANE	GO_GOLGI_ASSOCIATED_VESICLE_MEMBRANE	103	0.491032	2.2241	5.18e-08	1.03e-06	6.86e-07	4642	tags=53%, list=28%, signal=39%	90411/10484/22872/56681/9871/966/11015/3998/51226/11014/10802/1212/1213/2697/22820/10945/9276/1315/6396/160/10175/57410/22818/8218/372/10972/3105/9182/9554/6811/51014/23423/3119/10959/1258/10490/374/567/84888/9632/1080/3120/3136/3106/11316/7039/3135/8615/3133/2890/2348/9570/9445/3134/23390
NABA_SECRETED_FACTORS	NABA_SECRETED_FACTORS	NABA_SECRETED_FACTORS	250	0.378171	1.93704	5.18e-08	1.03e-06	6.86e-07	3229	tags=34%, list=20%, signal=28%	6281/7040/3624/3576/6374/51129/353500/26525/140576/11167/7423/6354/23529/5228/5155/10272/2246/56034/7424/2250/1950/255324/7476/6274/23452/1435/6282/2921/2069/5008/6424/3623/3553/6364/7292/8744/5154/7422/6423/6284/2920/3976/10344/6273/3552/2919/7472/6347/147372/2668/7043/6278/9244/6348/3084/7062/8200/5473/6355/11009/6372/10468/1440/3569/57402/338324/1839/29915/126637/56300/3606/6362/8740/392255/22…
HOELZEL_NF1_TARGETS_UP	HOELZEL_NF1_TARGETS_UP	HOELZEL_NF1_TARGETS_UP	126	0.463355	2.13413	5.25e-08	1.04e-06	6.95e-07	2572	tags=32%, list=16%, signal=27%	6281/2744/1051/5358/7262/11031/5054/84102/4233/5099/113146/10769/26010/7837/22824/92689/131566/3987/10611/7378/55332/9955/7857/3673/84634/5154/390/6273/89796/23052/9953/26031/3084/355/5069/4897/1184/5174/114880/2778
GO_NEURON_DEATH	GO_NEURON_DEATH	GO_NEURON_DEATH	321	0.352522	1.84715	5.32e-08	1.06e-06	7.03e-07	3922	tags=34%, list=24%, signal=27%	54541/664/1051/4035/2597/3309/3611/3091/728/558/6648/351/29937/10457/23529/1649/824/10135/26471/3297/1522/6774/22800/101/112399/1948/5176/54434/2539/1435/255738/5538/1965/2896/163/5621/3684/10525/6477/23621/5700/8321/3162/54583/348/8301/6347/8829/2002/5584/1499/11315/2213/27429/387/598/2668/2730/7043/9244/353116/6348/8200/25793/7020/26355/4804/355/22943/51604/572/340371/1440/10891/134/4345/3329/4…
GO_POSITIVE_REGULATION_OF_INFLAMMATORY_RESPONSE	GO_POSITIVE_REGULATION_OF_INFLAMMATORY_RESPONSE	GO_POSITIVE_REGULATION_OF_INFLAMMATORY_RESPONSE	131	0.449625	2.08711	5.49e-08	1.09e-06	7.24e-07	4202	tags=48%, list=26%, signal=36%	1051/9180/5054/4317/338322/7097/1956/7132/26471/54209/6774/101/64127/3673/5008/3553/7292/2896/10318/1075/2207/136/11315/56670/718/64581/145741/3929/6348/353514/7052/3569/2865/91662/3949/6223/3606/3329/185/975/5733/8692/51704/4792/7784/961/6845/10333/7124/84818/148022/283131/23765/90865/2161/6376/59341/64332/8717/6279/2867/3133/4363
BASSO_HAIRY_CELL_LEUKEMIA_UP	BASSO_HAIRY_CELL_LEUKEMIA_UP	BASSO_HAIRY_CELL_LEUKEMIA_UP	77	0.524555	2.23824	5.55e-08	1.1e-06	7.31e-07	3842	tags=52%, list=23%, signal=40%	5352/60/301/754/7057/7132/2012/8076/7850/6237/54453/4094/11098/26509/7076/25937/6284/967/667/1806/115/5872/3249/3554/3606/5480/9341/2037/11345/115207/9788/10288/199/10154/567/10395/51706/8522/6253/2260
HP_COXA_VARA	HP_COXA_VARA	HP_COXA_VARA	49	0.617756	2.45244	5.56e-08	1.1e-06	7.31e-07	1753	tags=45%, list=11%, signal=40%	2335/2131/60681/9509/1300/1277/124583/1278/2132/5167/5176/4148/2535/3339/4322/51119/860/64131/5130/55325/10216/2317
GO_SPECIFIC_GRANULE_LUMEN	GO_SPECIFIC_GRANULE_LUMEN	GO_SPECIFIC_GRANULE_LUMEN	59	0.576513	2.34789	5.6e-08	1.11e-06	7.36e-07	3618	tags=51%, list=22%, signal=40%	4317/124583/126014/56729/23191/1265/7077/5873/1522/5806/7414/5004/2352/1116/2919/8566/1509/1774/383/5005/4758/3240/4790/10855/6590/23071/3837/79792/567/671
HP_OSTEOPOROSIS	HP_OSTEOPOROSIS	HP_OSTEOPOROSIS	232	0.380741	1.91996	5.66e-08	1.12e-06	7.42e-07	3877	tags=41%, list=24%, signal=31%	5352/5351/4323/5358/2588/649/30008/60681/9509/84627/166929/857/3918/1277/124583/1278/285590/4853/6678/7490/4000/646/4313/54453/8572/8815/9469/6662/165/8733/3909/84634/3914/80270/4312/3339/860/861/1294/3984/54551/64132/6609/6611/26229/2720/5831/3170/55505/22943/5836/51604/58524/23414/5573/1280/118429/79650/2710/2778/3077/64135/60386/4692/9056/55858/6845/171023/50484/2736/4982/5428/4869/1593/3592/5…
HP_ABNORMAL_ATRIOVENTRICULAR_VALVE_MORPHOLOGY	HP_ABNORMAL_ATRIOVENTRICULAR_VALVE_MORPHOLOGY	HP_ABNORMAL_ATRIOVENTRICULAR_VALVE_MORPHOLOGY	111	0.476631	2.17451	5.68e-08	1.12e-06	7.44e-07	4009	tags=50%, list=24%, signal=38%	5351/1290/4323/64359/1289/29940/84627/1281/1277/1278/285590/2316/8076/2200/4000/4313/5167/23193/9469/80114/2697/4920/165/4054/529/5337/3984/64131/2137/64132/26229/7169/7170/7046/1280/3081/368/64135/7042/54539/84665/5428/221037/875/26608/6497/3265/9158/2627/9632/78987/3052/7048/2260/6239/286
REACTOME_CLASS_I_MHC_MEDIATED_ANTIGEN_PROCESSING_PRESENTATION	REACTOME_CLASS_I_MHC_MEDIATED_ANTIGEN_PROCESSING_PRESENTATION	REACTOME_CLASS_I_MHC_MEDIATED_ANTIGEN_PROCESSING_PRESENTATION	348	0.343132	1.81517	5.75e-08	1.13e-06	7.53e-07	4477	tags=39%, list=27%, signal=29%	3685/3693/10484/22872/9871/811/3309/4734/9902/29927/140739/7316/7097/114907/1515/23480/10802/5683/154214/1514/65264/929/5707/2923/5691/5693/127544/5682/10952/51665/5709/10213/5719/80176/7319/9978/26232/9021/7328/7335/5702/115290/5687/6477/26118/4688/6396/5688/9520/5694/5700/5695/5684/23643/9491/5701/9903/51088/140462/2209/9867/5708/64219/5715/3105/6810/25793/5685/5690/7317/6478/5706/51191/7320/15…
REACTOME_TNFR2_NON_CANONICAL_NF_KB_PATHWAY	REACTOME_TNFR2_NON_CANONICAL_NF_KB_PATHWAY	REACTOME_TNFR2_NON_CANONICAL_NF_KB_PATHWAY	97	0.493468	2.20409	5.77e-08	1.13e-06	7.54e-07	3188	tags=44%, list=19%, signal=36%	51330/7316/7132/5683/5707/5691/5693/5971/5682/5709/10213/5719/7292/8744/5702/5687/4791/5688/5694/5700/5695/5684/9491/5701/970/958/5708/5715/4055/943/5685/5690/60401/5706/8740/5713/5711/5718/329/5717/5689/4982/7124
CHIANG_LIVER_CANCER_SUBCLASS_UNANNOTATED_DN	CHIANG_LIVER_CANCER_SUBCLASS_UNANNOTATED_DN	CHIANG_LIVER_CANCER_SUBCLASS_UNANNOTATED_DN	182	0.418213	2.05043	5.83e-08	1.14e-06	7.61e-07	5476	tags=55%, list=33%, signal=37%	6281/58505/5230/29927/10549/10413/5683/28998/226/10130/1266/2697/476/2214/9500/51142/5702/6643/51719/10963/2207/830/6782/5901/28985/3703/387/8624/9114/23478/4758/7164/4189/8520/7873/51375/1603/51649/8813/7419/9532/6633/25911/9341/471/7305/65080/54749/84259/51234/55872/80349/282679/581/7411/51303/983/10370/5714/5111/79135/5631/57819/1019/3312/10542/466/3326/9375/5686/22974/1033/10552/8727/81542/49…
GO_SMOOTH_MUSCLE_CELL_MIGRATION	GO_SMOOTH_MUSCLE_CELL_MIGRATION	GO_SMOOTH_MUSCLE_CELL_MIGRATION	66	0.555479	2.32001	5.88e-08	1.15e-06	7.67e-07	2315	tags=41%, list=14%, signal=35%	5328/4035/5054/8826/50507/3611/10631/80005/7168/5155/55742/54434/6282/3673/3690/5154/5361/5031/8829/3488/10092/5159/5592/5467/3037/10891/2950
HP_LIMITED_ELBOW_MOVEMENT	HP_LIMITED_ELBOW_MOVEMENT	HP_LIMITED_ELBOW_MOVEMENT	106	0.475849	2.16566	5.89e-08	1.15e-06	7.67e-07	3110	tags=42%, list=19%, signal=35%	5352/1303/60681/57167/23529/2316/633/8985/1292/2706/1293/4000/64116/79188/91179/9469/7476/4148/6424/5832/1291/2535/1311/4322/2137/5130/10082/2010/2317/26229/7169/9244/6023/7020/5831/7170/4921/1280/11160/23387/259232/6628/6913/89970/1836
GO_REGULATION_OF_WOUND_HEALING	GO_REGULATION_OF_WOUND_HEALING	GO_REGULATION_OF_WOUND_HEALING	134	0.453697	2.12075	5.93e-08	1.16e-06	7.71e-07	2686	tags=36%, list=16%, signal=30%	51330/302/5328/5329/71/135228/79001/2048/5054/301/3688/2191/857/4627/7057/7056/5155/2152/2697/10630/7035/5154/11221/90102/4067/348/2207/2243/2266/2150/2244/710/114897/64581/5592/3170/10855/5270/5624/1839/7128/5345/9076/2155/8573/23332/2149/2303
GO_CELL_JUNCTION_ASSEMBLY	GO_CELL_JUNCTION_ASSEMBLY	GO_CELL_JUNCTION_ASSEMBLY	401	0.335071	1.79477	6.05e-08	1.18e-06	7.86e-07	2417	tags=24%, list=15%, signal=21%	6281/2335/71/23603/4323/87/29984/3556/4035/81671/389/2048/60/8826/3678/10211/3611/857/3918/7097/7057/9270/351/5339/27020/3987/10611/7058/23562/9448/2316/1308/2706/977/7070/1613/6615/23363/1845/9080/79953/7476/2697/1948/7414/387804/3673/3553/3909/3915/6624/7422/3914/342184/10979/9948/90102/57493/5789/1307/861/4092/8321/23499/83660/201163/1399/6591/10082/8829/84962/667/5584/1499/1009/1000/7162/2288…
HALLMARK_KRAS_SIGNALING_UP	HALLMARK_KRAS_SIGNALING_UP	HALLMARK_KRAS_SIGNALING_UP	192	0.402905	1.99126	6.36e-08	1.24e-06	8.25e-07	3941	tags=41%, list=24%, signal=32%	5328/5329/6696/4320/3624/2048/9945/51129/760/56172/131566/2012/56729/10457/50486/101/7476/4318/25907/6662/3673/12/2069/3553/6364/7035/6447/2119/629/23531/26499/5396/3976/80201/23643/2207/8829/6324/2745/9358/9935/383/719/80380/23645/7805/2150/7462/5473/50856/3075/5178/7851/10418/1839/7128/3290/79693/6868/51704/6590/55365/894/1437/3936/10221/4319/23136/2115/1438/3689/5950/90865/5327/220/10103/1636/…
GO_PEPTIDE_SECRETION	GO_PEPTIDE_SECRETION	GO_PEPTIDE_SECRETION	472	0.317485	1.72284	6.51e-08	1.27e-06	8.43e-07	4542	tags=41%, list=28%, signal=30%	3685/2335/23601/8660/4035/8754/7040/2597/6513/301/26286/6288/6566/3459/353500/5798/4317/3091/56943/7097/1956/5660/57333/10802/9572/27063/929/283/24145/23568/7424/4053/54209/9601/6774/7447/7857/101/19/2697/64127/338442/4282/22820/29085/379/26056/5004/3553/5530/7292/8111/79651/415116/2821/1803/5861/1311/4067/117247/6284/8609/5125/4253/64285/4628/3552/2922/348/5066/2243/6567/91543/91942/2266/11315/1…
HP_ABNORMALITY_OF_THE_CEREBRAL_VASCULATURE	HP_ABNORMALITY_OF_THE_CEREBRAL_VASCULATURE	HP_ABNORMALITY_OF_THE_CEREBRAL_VASCULATURE	263	0.368652	1.89393	6.54e-08	1.27e-06	8.46e-07	4006	tags=40%, list=24%, signal=31%	90411/2335/71/135228/4015/2548/811/60/3998/1281/79709/241/351/5654/5155/2316/6678/8076/633/2200/8985/4000/83987/23363/2773/5167/23193/80114/84168/1284/6608/3673/255738/3690/1282/4860/83605/5621/9342/162417/3426/1230/3984/64131/6575/2243/182/1499/2266/64132/2050/2244/2668/7043/5159/4210/5592/1373/2908/9103/355/7046/3075/3569/5624/5573/5345/3949/2155/368/337867/64135/7066/83854/55901/2997/7042/2318…
MIKKELSEN_MEF_HCP_WITH_H3K27ME3	MIKKELSEN_MEF_HCP_WITH_H3K27ME3	MIKKELSEN_MEF_HCP_WITH_H3K27ME3	403	-0.312525	-1.74995	6.69e-08	1.3e-06	8.65e-07	3384	tags=31%, list=21%, signal=25%	240/2203/3195/7780/164633/3737/152330/91752/339488/26051/6900/23624/6538/10319/140628/30009/57057/3213/146713/3360/81693/10053/4889/80036/161725/3233/8447/4916/5662/6469/3766/116/11122/145581/55118/656/126695/11069/284654/6943/6331/7827/816/326624/147699/158158/3741/27112/6564/8631/90187/799/27132/440503/23105/6886/23305/131096/126669/23263/90332/2676/2567/23544/3788/1917/134548/8927/30010/341359…
REACTOME_CELL_EXTRACELLULAR_MATRIX_INTERACTIONS	REACTOME_CELL_EXTRACELLULAR_MATRIX_INTERACTIONS	REACTOME_CELL_EXTRACELLULAR_MATRIX_INTERACTIONS	18	0.806785	2.47656	6.72e-08	1.3e-06	8.68e-07	1734	tags=72%, list=11%, signal=65%	71/87/60/3688/3611/3987/2316/55742/6251/10979/29780/5829/7408
CHUNG_BLISTER_CYTOTOXICITY_UP	CHUNG_BLISTER_CYTOTOXICITY_UP	CHUNG_BLISTER_CYTOTOXICITY_UP	131	0.446803	2.07401	6.78e-08	1.31e-06	8.74e-07	2946	tags=35%, list=18%, signal=29%	1508/10920/54732/2590/5898/4494/4493/1514/64951/29015/7167/10213/493856/5141/475/5719/1026/1075/54/123/55640/5700/51429/79004/54985/5708/710/6509/5872/5690/116841/10424/7128/942/56833/6385/51529/347734/975/84868/1164/714/55312/2109/54187/348235
AMIT_EGF_RESPONSE_240_HELA	AMIT_EGF_RESPONSE_240_HELA	AMIT_EGF_RESPONSE_240_HELA	56	0.586866	2.36706	6.79e-08	1.31e-06	8.74e-07	3244	tags=55%, list=20%, signal=45%	396/22936/2275/85360/10397/9945/5099/10769/4071/7057/7132/10611/7171/10652/6461/10938/10844/22839/6199/22943/2707/6385/7410/1604/65981/7296/1390/602/23279/3622/10093
GO_GLIOGENESIS	GO_GLIOGENESIS	GO_GLIOGENESIS	266	0.368844	1.89587	6.89e-08	1.33e-06	8.85e-07	3480	tags=34%, list=21%, signal=27%	4323/664/4035/4665/7040/5604/301/2737/10397/3459/3611/6664/728/7097/1956/4779/351/3912/9572/23529/2817/54587/2250/54209/6774/3913/4920/1021/1435/3074/6662/6608/3553/8892/2896/57142/2119/11221/9948/2934/4067/3976/5025/7431/1399/6347/118738/22891/5584/5595/1499/2358/26011/1436/1000/9639/387/6348/3084/5270/25825/3569/2950/5970/3949/10100/274/4919/57165/4692/4664/3418/5080/7042/23380/26022/9334/1020/…
GO_HISTONE_METHYLATION	GO_HISTONE_METHYLATION	GO_HISTONE_METHYLATION	120	-0.442606	-2.13771	6.98e-08	1.34e-06	8.95e-07	5151	tags=54%, list=31%, signal=37%	84193/56254/672/90780/56981/9646/57673/54623/10782/80335/26038/11107/54554/10664/23028/58508/23512/23168/57343/4524/8726/54496/55209/23476/51547/11108/22976/4602/9971/5926/546/8473/56979/10919/84444/79918/9757/2122/30827/29104/55904/9869/2625/7403/4297/9739/51742/8085/55870/29072/55170/6304/200424/23067/64324/79813/7552/2145/83852/5079/22823/4302/54880/94104/6419
REACTOME_SCAVENGING_BY_CLASS_A_RECEPTORS	REACTOME_SCAVENGING_BY_CLASS_A_RECEPTORS	REACTOME_SCAVENGING_BY_CLASS_A_RECEPTORS	17	0.816485	2.44034	7.01e-08	1.35e-06	8.98e-07	1387	tags=76%, list=8%, signal=70%	2495/811/2512/1281/1277/1278/7184/1284/4481/1282/81035/8685/348
KYNG_ENVIRONMENTAL_STRESS_RESPONSE_UP	KYNG_ENVIRONMENTAL_STRESS_RESPONSE_UP	KYNG_ENVIRONMENTAL_STRESS_RESPONSE_UP	49	0.614684	2.44024	7.23e-08	1.39e-06	9.26e-07	1919	tags=41%, list=12%, signal=36%	4501/2335/813/29984/301/665/10397/10549/10211/2590/1281/11098/10095/2920/7431/6443/2745/4946/8120/3696
REACTOME_DEGRADATION_OF_BETA_CATENIN_BY_THE_DESTRUCTION_COMPLEX	REACTOME_DEGRADATION_OF_BETA_CATENIN_BY_THE_DESTRUCTION_COMPLEX	REACTOME_DEGRADATION_OF_BETA_CATENIN_BY_THE_DESTRUCTION_COMPLEX	81	0.523219	2.26596	7.51e-08	1.44e-06	9.6e-07	3078	tags=44%, list=19%, signal=36%	7316/5683/5707/5691/5693/5682/5709/10213/5719/9978/5516/5702/5518/5687/5688/5526/5694/5700/5695/5684/83439/9491/5701/1499/5708/5715/5685/5690/5706/4609/5713/5711/5718/5717/1452/5689
GO_ANTIMICROBIAL_HUMORAL_RESPONSE	GO_ANTIMICROBIAL_HUMORAL_RESPONSE	GO_ANTIMICROBIAL_HUMORAL_RESPONSE	82	0.531359	2.30532	7.55e-08	1.45e-06	9.64e-07	2963	tags=38%, list=18%, signal=31%	6556/2597/3576/6374/26525/283/51248/2921/5919/1672/10417/140823/140686/2920/25818/84659/2919/5266/2243/3853/2244/6278/5650/3105/5473/7018/6372/6223/6590/149708/602
HP_ABNORMALITY_OF_THE_GINGIVA	HP_ABNORMALITY_OF_THE_GINGIVA	HP_ABNORMALITY_OF_THE_GINGIVA	180	0.411844	2.01845	7.73e-08	1.48e-06	9.86e-07	2443	tags=33%, list=15%, signal=28%	90411/1290/4323/64359/1289/9509/3998/526/1281/1277/285590/4853/1893/56975/4313/54453/6774/4920/715/950/5371/165/3690/1832/2535/54757/1075/4688/716/51119/3984/2137/2243/5914/162514/359948/26123/147372/3853/2266/55697/2244/4247/28962/5159/2720/64859/6023/51360/55505/9103/3763/11285/5573/118429/79650/5345/4125/2155
GO_INTRINSIC_COMPONENT_OF_ORGANELLE_MEMBRANE	GO_INTRINSIC_COMPONENT_OF_ORGANELLE_MEMBRANE	GO_INTRINSIC_COMPONENT_OF_ORGANELLE_MEMBRANE	363	0.339095	1.80194	7.81e-08	1.49e-06	9.94e-07	4415	tags=39%, list=27%, signal=29%	91252/664/3920/81855/811/3309/51141/5045/2131/29927/2590/166929/10897/81502/4864/124872/2923/9986/3916/79188/267/6238/9694/9697/8733/662/57655/2583/57142/51125/23471/79139/57488/90196/10237/5125/55331/5025/142891/10367/84912/56907/23141/94081/10328/65991/6804/3300/8460/5986/22883/56851/51114/81501/51272/10164/55686/3105/55454/219855/51604/261729/53947/84447/578/9695/5250/10058/3290/6853/79714/842…
REACTOME_HEDGEHOG_ON_STATE	REACTOME_HEDGEHOG_ON_STATE	REACTOME_HEDGEHOG_ON_STATE	82	0.530795	2.30287	7.83e-08	1.5e-06	9.96e-07	3116	tags=49%, list=19%, signal=40%	2737/7316/5683/5707/5691/5693/2619/5682/5709/10213/6608/2121/5719/9978/5702/5687/5688/5694/5700/5695/5684/9491/5701/23288/5708/5715/23432/132884/5685/5690/5706/8650/5713/5711/5718/5717/57154/1452/5689/2736
GO_HUMORAL_IMMUNE_RESPONSE	GO_HUMORAL_IMMUNE_RESPONSE	GO_HUMORAL_IMMUNE_RESPONSE	185	0.404105	1.98988	7.84e-08	1.5e-06	9.96e-07	3033	tags=33%, list=18%, signal=27%	54210/6556/2597/966/3576/6374/26525/728/4853/7030/283/54209/51248/715/2921/11326/3553/5919/1672/629/10417/140823/140686/2821/3426/7942/716/2920/25818/84659/2919/5266/2243/6347/3853/27202/719/717/2213/2244/710/718/6278/5650/3105/5473/3075/7018/6372/3569/6223/51279/1604/975/714/6590/7784/149708/602/8547/3119
GO_COMPLEX_OF_COLLAGEN_TRIMERS	GO_COMPLEX_OF_COLLAGEN_TRIMERS	GO_COMPLEX_OF_COLLAGEN_TRIMERS	20	0.771856	2.4352	7.91e-08	1.51e-06	1e-06	1301	tags=65%, list=8%, signal=60%	1301/1290/1289/50509/1281/1277/1278/1295/1284/1282/4060/1307/1294
GO_PYRUVATE_METABOLIC_PROCESS	GO_PYRUVATE_METABOLIC_PROCESS	GO_PYRUVATE_METABOLIC_PROCESS	139	0.43867	2.06289	7.96e-08	1.52e-06	1.01e-06	1529	tags=22%, list=9%, signal=20%	3939/54541/9123/5230/5209/5315/5236/5091/2597/2026/2023/6566/3091/54704/351/3099/2584/5210/5214/26471/7167/226/6774/5163/3098/2821/3101/6396/5223/80201/10993
SESTO_RESPONSE_TO_UV_C7	SESTO_RESPONSE_TO_UV_C7	SESTO_RESPONSE_TO_UV_C7	67	0.548085	2.30013	8.07e-08	1.53e-06	1.02e-06	2803	tags=46%, list=17%, signal=39%	3956/4501/10970/5479/3309/132/3688/644/4493/5098/1200/7447/483/6251/873/4312/2934/1075/3976/2098/7083/5066/8519/6715/1052/5547/5355/7851/994/471/3418
GO_ACTOMYOSIN	GO_ACTOMYOSIN	GO_ACTOMYOSIN	73	0.548328	2.3219	8.12e-08	1.54e-06	1.03e-06	2539	tags=47%, list=15%, signal=40%	87/2275/50507/23022/3611/4627/7791/9531/9260/10611/7168/7171/1265/8572/51474/165904/6624/10979/103910/541468/4628/27295/29109/5829/6804/2317/81/7170/399687/1627/10398/64236/4919/4644
REACTOME_CLEC7A_DECTIN_1_SIGNALING	REACTOME_CLEC7A_DECTIN_1_SIGNALING	REACTOME_CLEC7A_DECTIN_1_SIGNALING	97	0.490566	2.19113	8.2e-08	1.56e-06	1.04e-06	4729	tags=54%, list=29%, signal=38%	7316/5683/5707/5691/5693/5971/5682/5709/10213/5719/3553/5530/7335/5702/5687/4791/5688/5694/5700/5695/5684/9491/5701/5708/5715/64581/4790/5685/5690/5706/5970/5713/5711/5718/4792/801/5717/29108/5689/5714/5692/3710/7321/4772/5686/10892/5716/9861/5705/3709/8454/6233
REACTOME_BINDING_AND_UPTAKE_OF_LIGANDS_BY_SCAVENGER_RECEPTORS	REACTOME_BINDING_AND_UPTAKE_OF_LIGANDS_BY_SCAVENGER_RECEPTORS	REACTOME_BINDING_AND_UPTAKE_OF_LIGANDS_BY_SCAVENGER_RECEPTORS	39	0.657022	2.42329	8.29e-08	1.57e-06	1.05e-06	1387	tags=46%, list=8%, signal=42%	2495/4035/811/2512/6288/1281/1277/1278/6678/7184/1284/4481/1282/10525/81035/9332/8685/348
GO_NEGATIVE_REGULATION_OF_CELLULAR_RESPONSE_TO_GROWTH_FACTOR_STIMULUS	GO_NEGATIVE_REGULATION_OF_CELLULAR_RESPONSE_TO_GROWTH_FACTOR_STIMULUS	GO_NEGATIVE_REGULATION_OF_CELLULAR_RESPONSE_TO_GROWTH_FACTOR_STIMULUS	138	0.440384	2.06349	8.31e-08	1.57e-06	1.05e-06	3481	tags=40%, list=21%, signal=32%	135228/858/7040/94031/3309/4734/56937/81792/7316/857/7057/23213/5654/55959/54829/2817/7041/10272/2200/79674/493/11117/50515/6423/161742/2734/4092/8321/399473/11171/1634/164656/90993/8862/7043/3303/5770/26585/4804/22943/7046/83891/8573/283149/6868/58533/8646/57154/57045/3592/4052/9241/25/6497/114990
WP_LUNG_FIBROSIS	WP_LUNG_FIBROSIS	WP_LUNG_FIBROSIS	55	0.597218	2.40405	8.33e-08	1.57e-06	1.05e-06	2284	tags=47%, list=14%, signal=41%	5328/6696/4502/1051/7040/3576/5265/5155/2246/4313/1950/5806/4318/7076/3553/5154/1832/2920/4092/3162/6347/23250/6348/26585/1440/3569
GO_PROTEIN_METHYLATION	GO_PROTEIN_METHYLATION	GO_PROTEIN_METHYLATION	147	-0.42131	-2.0963	8.46e-08	1.6e-06	1.06e-06	5151	tags=52%, list=31%, signal=36%	84193/56254/672/90780/51409/56981/9646/57673/54623/10782/80335/26038/11107/54554/10664/23028/58508/283742/23512/23168/79609/7832/57343/4524/8726/54496/92342/55209/23476/51547/11108/22976/4602/115294/9971/5926/546/8473/56979/54093/10919/84444/79918/9757/2122/30827/29104/55904/9869/2625/7403/4297/9739/79823/51742/8085/90826/55870/29072/55170/6304/200424/23067/64324/79813/7552/2145/83852/55251/5079/…
GO_FICOLIN_1_RICH_GRANULE_MEMBRANE	GO_FICOLIN_1_RICH_GRANULE_MEMBRANE	GO_FICOLIN_1_RICH_GRANULE_MEMBRANE	58	0.596259	2.4175	8.49e-08	1.6e-06	1.07e-06	4362	tags=72%, list=27%, signal=53%	6556/3920/2548/11314/3916/140885/101/8778/1823/1832/1315/6515/2204/2207/2358/10159/387/5547/2357/1729/1604/3958/3687/10288/527/1828/22918/965/338339/55004/161/535/3689/8987/5269/5273/51143/374395/10312/127829/7226/100049587
PYEON_HPV_POSITIVE_TUMORS_UP	PYEON_HPV_POSITIVE_TUMORS_UP	PYEON_HPV_POSITIVE_TUMORS_UP	82	-0.509315	-2.27454	8.96e-08	1.69e-06	1.12e-06	3707	tags=63%, list=23%, signal=49%	56992/10472/64105/9143/195828/2146/29980/4678/1719/9735/8317/54492/4211/11168/23461/3070/3978/23435/10198/146857/283212/84131/8863/4602/54457/55540/1479/9994/348654/113802/116028/27165/4172/84460/285989/153579/23041/63977/10388/1029/8503/6595/5928/126626/286205/55120/7072/55779/9975/80345/149420/25957
GO_ORGANELLE_SUBCOMPARTMENT	GO_ORGANELLE_SUBCOMPARTMENT	GO_ORGANELLE_SUBCOMPARTMENT	347	0.344659	1.81847	9.38e-08	1.76e-06	1.17e-06	4298	tags=39%, list=26%, signal=30%	79586/8601/7045/170384/55361/79065/4166/11031/5045/2590/4430/1263/10631/124583/157769/351/83871/23213/1212/55959/22836/221035/8985/444/55062/4924/1213/9469/10133/23258/84679/113451/8907/2896/23682/57142/337876/8704/51125/90196/23621/54947/5125/10981/64131/5066/9367/54480/51429/80262/2010/84725/55968/6483/10066/23250/3482/4311/55773/22856/4247/51272/113178/10164/8218/375/29058/23256/3105/6810/2683…
KOBAYASHI_EGFR_SIGNALING_24HR_DN	KOBAYASHI_EGFR_SIGNALING_24HR_DN	KOBAYASHI_EGFR_SIGNALING_24HR_DN	244	0.372835	1.89612	9.4e-08	1.76e-06	1.17e-06	5774	tags=51%, list=35%, signal=34%	51330/8877/8091/22936/7262/4907/2026/8061/4233/558/84617/131566/7378/26872/50486/8870/29015/55568/4830/6781/25937/25907/6662/11135/2069/6723/7280/2119/51192/7083/136/29775/28231/203068/79801/3084/22943/8520/2707/54517/7980/7846/1164/332/1847/55872/9088/7283/374/896/11065/51018/10606/2115/983/55165/55038/5111/64318/56942/84823/55270/93081/5631/3838/51659/9319/6240/79075/6376/4605/990/1058/1163/703…
GO_ACTIN_FILAMENT_BUNDLE	GO_ACTIN_FILAMENT_BUNDLE	GO_ACTIN_FILAMENT_BUNDLE	68	0.555294	2.32763	9.45e-08	1.77e-06	1.18e-06	2505	tags=44%, list=15%, signal=38%	87/5358/2275/50507/23022/3611/4627/7791/9531/9260/10611/7168/7171/1265/8572/51474/165904/6624/10979/103910/4628/27295/29109/5829/2317/81/7170/10398/64236/4919
GAUSSMANN_MLL_AF4_FUSION_TARGETS_E_UP	GAUSSMANN_MLL_AF4_FUSION_TARGETS_E_UP	GAUSSMANN_MLL_AF4_FUSION_TARGETS_E_UP	93	0.497266	2.2104	9.47e-08	1.77e-06	1.18e-06	2922	tags=44%, list=18%, signal=36%	133/6281/5157/7045/81555/1001/4430/115908/10631/3597/23213/54829/29995/5167/19/10544/12/6423/2888/81035/716/3671/57537/6511/84935/1009/6320/1356/3897/5366/9423/57214/3037/9420/6372/79690/1486/2170/115207/56672/9315
GAUSSMANN_MLL_AF4_FUSION_TARGETS_F_UP	GAUSSMANN_MLL_AF4_FUSION_TARGETS_F_UP	GAUSSMANN_MLL_AF4_FUSION_TARGETS_F_UP	171	0.418458	2.02551	9.55e-08	1.79e-06	1.19e-06	4026	tags=48%, list=25%, signal=37%	6507/4015/9180/4907/26286/9509/9891/140576/56943/1281/1956/1893/84898/978/5155/8076/1292/2217/79745/2250/55332/4237/4053/51150/2619/4061/5999/3959/9507/51435/2621/1291/6284/677/29775/4311/2150/1052/2239/7043/2331/114897/54507/9050/27122/56944/9636/10468/1992/85014/411/2707/84034/3606/64135/3566/6236/6542/9638/7763/4008/55365/4982/1326/4883/144165/10561/84632/7096/6300/4062/112849/55384/84888/5327…
GO_ZYMOGEN_ACTIVATION	GO_ZYMOGEN_ACTIVATION	GO_ZYMOGEN_ACTIVATION	49	0.611635	2.42813	9.59e-08	1.79e-06	1.19e-06	3891	tags=71%, list=24%, signal=55%	5328/5230/4323/5054/5045/2023/7057/1514/444/1522/715/2678/2243/2266/8767/2244/3240/5270/3249/572/55848/578/5345/51279/58484/1718/83874/29108/64065/2903/3428/8492/2161/5327/8772
KAAB_FAILED_HEART_VENTRICLE_DN	KAAB_FAILED_HEART_VENTRICLE_DN	KAAB_FAILED_HEART_VENTRICLE_DN	40	0.639817	2.38868	9.61e-08	1.79e-06	1.19e-06	3458	tags=65%, list=21%, signal=51%	23516/3939/3459/10410/1318/929/6774/4831/12/10493/2207/9367/8519/10581/28955/968/488/8848/9636/1992/10682/10058/7784/8547/2971/9791
GO_REGULATION_OF_EPITHELIAL_CELL_MIGRATION	GO_REGULATION_OF_EPITHELIAL_CELL_MIGRATION	GO_REGULATION_OF_EPITHELIAL_CELL_MIGRATION	209	0.39687	1.97995	9.69e-08	1.8e-06	1.2e-06	1776	tags=25%, list=11%, signal=22%	23603/7114/306/8754/7040/811/301/4233/10769/3091/7057/9270/80005/5155/9448/6678/2246/7424/6237/54453/3675/493/7476/4318/5176/6781/9564/1942/6662/3673/8828/3690/2896/7422/154810/57142/161742/2821/11221/5025/3162/23499/348/5216/8829/147372/11171/29775/1460/1634/387/958
GO_CHONDROITIN_SULFATE_PROTEOGLYCAN_BIOSYNTHETIC_PROCESS	GO_CHONDROITIN_SULFATE_PROTEOGLYCAN_BIOSYNTHETIC_PROCESS	GO_CHONDROITIN_SULFATE_PROTEOGLYCAN_BIOSYNTHETIC_PROCESS	27	0.73089	2.48948	9.7e-08	1.8e-06	1.2e-06	2371	tags=59%, list=14%, signal=51%	79586/29940/633/1462/9469/50515/337876/51363/64131/54480/1634/64132/22856/26229/55454/7358
HP_ABNORMALITY_OF_THE_RIB_CAGE	HP_ABNORMALITY_OF_THE_RIB_CAGE	HP_ABNORMALITY_OF_THE_RIB_CAGE	289	0.364613	1.88423	9.72e-08	1.81e-06	1.2e-06	3475	tags=35%, list=21%, signal=28%	871/1301/1290/9871/5479/7421/64359/2588/60/5604/2737/1289/2131/5034/1277/124583/1278/2316/633/2200/2132/4000/83987/6237/4094/8815/4893/23363/22800/91179/9469/7476/22827/10984/4920/51339/4148/3480/84168/6662/6608/2121/29887/5530/84572/53834/1311/3339/4322/51119/860/64131/5130/100/182/138050/55697/64132/90993/2317/2239/26229/4247/8260/2720/6023/51360/132884/1594/4921/411/7138/1280/4125/6223/274/287…
CHYLA_CBFA2T3_TARGETS_UP	CHYLA_CBFA2T3_TARGETS_UP	CHYLA_CBFA2T3_TARGETS_UP	339	0.345037	1.82072	9.79e-08	1.82e-06	1.21e-06	4230	tags=40%, list=26%, signal=30%	51330/54210/23601/5899/7045/306/1051/11031/811/79660/28966/64778/308/166929/241/351/7132/91283/2012/978/7171/1514/4973/2212/8985/5873/55332/10783/112399/715/6282/12/26056/6036/10493/57194/26499/3101/92922/4616/1075/89797/4688/23621/11034/5223/59269/84912/11228/5066/51088/374907/55075/404093/28231/55258/2213/9454/7805/9052/54436/9926/4210/3929/147645/389840/3084/3240/5473/10855/7018/9057/1992/8501…
[truncated: 3,411 more rows]

## Sheet: MUC testing set
	ID	Description	setSize	enrichmentScore	NES	pvalue	p.adjust	qvalues	rank	leading_edge	core_enrichment
[truncated: 3,045 more rows]

## Sheet: TCGA BLCA
	ID	Description	setSize	enrichmentScore	NES	pvalue	p.adjust	qvalues	rank	leading_edge	core_enrichment
[truncated: 3,800 more rows]

## Sheet: GSE158632-CACO2
	ID	Description	setSize	enrichmentScore	NES	pvalue	p.adjust	qvalues	rank	leading_edge	core_enrichment
[truncated: 2,346 more rows]

## Sheet: GSE158632-HT29
	ID	Description	setSize	enrichmentScore	NES	pvalue	p.adjust	qvalues	rank	leading_edge	core_enrichment
[truncated: 2,175 more rows]
