# Supplementary material for: Hypoxic Characteristic Genes Predict Response to Immunotherapy for Urothelial Carcinoma
Source: Front Cell Dev Biol. 2021 Nov 25;9:762478. doi: 10.3389/fcell.2021.762478 (PMC8657403; doi:10.3389/fcell.2021.762478)
Supplement: Supplementary file 10 [file Table5.XLSX]

## Sheet: training set
id	os	censOS	TKTL1	JMJD6	IRS2	ANXA2	riskScore	risk
SAM032c642382a7	2.49692	1	0.924486	0.657475	0.769842	0.643562	1.27908	high
SAM0571f17f4045	4.53388	1	-0.0581521	-0.766259	-0.264635	-1.97359	0.504428	low
SAM075e037d95bc	21.3224	0	0.215534	-0.355548	0.0579987	-1.64693	0.597353	low
SAM07a93a28f801	12.846	0	-0.0519249	-0.166351	-1.2442	-1.39145	0.507212	low
SAM09c84ec0cf34	6.50513	1	-0.917422	0.509348	0.217546	1.77316	2.28498	high
SAM0a0f2bac4b20	1.18275	1	-0.745537	0.890454	-0.36381	1.75174	2.0128	high
SAM0a7c2091dd56	2.62834	1	0.0889474	1.69097	-0.130796	1.40931	1.83476	high
SAM0bdb3428bd13	2.23409	1	-0.0464364	-0.294689	0.240936	0.718437	1.2257	high
SAM0ce9c983b20f	6.6037	1	0.258142	1.08958	-0.325376	-0.226032	0.995157	low
SAM12502d970c10	7.3922	1	0.685611	0.819154	0.394469	-0.150284	1.04111	high
SAM14df63a65411	21.4209	0	-0.0398255	0.700907	-1.2214	0.977875	1.07985	high
SAM17c45bf16bb6	2.69405	1	-1.05073	1.58199	0.0814896	1.12901	2.35396	high
SAM18039827e1b9	1.47844	1	0.329137	-1.13402	-1.65664	-0.350081	0.453695	low
SAM181b638b8248	10.8747	1	0.56603	-0.513035	1.4341	1.45705	1.6458	high
SAM18bc1078bc15	6.89938	1	-1.11948	-0.195299	0.186168	0.459194	1.50878	high
SAM18be5b395318	9.00205	1	-1.12272	0.796301	-0.665931	0.83809	1.60104	high
SAM19fec8f3b3bd	9.88912	1	0.272536	-0.427853	1.29924	1.6921	1.84464	high
SAM1a87df750b9d	5.38809	1	0.404134	1.24557	0.146602	1.27152	1.62115	high
SAM1ac4e3dee297	5.51951	1	-1.12695	0.909151	0.543536	0.0412408	1.81643	high
SAM1c0ecfb3eb63	5.84805	1	0.132727	0.235605	-0.442735	1.15274	1.21004	high
SAM1c8b086175ca	20.7639	1	-0.106828	0.591464	0.42203	0.187733	1.33661	high
SAM1dda30f1c5be	21.2567	0	2.01322	-0.244169	0.136447	0.323038	0.650606	low
SAM1e9c4d1d39ae	12.4189	1	0.227581	-0.362265	0.00849961	0.704241	1.0622	high
SAM1f3c93814cb9	1.44559	1	-0.155399	-0.364034	-0.492114	-0.332589	0.793223	low
SAM1f83ebd6be9b	3.5154	1	0.338041	-0.478455	-1.43765	-0.826421	0.477453	low
SAM1fa6bcb7fc48	22.7351	0	-0.712898	-0.32091	0.269456	-0.210444	1.14924	high
SAM203dcf14f927	19.3511	0	-0.229004	-0.447102	-0.591728	-0.179306	0.806788	low
SAM2070b416069c	8.01643	1	-1.20672	-0.792386	-0.404412	0.293704	1.14435	high
SAM23095936e611	2.23409	1	-0.149721	0.724562	1.12103	-0.745159	1.30531	high
SAM23aa15d4a0b0	5.71663	1	-0.329213	0.29297	0.859687	-0.71196	1.19259	high
SAM25510f300d79	20.6982	0	0.374208	2.14285	-1.36586	0.499761	1.07839	high
SAM2570ff4aae6e	22.3737	0	-0.0775764	0.266185	-0.215317	0.439548	1.13505	high
SAM26104d5adc89	5.38809	1	-1.11177	0.159761	-0.0786799	0.527447	1.52732	high
SAM27299aed7681	18.8583	0	-0.440989	-0.563901	0.152701	-0.513345	0.924407	low
SAM28687037e4ff	21.5852	0	0.371161	-0.204816	0.447434	1.74492	1.53074	high
SAM297c0301e861	8.08214	1	0.562495	1.44863	1.48499	0.231661	1.74399	high
SAM2bba8cb35e48	10.4805	1	-0.0648269	-0.978413	0.547596	0.48228	1.10862	high
SAM2dc3f04e45e9	10.1848	1	1.61714	-1.00118	0.251803	-0.105488	0.57953	low
SAM2de7cffb5f72	1.83984	1	-0.184608	1.21041	0.240931	-0.694566	1.16528	high
SAM2eb07dedf07f	20.501	0	0.636245	-0.0367292	-0.444445	-1.09117	0.576761	low
SAM2f228939632f	7.88501	1	0.00771707	-0.520366	1.53789	-0.178537	1.28541	high
SAM30b5c6c54cf7	9.26489	1	-0.203743	0.438167	1.4838	1.75276	2.58422	high
SAM30cf07d4874f	11.6632	1	1.59571	0.108028	0.136549	-0.175759	0.678794	low
SAM31d9176e11fb	17.117	0	-0.0511445	-1.09115	0.0229551	1.52965	1.23454	high
SAM31f41dd0d6ca	8.27926	1	0.0914933	0.460609	-0.610845	-0.160675	0.876436	low
SAM34430ef08e5b	18.1684	0	-0.0869362	-0.0908091	1.07995	-2.27634	0.746681	low
SAM36a9225b0222	23.8193	0	0.313497	-0.510802	-0.3386	0.293613	0.83604	low
SAM3779e979db6b	1.31417	1	-0.206512	-0.68976	-0.00728418	-0.498427	0.821432	low
SAM3785587846ce	7.06366	1	-0.379395	-1.38958	-1.43353	-0.33418	0.549763	low
SAM3894ac3956a5	2.10267	0	-0.475614	-0.77214	-0.988863	0.111082	0.787788	low
SAM3a1c9632ff7b	16.0329	0	0.075524	0.0705713	1.22673	-0.432277	1.21877	high
SAM3b15b4c6311d	21.4538	0	0.98773	0.932841	-0.396767	0.634126	0.982817	low
SAM3cb94b0d5297	5.05955	1	-0.955859	-1.18851	0.295849	0.88407	1.38589	high
SAM3e04eb914f3d	17.2813	0	-0.067782	-0.290566	-1.27628	-0.028284	0.696363	low
SAM3e8baff50d7a	6.96509	1	3.96743	1.41971	0.532217	-1.78344	0.349523	low
SAM3f2033c90438	0.821355	1	-1.21491	1.26556	-0.554058	0.705189	1.77353	high
SAM415f36ad349e	17.9713	1	-0.393682	0.951244	2.15454	0.111264	2.32868	high
SAM4501e41e4751	1.11704	1	-0.334667	-0.197435	0.730441	2.3594	2.29417	high
SAM4581bac493af	20.0411	0	0.0719444	1.61124	-1.46949	0.445548	1.0159	low
SAM4918c524b83a	0.62423	0	-0.170926	-2.17719	1.23874	-0.0639264	0.952263	low
SAM491e341d5a82	1.87269	1	-1.12377	-0.895955	-1.42044	-0.680695	0.665775	low
SAM49d48750e294	9.85626	1	-1.19002	0.987645	-0.146015	-0.221075	1.47181	high
SAM49f9b2e57aa5	7.45791	1	0.798798	-0.740231	0.0367328	-0.403784	0.655149	low
SAM4b7ea015fd9e	13.2731	1	-1.03255	-1.09774	-0.487388	-2.0394	0.564109	low
SAM4caabd64e7fd	15.7043	0	-0.468717	-1.86495	-0.089901	0.107976	0.810188	low
SAM4edbe45817b3	1.05133	1	-0.27644	1.09684	0.00867999	2.15644	2.25943	high
SAM5234688806a7	5.8809	1	-0.60818	-1.26477	0.277499	-0.702762	0.836142	low
SAM52500cabdd36	20.4682	0	-0.973154	-1.18321	-1.30766	-1.06983	0.567914	low
SAM54e58f1b0230	4.36961	1	0.169647	1.06782	0.64825	0.740208	1.65344	high
SAM553c3c35b847	6.70226	1	-0.170813	-0.000666683	0.564779	1.14481	1.61098	high
SAM568ce160abd9	12.846	1	-0.0244653	-0.169829	0.510625	-0.658932	0.943288	low
SAM572f19794c96	16.8214	0	0.70195	0.206421	-1.43743	0.518014	0.691722	low
SAM5767dd75d142	18.1684	0	3.52394	0.722682	-0.619497	-0.27025	0.377121	low
SAM58e7832f4e7d	16.46	0	-1.03341	-1.51571	0.0601089	-1.45948	0.695554	low
SAM59289ca42c99	1.70842	1	0.223492	0.135977	0.730005	1.44602	1.68234	high
SAM59f392864f5d	17.7741	1	0.196719	0.844314	0.30202	0.383057	1.32101	high
SAM5c139c5c1c4f	7.22793	1	-0.406496	-1.67122	0.56708	-0.128066	0.918792	low
SAM5cc2d9036053	5.68378	1	2.41864	1.40478	0.432642	-0.741834	0.651627	low
SAM5cfa1699bdb7	15.8357	0	-0.482219	-0.114797	-0.514659	0.496271	1.10324	high
SAM5d989c86255e	3.44969	1	-0.0646273	-0.342815	1.27274	-0.743186	1.09627	high
SAM5e3bae090b8c	6.73511	1	-1.1457	-0.183368	-1.00247	0.789268	1.22486	high
SAM5fc9ae0aed1f	0.62423	1	2.78533	-0.700042	0.412288	1.15982	0.653798	low
SAM5fe7a81a39dd	17.0842	1	1.31913	-0.539411	-0.377238	-0.898108	0.474084	low
SAM6083aac8db99	20.6324	0	-0.460934	-1.4198	-0.965136	0.822338	0.840679	low
SAM6157c8f38b72	16.5914	0	-0.145082	-0.746612	1.19423	-0.838992	0.995478	low
SAM61b9d4d84c64	21.3881	0	2.42884	-0.530771	-0.679002	-0.559189	0.36279	low
SAM61baf919bb01	15.6057	1	-0.0108433	-1.53636	-0.437091	0.161571	0.71148	low
SAM62fb1388c871	22.5051	0	-0.722633	-0.458957	0.495584	-1.44983	0.870759	low
SAM63405b04ab2d	6.80082	1	-0.442409	0.321161	-0.688896	0.321499	1.08182	high
SAM63b2189c36d7	3.97536	1	0.242374	0.303364	1.02773	-1.13523	0.97094	low
SAM65afda25b920	8.08214	1	0.739317	0.898917	1.12891	-0.276109	1.21537	high
SAM670649e105b5	22.078	0	3.22082	0.55002	1.35267	0.295369	0.748698	low
SAM675a12a09c15	2.89117	1	-0.271816	0.370296	1.07857	-0.65099	1.27931	high
SAM6780ed436b55	6.2423	1	-0.660961	-0.367328	-0.380597	1.76297	1.5693	high
SAM6792d6e98068	6.01232	1	-0.592822	-2.12256	-1.64331	-0.361375	0.478798	low
SAM698d8d76b934	0.427105	1	-1.24281	-0.289715	1.87425	0.683774	2.48026	high
SAM6cb230f208a8	23.2279	0	1.86115	0.0326583	0.633006	0.347749	0.810403	low
SAM6cbc10abddb0	5.94661	1	-0.0128133	1.08608	-0.319297	0.902361	1.41661	high
SAM6dd7ad1d797d	19.2854	1	0.856103	2.39842	-0.14129	-0.175693	1.15013	high
SAM73b653ae20d1	1.80698	1	0.409031	0.632145	-1.88711	2.35708	1.14014	high
SAM75142fcab9df	11.9261	1	0.267887	-1.19984	0.117442	0.11191	0.800799	low
SAM75f12d1a55fc	14.7515	0	0.455892	-1.35809	-0.0271551	-0.232455	0.656358	low
SAM76a431ba6ce1	14.1273	1	-1.03089	0.477156	0.889507	0.487843	2.00372	high
SAM771445e92421	19.4168	0	0.297658	-1.77806	0.507882	-0.436611	0.688551	low
SAM7746b76437e6	2.82546	1	-1.3503	-0.223458	-1.15479	0.128614	1.04289	high
SAM7893196e0e89	2.66119	1	-1.35864	0.378964	0.145712	1.2053	2.12192	high
SAM7a9093b9c7e9	1.80698	1	0.309404	-1.22757	0.158955	-0.144063	0.74711	low
SAM7aa01fc49a80	2.13552	1	0.874072	1.65692	0.444302	-0.283618	1.1306	high
SAM7b40007f4aa4	21.6509	0	-0.572935	-0.469704	-1.07294	-0.791622	0.66473	low
SAM7c67b05aa109	8.24641	1	-1.17718	-0.872025	0.562425	0.0765237	1.3535	high
SAM7d7c54623618	21.2238	0	3.22632	-0.309102	-0.0330029	-1.48633	0.288127	low
SAM7edacb3deb65	18.0041	0	0.220959	-1.75372	-0.781225	-1.45033	0.394288	low
SAM7ee2b6e4d6b3	1.70842	1	-0.758147	-1.19011	-1.21655	-1.21212	0.530592	low
SAM7fb7a13c096b	1.67556	1	0.00775739	-1.48713	-0.0672258	-1.08886	0.572481	low
SAM80c6183220e6	14.7515	0	-0.853208	-0.993069	0.197446	-0.265379	1.02155	high
SAM822b226466a1	17.2813	0	-0.421092	0.586427	-1.68103	-2.39761	0.442776	low
SAM8533e5e261d6	12.8131	1	-1.32242	-0.804662	-1.41634	0.140123	0.875686	low
SAM85f0a3ac1c45	5.84805	1	-1.17194	-0.372692	0.870375	0.127051	1.61891	high
SAM87a8e18eb45b	2.75975	1	-0.570214	-1.07807	-0.192526	-0.932291	0.717861	low
SAM8884fe446d20	23.1622	0	-1.03451	1.68772	-0.153457	0.930041	2.14162	high
SAM8a1b0e02ee42	20.5667	0	-1.40749	0.492143	-0.972392	-0.48294	1.08014	high
SAM8a42c0d59187	2.82546	1	-1.06197	0.612078	0.526541	0.412576	1.85223	high
SAM8b4b8b0f9e73	15.6715	0	-0.0610104	-1.83571	0.874536	-0.923237	0.723574	low
SAM8e469834acc1	3.71253	1	-1.11821	-0.799375	0.519615	-0.691327	1.10155	high
SAM8f2275c36e8c	20.731	0	-0.555042	-0.15673	0.0472266	0.535554	1.29802	high
SAM91c47b054ffb	17.0185	1	1.17288	0.53557	-1.19577	-1.83194	0.38351	low
SAM9410b866974a	6.73511	1	-0.363423	0.329551	0.845947	1.04599	1.87891	high
SAM943df5cf15df	2.13552	1	-1.12902	0.446697	0.116943	1.7359	2.30098	high
SAM9448d858692c	2.03696	1	-0.0248016	0.599152	-0.0011639	0.286313	1.20787	high
SAM94859b440b1d	13.3388	1	0.00982896	-1.21079	0.189701	0.83768	1.04257	high
SAM957378bd907f	2.23409	1	0.988875	-0.339334	-0.552208	-1.1515	0.479212	low
SAM961d04c42bd9	5.8809	1	-0.82067	0.208992	0.838279	-0.871664	1.26948	high
SAM9681450bbc90	4.96099	1	-0.260422	-0.478472	0.218103	0.685506	1.23373	high
SAM978a587b207e	2.10267	1	-0.604243	-0.416262	0.712746	0.441126	1.44898	high
SAM97a00e0929fb	12.7146	0	-0.977256	0.177343	-2.1257	-0.225772	0.730482	low
SAM99b1f6a9534e	0.492813	1	-0.357078	0.674203	0.0967243	0.164251	1.32268	high
SAM9aa6a095a9d6	8.83778	1	0.0105774	-0.31411	-0.676637	0.40526	0.882472	low
SAM9d2494119c05	1.44559	1	-0.0117745	1.54575	0.770276	-0.694233	1.35498	high
SAM9daccafc18db	16.46	0	-0.895711	0.434333	0.482026	-0.87741	1.22936	high
SAM9fb814c22bdb	19.1211	1	-0.0439787	1.05057	1.20784	0.458059	1.8657	high
SAMa1e62d323e1d	10.5791	1	-0.734605	-1.86021	1.26008	-0.729888	0.98715	low
SAMa424c75831b4	3.54825	1	-1.01456	-0.0464822	-1.24296	-1.54547	0.634842	low
SAMa535fcdf18a0	17.2813	0	0.273449	0.0652425	-1.7963	-0.455344	0.536644	low
SAMa913c6139ec8	5.12526	1	0.348744	2.3811	0.0183608	0.0281225	1.42712	high
SAMa9ca8536d2b1	21.848	0	2.19299	0.342407	0.0400131	-0.233312	0.586299	low
SAMaabf4afe4213	2.62834	1	2.42898	2.1678	2.81935	-1.33489	1.17359	high
SAMae1690469964	21.1581	1	-1.41796	-1.86473	-0.775639	-0.620504	0.719476	low
SAMae4da274eded	4.99384	1	3.25158	1.27262	-0.484127	-0.48735	0.436726	low
SAMaec7380f9ab0	20.8624	0	0.406723	1.85674	-1.14817	-3.39628	0.402255	low
SAMaf42c1541269	5.51951	0	-0.0722033	-0.974457	0.125327	0.174399	0.92442	low
SAMaff272833538	2.13552	1	0.952778	-0.776404	-0.0101874	-0.289548	0.636936	low
SAMb0a83e5fbde9	23.3265	0	-0.0490449	-0.502783	0.0745568	0.156525	0.98327	low
SAMb15ac6e4c4ef	20.0082	0	-0.46589	-0.164125	-0.390036	-1.1906	0.734771	low
SAMb2f1d0e54ece	11.4004	1	0.534771	1.74581	0.707106	1.16107	1.92356	high
SAMb419a8fcbfcd	22.7351	0	-1.35936	0.523576	1.07707	-2.93819	0.970445	low
SAMb470eb8f04be	20.0739	0	-0.510628	-0.925735	-0.233566	-0.780994	0.747315	low
SAMb4c7a001537d	3.18686	1	-1.01477	0.446368	0.637931	0.883135	2.05739	high
SAMb8070b7937e7	21.0267	1	0.00980922	-2.10439	-0.0631782	-0.640683	0.573839	low
SAMb8f13a0525a6	2.69405	1	2.46599	2.00068	0.684165	-0.569374	0.797761	low
SAMba1a34b5a060	12.846	1	-0.615124	0.383967	0.667017	-0.132658	1.43541	high
SAMbcb07ba81cee	2.52977	1	-0.655023	-0.760257	-0.251978	-0.354253	0.884762	low
SAMbcbc7957c264	4.17248	1	-1.38595	-0.705477	0.445839	-0.326754	1.2891	high
SAMbe25e2c88f3e	2.92402	1	0.0066813	-0.207514	-1.53346	-1.86621	0.409171	low
SAMbe83eae4026e	2.7269	1	0.644057	0.244786	-0.468212	-1.97543	0.48171	low
SAMbf91f27e7f9b	0.591376	1	0.597115	-0.60797	0.733755	-1.01513	0.721504	low
SAMbfdffb97c446	6.70226	1	0.24468	0.416011	-0.126077	0.0371725	0.994028	low
SAMc0da5d48686d	9.49487	1	0.957231	1.58263	0.200952	0.788636	1.34605	high
SAMc0ef41aa6c8b	9.56057	1	-1.14181	1.07479	1.72085	-1.75817	1.60732	high
SAMc1251c7bfee2	21.6181	0	3.71877	-1.2344	0.121696	-0.0639101	0.320825	low
SAMc2a1820d4e6b	20.731	0	0.241639	-0.778984	0.301904	-0.426477	0.795428	low
SAMc57eadb2d82b	8.01643	1	-0.968519	0.665161	-0.920391	-0.0739824	1.12111	high
SAMc692536a795a	5.65092	1	-0.606329	0.494816	-0.0294182	-1.02098	0.979626	low
SAMc6eff056c89a	1.80698	1	-1.07981	-1.87307	-0.756469	1.00467	0.998749	low
SAMc919aebc7fdd	20.731	0	0.180211	0.532327	-0.748982	-0.904311	0.695252	low
SAMc97f35a29d16	0.821355	0	0.0665553	-0.779515	0.166839	0.0497049	0.90553	low
SAMcc4675f394a1	3.12115	1	-0.0282937	0.237871	0.929378	-0.018716	1.32713	high
SAMce39dd79b441	6.27515	1	0.66286	0.028672	-1.49428	1.85023	0.932871	low
SAMcee0fa8c05b4	1.67556	1	-0.378647	-0.0338579	-0.715056	-0.548154	0.79699	low
SAMd027124354ce	23.5236	0	0.644452	1.35144	-0.0468869	0.321703	1.1662	high
SAMd135d5867fe3	3.61396	1	0.792342	1.9582	0.00400355	0.887503	1.46408	high
SAMd215b503f99a	1.70842	0	-1.18355	1.27254	0.86067	-0.363458	1.92442	high
SAMd2492b2a31bb	7.85216	1	0.309187	1.34661	-0.307616	1.50641	1.59923	high
SAMd35318127278	21.5852	0	0.0108689	-0.490236	-1.21642	-1.63625	0.445976	low
SAMd3bd67996035	20.8296	0	-0.0965409	-0.508851	-0.102066	-0.774114	0.751912	low
SAMd5ab7fbfab4e	18.1027	0	-1.0939	-0.0525638	0.592424	0.375267	1.66875	high
SAMd86389d0d768	2.20123	1	-0.999274	-0.997636	-0.421578	-0.671278	0.817465	low
SAMda4d892fddc8	14.1273	0	0.0824056	-0.127282	-0.569735	1.35941	1.17112	high
SAMdab9ca8fb5de	0.197125	0	-0.153005	-0.191852	-0.159263	0.188471	1.0142	low
SAMdad5c29dc105	2.43121	1	-1.32971	-0.05698	-0.605565	-0.702089	0.99629	low
SAMdee1011782cd	3.90965	1	-0.266464	-0.135272	0.2621	0.266278	1.19578	high
SAMdf3e42c8672a	7.32649	1	-0.227182	-0.0176233	0.0805777	1.60657	1.61915	high
SAMe07c4560772d	2.10267	0	-1.22933	1.28347	-0.203175	-2.20077	0.938367	low
SAMe1eb5d988760	21.0595	0	-0.432384	-0.344921	0.105942	-0.375084	0.981818	low
SAMe3210d3632b4	2.16838	1	-1.228	1.91125	0.486659	0.643801	2.55979	high
SAMe3d4266775a9	13.9959	0	-0.295936	-0.408333	0.358071	-1.21482	0.809116	low
SAMe41b1e773582	0.854209	1	-0.485713	-0.158411	-2.55716	1.65183	0.874848	low
SAMe7bcab05402e	7.91786	1	0.0925524	-0.477651	0.52186	-0.368837	0.935025	low
SAMe7e4f7c076a7	1.97125	1	0.486064	1.31514	1.45972	1.22342	2.21398	high
SAMe9475f77504b	18.6612	0	2.08554	0.591038	0.34029	0.0698525	0.733443	low
SAMe94c30c30616	15.3758	1	0.202653	0.522892	-0.5534	0.127125	0.940317	low
SAMe9ae8beb82fa	5.48665	1	-1.34837	0.0822968	-1.03601	0.968168	1.40219	high
SAMeaa477a5384b	21.5852	0	-1.19212	0.0389337	-1.98524	-0.972594	0.645501	low
SAMeb29625f76a5	3.12115	1	-0.303163	1.21972	1.55771	0.0217084	2.00879	high
SAMee3844cc0b9f	3.21971	1	-0.285028	0.0176761	0.123145	-0.152009	1.07302	high
SAMef0e3d2415fd	10.1191	1	-0.248082	-0.520446	0.874476	-0.412119	1.09278	high
SAMf28c01545593	6.40657	1	-1.12713	0.379419	0.549015	-1.70917	1.06399	high
SAMf2aae1443f67	10.3491	1	-0.505096	0.450307	0.157463	-0.369751	1.17036	high
SAMf2ce197162ce	1.577	1	-0.191432	1.6727	1.99499	-0.914342	1.86953	high
SAMf3a9bce50099	2.10267	0	-1.16827	-0.200824	0.656522	0.0685273	1.55733	high
SAMfb7aec7cb0e2	22.538	0	0.271794	1.11819	0.257615	0.313335	1.32321	high
SAMfd947610629d	9.03491	1	-1.00033	-0.0227885	0.216075	0.844649	1.6772	high
SAMfed609955db9	20.5667	0	-0.179496	-1.88448	-1.64553	0.645727	0.580349	low
SAMff41c4e8c08f	2.46407	1	0.373683	-0.0604904	0.235677	-0.323445	0.883821	low

## Sheet: test set
id	os	censOS	TKTL1	JMJD6	IRS2	ANXA2	riskScore	risk1
SAM00b9e5c52da9	1.90554	1	-1.24066	-0.873096	-0.571438	0.1442	1.05018	high
SAM0257bbbbd388	15.6386	1	-0.167084	-0.321872	-0.273521	0.140731	0.954413	low
SAM025b45c27e05	8.77207	1	-0.844271	0.0882116	0.975961	0.48711	1.82193	high
SAM04c589eb3fb3	0.689938	0	-0.386437	-0.40055	-1.3542	1.57868	1.08695	high
SAM065890737112	20.0739	0	1.65682	0.468872	-1.12506	-0.0987252	0.52876	low
SAM0684af734db1	23.2608	0	0.68294	0.330684	-0.0211312	0.684286	1.06005	high
SAM08cce2fa88f2	22.1109	0	-0.905015	0.487995	0.396546	-0.103628	1.47967	high
SAM0d855cff64e6	2.85832	1	-0.100919	-0.350233	-1.15807	0.0771375	0.735001	low
SAM0f956e757453	10.4148	1	-0.988946	-0.326333	0.478342	-0.454501	1.21974	high
SAM110501d0eedb	4.27105	1	-0.677348	0.343994	-1.70269	-0.0990429	0.802154	low
SAM14938611a2d3	21.4209	0	-1.22536	-0.37317	-0.260678	-0.629868	1.01875	low
SAM166a419a4e5a	5.38809	1	0.576596	0.10443	0.521891	0.131037	1.04301	low
SAM187e056d6a2a	2.29979	1	-0.24467	-0.755087	-0.302735	1.09086	1.13524	high
SAM18a4dabbc557	16.46	1	0.771779	0.673188	1.15467	0.32049	1.35406	high
SAM18b9351e265a	15.8686	1	-0.0649605	-0.881103	0.146605	-0.193128	0.859999	low
SAM1ab1b28d9f2b	2.10267	1	-0.307834	-2.23698	-0.242756	-1.22504	0.500472	low
SAM1abf01dd4544	16.8542	0	1.30441	0.300608	-0.735719	-0.678397	0.534306	low
SAM1bcc62d8290c	18.6283	0	0.217724	1.1247	1.14511	-1.50764	1.06215	high
SAM1f66db567eb5	16.5914	0	-0.0215347	-0.365522	-0.659982	1.05123	1.04156	low
SAM2624229effe8	2.56263	1	0.235441	-0.530569	0.403187	-0.226195	0.898902	low
SAM28e6031ac18b	9.23203	1	-1.26423	0.119146	-0.0947255	-0.48567	1.21549	high
SAM29da928587ad	2.59548	1	-0.405723	-0.227043	0.222611	0.315857	1.22106	high
SAM2b672f4336c7	15.3101	1	-0.0886072	-1.37976	0.31674	-0.395769	0.784533	low
SAM2c9586161ce6	11.269	1	-0.319044	-0.961193	-0.904753	-1.18072	0.54011	low
SAM2dc578e0165f	1.97125	1	-0.223568	0.609589	0.440798	-0.324723	1.21934	high
SAM2e7aa8fa0ab3	7.72074	1	-1.26448	-0.0748988	-0.597434	0.560927	1.34574	high
SAM2e9ac0b1b250	22.1437	0	0.502768	1.45096	1.22706	2.06205	2.63142	high
SAM31291c256373	1.1499	1	-0.0269285	0.232099	-0.624448	1.16433	1.2057	high
SAM3330c03fdf00	19.1869	0	0.727811	-1.23009	-0.500889	-0.985967	0.460365	low
SAM36851bc8b9ae	3.54825	1	-0.443214	-0.116385	-0.825095	-0.363531	0.81313	low
SAM36d87392593b	23.6879	0	2.98292	0.584597	1.22873	1.4127	1.02698	low
SAM39eb94fa504d	17.9055	1	-0.393179	-0.207723	-0.286662	0.739063	1.19481	high
SAM3b1066e5801b	15.6386	0	0.40739	0.0453645	1.33252	-0.719527	1.06658	high
SAM3ee5dcd894f0	8.70637	1	1.26729	1.67249	0.266965	0.095284	1.08069	high
SAM3f446449bf81	0.755647	1	-0.126355	-0.783579	0.136622	1.80037	1.46493	high
SAM4305ab968b90	1.41273	1	-1.2241	-0.0570272	-1.75023	-0.566593	0.751783	low
SAM45c8e6412c66	3.48255	1	-0.296748	1.40688	0.951183	2.0124	2.93835	high
SAM468a9e1dc821	3.8768	1	-0.0182588	1.85252	-1.17163	0.286881	1.12422	high
SAM47fc46c3d6be	18.7269	0	1.30365	-0.486417	0.279972	-0.646236	0.604451	low
SAM4b0175e8db6e	2.06982	1	0.108982	-0.891774	0.397999	-0.646235	0.781152	low
SAM52e3fa3ad574	7.95072	1	0.515273	-0.230915	0.507442	-2.28714	0.540261	low
SAM548551ef782c	17.2813	0	-0.646262	1.51908	1.53659	-0.309577	2.11408	high
SAM557dde1b9f3e	6.70226	1	0.101473	-0.702235	1.02576	-0.00608863	1.11504	high
SAM560f23d6a3ad	21.3881	0	0.887727	1.15648	-1.44832	1.19998	0.927578	low
SAM563d6233dfa2	2.13552	1	0.752364	0.609893	0.73863	1.71132	1.71919	high
SAM59b825252c0d	0.525667	1	-1.05464	-0.195551	0.597295	2.17297	2.5361	high
SAM59fda9035d1d	3.74538	1	-0.237825	1.11774	0.594837	0.841068	1.86997	high
SAM5a2347c0498a	4.89528	1	-0.889946	0.975143	1.03245	-0.266287	1.81373	high
SAM5b57e47fdcb3	3.84394	1	1.5082	-2.29918	0.844557	-1.0143	0.435652	low
SAM5d1dfd5207f5	10.9076	1	0.232169	-1.47464	-2.5688	-0.713192	0.316872	low
SAM5ffd7e4cd794	1.21561	1	1.22207	-1.33234	1.01753	-0.07808	0.736635	low
SAM6662f5181f87	19.2854	0	-1.09943	-0.228082	1.03864	0.478332	1.86005	high
SAM681e4bf7cf85	23.3922	0	-0.264642	0.440078	-0.458785	-0.709455	0.864057	low
SAM6964a6d7b967	16.2628	1	-0.266924	0.306426	0.527117	0.335129	1.40873	high
SAM6d2ae0c39b96	22.1109	0	1.50065	-0.820303	-1.13362	-0.483051	0.394958	low
SAM6f2a102a99df	19.2854	0	-0.207429	-1.94806	-1.17689	0.995088	0.710256	low
SAM6ff654a20f98	18.5626	0	0.017008	-2.04261	0.285548	-0.978089	0.581013	low
SAM7114d99032ec	10.8419	1	-0.378	-0.786816	0.339988	0.298962	1.12464	high
SAM714285adf612	0.62423	1	-0.477286	1.07132	0.486874	1.17489	2.0843	high
SAM716f54e468f4	21.191	0	1.58405	-1.44668	-0.430356	-0.694008	0.391402	low
SAM727c0e92a2a7	18.7269	0	0.15609	-1.34882	-0.991485	-0.333038	0.541606	low
SAM73663ee4a96e	21.2567	0	-0.486792	0.917874	-0.438023	0.941002	1.51677	high
SAM7538ad9ff524	19.1211	0	-0.929333	-2.80601	-2.35702	1.0362	0.546999	low
SAM753d4bb52dbe	11.3676	1	1.17736	-1.17446	-0.806932	-0.231709	0.464979	low
SAM7829a341b9f3	3.8768	1	-0.436618	-0.173063	0.233546	0.642897	1.35301	high
SAM7bff231634e9	10.2505	1	-0.408248	-0.866039	-4.9941	1.3341	0.376721	low
SAM7d2dfba6cd84	12.7146	1	1.28608	1.00804	1.11471	-1.04862	0.886373	low
SAM7f0d9cc7f001	4.63244	1	0.261736	-0.295594	0.562723	-0.563098	0.890952	low
SAM7fb6987514a4	22.8337	0	0.295965	0.986332	1.27984	0.135613	1.59011	high
SAM81b71522417a	2.13552	1	-1.37173	0.150525	0.380627	-1.15228	1.19713	high
SAM85e41e7f33f9	0.62423	1	0.265905	2.15642	-0.656433	2.22704	2.05335	high
SAM8e43e9caf307	0.492813	1	0.176699	0.249255	-0.573359	0.54849	0.996855	low
SAM8e8ef2368dfa	4.50103	1	-0.349236	-0.286088	1.29044	0.981955	1.84515	high
SAM9306c5c92444	15.4415	0	0.121066	1.20066	-1.03614	-0.620224	0.795007	low
SAM9539a4f19ebc	7.95072	1	-0.752731	0.0956114	-0.890107	0.41669	1.0931	high
SAM95c70496ffb5	0.361396	1	0.222833	-1.23178	0.338508	-0.435652	0.741796	low
SAM9725303dce0c	8.90349	0	1.46599	-0.383901	-2.58262	-1.32378	0.241783	low
SAM99a46b9eec27	3.61396	1	0.16955	-0.855279	0.104507	0.633784	0.992731	low
SAM9a2cf3c06fb3	5.65092	1	0.0364311	0.52662	-0.136609	-0.856106	0.850802	low
SAM9b9d48b0b02c	2.89117	1	-0.552618	1.18222	-0.711849	-0.325406	1.09682	high
SAM9cafb905b36a	7.62218	1	0.133975	1.37609	1.10842	1.42806	2.35568	high
SAM9e11ec6bea80	15.4086	1	-0.0981212	0.634411	0.0174769	1.82527	1.83309	high
SAM9eebdef2858a	0.821355	1	0.560489	1.22813	0.787343	0.356712	1.45097	high
SAMa0ca029b7afd	0.361396	1	-0.920298	-0.384958	1.43126	0.893342	2.11959	high
SAMa1871f491b02	1.74127	1	-0.390758	0.985342	-2.30908	0.46716	0.829018	low
SAMa321770ac31c	7.06366	0	-1.28743	0.368561	-1.08951	1.28356	1.55301	high
SAMa90d73f8d891	1.01848	1	-1.04459	0.390285	-1.44081	1.82663	1.53919	high
SAMaaf505c36f93	20.5667	0	-0.547031	-0.298173	-0.053782	-0.865749	0.864881	low
SAMab8052a03398	13.306	1	0.179308	1.39262	-0.390673	0.433628	1.24498	high
SAMabc151b01ea3	0.558522	1	-1.00149	0.822163	1.02881	1.12753	2.57553	high
SAMad83c9c53537	14.9815	0	-1.26525	-0.591839	0.672772	0.617872	1.71505	high
SAMae02629a97f7	3.25257	1	2.149	-0.948819	-1.0557	0.200007	0.397367	low
SAMaf7578d55754	0.229979	1	0.354455	-0.40836	-0.304562	1.58508	1.17708	high
SAMb0d11db9aa79	10.5462	1	-0.0717846	-1.53762	-1.28998	0.339571	0.608948	low
SAMb15ad09d6e24	3.8768	1	0.493631	0.747252	0.430554	1.15252	1.51107	high
SAMb2e4a082541a	4.36961	1	0.931714	-1.15734	0.696431	-2.13906	0.448554	low
SAMb3c02294aba7	22.4066	0	-1.14706	2.80433	1.86746	1.66033	5.39405	high
SAMb8101c538753	13.4045	1	0.125152	0.344594	2.98206	1.80818	3.46484	high
SAMb963dda93cfd	2.75975	1	0.782188	1.41654	-0.747664	0.127602	0.909329	low
SAMba7176afe070	3.44969	0	-1.12813	-1.53424	-1.25802	-0.211195	0.696825	low
SAMbc8dc3a7b54e	14.7515	1	2.71125	-0.180069	0.0211877	-1.31862	0.354855	low
SAMbd8ee73983b8	0.854209	1	-0.566915	0.816876	-0.785313	-0.341379	1.00771	low
SAMbda79f955628	20.6324	0	1.53951	0.000608855	0.0361316	-0.915446	0.546406	low
SAMbf1a3ae828e6	20.731	0	-1.26076	-0.618172	0.0800937	0.37091	1.37934	high
SAMc0d625a50eb8	13.2731	1	-0.0346292	-0.715962	1.30762	-0.0895199	1.21016	high
SAMc1b27bc16435	24.1807	0	-0.838576	0.675822	0.538392	-1.82147	1.0121	low
SAMcabb6d58ff55	20.271	0	4.12368	2.25413	-1.75516	1.14634	0.458342	low
SAMcb132b0cdd2c	2.52977	1	-0.201534	0.249108	-0.661382	-0.730253	0.776678	low
SAMcc7a42d87e9c	17.2156	0	0.108337	-2.2743	-0.501755	-0.107027	0.555961	low
SAMcf018fee2acd	16.23	1	0.145477	-1.36049	0.672754	0.103153	0.921047	low
SAMd0e47be700b0	0.887064	1	1.63765	2.25477	2.32231	-2.07158	1.06497	high
SAMd1bd63734394	1.9384	1	2.09757	0.734657	0.929864	1.13744	1.13968	high
SAMd3601288319e	23.1294	0	-1.12898	0.269335	-1.3491	-0.20154	0.944482	low
SAMd43f8933066b	20.0082	0	-0.296015	0.633856	-0.411361	-0.377718	0.992198	low
SAMd4c0837b0997	5.38809	1	-0.442639	-0.256867	0.918537	-0.399237	1.22056	high
SAMd636e3461955	10.4805	1	1.00154	1.15333	1.15102	0.521965	1.46479	high
SAMd697ba701077	21.1581	1	0.235617	-0.659257	-1.09311	-0.99531	0.495779	low
SAMd7d57ee3a863	20.271	0	-0.652911	-0.752038	0.978406	0.345556	1.44154	high
SAMd98bac0a070f	2.06982	1	1.86523	0.736101	0.17273	0.814886	0.920065	low
SAMdb3f50c9129c	15.8029	1	-0.681052	1.23895	3.18365	-2.70539	1.68129	high
SAMdcae54fcd7fa	6.2423	1	2.87817	1.58362	0.994739	-1.52795	0.56703	low
SAMe0c49ea0df5d	4.13963	1	-0.28993	-0.477366	-0.075713	0.759685	1.17596	high
SAMe50d15fde368	18.8912	0	-0.811566	-0.523532	4.00071	-0.418772	2.7669	high
SAMe56c96c51190	9.7577	1	-0.251972	0.130353	1.01136	1.20484	1.9131	high
SAMe5bc41772bc9	6.11088	1	-0.43216	-0.00330875	-0.120355	1.98305	1.78595	high
SAMe712352fb82a	22.1109	0	0.486827	-1.12382	-0.258143	-0.0221372	0.675676	low
SAMe7bf6c015192	3.12115	1	-0.441588	-0.24975	-0.379759	0.303357	1.0505	high
SAMe97af0feefdf	11.1047	1	-0.0945908	-0.669574	-1.2681	1.14455	0.88178	low
SAMeb587a68006b	20.6982	0	-0.16074	-0.0769589	-0.132415	-0.0642778	0.980021	low
SAMeff2ce356ccb	8.08214	1	-1.14726	0.0180932	-1.42797	-0.972543	0.732056	low
SAMf20b827dca51	4.36961	1	0.146619	-0.968419	0.25117	-0.9869	0.674938	low
SAMf275eb859a39	24.4764	0	-0.224774	-1.64303	-1.24249	-0.217177	0.546138	low
SAMf82bbdc267c8	3.12115	1	-0.401335	0.127134	1.65834	-1.05628	1.32239	high
SAMfddc359e862b	1.9384	1	0.172705	-1.181	-1.21363	-1.03671	0.440169	low
SAMffa5c7cad0e5	15.54	1	-0.0899971	1.07897	0.771342	0.586354	1.75472	high

## Sheet: TCGA BLCA
id	os	censOS	TKTL1	JMJD6	IRS2	ANXA2	riskScore	risk
TCGA-2F-A9KO	24.4667	1	2.2586	1.51483	1.73397	0.0488331	1.17311	high
TCGA-2F-A9KP	12.1333	1	3.61093	-0.52126	-1.90268	-1.01107	0.17699	low
TCGA-2F-A9KQ	96.2	0	-0.77025	-0.899141	0.171676	-0.607788	0.927415	low
TCGA-2F-A9KR	106.1	1	1.74188	-0.647645	0.550271	0.0531282	0.671773	low
TCGA-2F-A9KT	78.4	0	1.51251	0.291424	1.42053	0.33625	1.12732	high
TCGA-2F-A9KW	8.46667	1	-0.766511	0.393539	0.832623	-0.217411	1.52444	high
TCGA-4Z-AA7M	16.5	0	-0.778772	-1.01586	-0.440201	-0.877774	0.728445	low
TCGA-4Z-AA7O	17.0667	0	-0.770972	0.130117	1.42487	-0.257401	1.67352	high
TCGA-4Z-AA7Q	17	1	1.29293	0.2191	-1.06865	0.474302	0.649015	low
TCGA-4Z-AA7R	17.4	1	1.92039	-0.626033	-2.95773	-0.761845	0.216443	low
TCGA-4Z-AA7S	35.4667	1	-0.783137	-0.335324	0.0218438	-0.676465	0.974481	low
TCGA-4Z-AA7Y	50.7333	0	-0.764201	-1.06045	-0.368731	0.769426	1.11017	high
TCGA-4Z-AA80	0.633333	1	2.37669	0.281389	0.0113953	-1.79476	0.370995	low
TCGA-4Z-AA81	42.3333	1	-0.186852	0.794234	1.22633	1.98651	2.72666	high
TCGA-4Z-AA82	51.8667	1	-0.760599	1.20986	0.16222	0.761245	1.90437	high
TCGA-4Z-AA83	67.4667	0	0.257636	0.312741	-0.349733	-0.357915	0.832049	low
TCGA-4Z-AA84	15.3333	0	-0.770266	1.27035	-0.186629	1.11887	1.93364	high
TCGA-4Z-AA87	48.4667	0	-0.776983	1.53681	-1.90213	-1.5863	0.66634	low
TCGA-4Z-AA89	34.3	0	-0.775331	-0.173966	-0.946659	0.135823	0.961881	low
TCGA-5N-A9KI	2.53333	1	-0.743098	0.471369	0.0696522	0.882466	1.67206	high
TCGA-5N-A9KM	17.6667	1	0.504469	-0.64526	0.073872	-3.01839	0.374819	low
TCGA-BL-A0C8	40.6333	0	-0.748517	-1.44644	2.55956	-0.864943	1.43236	high
TCGA-BL-A13I	7.43333	1	-0.745469	-3.04148	0.742312	0.192529	0.885881	low
TCGA-BL-A13J	2.7	1	-0.76793	-1.76754	1.26964	-0.581607	1.05324	high
TCGA-BL-A3JM	6.83333	1	-0.210907	0.621339	1.28333	-1.74403	1.05399	high
TCGA-BL-A5ZZ	12.5667	0	0.878826	1.33253	-0.419672	0.659893	1.08609	high
TCGA-BT-A0S7	6.66667	1	0.906919	-0.0903894	0.98177	-1.22622	0.739713	low
TCGA-BT-A0YX	13.3333	1	-0.176848	-1.12957	-0.464087	1.25412	1.04375	high
TCGA-BT-A20J	19.3	1	3.59285	0.867662	1.69749	0.532235	0.836311	low
TCGA-BT-A20N	26.5	1	-0.777021	-0.198432	-0.388703	-0.625255	0.910653	low
TCGA-BT-A20P	18.1333	1	0.247494	0.0591618	0.243981	-7.8803e-05	1.01332	low
TCGA-BT-A20Q	19.7667	1	-0.760809	-1.22452	0.40241	0.500565	1.22295	high
TCGA-BT-A20R	5.13333	1	3.49875	0.0843075	0.829173	0.832707	0.644164	low
TCGA-BT-A20T	15.1	1	-0.75958	0.21736	0.875026	0.0978832	1.61339	high
TCGA-BT-A20U	15.1667	1	-0.766423	-1.34462	0.158206	0.486082	1.12268	high
TCGA-BT-A20V	5.13333	1	-0.754032	-0.936974	0.778299	1.29004	1.7249	high
TCGA-BT-A20W	8.46667	1	-0.203891	-0.329843	0.289971	-1.15344	0.800501	low
TCGA-BT-A2LA	17.4	0	4.85472	1.46921	0.558098	-3.15186	0.201299	low
TCGA-BT-A2LB	16.4	1	0.548734	1.35776	0.76774	1.26779	1.86465	high
TCGA-BT-A3PH	4.73333	1	-0.191159	-0.52513	-1.38078	-0.333799	0.62094	low
TCGA-BT-A3PJ	26.3	0	-0.187904	-2.02016	-0.176375	0.54845	0.802754	low
TCGA-BT-A42C	29.1	0	-0.771126	0.33985	-0.866234	-0.129787	1.00594	low
TCGA-BT-A42E	36.9333	0	-0.753897	0.315898	-0.52091	0.233268	1.19246	high
TCGA-C4-A0EZ	9.1	1	1.33455	0.672475	0.388779	-2.11678	0.524311	low
TCGA-C4-A0F1	2.96667	0	1.73985	-0.694139	1.21772	1.84177	1.23809	high
TCGA-C4-A0F6	23.3333	0	0.76376	-1.96001	0.58493	-0.286532	0.627826	low
TCGA-C4-A0F7	2.06667	1	-0.774206	-0.443301	1.12691	0.820679	1.83838	high
TCGA-CF-A27C	14.1667	0	-0.206996	0.414945	-0.295282	-0.41326	0.952029	low
TCGA-CF-A3MF	12.7667	0	-0.757419	-0.960435	0.959681	-1.38609	0.917082	low
TCGA-CF-A3MG	12.3	0	-0.18668	0.157813	0.523878	0.226601	1.30692	high
TCGA-CF-A3MH	13.2667	0	-0.760529	-0.352819	-0.616485	0.923211	1.23003	high
TCGA-CF-A3MI	12.3333	0	-0.780344	-0.0336084	-1.54138	-0.43943	0.735243	low
TCGA-CF-A47S	11.1	0	-0.763721	-0.939953	0.593321	-0.764666	0.982836	low
TCGA-CF-A47T	12.8333	1	0.823898	-0.666709	-0.367598	-1.11204	0.498299	low
TCGA-CF-A47V	12.6333	0	-0.75674	-2.00549	-1.93917	-1.16157	0.386485	low
TCGA-CF-A47W	12.2667	0	-0.792031	0.01326	-0.460814	-0.879684	0.874534	low
TCGA-CF-A47X	12.8	0	-0.787568	-0.0259414	0.30326	-2.25095	0.744808	low
TCGA-CF-A47Y	12.4333	0	-0.771512	-1.01547	0.688168	-0.13866	1.16501	high
TCGA-CF-A5U8	13.3	0	-0.203025	-0.426959	-0.082666	-0.409128	0.863422	low
TCGA-CF-A5UA	12.1667	0	-0.196513	0.22573	-0.70532	-0.169455	0.879839	low
TCGA-CF-A7I0	12.2667	0	-0.778727	-0.283746	0.145776	-0.935223	0.949756	low
TCGA-CF-A8HX	11.5	0	-0.769718	-1.2782	0.542064	-0.866217	0.891191	low
TCGA-CF-A8HY	11.5	0	0.0667904	2.32603	0.18663	-0.642969	1.3363	high
TCGA-CF-A9FF	12.0333	0	-0.770649	-0.839509	-0.28503	-0.743185	0.807319	low
TCGA-CF-A9FH	-2.13333	0	-0.765797	-0.229995	-0.486913	-0.455817	0.919233	low
TCGA-CF-A9FL	18.8333	1	-0.768627	-0.981814	0.0225334	0.0103458	1.02778	low
TCGA-CF-A9FM	13.2667	0	0.062505	-1.50503	-0.783117	-0.62856	0.527475	low
TCGA-CU-A0YN	13.1	1	-0.7515	1.04297	0.525394	0.599755	1.94047	high
TCGA-CU-A0YO	4.96667	1	-0.176809	-0.273398	0.118879	-0.0384323	1.01869	low
TCGA-CU-A0YR	15.3333	1	0.262615	-0.369613	0.112823	-0.431257	0.811015	low
TCGA-CU-A3KJ	18.7333	0	1.78543	0.199716	-1.94902	0.665481	0.480193	low
TCGA-CU-A3QU	5.26667	0	-0.202119	0.485173	0.645321	-0.0102507	1.35182	high
TCGA-CU-A3YL	30.2	0	-0.783533	0.559248	-0.621473	-0.215747	1.09275	high
TCGA-CU-A5W6	1.86667	1	0.0758899	-0.141146	-1.49619	-0.151824	0.632726	low
TCGA-CU-A72E	13.7667	1	-0.753304	-0.654711	-0.771297	2.01593	1.47268	high
TCGA-DK-A1A3	22.1667	1	-0.185141	-2.08887	-0.133864	0.00797744	0.698949	low
TCGA-DK-A1A5	2.16667	1	-0.774643	-0.586315	0.458823	0.81955	1.51311	high
TCGA-DK-A1A6	67.3333	0	-0.209461	0.730229	0.125839	-0.777421	1.02311	low
TCGA-DK-A1A7	18.6667	0	2.39366	-0.842892	-0.172073	-1.06075	0.34662	low
TCGA-DK-A1AA	19.2667	0	-0.775745	-1.74222	-1.06019	0.537217	0.780001	low
TCGA-DK-A1AB	16.9333	1	-0.73711	-1.59818	0.507273	1.04818	1.33985	high
TCGA-DK-A1AC	132.7	0	0.0723851	-0.0771855	-0.885764	-1.38716	0.547549	low
TCGA-DK-A1AD	114	0	-0.772844	-0.0131579	0.627415	-1.17725	1.058	high
TCGA-DK-A1AE	16.3667	0	-0.785789	-0.0828574	0.719447	0.171782	1.50712	high
TCGA-DK-A1AF	17.8667	0	0.122723	-1.1241	0.809222	0.612466	1.13744	high
TCGA-DK-A1AG	15.8333	0	-0.778027	-1.60217	-1.94707	0.226377	0.591495	low
TCGA-DK-A2HX	47.3333	1	0.104996	-1.00893	1.37657	1.0618	1.50758	high
TCGA-DK-A2I6	88.5333	0	2.01593	-0.225948	-1.67984	0.234472	0.403125	low
TCGA-DK-A3IK	4.86667	1	0.720892	-1.87936	-1.06032	0.0171683	0.458658	low
TCGA-DK-A3IL	13.7667	1	-0.773108	-1.26235	1.29468	0.45408	1.50877	high
TCGA-DK-A3IM	8.26667	1	-0.77036	0.345586	1.51779	0.987487	2.43668	high
TCGA-DK-A3IQ	17.9667	1	-0.134328	0.336986	1.13234	0.923957	1.8519	high
TCGA-DK-A3IS	50.9667	0	-0.780965	-0.343676	0.81913	0.339293	1.53643	high
TCGA-DK-A3IT	21.6	0	-0.767027	0.681406	0.269789	1.07495	1.92881	high
TCGA-DK-A3IV	9.8	1	-0.768717	-0.56552	0.656146	-0.346175	1.1884	high
TCGA-DK-A3WW	21.1	0	0.67179	1.39657	0.210648	1.1954	1.55301	high
TCGA-DK-A3WX	10.7	1	-0.187389	0.838168	-1.18307	1.16282	1.21506	high
TCGA-DK-A3X1	66.9667	0	-0.769788	-0.680271	-1.48549	0.0715502	0.753003	low
TCGA-DK-A3X2	18.2333	1	1.62258	-0.0768788	-2.88496	0.0543501	0.322081	low
TCGA-DK-A6AV	65.0667	0	-0.787731	0.353236	0.942509	-0.362604	1.50815	high
TCGA-DK-A6AW	54.0333	0	-0.767059	-0.240775	2.16564	1.22226	2.73783	high
TCGA-DK-A6B0	77.6667	0	-0.782978	-0.479997	-0.789622	-0.0518305	0.905202	low
TCGA-DK-A6B1	68.3	0	-0.787104	0.609051	0.379945	-0.24117	1.41226	high
TCGA-DK-A6B2	15.9	0	0.0898664	-0.467494	-0.142371	0.38901	0.959255	low
TCGA-DK-A6B5	51.4	0	3.20698	-0.73952	0.311216	0.463627	0.477729	low
TCGA-DK-A6B6	37.1667	0	0.0718975	-0.323789	-2.0501	-1.99128	0.335226	low
TCGA-DK-AA6L	38.7667	1	-0.781066	-0.34825	-0.34724	0.690631	1.24914	high
TCGA-DK-AA6M	52.7333	0	-0.760977	1.13809	-0.503892	1.78914	2.0585	high
TCGA-DK-AA6P	15.2333	0	3.69544	-0.113458	0.302391	-3.08319	0.193143	low
TCGA-DK-AA6Q	13.7667	1	-0.763515	-1.62032	0.610426	1.16728	1.42087	high
TCGA-DK-AA6R	168.033	0	-0.757569	0.840999	-1.92558	1.52709	1.27433	high
TCGA-DK-AA6S	168.333	0	-0.754404	0.384427	0.999692	0.815053	2.05293	high
TCGA-DK-AA6U	19.2667	0	-0.208906	-0.721203	-1.38022	0.0373563	0.661199	low
TCGA-DK-AA6W	13.8333	1	2.05765	1.33148	1.87208	-1.93145	0.750565	low
TCGA-DK-AA6X	15.5667	0	-0.770669	-1.32074	-0.0685154	0.0692793	0.959622	low
TCGA-DK-AA71	13.8333	0	0.0759419	0.10245	-0.58457	-0.167802	0.828961	low
TCGA-DK-AA75	11.3333	1	3.0861	0.257504	-1.92556	-1.19561	0.220418	low
TCGA-DK-AA76	12.2	0	-0.77434	0.352979	1.51218	-0.8216	1.54618	high
TCGA-DK-AA77	20.6	0	0.0710178	-1.54488	-0.837347	-0.14902	0.581671	low
TCGA-E5-A2PC	44.2	0	-0.201951	-0.313409	-1.78866	1.29637	0.879761	low
TCGA-E5-A4TZ	15.5667	1	0.0757997	-1.00616	0.183046	0.829602	1.05998	high
TCGA-E5-A4U1	39.3667	0	-0.762117	0.876789	0.319481	-1.67529	1.01058	low
TCGA-E7-A3X6	30.1333	1	-0.776982	-1.37508	-1.59408	1.47702	0.92289	low
TCGA-E7-A3Y1	5.43333	0	0.245999	-1.41918	-0.831942	-0.486078	0.523793	low
TCGA-E7-A4IJ	22.4667	1	2.29617	0.015598	-3.15455	-1.30901	0.18327	low
TCGA-E7-A4XJ	2.26667	1	-0.178562	-0.58524	-2.87721	0.0869883	0.46645	low
TCGA-E7-A519	16.9333	0	0.648393	1.1305	0.36681	-0.428253	1.02903	low
TCGA-E7-A541	25.9333	1	-0.776118	-0.0344215	0.337724	-0.748528	1.09219	high
TCGA-E7-A5KE	0.566667	0	-0.203976	-1.12611	-0.746371	-0.857536	0.575183	low
TCGA-E7-A5KF	0.666667	0	-0.198012	-1.31418	-0.952689	-0.990558	0.509645	low
TCGA-E7-A677	27.3333	0	-0.178291	0.182036	0.305702	0.719957	1.40367	high
TCGA-E7-A678	26.6	0	-0.208436	-0.35832	-0.0216058	-0.852435	0.795011	low
TCGA-E7-A6MD	4.3	0	0.247837	0.180036	-0.95237	-0.357506	0.699455	low
TCGA-E7-A6ME	24.3667	0	0.0838019	1.16671	0.781737	-1.56306	0.995658	low
TCGA-E7-A6MF	25	0	-0.770863	-1.66315	0.492126	0.598194	1.18785	high
TCGA-E7-A7DU	0.933333	0	-0.785765	-0.465708	-1.31747	-0.126743	0.779909	low
TCGA-E7-A7PW	13.8667	0	-0.767473	0.31406	0.112807	-0.939855	1.04465	high
TCGA-E7-A7XN	14.2667	0	0.100614	0.230031	-0.59058	1.24222	1.20068	high
TCGA-E7-A85H	13.1333	0	-0.784411	0.855312	-0.875879	-1.3895	0.804286	low
TCGA-E7-A8O7	15.5333	0	0.256892	-1.62084	0.691502	-0.624315	0.714945	low
TCGA-E7-A8O8	0.433333	0	-0.784956	-0.53944	0.672235	-0.661797	1.11173	high
TCGA-E7-A97P	14.5667	1	0.109906	-0.529706	-0.100187	1.98127	1.42472	high
TCGA-E7-A97Q	8.2	1	-0.770615	-2.03136	0.0298294	0.127665	0.878522	low
TCGA-FD-A3B4	17	1	-0.749803	0.324481	0.743347	0.701835	1.84787	high
TCGA-FD-A3B5	9.06667	1	3.54576	-0.266629	-1.3845	0.978854	0.354424	low
TCGA-FD-A3B6	33.5	1	-0.762514	0.850145	-0.111569	1.38716	1.95116	high
TCGA-FD-A3N5	22.8333	1	-0.754496	-0.524815	0.69236	0.853064	1.62846	high
TCGA-FD-A3N6	28.3667	0	0.0905985	0.112158	0.565463	0.653151	1.36057	high
TCGA-FD-A3NA	61.5	0	-0.755526	-0.190655	-1.40708	0.176831	0.858265	low
TCGA-FD-A3SJ	24.6333	1	1.83501	-0.877278	-0.763595	-1.40936	0.312569	low
TCGA-FD-A3SL	23.7333	1	0.529297	0.320972	0.631611	0.169104	1.1391	high
TCGA-FD-A3SM	18.2333	1	-0.777163	-1.2729	0.415334	1.39364	1.52947	high
TCGA-FD-A3SN	29.5667	0	0.0711469	0.120123	-0.479102	0.799144	1.09095	high
TCGA-FD-A3SO	5.6	1	-0.766213	-0.503458	0.582916	0.517659	1.4656	high
TCGA-FD-A3SQ	47.4333	1	-0.747221	-0.985125	0.46023	0.148357	1.18153	high
TCGA-FD-A3SR	20.0667	1	-0.769185	-1.99771	0.420069	0.704393	1.12759	high
TCGA-FD-A3SS	13.0333	1	-0.193968	-0.367847	1.26749	2.1478	2.33225	high
TCGA-FD-A43N	23.3	0	-0.181229	-0.0750352	-1.49423	0.21988	0.750349	low
TCGA-FD-A43P	27.7333	0	-0.762819	-0.734489	-0.432568	-0.58862	0.822466	low
TCGA-FD-A43X	3.66667	0	-0.784722	0.208066	-0.174585	-0.468654	1.07791	high
TCGA-FD-A43Y	15.8	1	-0.750175	0.266276	0.01638	1.54617	1.88264	high
TCGA-FD-A5BR	27.1	0	0.262838	-0.00279429	0.230839	0.215747	1.05052	high
TCGA-FD-A5BU	19.6	0	0.270374	-0.499595	0.291614	1.13769	1.22831	high
TCGA-FD-A5BV	5.43333	1	-0.775424	0.0606767	0.219309	-0.0757232	1.27723	high
TCGA-FD-A5BY	8.36667	0	-0.768084	-0.123476	-1.22193	0.527241	0.997457	low
TCGA-FD-A5BZ	27.8333	1	-0.74227	0.624294	0.476084	0.790706	1.86068	high
TCGA-FD-A5C0	18.3333	1	-0.775552	-0.425325	0.246245	-0.492667	1.06084	high
TCGA-FD-A62O	7.2	1	-0.198029	-1.15295	-2.01983	-0.715939	0.429345	low
TCGA-FD-A62P	6.36667	1	-0.754653	0.471697	-0.764988	0.577104	1.25757	high
TCGA-FD-A6TA	63.7333	0	-0.754317	-0.402428	-0.153811	0.421361	1.20567	high
TCGA-FD-A6TC	6.23333	0	-0.763649	-0.0224433	0.657749	0.345928	1.55862	high
TCGA-FD-A6TD	12.8667	1	-0.749779	1.56717	-0.471166	1.06719	1.86405	high
TCGA-FD-A6TE	12.5333	0	-0.780571	0.52823	0.586964	0.466086	1.74979	high
TCGA-FD-A6TF	2.3	1	-0.758095	1.14492	0.0375891	1.21085	2.04136	high
TCGA-FD-A6TG	3.1	1	-0.753125	-1.32354	-0.144964	-0.675924	0.776334	low
TCGA-FD-A6TH	4.36667	1	-0.758795	1.3228	2.1223	1.35058	3.6979	high
TCGA-FD-A6TI	9.8	1	-0.741173	1.37069	-0.171927	1.08939	1.94732	high
TCGA-FJ-A3Z7	31.5	0	-0.758772	1.63799	0.662687	-1.02314	1.48831	high
TCGA-FJ-A3Z9	12.8333	1	-0.757829	-0.921092	0.0825198	-0.0628592	1.03287	high
TCGA-FJ-A3ZE	10.8	1	-0.770416	0.720134	1.17399	0.432277	2.07776	high
TCGA-FJ-A3ZF	17.4667	0	2.25921	0.255172	-2.68636	-0.67584	0.254969	low
TCGA-FJ-A871	9.06667	1	-0.789318	1.37918	-0.554186	2.10268	2.31344	high
TCGA-FT-A3EE	3.3	1	0.0834979	0.164093	-1.14653	1.72495	1.16935	high
TCGA-FT-A61P	11.2333	0	0.272748	1.41449	-0.298771	1.69901	1.7188	high
TCGA-G2-A2EF	62.8	0	0.49011	-0.669179	0.991312	0.790174	1.2328	high
TCGA-G2-A2EJ	48.6667	0	0.50654	1.00334	0.150168	1.21954	1.49434	high
TCGA-G2-A2EK	16.1667	0	0.255787	-3.04121	1.1504	-0.821181	0.591884	low
TCGA-G2-A2EL	27.3	1	-0.767865	-0.156851	1.73157	-3.15495	0.826997	low
TCGA-G2-A2ES	33.4667	1	-0.752411	1.02237	0.0274231	1.5404	2.16106	high
TCGA-G2-A3IB	7.33333	1	0.275247	0.581142	0.595547	1.09571	1.59212	high
TCGA-G2-A3IE	20.4	1	-0.768403	-2.14899	0.651165	-0.991799	0.75862	low
TCGA-G2-A3VY	17.8667	0	-0.774153	-0.626146	0.373812	-1.1925	0.885599	low
TCGA-G2-AA3B	66.9333	0	-0.763243	-0.190496	0.394406	-0.668958	1.09554	high
TCGA-G2-AA3D	71.3	0	-0.773007	0.407556	-0.522011	0.284434	1.23357	high
TCGA-G2-AA3F	29.7667	0	-0.778974	-0.013617	0.388382	-1.61317	0.893703	low
TCGA-GC-A3BM	21.7	1	-0.791901	-0.299815	-1.00171	-0.317744	0.830666	low
TCGA-GC-A3I6	21	1	-0.752349	-1.36165	-1.1148	1.19609	0.966886	low
TCGA-GC-A3OO	16.0333	0	-0.176367	-1.14658	-0.0821406	0.8929	1.04618	high
TCGA-GC-A3RB	19.4	0	1.141	0.229022	0.507974	-0.422316	0.802585	low
TCGA-GC-A3RC	16.1333	0	0.496788	-1.00106	1.07396	0.681732	1.15196	high
TCGA-GC-A3RD	14.2667	0	-0.775783	-0.89664	-1.13759	-0.282881	0.724342	low
TCGA-GC-A3WC	18	0	1.79042	-0.755266	0.446007	0.100462	0.641602	low
TCGA-GC-A3YS	25.2667	0	-0.186729	-0.0405158	-0.181087	0.733139	1.199	high
TCGA-GC-A4ZW	0.5	0	2.37056	-1.26341	0.220626	-0.93738	0.368218	low
TCGA-GC-A6I3	0	0	0.0744423	-0.0219292	-1.25704	-0.68741	0.600251	low
TCGA-GD-A2C5	27.0667	0	-0.781465	-0.95953	-0.193024	0.507942	1.11129	high
TCGA-GD-A3OP	2.13333	0	0.255305	-0.843603	0.2071	-0.184065	0.813172	low
TCGA-GD-A3OQ	3.16667	0	-0.751692	-1.0828	-0.236431	1.69665	1.43963	high
TCGA-GD-A3OS	21.2667	0	-0.189488	-0.329307	0.853062	0.440196	1.37401	high
TCGA-GD-A6C6	2.23333	0	-0.200876	2.00987	-0.286897	-1.01498	1.09064	high
TCGA-GD-A76B	7.46667	1	-0.194755	0.732175	-1.77589	-0.0767473	0.752388	low
TCGA-GU-A42P	11.0667	1	3.28463	-0.900406	-0.493368	-0.495068	0.291723	low
TCGA-GU-A42Q	11.4667	1	1.28807	0.0541741	1.40798	1.39626	1.48782	high
TCGA-GU-A42R	19.2333	1	-0.771072	-0.374134	1.14232	-0.390401	1.37621	high
TCGA-GU-A763	33.2333	0	-0.783388	-0.662388	-0.781958	-0.595276	0.765459	low
TCGA-GU-A764	20.3333	0	-0.166174	1.04113	0.358233	1.10667	1.82449	high
TCGA-GU-A767	4.8	1	1.00823	-0.287116	0.337866	-0.454448	0.718521	low
TCGA-GU-AATO	10.8	1	-0.179851	0.477367	-0.159829	0.824862	1.35176	high
TCGA-GU-AATP	33.4333	0	0.0972854	0.167854	-0.600149	0.561388	0.998599	low
TCGA-GU-AATQ	7.1	1	-0.779405	0.50026	-1.82579	1.42971	1.20596	high
TCGA-GV-A3JV	14.4667	1	-0.762482	0.669683	1.36895	0.0903972	1.98052	high
TCGA-GV-A3JW	21.6333	0	-0.771077	-0.084799	-1.32904	-1.09231	0.650567	low
TCGA-GV-A3JX	19.3667	0	-0.774107	-0.993313	0.668405	-0.423342	1.08399	high
TCGA-GV-A3JZ	20.1	0	-0.782355	1.16549	0.702794	-1.93277	1.10464	high
TCGA-GV-A3QF	20.5667	1	0.582033	0.887648	-2.3025	-1.36163	0.403304	low
TCGA-GV-A3QH	8.6	1	0.57122	0.795791	0.201742	-2.11119	0.620059	low
TCGA-GV-A3QI	37	0	-0.762768	-1.23222	2.38215	-1.74628	1.14406	high
TCGA-GV-A3QK	27.7333	0	0.0710171	-0.597748	-0.264015	-0.960635	0.649824	low
TCGA-GV-A40E	8.7	1	-0.75609	1.20254	0.0786333	1.44799	2.21133	high
TCGA-GV-A40G	19.3333	0	-0.783377	0.269049	-0.543644	-1.08661	0.849357	low
TCGA-GV-A6ZA	23.0333	0	0.368381	0.0765016	-1.73063	-0.67771	0.504783	low
TCGA-H4-A2HO	1.53333	0	-0.751894	-2.17546	1.06922	-0.283039	0.999036	low
TCGA-H4-A2HQ	19.6667	0	2.77356	1.47332	0.255101	-1.43681	0.484379	low
TCGA-HQ-A2OE	39.1333	0	-0.783413	0.278521	-0.614253	-1.93848	0.674346	low
TCGA-HQ-A5ND	9.13333	1	-0.772894	0.588742	-1.17692	1.17267	1.35089	high
TCGA-HQ-A5NE	12.3333	1	0.103996	0.433487	-0.0719103	1.52478	1.52331	high
TCGA-K4-A3WS	25.3667	0	-0.748959	-0.309478	0.338812	-0.632115	1.06343	high
TCGA-K4-A3WU	3.5	0	2.50172	-0.169711	0.101609	-0.0105438	0.531642	low
TCGA-K4-A3WV	21.5333	0	-0.754695	0.749248	-0.354646	1.7465	1.96878	high
TCGA-K4-A4AB	2.8		0.0974271	-0.0617151	-0.0443249	0.35908	1.04785	high
TCGA-K4-A4AC	9.26667	1	0.709303	-0.287735	-0.226156	0.960206	0.959016	low
TCGA-K4-A54R	28.0667	0	0.0912391	1.06647	-0.560892	0.392551	1.13788	high
TCGA-K4-A5RI	11.8667	1	-0.7689	0.226713	-0.489277	0.636549	1.31433	high
TCGA-K4-A6FZ	1.83333	0	-0.73995	0.555617	-0.00409134	1.32637	1.86194	high
TCGA-K4-A6MB	15.6333	0	1.71626	-0.343113	-1.14664	0.583306	0.531614	low
TCGA-K4-AAQO	11.9667	0	-0.169436	-0.559154	0.887152	0.0221584	1.19083	high
TCGA-KQ-A41O	51.2667	0	-0.778889	-0.685633	-0.932954	-0.512398	0.748365	low
TCGA-KQ-A41P	36.4667	0	1.26541	-0.0995573	0.868071	-0.309841	0.826216	low
TCGA-KQ-A41Q	12.0333	0	-0.203622	1.28899	-2.37301	-1.0687	0.558285	low
TCGA-KQ-A41R	45	0	-0.773701	-1.29964	-2.40648	-0.434661	0.470303	low
TCGA-KQ-A41S	1.16667	0	0.399088	1.01144	0.304852	0.115094	1.21038	high
TCGA-LC-A66R	15.5333	0	0.672635	0.827573	1.40089	1.16658	1.8797	high
TCGA-LT-A5Z6	15.8	0	-0.768345	-1.09886	0.308427	-1.30102	0.77736	low
TCGA-LT-A8JT	21.3667	0	-0.785128	-1.74978	0.42777	-0.807111	0.810454	low
TCGA-MV-A51V	13.6667	0	0.406332	1.66025	-0.0129796	-0.679566	1.02566	low
TCGA-PQ-A6FI	12.4	0	1.26992	2.05171	0.69917	1.26781	1.73285	high
TCGA-R3-A69X	14.4333	0	0.400438	-0.252032	-0.71142	0.18755	0.759382	low
TCGA-S5-AA26	16.7667	0	-0.768664	-1.18248	0.100736	-0.185206	0.96253	low
TCGA-SY-A9G0	33.6	1	0.820218	-0.267875	0.666648	-0.0277722	0.91449	low
TCGA-UY-A78K	17.8667	1	0.261733	-0.878712	-0.027218	0.26825	0.852146	low
TCGA-UY-A78L	37.5667	0	-0.184899	1.56286	-0.860788	0.38626	1.2341	high
TCGA-UY-A78M	23	1	1.69865	1.22366	0.175342	-0.172072	0.817249	low
TCGA-UY-A78N	88.0333	1	0.0579889	-0.101401	0.392765	-1.34552	0.763763	low
TCGA-UY-A78O	77.0667	0	0.650812	0.475582	0.346027	-0.249703	0.951147	low
TCGA-UY-A8OB	70.3	0	-0.194243	1.42734	-1.7627	1.58782	1.30098	high
TCGA-UY-A8OC	0	1	0.397807	0.777586	-0.0242081	1.86007	1.65805	high
TCGA-UY-A8OD	114.4	0	-0.16977	-0.319262	-0.370437	0.270219	0.963307	low
TCGA-UY-A9PA	35.7333	0	-0.744484	0.0844596	0.526844	0.858975	1.7409	high
TCGA-UY-A9PD	18.0667	0	1.07361	0.496079	-1.14451	-0.285098	0.583938	low
TCGA-UY-A9PE	6.3	0	-0.763179	-0.0780562	-0.806477	-0.124534	0.94665	low
TCGA-UY-A9PF	3.9	0	0.592788	0.0629117	0.655751	-0.587999	0.889814	low
TCGA-XF-A8HB	45.6667	0	-0.193067	-0.716644	0.500714	0.178148	1.09845	high
TCGA-XF-A8HC	6.66667	1	0.0825905	0.140001	0.248325	-0.352922	0.9815	low
TCGA-XF-A8HD	98.8	0	-0.757832	1.32915	0.121626	0.715614	1.9025	high
TCGA-XF-A8HE	127.233	0	0.394779	-0.209803	-0.665955	1.43549	1.06146	high
TCGA-XF-A8HF	98.4667	1	-0.189689	0.610172	-0.43204	-0.261634	0.985374	low
TCGA-XF-A8HG	15.5667	1	-0.207994	0.404983	0.40459	-2.32913	0.700112	low
TCGA-XF-A8HH	1.9	1	-0.196012	-0.120496	-0.278265	-0.0118106	0.958098	low
TCGA-XF-A8HI	18.1333	1	-0.206776	-1.27401	-1.12882	-0.081803	0.618672	low
TCGA-XF-A9SH	65.7	1	0.385828	1.26773	-0.783402	-0.267674	0.877178	low
TCGA-XF-A9SJ	3.26667	1	0.514543	1.60744	1.67189	0.873113	2.23803	high
TCGA-XF-A9SK	16.2	1	-0.742046	-0.526274	-0.326635	0.439684	1.13046	high
TCGA-XF-A9SP	15.1333	1	2.34528	-0.517215	-0.0536568	0.403179	0.554282	low
TCGA-XF-A9ST	4.26667	1	0.244538	2.15515	0.171456	-0.00770421	1.44889	high
TCGA-XF-A9SU	6.06667	1	0.0907527	1.1097	-0.310323	-0.144192	1.06733	high
TCGA-XF-A9SV	12.9333	1	-0.765362	-0.292047	0.307015	-0.10687	1.21292	high
TCGA-XF-A9SW	12.0667	1	0.835825	0.743606	1.42648	-0.475971	1.18264	high
TCGA-XF-A9SX	23.9667	1	0.669153	1.93478	-0.0756548	1.32427	1.64511	high
TCGA-XF-A9SY	21.3333	0	0.273163	0.221927	0.154653	0.684362	1.20434	high
TCGA-XF-A9SZ	28.6333	1	0.744252	1.75336	-0.264154	-0.3381	0.980112	low
TCGA-XF-A9T0	26.6333	0	1.05712	2.36065	0.770053	-0.242919	1.3445	high
TCGA-XF-A9T2	19.1667	1	-0.746383	0.129319	0.573041	-0.0333338	1.41882	high
TCGA-XF-A9T3	2.26667	0	0.268388	0.199709	-0.10486	1.253	1.29799	high
TCGA-XF-A9T4	16.5	1	0.102453	-0.684327	0.173899	1.6082	1.35432	high
TCGA-XF-A9T6	2.13333	0	1.77293	2.03142	0.380794	1.58019	1.51929	high
TCGA-XF-AAMG	112.133	0	1.24534	0.189867	0.507433	-1.98848	0.523185	low
TCGA-XF-AAMH	11.4667	1	-0.741026	2.6349	-0.164629	0.255273	1.98488	high
TCGA-XF-AAMJ	55.6667	1	-0.164634	-0.0552065	0.132046	-0.316678	0.988019	low
TCGA-XF-AAML	7.73333	1	-0.781542	0.223543	-0.399504	-1.75497	0.737949	low
TCGA-XF-AAMQ	72.5667	0	-0.768082	-0.493881	0.603296	-0.0811292	1.26967	high
TCGA-XF-AAMR	93	0	0.106347	-0.619882	0.382126	0.524384	1.098	high
TCGA-XF-AAMT	3	1	-0.179351	0.0381097	-0.0526321	0.413904	1.15698	high
TCGA-XF-AAMW	8.43333	1	0.099354	0.796823	0.806077	1.88772	2.2271	high
TCGA-XF-AAMX	6.86667	1	-0.204617	-0.437605	-0.609106	-1.11246	0.632182	low
TCGA-XF-AAMY	100.367	0	0.258171	-1.36253	0.959079	-0.406824	0.846203	low
TCGA-XF-AAMZ	44.9333	1	0.23559	-0.532049	0.69374	-1.47383	0.706253	low
TCGA-XF-AAN0	57.2667	1	0.0869604	0.89177	0.168764	0.820019	1.47827	high
TCGA-XF-AAN1	31.3667	1	-0.792736	-1.81049	-0.41937	-0.640271	0.676244	low
TCGA-XF-AAN2	62.3	1	0.490815	0.314343	1.02709	1.01387	1.57058	high
TCGA-XF-AAN3	87.5	0	-0.749878	-0.019734	-0.28664	1.37358	1.58582	high
TCGA-XF-AAN5	76.4333	0	-0.178965	-0.169763	0.567022	1.28284	1.62223	high
TCGA-XF-AAN7	18.8333	1	0.782737	-0.802306	0.761192	-0.0839494	0.846707	low
TCGA-XF-AAN8	3.93333	1	1.36887	3.03781	1.55421	0.332146	1.9792	high
TCGA-YC-A89H	19.1	0	0.585915	0.228535	-1.93561	0.893034	0.692879	low
TCGA-YC-A8S6	9.76667	0	0.295258	0.688888	-0.482133	0.247141	0.99337	low
TCGA-YC-A9TC	0.666667	1	1.44738	0.644599	1.49645	-0.827013	0.928522	low
TCGA-YF-AA3L	12.1333	0	0.364913	1.63744	0.692058	-0.660804	1.23923	high
TCGA-YF-AA3M	13.8333	0	-0.775414	0.479486	-0.887989	0.26756	1.13511	high
TCGA-ZF-A9R0	22.6667	1	-0.190421	0.137672	-0.130314	0.154014	1.0848	high
TCGA-ZF-A9R1	25.7667	0	-0.208149	-1.07797	0.135973	0.366685	0.988079	low
TCGA-ZF-A9R2	21.4	0	-0.780967	-0.233193	-2.09496	0.218794	0.72807	low
TCGA-ZF-A9R3	31.6333	1	-0.760913	0.453808	-0.543435	-0.142804	1.10755	high
TCGA-ZF-A9R4	30.7	0	-0.209913	-0.621719	-1.13438	-1.9819	0.430789	low
TCGA-ZF-A9R7	22.1667	0	-0.742932	-0.596502	-2.06236	-0.0803092	0.631681	low
TCGA-ZF-A9R9	28.8	1	-0.739872	0.751802	-0.0629481	0.269445	1.45609	high
TCGA-ZF-A9RC	95.6	0	0.507865	0.260921	-0.490447	-0.480328	0.724463	low
TCGA-ZF-A9RD	13.6	1	0.28693	1.10095	-0.674192	1.10119	1.26642	high
TCGA-ZF-A9RE	3.53333	1	-0.759042	-0.578766	-2.33319	1.09554	0.79904	low
TCGA-ZF-A9RF	64.9667	0	0.0773314	1.4363	-0.554798	0.73902	1.33377	high
TCGA-ZF-A9RL	90.1	0	-0.772825	-1.20488	-0.121428	-1.20025	0.702556	low
TCGA-ZF-A9RM	48.5	0	-0.766254	-1.06616	0.780377	-0.861321	0.983668	low
TCGA-ZF-A9RN	20.5	1	0.923906	-0.905936	1.53863	-1.65903	0.656521	low
TCGA-ZF-AA4R	34.5333	1	-0.758999	0.384129	0.293759	0.678114	1.66112	high
TCGA-ZF-AA4T	19.9667	1	-0.784611	0.304044	-1.90173	-1.78961	0.50817	low
TCGA-ZF-AA4U	8.73333	1	-0.784933	0.308663	-0.140818	0.483779	1.40727	high
TCGA-ZF-AA4V	60.2	0	1.17357	1.14261	-0.816288	1.2229	1.01626	low
TCGA-ZF-AA4W	61	0	3.75861	0.396507	-0.0301985	2.05677	0.699378	low
TCGA-ZF-AA4X	68.1333	0	-0.769935	0.177034	0.243445	-0.0615632	1.31511	high
TCGA-ZF-AA51	57.1333	0	0.395649	0.204407	-1.08522	-1.13847	0.537704	low
TCGA-ZF-AA52	35.9	1	0.418532	1.32867	0.272554	0.916179	1.54772	high
TCGA-ZF-AA56	8.63333	1	-0.165477	0.266755	-0.74058	1.18834	1.2272	high
TCGA-ZF-AA5H	29.9	0	0.0884641	0.895799	1.25406	1.48471	2.3	high
TCGA-ZF-AA5N	5.6	1	0.0916391	0.828904	1.53089	1.3606	2.36023	high
TCGA-ZF-AA5P	12.4	0	0.765996	0.671685	0.618607	-0.713025	0.912529	low

## Sheet: GSE78220
id	os	censOS	TKTL1	JMJD6	IRS2	ANXA2	riskScore	risk
Pt1	607	1	-0.437524	-0.490261	-0.48693	0.0931522	0.927694	low
Pt10	387	0	-0.423175	0.413301	-0.410895	0.345796	1.18148	high
Pt12	327	1	-0.390847	-0.853261	-0.686076	-0.732774	0.663347	low
Pt13	917	0	-0.469472	-0.73718	-0.841475	0.480792	0.901771	low
Pt14	54	0	-0.461156	0.64013	-0.773835	1.64339	1.5719	high
Pt15	980	1	3.58901	-0.200753	-0.246029	0.031247	0.372578	low
Pt16	186	1	-0.20798	1.63413	0.213087	-1.38752	1.05489	high
Pt19	1060	0	-0.419633	-0.0287693	-0.32867	-0.872584	0.818877	low
Pt2	927	0	-0.441345	-0.725072	-0.458668	-1.14945	0.655574	low
Pt20	337	1	-0.436686	0.598191	-0.342098	0.107051	1.17428	high
Pt22	182	1	-0.395575	-0.761526	-0.856895	-0.414298	0.700684	low
Pt23	103	1	0.0622507	0.0263141	-0.869634	-0.555458	0.692437	low
Pt25	262	1	0.637698	0.235247	1.07066	-0.658155	0.990215	low
Pt27A	548	0	-0.461013	-1.17712	1.61519	0.174137	1.43166	high
Pt27B	548	0	-0.459341	-1.27153	2.47909	-0.277299	1.56204	high
Pt28	439	1	-0.408529	-0.427762	-0.967906	2.79678	1.62987	high
Pt29	269	1	-0.47197	-1.15077	-0.661821	-0.428533	0.697074	low
Pt31	704	0	0.76083	2.71112	-0.620994	0.765369	1.39918	high
Pt32	171	1	-0.476391	-0.266297	2.93308	-0.877923	1.81216	high
Pt35	427	0	-0.443878	0.100934	0.233036	0.459223	1.3594	high
Pt37	364	0	1.20489	2.07568	1.18689	-0.225088	1.37372	high
Pt38	448	0	-0.451496	0.047042	-0.640113	-1.42737	0.672566	low
Pt4	948	0	-0.290779	0.0805671	-0.230415	-0.601322	0.887546	low
Pt5	439	0	2.79321	0.132361	-0.0245048	1.10154	0.668826	low
Pt6	882	0	-0.147915	-0.632678	-0.0295104	0.38803	1.01672	high
Pt7	662	1	-0.463752	-0.421955	0.208442	2.0018	1.82277	high
Pt8	NA	0	-0.434446	1.58904	0.238672	-0.966278	1.23949	high
Pt9	1054	0	-0.454972	-1.13911	-0.701678	0.185761	0.80385	low

## Sheet: mskcc skcm
id	sample	os	censOS	TKTL1	JMJD6	IRS2	ANXA2	riskScore	risk
CR1509	CR1509	53.852	0	-0.295397	-0.591125	-1.05071	-0.337302	0.684042	low
CR6126	CR6126	22.8	0	-0.311791	-1.53848	-0.631977	0.990972	0.899763	low
CR7623	CR7623	64.8	0	-0.19566	0.449411	0.780496	-0.852187	1.12238	high
CR9699	CR9699	52.8	0	-0.127778	1.23427	-0.361782	-1.23381	0.864899	low
LSD0167	LSD0167	32.4	0	-0.267355	-0.162495	-0.606305	0.172726	0.933445	low
NR3549	NR3549	6.18082	1	4.29755	0.52857	0.793584	-1.27872	0.33251	low
NR4631	NR4631	6	1	-0.31574	0.174686	2.35132	1.34278	2.84632	high
NR4810	NR4810	4.8	1	-0.313239	-0.0841177	-0.428664	1.19147	1.29469	high
NR5784	NR5784	5.49041	1	-0.27757	-0.644763	-0.844629	0.044798	0.782296	low
NR9449	NR9449	7.2	1	-0.318577	-0.465754	1.14125	-0.692918	1.11953	high
NR9521	NR9521	32.4	1	0.166987	-0.160951	0.824581	0.740699	1.387	high
NR9705	NR9705	14.4	1	0.356646	1.52489	0.649067	-1.31442	1.02101	high
SD0346	SD0346	34.7507	1	-0.111295	-0.354762	0.844113	-0.667631	1.01227	high
SD1494	SD1494	23.7041	0	-0.309552	0.662282	-1.03266	-0.462836	0.837145	low
SD2051	SD2051	10.1589	1	-0.318908	-0.888737	-0.73651	0.313027	0.831807	low
SD2056	SD2056	47.2438	0	-0.229953	-0.829171	-1.08142	-0.3843	0.632186	low
SD5038	SD5038	13.9726	1	-0.32086	-0.527015	-1.18991	2.73102	1.45645	high
SD5118	SD5118	32.8438	1	-0.313459	-0.84245	-0.102783	0.0283243	0.91504	low
SD6336	SD6336	83.3753	0	-0.310302	0.613045	1.57104	-0.512209	1.58256	high
SD6494	SD6494	8.71233	1	-0.164997	2.82427	-0.717783	-0.337542	1.33119	high
SD7357	SD7357	24.4931	1	-0.318745	-0.921615	-0.170317	0.518053	1.00462	low

## Sheet: cox
id	coef	HR	HR.95L	HR.95H	pvalue
TKTL1	-0.250741	0.778224	0.645232	0.938629	0.00873248
JMJD6	0.179904	1.1971	1.00129	1.43121	0.0483678
IRS2	0.252682	1.28747	1.05728	1.56779	0.0119329
ANXA2	0.251927	1.2865	1.07724	1.53642	0.00541317
