# Supplementary material for: Hypoxic Characteristic Genes Predict Response to Immunotherapy for Urothelial Carcinoma
Source: Front Cell Dev Biol. 2021 Nov 25;9:762478. doi: 10.3389/fcell.2021.762478 (PMC8657403; doi:10.3389/fcell.2021.762478)
Supplement: Supplementary file 11 [file Table7.XLSX]

## Sheet: training set
patient	aDC	Adipocytes	Astrocytes	B.cells	pro.B.cells	Class.switched.memory.B.cells	Memory.B.cells	Monocytes	naive.B.cells	Basophils	CD4..memory.T.cells	CD4..naive.T.cells	CD4..T.cells	CD4..Tcm	CD4..Tem	CD8..naive.T.cells	CD8..T.cells	CD8..Tcm	CD8..Tem	cDC	Tgd.cells	Th1.cells	Th2.cells	Tregs	Macrophages	Macrophages.M1	Macrophages.M2	Mast.cells	Plasma.cells	DC	Neutrophils	NK.cells	NKT	Fibroblasts	Megakaryocytes	Melanocytes	ImmuneScore	StromaScore	MicroenvironmentScore	type
SAM032c642382a7	0.251396	9.22992e-21	0.0131934	0.167202	0.0318419	0.0661755	0.0615647	0.0101333	0.00792736	0.0954862	0.031168	1.48776e-21	0.01746	4.47834e-19	0.0215789	0.00320093	0.0285972	0.0444533	0.0396571	0.0540672	0.015791	0.0922421	0.199742	0.0476411	0.112757	0.118006	0.0127009	0.00631773	0.0234289	0.00991875	0.000212228	6.10158e-18	0.0756773	0.00200804	0.00177348	0.00026347	0.235066	0.00216704	0.237233	high
SAM09c84ec0cf34	1.74752e-18	0.00169491	0.0297027	7.04506e-19	0	3.93135e-18	1.26273e-18	0.000515004	0	0.00942916	0	0	2.52247e-18	0	0	0.00688082	0	0	0	0	5.19831e-18	0.0276548	0	0	0.0318302	0.018453	0.0164779	0.00281331	0.0016888	2.76025e-18	0.000436495	2.09188e-18	2.2378e-20	0	0.00109827	0	0.02373	0.000847455	0.0245774	high
SAM0a0f2bac4b20	0.0667271	0.000124627	0.0334652	0.0754933	0.00397216	0.0251812	0.0175948	0.0320243	0	0.0343733	0.0192383	1.33538e-18	0.00586735	7.46935e-19	2.21349e-19	1.22382e-05	0.003075	0.0205753	0	0.117025	0.00632487	0	0.103299	0.0328967	0.0410902	0.0208902	0.0110951	0.00373885	0.0283946	0.0145509	0.000700815	0	0.00189295	0.0706706	0.00313546	0.00692851	0.117694	0.0386834	0.156377	high
SAM0a7c2091dd56	0.150199	0.00186041	0.0385553	0.0535289	0.00493987	0.0192412	0.0213968	0.0139273	0.00564234	0.0566665	0.00865108	0	0.0104762	0.0313856	0.0283094	0.0120929	0.00392141	0.00902492	2.63511e-19	0.0654854	0.0116563	0.00895397	0.0438539	0.0356614	0.022344	0.0193354	0.00740414	0.0063906	0.0157765	0.00430134	0	6.67515e-20	0.021961	0	0.00130809	0.000563919	0.0765932	0.000930206	0.0775234	high
SAM0bdb3428bd13	0.120639	0	0.0607524	2.95271e-19	1.79177e-18	0.0201739	2.96213e-18	0.0374961	5.4794e-19	0.00239702	0	0	3.79145e-20	0	0.033534	0.000787592	0	5.02202e-20	2.32986e-19	0.0787248	2.71991e-18	0.00713958	0.00647448	0.0157659	0.0314356	0.034044	0.0332502	0.00211313	0	0.0140488	0	1.55629e-18	0.0162144	0.0782647	0.00129861	0.0044075	0.0567291	0.0538579	0.110587	high
SAM12502d970c10	0.0641756	0	0.0102974	0.0312603	4.39731e-18	0.0420587	0	0.00759044	0.00017338	0.00256967	0.00574071	0	0.00887114	0.0137799	0.0114972	0.000689449	0.00512435	0.00734944	3.36824e-19	0.0605972	0.00729691	0.0155231	0.0256693	0.034284	0.00550876	0.0099544	0.00147803	0.0037076	0.0134876	0.0047486	0.00217919	4.20438e-19	0.00328142	0.00389024	0.00980289	0.00276408	0.0459936	0.0235507	0.0695443	high
SAM14df63a65411	0.0407288	0.0067928	2.07787e-18	0	2.6261e-19	0	2.26816e-19	0	0	7.81251e-19	0.000853984	0	0.00472665	0.00107506	0.0119726	0.000697314	0	0.00476345	1.14655e-18	0.0730688	0.00479274	0.0274574	0.0210001	0.0169354	0.0180293	0.0159835	0.00484969	0	0.00395514	0.00682858	0	2.56478e-19	0.00117174	3.07477e-18	0.00542151	0.0038589	0.019723	0.0136229	0.0333459	high
SAM17c45bf16bb6	1.23779e-20	0	6.26082e-18	0.0288157	0.00663682	0.0143038	0.00737602	0	0.00509689	0.0401912	0.00396072	0.00220903	0.00356176	0.0143141	0	0.00852183	0.0130561	0.0157962	0	0.0112995	0.00491215	0.00266043	0.06537	0.0232845	0	0	0	0.00463039	0.00158636	0	1.36445e-18	0	0.0176526	0	0	1.02406e-20	0.033376	0	0.033376	high
SAM181b638b8248	0.147754	0.00618239	0.0493153	0.16072	0	0.0262609	0.0726856	0.063439	0.00635633	0.0640983	0.0667751	3.254e-18	0.0461386	0	0.0865848	0	0.0506916	0.0933917	0.0061851	0.478763	0	0	0.049777	0.130352	0.0432484	0.0225762	0.0218412	0.0174214	0.0427532	0.0467378	5.42101e-20	1.58994e-18	0.000863416	0.182562	0.010556	0.0124859	0.289188	0.113417	0.402605	high
SAM18bc1078bc15	0.103302	0	2.43742e-18	0.0431679	0.0100246	0.0116038	0.0101349	0	0	0.0875813	0.00429109	0	0.0153674	0	1.15876e-19	0.00445484	0.00559434	0.0152991	0	0.0650617	0.0206822	0.0479405	0.0448659	0.0406737	0.0273495	0.0284421	0.0265335	0.00350291	0.0175607	0.0109271	0	2.30914e-18	1.45859e-20	2.99302e-18	4.68378e-20	0.0025869	0.0706061	1.49651e-18	0.0706061	high
SAM18be5b395318	0.0424468	0	2.51981e-18	0.0243489	0	0.00654131	0.0104912	0.00848694	0.00168271	0.0337077	0.0170572	7.35447e-19	0.0146942	3.76371e-18	0.0249742	0.00502966	0.0191792	0.0217349	0	0.150366	0.0293301	0	0.070712	0.0349671	0.0185751	0.0140953	0.00667696	0.00650985	0.012709	0.0185823	0	4.53339e-18	6.09689e-20	2.25754e-19	0.00359039	0.00569803	0.0735843	0.00125826	0.0748426	high
SAM19fec8f3b3bd	0.0927841	0.00167282	0.0594785	0.00976776	5.81701e-20	0.00347666	0	0.0120405	0.00282973	0.0485893	0.00764653	0	0.0145971	0.0107968	6.16793e-18	5.55213e-21	0	0.00223586	1.69961e-18	0.153517	0.000280414	0.0375684	0.036745	0.091552	0.0236866	0.00917157	0.0263047	0.00773778	0.00788431	0.011248	4.0507e-19	2.52203e-18	0.0238248	0.0461465	6.49383e-20	0.000698452	0.0527185	0.0257306	0.0784491	high
SAM1a87df750b9d	0.0870946	0	0.00330365	0.0646053	0.00943699	0.0163573	0.0199829	0.018205	2.41728e-20	0.0424036	0.0227509	2.85993e-19	0.0221753	5.26234e-22	0	0.00944932	0.0137022	0.034654	0	0.0728702	0.0348979	0.00208623	0.145301	0.0378208	0.0460756	0.0407706	0.0121667	0.00461213	0.0163795	0.00365255	0.00253702	3.93689e-19	0	0	0.000789186	0.00111314	0.117043	0.00296663	0.12001	high
SAM1ac4e3dee297	0.00269402	5.92756e-19	0	1.58427e-20	0	0.00240716	0.00313574	9.92115e-19	0	0.00612494	0.00117854	0	0.00241976	0.00375572	0.00761748	0.00407908	0.00524466	0.00422557	0	0.014705	4.8781e-05	0.026177	0.0228646	0.00621348	0.00313725	0	0.000554379	0.00346141	0.012437	0	0	1.94951e-19	0.0138951	9.76183e-19	0.000369534	0.000294837	0.00950871	7.88038e-19	0.00950871	high
SAM1c0ecfb3eb63	0.291576	0.000538771	0.137607	0.169837	0.00850528	0.0406192	0.0823899	0.0153034	0.0154151	0.034514	0.0447615	0	0.0535241	0.0422794	0.0332154	0.00334035	1.45091e-19	0.0228442	0.0025938	0.271694	0.0157159	7.01858e-19	0.0977067	0.124045	0.0373566	0.03512	0.00863734	0.0260113	0.00455322	0.0329887	9.84152e-20	1.55078e-19	0.0187569	0.135892	0.00705054	0.0111136	0.223347	0.0751939	0.298541	high
SAM1c8b086175ca	0.0768669	0.00350206	0.149746	0.0219248	0	0.0106473	0.00448125	0.00868917	0	0.0250739	1.2136e-21	9.02957e-20	0.00338658	7.51568e-19	0.00186608	1.96545e-05	0.00602739	0.0119087	0.000518087	0.0981717	0	0.0019847	0.0102119	0.0304548	0.0088462	0.0134099	0.00535305	0.00963875	0.0115863	0.00465669	2.1924e-20	0	0.00801314	0.218767	0.00476257	0.00951442	0.0421131	0.123805	0.165918	high
SAM1e9c4d1d39ae	0.0540801	0	9.62257e-19	0.0441157	0.00960374	0.00778176	0.0119465	0	8.47033e-21	0.0852113	0	0	0.00199339	0.00526981	0	6.57656e-05	0	8.04588e-20	0	0.0240594	0.0275924	0.01489	0.0366291	0.0220836	0	0.00394554	0	0.000710038	0.0131535	0.00369889	0	0	0	0	0.00550581	0.00343807	0.0336787	0.00297989	0.0366586	high
SAM1fa6bcb7fc48	0.0938196	0	1.67746e-18	0.0233745	0	0.0259636	0.00231946	0.00780319	5.42101e-20	0.00997489	0.0231324	0.00305074	0.0301159	0.0110345	0.0368606	0.0060313	0.0230127	0.0214739	0.00385979	0.0575011	0.0154472	0.0124719	0.0551213	0.05447	0.0131586	0.0189457	1.36328e-19	0.00436529	0.0147806	0.0115349	2.09242e-19	0	0.00287539	2.03857e-18	0.00395949	0.00265565	0.0776606	0.000791331	0.0784519	high
SAM2070b416069c	0.0928739	0	1.66843e-19	0.0490658	0	0.0313301	0.0176049	0.000271081	0.00232074	0.0261798	0.0239667	0.00176716	0.0448559	0.066142	0.0595279	0.00337143	0.00776945	0.016176	0	0.121524	0.000915583	0.00473525	2.90551e-18	0.0531213	0.000320429	0.00152958	0.00199721	0.00234014	0.00811379	0.016292	0	0	0	0	0.00029512	0.000465607	0.0806098	2.15566e-20	0.0806098	high
SAM23095936e611	0.0382279	0	9.68928e-19	9.13548e-19	0	0.00176981	2.5372e-18	0.000387512	0	0.0214996	0.00654121	0.000282319	0.0110238	0.0140134	0.019576	0.00873874	0	0	1.50767e-18	0.0409692	0.0103385	0.0334072	0.0535824	0.0323321	0.00133423	0.00284166	0	0.000429141	0.00376911	0.0108759	0	1.49327e-18	0.00223666	0	0.00374671	0.000454763	0.0160337	0.00253655	0.0185702	high
SAM23aa15d4a0b0	0.0882875	0	3.85812e-18	0.0766568	0.00770765	0.00975587	0.0484873	0.0140872	0.00330146	3.94813e-18	0.0114901	0	0.0108387	0.0108689	0.0184187	7.47789e-05	0.00117848	0.00403316	2.14197e-19	0.114367	0.0142036	0.0198018	0.0315442	0.0461343	0.00942622	0.0119217	0.000240487	0	0.0218052	0.016342	2.12529e-19	2.35954e-18	0.00908947	0.00464874	0.0048663	0.00456886	0.0856863	0.00760841	0.0932947	high
SAM25510f300d79	0.0294198	0	0.0271494	0.0105695	0.00602958	0	0	0.0150647	0	0.0277077	1.32045e-20	0	0	1.41657e-18	0	0.00337002	4.63049e-19	1.09556e-18	0	0.0023996	3.24815e-19	0.0424157	0.0524486	4.69712e-19	0.0251057	0.0169645	0.0154847	0.00796718	0.0093176	1.71688e-20	0.00323685	0	0	4.75394e-18	0.000139108	0.000650532	0.0412959	0.00268789	0.0439838	high
SAM2570ff4aae6e	0.127331	0.0133113	0.0579087	0.0337973	0	0.00655092	0.0126706	0.0668505	0	0.0182952	0.0582306	0	0.0351269	2.13888e-19	0.0823029	0.00662573	0.0257376	0.0565981	0.0153352	0.118541	0.00888376	1.00407e-17	0.0388252	0.0896453	0.06127	0.04653	0.0197053	0.00403351	0.0238876	0.0157367	0	0	7.7148e-19	0.0627788	0.0042701	0.00973786	0.161702	0.0512468	0.212948	high
SAM26104d5adc89	0.0303547	0.0017708	0.0782002	5.24791e-19	0	0.0129756	0	0	1.5376e-18	5.39619e-19	0.00200233	0	0.00082921	0	1.28944e-18	0.000445645	0	0	9.97032e-21	0.0847642	5.65751e-19	0	0.0207602	0.0349242	0.00169384	0.00403842	0.000871688	0.00165092	0.00300327	0.00282431	2.06803e-19	3.65453e-18	0.0028377	0.058365	0.0042753	0.00316513	0.00466551	0.0356899	0.0403554	high
SAM28687037e4ff	0.147235	0.00350008	0.0916508	0.0422738	0.00540299	0.010329	0.00809693	0.0281433	0.00495488	0.0709151	0.0583601	3.0607e-19	0.0510895	0	0.021167	0	0.0376557	0.103543	0.0380607	0.148774	0.0325289	0.015224	0.156301	0.154404	0.0472122	0.0388321	0.0190253	0.00554189	0.00662047	0.0215701	0	0.00161759	0.00721053	0.05247	0.00246593	0.00399431	0.156736	0.0372435	0.193979	high
SAM297c0301e861	0.17339	0.00224259	0.201105	0.0384219	0	0.0172469	0.00800869	0.0316023	0.00213805	0.0320928	0.0370941	2.80946e-18	0.0325998	0	0.0260508	3.31254e-23	5.84489e-20	0.0125414	0.00675404	0.143761	7.56674e-19	0	0.124345	0.107502	0.09974	0.0732026	0.0354869	0.0110533	4.02972e-21	0.0196477	0.000112073	0	0.00793221	0.126783	0.00830711	0.0141631	0.155451	0.0765889	0.23204	high
SAM2bba8cb35e48	0.066966	0.0110869	0.128222	0.000147854	0	0.00567871	0	0.00265737	0.00114589	0.015308	0.0154216	3.83701e-19	0.0152091	6.57086e-19	0.0189018	0.0134265	0.0238811	0.0310368	0.00179939	0.0594855	8.82967e-19	0	0.0479626	0.0503544	0.0316644	0.0315822	0.015717	0.00329059	0.00395425	0.000500256	0	4.74154e-20	4.11537e-20	0.217381	0.00219848	0.00251324	0.0515816	0.121268	0.17285	high
SAM2de7cffb5f72	0.112396	6.60555e-19	0	0.119774	0.0170115	0.029135	0.0521078	0.0176392	0.00740671	0.0873943	0.0474853	3.19316e-18	0.0388044	0.0322726	0.0560919	0.0174597	0.00406862	0.010162	3.05374e-19	0.193062	0.0269745	0.0333678	0.0391992	0.119009	0.0117453	0.0209035	0.00142222	0.000350116	0.0348043	0.0441319	0.000178763	7.69366e-18	0.0105924	0	0.00248046	0.0013622	0.157795	0.00149618	0.159291	high
SAM2f228939632f	0.134001	0.000187795	0.0788137	0.0293924	8.21879e-18	0.0069032	0.014542	0	4.808e-19	0.00637074	0.012028	3.42789e-19	0.0118237	0	0.0276394	0	0	4.07044e-05	0.0022729	0.0365536	0.000608598	0.00760421	0.00938842	0.0639971	0.0497292	0.0325304	0.0286945	0.0014062	0.0156522	0.00253977	5.1837e-19	2.60939e-18	0.0267266	0.0732756	0.00235096	0.00664513	0.0665405	0.0398563	0.106397	high
SAM30b5c6c54cf7	0.0774789	4.15499e-20	0	6.32376e-20	0.0100293	0	0.00577396	2.50204e-19	2.36433e-18	0.0618638	0.0017176	0	3.13424e-21	0.00268634	0.0140407	6.89192e-05	0.00714152	0.00681485	0.00216588	0.0229841	0	0.0691016	0.0924399	0.0168207	0.0426231	0.0476927	0.0114774	0	0.00372946	0	0	0	0.00877557	8.83e-18	2.62431e-19	0.00764211	0.0331764	4.63023e-18	0.0331764	high
SAM31d9176e11fb	0.115259	0	0	0.0515363	0.0169689	0.00404666	0.024873	1.39508e-19	0.000829233	0.065201	0.00809123	2.56669e-19	0.0097751	0	0.00812036	0.011556	0.011102	0.00834868	0.0236425	0.079253	0.0209263	0.0895384	0.0846142	0.0267683	0.0271542	0.031985	0	0.000698483	0.0102643	0.00936236	0	0.00420314	0.0129627	2.26549e-18	0.00101725	0	0.0758877	0.000259568	0.0761473	high
SAM3a1c9632ff7b	0.0103108	0	0	0	0	0.00613681	0	9.70041e-19	0	0.0493964	6.1081e-19	1.09424e-19	0	0.00270188	0.00551415	0.00948037	1.13633e-19	7.38841e-18	8.90612e-18	0	1.89811e-19	0.0112792	0.022541	0.00136869	3.87527e-19	6.53024e-21	0.00221345	0	0.00668641	1.00741e-19	0.000423066	1.16263e-17	0.00739982	3.23341e-19	0.00235967	0.00309232	0.000282044	0.0114751	0.0117571	high
SAM3cb94b0d5297	0.174348	5.75403e-20	4.88575e-19	0.154746	0	0.0358596	0.0599018	0.0217634	0.0123907	0.0190363	0.0326455	0.0473736	0.0496597	0.0231962	0.084082	0.00235151	0.0375391	0.039747	0.00753715	0.0896169	0.00522171	0.00646528	0.0128323	0.0375732	0.0709004	0.0601865	0.0393086	0.0074869	0.0306124	0.0129254	0	1.04588e-18	0	0.0144556	0.0038955	0.0101228	0.240285	0.0115764	0.251862	high
SAM3f2033c90438	0.108924	0.00406302	0.0469267	0.136367	0.0234204	0.00352248	0.0677132	0	0.00557565	0	0.00162186	0.00215061	0	0.00769139	0	4.55325e-20	0.00102608	0.00197363	0	0.00804122	0.00245229	0.0374029	0.0621691	0.00329806	0.051425	0.0556053	0.0239128	0.000682179	0.0322924	0	6.69806e-19	0	0.0255164	0.0088359	0.00402291	0.00424186	0.126334	0.0120039	0.138338	high
SAM415f36ad349e	0.146816	0.00454637	0.0769637	0.0340762	5.33528e-18	0.0152972	0.0101662	0.0441762	0.00153266	0.0201362	0.0135476	1.33342e-17	0.0161579	0	0.00257958	0	0	0	3.05296e-18	0.501859	0.000861725	0.00537577	0.0148628	0.146725	0.0435675	0.0393742	0.0114861	0.00917911	0.00119198	0.0552294	0.0188264	3.22536e-18	0.0317975	0.0456576	0.00244059	0.00368912	0.147475	0.025102	0.172577	high
SAM4501e41e4751	0.185176	0.00493759	3.81544e-20	0.11194	1.41247e-18	0.0255633	0.0506367	0.026799	0.012371	0	0.0339631	0.00193936	0.0378014	0.0330196	0.103665	0.00578546	0.0932737	0.0606156	0.0119875	0.175988	0.00991104	0	0.0308893	0.089856	0.0225702	0.0133229	0.0172698	0.0164466	0.0119556	0.0186091	9.45795e-19	6.63652e-19	0.0232828	0.13194	0.00631213	0.00415844	0.218484	0.0684389	0.286923	high
SAM49d48750e294	0.0599201	0.000202703	0.142639	0.04329	1.82667e-18	0.028064	0.00641691	9.93346e-22	0.0050691	0.0103828	0.00211533	0	0.0107568	0.00178189	0	0.000719639	0	3.33367e-20	0	0.0540421	1.48627e-18	0.00556542	0.00113066	0.0705214	0.00708558	0.00542154	0.00552637	0.00261744	0.0157185	0.00128818	1.71712e-20	0	0.0161247	0.145305	0.000898674	0.00463332	0.0433586	0.0767565	0.120115	high
SAM4edbe45817b3	0.123972	0	0	0.0275566	0.00495142	0.00651004	0.0102705	0.035353	1.69344e-20	0.0661631	0.0229508	0	0.0173967	0	0.0440107	0	0.00010947	0.0192205	0.020541	0.0930313	0.0270096	0.0356524	0.107816	0.0557734	0.0339493	0.0313624	0.00686078	0.00598012	0.00772426	0.0164324	0.00777001	0	0.0032247	0	0.00200521	0.00234449	0.0963651	0.00238708	0.0987522	high
SAM54e58f1b0230	5.36963e-19	3.95712e-19	0	7.32698e-19	0	0.00826785	4.18849e-18	0	1.01146e-17	0.0155342	0	1.55231e-18	0	0	0	0.00536147	1.42755e-19	1.02021e-18	7.16559e-19	2.58149e-20	0.0078411	0.0149032	0.0492882	0	0	0	0.000570712	0.000905115	0.0164837	1.07117e-19	0	0	1.77192e-19	0	0.00242969	0.000550261	0.00060341	0.0018941	0.00249751	high
SAM553c3c35b847	0.462684	0	0.0380087	0.161169	5.99698e-18	0.0478565	0.0748977	0.211411	0.00444166	0.192096	0.101384	0	0.0664039	0	0.0958444	0	0.0838242	0.122113	0.05918	0.781735	0.031667	0.00172803	0.0495265	0.220331	0.0676068	0.0442994	0.024358	0.0138236	0.0152163	0.131717	0.016919	0	0.0624296	0.0950536	0.00686026	0.0116964	0.501916	0.0646026	0.566519	high
SAM59289ca42c99	0.12565	0.00572695	0.0954296	0.133085	0.00746079	0.0196429	0.0527497	0.0584906	0	0.0338506	0.00577907	4.83029e-19	0.011669	0.00338204	0.0511972	0.000814431	0.0128194	0.0221387	0.0137029	0.100984	0.00208045	0.0141059	0.00614762	0.0658489	0.053295	0.0340494	0.0288655	0.000200632	0.0653935	0.0132964	0.00994503	0	0.00491139	0.0554812	0.00381473	0.00458839	0.195201	0.0312242	0.226425	high
SAM59f392864f5d	0.131875	0.0101629	0.0572316	0.070861	3.36223e-18	0.0156272	0.0266845	0.0203333	0.00598877	0.0428655	0.0541563	5.17387e-18	0.0378523	0	0.0535508	0.00140056	0.0329457	0.0843879	0.00272072	0.0999822	0.0117462	4.66889e-19	0.0678202	0.0819394	0.0220721	0.0268398	0.0120418	0.00747902	0.0134898	0.0085586	1.56959e-21	1.47182e-18	0.00190395	0.185428	0.00979647	0.00698767	0.133401	0.101668	0.235069	high
SAM5cfa1699bdb7	0.118735	0.0476869	0.00821254	8.41461e-19	3.60631e-18	0	0	0.0167917	0	1.83857e-18	0	0.0197649	6.87181e-06	0	0.00894114	1.05323e-20	0	5.909e-19	1.26115e-19	0.0663943	0	0.00698712	0	0.0066732	0.0585399	0.0601042	0.0158551	0	6.37104e-22	0.00566827	4.2656e-19	2.30325e-19	0.00484505	0.0442575	0.00266581	0.00119943	0.0540045	0.0552882	0.109293	high
SAM5d989c86255e	0.0492643	0.00248692	0.0303949	0.00850652	0	0.0148093	0	0.0227792	0	0.0748769	0.00241705	0.0012118	0	0.0117914	1.36796e-18	0	0	1.78113e-18	9.60971e-19	0.103067	0.00989101	0.011785	0.0298216	0.0249359	0.0269702	0.0269593	0.0112967	0.013495	0.00236017	0.0149994	2.76225e-20	1.09331e-19	1.311e-18	0.0515274	0.00590768	0.00949416	0.0578336	0.0279433	0.0857769	high
SAM5e3bae090b8c	0.0901447	0.000302786	0.011712	0.0724518	0	0.0234479	0.0122346	0.00322859	0.000183369	1.67865e-19	0.0190465	5.08916e-19	0.0136729	0	0.0120029	0.000512854	0.000433234	0.0257417	0	0.0535767	0.00559792	4.37678e-18	0.0632649	0.0378384	0.0174627	0.0182234	0.00170391	0.00419286	0.0371685	0.00873945	0	8.76899e-19	0	0.00446544	0.00157383	0.0111289	0.0806524	0.00238411	0.0830365	high
SAM63405b04ab2d	0.17672	0.00249402	0.149641	0.0486913	2.21164e-18	0.0114869	0.0182361	0.0235427	0.00245279	0	0.011687	0.0236877	0.0351769	1.0789e-18	0.0602528	0.00409399	0.0434097	0.030169	0.041633	0.0897571	0.00655089	7.12861e-19	0.0342618	0.0596215	0.0436384	0.0460679	0.0143494	0.00890979	0.0296616	0.0132337	1.31072e-21	0	0.00908279	0.212045	0.00285136	0.00492993	0.144402	0.119153	0.263555	high
SAM65afda25b920	0.184681	0.0438409	0.11399	0.173282	4.72087e-20	0.0350646	0.0919052	0.0950428	0.00429653	0.0430718	0.0537241	2.13503e-18	0.0391445	0	0.0567683	0.0156926	0.0516611	0.0424841	0.0138493	0.326864	5.01578e-19	0	0.0747632	0.0891587	0.0629673	0.0375259	0.0497098	0.00752796	0.016312	0.0369582	0.0116911	5.58826e-20	0.0602901	0.283286	0.0236596	0.0108483	0.31885	0.202645	0.521495	high
SAM675a12a09c15	0.0314049	0.00774332	0.0712005	0	8.43579e-19	1.33283e-18	2.11443e-18	3.85684e-18	1.44132e-18	6.5134e-19	0	0	0	3.20584e-18	2.17185e-18	0	0	9.32446e-19	0	0.0149066	0	0.00187076	0	0.0375309	0.00468024	0.00893352	0.000893698	0.00386867	9.5931e-19	4.86837e-19	0	0	0.0337728	0.11118	0.0018954	0.0031731	0.00569927	0.0594615	0.0651608	high
SAM6780ed436b55	0.117099	0	0.0630353	0.00627923	0.00981902	0	0.00636111	2.43676e-18	5.44567e-19	0.129969	0.0149916	4.48997e-18	0.0127167	0.0286362	3.48672e-18	0.00774291	1.15678e-19	0.00952734	0	0.0457141	0.0105597	0.0444527	0.107323	0.0606509	0.0207592	0.0343161	0.00369026	0.00330362	0.00758482	0.000403555	5.21928e-19	0	0.00769201	2.48692e-18	0.00209686	0.00133532	0.0289749	1.24346e-18	0.0289749	high
SAM698d8d76b934	0.131644	0.000546987	0.0365383	0.0907332	0.0245566	0.0200612	0.0220224	1.30106e-19	0.015604	0.0509149	0.00521488	0	0.00703041	0.00215947	0.00500109	0.00374641	0.00406955	0	7.80682e-20	0.0467459	0.0104323	0.0887169	0.0387541	0.0226726	0.0411426	0.0413358	0.0263432	0.0217188	0.00825762	0.00337014	0	0	0.00376857	0.00341619	0	0.000887674	0.112043	0.00488018	0.116923	high
SAM6cbc10abddb0	0.140079	1.59731e-20	0	0.0365576	0.00510064	0.0100629	0.0138617	0.0119663	0.0023204	0.0605226	0.0520606	0	0.0501499	0.0139629	0.0661535	0.0174152	0.0319212	0.0670291	0.00549799	0.215495	0.0152082	0	0.162547	0.0831474	0.0973122	0.0651129	0.0468017	0.0125186	0.00246701	0.014489	0.000310782	0	0.000861202	0.0261289	0.00174209	0.00492177	0.17015	0.0140403	0.184191	high
SAM6dd7ad1d797d	0.301093	0.00290529	0.0975609	0.140794	0.0179397	0.0203697	0.037854	0.0746724	1.476e-18	0.0908189	0.00898552	0	0.00247289	0	2.60205e-19	0	2.84626e-18	0	0.000958016	0.218201	0.0121733	0.0352174	0.0534124	0.110686	0.0598469	0.0567549	0.011535	0.00555841	0.0439511	0.0511449	0.0225853	9.53773e-18	0.0442728	0.0375756	0.000906862	0.0108405	0.23805	0.0266503	0.2647	high
SAM73b653ae20d1	0.113366	6.84235e-19	0.0450551	0.00190755	0.00599769	0.00203801	2.64114e-20	0.0131637	0.00111193	0.047929	0.016271	9.24825e-19	0.001653	0	1.0624e-19	0.000747816	0	0	0.00668405	0.0932139	0.0069541	0.0626054	0.12802	0.0397848	0.0365035	0.0312398	0.00618903	1.55914e-19	0.00509704	0.01073	2.82073e-19	5.46461e-18	0.0143421	0	0.000261143	2.74691e-19	0.0426385	0.00387547	0.0465139	high
SAM76a431ba6ce1	0.194114	5.88654e-21	0.0747169	0.0930103	3.57689e-19	0.0381725	0.0222112	0.0613047	0	0.0130482	0.00952146	1.9456e-19	0.00735276	4.91523e-19	0.00825876	0	0	0.0165626	2.93192e-19	0.183607	5.77486e-19	0.0063388	0.00780883	0.0763668	0.0444123	0.0241083	0.0277452	0.00253879	0.0304333	0.0307356	0	0	1.12555e-18	0.0632412	0.0107895	0.012513	0.162822	0.0374996	0.200322	high
SAM7746b76437e6	4.48215e-19	6.95084e-20	0	3.98033e-19	1.20174e-19	0	1.43607e-18	0	1.3924e-19	0.0712237	2.61345e-20	1.02197e-18	1.54741e-18	0.0138043	0	0.00473949	0.00225939	4.77187e-20	3.13125e-18	6.77177e-20	0	0.0276841	0.0168522	0	0	2.71903e-18	0.00192187	0.00553096	0.00794386	6.35684e-19	4.00969e-19	1.83961e-17	0.000349721	0	7.99883e-20	0.000638618	0.00519356	0.000950699	0.00614426	high
SAM7893196e0e89	0.0303157	0.00536291	7.89315e-05	0	0.00662827	1.71132e-18	2.48407e-19	1.05737e-18	0	0.0424914	5.82814e-24	1.59185e-18	0	0	2.39128e-18	0	2.13918e-18	0	0	0.0309029	0.00336535	0.0491692	0.0438701	5.66521e-19	0.0415948	0.0408686	0.00646971	0.00513601	0.0112142	0.00586763	6.20409e-21	4.27626e-18	1.72514e-19	0.00836045	0.000630265	0.00304446	0.0350657	0.00686168	0.0419273	high
SAM7aa01fc49a80	0.186686	0.000935407	0.049046	0.255271	4.55627e-19	0.0592178	0.108431	0.0257997	0.0341739	0.0311708	0.104442	1.01742e-18	0.105326	0.0594172	0.0340024	0.00344028	0.0227031	0.0505586	0	0.326855	1.86299e-18	0	0	0.240018	0.017567	0.0285191	0.00912541	0.0161124	0.0170935	0.0411217	0.00159289	0	0.00734277	0.171333	0.0304864	0	0.331066	0.117637	0.448703	high
SAM7c67b05aa109	0	1.81088e-19	0	1.90554e-19	0.0011046	0.00937684	2.11986e-19	4.03783e-19	2.89122e-19	0.025633	0	0.000372232	7.37019e-19	0.00999588	5.36059e-19	0.00159531	0.000232943	5.52179e-19	6.099e-19	0.00295546	0.0112386	0.0238821	0.0123777	0	3.90311e-20	0	0	0.00128566	0.00993003	0.000215881	0	6.58773e-18	0.00647826	1.37747e-17	0.000293091	0.00321533	0.00115633	0.00348675	0.00464308	high
SAM80c6183220e6	0.212352	0	0.0176026	0.12532	0.0190313	0.0336568	0.0677545	0.0512278	0.00903564	0.0419748	0.0434722	2.40216e-20	0.0575313	0.0277899	0.0374762	0.01541	0.0287077	0.0267287	0.00684488	0.170497	0.0321477	0.02628	0.0415246	0.157428	0.0121124	0.0175922	0.00181496	0.0124363	0.00750306	0.0194762	0.00244395	3.31235e-18	0.0133409	0	0.00288095	0.00180083	0.20617	0	0.20617	high
SAM85f0a3ac1c45	7.62562e-20	0	0	0.00428602	0	0.024586	0	0	0.000856421	0.0205206	0.0036744	0.0082061	0.00339092	0.0147892	6.53973e-19	0.00610008	1.11647e-21	3.09977e-19	1.36636e-18	0.021129	0.0119843	0.0222797	0.0153594	0.00662811	8.07093e-19	3.16643e-19	0	0.00311069	0.00529626	7.56184e-20	5.91602e-20	0	0.00596423	8.33927e-18	4.35023e-05	0.00289862	0.00719176	4.16963e-18	0.00719176	high
SAM8884fe446d20	0.28487	0	0.0402224	0.0773552	0.00730642	0.0312544	0.026919	0.0681733	0.00371814	0.114568	0.0630987	3.749e-18	0.0534781	8.32238e-19	0.0416366	7.64521e-22	0.0305043	0.0650923	0.0459747	0.166829	0.0324992	0.0606853	0.156876	0.156938	0.0364087	0.0224925	0.0127252	6.99462e-05	0.00451517	0.0326884	0.0288631	1.43861e-18	0.0535946	4.93838e-19	0	0.00630843	0.218361	0.015154	0.233515	high
SAM8a1b0e02ee42	0.00678198	1.73622e-19	0	0.0172441	0.00873145	0.00501648	0.00273475	6.7504e-18	0.00112534	0.0425371	0.00529204	1.58207e-18	0	0	0	0.0028439	7.33629e-19	0	6.44197e-18	0.00571397	0.00266227	0.0631584	0.0518508	0.00148188	0.00694185	0.00675235	0.00412433	0.00930083	0.0105238	0	4.20329e-19	0	0	0	6.55042e-21	0.00181915	0.0223245	2.38618e-19	0.0223245	high
SAM8a42c0d59187	0	0	5.89766e-18	0	0.00108426	0	1.67865e-19	0	0	0.0481053	0	4.6238e-19	1.77568e-18	0	0	2.02678e-19	5.1056e-19	0	4.73955e-18	0.00885154	0.00913961	0.0203915	0.0629897	3.79416e-18	8.71937e-20	0.000670012	0	3.25714e-19	0.00203148	0	0	0	0	0	0.00335466	0.000371214	2.43609e-18	0.0101156	0.0101156	high
SAM8e469834acc1	0.0647609	0.00444736	0.0584964	0	0	0.0168785	7.61017e-20	0.00213534	0	0.00314127	0.00301735	5.59904e-19	0.0122057	4.2916e-20	0.00357553	0.00310323	0.0127761	0.000237266	0	0.107935	0	0.0038005	0	0.0481372	0.0107061	0.00971405	0.00139022	0.0124476	0.00434462	0.00308488	2.26733e-19	1.01448e-18	0.0108026	0.0940652	0.00617872	0.00628783	0.0376568	0.0613802	0.099037	high
SAM8f2275c36e8c	0.0323103	0	1.27202e-18	0.000134093	2.16764e-18	0.00816911	2.60173e-18	0.00829365	0	0	0.00152491	0.00652701	0.00682892	3.15576e-20	0.0129253	0.00207987	3.36252e-19	0.00205945	1.2187e-19	0.0380777	0.00464849	0.0171669	0.00330855	0.0157975	0.00751223	0.00605796	0.00482124	0	0.00182484	0.00321967	1.66066e-19	1.41492e-18	0.00431755	3.4528e-18	0.00028474	0.00435203	0.0173257	0.000788651	0.0181144	high
SAM9410b866974a	0.105147	0.0119997	0.0620848	0.0651172	0.00897151	0.0359571	0.0268572	0.0222052	0.0015031	0.0693551	0	2.7719e-19	0.00387228	0.0121105	0.0287659	6.33019e-21	0.00830663	0.022485	0.00117915	0.0724322	1.7087e-20	0.00904447	0.0299004	0.0288936	0.100873	0.0886525	0.0306431	0.0048919	0.00802681	0.000131567	0	0	0.00777114	0.0257268	7.75952e-05	0.00527405	0.136932	0.0357031	0.172635	high
SAM943df5cf15df	0.0772632	0.0026708	0.0638699	0.0188565	0.00124332	0.00155787	0.0106941	0.0164231	1.71191e-19	0.0297678	0.0103288	0	0.00166554	0	2.5553e-20	2.15189e-21	9.44047e-19	0.00695113	7.28035e-19	0.0632211	0.000679624	0.0174401	0.0739877	0.0319473	0.0299061	0.0285986	0.00613043	0.00399931	0.00624728	0.00268954	0	2.27511e-18	6.79397e-20	0.0378963	0.00175616	0.0120082	0.0490267	0.0225082	0.0715349	high
SAM9448d858692c	0.165351	0.00130433	0.0354964	0.127503	0	0.0183435	0.0503708	0.0258485	0.0060811	0.013613	0.118448	0	0.0998704	2.2106e-20	0.0663704	0	0.0213532	0.088984	0	0.174797	0.00753534	0	0.108524	0.172558	0.0291129	0.0307248	0.0115383	0.0127505	0.046854	0.0252103	6.10827e-20	0	0	0.106531	0.00761605	0.0112533	0.227766	0.0562115	0.283977	high
SAM94859b440b1d	1.34239e-18	0	0	1.73253e-18	0	0.013979	4.14884e-19	3.04043e-19	1.61151e-18	0.00388485	0.00185955	0.00418629	0.0107871	0.0232171	0.0477646	0.00532178	0.00487468	0	5.31342e-19	0.027608	5.32655e-19	0.022159	0	0.00998768	0	0	0	0	0.00253171	4.23421e-19	0	0	0.0134237	0	0.00367543	0.00187654	0.0104412	0.000495175	0.0109363	high
SAM961d04c42bd9	0.110498	0.00292525	0.007149	0.0166292	0.00153454	0.0213709	0.00713085	1.0122e-19	0	0.119033	0.00714506	4.59802e-19	1.05871e-05	0	0.00154122	1.67498e-19	0	8.61189e-19	0	0.0786317	0	0.0504492	0.00608298	0.0676474	0.0316478	0.0316583	0.0078956	2.19557e-05	0.00371879	0.00565523	0	0	0.0244832	0.0425365	0.00247765	0.00245841	0.0359765	0.0227309	0.0587074	high
SAM9681450bbc90	0.19397	2.00314e-19	0.0845063	0.0455203	3.67321e-18	0.0076076	0.0062395	0.0246453	0.00689145	0.0471283	0.0464126	0	0.0359624	6.242e-19	0.0117752	0.00292829	0.0496159	0.0702736	0.0380176	0.135625	0.0165629	1.82076e-18	0.0908365	0.133287	0.0311473	0.0304358	0.0106452	0.00566797	0.00521226	0.026337	0	0.010537	0.0143521	0.10478	0	0.00940014	0.152955	0.0556577	0.208613	high
SAM978a587b207e	0.11152	0.00602074	0.0918585	0.0236525	1.05261e-19	0.0108081	9.01138e-19	0.0667628	0	0.00932131	0.00138858	0	0.00374185	1.69892e-20	4.84614e-19	0.00039885	0.0112181	0.0230208	0.0153013	0.0975792	0.0122979	0.0117777	0.0480502	0.0333636	0.0403663	0.025284	0.02596	0	0	0.0421325	3.37227e-20	0	3.26832e-19	0.0567155	0.00510359	0.00756121	0.125249	0.0409497	0.166199	high
SAM99b1f6a9534e	0.0142172	0.000134434	0.0220639	0	1.38234e-19	5.25879e-19	0	0	0.00323711	0.0263027	0.00186354	3.46765e-18	7.02036e-20	9.85491e-19	4.89824e-19	1.11856e-20	0.000265186	0	0	0.0485674	0.00859956	0.0134697	0.0577874	0.000704536	0.000257268	0.00421444	4.37595e-19	0	0.00954808	0.00248752	0	2.66398e-18	0	0	0.00274315	0.00785785	0.00200665	0.000419079	0.00242573	high
SAM9d2494119c05	0.0179925	0.0964532	1.78896e-18	0	0.0130448	3.11675e-18	0	0.00738165	0	0.0209468	8.99463e-20	1.38832e-18	0	0	1.96152e-18	0	2.71631e-18	4.90969e-20	6.55289e-18	0.0146544	9.90372e-19	0.0195792	0.0438797	0	0.0232827	0.031442	0.0100475	0	0.00360319	1.33574e-19	0	9.48699e-18	3.26994e-18	0	0.00048336	0.000273698	0.0204429	0.0482266	0.0686695	high
SAM9daccafc18db	0.0597276	0	0.112485	0.0395939	0.00531496	0.0231027	0.00355609	0.00967829	0.000661419	0.0139242	0.00643088	3.50882e-19	0.0154064	0.0418411	6.05734e-20	0.0194568	0.031093	0.00160526	0.00313749	0.0463553	0.00217251	4.2644e-19	0.041657	0.0759494	0.00921014	0.0151901	0.00280079	0.00881077	0.0135195	0.00442298	4.96949e-20	0	0.00174698	0.0450769	0.000532816	0.00471653	0.0788103	0.0286106	0.107421	high
SAM9fb814c22bdb	0.30836	0.00210312	0.125579	0.168648	1.73911e-18	0.0546471	0.0625342	0.0537496	0.0164769	0.0613197	0.0860427	1.38376e-19	0.0769338	0	0.0707412	0	0.0121172	0.0746717	1.49294e-19	0.614651	0.00412608	0	0.00843165	0.236768	0.0612762	0.0452891	0.0251682	0.0175219	0.0417929	0.0746317	0.0155014	2.33073e-19	0.0378816	0.174324	0.0061257	0.0152665	0.320253	0.100627	0.42088	high
SAMa913c6139ec8	0.186727	0.00488658	0.00057591	0.401416	0.0399068	0.0424105	0.184744	0.0442634	0.0520037	0.0887678	0.121785	0.0196922	0.12676	0.0699614	0.121856	0	0.0874972	0.122404	4.05683e-19	0.271031	0.00906058	1.09595e-18	2.01791e-18	0.191805	0.0288737	0.027735	0.0324995	0.0187929	0.0300311	0.0349517	0	2.6552e-19	0.011981	0.105661	0.0133761	0.00401229	0.495036	0.0583389	0.553375	high
SAMaabf4afe4213	0.126356	0.00302389	0	0.160654	0.0283084	0.0117588	0.0617162	4.14876e-18	0.0202702	0.00970295	0.000312787	1.2654e-19	0.00772089	0.032647	0.00345304	0.0288358	0.0142096	0	5.6358e-19	0.0162912	0.0171771	0.0515103	0.0241324	0	0.0237151	0.020719	0.0103196	0	0.0171095	0.000659463	1.42531e-20	5.81013e-18	0.040638	0.0277616	0.0214538	0.00341137	0.137973	0.022992	0.160965	high
SAMb2f1d0e54ece	0.148186	0.0182784	0.10341	1.89155e-20	0	0.0111982	0	0.0600715	0	0.00963921	0.00920207	0	0.00646362	0	0.0644959	1.09531e-21	1.0325e-19	0.0137208	0.00684904	0.122342	0	0.00333866	0.0267098	0.072534	0.0753231	0.053698	0.0361649	0.0167527	3.78906e-05	0.0244056	0.00337369	4.47594e-18	0.0461052	0.122177	0.00704115	0.00545039	0.12426	0.0920883	0.216348	high
SAMb4c7a001537d	0.061756	5.32251e-19	1.34691e-17	0	0	0.0106295	3.16779e-19	2.5965e-18	0	0.055583	0.00986648	0	0.00877034	0.00108562	0.0292423	0.00169324	0.0171891	0.0226437	0.00197633	0.0318448	0.0198166	0.0162251	0.034152	0.0446817	0.0316559	0.0252535	0.0110309	0.00152639	0.0120813	0.000875687	0	0	0.00385878	3.39759e-18	0.00273484	0.00372496	0.0400116	0.0047009	0.0447125	high
SAMba1a34b5a060	0.0986027	0.000542996	0.0618206	0.103196	0.00123841	0.0175008	0.052904	0.0114184	0.00690645	0.0258579	0.0167569	3.37717e-19	0.0173794	0.0229032	0.0298276	0.00363205	0	0.0136572	0.001567	0.254088	0.0130455	0.0482909	0.0263976	0.0481763	0.0181452	0.0161338	0.00604635	0.0114057	0.0200685	0.0225839	1.4047e-19	0	0.0135082	0.00890048	0.00149648	0.00292259	0.12726	0.0081339	0.135394	high
SAMbcbc7957c264	0.0390937	8.85202e-19	4.06148e-18	1.36428e-19	1.50132e-19	0.013278	0	0.00215115	0	0.0209133	0.0050617	0	0.0140866	0.00374006	0.0141132	0.00537296	0.0103025	0.000564277	0	0.124571	0.0132943	0	0.0272463	0.0432036	0.00149527	0	1.53479e-19	0.00561672	0.00137911	0.0185155	0	9.65855e-20	0.00520068	2.12181e-18	0.00134912	0.00141552	0.0347785	0.00466296	0.0394415	high
SAMc0da5d48686d	0.0297181	0	0.00777122	0.000849967	0.0144813	0.00644287	0	0	0.00245081	0.106119	9.0173e-20	2.975e-18	1.67695e-18	1.68864e-19	5.20015e-18	0	2.26364e-18	0	0	0	5.46087e-18	0.00852614	0.171262	3.96778e-20	0.0233931	0.0347176	0.0130565	0.00357752	0.0060804	0	0.00302307	0	2.31875e-18	1.54882e-17	0.00442904	0	0.0205624	0.00136307	0.0219255	high
SAMc0ef41aa6c8b	1.60643e-18	0.00136645	3.71387e-18	0.00584102	0	0.00336953	8.01764e-05	0	0	0.00374152	0	0	0	0.015043	2.87712e-18	0	0.00290884	0	0	0	3.83647e-19	0	0	0.000167964	0.0107226	0.00475393	0.00776749	1.42647e-20	0.00975243	0.000137737	0	5.69776e-18	0.0176037	0.0092155	0.00354436	0.00286004	0.015381	0.0090352	0.0244162	high
SAMc57eadb2d82b	0	1.04524e-18	0	3.52543e-19	1.52263e-20	0.0083817	0	0	0	0	1.0017e-19	0.000706904	9.85557e-20	0.00455696	1.5938e-18	0.00185198	0.0033527	0.00215493	6.70603e-19	0.00189784	1.83188e-18	0.0268481	0.025531	0	0.00582342	0.001184	0.0112218	0.000801903	0.00551388	9.34286e-20	0	2.49886e-19	0.00438071	6.60558e-18	0.00319597	0.00185217	0.00665202	0.0129488	0.0196008	high
SAMcc4675f394a1	0.0195103	0.0816785	1.17809e-17	0	0	0	9.17489e-18	0.0560517	9.48146e-19	0.0339237	0	0	2.99829e-18	0	3.06411e-18	0	2.40264e-18	2.15447e-18	0	0.165034	0	0	3.41555e-19	4.1028e-19	0.0195235	0.0230933	0.0111264	0	1.65057e-19	0	0	1.12564e-17	1.80272e-18	0.0614441	0.00111075	0.00266508	0.0503835	0.0715613	0.121945	high
SAMd027124354ce	0.0468107	0	0.154913	2.58866e-20	0.00647322	8.21036e-19	0.00315897	6.34977e-18	0	0.0904478	0	0.00211965	5.26668e-19	0.00688059	3.29127e-18	0.000597152	0	0	3.1805e-18	0.0108416	0.0125422	0.0338533	0.0234601	0	0.0049988	0.00405942	3.94401e-19	0.00367974	0.00320671	0	1.03367e-18	1.56476e-17	0	4.95836e-18	0	0.00585894	0.00578569	0.00375027	0.00953597	high
SAMd135d5867fe3	0.257793	0.000691264	0.0976921	0.026363	0.00488755	0.0157178	0.0070911	0.0756759	8.79785e-21	0.171632	0.0391715	0	0.0291429	0	0.0118819	3.18084e-20	2.45546e-18	0	9.52798e-19	0.375589	0.0291085	0.0128945	0.142891	0.151437	0.0886204	0.0529719	0.0431099	0.0125419	0	0.0917031	0.000582565	5.95612e-19	0	0.0432566	1.39043e-20	0.00454784	0.21642	0.0423799	0.2588	high
SAMd215b503f99a	0.057872	0.00200906	0.150723	0.00859798	8.77869e-19	0.00209209	0.00219008	0.00546435	0.00159253	4.775e-19	0	0	0.00638986	1.71534e-18	1.5126e-19	0	0	6.33482e-19	7.22107e-19	0.0663793	0	0	0.0054987	0.0555195	0.00850232	0.00955829	0.00449148	0.00730716	0.00481133	0.00476498	1.33682e-20	0	0.0109576	0.225722	0.00204678	0.00541231	0.0273511	0.116663	0.144014	high
SAMd2492b2a31bb	0.219914	0	0.193479	0.00646027	2.28232e-19	0.00510543	0.00333487	0.0387416	0	0.0173373	0.00908706	7.56418e-19	0.0104693	0	0.0176311	0.00249338	5.65277e-20	0.00905793	0.00542672	0.296291	3.36966e-19	0.00225608	0.0851447	0.0618112	0.0378705	0.0271079	0.0074067	0.00359133	0.00470845	0.066508	0	2.57051e-19	0.0108795	0.0776704	0.00176078	0.00882484	0.109094	0.0472824	0.156376	high
SAMd5ab7fbfab4e	0.230494	0	9.9991e-20	0.259013	0.0306361	0.0555682	0.0999204	0.0242927	0.0289575	0.0606595	0.0490609	0	0.0526162	0.0097812	0.0548889	0.00506719	0.025049	0.0598121	0.0104887	0.133516	0.0338928	0.0311875	0.00715996	0.167662	0.065213	0.0538984	0.0359216	0.0028239	0.0251331	0.0132283	0	1.34427e-18	0.0253912	0	0.014857	0.00649336	0.294824	0	0.294824	high
SAMda4d892fddc8	0.183945	0.000999282	0.0230723	0.149091	0	0.0293965	0.0826946	0.0206471	0	2.65939e-19	0.00550259	0	0.00272518	1.17395e-18	0.0347258	0.00887968	0.00699948	0.024011	0.00610622	0.127438	0	0.0118856	0.00219858	0.0381015	0.0495038	0.0361021	0.0355739	0.00412714	0.0694753	0.00693787	1.79379e-18	1.181e-18	0.00486932	0.000290416	0.0137641	0.00335955	0.160021	0.00665337	0.166675	high
SAMdee1011782cd	0.240997	0.00369195	0.11395	0.33245	1.47058e-18	0.075714	0.128528	0.0183733	0.0150163	0	0.0034048	0.0340314	0.00858082	9.55249e-20	0.0226482	2.89869e-20	0.07848	0.0721303	0.0349987	0.0932413	0	0	0	0.0277872	0.0431935	0.0404672	0.0337471	0.0134393	0.0934849	0.0136896	0	0	0.0106583	0.226074	0.0264378	0.00705983	0.338804	0.13619	0.474994	high
SAMdf3e42c8672a	0.131387	0	0.00851394	0.112628	0.0204288	0.0233582	0.0430839	0.00239338	0.00432867	0.0315398	0.0257917	0	0.0268372	0.0378742	0.0457523	0.0192083	0.0264813	0.0342587	0.040925	0.0857479	0.0356931	0.0786824	0.131008	0.0158054	0.0309002	0.0331356	0	0.00325513	0.0269052	0.00839758	2.55069e-19	0.00199251	0.0132439	1.32691e-18	9.58633e-21	0.00019367	0.141923	6.63454e-19	0.141923	high
SAMe3210d3632b4	0.189823	0.00058048	0.104596	0.0124032	0.00756452	0.0058595	0.00408965	0.0718511	0.000950506	0.0898571	0.0192145	0	0.0220379	0.00872813	0.0272747	0.0111876	0	0.00668272	0	0.137966	0.0142784	0.0596254	0.0463507	0.0901308	0.0916534	0.0660446	0.0319431	0.0015762	7.25942e-20	0.0225423	0	1.41294e-19	0.0049835	2.01567e-18	0	0.00691527	0.148043	0.00509877	0.153142	high
SAMe7e4f7c076a7	0.166081	2.49458e-19	0.0500908	0.028635	0.00243413	0.0176897	0.012039	0.115039	8.76934e-19	0.0388274	0.0331288	0	0.0402319	0.0246914	0.0702435	0.00867016	0.00223095	0.0325803	0.0227847	0.239549	0.00707893	0.0372121	0.0590493	0.14538	0.0607242	0.0633005	0.0220097	0.00231509	0.00762843	0.0506421	0.00605688	0	0.010902	4.19702e-19	0.00147726	0.00346999	0.203917	3.3458e-19	0.203917	high
SAMe9ae8beb82fa	0.0826062	0.00047755	0.104781	0.116877	0	0.029669	0.0447567	0.0260216	0.0065243	2.7269e-18	0.00374391	0.000173494	7.82836e-21	4.07865e-19	0.000728239	4.97378e-20	0	0.00274581	0	0.0974587	0.00340234	0.00162537	0.0207644	0.0220894	0.0434435	0.0391037	0.0234483	0.00433217	0.0134928	0.00689457	0.0043667	0	0	0.0908289	0.00500861	0.0155435	0.135953	0.0588501	0.194803	high
SAMeb29625f76a5	0.0526561	0.00174259	0	0.00301587	6.69659e-19	0.0260885	0	7.2504e-19	0	0.0577382	0.00568191	0.014372	0.00955039	0.0121462	0.0102028	0.0106731	0.0134949	0.00756516	5.32177e-19	0.0777321	0.00731163	0.012516	0.0108748	0.0381068	0.00730996	0.00602285	0.00109935	0.00429909	0.0124617	0.0136319	0	3.62095e-18	0.000360445	1.01851e-18	0.0013684	0.000345567	0.0342014	0.0113743	0.0455756	high
SAMee3844cc0b9f	0.329929	0.0318543	0.138952	0.0511501	0	0.0143488	0.00878597	0.0581942	7.139e-20	1.39905e-19	0.0129455	0.0176821	0.0203266	7.16063e-19	0.0290477	0	0.0380268	0.0387948	0.0346449	0.146507	0.000460698	0.000650159	0.00217925	0.0637202	0.070592	0.0564095	0.0419533	0.00169408	0.0183238	0.0449802	0	3.68722e-18	0.0150426	0.183096	0.015223	0.0129047	0.189976	0.147567	0.337543	high
SAMef0e3d2415fd	0.419723	0.0206173	0	0.496843	0.00105922	0.120167	0.201501	0.0407719	0.0236908	0.0526499	0.160444	0.0762847	0.12995	0.0518855	0.17054	0.0081555	0.223669	0.256808	0.133643	0.418647	0.0253647	8.18499e-19	0.0507423	0.195112	0.124189	0.0817625	0.0706758	0.0390494	0.123969	0.0799678	1.8011e-19	0	0.0662622	0.284691	0.0113516	0.00855349	0.756294	0.176364	0.932657	high
SAMf28c01545593	0.00627157	2.81987e-19	2.33049e-18	0.00588203	0.000477363	0.0167989	0	0	0	0.0262617	2.82906e-21	0.00469613	0.00994301	0.0296296	0	0.00493368	0.0110091	4.30772e-20	8.13362e-19	0.0124147	0.00126899	0.00781997	0.00162563	0.022457	0	2.51063e-19	6.24538e-20	0.00231916	0.00340614	0.00127959	5.2072e-20	0	0.0185296	0	3.07836e-05	0.00212051	0.0203027	5.6754e-19	0.0203027	high
SAMf2aae1443f67	0.0225048	0	0	0.0116353	0.00305427	0.0124454	0.00435772	0.000358165	0	0.00960971	0.00806785	0.000958595	0.0158207	0.040144	0.00531832	0.00845067	0.00457091	0.00673782	8.17707e-19	0.0181391	0.00513354	0.0149087	0.0088818	0.0126961	0	6.79724e-21	0	0.00132235	0.00563349	0.00135942	0.000298674	5.10027e-19	0.00837248	0	0.000106395	0	0.023577	0	0.023577	high
SAMf2ce197162ce	0.122787	0.00138155	0.0670118	0.0425061	2.31031e-19	0.0132775	0.0160999	0.016648	0.000880994	0.0249206	0.00599391	0.00457522	0.0138023	0.0145087	7.21402e-19	0	0	1.4697e-19	1.62164e-19	0.0517935	0.000601583	0.010052	0.028095	0.0370387	0.0100202	0.0128354	0.00832894	0.00241167	0.0147191	0.00709447	0.00065491	0	4.79208e-20	0.0461496	0.00167192	0.0103893	0.0620918	0.0302409	0.0923327	high
SAMf3a9bce50099	0.157962	0	0.0521381	0.162374	0	0.0496078	0.0621064	0.0267349	0.013924	0.00261824	0.0112795	0.0161104	0.0213014	0.0263739	0.051533	1.56773e-21	0.017056	0.0227704	0.0161881	0.104874	0.00143558	0.00356679	0.0108349	0.0563708	0.0279185	0.0339852	0.0134034	0.0172826	0.0388351	0.0125754	0	2.52441e-19	0.0223914	0.0422188	0.00589468	0.00397582	0.190162	0.021554	0.211716	high
SAMfb7aec7cb0e2	0.174762	0	0.0189628	0.07041	0.0130329	0.0458715	0.0109083	1.78968e-20	0.00295888	0.210264	0.0108684	1.72079e-18	0	1.32163e-19	9.20195e-18	0.000679308	1.06639e-18	0.0205905	1.0121e-18	0.057034	0.0183312	2.32014e-18	0.176405	0.0462554	0.0687447	0.0699306	0.0119576	0.00362236	0.0079554	0.00926667	0.00241338	0	6.859e-19	0	0.00165649	2.21521e-05	0.102971	2.67909e-20	0.102971	high
SAMfd947610629d	0.0966898	0.00713764	0.125602	8.48667e-19	5.69279e-18	0.0203936	0	2.60478e-21	5.81634e-18	7.27381e-19	0	0	1.40159e-19	4.32933e-19	0.00760534	1.61751e-19	1.27546e-21	0.002352	4.50579e-19	0.0972778	9.17455e-18	0.00721844	0.000611228	0.0212989	0.00466736	0.00893129	0.0037583	0	4.88039e-20	0.00564512	1.56917e-18	7.3182e-19	0.00838329	0.176181	0.0104752	0.00758881	0.00687499	0.114381	0.121256	high
SAM0571f17f4045	0.265164	0	3.5369e-19	1.09377	0.117223	0.18708	0.335435	0.0397645	0.227521	0.0594954	0.260495	0.149335	0.1364	0.0776568	0.0329344	0.00992477	0.250078	0.25586	0.0736368	0.385139	0.0618706	0.0177937	0.159331	0.0942202	0.0406314	0.0381305	0.0210458	0.0349101	0.0442372	0.0431039	0	5.5244e-19	0.0321581	0.0275718	0.0183967	0.00772201	1.09395	0.0251459	1.11909	low
SAM075e037d95bc	0	0	0	0	0	0.0157871	2.20465e-19	0.00387394	0	0.0291933	0	0.000519716	1.88487e-18	0.0018672	0.00939079	0.00917905	0.0243912	0	0	0.00396741	0	0.0477588	4.07258e-05	0	0.000887361	0	0.000194219	0.00248229	0.0104803	0	3.21368e-20	2.60672e-18	0.0289706	6.11149e-18	0	0.000990239	0.0249284	0.00523411	0.0301625	low
SAM07a93a28f801	0.0610172	3.70626e-19	0	0	0	0	8.59387e-18	0.0212489	0	0.0199824	4.37875e-19	4.98305e-18	3.32954e-18	2.45298e-18	0	7.61353e-19	1.92607e-18	0	1.26015e-18	0.029057	0	0.0455007	0.0251539	0	0.0523187	0.0494275	0.0185775	7.21854e-22	0	0.00187223	0.00231333	0	0.0193761	4.2681e-18	0.00268738	0.00230596	0.0521449	0.0361592	0.0883041	low
SAM0ce9c983b20f	0.187319	8.50792e-21	0.101695	0.0759428	0	0.00102944	0.0305983	0.0618378	0.00651606	0.0318981	0.0597815	6.52857e-19	0.0417181	0.00296306	0.094606	0.00546781	0.0174356	0.0235783	0	0.417487	0.00257644	0.0301772	0.0461375	0.137029	0.0691718	0.0544017	0.0135218	0.0240229	0.0186037	0.0927779	0	0	0.00993383	0.0774486	0.00411401	0.00688192	0.25652	0.0522414	0.308762	low
SAM18039827e1b9	7.81912e-19	5.38955e-20	0	0	2.22538e-18	0.00793197	1.06775e-17	0.0440982	0	0.0367709	7.88779e-20	0	6.19485e-18	7.00479e-18	1.58854e-18	8.39194e-19	2.87451e-18	2.1526e-19	5.13143e-18	0.0286935	0	0.0555056	6.18525e-21	0	0.00361492	0.00928311	0.00134558	0.00418676	0.00740621	6.88211e-21	0.00916308	6.94811e-18	0	2.53113e-18	0.0010398	0.000622741	0.0407086	0.0282602	0.0689689	low
SAM1dda30f1c5be	0.0624018	0.000474821	0.209168	0	2.91224e-18	0	2.34634e-19	0.0445336	0	0.00733934	0.00954519	3.87594e-18	0.00590773	9.17957e-19	0	7.95269e-22	0.00595243	0.00300829	1.43841e-18	0.148335	4.66039e-20	0.00246379	0.00308538	0.0601764	0.0309207	0.022219	0.0233182	0.00994478	0.00120345	0.0199344	0	0	0.00544809	0.140866	0.00391545	0.00816379	0.0781291	0.133595	0.211724	low
SAM1f3c93814cb9	0.0933981	0.00450391	0.0945685	0.121163	0	0.027114	0.0462103	0.0572766	0.00790198	1.31794e-18	2.73127e-22	0	5.7154e-19	0	0.00547156	0.00259403	0.00259701	0.00987351	0.00257827	0.240339	0	0.0741302	1.36273e-17	0	0.0674885	0.0585857	0.027478	0.00264509	0.0235398	0.0371759	0	0	0.0104713	0.146597	0.00646696	0.00287816	0.192231	0.0965028	0.288734	low
SAM1f83ebd6be9b	0.00783491	0	4.33395e-18	0.0117218	2.99261e-18	0	0.00618021	0.0012624	0.00387721	1.25504e-18	0.0140201	2.9539e-19	0.000993773	7.52529e-18	0.0159296	0.00862993	0.0183622	0.0227398	0	0.0655699	0.00730039	0.0336838	0.0251796	0	0.00547864	0	0.00144871	1.16728e-19	0.00156874	0.00114125	1.30919e-19	0	0.0173117	0.0550306	0.00139618	0.00306321	0.0259734	0.0275153	0.0534887	low
SAM203dcf14f927	0.152408	0	0	0.275373	0.0174028	0.041943	0.0792387	0.0708515	0.0432726	0.023567	0.0611131	0	0.0222125	0	0.0390986	0.00327015	0.0959828	0.0992313	0.0558741	0.202035	0.0371849	0.0317462	0.125605	0.0317922	0.0513778	0.0506944	0.0114464	0.0151349	0.0100768	0.0243456	4.59247e-19	2.71686e-18	0.00483545	0.0524545	0.00378272	0.00335998	0.372828	0.0353465	0.408174	low
SAM27299aed7681	0.0159823	1.57624e-19	0	0.00957429	3.00065e-19	0.0115013	1.45069e-18	0.0130416	0.00193855	0.0325697	0.0106204	0	4.77596e-19	8.2215e-19	0	0.0123096	0.0286821	0.0197991	0	0.0661386	0.0167097	0.0340934	0.021068	0.00749632	0.000343988	1.84832e-20	1.65732e-19	0.00634838	0.00829645	0.0118727	0	0	0.00284285	0	0	0.000487458	0.0465754	0.00117408	0.0477494	low
SAM2dc3f04e45e9	0.156977	0.00310263	0.0427615	0.0798752	0.000880769	0.00806358	0.0182478	0.0425304	0.0151234	0.0997965	0.00417274	0	0	1.30831e-19	0.0151463	0.0089618	0.0323801	0.0465568	0.018922	0.044501	0.0134641	0.0173467	0.0927366	0.0114178	0.0775579	0.0730006	0.0314751	0.00790302	0.00090193	0.00374502	0	6.49949e-20	0.00792234	0.151273	0.0243708	0.00608003	0.162661	0.0880118	0.250673	low
SAM2eb07dedf07f	0.281758	0	0.110327	0.437705	0.017552	0.0710143	0.120074	0.0613078	0.0461878	0.0846995	0.0968247	1.21628e-19	0.0354286	0	0.120613	0.000259283	0.126924	0.139274	0.052376	0.270593	0.0287501	0.00717568	0.0597755	0.122288	0.0812365	0.0600782	0.0414375	0.0412068	0.162949	0.0448879	4.41213e-19	4.50195e-18	0.010859	0.172783	0.0061531	0.00775458	0.552464	0.108764	0.661228	low
SAM30cf07d4874f	0.164928	0.0624501	0.0831079	0.19899	0	0.0314963	0.0875962	0.0442734	0.0293683	0.0283026	0.0694322	0	0.0409513	0	0.0496837	1.18776e-19	0.0294284	0.0495263	0	0.372965	0	2.17045e-18	0.040585	0.106357	0.0217188	0.0252923	0.00803465	0.0327567	0.0110472	0.0346294	3.62814e-19	8.08491e-18	0.0334922	0.274778	0.0161707	0	0.273491	0.193268	0.466759	low
SAM31f41dd0d6ca	0.139886	0.00169687	0.0530296	0.407032	0.0178469	0.0527413	0.169374	0.073485	0.0384764	0.000102767	0.0161716	0.00767771	8.71377e-19	2.11279e-20	0	0.00480995	0.0392614	0.0310971	0.00517674	0.157865	0.00136033	0.0234451	0.0246586	0.00895853	0.0223384	0.0206526	0.0183591	0.0129128	0.0426181	0.0169666	1.18953e-18	0	0.0140265	0.122694	0.0173068	0.000746337	0.381331	0.0884328	0.469764	low
SAM34430ef08e5b	0.122922	0	0.0613469	0.316796	0.00258443	0.0495513	0.0823202	0.0872754	0.0484068	0.0225083	0.100807	0	0.0862225	0.051857	0.0259094	0	0.0809812	0.0712565	1.18091e-19	0.307737	0.00752893	0.0202809	5.09596e-19	0.223507	1.32154e-19	0.00125232	0.00698756	0.0238696	0.0409581	0.0280226	0.00265489	0	0.0557461	0.126553	0.00878294	0.0017973	0.424614	0.0812908	0.505905	low
SAM36a9225b0222	0.238568	0.00937661	0.151134	0.131597	0	0.0382993	0.0292656	0.0869724	0.0211041	0	0.0850974	0	0.0532085	5.22759e-18	0.0669077	0.00103794	0.0913241	0.103137	0.0531196	0.378146	0.00858162	0.0166885	0.120678	0.121183	0.0666231	0.0569247	0.0249136	0.0316091	0.00410059	0.0400646	0	3.66997e-18	0.0476026	0.298178	0.00759107	0.00765327	0.334266	0.174455	0.508721	low
SAM3779e979db6b	0.0590848	0.00897163	0.0829003	0.0203327	7.54452e-18	0.0117551	0	0.0539848	0.00565902	0.0124204	0.0162337	0	0	0	0.02423	2.82521e-20	0.0286497	0.0196756	9.04583e-20	0.297896	0	0.00782657	8.58977e-19	0.030391	0.010642	0.0105576	0.00972742	0.0156905	0	0.0171619	0	0	0.031006	0.154382	0.00719558	0.00292527	0.0976411	0.104494	0.202135	low
SAM3785587846ce	0.0382714	0	0	0.0375328	5.00223e-19	0.00340887	0	0.0124449	0.00813352	0.0265341	0.0118029	5.20072e-19	0	0.0112645	0.0154266	0.00616473	0.026455	0.00562922	0	0.0722568	0.00267246	0.0295353	0.0456229	0.0143306	0.00188954	0	0	0.0119171	0.014468	0.0177087	0.000741678	0	0.0128014	0.0135279	0.0026312	0.00336732	0.0724598	0.020743	0.0932028	low
SAM3894ac3956a5	0.0190332	8.5985e-21	0.0835256	0.0731697	3.29114e-18	0.0432169	0.0135971	0.0432536	0.0117442	6.983e-19	0.00660375	0	2.03542e-19	0	0	7.12295e-22	0.0138659	0.0141217	0.00359954	0.183246	5.29124e-18	0.0198517	0.0217426	0.00360198	0.016654	0.0144407	0.00870103	0.00838374	0.00420242	0.015118	0	0	0.00079621	0.0743486	0.00446844	0.0052939	0.11363	0.0606415	0.174271	low
SAM3b15b4c6311d	0.10845	0	0.0979224	0.031501	0.00705557	0	0.00214859	0.039941	0.00722387	0.0679015	0.0119881	1.44914e-18	2.15409e-19	0	0	0.0127585	0.0103496	0.00966682	0.0174287	0.0303738	3.12362e-19	0.111689	0.125253	3.76487e-20	0.032738	0.0368287	0.00208032	0.000461958	0.00635689	0.000392449	0	1.20232e-17	0.00789619	0	2.54919e-20	0.000985373	0.0769226	0.00314866	0.0800713	low
SAM3e04eb914f3d	0.183683	0.000748856	0.0563775	0.276069	0.00715573	0.0357777	0.100065	0.0799325	0.0355789	0.0349934	0.0290549	3.42101e-19	0	0	0.00535368	0.0114406	0.106038	0.0764855	0.0448048	0.166678	0.00532504	0.0233777	0.0628511	0.0158266	0.0391005	0.0428759	0.0146821	0.0153456	0.0516444	0.0211564	0	6.72723e-19	0.00986222	0.0792321	0.0135144	0.00416804	0.358428	0.062246	0.420674	low
SAM3e8baff50d7a	0.0309604	0	0	0.00898982	0.00830619	0	2.09509e-18	0.017426	0.0039976	0.0945911	2.52049e-20	4.60059e-18	2.54994e-18	0	0	0	0	9.34156e-18	1.54873e-18	0.0265559	0	0.0920769	0.0458574	8.45509e-19	0.0479073	0.0341008	0.0213157	6.56609e-20	0.000189707	0	0.0014107	0	0.00861654	0	0.000293041	0.00324623	0.0504893	0.0129969	0.0634861	low
SAM4581bac493af	0.0769106	1.94044e-20	1.86121e-18	0.089225	0.0165252	0.0142733	0.0211917	0.0443351	0.0105922	1.37103e-18	0.0137263	6.95705e-20	0.0106989	3.19576e-19	0.0798444	6.58639e-22	0.068712	0.0877427	0.0759588	0.124342	0.0158359	0.0874398	0.0422187	0	0.145126	0.113435	0.0506529	0.0163553	0.0151656	0.0123177	0	3.11467e-19	0.00748187	0	0.000772589	0.00676478	0.259118	0.00405156	0.263169	low
SAM4918c524b83a	0.0169079	0.00199036	8.24481e-19	5.60228e-19	0	7.28051e-19	0	0.0162307	0.000739196	1.32112e-18	0	0	0	0	0.00344471	0.00379106	0.00429357	3.5496e-19	0	0.0328492	1.67579e-20	0.0240277	0.0238397	0	0.0411099	0.0354616	0.00824858	0	0.00995855	0	2.27285e-19	0	0.00965581	0.0161107	0.00401766	0.002681	0.0410894	0.0187116	0.0598011	low
SAM491e341d5a82	0	3.17139e-20	0.0720568	0.0321929	0.00760028	0.00131478	0.0043595	0.00739785	0.00944104	0.0895712	0.00178493	0	0	0	0	0	1.53487e-19	0	0	0.0863243	0.00327765	0.0528886	0.0526885	0	0.0104896	0.0112753	1.88533e-21	0.00400801	0.00361361	0.0158581	0.000513501	1.20207e-19	0.00362738	0.0318287	0.0101328	0.00482076	0.0469733	0.0188237	0.065797	low
SAM49f9b2e57aa5	0.0267222	1.51805e-21	6.95637e-18	0.092453	0.00450463	0.0274927	0.0343481	0.0182638	0.0204599	0.0251586	0.00201847	0	0	2.27976e-18	0	0.000693119	5.04465e-20	0	3.02768e-18	0.0606733	0	0.0878269	0.0255884	0	0.00483687	0.00978032	0.000188673	0.00378024	0.0085993	0.00371505	0.000928911	0	0.00596772	1.71376e-18	0.0026762	0.000821916	0.0826519	0.0061933	0.0888452	low
SAM4b7ea015fd9e	0.00158071	0	3.70204e-18	0.0241488	0	0.0181288	2.68412e-19	0.0019815	0.00336954	0.0631735	1.69847e-20	5.06982e-20	0	0.0193175	0	0.00164117	0.0256894	0	3.73059e-18	0.0659802	0.00328607	0.0055745	0	0.0319689	0	2.92028e-18	0	0.0123775	0.00372671	0.00820843	1.29193e-19	1.52059e-17	0.0232454	0.01074	9.73291e-19	0.00789627	0.0511485	0.00537	0.0565185	low
SAM4caabd64e7fd	0.0224819	0.000114613	0	0.0126949	0	0.0158367	0	0.00245786	0.00421516	0.0038005	0.00747103	0	0.0024479	0.0261111	0.0185454	0.0213133	0.0214027	0.0149774	3.24392e-18	0.028684	0	0.0295125	0.0315793	0	0.00723338	0.00389773	0.00186686	0.0101447	0.00567558	0.00026923	0	0	0.0217613	0.0281636	0.000728103	0.000598528	0.0377671	0.0162769	0.054044	low
SAM5234688806a7	0	4.94509e-19	0	1.94326e-19	0	0.00855092	0	0	1.79139e-19	0.044012	2.77204e-21	2.47714e-18	7.60744e-19	0	0.0164654	0.00903118	0.00998141	0	0	0.0534929	0	0.025045	0.0120006	0.00459482	5.13275e-19	2.04368e-19	0.000118297	0.00412119	0.00285447	0.00330249	6.96478e-22	2.62528e-18	0.0193818	0.00991295	0	0.00126774	0.0129377	0.0244145	0.0373522	low
SAM52500cabdd36	0.0118206	0.00214573	0	0.0280809	0.0114282	0	0.0070732	0.0136803	0.00714497	0.053775	0.00455732	4.9494e-18	0	1.48413e-18	0	0	0	0.00400858	0	0.114768	0	0.0852585	0.0104245	0.00188243	0.00284302	0.00404456	0.00286014	0.00960399	0.0110044	0.0097325	0.000316496	4.01039e-18	0.0108001	0.0342776	0.000307089	0.000793561	0.0428381	0.023927	0.0667651	low
SAM568ce160abd9	0.0338124	0.00322822	0.0579292	0	0	0	0	0.060312	4.19448e-20	0	0.000660581	3.01248e-18	1.19795e-19	0	2.86774e-19	0.00355776	0.0270969	0.0214577	6.32874e-18	0.555666	0	9.02428e-18	0.00943992	0.0209834	0	4.57822e-20	0.0129925	0.0131781	0	0.029963	0.000347821	3.45052e-19	0	0.483255	0.0096614	0	0.0872652	0.29751	0.384775	low
SAM572f19794c96	0.169067	1.30476e-19	0	0.0871413	0.0162885	0.021908	0.0203483	0.0620994	0.00181326	0.00902061	0.0173986	2.03554e-18	0	0	0.0137875	0.00636581	1.12454e-20	0.0183805	0	0.138768	0.0114341	0.0321264	0.126557	0.00237803	0.0425563	0.046179	0.00672301	0.0130089	0.0211832	0.0282548	0	3.76044e-18	0.0225772	0	0.00618726	0	0.155374	0.00847344	0.163847	low
SAM5767dd75d142	0.138879	0.000198976	0.0372023	0.0808825	0.0228422	0	0.0137817	0.0143602	0.00618708	0.0893282	2.7207e-21	0	0	5.12698e-18	4.84515e-19	0.0010017	0	8.10065e-19	0	0.0557278	0	0.0680669	0.038215	0.022291	0.00522969	0.0095509	0.00768822	0.00996896	0.0277871	0.0107767	1.56277e-21	0	0.0260532	0.0303949	2.9855e-20	0.00589308	0.080812	0.0167411	0.0975532	low
SAM58e7832f4e7d	0	6.95047e-19	0	4.23872e-18	0	1.99788e-19	0	0	9.31075e-19	4.92225e-18	0	4.23235e-19	4.90985e-18	6.17126e-19	0	0.00818142	0.00955241	2.99878e-18	0	0.000911268	6.63514e-18	0.0237197	4.46578e-18	0	0.00282599	0.000519844	0.00455362	3.97356e-19	0.000756639	0	0	5.17639e-18	0.0460507	2.04021e-17	0.00110847	0.00169858	0.00825227	0.00949908	0.0177513	low
SAM5c139c5c1c4f	0.00935571	0	0	0.0204269	0.00226735	1.42147e-19	0.00376934	0.017805	0.00519484	0.0375343	0.0237357	1.37802e-18	0.00590513	0.00740295	0.00420394	0.00868774	0.027564	0.033668	1.95732e-18	0.216384	0.0127973	4.58216e-20	0.0814326	0.0274746	4.10485e-19	1.33423e-19	0	0.0181122	0.00335432	0.0210933	0.00858909	0	0.00243505	0.0579009	0.00427715	0.00111891	0.0796637	0.0368821	0.116546	low
SAM5cc2d9036053	0.0696156	0.00948565	0.164287	0	0	4.51392e-18	0	0.0403637	0	1.52811e-19	0	5.66354e-19	3.89486e-18	2.68354e-18	0	0	0	0	0	0.177106	3.61178e-18	0.00156028	4.98719e-19	2.28152e-19	0.00245067	0.0121933	0.00604827	9.35902e-22	0	0.00938782	0.00995581	1.63412e-17	0.0121534	0.20079	0.013936	0.000283177	0.0414386	0.229815	0.271254	low
SAM5fc9ae0aed1f	0.0683012	1.73888e-19	0.0571129	0.12421	0.00829115	0.0169619	0.0426585	0.0989399	0.00883232	0.0271902	0.0356408	3.71917e-18	0.00512451	5.157e-20	0.0367338	0.0198152	0.0449306	0.0334345	0.027555	0.427681	0.0243255	0.0762433	0.11907	0.0648431	0.0429871	0.0398693	0.00573074	0.00913357	0.0149599	0.0436894	0.0200002	8.5024e-19	0.0656583	0	0.00040523	0.000720674	0.259343	0.0143693	0.273713	low
SAM5fe7a81a39dd	0.108782	9.6007e-06	0.0357608	0.120762	0.0109133	0.0287198	0.0355678	0.0477655	0.0241937	0.0318884	0.045042	9.9819e-20	0.0136788	2.7878e-19	0.00765486	0.00236154	0.0847952	0.0551376	0.0149292	0.175958	0.0268237	0.00747727	0.0475333	0.0520661	0.00371109	0.0102668	0.000835677	0.0141566	0.0140176	0.0211025	1.82736e-19	6.4585e-18	0.00544522	0.00690246	0.00803696	0.00106562	0.205739	0.020502	0.226241	low
SAM6083aac8db99	0.099582	2.80642e-19	9.11196e-19	0.107903	0.0286132	0.0123034	0.0368921	0.0349392	0.0119936	0.0750407	0.0128025	0	0	0	0.0381538	0	0.00640521	0.0315713	0.00869399	0.101327	0.0225123	0.0678924	0.075492	0.000664996	0.0541357	0.0434428	0.0188536	0.014182	0.0168218	0.0158106	4.60996e-19	0	0	3.56421e-18	0.000110481	0.00120925	0.155584	0.00857819	0.164162	low
SAM6157c8f38b72	0.143868	0.00577665	0.147745	0.00909414	4.78977e-18	6.92306e-19	2.71543e-18	0.0359225	1.52155e-21	1.19826e-18	0.00936115	0	0	8.06548e-18	0.00193362	0.00461138	0.0236269	0.0249877	3.12396e-18	0.263958	1.44366e-18	0.0204717	0.0061065	0.0328686	0.0156992	0.0182878	0.0104088	0	0	0.0254987	0	3.18987e-18	0.0687129	0.207153	0.00382753	0.00557919	0.0732276	0.121491	0.194719	low
SAM61b9d4d84c64	0.075357	5.45029e-19	0	0.108769	0.00596511	0.0191537	0.0260609	0.0161755	0.0266331	0.0496294	0.0273111	0	0.00458821	0.00612409	0.038185	0.00193489	0.0373176	0.0338918	6.21894e-20	0.0788912	0.0141687	0.0284114	0.0311657	0.0179156	0.0138558	0.0108334	0.00695762	0.0112297	0.0137106	0.0109066	3.55343e-20	9.8273e-18	0.0079383	0	0.00221491	0.00444322	0.135228	0.00389684	0.139125	low
SAM61baf919bb01	0.24694	8.1568e-20	0.0568121	0.275123	0	0.0374464	0.112368	0.0727151	0.0376748	7.12617e-20	0.010314	1.39991e-18	0	5.35703e-19	4.73194e-20	0.000935476	0.0463163	0.0395769	0.0178459	0.218473	0.00356593	0.0268354	0.000814734	0.0238625	0.0416226	0.0388368	0.00952526	0.00432835	0.023106	0.0613488	0	1.98107e-18	0.00917907	0.163984	0.00900219	0.00191721	0.334303	0.0989976	0.4333	low
SAM62fb1388c871	0.115549	0.00337874	0.0196886	0.0262632	0.0096951	0	0	0.0244579	0.00382419	0.0903746	0.0145405	7.6124e-18	3.44071e-19	0	0	0	4.2487e-21	0	1.41108e-18	0.129965	0.0106763	0.0608809	0.032041	0.037334	0.0145336	0.0256102	0.00991069	8.89114e-05	0.00553599	0.0164035	0.00122514	0	0.0104178	0.0100814	1.88584e-20	0.0071663	0.0553148	0.0203916	0.0757064	low
SAM63b2189c36d7	0	5.3904e-19	0	0.0147952	0	0.024354	1.86905e-20	0.0031486	0.0143766	0.0221521	0.00108421	0	1.73546e-19	0.00349017	1.62911e-18	0.00394264	0.00406142	2.10664e-20	0	0.127495	9.08295e-05	0.0222077	0.00112512	0.00460071	2.60752e-19	0.000573752	0.000111532	0.00942721	0	0.017136	0.00187997	6.92821e-18	0.00639824	0.0760882	0.00861293	0.0049571	0.0426826	0.0450275	0.08771	low
SAM670649e105b5	0.0785541	1.44403e-19	0.104833	0.0429288	0.00141014	0.0110877	0.00162143	0.068105	0.00630461	0.000428351	0.0115282	1.72966e-18	0	5.38812e-20	0.0163707	0.00353082	0.00780943	0.00741458	0.00284016	0.0583568	0.00925896	0.00867525	0.0500424	0.0184046	0.0456165	0.0505606	0.00538578	0.00438341	0.0124193	0.00728653	0	0.000194919	0.0170832	0	6.92632e-21	1.28751e-19	0.11755	0.00270544	0.120255	low
SAM6792d6e98068	6.95667e-18	0	3.17154e-18	2.088e-20	4.18003e-18	0.00432869	4.64339e-19	0.0091914	0	0.00831458	1.99228e-05	0	2.71434e-19	0.000938763	0.00883736	0.00699964	0.00858458	7.78474e-19	0	0.0899076	0	0.0376993	8.70074e-19	0.00013156	0	0	0.000986982	0.00286973	0.00393532	0.0129433	0.000483887	0	0.0168982	1.11168e-17	0.00137861	0.00125479	0.0227152	0.014266	0.0369813	low
SAM6cb230f208a8	0	0.00114609	0.0200603	0	0	0	6.16814e-19	0.0141438	0	4.40539e-20	7.81742e-20	0	2.97521e-18	0.00813345	0.0163252	0.0020384	0.0123163	0	0.00422065	0.0363999	5.814e-20	0.0405718	0	6.35929e-18	0	0.00683004	0	0.00401227	0.000973324	0	0.00576318	0	0.0036685	0.00597208	0.00409997	0.00132985	0.024157	0.00848703	0.0326441	low
SAM75142fcab9df	0.0872355	0.0013172	0.0264193	0.0650823	0	0	0.016648	0.0917896	0.0124256	0.0518857	0.0486454	3.93866e-18	0.0200854	5.47716e-18	0.0660545	0	0.0559409	0.0614002	0.00557712	0.351674	0.004097	0	0.016746	0.0436073	0.0318077	0.0204403	0.0250359	0.00751221	0.00207372	0.020485	0.00022828	2.68215e-18	0.00767903	0.163287	0.00174821	0.000395723	0.195288	0.0903024	0.28559	low
SAM75f12d1a55fc	0.232712	0.0176177	0.0757908	0.271174	3.94733e-18	0.0536497	0.100281	0.094499	0.0241629	0	0.0274379	0	0.0118804	0.00373558	0.0507415	0.0160859	0.0520533	0.0439992	0.0208027	0.436503	0.0067729	0.00816003	0.0181331	0.0419074	0.0531718	0.0281834	0.054013	0.023714	0.0520133	0.0630908	0	7.20815e-19	0.020292	0.19558	0.00923386	0.00291527	0.379722	0.138357	0.518079	low
SAM771445e92421	0.217732	0.00199317	0.154137	0.0387251	1.02302e-17	0.00857963	0.00510532	0.0592766	0.00815042	2.12882e-19	0.0767444	8.51261e-19	0.0650152	0	0.0574433	0.000210987	0.0652681	0.0679878	0.00111252	0.478342	2.46954e-18	2.52433e-18	0.0116885	0.164265	0.0185047	0.0146245	0.00368893	0.00366565	0	0.0533279	0	0	0.0348594	0.270495	0.00258039	0.0088332	0.202522	0.148917	0.351439	low
SAM7a9093b9c7e9	0.0696054	1.06036e-05	0.0723366	0.0339148	2.14297e-17	0.000959403	1.60002e-19	0.0788886	0.00974078	1.25069e-18	0.0430114	8.27583e-19	0.0150395	0	0.0591655	1.82766e-21	0.0709569	0.0667227	0.0101725	0.36832	0	0	0.0727902	0.0237754	0.026551	0.00893441	0.0321216	0.00533792	0	0.0293998	2.85935e-19	8.43097e-18	5.16024e-20	0.27637	0.00779784	6.87885e-19	0.173392	0.159505	0.332898	low
SAM7b40007f4aa4	0	0	0.0210701	1.92676e-19	0.00741748	0	0	0	0	0.0704025	0	0	0	1.90673e-18	4.37068e-18	1.72468e-19	0	5.34523e-18	0	0	0	0.127044	0.0076784	0	2.1809e-18	3.20891e-19	1.2908e-21	5.08055e-21	0.0129696	3.6485e-18	0	9.8011e-18	3.20126e-19	2.55486e-18	2.22374e-20	0.0020228	0.00215203	0.00421773	0.00636976	low
SAM7d7c54623618	0	1.06294e-19	0.0976024	0.0277376	0.0117543	0.0175894	4.79563e-19	0	0.00229573	0.0374262	0.00145525	2.60474e-18	1.53584e-20	2.51789e-18	1.06284e-17	0.00232537	1.56516e-18	0	1.80168e-18	0.032115	0.00682418	0.118347	0.0490214	1.35057e-18	4.10178e-20	5.96702e-19	0	0.00256217	0.0166524	0	1.79808e-05	7.35836e-19	4.38971e-20	1.47046e-17	0.00454658	9.27482e-05	0.0202118	0.0193307	0.0395426	low
SAM7edacb3deb65	2.9098e-21	0.00112185	4.8044e-18	0.026733	0	1.48382e-19	7.44101e-19	0.000290209	0.00415079	0.0453569	0.0120589	0	3.61491e-19	2.75241e-18	4.64139e-18	0.00627358	0.00802845	0.00657486	0	0.118008	0.00350542	3.27278e-18	0.110155	0	0.00102075	3.99267e-19	0.00449537	0.00182376	0.00360647	0.000983903	0.00197948	8.55181e-18	0.00488393	0.108347	2.40038e-21	0.0010665	0.0272397	0.0647112	0.0919509	low
SAM7ee2b6e4d6b3	0.00436242	2.55293e-20	0	0.026704	4.24073e-18	0.013671	2.85921e-18	0.000592519	0.00185357	0.0611886	0.00734838	2.07037e-22	6.20136e-20	0.0148741	3.67126e-19	0.0033651	0.0156629	5.42005e-20	9.98086e-19	0.0378885	1.82963e-19	0.0199254	0.0290757	0.00438827	0.00280197	0.00403338	0.000227683	0.00849368	0.0218811	0.00912982	0	4.75451e-18	0.0126156	0.0137275	0	0.0010122	0.0422566	0.0271401	0.0693967	low
SAM7fb7a13c096b	0.153987	0.00474703	0.0260287	0.379419	0.0195902	0.0282476	0.148051	0.0385511	0.062476	1.05868e-18	0.00280891	0	0	0.00678497	1.98159e-18	1.56203e-20	0.00754057	0.000626975	0.000744314	0.24835	1.64845e-18	0.0329042	0	0.0178828	0	0.00663841	0.00424	0.00183457	0.00497827	0.0276143	0	2.15469e-18	0.0336703	0.0497672	0.00655781	0.000885479	0.303306	0.0426717	0.345978	low
SAM822b226466a1	1.29395e-18	3.17653e-20	0	8.02179e-05	0	0.0149238	6.93724e-20	0	6.275e-19	0.00160505	0	0	0	0.0128587	0.0102128	0.00347634	0.0194643	0.00305722	0	0.00984175	4.60527e-18	0.0475655	0	9.15852e-18	0	0	0	0.00368107	0.00159375	0	1.57678e-20	2.95164e-18	0.0483536	3.83185e-18	0.00112816	0.00327679	0.0154837	0.00309654	0.0185803	low
SAM8533e5e261d6	0	0	0	1.14278e-18	4.1161e-18	0.00282583	0	2.97186e-19	2.92573e-18	0.00235927	0	0	3.06436e-18	9.61399e-19	0	0.00135629	0.0155747	0.0144638	4.32534e-18	0.0290236	2.41297e-18	0.0263585	0	1.62799e-18	0	2.73554e-19	0.00121818	0.00177472	0.0027569	0.00810159	0.00326781	0	0	3.75531e-18	0.000114541	1.22303e-18	0.0191459	0.00867266	0.0278186	low
SAM87a8e18eb45b	1.32936e-18	1.05154e-18	0	0	0	0.0131351	2.49812e-18	0.034387	0	0.0210335	0.00826632	0.00135861	0	0.00650381	0.0111706	0.00976174	0.0162167	0.00131848	1.25211e-18	0.0641678	0.00731141	0.04416	0.040725	0.00594309	2.11253e-20	0	2.19013e-20	0.00361543	0.00915587	0.00920668	0	3.86494e-18	0.0199181	2.83751e-17	0	0.00429636	0.0426471	0.00961862	0.0522658	low
SAM8b4b8b0f9e73	0.131127	0.00418643	0.0358377	0.22565	0	0.0354053	0.0739405	0.0928684	0.0151727	0.00947216	0.0548326	0	0.0214208	0	0.0819906	0.00810486	0.0786778	0.0893785	0.0199277	0.429717	0.00063102	1.73881e-18	6.578e-20	0.0471297	0.0261422	0.0169188	0.0194485	0.0116632	0.0481751	0.0495002	0	1.41699e-18	0.0168196	0.280381	0.0133632	0.00744293	0.338218	0.168748	0.506966	low
SAM91c47b054ffb	0.111776	0.000533208	0.0410605	0.0758769	0.0260967	6.93684e-20	0.0185062	0.00924086	0.0106907	0.0513925	0.0211591	2.52726e-18	0.00971642	0	1.10118e-17	0.0065498	0.0314528	0.0249873	0.0168397	0.0388866	0.00627979	0.115783	0.123375	0.0165427	0.0153574	0.0199257	0.0023125	0.00362927	0.00623646	0.0108765	1.78413e-19	2.4077e-18	0.00424222	0.0170632	0	0.000961116	0.1041	0.0118278	0.115928	low
SAM957378bd907f	0.307154	0.0218709	1.37111e-18	0.86069	0.0682111	0.137512	0.336377	0.0843722	0.122652	0.0929459	0.276232	0.166398	0.17793	0.066358	0.128062	0.00684172	0.230457	0.233432	0.0370392	0.691668	0.043618	1.58793e-18	0.0330727	0.123247	0.0200052	0.0209322	0.0140849	0.0322989	0.00356071	0.0721775	0	5.04873e-20	0.0360579	0.0963876	0.0328655	0.00475142	0.985287	0.0855467	1.07083	low
SAM97a00e0929fb	0.0766198	0	0	0.138732	0.0253583	0.0188636	0.0378721	0.00391722	0.0164438	0.0980879	0.0169251	0	0.00390589	0.0174187	0	0.00547624	0.0597494	0.0434296	1.96643e-20	0.0576752	0.00892667	0.039823	0.118493	0.00507286	0.00100024	0.00435514	7.61879e-20	0.00423339	0.0281535	0.00472608	2.18657e-20	1.64659e-19	0.0130784	0.0153765	0.00165494	0.00193357	0.144176	0.0154808	0.159657	low
SAM9aa6a095a9d6	0.087325	0.00489461	0.0207949	0.0548295	0	0.000280246	0.0190802	0.0448789	0.0117795	0.00670254	0.025072	0	0.00825194	6.69894e-19	0.0551427	0	0.0252418	0.0169844	0.000143807	0.291505	0.000481296	0	0.0346233	0.0320048	0.0155517	0.014355	0.00769055	0.00529304	0.00612909	0.0185463	1.30499e-19	0	0.0250737	0.110134	0.000549908	0.00113393	0.116002	0.0641981	0.1802	low
SAMa1e62d323e1d	0.0887893	0.00853924	0.0726428	0.0874018	4.60967e-19	0.0197356	0.0226505	0.00835565	0.0194907	0.0235449	0.0461956	6.3679e-18	0.015708	0	0.0245838	0.00306384	0.0409643	0.0454397	0.0034348	0.104465	0.0107054	0.0404713	0.0232915	0.0580888	0.0360363	0.0411038	0.00406932	0.00661176	0.00578946	0.0103853	3.87134e-22	0	0.045896	0.154074	0.000475986	0	0.136975	0.0856797	0.222655	low
SAMa424c75831b4	0.00927821	0.00202116	0.0178381	0.00750715	8.05341e-19	1.18733e-18	0.00290586	0.00831949	0.00232827	0.0346183	0.0212866	0	0	0	0	0.00570219	0.0342645	0.0310168	0.00268894	0.0914635	0.0132534	0.0361804	0.0730084	0.0105868	0.0324687	0.033337	0.00114884	0.00305553	0.00882032	0.0125431	0	8.11354e-19	0.0346659	0.0687603	0	0.00233983	0.065439	0.0364267	0.101866	low
SAMa535fcdf18a0	0	1.46551e-18	0.0660098	0	3.49868e-18	0	2.37329e-18	0.00641192	0.000118232	0.0115473	0.00893277	0	0	0	9.09092e-20	0.0138179	0.0204225	0.00506502	0	0.0319179	0.00717605	0.000125037	0.0995471	2.71232e-19	0.00183916	0.00307382	0.00255984	0.00842126	0.00263683	0.00287442	0.00162076	0	0	0.042099	0.00438684	9.97059e-20	0.0277267	0.0444504	0.0721771	low
SAMa9ca8536d2b1	0.103187	0.0193276	0.156406	0.256489	1.50276e-18	0.0327388	0.0813386	0.0784608	0.0461908	0.107486	0.034863	9.52662e-20	0.0146619	0	0.022101	2.41448e-19	0.0733616	0.0606152	0	0.326028	0	0.00391265	0.0155179	0.096218	0.0209595	0.0225503	0.0193463	0.0285419	0.00701519	0.0430566	2.62736e-19	0	0.0422524	0.270767	0.0146752	0.00375418	0.343687	0.169411	0.513098	low
SAMae1690469964	0.00194171	0	0	0.0211992	0	0	3.39751e-18	0.00219234	0.00452247	3.53613e-18	0.00849728	0	1.5085e-19	0.00203718	0.00277939	0.00415641	0.0183498	0.0142604	0	0.0768268	0.00221228	0.0252708	0.0385167	0	0.0094906	0.00572799	0.00188898	0.000664625	0.0135714	0.00993651	0	0	0.00773494	3.33056e-18	0.000918973	0.00800107	0.041222	0.00620001	0.0474221	low
SAMae4da274eded	0.128423	0	0.0149544	0.339891	0.0283383	0.0364599	0.133097	0.0537021	0.0509255	0.00138581	0.0411559	0	0.0255139	0.0390106	0.0527073	0.00101309	0.0160597	0.0129755	0.0055235	0.287607	0.00549499	0.0572084	0.043579	0.0351387	0.0052954	0.0168515	0.000201933	0.0294605	0.017789	0.0418417	4.56547e-19	0	0.0203298	0.0135697	0.00744655	0.00373983	0.341176	0.0190809	0.360257	low
SAMaec7380f9ab0	0.0209638	0	0.020772	0.0236776	0.0270827	0	0.000767413	0.00762141	0.007109	0.106101	2.80677e-20	5.84411e-18	2.24216e-19	0	0	0.000663215	0	0	0	0.0294405	0	0.136368	0.0956889	0	0.00524576	0.00826369	0.000849841	0.00639045	0.0284917	0.000393203	0.00153017	0	9.12905e-18	7.66535e-18	0	6.86766e-19	0.0299058	0.0108391	0.0407449	low
SAMaf42c1541269	0.144072	0.00250501	0.114802	0.0880805	0.0100888	0.00518375	0.00644576	0.0838516	0.00921096	0.114957	0.0573023	0	0.0104686	0	0.0502807	0.00328945	0.0805273	0.116417	0.0634242	0.202003	0.0352666	0.0161403	0.0908207	0.0752385	0.0774737	0.0629597	0.0381109	0.00367593	0.0027188	0.0382082	2.68769e-20	1.02718e-18	0.00397376	0.0552631	0.000127197	0.00271839	0.254857	0.0307938	0.285651	low
SAMaff272833538	0.125701	4.61215e-19	0.0858229	0.107069	0	0.0232358	0.0187398	0.09331	0.0167585	0.0204808	0.0173972	0	0	2.38418e-19	0.00711612	2.35074e-23	0.0109095	0.0160522	0	0.197641	0.000519033	0.0267201	0.0662004	0.0497998	0.0219322	0.0316939	0.0165409	0.00870206	0.0174426	0.035729	1.21635e-19	4.84715e-18	0.0129554	0.0873079	0.00916199	0.00592941	0.186523	0.0689027	0.255426	low
SAMb0a83e5fbde9	0.0449808	0	0	0.0107025	9.44135e-18	0.00533803	3.02334e-19	0.017692	0.00596622	0	0.00767233	5.10035e-19	3.38609e-06	0.009573	0.0221975	0.0105154	0.0168562	0.00953366	0	0.0851995	0	0.0213387	1.77528e-19	0.00777033	0.00157358	5.87602e-20	0.00198504	0.00687548	0.000474199	0.0130072	3.90115e-20	0	0.0189319	0.00752249	0.00156244	0.0034341	0.0444736	0.0123181	0.0567917	low
SAMb15ac6e4c4ef	0.0856699	0	9.39513e-19	0.152252	0.00374534	0.0150032	0.0405403	0.0402009	0.0230377	0.00513855	0.00641329	0	0.00138923	1.93005e-19	0.0163937	0.000509403	0.035655	0.0181649	0.0123503	0.0829418	0.00742408	0.025545	0.0210256	0.0289988	0.0271218	0.0360603	0.00621076	0.0156478	0.0285683	0.0165972	0	4.1768e-19	0.00658968	0.0115583	0.00108714	0.00602931	0.193504	0.0179623	0.211466	low
SAMb419a8fcbfcd	5.56706e-18	5.237e-19	0.0747089	0.00756976	0.00932518	4.87346e-19	0	1.27997e-17	0.00653668	0.109501	0	2.93592e-18	0	4.24899e-18	0	4.63119e-20	5.24904e-18	0	0	0.0262602	0	0.0982387	0.0718416	0.000909162	0	0	0	0.00147458	0.000145991	0.00233824	4.99866e-19	0	6.60072e-19	0.0118914	0	5.45066e-18	0.00758838	0.00594569	0.0135341	low
SAMb470eb8f04be	0.0391635	2.02946e-20	0.0125186	0.0677042	2.98349e-19	0.0151405	0.0167284	0.0196783	0.0154461	0.0149985	0.0313552	0	0.0150167	0	8.70748e-20	0.00493677	0.0328115	0.0331157	2.80526e-20	0.146633	0.00762867	0.0428011	0.0706067	0.0473262	0.015744	0.0150453	0	0.00894412	0.00455144	0.010936	9.42006e-21	0	0.0118771	0.0363887	0.00187545	0.00250756	0.11389	0.0335132	0.147403	low
SAMb8070b7937e7	0.0280387	0	6.6794e-18	0.00568666	0	0.00185714	8.31859e-19	0.0387364	0.00232654	1.31081e-17	0.0166437	0	0.00656646	0	0.0205801	0.00160161	0.0128352	0.00827026	1.08937e-18	0.335503	0	0.0185463	8.06734e-19	0.0375227	0.0100388	0.0108838	2.87818e-19	0.00561111	0.00756768	0.0238717	0.00386548	0	0.00592556	1.54889e-18	0.00250624	0.00566993	0.0722961	0.0106102	0.0829063	low
SAMb8f13a0525a6	0.0567888	0	0.0776071	0.0199493	6.14273e-19	0	0.00350944	0.0146647	0.0101405	0.0308518	0.0151191	0	0	2.50561e-18	3.26787e-19	0.00655623	0.0532734	0.0435599	0	0.102471	0.00508275	0.053715	0.11606	0.0338083	0.0323177	0.0242194	0.0169763	0.00267814	0.00428569	0.00893869	0.00117631	4.02374e-18	0.00745056	0.105003	4.7727e-20	0.00213224	0.0886655	0.0613217	0.149987	low
SAMbcb07ba81cee	0.0970908	0	0.041835	0.0672604	6.29407e-20	2.34444e-20	0.00913426	0.0358477	0.0124301	0.0173877	0.0255114	2.21359e-18	0.014459	0.00758215	0.00410419	0	0.0408775	0.024521	0.0102689	0.30785	0.0214934	0.0165242	0.0826008	0.0710246	0.00346987	0.00592893	0	0.0169104	0.00116484	0.0226676	4.73947e-19	0.00144025	0.0377967	0.118	0	8.42887e-19	0.135289	0.0590001	0.194289	low
SAMbe25e2c88f3e	0.231117	0.00256404	3.00418e-19	0.0814633	0.0108437	0.017217	0.00117273	0.0744515	0.0114555	0.159454	0.0410576	0	0.0343527	1.43953e-17	0	0.0115696	0.173764	0.22015	0.0794169	0.115526	0.0595944	0.00944369	0.187297	0.10524	0.050556	0.0447259	0.0352024	0.00101343	0.0118289	0.0250284	0.0272888	0	0.0348039	0.0342715	0	0.00263613	0.311946	0.0192964	0.331242	low
SAMbe83eae4026e	0.107833	0	0.0108987	0.145515	0.0129749	0.0284396	0.0523383	0.046314	0.0212092	0.0287466	0.023426	0	1.24249e-19	0	0.0188068	0.00276636	0.0282407	0.0315966	0.000888139	0.103896	0.0164674	0.0173334	0.0429993	0.011338	0.0218068	0.0265372	0.00597709	0.00193569	0.021966	0.0158302	0	2.50507e-19	0.00503103	7.04951e-19	0.00652915	0.00535387	0.173095	0.00447246	0.177567	low
SAMbf91f27e7f9b	0.150637	0.00599558	0.0855238	0.355074	0	0.0533109	0.108791	0.0407037	0.0592068	0.0145323	0.0485496	0	0.00323976	0.00260444	7.36802e-19	0.00555223	0.071849	0.0541616	0.00288158	0.387303	0.00351057	0	0.0448784	0.0577685	0.0197925	0.013322	0.0203495	0.0356623	0.0435424	0.0332634	0	6.23111e-19	0	0.222865	0.00665241	0	0.373056	0.132857	0.505914	low
SAMbfdffb97c446	0.090022	3.42111e-19	0.154095	0.0891646	0.0127296	0.0118387	0.0193367	0.0900543	0.00856072	7.63489e-19	0.0167612	1.3504e-19	0.00574394	1.03416e-18	0	0.00500357	0.0409187	0.00909903	0.0210136	0.0889403	0.0113114	0.0239686	0.125839	0.00539273	0.0371594	0.0384588	1.42179e-18	0.0112972	0.0079342	0.013323	0.0118014	0	0.0158979	0.0347975	0.00257698	0.0056283	0.199642	0.028822	0.228464	low
SAMc1251c7bfee2	0.112575	0	0	0.0448376	0.0166243	0.00997919	0.00918635	0.0112196	0.00551378	0.134209	0.00173063	0	3.4415e-18	0	0	2.26765e-20	2.43608e-18	0	2.95684e-18	0.0810247	0.0103802	0.0365642	0.165106	0.00251061	0.0500834	0.063641	0.00481124	0.00501976	0.0100688	0.0102871	3.37656e-23	1.27939e-17	0.0336051	0	0	0.000818045	0.080965	0.00250709	0.0834721	low
SAMc2a1820d4e6b	0.174407	0.0121221	0.0404509	0.143185	6.25481e-19	0.00705109	0.0710049	0.0522648	0.0302811	1.33814e-18	0.0778194	1.34213e-19	0.053001	0.030744	0.0785619	0.00364514	0.112422	0.10756	0.0213146	0.442227	0.00779604	0.00753747	0.0199096	0.07649	0.0215358	0.0250624	0.0119528	0.0174065	0.00523265	0.0325849	0	0	0.0191374	0.197017	0.00609094	0.00368741	0.288267	0.115022	0.403289	low
SAMc692536a795a	0.159431	0	0.0903033	0.121834	5.27166e-18	0.0136797	0.0434366	0.0281151	0.0164612	1.80853e-18	0.025933	6.95003e-19	0.00825413	0	0.0445498	0	0.0159816	0.0250523	0.00288663	0.150176	0	0.0122495	0.0206109	0.0468764	0.0218552	0.0247307	0.0148567	0.00270404	0.00425756	0.0123659	3.31793e-18	2.93058e-18	0.0540252	0.178323	0.00443588	0.00509046	0.14074	0.106187	0.246927	low
SAMc6eff056c89a	0.126452	0.00527811	0	0.349717	0.00947319	0.0422352	0.149602	0.0283871	0.049062	1.61568e-18	0.0300112	8.46976e-20	0.00605359	0.0319976	0.0270912	0.0215082	0.0573505	0.0527459	0.00776516	0.190399	1.42232e-19	0.0254258	0.0241429	0.0134013	0.0288813	0.0260372	0.0139575	0.0082848	0.0189351	0.02904	0	3.32387e-19	0.00739148	0.0687086	0.0218818	0.00322261	0.340444	0.0433083	0.383752	low
SAMc919aebc7fdd	0.231492	0	0.048781	0.379736	0.000184212	0.0530345	0.127247	0.0517075	0.052084	1.80983e-21	0.111951	1.64581e-18	0.0605977	0.0118682	0.03544	0.0107411	0.0736679	0.0913778	0.0144988	0.261839	5.71222e-21	3.40123e-18	0.0859807	0.0937292	0.0123789	0.0203326	0.00189917	0.00933648	0.0273718	0.0354748	2.0127e-19	2.53807e-18	0.00975124	0.0910455	0.0110004	0.0039192	0.415684	0.0547432	0.470427	low
SAMc97f35a29d16	0	0	0.00868904	0	0	0.00177933	0	1.34426e-19	0	0	0	0	6.64141e-18	0	1.13798e-17	0.0109052	0	2.78727e-19	1.30464e-18	0.0120232	0	0.0339661	0.00467885	3.4033e-18	0.00103893	0.00136529	0.0027212	7.26719e-06	7.36773e-20	6.06802e-20	1.00654e-20	3.41237e-18	0.0150117	0.0342498	0.00408358	0.000302469	0.00500975	0.064179	0.0691887	low
SAMce39dd79b441	0.0892943	9.20781e-20	3.63203e-18	0.0209131	0.00637302	0	0.0010638	0.0287751	0.00749825	0.0360587	0.0075104	5.53699e-18	0	7.50028e-19	1.23417e-18	0.00672476	0.00270033	0.00191803	0	0.103877	1.37621e-17	0.08857	0.129993	0.000545065	0.024866	0.0161066	0.00732929	0.00178635	0.00379508	0.00415884	0.00515999	9.26687e-18	0.0279372	2.24929e-18	0	0	0.0589065	0.00354274	0.0624492	low
SAMcee0fa8c05b4	0.0997275	0.0020755	3.80239e-19	0.120935	0	0.0297402	0.0260336	0.0214357	0.0295018	0	0.0191015	0	0.00886931	0	0.0154293	0.00424178	0.0303702	0.0342181	0.00550659	0.08487	0.010848	0.0351333	0.0830676	0.00669773	0.0163228	0.018747	0.00436578	0.0125737	0.00839188	0.0123595	3.66049e-19	9.00534e-19	0.000291054	0.0677133	0.0029143	0.00181795	0.148577	0.0383006	0.186878	low
SAMd35318127278	0.0770115	0	0	0.0564912	0.0225376	0.00208514	0.0100738	0.00552286	0.00774376	0.0585938	0.0180182	0	0.000116736	0	0.0392159	0.0229766	0.0182067	0.0491223	0.0187371	0.00399877	0.0368567	0.0822867	0.0929428	1.33314e-19	0.0504994	0.0351601	0.020488	0.0101398	0.026552	0	5.71534e-19	0.00559101	0.0328714	2.28908e-17	4.13504e-19	0.00260444	0.0977118	0.000860688	0.0985725	low
SAMd3bd67996035	0.225369	0	0.0112238	0.667834	0.0467919	0.0752761	0.224078	0.0836251	0.105111	8.00421e-19	0.11246	0.0370179	0.0648843	0.0424979	0.0200226	0.00759014	0.147733	0.0983272	0.0325967	0.328891	0.0298833	0.0171974	0.0533984	0.0831358	0.00603955	0.0142707	0.00632945	0.013485	0.0365348	0.0432906	0	4.13503e-19	0.0196702	0.0318759	0.0205122	0.00426884	0.684594	0.0303528	0.714947	low
SAMd86389d0d768	1.41536e-18	1.35765e-19	1.57042e-17	0	4.7582e-18	0	0	0.00452502	3.11385e-19	1.53449e-18	0.000220869	0	0	0	0.00523865	0.0019046	0.01172	0.00596354	3.99001e-19	0.0957562	5.86327e-20	0.0179343	2.23155e-19	0	0.00114815	3.04899e-19	0.00416533	0.00692662	0.00380221	0.00442575	0.000618037	0	0.00337663	0	0.00122856	0.0027166	0.0198449	0.00894787	0.0287927	low
SAMdab9ca8fb5de	0.0468583	0	0.11397	0	0	0	6.46083e-19	0.0250698	0	5.28594e-18	0.00519125	2.74755e-20	0	0	1.75971e-19	4.53538e-20	0.0129454	0.00973411	0	0.0849817	2.75457e-19	0.00710081	0.0103744	0.0292098	0.0199997	0.0185925	0.00844765	4.24171e-20	1.27471e-18	0.0057253	0	0	0.0256316	0.105542	0.000903472	0.0030367	0.0424935	0.0606132	0.103107	low
SAMdad5c29dc105	0.0292506	3.35018e-20	1.77002e-19	0.0225707	0	0.00185281	2.83594e-19	0.00553821	0.00788718	0.0208192	0.0067311	0	1.05233e-19	0.00612746	0.000590026	0.0159321	0.0199553	0.000145291	0	0.0358118	0.0101796	0.052513	0.0450337	0.00265131	0.0116361	0.0101669	5.56943e-20	0.0103786	0.0155597	0.00878547	0.00140222	0	0.0143498	0.00372146	0	0.00132844	0.053511	0.00878036	0.0622914	low
SAMe07c4560772d	9.73141e-20	3.98427e-19	0	0	0.012168	7.93975e-20	8.24383e-19	0	0	0.0447542	0	6.81921e-19	0	1.81729e-21	5.81924e-18	0.000907215	0.00235698	4.36294e-19	7.89267e-18	1.07993e-19	5.99844e-19	0.0526493	0.0360784	0	0	0	9.21609e-22	0.00315754	0.000495637	6.40522e-19	2.71715e-19	5.71177e-18	0.0572711	1.44635e-17	0.000667982	1.41434e-20	0.00367635	0.0258855	0.0295619	low
SAMe1eb5d988760	0.210495	0	0.112114	0.0556228	0	0.00366153	0.00679808	0.0685309	0.00944565	0.0434505	0.0490021	1.16438e-18	0.0200409	0	0.0121387	0.00100914	0.0368829	0.0440755	0.00900886	0.281885	0.0197154	0.0154237	0.0669216	0.110398	0.031812	0.0277947	0.00951889	0.00591003	0.00440822	0.0471359	0	6.50254e-18	0.0124959	0.132885	0.0016986	0.00571817	0.179788	0.0797827	0.259571	low
SAMe3d4266775a9	0.0160815	0.00205608	0.0127888	3.71333e-20	0	0	2.20744e-19	0.0132516	2.02573e-20	0	0	2.29654e-19	0	0.0109194	0.0182938	0.0119082	0.0341779	4.85054e-19	0.00187041	0.067171	0.0050336	0.02155	0.0181559	0.0117578	7.5978e-19	0	6.42971e-20	1.84331e-19	0	0.00984079	1.60111e-19	2.07163e-18	0.0222314	2.71051e-20	0.00485983	0.00100117	0.0381802	0.0320643	0.0702445	low
SAMe41b1e773582	0.0617196	0	3.47134e-18	0.0492974	0	0.0113037	0.00580134	0.0129321	0.00736984	0.0396534	0.0152173	0	1.10531e-19	0	0.00266759	0.00493313	0.03132	0.0400995	0.00119454	0.100825	0.00553539	0.0585749	0.108085	8.78734e-19	0.0122741	0.00683428	0.00737261	0.0101655	0.00751979	0.00998317	0.000631563	0	0.00664458	0.022256	0.00132297	0.00134996	0.0844025	0.0209473	0.10535	low
SAMe7bcab05402e	0.0742844	0.0181349	0.192116	3.15549e-18	4.18005e-18	1.08778e-18	0	0.100965	4.32878e-19	0	0.00470671	2.95222e-18	4.35552e-19	7.35935e-18	0.0177432	6.71705e-20	0	0	1.21938e-18	0.281101	0	0	0	0.0325397	0.0236364	0.0170314	0.0216364	4.80353e-19	0	0.0248819	0	4.56488e-18	0.0257894	0.304436	0.0148262	0.00658912	0.0996554	0.198732	0.298387	low
SAMe9475f77504b	0.0752192	0.00679386	0.073793	0.00866287	0	1.28605e-18	0	0.00973247	2.87746e-19	1.60814e-18	0.0335044	0	0.00810866	5.27972e-18	9.20624e-20	0.000154814	0.0437854	0.0458016	0.00263689	0.126147	0.00305091	0.0025671	0.0627223	0.0321262	0.0460147	0.0266511	0.0213087	0.00970627	0.0106908	0.0150776	0	0	0.0231619	0.336414	0.00290074	0.00329452	0.0940587	0.190998	0.285057	low
SAMe94c30c30616	0.0582586	4.84585e-19	0.0986443	0.022827	0	0.0134979	6.78407e-19	0.0511244	1.15063e-19	0.0232158	0.00177227	0	6.46718e-20	0	0.00364726	0.00658813	0.0121965	0.00741589	0.00875176	0.0831253	4.07403e-19	0.0219911	0.0314994	0.0248334	0.0291801	0.0371152	0.00561687	0.00212924	0.0174538	0.016018	0.00113954	9.97223e-20	0.0218777	0.0734496	0.00391965	0.00619605	0.0897432	0.0511764	0.14092	low
SAMeaa477a5384b	0.186031	0	8.54897e-19	0.214852	0.0240802	0.0396086	0.0659971	0.0252091	0.0302645	0.069533	0.0314371	0.00147188	0.00404556	0.00152322	0.0171137	0.00802068	0.123056	0.0920975	0.0504748	0.0769866	0.0250829	0.0460188	0.116159	0.0207352	0.0238552	0.0364188	0.00523527	0.014439	0.012155	0.0128782	1.36267e-18	0	0.0183167	0.0123861	2.20515e-19	0.000318793	0.278891	0.00717579	0.286066	low
SAMfed609955db9	0.0135851	0	0.0921264	0	1.68141e-18	5.36465e-20	1.67549e-18	0.0491091	5.79276e-19	0.00918291	0.00652372	0	3.33833e-20	0	4.12803e-18	5.89238e-22	2.30117e-21	0.00186285	0	0.331877	0.00428885	0	0.039634	0.0144645	0.00415564	0.00737785	0	0.0100837	0	0.0403686	0	0	1.46039e-19	0.0671144	0.00197324	0.00207077	0.0691447	0.0552127	0.124357	low
SAMff41c4e8c08f	0.0388897	0.00121044	0.00765185	0.109007	4.2206e-18	0.0202735	0.0210446	0.0566064	0.024619	2.65843e-18	0.0191777	0	4.69707e-20	0	0.0038932	0.00937107	0.0497196	0.0284494	8.21101e-19	0.339593	1.30977e-18	0.00539131	0	0.0348141	0.0167469	0.015888	0.00811305	0.0242753	0.0216086	0.0423232	0	0	0.0383371	0.135882	0.00521847	0.0024663	0.199119	0.0734789	0.272598	low

## Sheet: test set
patient	aDC	Adipocytes	Astrocytes	B.cells	pro.B.cells	Class.switched.memory.B.cells	Memory.B.cells	Monocytes	naive.B.cells	Basophils	CD4..memory.T.cells	CD4..naive.T.cells	CD4..T.cells	CD4..Tcm	CD4..Tem	CD8..naive.T.cells	CD8..T.cells	CD8..Tcm	CD8..Tem	cDC	Tgd.cells	Th1.cells	Th2.cells	Tregs	Macrophages	Macrophages.M1	Macrophages.M2	Mast.cells	Plasma.cells	DC	Neutrophils	NK.cells	NKT	Fibroblasts	Megakaryocytes	Melanocytes	ImmuneScore	StromaScore	MicroenvironmentScore	type
SAM00b9e5c52da9	0.13635	0	0.0127501	0.0420625	1.47074e-19	0.0222827	0.00323063	0.0565702	0	0.00117105	0.0249536	0.00168743	0.0304057	0	0.0217915	0.00604606	0.0255891	0.0263536	0.00388382	0.342825	0.0157945	3.81503e-18	0.0503487	0.0807507	0.0523109	0.0246365	0.0461065	0.0161091	0.00610255	0.0646283	1.0448e-19	1.55036e-21	0	0.167355	2.51053e-19	0.00452629	0.191784	0.0850336	0.276817	high
SAM025b45c27e05	0.0413176	0.00487796	0.0982681	4.36218e-19	7.11346e-19	0	5.5177e-18	0.0060593	0	0	4.2967e-05	2.65091e-18	1.43317e-18	2.48619e-18	0	6.81043e-05	0	1.8821e-19	6.80585e-19	0.114767	0	0.00434942	0.0152248	0.0362101	0.0313762	0.0258813	0.0127526	0.0044233	0	0.0070914	0	0	0.0142397	0.272984	0.000854906	0.00758507	0.0326335	0.14837	0.181003	high
SAM04c589eb3fb3	0.0997959	2.11395e-21	7.0795e-19	0.0332508	0.00538811	0.00703688	0.0100686	0.0033075	2.47328e-19	0.110527	0.00337941	0	8.66222e-19	9.84743e-19	0.0302707	0.00433574	0.0104715	0.0314647	0	0.00775146	2.3168e-18	0.034649	0.0874951	0.00200591	0.0487495	0.0518434	0.00850091	0.0040547	0.00548584	0	0.000314299	0	0.01138	0.0204327	0.00279854	0.00135692	0.0667655	0.0128754	0.0796409	high
SAM0684af734db1	0.0141559	0	0	1.07464e-18	0.00226909	0.00682413	0	0.00349306	5.97361e-19	0.0285617	0.00174352	0	0	4.62689e-19	7.65041e-18	0.00458943	0	2.16518e-19	0	0.00182534	0.00167544	0.0531043	0.0621465	1.81686e-18	0.0165966	0.0169814	0.000693177	0.00255717	0.00302145	1.44386e-21	0	0	0	0.0141659	0.000148002	0.0045684	0.0150979	0.0155927	0.0306906	high
SAM08cce2fa88f2	8.82323e-19	8.03853e-20	6.56003e-19	0	2.14243e-18	0.0026149	0	0	3.22068e-20	0.0198267	0.00455953	3.02271e-19	0	0.0165996	8.88198e-20	0.0122863	0.00554168	0.00874493	0	0.0723259	0.00777553	9.8176e-19	0.0340377	0.00338036	0.000263807	0.0021586	1.08368e-19	0.0136826	0.00625963	0.002652	0	0	0.011268	0.118351	0	0.000983148	0.01476	0.0654109	0.0801709	high
SAM0f956e757453	0.103795	0.0309815	0.0349	0.0168993	2.7207e-18	0.00647778	0.00237261	0.025752	1.71923e-19	3.79279e-18	4.14647e-06	0	8.71443e-20	0	0.0143738	0.00125079	1.89591e-19	4.68158e-20	0	0.0827684	0	0.0203993	0	0.0288404	0.0299231	0.0245343	0.0288803	5.23024e-20	0.00726594	0.00422799	2.02335e-19	0	0.0328851	0.227653	0.00788614	0.00484214	0.0512016	0.148391	0.199593	high
SAM187e056d6a2a	0.108186	1.58612e-20	0.00935095	0	1.06538e-18	0.00541328	0	0.0155379	6.67295e-19	0	3.55762e-20	0.000267594	8.56832e-20	0	2.71367e-19	0.00411579	0	4.24271e-19	0	0.0865597	3.30796e-20	0.0223784	0.00969823	0.01275	0.0208828	0.0222571	0.00227409	0.000175232	0.0146333	0.0184099	0	1.02646e-18	0.0140077	0.110023	0.00469366	0.00268373	0.0366705	0.0629822	0.0996527	high
SAM18a4dabbc557	0.099888	7.31946e-19	0	0.0442846	0.00879537	0.0113944	0.00801614	0.00617535	1.67594e-18	0.122459	0.00800531	0.00583121	2.94357e-19	0	0.00196721	0.015644	0.0244945	0.00588163	2.38836e-19	1.01799e-18	0.0212208	0.0308321	0.113028	0.0128426	0.124895	0.0918087	0.0829188	0.011251	0.0105627	0	2.50745e-19	2.62031e-18	0.0130651	1.04232e-19	0	0.00820847	0.140734	0.0052676	0.146002	high
SAM1bcc62d8290c	0.0112696	0	0.0143493	6.51151e-20	0.0330658	0.00164675	6.10344e-19	0	0	0.0870983	0	2.31472e-18	0	2.02131e-18	0	0.00762486	0	2.20305e-18	3.38081e-19	0	7.98244e-19	0.124414	0.109319	2.28035e-18	0.00661381	0.0121096	0	0	0.00697525	0	0	0	9.83156e-19	0	0	0.00258375	0.00440921	3.14267e-20	0.00440921	high
SAM28e6031ac18b	0	4.0214e-19	0	1.56286e-18	0	0.00426112	0	0	2.32858e-19	0.0277045	0.000573337	0	7.34622e-19	0.00381509	0	0.00795575	0.0132287	0.00276895	1.95136e-18	0.000620801	0.0018084	0.0302844	0.0253436	0	4.16283e-21	4.48415e-20	0.00329502	0.0102075	0.00593498	1.58473e-20	0	0	6.538e-05	0.0518701	0.000703936	0.00543713	0.0156241	0.0279931	0.0436172	high
SAM29da928587ad	0.0176082	0.00548132	0.00671998	0.116859	0.00523786	0.042458	0.0544912	0	0.00614112	0.0553107	0.000812753	0.0014089	0.000231227	0.0166121	0	0.000737289	4.52719e-19	2.45701e-20	1.44874e-18	0.0544337	0	0.035543	0.00304688	0.0118674	0	0.00209529	0	0.00644763	0.0151734	8.87112e-20	0	0	0.00341265	0.157931	0.000422468	0.00515825	0.0826962	0.0891289	0.171825	high
SAM2dc578e0165f	0.0853532	4.26487e-20	0.0296466	0.0391083	0.0192443	0.0175372	0.00385933	1.70143e-18	6.07438e-19	0.0903917	0.00464776	3.55356e-19	0	0.0149736	0	0.00905106	0	3.4387e-19	1.68282e-18	0.01191	0	0.0332877	0.144195	0.0044769	0.0463932	0.05218	0.0162071	0.00985949	0.00394416	0.00407277	0.00577282	1.98806e-18	0	0.00483137	0.0012531	0	0.0701377	0.00561286	0.0757505	high
SAM2e7aa8fa0ab3	0.0751393	1.47077e-20	0	0.0215712	1.56859e-19	0.00622361	0	0.00950907	9.38466e-20	0.0195455	0.00540509	0.00539284	0.00243133	5.6909e-20	0.0205346	0.0142499	0.0411426	0.02135	0.0120668	0.00575838	0.00705504	0.0164041	0.0524367	0.0333246	0.0414845	0.0375594	0.0143694	0.00917667	0.0239806	0	0	7.95822e-19	0.0100396	0.0984674	0	0.00473377	0.0835436	0.0575351	0.141079	high
SAM2e9ac0b1b250	0.158832	0.000513615	0	0.0941976	0.0293771	0.00677301	0.0517181	7.99183e-18	0	0.163305	0.00810061	0	4.14286e-19	4.11718e-19	0.00348382	0.00147855	0.0223358	0.0229843	0.00539324	0.038346	0.00517573	0.117666	0.127859	0.012492	0.0462538	0.0598389	0.0102532	0.0133752	0.0385012	0.00618238	5.92764e-18	4.32698e-18	0.0022085	0.0893949	1.40485e-19	0.0107092	0.121563	0.0472374	0.168801	high
SAM31291c256373	0.0422281	5.34069e-20	0.0593836	0.00511009	2.81183e-18	0	7.98997e-20	0.0164475	3.87718e-19	0.0181396	1.26048e-21	0	0	3.52695e-19	0	0.00496821	9.43574e-19	0.00820244	1.04502e-19	0.0513137	0.00777415	0.0256977	0.0533923	0.0193915	0.059743	0.053832	0.0338044	0.00899328	0.013801	0.00260161	0.000528849	2.50987e-19	0.0043672	0.245156	0.00163795	0.00232032	0.0622829	0.128213	0.190495	high
SAM39eb94fa504d	0.091792	0.0020871	0.0270734	0.035107	0.00949553	0.00179732	0.0177492	0.00694376	0	0.0404947	0.00308226	0.00428049	0.010842	0.0294654	0.000784103	0.00979683	0.0566829	0.01832	0.00562858	0.106379	0.00993237	0.0402082	0.0643963	0.0208949	0.0635424	0.0456155	0.0270544	0.0125685	0.0128173	0.0109042	0	0	0.000342941	0.088792	0.000105778	0.00120144	0.131061	0.0574182	0.188479	high
SAM3b1066e5801b	0.14993	0.0240097	2.65903e-17	0.814693	0.0699492	0.11264	0.303285	0.0268529	0.119311	1.11815e-18	0.155741	0.196145	0.16461	0.137358	0.0171827	0.00122708	0.193045	0.175366	0.0197431	0.321976	0.0171968	0	0	0.123674	0.0118351	0.00823021	0.0341466	0.0313309	0.0289426	0.0324199	0	0	0.0380377	0.29803	0.037934	0.00245908	0.849858	0.198589	1.04845	high
SAM3ee5dcd894f0	0.0110199	1.10873e-21	0.0612553	0.0132534	0.000350796	0.0219437	0.00246404	0.091915	0	0.0656814	0	1.58936e-19	0	0.00513036	0.0251426	1.03313e-20	0	0	0	0.0308977	0.00268049	0.0279062	0.0567449	7.10164e-19	0.0171579	0.0180884	0.00865514	0.0108452	3.00886e-19	0.00194678	0.042741	0	0.0111327	1.69591e-18	0.00647852	0.00808931	0.118573	0.0130199	0.131593	high
SAM3f446449bf81	0.122951	0.000834861	0	0.0776084	0.0124682	0.0150677	0.0280197	1.45676e-18	0.00585641	0.0683317	0.0233752	2.45567e-18	0.0215588	0.00360804	0	0.00430834	0.0357783	0.0362852	6.14126e-19	0.233844	0.0266793	0.0309615	0.0861847	0.0576824	0.00715618	0.00707302	2.72096e-19	0.0164373	0.0112112	0.0178122	0	2.84963e-18	0.0267961	0.0956126	0	0.0042194	0.117567	0.0482238	0.165791	high
SAM45c8e6412c66	0.0937792	0	3.02085e-19	0.0623439	0.0217235	0.00888725	0.0212204	0.0350488	0	0.128505	0.0152245	1.34582e-19	0.00817582	0	0	0.0140537	0.0303692	0.0533423	0.0193597	0.0401783	0.0239021	0.11083	0.162209	0.0314889	0.078437	0.0576938	0.0281895	0.0122956	0.0217466	0.0052241	2.18565e-18	1.01482e-17	0.00339045	0.0272647	2.76571e-19	0.00315121	0.154596	0.0177258	0.172322	high
SAM468a9e1dc821	0.0700788	0	0	0.00101052	0.0015312	0	2.32233e-19	0.025602	6.0833e-20	0.0277725	0	9.3419e-19	9.38527e-19	0.0123208	0.00259555	0.0037273	1.76162e-18	0	1.03022e-18	0	4.06345e-18	0.0530579	0.048381	7.6944e-19	0.0250795	0.02929	0.0163309	0.00117471	0.00242913	0	0.0364777	1.8943e-18	0	0	3.35289e-20	0.00238021	0.0595629	0.00201527	0.0615782	high
SAM548551ef782c	0.0163367	0	8.15301e-18	0.0141271	0.0202737	0.0119374	0.00441699	0.0118792	0	0.055246	7.66138e-21	0	0	0	2.44753e-18	0	9.63321e-19	0	1.53949e-17	0.00681653	0.0182065	0.0168274	0.160574	0	0.00811474	0.0101415	0.0053191	0.00482014	0.00350388	7.05691e-20	0.00191545	1.37127e-18	0	0.0662389	0	6.55783e-20	0.0272377	0.0331195	0.0603572	high
SAM557dde1b9f3e	0.0682941	0.00882158	0.063128	0.0525546	2.07514e-18	0.0153151	0.0210816	0.0128278	8.80452e-19	0.000402187	0.0254392	8.27802e-20	0.0322911	0.00367386	0.0314967	0.00350964	0.0253365	0.0321113	1.50161e-20	0.162269	0.00091827	1.42004e-19	0.00913758	0.103557	0.0095123	0.0154216	0.00466382	0.0151098	0.0232869	0.0218944	0	0	0.022058	0.21264	0.00651092	0.00268204	0.113018	0.132534	0.245552	high
SAM563d6233dfa2	0.00218632	0.000575629	9.1415e-18	7.57263e-19	0	0.0374542	3.19277e-18	3.76466e-18	0	0.0747712	0	0.000336567	6.46357e-18	0.0221121	4.58045e-18	0	0	0	4.24042e-18	0.0651091	0	0.0343812	0.00451897	0.00734043	0	0	0	0.00227402	1.72557e-19	0	9.6278e-20	0	0.0436053	0.00917061	4.36378e-21	0.000492368	0.00151602	0.00487312	0.00638914	high
SAM59b825252c0d	0.107144	3.85548e-20	0	0.0606039	0.0134561	0.026966	0.00843915	1.06892e-17	0	0.0631754	0.0200153	0	0.0109343	0.00811574	0.00186365	0.00858338	0.00633703	0.0133367	0.00663248	0.0314816	0.0323137	0.0312256	0.149338	0.03102	0.0441681	0.0486771	0.0133915	0.00549373	0.0120994	0.00106746	0	0.00363158	0.0174012	0.0925148	0.000661883	0.00189646	0.0881574	0.0462574	0.134415	high
SAM59fda9035d1d	0.0514068	0	0.154	5.07104e-19	1.18268e-19	5.29295e-19	5.53416e-18	0.0341159	1.71995e-18	8.05196e-18	4.77646e-19	0	2.73093e-18	3.17023e-20	0	0.0013544	4.27615e-19	2.65436e-18	0	0.059869	7.02161e-18	0.0113123	0.0128834	0.0231724	0.0552265	0.0282257	0.0344318	0.00220458	0.000331388	0.0122384	9.52063e-20	3.77629e-18	0.00409935	0.397543	0.00369527	0.00639269	0.0691902	0.216318	0.285509	high
SAM5a2347c0498a	0.00623339	1.49111e-20	4.07409e-18	0.0121641	0.0078316	0.00478619	0.00610035	9.24061e-20	0	0.0166239	0.00572202	0	0.00407922	0	0.0029277	0.00244348	0.00106546	0.00143069	5.90952e-19	0.065341	0.0268171	0.0418899	0.0111401	0.00674272	0.00658095	0.00388284	0.00443781	0.00781447	0.00523591	0.0112396	0	0	0.00157476	0.0169971	0.00124838	0.00300227	0.0286292	0.00849853	0.0371277	high
SAM6662f5181f87	0.135403	0.00279469	0.0276365	0.0610536	1.53834e-19	0.0189882	0.0247641	0.0234929	0	0.00860095	0.00321968	6.05742e-19	0.00401827	0.0227478	0.0447818	0.0213585	0.0303064	0.0112831	1.48212e-19	0.0845233	0.0125334	0.0113056	0.032968	0.0313217	0.0312052	0.0317736	0.0120621	0.02284	0.0208847	0.0201973	3.67266e-19	1.32015e-19	0	0.123448	0.00141788	0.00196978	0.128742	0.0716843	0.200427	high
SAM6964a6d7b967	0	0	0	0.0038621	0.0155155	5.54679e-20	0.00174157	0	2.25547e-19	0.0250727	3.1708e-19	0	0	0	1.35918e-17	0.00776649	0	0	0	4.53177e-19	0.0140192	0.0644912	0.00795003	0	0.00291681	0.00457932	0.00421524	0.000267565	0.0179236	0	0.00104626	5.74479e-18	0.000256579	1.61061e-18	0.0013531	0	0.00539516	0.000517004	0.00591216	high
SAM7114d99032ec	0.0180474	0.00116912	0.00510351	2.63138e-19	2.13132e-19	0.00841689	0	0.00104478	2.03355e-19	0	0	0.000535452	4.04152e-20	0	0	0.0013809	0.00696936	0.00190293	7.93524e-19	0.00504661	7.41603e-18	0.00929956	0.0276373	0.0126802	0.00300004	0.0101249	0.00121405	0.00954024	0.013609	0	0	0	0.0140063	0.0456957	0.000637643	0.000919465	0.0137029	0.0355772	0.0492801	high
SAM714285adf612	0.179232	0	0.00363839	0.286584	0.0413135	0.053603	0.0903764	0.0204985	0.0289155	0.0802416	0.134486	0.0116206	0.0838375	1.85591e-18	0.0401195	6.37132e-20	0.193712	0.275676	0.0958939	0.0801159	0.0406674	0.0476876	0.272639	0.121642	0.104165	0.0845639	0.0406094	0.0160161	0.00928455	0.0067876	0	1.01163e-18	2.25326e-05	0.100558	0	0	0.474401	0.0504898	0.524891	high
SAM73663ee4a96e	0.157822	0	0	0.151704	0.0155283	0.0195974	0.0463269	0.0268499	0.00468618	0.0196503	0.00927674	0.0153541	0.0265454	0.0215943	0.0179198	0.0047431	0.0225728	0.0253793	0.00351403	0.0642235	0.00453765	0.0409141	0.0244524	0.0537111	0.0383148	0.0507485	0.0142843	0.0167495	0.060957	0.0113507	4.14572e-19	0	0.0182596	0.102191	0.000446053	0.00286772	0.196058	0.0600146	0.256072	high
SAM7829a341b9f3	0.131705	0.00399851	0	0.0407346	0.000493382	0.00418034	0.0113697	0.0133866	0	5.12961e-18	0.01756	1.54018e-18	0.0231893	0.0135836	0.0275508	0.00165517	0	0.036853	0	0.0422624	0.0153393	0.0476863	0.0507423	0.0441572	0.0362922	0.0447807	0.00480644	0.0068531	0.0109924	0.00286906	0	0	0.00205736	0.0523164	0.000734012	0.00552175	0.0822166	0.0282047	0.110421	high
SAM7fb6987514a4	0.286045	3.87202e-19	0.0222173	0.188676	0.0103751	0.0509238	0.0715363	0.0353837	0.0126182	0.0838732	0.185623	0.00393473	0.136171	0.0619322	0.105204	0.00025906	0.148544	0.205019	0.0584013	0.156312	0.0558137	8.01227e-19	0.0991721	0.205067	0.0211587	0.0271028	0.0177427	0.0154368	0.0160321	0.0302274	0	0	0.00641091	0.217056	0.0106197	0	0.383732	0.124098	0.50783	high
SAM81b71522417a	0	0	0	0.00207912	0.0122161	1.10866e-20	0	2.96098e-18	1.13785e-18	0.0225289	0	1.67736e-18	0	0.00705826	1.24934e-17	0.0157042	0.0174891	8.85295e-19	0	0.013343	0.00758313	0.0413599	0.0751737	1.67777e-18	1.36879e-18	0	0	0.0110059	0.00808153	3.53045e-19	0	7.42361e-19	0.0203377	0.0094681	7.8389e-20	0.000815384	0.0203827	0.00756912	0.0279519	high
SAM85e41e7f33f9	0.100912	0.00310405	0.0675539	0.0267651	0.00735508	0.00455668	0.00455114	0.027629	0	0.0508504	0.0177146	1.55727e-18	0.016294	0	0.00442685	0.00142564	0	0.0123859	0.0130795	0.0610885	0.0414464	0.0597849	0.0807051	0.0437324	0.0792616	0.0655682	0.0177958	0.00666011	0.00134606	0.00929349	0	0.00186024	0.0140939	0.109066	0	0.00274486	0.111842	0.0583553	0.170198	high
SAM8e8ef2368dfa	0.0696006	0.00738935	0.105722	0.0487477	3.16865e-18	0.0272822	0.0184061	0.0553366	1.51393e-18	0.00221457	0.000147182	5.36905e-20	5.45296e-22	0	0.000928259	1.03497e-20	0.00698796	0.00359936	9.88604e-19	0.20246	0	0	4.84226e-18	0.0358808	0.027719	0.0196295	0.0148819	0.007112	0.0118703	0.0203987	0	1.7378e-18	0.0100732	0.31089	0.0141406	0.00526572	0.110868	0.169665	0.280533	high
SAM9539a4f19ebc	0.00716914	2.16349e-19	0	0	2.33476e-19	0.00781878	0	0	2.06993e-18	0.0311193	0	3.68255e-19	2.34083e-19	0.0030432	1.54046e-19	0.00204004	1.23656e-19	3.25446e-18	4.40985e-18	0.049633	0.000427794	0.0233827	0.0485404	0	0.00240157	0.00425543	0.00213511	0.00699273	0	0.0030929	0	0	0	0.0255944	0.000556913	0.00319037	0.0083248	0.0318209	0.0401457	high
SAM9b9d48b0b02c	0.0206656	4.59139e-21	1.79412e-18	0.0327448	0.0155742	0.0185539	0.00551677	0.00520359	1.04323e-19	0.0320081	0.00987267	5.59642e-19	0.0119064	0.00676102	0	0.00936757	0.00929587	0.00182278	0	0.00779962	0.0249053	0.0319118	0.0955432	0.0120923	0.000248445	0.0011189	0	0.00781363	0.0100273	0.0022377	0	1.76463e-18	0.00960965	0.0161815	0.00288823	0.00387333	0.0463003	0.0129769	0.0592773	high
SAM9cafb905b36a	0.125721	1.28342e-18	8.409e-18	0.0977072	0.0200122	0.02315	0.0295513	0.059422	0	0.0481467	0.0436099	0.00812799	0.0209709	1.28218e-18	1.09972e-21	0.000549859	0.0751806	0.093376	0.0474606	0.159805	0.0339963	0.133305	0.178218	0.0854283	0.115564	0.0632005	0.0543808	0.0191297	0.0100515	0.01235	5.31286e-19	0.029539	0.0489423	9.54072e-20	3.11547e-20	0.00603235	0.286576	0.0132828	0.299859	high
SAM9e11ec6bea80	0.146445	0	0	0.026015	0.0142059	0.011487	0.00887605	0.0217517	0	0.0953872	0.0321404	0	0.0289445	6.18803e-18	0	0.0112472	0.0631493	0.0940575	0.0204622	0.162953	0.0385035	0.0528426	0.201769	0.0447944	0.0469247	0.0328021	0.0244953	0.00849811	8.78714e-05	0.0417856	0	3.07004e-18	0	0.0641641	0	2.5667e-19	0.158046	0.0356164	0.193662	high
SAM9eebdef2858a	0.0377943	0	3.22373e-18	0.0270049	0.00287748	0.00802894	0.0118394	0.00305424	0	0.0872184	0.00893743	0.0025689	0.00188239	0	0.00409783	0.00258248	0.0153817	0	1.11052e-18	0.0208555	0.0134567	0.0481729	0.0585767	0.013567	0.015138	0.0152115	0.00299351	0.00824702	0.0114801	0.00602978	0.00092071	2.44455e-18	0	0.0924498	2.43315e-20	0.00663298	0.0517725	0.058141	0.109914	high
SAMa0ca029b7afd	0.13117	0.00427538	7.4171e-19	0.28647	0.0207313	0.0554396	0.111246	0.0161046	0.0260411	0	2.69197e-19	0.00498679	3.42099e-18	3.05938e-20	1.25536e-18	0.0110778	0.00273457	0.00793065	0	0.0269121	0.000375189	0.0132839	0.0220604	0.00466399	0.0385695	0.0341665	0.0256402	0.0116519	0.023312	0.00473725	0	3.6523e-18	0.0106726	0.15087	2.48202e-05	0.00445457	0.240179	0.0919083	0.332087	high
SAMa321770ac31c	0.0615715	0	1.1266e-18	0.0405754	0.0242748	0.0113717	0.0152431	1.67559e-18	0.00015046	0.0389994	0.00688954	0	0	1.69722e-18	2.59699e-18	5.24826e-20	0.00650109	0.0223548	0	0.0214267	0.0246643	0.0139637	0.145894	7.46173e-20	0.0268208	0.0296032	0.00599	0.0045736	0.0102915	1.55527e-20	0	1.39603e-18	0.0417109	0.0011829	0	0.0011073	0.0523139	0.000591452	0.0529054	high
SAMa90d73f8d891	0.0290352	0.00925918	0	0	0.00484983	9.24751e-19	1.86206e-18	0	0	0.0284718	4.28278e-19	0	5.29703e-19	0.0417072	0	0.00628355	0.00185259	0	2.73003e-18	0.00284552	0	0.0459095	0.063294	0	0.0288623	0.0187439	0.0224477	0.0112718	0.00244541	7.60839e-19	9.27695e-19	0	0.00236712	0.0978679	0.000706288	0.00275166	0.0279911	0.080234	0.108225	high
SAMab8052a03398	0.16191	0	0.0808196	0.12907	0	0.0364068	0.0390858	0.115481	0	0.0446021	1.17433e-20	0.00442887	6.11798e-20	1.32627e-19	0.0417754	1.32691e-21	0.0156712	0.00889099	0.0191014	0.20452	0	0.0410956	0.00133432	0.034942	0.102901	0.0667063	0.0619482	0.0204851	0.113351	0.0266431	0.000644742	8.85149e-19	0.100625	0.219199	0.0031944	0	0.273931	0.163778	0.437709	high
SAMabc151b01ea3	0.0422436	0.0880611	1.38099e-17	0.00558438	0.0151914	0.000891382	0.0110385	0.0771804	9.47529e-19	0.00940942	0	6.03898e-19	2.42626e-18	5.33578e-18	0	0	0	1.14588e-18	0	0	0	0.0265232	0.0377823	0	0.0760037	0.081451	0.0324351	0	0.00090097	1.92549e-18	0	2.31679e-17	1.13869e-18	0.081377	0.00316283	0.00137628	0.105846	0.0956767	0.201522	high
SAMad83c9c53537	0.0503222	0.00204218	0.0529579	0.0428695	1.16657e-19	0.0374448	0	0.0123379	6.20841e-19	0.0252709	1.98406e-21	0	0	0	0	0	0	0	2.55965e-19	0.110254	7.75464e-18	0.0186867	0.0247397	0.023955	0.0150851	0.0194837	0.00446353	0.0132181	0.0114683	0.00796095	0.000109155	5.01768e-18	0.00413253	0.0839852	6.41482e-05	0.00259935	0.0610538	0.0530268	0.114081	high
SAMaf7578d55754	0.0226274	0.0391501	7.61416e-18	0.103262	0.0207165	0.034806	0.0425547	0.0559134	2.05438e-18	0.0152882	0.004062	0	0.000873644	0	0.0160927	0.0047873	0.0278822	0.0329332	0.00875622	0.0209987	0.0267504	0.0316175	0.0622684	0	0.0516133	0.0468931	0.0364481	0.00878833	0.03856	0.00698884	1.06544e-18	0	0.000187861	0.166257	0.00504357	0.00745232	0.170214	0.117725	0.287939	high
SAMb15ad09d6e24	0.317199	0	0.00642054	0.166272	0.0112618	0.0509741	0.0726702	0.0690535	0.00255639	0.134389	0.139223	0.00577033	0.0933953	0	0.0806225	2.82091e-21	0.115803	0.146406	0.0514727	0.50986	0.0415455	3.24674e-19	0.155903	0.192344	0.120176	0.0774114	0.0480487	0.0336558	0.0094099	0.111324	1.23428e-19	2.61949e-19	0.0114494	0.234545	0.00529296	0.00298482	0.477773	0.134205	0.611978	high
SAMb3c02294aba7	0.00415723	0	0	0.00161233	0.0189171	0	0	0	0	0.0640642	8.67115e-19	0	0	2.05405e-19	9.82402e-20	1.30655e-18	4.36287e-18	0	1.69406e-17	1.10608e-19	0.00122253	0.0387257	0.0899766	1.32929e-17	0.00657969	0.0114761	0.00322942	0.00303741	0.00255415	9.41973e-19	2.98268e-19	6.57413e-18	0	0	0.00086865	0.000769039	0.00748628	0	0.00748628	high
SAMb8101c538753	0.144101	1.99348e-20	6.95119e-18	0.0358705	0.0190529	0.0243324	0.00427724	0.0246559	0	0.155551	0.00117696	8.91204e-19	0	0	0.0137339	0.0139581	5.9684e-22	0.00898521	0	0.0421254	0.0298657	0.0670067	0.107453	0.0346071	0.0655078	0.0616443	0.024039	0.00664762	0.00596027	0.0164515	0	7.11744e-18	0.00714374	0.0791066	0	0.00147397	0.0994223	0.0402962	0.139719	high
SAMbf1a3ae828e6	0.144237	0.00885676	0.0538147	0.0481792	6.42878e-19	0.0241171	0.00937302	0.0263146	0.000136602	0.00741035	0.02508	0	0.026066	0	0.00993473	0	0.0153568	0.0216721	0	0.236094	0.00520175	0	0.0755127	0.0858165	0.0294273	0.0237065	0.0295973	0.0146853	0	0.0292784	0	2.14683e-18	0.0167248	0.271788	0.00608174	0.0168734	0.126205	0.154886	0.281091	high
SAMc0d625a50eb8	0.0524488	0.0170093	0.079241	0	5.64389e-18	0.0199844	0	0.0155315	0	0	1.10522e-19	2.17264e-18	0	4.7771e-19	1.18345e-20	1.59537e-20	0	4.06118e-20	0	0.223811	0	0	0	0.0241839	0.061739	0.0408326	0.024855	0.0399594	0.0151161	0.0122018	0	0	0.00850376	0.504731	0.00690195	5.85569e-20	0.0862878	0.279525	0.365813	high
SAMd0e47be700b0	0	0.0013257	0	4.17892e-19	0.00776982	0.00160175	0	3.94972e-18	0	0.11293	0	0	2.67996e-18	0.00378197	0	0.00612706	1.69037e-20	5.62877e-18	1.91694e-17	0.00207578	0.0156914	0.00996783	0.0811803	0	0	2.01583e-19	0.00128375	0.00315031	0.00999216	2.0992e-18	1.98025e-21	2.16069e-17	0	0.0580046	0	0.00573929	0.00210021	0.0296651	0.0317654	high
SAMd1bd63734394	0.0644492	5.56612e-19	0	0.000629822	0.0088638	0.00268839	0	0	0	0.0689902	0.0032565	1.05841e-18	0	0.0123482	9.12521e-18	0.0192845	0.00762806	0.00673597	2.69926e-19	0.023105	0.0145397	0.0369964	0.128079	0.00523552	0.0159571	0.0138642	0.00231313	0.0116463	0.00620057	0.00281165	9.12938e-20	0	0.00469136	0	0	0.00562852	0.025782	2.78306e-19	0.025782	high
SAMd4c0837b0997	0.0732303	0	8.29449e-19	0.0760966	0.0109836	0.0175796	0.0268257	0.00358411	0.0134147	0.0205366	0.0232044	6.02143e-19	0.0153927	0	1.02024e-17	0.0159889	0.0125916	0.0137801	1.80301e-18	0.0453561	0.0282768	3.91682e-18	0.133547	0.0327875	0.0146639	0.00953791	0.00906219	0.0159734	0.00592035	0.00741574	0	0	0.00044295	0.0530594	0	0.000177787	0.0971453	0.0265297	0.123675	high
SAMd636e3461955	0.0389696	0.00806953	0.108188	5.94843e-19	0	1.04089e-19	0	0.0747982	0	0.00652652	0.0147393	0	0.0154934	2.13797e-18	0.00862932	0	0.00236228	0.00743274	3.34635e-18	0.391494	0	1.35554e-19	4.24305e-19	0.126308	0.187317	0.092603	0.156518	0.0297144	1.5187e-18	0.0332384	0.0128821	0	0.0299117	0.545475	0.0187939	0.014387	0.237204	0.342111	0.579315	high
SAMd7d57ee3a863	0.198524	0.00228122	0.0403357	0.109265	0.0173877	0.0175616	0.0263285	0.0116433	0.00175742	0.0654703	0.0647712	0	0.0454236	2.85357e-18	0.0259458	0.00391859	0.102415	0.132891	0.0689668	0.0357189	0.0535518	0.043287	0.215438	0.0587246	0.135564	0.0994358	0.0400069	0.0170818	0.0109947	0.0032856	0	0	0.00542754	0.231613	2.18556e-06	0.00599901	0.283119	0.118694	0.401813	high
SAMdb3f50c9129c	0.00942029	0	4.61443e-18	0	8.84905e-18	8.96892e-19	0.0117063	1.98923e-18	1.59713e-18	0.00723458	0.00722116	9.06029e-19	3.89216e-20	0	6.26072e-19	0.00139392	0	0.00025061	3.03753e-18	0.116655	0.000178766	0.0165311	0.0777568	0.0101399	0.0129899	0.0116615	0.00408863	0.0130285	0.0203109	0.0125379	2.38085e-20	0	1.00436e-18	0.166755	0.00442258	0.0037593	0.0324565	0.0941964	0.126653	high
SAMe0c49ea0df5d	0.0857315	2.46675e-19	0.0431913	0.0142137	3.07805e-18	0.0108302	0.00976267	0.00882985	9.74028e-19	2.08551e-19	0.00652904	0	0.00311232	5.10675e-21	0.0264045	0.00559385	0.00130859	0.00247646	0	0.23481	0	0.021462	0.0246507	0.0463387	0.0383926	0.0322852	0.0110429	0.00731994	0.00178652	0.0196302	7.10382e-20	1.0582e-18	0.0367119	0.127202	0.00129707	0.00345973	0.0618715	0.074807	0.136679	high
SAMe50d15fde368	1.42865e-18	0	2.79803e-18	4.45989e-19	0.010413	0.00399947	1.61906e-18	0	0	0.0564657	0	0.00180815	0	0	0	0.00242368	0	0	0	0.0091614	0.00899215	0.044052	0.0307857	0	5.12563e-19	1.87418e-20	8.21226e-20	0.00299477	0.000525016	0	7.5812e-19	1.22078e-17	6.03905e-19	0	0	0.00320042	0.00199651	0.00162061	0.00361712	high
SAMe56c96c51190	0.210641	0.00230994	0.0651406	0.101613	0.00276734	0.0307091	0.0445205	0.0972082	0.00068037	0.0592744	0.0721245	2.68494e-20	0.0626218	0.00404415	0.125227	0.00457237	0.0643882	0.0819722	0.0102163	0.283365	0.0188422	5.26749e-19	0.0584145	0.133542	0.0612848	0.0393908	0.0416785	0.00954654	0.00810939	0.0353037	0.0142593	0	0.0143528	0.132029	0.00198266	0.00708442	0.297484	0.0849621	0.382446	high
SAMe5bc41772bc9	0.0231732	0.0555589	1.86154e-19	0	0.00112097	1.75531e-19	5.77121e-22	0.0355884	1.17922e-19	0.0216662	0	3.15167e-18	0	1.26124e-17	0.000299222	3.13113e-20	0	9.09448e-19	0	0.137253	4.12658e-18	0.02396	0.0454097	2.4264e-18	0.0389007	0.0384495	0.00878256	0.000851685	0.000110337	0	0.00300868	4.44377e-18	1.06267e-18	0.0909887	0	0.00378057	0.0522329	0.0806966	0.13293	high
SAMe7bf6c015192	0.0530588	0.00100848	0.0116265	0.135943	0.00395212	0.0387208	0.0473777	0.0375647	0.00615631	0.0878253	0.0414585	0	0.0293424	3.91978e-19	0.0022265	4.30443e-20	0.0435436	0.0740064	0.0141807	0.2072	0.0285107	0.000349835	0.105324	0.107183	0.0492511	0.0412881	0.0201911	0.0167174	0.0161696	0.0125784	1.07494e-19	0.0204281	0.0110843	0.0575333	6.48804e-19	0.00684905	0.230246	0.0342847	0.26453	high
SAMf82bbdc267c8	0	1.56959e-22	0	1.1281e-18	7.77193e-19	0	1.30529e-18	0	0	0.0172401	6.27348e-20	0	1.20453e-18	0.00442378	0	0.00822635	0.00285587	5.87072e-19	2.29981e-18	0.00551841	7.09439e-18	0.0199335	0.0574944	2.09737e-20	0	0.00226746	0.00174534	0.00643759	0.00402926	4.74862e-19	0	0	0.0192903	0.112916	0.000800182	0.000739325	0.00619564	0.0644253	0.070621	high
SAMffa5c7cad0e5	0.160279	0.057586	0.141434	0.0124523	1.37605e-18	0.0119659	0	0.100893	2.26451e-19	0.0757927	0.0100048	0	0.000804293	0	0	2.51027e-20	0	1.25151e-18	4.99414e-18	0.168356	3.77748e-19	0	4.34312e-18	0.102331	0.045262	0.0287374	0.0420103	0.00809003	0	0.0475807	1.20359e-21	0	0	0.303047	0.00880422	0.00683788	0.143388	0.2108	0.354189	high
SAM0257bbbbd388	0.123891	0.00426154	1.82203e-18	0.011948	0	0.0052706	0.00114629	0.0026736	0.00290025	0.0124618	0	9.78166e-20	0.00236162	7.30321e-19	4.2348e-19	0.000474133	0.00391612	0.0110211	0.00178158	0.0676179	0.0208581	0.0166026	0.000280104	0.00291187	0.0052174	0.0127251	0.000694611	0.0127931	0.00812417	0.0130534	0.000946675	6.58507e-18	0.00152728	0	0.000551411	0.00133932	0.0352732	0.00213077	0.037404	low
SAM065890737112	0.137473	1.50408e-19	2.20876e-18	0.0484273	0.00598815	0.0104301	0.00347781	0.00105144	0.0101007	0.0676631	0.0125903	0	0.0137689	0.0484827	0	0.0142202	0.00905512	0.013768	0	0.0754981	0.0144149	0.0278618	0.0485521	0.0293679	0.00931069	0.0103891	0	0.0141946	0.0259986	0.0162029	5.55098e-19	9.04562e-18	0.00511989	0.00517014	0	0.00448321	0.0746739	0.00258507	0.077259	low
SAM0d855cff64e6	0.0643893	0	0	0.00972596	0.00873902	0.00194417	0	0.00229494	0.000496873	0.0624323	0.0028669	2.31053e-19	5.85433e-20	4.2285e-18	1.66959e-18	0	5.17577e-18	0	0	0.0284259	0	0.0578547	0.0852047	5.7664e-18	0.00592038	0.00857215	0	0.00879575	0.00817148	0	0.0312632	3.27484e-17	5.95642e-18	3.98511e-18	5.55896e-20	3.30929e-18	0.0386668	1.99255e-18	0.0386668	low
SAM110501d0eedb	0.224801	0.00522764	4.63871e-19	0.0647417	0	0.02186	0.0195623	0.00568238	0.0129463	0.000768868	0.00402954	0.00198849	0.00718942	0.0166071	0.0257371	0.00194695	0	0.0115564	0.000374091	0.0671443	1.95424e-20	0.0279972	0	0.0115953	0.0203432	0.0288405	0.00506298	0.0106503	0.00688638	0.0100194	0	0	0.0121191	0.0127111	2.4489e-19	0	0.079556	0.00896936	0.0885253	low
SAM14938611a2d3	0.172952	4.4318e-21	5.86988e-19	0.0301472	0	0.0149096	9.08664e-21	0.00172933	0.00443293	2.61319e-18	7.00168e-20	0.0127522	0.00671535	0.00632915	0	0.00126998	0	0.00384743	1.85284e-20	0.0500794	0.00421287	0.0168796	0	0.00776729	0.00341461	0.0128654	0.00412082	0.00229678	0.0146242	0.00242071	0	0	4.39922e-20	0	0.00148605	0.00295064	0.0311493	2.2159e-21	0.0311493	low
SAM166a419a4e5a	0.110682	3.7568e-20	0.237233	0	1.37858e-18	0.00675079	5.18822e-19	0.0207118	3.39783e-18	0.00312308	0.0061187	1.64126e-20	0.0201871	1.62145e-20	0	4.13296e-21	0.0237589	0.0327949	0.0123189	0.119522	0	1.2349e-18	0.00979464	0.0549783	0.0112537	0.0215698	0.00276304	0.0157433	0.00261155	0.00590536	0.00135042	0	0.0111387	0.416701	0.00444519	6.29143e-19	0.0659403	0.23321	0.29915	low
SAM18b9351e265a	0.281294	0.00178493	0.14021	0.0757017	0	0.0156335	0.0369909	0.0103773	0.000923587	1.90446e-18	0.042909	0.00907586	0.0332725	0	0.04227	5.91398e-22	7.40333e-22	0.0258676	0.00483151	0.309425	8.49859e-19	0.0518829	0.13082	0.0793702	0.0694881	0.0661937	0.0190409	0.00408297	0.0271224	0.0313582	3.94679e-19	2.39464e-19	0.174431	0.156874	0.00065724	0.00276493	0.14952	0.0816039	0.231124	low
SAM1ab1b28d9f2b	0.0413329	1.01937e-19	0.0333207	0.0131477	3.53413e-19	0.00514943	4.72342e-05	1.52081e-19	0.00901759	0.004195	2.87097e-22	0	2.87438e-20	2.79768e-18	0	0.00313668	5.55248e-20	0.0024422	0	0.108932	0.00327846	0.00596922	0.0928278	0.000705431	0.00190699	0.00507054	0	0.0017767	0.00817606	0.0100052	0.00284839	2.9728e-18	0.00110823	0.132657	3.4722e-05	0	0.0202366	0.0663287	0.0865653	low
SAM1abf01dd4544	0.174444	0.00169209	0.0634931	0.248361	0.00665487	0.0254888	0.0644283	0.0267763	0.0273895	0.0243581	0.0370964	0.00297444	0.0309632	0.0186028	0.0151665	0.0021853	0.0116634	0.0531827	0	0.0695106	0.013583	0.0104235	0.0604313	0.0441371	0.00637669	0.00934381	0.00179397	0.0143617	0.0762005	0.00726605	0.00452891	0	0.0119309	0.0376249	0.00499493	0.00252391	0.235972	0.019696	0.255668	low
SAM1f66db567eb5	0.308037	0.000628757	0.157441	0.105632	0.00455634	0.0252476	0.0341324	0.04467	0.0101415	0.0225593	0.0105548	2.228e-20	0.0143151	9.90017e-19	0.0024357	0.00210102	0.00946832	0.0221667	0.0176262	0.199268	0.00511775	0.0542825	0.0639251	0.0638085	0.0373819	0.0424539	0.00419996	0.000248577	0.0164308	0.0282253	0.0115707	0	0.0372539	0.0541815	0.000125645	0.0015967	0.167675	0.0306845	0.198359	low
SAM2624229effe8	0.194502	0.0193528	0.236236	0.027634	3.04723e-18	0.0209998	0.000168508	7.72385e-18	0.0112891	2.2791e-17	7.40971e-19	0.00723293	0.0176588	0.011935	0	0.00253753	0.00719948	0.00527576	2.30258e-18	0.312868	1.58593e-18	0	0	0.0387344	1.1623e-19	0.00392109	0.000321436	0.0155728	0.00659113	0.0367052	2.08369e-18	0	0.0191594	0.436649	0.00429892	0.00172061	0.0698468	0.237104	0.306951	low
SAM2b672f4336c7	0.17805	0.0042557	0.0283976	1.76839e-20	0	0.0302828	1.02137e-18	0.00983125	0	6.5505e-19	0.00743798	0.0181421	0.0190902	0.008696	0.0400716	0.000564743	0.00764203	0.0225937	0	0.17552	0.00615881	0.0102641	0	0.014438	0.0114861	0.0111015	0.00432612	0	0.00642094	0.00990169	0	0	0.00659508	0.0338228	0.000388666	0	0.0386341	0.021927	0.0605611	low
SAM2c9586161ce6	0.0408205	1.04177e-19	0	0	0	0.00280791	0	0	2.1867e-19	0.00388416	0.000390344	0.0196239	0.0060662	0.000975895	0	0.00441914	0.00124231	9.25524e-05	0	0.0332737	0.0115078	0.0198693	0.0232278	0	0.000757748	1.75883e-05	0	0.0047552	0.0135658	0.0025588	3.03594e-19	2.2017e-19	0.00261723	0.0105289	8.99145e-05	0.000865658	0.0102535	0.00592442	0.0161779	low
SAM3330c03fdf00	0.388719	0.00275533	0.0417625	0.835071	0.0537629	0.170587	0.306146	0.0661599	0.115478	0.0319371	0.172718	0.243549	0.183745	0.0934792	0.0783677	0	0.143978	0.162244	0.0446464	0.882449	0.0257486	4.57307e-19	2.7675e-18	0.0743127	0.0164067	0.0199549	0.0113808	0.0361031	0.0396261	0.0921048	6.37039e-20	0	0.0189349	0.137816	0.0215892	0.00702218	0.915713	0.0962652	1.01198	low
SAM36851bc8b9ae	0.168152	0	0.00389665	0.0353265	0	0.0246916	0.00640979	0.00597888	7.72572e-05	0.0180189	0.0199034	0.0075916	0.0300865	0.0476192	0.0273963	0.00650116	0.0197826	0.0304587	0.00173077	0.11825	0	0.0266737	0.00102651	0.0351119	8.10094e-20	0.00222241	0	0.00491516	0.00971978	0.0150424	3.37738e-20	0	0.0179363	1.70957e-18	4.2415e-20	0	0.074088	8.54787e-19	0.074088	low
SAM36d87392593b	0.180672	0.000322985	0.085989	0.103496	0.0186491	0.0157266	0.0317881	0	0.00344125	0.0526495	0.00108396	2.58265e-18	6.04865e-19	0.0128863	0	0.000395971	0	0	0.000710495	0.0525892	5.72348e-19	0.0560187	0.0748633	0.000669449	0.00981648	0.0206645	1.52244e-19	0.00215912	0.0573448	0.00209911	0	5.86702e-18	0.00111229	0.00198774	0	0.00448921	0.0783803	0.00115536	0.0795357	low
SAM4305ab968b90	0.0219058	5.92946e-19	0	0	0.00813505	0.000414064	0	0	0	0.00206678	0	1.12215e-18	0	1.93044e-19	7.55991e-19	0.00237338	0	0.001283	0	0.00664932	2.91812e-19	0.0490861	0.0205204	6.68934e-18	0	3.74929e-19	0	0.00348853	0.00559511	0	3.62886e-18	0	0.00969499	6.19055e-18	0.000144462	0.00157867	0.00232569	3.39175e-18	0.00232569	low
SAM47fc46c3d6be	0.274408	0.0105503	0.131504	0.11996	0.00924498	0.0216617	0.0358356	0.0776663	0.0167758	0.0242461	0.0377311	0.0115786	0.0490419	0.00251095	0.0500773	0.00270984	0.03231	0.0588127	0.0322177	0.11372	0.0205968	0.0270042	0.0213366	0.110662	0.0813629	0.0579072	0.0260576	0.00575045	0.00798656	0.0105035	0	2.16365e-19	0.0350102	0.0951155	0.000508766	0.00215996	0.251064	0.053395	0.304458	low
SAM4b0175e8db6e	0.221845	0.00181601	0.085802	0.137662	1.72705e-18	0.022713	0.0425001	0.0226242	0.0264512	0.00814579	0.0139903	0.0453087	0.0425178	0.0348959	0.0399066	0	0.0085435	0.022697	2.22389e-19	0.275137	0	0.00430524	3.31286e-18	0.0216095	6.08066e-20	0.0140297	2.35649e-19	0.00961096	0.00804633	0.0190223	0	0	0.0187857	0.133408	0	0	0.160785	0.0676121	0.228397	low
SAM52e3fa3ad574	0.38946	0	1.69023e-19	0.918864	0.10221	0.175134	0.322749	0.0388864	0.165401	0.0204391	0.228367	0.319394	0.259324	0.209489	0.079169	0.0104947	0.1881	0.198197	0.055046	0.510166	0.0182784	0.00725469	2.50253e-17	0.107001	0.00576734	0.0217312	0.00255903	0.0228426	0.0144211	0.0620806	0	0	0.0299609	0.0540767	0.00876561	0.0018658	0.997547	0.0271122	1.02466	low
SAM560f23d6a3ad	0.301239	0	0	0.235327	0.0186737	0.0369163	0.0755259	0.0212151	0.000536871	0.0839687	0.0481632	0	0.0334769	1.54483e-18	0.0610186	0	0.0192147	0.088371	0.0610859	0.0884739	0.00971225	0.096511	0.0943885	0.0783262	0.125402	0.0922848	0.0476247	0.0100854	0.131146	0.0138982	0.0343521	6.59885e-19	0.0841402	0	0.00470152	0	0.328648	0.00254575	0.331193	low
SAM5b57e47fdcb3	0.175933	7.59533e-21	0.0291871	0.0363707	0.00985054	0.0102082	0.00983681	0.00141497	0.00523883	0.0169117	0.00661128	0.0148449	0.0174461	0.0187762	0	0.0167207	0.00952785	0.0139782	0	0.149136	0.00128468	0.0371892	0.0203369	0.0191613	0	0.00206591	0	0.012447	0.00772657	0.018303	2.17332e-20	0	0.0291702	0.0626429	1.5112e-19	5.34884e-19	0.063673	0.0313215	0.0949945	low
SAM5d1dfd5207f5	0	0	0	7.84207e-20	3.65631e-18	0	0	0	0	5.63203e-18	0	0.00329484	0	3.26346e-18	8.55799e-19	0	0	0.0028744	3.69543e-18	0.00168219	0	0.0231061	0.00804455	7.39483e-18	0	4.03064e-21	2.43385e-20	0.00353375	0.00292661	0	1.20514e-18	3.13057e-18	0.00522776	3.34092e-18	5.9829e-19	3.92586e-20	0.00235583	0.007587	0.00994283	low
SAM5ffd7e4cd794	0.0838067	0.0483268	5.03217e-18	0	0	0	0	0.00685406	0	0.0298585	4.50463e-20	2.40385e-18	4.17834e-18	8.17716e-18	0	7.43525e-19	0	5.1839e-18	0	0.104731	3.00074e-18	0.00307562	0.05128	6.10304e-18	0.0485251	0.0460105	0.0254939	2.777e-18	0	0	0.0014021	8.68068e-18	0	0.0476374	0	0.000847715	0.0378542	0.0479821	0.0858363	low
SAM681e4bf7cf85	0.107818	0.000869553	0.0652865	0.0416686	0	0.00987288	0.00419389	2.04885e-19	0.00762912	0	0.00356596	0.0334913	0.00890908	0	9.67387e-19	0.00509026	0.00210556	0.0108565	0	0.0170373	0.00221423	0.0186931	0.0397495	0.000660135	0.0266083	0.0277743	0.00628309	0.00283374	0.0282243	0	0	0	0.00552572	4.56151e-18	4.48978e-05	0.00606845	0.0547502	0.00243721	0.0571874	low
SAM6d2ae0c39b96	0.128955	2.7158e-21	0	0.0428507	0	0.023061	0.0171741	0	0.00643664	1.20392e-17	0.000205924	2.86599e-20	0.00582422	0.05375	0.00332835	0.00747078	0	0.00275495	0	0.0372285	0.000635767	0.0290854	0.00408938	1.20874e-18	0	0.00334504	1.06383e-19	0.00438804	0.00873139	0.00551529	0	0	0.00330517	0.00699314	0.000466521	0.00170546	0.0390522	0.00560612	0.0446583	low
SAM6f2a102a99df	0.271396	0.00360707	0.0714876	0.0578711	0.00322431	0.0130757	0.00632335	0.0570304	0.00549278	0.0707575	0.00107929	0.00931962	0.00486438	7.3715e-19	0.00865778	0	0.0269955	0.0322734	0.0265973	0.0305968	0.0230068	0.00419305	0.0305175	0.0321832	0.0583801	0.0717888	0.0173669	0.000744279	0.0250581	0.00873758	0	0	0.0167049	0.00123502	0.000816452	0.00485457	0.143082	0.00620697	0.149289	low
SAM6ff654a20f98	0.202005	0.0130341	0.162947	0.0188507	2.93124e-20	0.00144962	2.29088e-19	0.0138149	0.00161864	2.44471e-18	0.00122795	0.020835	0.00997166	0.00376089	0.0134025	0	0.00753411	0.00830613	3.64147e-21	0.279801	0	0.00215649	0.00482085	0.0291547	0.0228142	0.0248515	0.0112908	2.14288e-19	0.00695743	0.0183774	0	0	0.0309525	0.207257	0.00127063	1.00045e-20	0.0609086	0.12154	0.182449	low
SAM716f54e468f4	0.187054	0.00926076	0.144402	0.204841	0.00286514	0.0296835	0.0644736	0.00637128	0.029119	0.0497299	0.043087	0.01455	0.0457194	0.0186878	0.02269	0	0.0155067	0.0550483	1.42302e-20	0.254533	0.0158676	0	0.0493383	0.0734839	0.0193883	0.0212593	0.00518377	0.00376975	0.0418906	0.0369227	1.70525e-19	0	0.00649783	0.160147	0.00241692	1.96508e-19	0.221679	0.0847038	0.306383	low
SAM727c0e92a2a7	0.428749	0	0.00610691	0.60443	0.068375	0.10785	0.209923	0.0518308	0.0738359	0.0311032	0.0674517	0.06171	0.0759939	0.013111	0.0182219	3.45064e-21	0.0504884	0.11739	0.044739	0.303381	0.0457473	0.0277523	0.0187834	0.0969584	0.0500663	0.0615749	0.0199863	0.016686	0.0678766	0.0376968	2.91923e-18	5.13633e-19	0.00585772	0.0358053	0.0160439	0.00903419	0.591462	0.0244209	0.615883	low
SAM7538ad9ff524	0.194986	5.24303e-19	0	0.0120932	0.000604943	0.00433091	9.11981e-19	0.0467051	1.5603e-18	0.0101508	0	0	7.1947e-19	0.0275692	0.0132744	0.00704423	0	0.00249905	0.00467463	0.0617005	0.0026948	0.0380574	0	4.43567e-19	0.0276868	0.0318108	8.47033e-22	0.00297027	0.011013	0.011089	0.0054717	2.39192e-18	0.0106819	0	0	4.77846e-20	0.0706773	2.62152e-19	0.0706773	low
SAM753d4bb52dbe	0.189723	0.00322825	0.134773	0.11852	0	0.0206677	0.04716	0.0112971	0.0151304	2.5842e-18	0.0154803	0.00770102	0.0141312	0.0436665	0.00366355	0.00558821	0.0130952	0.0244367	0.000198956	0.147848	0.00819744	0.00933519	0.0501665	0.0148049	0.0107939	0.0137	0.00239021	0.018503	0.0231947	0.0213001	0	0	0.00916205	0.118059	0.000651126	0.000791562	0.138427	0.0614754	0.199902	low
SAM7bff231634e9	0.174557	1.23134e-18	0	0.0133027	0.017761	0.0024292	0	0	0.00271992	0.0320674	0.0201756	0.00145314	0.0178071	0	0.0403225	0.00496444	0.0311909	0.0563311	0.0248275	0.0379948	0.0147192	0.0754288	0.156869	0.0069651	0.0207036	0.0167077	0.00493874	0.00334845	0.00169824	0.00845238	1.5253e-18	1.37971e-18	0.00570611	0	1.36961e-20	0	0.0632034	9.2917e-19	0.0632034	low
SAM7d2dfba6cd84	0.244392	0.000508595	0.131781	0.234114	2.17463e-18	0.0681883	0.0712695	0.0823887	0.0319747	0.11305	0.0310365	0.0464435	0.0749593	0.0956742	0.0391824	8.59007e-20	3.65005e-21	0.0269413	0.00633243	0.0707905	0	0	5.2046e-18	0.0988413	0.0152461	0.0184985	0.00587283	0.00100791	0.0251011	0.00784169	0.0269207	0	0.0717065	0.211792	0	0.00255418	0.2973	0.114799	0.412098	low
SAM7f0d9cc7f001	0.245464	0.00319534	0.096896	0.215236	2.79005e-18	0.0302436	0.0558258	0.0245501	0.0423654	0	0.0253466	0	0.051863	0.0440542	0.016384	0.00113697	0.00275832	0.0233303	0.00316551	0.231627	1.27268e-18	0	0	0.118106	0.00800647	0.0225087	0.000982322	0.0190109	1.30534e-20	0.0307144	0.00402733	6.24345e-19	0.0388333	0.231544	0.00755821	6.14459e-20	0.240563	0.137616	0.378179	low
SAM8e43e9caf307	0.0379028	0.00123443	0	0	1.99207e-18	1.37883e-18	0	8.51754e-19	0	0.0244731	0.000586541	0	0	0	7.42581e-18	0	4.32635e-19	0.000479488	3.51726e-18	0.0536698	0.00123233	0.0279504	0.0434365	5.14046e-19	1.85463e-21	0	2.90757e-19	0.00212549	0.00679904	0.00270751	0	0	0.00441635	0	0.000752308	0.00391364	0.003222	0.000617215	0.00383922	low
SAM9306c5c92444	0.120879	0	0	0.0479478	0.0128835	0.014138	0.00902107	0.0032021	0.00542751	0.000316386	0.0137561	0.00343937	0.0239582	0.0192247	0.0374698	0.0071244	0.00801184	0.0229744	0.00472768	0.0369399	0.0131047	0.0386635	0.050135	0.0130262	0.0075486	0.0130643	1.90662e-19	0.00396346	0.00510001	0.0104317	0.000561243	1.0934e-19	0.00377672	0	0.00103648	0.00163614	0.0706615	6.42881e-20	0.0706615	low
SAM95c70496ffb5	0.331537	0.00617047	0.136407	0.171862	0	0.0239208	0.0640833	0.0356879	0.00228978	5.11698e-19	0.0281022	0.0290912	0.0514806	0.0277427	0.0939436	0.00108653	0.0485079	0.0896387	0.0234913	0.450131	0	0.0115598	0.00115646	0.0511184	0.0149802	0.0201269	0.00725679	0.0142036	0.0802702	0.0364199	0	0	0.0314028	0.299253	0.000363634	0.0012951	0.248761	0.152712	0.401473	low
SAM9725303dce0c	0.12596	5.29814e-19	0	0.0164096	5.42101e-20	0.00434006	0	0.00116789	0.00435303	0.0438741	0.00245259	1.79862e-18	0.0165373	0.0375059	0.0101306	0.00241536	6.97688e-19	0	0	0.0458777	0.0110744	0.0230162	0.00475633	0.0490417	0.00127122	0.00847877	0	0.00033171	0.00883282	0.0111321	0.000801555	1.20758e-17	0.021485	5.19479e-18	0.000768447	0.000460502	0.0317676	0.00108054	0.0328481	low
SAM99a46b9eec27	0.293875	0.0042776	0.0777223	0.0603509	0	0.0241453	0.0110552	0.0265424	0.00815766	0.00723332	0.0240292	0.0214279	0.0486144	0.00151165	0.0314594	0	0.0238468	0.0571603	0.00308792	0.313333	0	0.0128073	8.72054e-21	0.0981894	0.0164837	0.0176734	0.0123314	0.0100523	0.00890481	0.0306981	0	0	0.00696246	0.226392	0.00167691	0.00279601	0.144888	0.119342	0.26423	low
SAM9a2cf3c06fb3	0.168832	0	0.129369	0	1.15237e-17	0	0	0.0230484	1.35046e-18	0.0318913	0.00252759	0.00880752	0.00905812	0	2.76255e-19	0	0.00155141	0.00666385	0	0.109718	0.000271745	0.00785438	0.0046721	0.0537482	0.00624074	0.018055	0.00253357	0.00511009	1.58007e-19	0.0117275	0.00593812	0	0	0.127313	0.00963405	4.8719e-05	0.0417829	0.130292	0.172075	low
SAMa1871f491b02	0.053254	4.71293e-19	0	0.010936	1.06498e-18	0	0	0.00522044	0.0016612	0.00619652	6.41757e-20	0	0	0.0266552	0	0.00693824	0.00155672	0	8.88251e-21	0.0170459	0.000521882	0.00415067	0.0185225	3.15764e-19	3.67847e-05	2.45645e-19	0	0.00275916	0.00804708	0	0.0127334	3.97208e-19	0.0237227	1.30763e-18	0	0.0011291	0.0221617	8.89459e-19	0.0221617	low
SAMaaf505c36f93	0.132554	0.00406428	0.0790805	0.0537766	0.00222224	0.0157682	0.00841225	0.00944346	0.00863793	0.0269648	0	0.00459047	0	0.00245719	1.77548e-18	0.00573906	0	0	1.47164e-18	0.0679535	0.00366614	0.0161343	0.00382126	0.00974097	0.00984181	0.019422	0	0.00764104	0.0272569	0.00969575	0	2.80878e-18	0.0143137	0.0359981	0.000213653	0.00106972	0.0602658	0.0200312	0.080297	low
SAMae02629a97f7	0	1.88178e-20	0.0226152	0	4.47827e-18	0.000699117	1.55474e-18	0	7.97759e-19	0	0	1.57633e-18	1.45524e-18	2.43428e-06	0	0.00413355	1.90787e-19	0	0	0.0442465	8.14636e-19	0.0366533	0.0101264	0	0.00497024	0.00539727	0	0.0055562	0.00405358	0.00601954	0	0	0.0224977	0.0234701	0	0	0.0110307	0.0250696	0.0361003	low
SAMb0d11db9aa79	0.29127	0.0010848	3.86579e-18	0.0641797	0	0.0235815	0.013432	0	0.00728636	0.0573163	0.0226594	0.008115	0.0395933	0.00716067	0.0183897	0.00731004	0.0495363	0.0767933	0.0206985	0.101974	0.0197681	0.0241886	0.0185006	0.0663364	0.0254105	0.0297602	0.00630935	0.00756847	0.0157489	0.0198993	1.94881e-19	0	0.0175999	0.0304195	0	0.0024295	0.137458	0.0157522	0.15321	low
SAMb2e4a082541a	0.52115	0.015295	0.025109	0.889367	0.0637005	0.189775	0.315451	0.0722997	0.170031	0.05313	0.227307	0.402969	0.316536	0.227881	0.0824881	0.00933581	0.176645	0.176571	0.0124124	0.866589	0	1.83214e-18	0	0.135795	1.00783e-19	0.0141298	0.0106285	0.0187301	2.85756e-19	0.108433	1.60175e-19	0	0.0854856	0.124875	0.0180061	0.00262249	1.05467	0.0790665	1.13374	low
SAMb963dda93cfd	0.21513	0.00461186	0.169048	0.0122059	0.00488434	0	0.00126869	0.0146338	0.000945464	0.0493122	0.000850985	0	0	0	2.65155e-20	2.32057e-20	0	0	0	0.0959971	0	0.0534262	0.0520853	0.0460469	0.0294096	0.0264056	0.00256117	0.00133659	0.00221796	0.0233075	1.41215e-19	0	0.0238484	0.0889587	0	0.00127558	0.0539289	0.0470074	0.100936	low
SAMba7176afe070	0.0229839	0	0	0	0	0	0	0	0.00082277	0.00172128	0	0.0117699	0.00608475	0.010506	0	0.00101638	0.00414717	0.0107094	0	0.0318073	0	0.00718398	0	0.000564941	2.06991e-20	2.26117e-19	9.86154e-21	0.00721057	0.00528797	3.21389e-05	0	2.39114e-18	0.0120786	0.0148269	0	0.00119529	0.0116498	0.00741347	0.0190632	low
SAMbc8dc3a7b54e	0.000715522	0	0	2.17641e-20	0.0131641	6.52163e-19	0	3.97872e-18	0	0	1.90437e-20	0	4.49248e-19	3.03799e-18	2.86854e-18	0.000100257	2.37967e-18	0	0	0	0.00510637	0.0416963	0.0198547	0	0	0	0	0	0.00259291	1.50953e-18	0	2.08311e-18	0.0169818	6.07127e-18	0.000229411	2.45557e-19	9.38413e-18	3.03564e-18	1.24198e-17	low
SAMbd8ee73983b8	0.101535	0.00486651	0.171671	0	0	0.0118747	0	5.94218e-19	0	0.017825	0	0.000792454	1.5855e-18	0	1.10977e-19	0.000962373	0	3.76866e-20	2.14273e-18	0.0330328	0	0.0174253	0.0407834	0.000442393	0.000641365	0.0116767	0	0.00744004	0.0100816	1.76492e-20	0	2.34149e-18	0.0123805	0.0948549	0	0.000434804	0.00538761	0.0521994	0.057587	low
SAMbda79f955628	0.309009	0.00343273	0.11616	0.113436	4.55801e-19	0.0298685	0.0265761	4.59888e-18	0.01703	0.0978674	0.0827628	0.0245511	0.0810237	0.0343685	0.0593746	0.000203675	0.119545	0.189138	0.102636	0.12283	0.0372948	0.0275399	0.115042	0.0876383	0.0127085	0.0332594	0.000274949	0.00697158	0.0257558	0.0185978	8.98636e-19	1.21924e-18	0.00936785	0.142963	4.10243e-20	0.00182052	0.234855	0.0772478	0.312103	low
SAMc1b27bc16435	0.181253	0.00151652	1.2672e-19	0.00739851	3.19877e-18	0.00837358	1.03014e-19	0.000829653	0.00402301	0.0275874	0.0228042	0.0284331	0.0339353	0.0283117	0.0307262	0.0141653	0.039376	0.0342313	0.0133047	0.0479998	0.0211386	0.0181977	0.0407261	0.0325552	0.000344329	0.00295518	1.92867e-18	0.00173841	0.00729271	0.0144508	0	0	0.0115047	0	9.96817e-05	0.000999005	0.0661254	0.0132136	0.079339	low
SAMcabb6d58ff55	0.321088	0	0.0420461	0.30072	0.0338807	0.0620481	0.115241	5.85839e-19	0.0340471	0.0659886	0.0106094	0.0151714	0.0262272	0.0355557	0.0103701	0.00386747	3.34483e-19	0.0160095	0.00184838	0.0940595	0	0.0881681	0.0304295	0.031498	0.0219325	0.0327836	0.00249351	2.31378e-05	0.0295502	0.0189298	1.84935e-18	1.93252e-18	0.0163704	0.0644722	0.0045242	0.00130124	0.245222	0.0350058	0.280228	low
SAMcb132b0cdd2c	0.288525	0.000311641	0.0631956	0.608872	0.0518937	0.0840792	0.176533	0.00183723	0.112107	0.0333365	0.0877456	0.0930691	0.0973883	0.0908727	6.66065e-06	1.91721e-20	0.035794	0.052105	0.0169345	0.214799	0.0115017	0.0437382	0.0100944	0.0905435	0.0070199	0.0153612	0.00265541	0.0155269	0.0319077	0.023786	1.74822e-18	0	0.0146437	0.00640514	0.0146334	0.000876133	0.526816	0.00572131	0.532538	low
SAMcc7a42d87e9c	0.168833	0.0062804	0.0635519	0	1.04065e-18	0.00126501	8.0364e-18	1.59483e-18	0	3.46803e-18	1.57577e-05	0.00621423	0.00534871	0.0070504	0.0135683	0.00361117	0.000470407	0.0168201	0.00525839	0.038969	0	0.0479088	0.0119093	0.00673119	0.0173767	0.0256383	4.63564e-20	3.32001e-19	0.00805483	0.00405205	1.7851e-18	5.63153e-18	0.0261021	0.0237719	0	8.00496e-20	0.0181653	0.0150262	0.0331914	low
SAMcf018fee2acd	0.161705	0.00404734	7.36475e-18	0.0137885	0	0.0309676	1.12596e-18	0.0144994	0	0.00147509	0.00317987	0.00192376	0.0128492	0.0136737	0.00657158	2.93152e-20	0	0.00924425	0.000169125	0.0981357	0	0.00303958	6.57024e-19	0.015364	0.0222392	0.0113526	0.0319115	0.00604624	1.4534e-19	0.00708801	0.00207469	0	0.00167186	0.102016	0.00402716	0.00410167	0.0523902	0.0636889	0.116079	low
SAMd3601288319e	0.338715	0.00193074	0.069889	0.153232	0.00865868	0.0431324	0.0475095	0.00333081	0.0196281	0.0653774	0.0700318	0.0160682	0.0607849	0.00187836	0.0474806	5.13393e-21	0.0444302	0.0929466	0.0209528	0.249516	0.0338159	0.0100822	0.0583415	0.103158	0.0338929	0.0368071	0.0076219	0.00393092	0.0155185	0.0550328	2.66824e-21	8.04992e-20	0.0035881	0.104985	0.0127518	0.00340836	0.236423	0.0541651	0.290588	low
SAMd43f8933066b	0.290429	0.00789887	0.112834	0.0659169	1.21376e-18	0.0165218	0.0189593	0.014748	0.0150517	2.79171e-20	0.0454037	0	0.0586614	0.0139804	0.0540911	0.00184402	0.0618451	0.0841603	0.0399906	0.117641	0.00892799	0.00446973	0.0239009	0.0933518	0.0231643	0.0273379	0.00847424	0.00851094	0.00641869	0.0147321	2.509e-19	3.30661e-18	0.019585	0.152461	0.00280935	0.00629865	0.165052	0.0803703	0.245423	low
SAMd697ba701077	0.24739	0.00144078	0.0605618	0.0237014	1.23167e-19	0.0200877	0.00914523	0.00442296	0.00275042	0.0149543	0.0119374	0.0207452	0.0360149	0.0429596	0.0458118	0.000994105	0.00315306	0.0148987	0.0133999	0.231101	0.000995044	0.0109866	0.0251098	0.0227352	0.00250866	0.00820087	2.53661e-19	0.00590094	0.00785931	0.0268719	0	3.38868e-18	0.0137895	0.047392	0.00170523	0.000797764	0.0683826	0.0292684	0.097651	low
SAMd98bac0a070f	0.085299	0.00272595	0.0652732	0	0	0	6.93154e-18	0.0113754	0	0.00905814	1.77158e-20	8.4518e-19	0	0.0158187	0	0.000312426	0	0	0	0.1403	0	0.00834493	0	0.00425062	0.00372372	0.00904412	0	0.00239528	0	0.00441292	0.00251881	1.08679e-17	0.0108365	0.107883	0.00706973	0.000904266	0.0162841	0.0769811	0.0932652	low
SAMdcae54fcd7fa	0.129107	0.00739657	0.065215	0.254908	0	0.0725767	0.0631072	0.0192122	0.0281488	0.0874814	0	0.00998454	5.76119e-21	0.0325374	4.16532e-19	0	0	0.00407639	5.12697e-19	0.0771137	6.99235e-19	0.0185243	3.44725e-18	0.0366634	0	0.00871451	0.00129039	0.0212785	0.0690334	0.00331431	0.0219034	2.4322e-18	0.051659	0.151881	0.00423762	0.000849885	0.213744	0.0838732	0.297617	low
SAMe712352fb82a	0.0882148	0.00150242	8.47659e-18	0.028666	0	0.00772535	1.48733e-18	0	0.011263	0.019507	0.00249858	0	0.00466219	0	1.05515e-18	0.00377457	0	0.00482434	3.01415e-20	0.0396576	0.0160464	0	0.0795009	0.0012645	0.01008	0.0114391	0.00657831	0.0074802	0.00934776	0	0.00487372	7.91521e-19	8.32154e-20	0.0455542	0.00247226	0.00200771	0.0371748	0.0235283	0.0607031	low
SAMe97af0feefdf	0.0878425	0.00267624	0.0465226	0	3.64533e-19	1.59623e-19	0	0.0228527	3.48929e-19	0.00160919	0.00158368	0.00526355	0.00326291	0.00851779	0.0253698	1.40213e-22	3.04887e-19	0.000688469	0.00162891	0.177741	0.00360501	0.025067	0.00915495	0	0.00163715	0.00312613	0	0.00632377	0	0.0113451	0.000413968	3.05111e-18	0.0171613	0.0217961	0.000428419	6.62993e-20	0.0305571	0.0198059	0.0503629	low
SAMeb587a68006b	0.128239	0	0.200895	0	0	0.00363985	0	0.008917	0.00348472	0	0.00227273	0.0103297	0.0126186	0	4.06474e-19	0.0011245	0	0.00663874	0	0.182955	1.8038e-18	0	0.0243694	0.0403136	0.0157798	0.0163651	0.00639065	0.0146084	0.00662253	0.0157265	3.64675e-20	4.69794e-18	0	0.245501	0	0	0.0451002	0.129194	0.174294	low
SAMeff2ce356ccb	0.0740951	0	0	4.92522e-19	0.00342058	0.00144023	6.38757e-19	0	1.12062e-18	0	0.00260071	0	0	0	0	0.00507655	0	0.000176877	0	0.0221345	0.00673091	0.0181128	0.0649459	0.00586561	0.000894585	0.00403959	0	0.00178127	0.00680001	0	0	0	0.0102066	4.59971e-19	3.821e-19	0	0.0017839	2.56698e-19	0.0017839	low
SAMf20b827dca51	0.400395	0.00646114	0.13906	0.24758	5.53401e-19	0.0547322	0.0700055	0.096189	0.0193416	0.0659362	0.0890191	0.0460763	0.0990771	0.0257239	0.104914	0	0.0832235	0.108167	0.0449292	0.767585	0.021846	0.00535836	0.00744156	0.128871	0.0417704	0.0398576	0.0147124	0.0328067	0.0476285	0.0860896	0.000457933	0	0.0139305	0.134024	0.0115398	0.00288181	0.458129	0.082878	0.541007	low
SAMf275eb859a39	0.171712	0	0	0.0221288	0	0.0132479	0	0.0260354	0.0027711	0.0157702	0.0184784	0.00757744	0.0232086	0.0353025	0.0399514	0.000821277	0.00102646	0.00800242	0.00439953	0.24363	0.00254174	0.0083409	0.00407438	0.0295404	0.00630136	0.0119872	0	0.00710505	0.015707	0.0270062	0.00795679	3.10958e-18	0.013066	0.0130119	0.000170276	0.00390139	0.0805124	0.0112641	0.0917764	low
SAMfddc359e862b	0.233942	0.000221539	0.0375557	0.189569	0	0.052649	0.0715672	0.00706611	0.0194052	1.15291e-17	0.0091493	0.0319864	0.0230951	0.0353544	0.00312942	7.35911e-22	0.000319553	0.0146847	0.00338716	0.240759	0.000142288	0.0132965	0	0.0121647	0.0135395	0.0224158	0.00249066	0.0157049	0.0215318	0.0225201	8.07711e-19	0	0.0328574	0.0976951	0.00857379	0.00265772	0.181209	0.059406	0.240615	low

## Sheet: TCGA BLCA
patient	aDC	Adipocytes	Astrocytes	B.cells	pro.B.cells	Class.switched.memory.B.cells	Memory.B.cells	Monocytes	naive.B.cells	Basophils	CD4..memory.T.cells	CD4..naive.T.cells	CD4..T.cells	CD4..Tcm	CD4..Tem	CD8..naive.T.cells	CD8..T.cells	CD8..Tcm	CD8..Tem	cDC	Tgd.cells	Th1.cells	Th2.cells	Tregs	Macrophages	Macrophages.M1	Macrophages.M2	Mast.cells	Plasma.cells	DC	Neutrophils	NK.cells	NKT	Fibroblasts	Megakaryocytes	Melanocytes	ImmuneScore	StromaScore	MicroenvironmentScore	type
TCGA-2F-A9KO	0.317016	0.000172986	0.0852651	0.0460492	0.0266439	0.0358322	4.75583e-19	1.60741e-17	0	0.217915	0	0.00908592	0	0.00741774	0	0.0175723	0.0385596	0.0274209	0.00158096	0.0505577	6.114e-18	1.70164e-18	0.198347	0	0.0134558	0.025475	0.0165892	0.000616199	0.0183641	0.0397252	0	2.35411e-17	0.0367545	0.0683399	0	0	0.0922707	0.0342565	0.126527	high
TCGA-2F-A9KT	0.0502141	0	0.00863134	0.00522344	0.0419967	0.0871071	1.04878e-17	0.0249852	2.05168e-18	0.0412864	1.66413e-20	4.70197e-20	0	0.0203403	0.0221798	0.0307249	0.00692281	3.72491e-18	9.97952e-19	0.0127595	0	3.52318e-18	0.169066	0	0	7.5528e-19	0	0.00541508	0.0016193	0	0.0119155	0	0.0261218	2.60305e-18	0	0.000184017	0.0389421	1.3424e-18	0.0389421	high
TCGA-2F-A9KW	0.181136	0.00048173	0.11962	0	0.0503222	0	1.70057e-18	0	0	0.164818	4.72656e-19	0	1.07513e-17	7.84898e-18	4.06699e-18	0	0	2.02335e-19	0	0.00311627	6.64575e-19	0.0245517	0.0988282	0	0.0235609	0.0469924	0.038734	0.00219432	0.00425961	0.00481446	0.0115437	1.07305e-19	0.0236189	0.0601534	0.0202481	0.0202202	0.0280756	0.115488	0.143564	high
TCGA-4Z-AA7O	0.20625	0	0.0422105	0.00804957	0.0333034	0.037366	0	0.003735	8.82183e-18	0.0685325	0	0	0	0.00429642	0.0208692	0.0214448	0.0251097	0.0330557	2.14956e-18	0.049573	0	0	0.180684	0	0.00138476	0.00488158	0.00050969	0.00512197	0.0140836	0.0254165	0.00155224	0	0.0436306	0.00569454	0.0112158	0.000235356	0.0474925	0.0203636	0.0678561	high
TCGA-4Z-AA7Y	0.0374851	3.15484e-20	0	0.00054838	0.0315697	0.0455221	1.02465e-17	0	2.83263e-18	0.016781	0.000456464	0	0	0	2.10216e-19	0.00289672	0.00100833	0.00963438	0	0.0325407	2.00194e-17	0	0.152522	0	0.00225351	0.000900349	0.0041772	0.000531965	0	0.00378126	0	1.60242e-19	0.0472931	1.07669e-18	0.0119698	0.00637589	0.00904265	0.0238509	0.0328935	high
TCGA-4Z-AA81	0.433266	2.20571e-20	0.00360971	0.00391914	0.0317402	0.0280167	1.03903e-18	0	3.03938e-18	0.0722051	0	1.26653e-19	1.9902e-20	5.32582e-18	0	0.011815	0.036597	0.0294237	0.0512176	0	3.00055e-18	1.17216e-21	0.353579	3.40755e-18	0.0167332	0.0319397	0.00323583	0.00207347	0.0323592	0.0480613	2.63705e-20	0	0.0455515	0.031905	0.00564621	0.00339481	0.0732392	0.0159525	0.0891917	high
TCGA-4Z-AA82	0.273648	0.000762573	0.213828	0.000836849	0.0187759	0.0144902	0	4.23084e-19	0	0.0304884	0	0	0	1.48364e-18	6.23298e-19	3.73717e-19	3.20098e-19	0	1.63931e-18	0.270011	2.16555e-18	9.93257e-18	0.258919	1.46062e-18	0.012759	0.00974217	0	0.00336403	0.00358854	0.0445054	0	0	0.0741967	0.033255	0.00210812	0.0108013	0.0409768	0.0170088	0.0579856	high
TCGA-4Z-AA84	0.099927	1.96791e-19	0.0103434	0.0140157	0.0459754	0.0455298	0	0	0	0.0674322	4.48223e-21	1.58326e-18	5.96556e-18	2.85919e-18	6.81651e-18	0	0	0	0	0.0743404	0	0.0126725	0.2877	7.85561e-19	0.00310312	0.0133626	0.00546753	0.00483707	0.00892428	0.00133109	0	8.04762e-20	0.0749201	0.0816477	0.00755998	0.00905332	0.0155246	0.0426386	0.0581633	high
TCGA-5N-A9KI	0.261609	0.00229792	0.0805509	0.0245307	0.044288	0.0262723	0	0.0154345	0	0.0419346	9.98949e-20	0	2.31488e-18	8.48854e-20	0.00268223	0	1.98261e-18	0	0	0.0409839	0	1.85562e-18	0.0856197	8.27179e-18	0.0355774	0.0408004	0.028101	0.000527616	0.0159769	0.024697	0.00189342	0	0.0279083	0.0959987	0.0114916	0.0070553	0.0684404	0.0532183	0.121659	high
TCGA-BL-A0C8	0.102112	0.0304993	0.00827995	0	1.3345e-18	0.0307138	5.31996e-18	0.000329532	2.37071e-19	0	0	0.0014364	2.25249e-18	0	0.0477587	0	0.00325948	0	9.18437e-18	0.00626854	0	3.34318e-18	0.113414	0	0.0127638	0.0450862	0.0329543	0	0.00378493	0.000796315	0.00847655	0	0.146939	3.95945e-19	0.0251712	0.0125057	0.031063	0.0953202	0.126383	high
TCGA-BL-A13J	0.0806571	6.19647e-19	0.0410603	0.017189	0	0.0745639	0	0.00933698	0	0.0573597	2.71243e-19	0	0	0.112636	0.0627007	2.67689e-19	0.00982116	6.80131e-19	1.48271e-18	0.0174288	8.59044e-18	8.06606e-18	0.092044	0.0339798	0	0.0107724	0.00374253	0.0178483	0	0.00239144	3.63814e-21	7.26604e-18	0.0473451	0.0534391	0.0135946	0.00740889	0.0552874	0.0267196	0.082007	high
TCGA-BL-A3JM	0.162934	0.0299305	0.0411953	0	0.101119	0	0	7.36551e-18	8.69225e-20	0.165669	0	0	1.51927e-18	0	5.57859e-18	0	2.58776e-18	0	7.81047e-18	0	8.3365e-18	0.0461963	0.383186	0	0.00271981	0.00797113	0.0303111	0.00103113	0.00692536	3.21906e-19	1.92111e-19	0	0.011954	0	0.00159495	0.00151485	0.00315568	0.0262911	0.0294467	high
TCGA-BL-A5ZZ	0.151194	2.61927e-19	0.303679	5.26768e-19	0.0346626	0	1.48012e-19	0.0724287	2.2238e-18	0	0.00114483	2.83401e-19	0	4.06438e-19	5.94949e-20	4.52895e-20	0	0.00466508	0.015884	0.0884506	4.63014e-21	0	0.309348	2.83091e-18	0.0537798	0.0357843	0.055624	0	0	0.0563736	1.8523e-21	0	0.045835	0.0809323	0.00744616	0.0144674	0.121721	0.156649	0.27837	high
TCGA-BT-A0YX	0.298767	0	0.0524435	0.0267298	0.0487576	0.0228762	0	0.0237327	1.47674e-18	0.122518	0	3.33335e-19	1.5712e-19	1.92404e-18	9.04475e-05	0.00454157	0.00908297	0.0496983	0	0.0301846	8.79338e-19	2.50483e-20	0.261233	0	0.0330427	0.0326522	0.0173828	0.00457287	0.00325147	0.0189437	0.0104637	3.60323e-18	0.000463388	1.84211e-19	0.00526997	0.00541368	0.0843788	0.00729042	0.0916693	high
TCGA-BT-A20Q	0.294312	0.0034178	0.128276	0.0202781	0.00153157	0.0152161	0.00499956	0.00278684	0	0.0481412	4.64202e-20	0.00593267	0	0	0.0337883	0.00252994	0.0212102	0.0274261	3.00779e-19	0.0212693	0	1.74555e-18	0.0366426	0.00575125	0.0160176	0.0206117	0.0199284	0	0.0176592	0.0213898	0	0	0.0545709	0.0419346	0.0101012	0.00392261	0.054455	0.0403723	0.0948273	high
TCGA-BT-A20T	0.24794	0.00426151	0.151667	1.01172e-18	3.60298e-19	0	0	0.0336875	0	0.0630938	1.58009e-19	0	0	6.72975e-19	0	0.0027142	0.011335	0.024981	2.16532e-18	0.0886202	0	9.75549e-19	0.145317	0	0.00248739	0.00418844	0.00372152	0	0.00227016	0.0293579	3.67748e-19	0	0.0160838	0.100101	0	0.00151528	0.0512452	0.0563437	0.107589	high
TCGA-BT-A20U	0.197087	0.00162905	0.0957295	0	0.0424422	0	0	0	3.83507e-19	0.0494309	5.12541e-20	2.19401e-18	2.70847e-19	0	7.53739e-19	0.00434391	0	0.00713147	0	0.0343006	3.25555e-19	0	0.23845	0	0.0040509	0.00803833	0.00398526	0.0084618	0.00245895	0.0191791	0.000678921	0	0.0175496	0.0328877	8.47138e-21	0.00334179	0.0215805	0.0229356	0.0445161	high
TCGA-BT-A20V	0.130363	0	0.0315014	0.0277313	0.0201656	0.0398698	4.61299e-18	0	1.03626e-18	0.122801	3.60391e-19	0	3.99496e-18	4.82845e-19	1.21835e-18	2.85249e-19	5.05059e-18	0.00722577	1.8245e-18	0	3.03626e-18	0.0329611	0.224711	1.59034e-17	3.4726e-19	1.32484e-05	0.00282176	0.00392478	0.00656114	0.00122764	1.35536e-18	1.70086e-19	0	7.92124e-18	2.86172e-20	8.72033e-19	0.0219225	3.98018e-18	0.0219225	high
TCGA-BT-A2LB	0.409078	0.00583922	0.0775807	0.117817	0.0612899	0.0585717	0.0711012	0.0248799	5.02654e-19	0.14191	0	0.00218207	7.33232e-18	0.00247248	0.0299394	0.0019715	0	0.021279	8.07051e-18	0.18304	0	0	0.0765795	7.19328e-20	0	0.0141352	0.0027156	0.00247245	6.27672e-20	0.0428686	0.0185363	7.15754e-18	0.0369696	0.0988083	0.0629291	0.00339261	0.143608	0.10555	0.249157	high
TCGA-BT-A42E	0.369681	0	0.0264481	0.0227671	0.0472208	2.51259e-24	0.00713666	0.0609049	2.78413e-19	0.126853	0.0105777	0.00693525	4.41363e-19	0.0287386	0.0284157	0.0025627	0.0319898	0.0718791	0.0394698	0.116758	4.96558e-19	0.0217066	0.453508	0.0251251	0.0239617	0.0210025	0.013601	0.00955932	0.00497782	0.0412098	1.01084e-18	2.67869e-19	0.0549015	0.0303899	0.0013909	0.00134319	0.126928	0.0189602	0.145889	high
TCGA-C4-A0F1	0.189432	0	0.0315758	0.000172904	0.0358301	4.17066e-18	2.03264e-18	0.0260389	0	0.16006	0	7.79275e-18	9.09155e-19	5.61595e-19	0.00439983	0.000825703	5.58876e-19	0.000518699	1.9403e-18	0.0118568	0	0.0257667	0.225638	0	0.00375544	0.0041606	0.0133161	0.0121662	0.00271242	0.00535304	0.00328586	1.92145e-18	0.0127439	8.90813e-18	0.00561532	0.00291636	0.0338482	0.0100561	0.0439043	high
TCGA-C4-A0F7	0.0625274	2.75167e-19	0.0615189	0	0.0723817	0	1.55692e-19	4.36656e-18	0	0.0708693	0	2.38968e-19	0	1.05596e-20	0	0.00671434	0.0231502	0	0	0.0123962	1.66759e-19	0	0.317715	0	0	4.62977e-19	0.0156705	0.0127883	0.00701009	0.000355311	0	0	0.00338936	0.0080201	0.0393282	0.000359318	0.0282842	0.031526	0.0598101	high
TCGA-CF-A3MG	1.96607e-18	0	1.69125e-18	3.39094e-19	0.0303832	0.076623	9.1947e-18	0	0	0.0345226	1.63179e-19	0.00986114	0	0.0081171	4.53172e-18	0.00803352	0.00576579	0	0	0.0131485	4.19193e-18	0.00319593	0.143541	0	0	3.48739e-20	0.00188263	0.00404128	0.00717657	0	2.71051e-20	1.81195e-18	0.075895	0	0.00395088	0.00494283	0.00783084	0.0105584	0.0183892	high
TCGA-CF-A3MH	0.00597252	0	0	4.47073e-19	0.0221427	0.0509203	0	0	8.97495e-18	0.0611473	4.20804e-19	0.0103552	3.55033e-18	0.00195748	0	0.0122457	0.0179385	0.00358603	0	0.0166999	1.75246e-17	0.00910626	0.0696765	6.15145e-18	9.3026e-20	1.69637e-20	0.000833377	0.00196562	0.00291044	0.00103977	2.28476e-19	6.73122e-19	0.0347015	4.3981e-18	0	0.000824943	0.0139626	0.0061674	0.02013	high
TCGA-CF-A47Y	0	0	0	0	0.0091947	0.0371114	1.71809e-18	3.75832e-18	0	0	4.03541e-19	0.0211945	0	0.00593692	0.00766071	0.0151087	0.034541	0.00239353	0	0	0	0.011176	0.0100289	6.25351e-18	1.06535e-19	0	0.00879783	0.00742626	0.00224128	0	1.94154e-18	0	0.0420722	5.82019e-18	0.00648038	0.0035979	0.0279782	0.0115904	0.0395686	high
TCGA-CF-A8HY	0.0348604	3.35292e-19	0	0	0.0452592	0.0494939	3.44885e-18	0.0185282	0	0.127039	4.83445e-19	7.78252e-19	0	0	5.7086e-18	0.0134917	8.36783e-18	5.54121e-18	9.07565e-18	0.0708728	1.37175e-17	0.0155319	0.108535	2.21396e-18	2.25386e-18	0	0	0	0.0103016	0.00350287	0.00296241	0	0.0363209	0	0.00105298	0.00168069	0.0166623	0.0152992	0.0319615	high
TCGA-CU-A0YN	0.31967	0	0.100413	0.0311285	0.0367481	0.0085397	0.0132083	0.0395312	0	0.102614	1.77509e-20	0	0	0.023318	0	0.0142714	1.8596e-19	0.00648731	1.54684e-18	0.137646	0.00716794	0.027295	0.163521	0.0130861	0.00526477	0.00705482	4.53983e-19	0.0102088	0.0142146	0.057155	0.0293031	0	0.0901386	0.0194462	0.0123615	0.00339116	0.115061	0.0230543	0.138115	high
TCGA-CU-A3QU	7.60859e-20	1.02419e-21	0	0.00781594	0.0552609	0.00718817	0	4.3624e-19	0	0.0298759	0	0	3.51551e-18	0	1.76815e-18	0.00206785	5.69237e-19	3.60119e-18	0	0.0128505	7.88974e-19	0	0.168716	0	0.00455134	0.00343644	0.00940825	0.000559417	0.00922738	0.0107246	0.00595439	1.02818e-17	0.0248477	3.18615e-18	0.0100376	0.00454352	0.0257353	0.00362992	0.0293652	high
TCGA-CU-A3YL	0.0738087	0.000968935	0.0182107	0	0	0	0	3.52474e-18	0	0.0662657	9.18066e-20	0.0033201	0	0.00566741	3.84705e-18	4.31982e-19	0.00142324	3.11728e-18	8.36749e-19	0.00412018	7.93677e-18	1.27374e-18	0.0410903	4.36301e-18	0	1.0019e-18	0.00508453	0.00177044	0.0102256	0.00202943	0.00030607	0	0.0829215	4.60431e-20	0.00902199	0	0.00368612	0.0405923	0.0442784	high
TCGA-CU-A72E	0.100489	0.0016287	0.128579	4.98755e-20	0.0188753	0.0109262	0	0.0289521	3.19031e-18	0.0216073	0.00106252	6.84796e-19	9.97193e-19	2.53535e-19	0.0248202	0.0102902	0	0.0101064	1.05861e-18	0.0370326	0	1.71864e-18	0.160507	1.2683e-18	0.0112817	0.0138162	0.0146289	0.00299662	0.0019151	0.00757557	0.00185836	0	0.000911422	0.0398979	0.00300816	0.003483	0.0371333	0.0240118	0.0611451	high
TCGA-DK-A1A5	0.275035	0.00200794	0.287415	1.11807e-20	0.0232042	0.0551151	1.40952e-18	0.00890047	4.11901e-19	0.0139626	0	0	0	0	0	0.00181642	0.0012388	0.00269517	0.000787218	0.0143591	1.35509e-18	0	0.167312	0	0.0126043	0.0179898	0.00477616	6.30767e-19	0	0.02265	1.24865e-21	0	0.0617917	0.0580775	0.00158955	0.00614931	0.0302624	0.0370912	0.0673536	high
TCGA-DK-A1AB	0.21008	0.00272011	0.337475	0.0101804	0	0.0252384	5.81266e-18	0.00293613	0	0.0696602	6.41686e-20	0	7.63316e-19	0	0.011815	6.93905e-20	0	0.00412334	1.77428e-18	0.0280956	0	2.73247e-18	0.091761	3.16357e-19	0.00960951	0.0156544	0.00521313	0.0149316	0.00249561	0.0090045	0.000197961	3.75893e-19	0.0603324	0.0818006	0.00612205	0.00668045	0.0312401	0.0422603	0.0735004	high
TCGA-DK-A1AD	0.223765	0.00153218	0.0859969	0	0.0360198	0	1.07961e-18	0.0135598	1.63145e-18	0.030427	6.54396e-20	0.000218007	2.57593e-18	1.5433e-18	0	0.00208705	0.0231879	0	7.95613e-19	0.0155685	1.33975e-19	0.0046526	0.172218	0	1.52661e-19	0.00418837	0.00713128	1.75638e-19	0.0115522	0.0135342	0	0	0.0591654	0.0219961	0.0355549	0.00692559	0.0335213	0.020977	0.0544982	high
TCGA-DK-A1AE	0.0623604	0	1.20747e-19	3.23686e-19	0.0752625	1.56221e-20	0	0	1.4723e-19	0.114884	0.00245027	0	4.5731e-19	0	0	0.00826664	0	0.00913921	0	0.014698	0	1.50671e-18	0.461685	0	5.8345e-19	0	0.00118366	0.00664803	0.000551653	0	2.76472e-18	0	0.00753293	0.0138563	2.93464e-21	0.00430754	0.00443202	0.00863075	0.0130628	high
TCGA-DK-A1AF	0.361925	1.906e-05	0.236888	0	2.88829e-18	9.18872e-19	0	0.0572426	2.3754e-18	0	4.11833e-19	0.0044109	0	4.85974e-18	0	8.503e-19	0.000861143	0.0360693	0.00773756	0.0630581	1.11059e-17	0	0.125637	9.72032e-20	0.0549295	0.0486591	0.047925	3.16316e-19	0	0.0402108	0	1.38568e-19	0.0475479	0.207452	0.142733	0.0273521	0.102163	0.227452	0.329615	high
TCGA-DK-A2HX	0.282586	0.00601785	0.24894	0	0	3.20702e-20	0	0.02637	0	5.19625e-18	6.63755e-19	0	0	0	7.44989e-18	0.00115776	2.42462e-18	0	1.45046e-18	0.0499275	0	7.83902e-18	0.049218	0	0.015377	0.0309271	0.0139748	4.2446e-19	0	0.0389421	7.15204e-19	0	0.0407156	0.22971	0.0285395	0.00298627	0.0537928	0.140034	0.193827	high
TCGA-DK-A3IL	0.0631461	0.0030516	0.0675112	0.0327341	0.0557832	0.0412879	0	0.000565741	1.04645e-19	0.0306106	6.21517e-19	2.96078e-20	6.52386e-19	1.46882e-18	0	0.0193366	0.0245553	0.0070732	0	0.0258501	0	0.0395848	0.0717565	0	0	0	0.000121226	0.00558553	0.00514069	0.0118061	1.19783e-21	9.91146e-18	0.0160332	0.0105875	0.00173038	3.64726e-20	0.0532382	0.00820896	0.0614471	high
TCGA-DK-A3IM	0.0670949	0	5.043e-18	1.86385e-19	0.0819242	8.01806e-20	0	0	0	0.144512	6.67271e-19	1.01067e-17	3.0259e-18	0	0	0.00529617	2.30119e-18	1.34204e-17	0	0.0202947	0	0.0166158	0.344048	0	9.2145e-20	1.54055e-18	0	0.00841716	0.00434198	0	3.51202e-19	9.77501e-18	0.0460347	0	0	0.00193804	0.00561144	2.54744e-19	0.00561144	high
TCGA-DK-A3IQ	0.11008	0.00655173	0.442653	0	1.51305e-17	0.0357223	7.01116e-18	0.0309183	0	0	1.2596e-18	0.00718817	6.52903e-18	4.47772e-18	1.64477e-18	0.00592381	0.0119603	0	1.0422e-18	0.00602071	0	2.47959e-18	0.0641152	0	0.0116151	0.0218073	0.0105998	0.00052398	7.70539e-19	1.12213e-18	1.47591e-19	0	0.0197835	0.273206	0.00648665	0.00988437	0.0366785	0.17295	0.209628	high
TCGA-DK-A3IS	0.060605	5.12813e-23	0.000518574	0	0.0502953	1.26851e-18	0	0	3.17051e-18	0.0652423	0	0	0	0	3.71431e-18	0.00799895	0.00378076	2.63544e-21	0	0.00572902	0	2.7547e-18	0.276191	3.07648e-18	0	0.000760639	0.0046562	0.000555438	0.00523708	0.000296227	0	0	0.0619043	0.000180572	0.000216054	0	0.00308828	0.0109537	0.0140419	high
TCGA-DK-A3IT	0.297622	0	0.18164	0.0422146	0.0626801	0.0556787	2.18215e-19	0.0262738	2.50911e-18	0.0108952	2.9753e-23	0.0046194	0	4.59433e-18	0.02931	0.00648991	0	0.00342405	0	0.0417365	1.1286e-18	0.00744605	0.204635	2.75447e-18	0.00832068	0.019631	0.00940954	0.00419946	0.00791824	0.0174883	2.54145e-19	2.83481e-18	0.0162759	0.0768959	0.00619265	0.00221675	0.066705	0.0551467	0.121852	high
TCGA-DK-A3IV	0.369061	3.69282e-19	0	0.148712	0.0589972	0.0718088	0.0292716	0.00611912	0.010634	0.0294276	4.74848e-19	0.0342507	0.0141434	0.0243678	0.0750006	0.00492742	0.0400798	0.0430997	1.67133e-18	0.0304926	0.00818736	2.67463e-18	0.111188	0	2.05113e-19	0.0156924	0.0137136	0.0094118	0.0109657	0.024177	2.30237e-20	3.99695e-18	0.0423608	0.00473595	0.00253464	0.0059094	0.161762	0.00236797	0.16413	high
TCGA-DK-A3WW	0.390936	0	0	0.0476764	0.0818379	0	0.011512	0.0373879	0	0.275387	0	0.00961325	0	5.73413e-18	1.05784e-18	0.0199629	0.0866674	0.129637	0.0701539	0.0496285	0	0.0464203	0.418135	0.0330953	0.0490075	0.0379562	0.0347786	2.23888e-20	0.00509675	0.0513088	3.06108e-19	2.07328e-19	0.00454363	0	0.00237688	0.00158076	0.181365	0.00158706	0.182952	high
TCGA-DK-A3WX	0.183484	0	0.151885	0	0.0425502	0	1.23262e-19	0	4.22281e-19	0.105737	7.3211e-19	0.0153589	0	0	0.00198854	0.00292414	0.0167251	0.039229	0.0151358	0.0634833	0	1.69807e-18	0.359362	0	0.00168948	0.0167543	0.0147934	0.00743967	8.20913e-20	0.00347874	0.069882	2.94724e-18	0.0375786	0.0160242	0.00857295	0.00326135	0.0661434	0.0321699	0.0983133	high
TCGA-DK-A6AV	0.351963	0	7.79514e-18	0.0157555	0.0495123	0.0447953	0	0.0136479	4.15639e-18	0.0998503	1.74479e-19	0	0	6.8131e-18	0	0.0131696	0.00701694	1.28245e-19	0	0.0416437	0	8.64144e-18	0.252726	0	0.00152299	0.00653402	0.00312283	0	0.00752201	0.0410214	0.00270886	6.31442e-18	0.0205288	9.43951e-18	0.00337145	0.00243379	0.0544491	0.0246166	0.0790657	high
TCGA-DK-A6AW	0.0707017	0	0.00549292	0	0.0308633	0.0164631	2.38591e-18	0.00134241	0	0.0580971	3.9796e-20	0	4.7024e-19	0	0.0526269	0.00833727	0.00527875	0	0	0.0017594	1.53415e-18	0	0.146764	4.53443e-18	0.00811434	0.00935594	0.0119882	1.0463e-21	0.00236943	0.0011027	6.08894e-20	0	0.00214026	0	0.0158705	4.83705e-21	0.0105588	0.047962	0.0585208	high
TCGA-DK-A6B1	0.00119601	0.00271289	0.00621398	6.12917e-19	0.010776	0.000267712	0	0.00217081	3.92925e-18	2.02448e-20	0	0	5.92017e-19	0	0	0	0.00349479	6.45997e-19	0	0.0357025	0	0.0202539	0.0764157	9.75056e-19	0.00146357	0.00128826	0.00822491	0	0.0152048	0.0337719	0.000694446	4.57254e-19	0.0936408	1.14173e-18	0.0274794	0	0.0327873	0.0382268	0.0710141	high
TCGA-DK-AA6L	0.265072	0.000937623	0.0292412	0.0208312	0.0227481	0.0235515	4.46912e-18	0.00160418	0	0.0846793	1.3877e-20	0	0	0.0120166	0.0252553	0	0.00123896	0	4.2531e-19	0.194895	7.15564e-19	0.00409396	0.119637	8.18337e-19	0.0244753	0.017605	0.0121095	0.00242199	0.0113374	0.0411422	0.00488642	0	0.0358364	0.0366914	1.67562e-19	0.00231194	0.0644002	0.0188145	0.0832147	high
TCGA-DK-AA6M	0.267525	0.000854726	0.0978204	0.00360606	0.0308026	0	0.00221844	0.0474596	6.2671e-20	0.0976544	0	0.00268086	4.94422e-18	7.52425e-18	0.00584004	2.97434e-19	8.38052e-20	0.0184228	4.03498e-18	0.384664	0	0.0232834	0.324915	9.34219e-19	0.061633	0.0516135	0.0416807	0.000482884	0.00286807	0.0655823	1.43747e-19	0	0.11266	0.0742311	0.00489977	0.0103049	0.119176	0.0472535	0.166429	high
TCGA-DK-AA6Q	0.207253	0	0	0.0127554	0.0323809	0.000546734	0.00768899	0	0.000769461	0.0936449	1.34706e-20	0	0	1.00812e-17	3.32018e-19	2.38619e-19	0.0439655	0.0752177	0.0509993	0.0735933	1.70503e-18	0	0.471645	0	0.00666921	0.0117901	0.0119159	0.00666117	1.09958e-18	0.0137106	0	0	0.0344308	2.91542e-19	9.80205e-21	0.00635309	0.0558413	2.81707e-19	0.0558413	high
TCGA-DK-AA6R	0.157242	8.61105e-20	0.103894	0	0.0404144	0	7.96525e-19	0.00351584	4.87699e-19	0.0649421	4.57773e-19	0	0	6.80469e-19	0	0.000833257	2.49555e-18	0.0042336	3.92541e-19	0.0562135	0	0.0593704	0.258863	8.34303e-18	0.00264085	0.00692944	0	0	0.00514097	0.0137395	0.00125505	0	0.0616309	7.01586e-19	0.00872387	0.000544887	0.0156508	0.00620682	0.0218577	high
TCGA-DK-AA6S	0.279952	3.37619e-20	0.352217	0.0316234	0.000161739	0.0430783	0	0	0.00130894	0.096751	0	0.00644202	3.21197e-20	0	0.00934425	0.00868622	0.0130157	0.015698	8.28283e-20	0.0225664	0	0	0.120217	0.00616675	0.0128372	0.0227485	0.0131125	0	0.00609718	0.0121886	0	0	0.0365991	0.185677	0.00631655	0.00982692	0.0464433	0.101403	0.147847	high
TCGA-DK-AA76	0	0	0	0.00227004	0.0202535	0.00164649	0.0107079	4.90528e-18	0.00142105	0.0794456	1.40962e-18	3.39685e-18	0	0.000904872	0	0.00353905	0.00685984	3.09155e-20	0	0.0164304	0	1.20028e-18	0.159144	9.39125e-19	1.42232e-18	6.88644e-19	0	0.00198231	0.0118288	1.28008e-20	8.13584e-20	1.49671e-17	0.0562927	0.00104811	0.00376983	0.00364196	0.00740812	0.00888399	0.0162921	high
TCGA-E5-A4TZ	0.144278	0	0.00738566	0.014387	0.0540217	0.00573679	0	0	1.54365e-21	0.181633	4.15471e-19	6.79031e-19	2.79166e-18	0.0167278	8.09897e-18	0.00340168	3.9647e-20	0	0	0.0517856	9.29849e-18	0	0.168235	0	0	0.00244074	0.0132966	0.0158187	0	0.0229196	0.0069455	5.92078e-19	0.0135962	0	0.00458035	8.92436e-20	0.0411559	0.000536922	0.0416928	high
TCGA-E7-A541	0.231271	0.00245066	0.00623131	0.0069452	0.0386823	0.0518209	0	2.12045e-18	0	0.121942	2.77065e-20	3.34097e-19	0	2.72413e-18	1.94086e-17	0.00913906	0.0392705	0.0628015	0.0248417	0.075362	0	0	0.334665	3.29412e-17	0.0127171	0.0172941	0.020539	6.53973e-20	0	0.0169578	0	1.57598e-17	0.00168138	0.0144654	0.0119026	0.0044956	0.0505938	0.0246594	0.0752532	high
TCGA-E7-A677	0.0902322	2.38401e-19	0.00372995	0.00359553	0	0.0652098	5.66305e-19	0.00431182	0	0.0156056	0	0.0139297	1.25916e-20	0.0119588	0	0.000811195	0.00784069	0.00378298	0	0.025485	0	0.00106923	0.0521173	0	0.000565062	0.00225081	0.00163416	0.00594712	2.52989e-21	0.00854186	0.00109571	1.67798e-18	0.045332	8.32602e-19	0.000410177	0.00498013	0.0212652	0.00276713	0.0240323	high
TCGA-E7-A6MF	0.00230281	1.04787e-19	0	0.01403	4.29744e-18	0.105381	1.58265e-18	0	0	0.0587004	0	4.41138e-19	0	0.0567861	0.0484835	0.0093254	0.0163923	0.0133248	0	0.0242132	4.00277e-18	0	0	0	8.45414e-20	0	2.48921e-21	0.00905128	0.000371005	0.00273358	0.00155287	7.45467e-18	0.00107034	4.11105e-18	0.0119997	0.00431311	0.0355376	0.00337471	0.0389123	high
TCGA-E7-A7PW	0.0166632	1.6183e-20	5.11664e-18	0.0102112	0.0585736	0.00132231	0	2.05149e-19	3.18672e-18	0.0548216	6.67971e-21	0	4.38367e-18	0.00362601	0	0.00713533	0.0103249	1.16916e-18	0	0	2.57722e-19	0.0139924	0.188838	2.47914e-17	4.10571e-20	0.00138304	0.00274628	0.00944288	0.00792168	2.28922e-19	0	0	0.0231612	8.14689e-19	0.00084865	0.00370681	0.019986	0.000282987	0.020269	high
TCGA-E7-A7XN	0.41931	0	0	0.0180439	0.0487807	0.000354813	0.000565899	0.0168725	0	0.173738	1.46261e-20	0.0151035	8.66553e-18	1.18442e-18	0.00938695	0.0242493	0.0993565	0.122602	0.0965422	0.0732745	0.00522875	0.0540313	0.416754	2.61538e-18	0.0642193	0.0702909	0.0199148	0.00418067	0.0112936	0.0472938	2.89978e-19	0.0217092	0.0515268	0	1.69364e-18	0.0032731	0.181117	0	0.181117	high
TCGA-E7-A8O8	0.117353	4.43755e-19	0	0.00609423	0.04043	0.0405517	7.0981e-18	2.63542e-19	0	0.0644112	0	2.08897e-18	0	1.12277e-19	5.19844e-18	0.0211377	0.0101374	0	9.17172e-18	0.0182102	6.10254e-18	0.0250914	0.143436	0	0	0.00195829	0.00142829	0.000506187	0.00315756	0.00754388	0	0	0.0464174	1.04042e-17	0	0.000812863	0.0161878	0.016507	0.0326948	high
TCGA-E7-A97P	0.314148	0.00230204	0.164421	0.00514913	0.0324764	0	0.00232327	0	2.14238e-19	0.101885	8.68885e-20	0	0	0	0	0.00591364	0.059083	0.0773824	0.102992	0.0168344	0	0.0178973	0.395819	0	0.039706	0.0396807	0.0261304	0	0.000273095	0.0147854	4.98459e-19	0.0304711	0.0101291	0.0295374	0.00919568	0.0029408	0.0994631	0.030119	0.129582	high
TCGA-FD-A3B4	0.365566	1.93407e-19	0.17404	0.172009	0.109838	0.0843446	0.0854361	0.012775	0.00913455	0.0303699	0.000203954	0	2.9118e-18	0	2.52247e-19	0	0	0.0301984	0.0301703	0.0144502	0	3.81963e-21	0.279599	4.12922e-19	0.00346598	0.019689	0.0134578	0.0129233	9.59619e-21	0.0143344	4.60889e-05	0.00937452	0.0596866	0.0452544	0.00867845	0.00295089	0.149952	0.0226272	0.172579	high
TCGA-FD-A3B6	0.368168	0	0.0541683	0.0235168	0.0852483	0	0.00536652	0.00621638	3.9277e-19	0.189541	0	0.0157285	3.01186e-19	7.90753e-19	1.66972e-19	0.00380188	0.0259616	0.0329415	0.0448948	0.0476895	7.12706e-18	0.0307993	0.472832	4.26567e-18	0.0746582	0.0625836	0.0446805	0.00709874	0.00833416	0.047075	0	0	0.0305959	0.0347132	0.00512437	0.00380607	0.123018	0.03168	0.154698	high
TCGA-FD-A3N5	0.216594	0	0.128523	0	0.032075	0	9.16535e-18	0	1.98703e-18	0.036477	3.19285e-20	0	0	0.00155471	4.59805e-18	0.00763381	0.0115924	0	0.0031031	0.0607094	0	0.0337422	0.258374	0	0.00152713	0.00493081	0.00521937	0.000692129	0	0.0160227	0.0247038	4.36405e-19	0.0239031	8.00083e-18	0.00283764	0	0.0400876	0.0039021	0.0439897	high
TCGA-FD-A3N6	0.199149	0	4.47777e-18	0.00233443	0.0494578	0	3.55158e-18	0.00793331	3.49255e-18	0.0752522	0	8.74965e-19	0	0.0261101	2.12502e-19	0.0223448	0.0178055	0.0244687	1.06516e-18	0	1.05978e-17	0.0160941	0.262401	3.08584e-18	0	0.00507793	0.00186307	0.0110311	0	0.00264645	0.00165091	0	0.0185706	0	0	0.00419459	0.0289345	0	0.0289345	high
TCGA-FD-A3SL	0.299907	0.00110469	0.268035	0	0	0	1.26539e-17	0.0197597	1.98903e-18	0	2.31761e-18	0	0	1.16936e-17	0	0	0	0	4.97547e-18	0.0137497	2.17961e-17	0	0.10608	0	0.0321823	0.0296336	0.0412318	1.40019e-19	1.2769e-19	0.0097397	4.27262e-19	0	0.0787242	0.218971	0.0356552	0.0159177	0.0411211	0.167432	0.208553	high
TCGA-FD-A3SM	0.110966	0.00259796	0.188675	9.9347e-20	0	0.169276	4.58567e-18	0.0135249	0	0.00553381	5.24108e-21	1.12113e-18	6.05266e-19	3.48273e-18	0.00975187	0.00124504	2.26984e-19	0.00862079	0	4.59697e-19	0	0	0.123343	3.58461e-18	0.0129343	0.0141372	0.0235249	0.0111281	5.61197e-19	0	0.000800842	8.22885e-18	0.0149684	0.0784462	0.0057219	0.0130837	0.0255921	0.0528577	0.0784498	high
TCGA-FD-A3SN	0.233488	2.36583e-19	0.0957703	0.00624296	0.0340713	0.0356359	4.02964e-18	0	3.81107e-18	0.03762	0	0	0	0	6.51471e-18	0.00893571	0.000618948	0.00964701	0	0.0176682	0	0.0140463	0.244231	7.63732e-18	0.0220181	0.0333307	0.00951927	0	0	0.0195621	2.78509e-20	0.00323779	0.0126707	0	0.00297254	0.00611124	0.0344533	0.00463793	0.0390912	high
TCGA-FD-A3SO	0.288143	0	0.145514	0.00945611	0.080993	0.000434449	6.0399e-20	0.0669668	0	0.0856768	3.15034e-19	1.63716e-18	1.7137e-20	0	7.94742e-19	0	0	0.0116621	0	0.113639	0	0.0252621	0.216463	0	0.0437608	0.0486237	0.0591697	0.00337477	0	0.0124665	0.00976298	0	0.0417454	0.0620862	0.00380719	0.0011652	0.097192	0.0412792	0.138471	high
TCGA-FD-A3SQ	0.186271	0	0.25671	0	0	0.0682429	1.22065e-18	0.00392698	1.82964e-18	5.47157e-18	0	0.0111425	6.43989e-18	0	0	0.000694664	9.5888e-21	0.00651064	0	0.0147446	0	3.36518e-18	0.00223018	0	0.0179359	0.0183426	0.028167	0.00230362	0.00289792	0.0043968	0	9.76044e-18	0.00420331	0.161883	0.00783759	0.0175509	0.0190422	0.0991676	0.11821	high
TCGA-FD-A3SR	0.316656	0.00396456	0.121244	0.0200046	0.0269012	0.00233699	1.52849e-18	0.0273395	0	0.0889429	0	0	3.92392e-18	7.33421e-20	0.0170491	0.00330681	0.0112447	0.0124975	0	0.0542871	2.75152e-18	0	0.0785818	4.77576e-18	0.0235621	0.0414787	0.0243491	0.00960973	0	0.0241252	4.09066e-21	2.13206e-19	0.0276567	0.0970206	0.0125897	0.00682879	0.0772572	0.0506038	0.127861	high
TCGA-FD-A3SS	0.0351081	0.00331331	0.136717	0	0.0462132	0.00115999	3.81746e-18	0	0	0.0546013	0	0	4.39375e-19	1.22651e-20	0	0.0158042	5.6589e-19	0	5.00158e-18	0.00232374	1.05357e-18	0.0366423	0.137526	0	0.00160833	0.00630534	0.014885	0.00677978	0.0105165	0	0	1.27937e-17	0.00923785	0.0750754	0.00603468	0.00136258	0.00559208	0.0391944	0.0447864	high
TCGA-FD-A43X	7.09963e-19	0	1.00698e-17	0.000206912	0.0117703	0.0299413	4.66437e-18	0	0	0.0370565	7.18371e-19	0.0111341	0	0	0	0.0208759	0.0257637	0	1.2679e-18	0	1.12008e-18	0.0186523	0.0220299	2.31609e-18	1.15375e-18	0	0.00291555	0.00280775	0.00412053	0	0	0	0.0966338	0	0.00391846	0	0.0210129	0.00679362	0.0278065	high
TCGA-FD-A43Y	0.246219	3.95336e-22	0.0773932	0.00396473	0.0225704	0	0	0.00679014	0	0.070216	1.44472e-19	2.73096e-18	1.94026e-18	0	0.0268586	0.00231568	1.53558e-20	0.00289631	0	0.0137405	3.5237e-18	0	0.157737	1.92225e-18	0.0279067	0.0163736	0.0216958	0	0.00618274	0.00575707	1.60363e-18	6.4931e-18	0.0190573	0.00239567	0	0.0088719	0.0296125	0.00119784	0.0308103	high
TCGA-FD-A5BR	0.285846	0.00240212	0.119626	0.0773572	0.0499819	0.0556263	0.039904	0.0306897	0	0.0428703	0	0.0445639	0	1.67844e-18	0.0443104	1.3794e-20	0.026887	0.0272474	0	0.0653134	0	0	0.0862417	0	0.00233022	0.0151697	0.00985997	0.00411827	0.0121825	0.0352867	0	0	0.0244959	0.06685	0.0242576	0.000625603	0.117779	0.0477253	0.165505	high
TCGA-FD-A5BU	0.351524	0.000309123	0.173167	0.0650532	0.053954	0.016096	0.0270525	0.0328827	0	0.10853	3.03168e-20	0	0	8.6484e-20	0.00263283	0	0	0.0158118	0	0.109801	0	0	0.277702	0	0.0357345	0.0469842	0.0207899	0.0120461	0	0.0278748	1.38927e-19	0	0.0607942	0.0646683	0.00624198	0.0117896	0.115728	0.0415072	0.157235	high
TCGA-FD-A5BV	0.0276643	5.89069e-22	0.0353849	7.53437e-20	0.0328915	0.0193369	0	7.68238e-19	0	0.0103458	0	0	1.43903e-19	0	1.43109e-18	0	0	0	4.54044e-18	0.00998228	1.16443e-18	6.12456e-19	0.250306	0	0.00483817	0.00674991	0.00313162	0	0.00627423	5.86119e-19	6.61132e-05	0	0.105818	0.01547	0.00558492	0.00361698	0.00326952	0.0162516	0.0195211	high
TCGA-FD-A5BZ	0.0778125	0.037289	0.349684	0	1.55287e-18	0.0608698	8.1831e-18	0.00938654	3.25346e-18	0.00517291	0	0.00513318	0	2.56746e-18	8.61021e-19	0.0116564	0	7.2674e-20	6.64952e-19	0.00625335	0	0	0.0537011	0	0.000143608	0.0152055	0.00412155	0.00166572	0.00295984	0.00800462	0.000910165	0	0.00967609	0.180767	0.00511065	0.00857059	0.0136807	0.126681	0.140362	high
TCGA-FD-A5C0	0.129438	0.00330433	0.0780957	9.81341e-21	0.0254452	0.0554466	3.96508e-18	0.0280201	9.82133e-18	0.0725156	6.24935e-20	0	6.37009e-19	0	0	0.0116277	0.0012617	1.1342e-19	2.21847e-18	0.0284297	8.76063e-19	0	0.194089	4.62135e-19	0.000640054	0.00935001	0.00909152	0.00401471	0.000139954	0.00981628	0.00160689	1.11589e-19	0.00354977	0.0753366	0.00121436	0.00276702	0.0441721	0.043051	0.0872231	high
TCGA-FD-A62P	0.32091	0	0.167981	2.32327e-20	0.0275956	0.00884889	0	0.0564957	3.45505e-19	0.0538658	0	1.74902e-18	0	0	0	0.0044977	2.72089e-19	0.00446636	0.00552363	0.0250202	2.66253e-18	0	0.24401	6.20658e-19	0.0496477	0.0508817	0.0334771	0	0.00887746	0.0350255	0.00238068	0	0.0245475	0.0649739	0.00374397	0.00616704	0.0972204	0.0457114	0.142932	high
TCGA-FD-A6TA	0.323046	9.73931e-05	0.146879	0.078571	0.0422751	0.0184315	0.0230443	0.0553431	3.93469e-18	0	0	0.00326518	3.22718e-19	2.50941e-18	0.0395274	0	0.0181732	0.0215194	1.56549e-18	0.00522278	1.73515e-18	0	0.129838	4.84158e-19	0.012395	0.0197645	0.0191091	0.00305168	0.0294111	0.0241562	0	3.84346e-18	0.0233836	0.0465505	0.00285087	0.00918496	0.127793	0.0394868	0.16728	high
TCGA-FD-A6TC	0.152693	0.00622446	0.294185	0	0.010645	0.101059	2.36362e-18	0.0337907	0	0.0823378	0	3.94841e-18	9.6423e-19	4.38013e-19	0	0.00790391	0	8.59181e-20	0	0.00953119	5.69435e-19	0	0.157361	7.60893e-18	0	0.0127792	0.0029608	0.00116286	5.01564e-19	0.0152642	0.00901609	6.88732e-18	1.2066e-18	0.108782	0.00864633	0.00141925	0.0394892	0.0687252	0.108214	high
TCGA-FD-A6TD	0.426576	0.00282795	0.177211	0.0401125	0.0496334	0.00113468	0.0189596	0.0557101	0	0.0352989	0.00313995	0	6.41121e-19	0	0	0	0.00522771	0.0319701	0.0153429	0.192225	0	0.0204833	0.337727	0	0.0455741	0.0452661	0.021	0	0.011668	0.0955747	9.20098e-19	0	0.0837989	0.0358969	0.0105361	0.00517716	0.161466	0.0369592	0.198425	high
TCGA-FD-A6TE	0.0856734	0	7.26269e-18	0	0.0242245	0.0314326	6.95791e-18	0	1.59556e-18	0.0431357	0	2.17099e-18	1.07396e-18	0	4.91269e-18	0.00435584	0	4.32366e-19	5.04305e-19	1.0563e-18	1.80482e-18	0.0166527	0.186975	0	0.00741603	0.00942086	0.0174741	0.00332715	0.00940023	5.39365e-21	1.10286e-18	8.86834e-18	0.0450478	4.04881e-18	0.00178178	0.00049253	0.0145409	0.000227349	0.0147682	high
TCGA-FD-A6TF	0.270938	0.0387721	0.211481	0.00139853	0.0398633	0.0059956	0.00514714	0.00885237	2.03965e-18	0.00166198	0	1.17268e-19	5.95689e-19	0	0	0.00202571	9.43435e-19	8.94357e-19	0	0.0365048	0	0	0.186702	0	0.0197585	0.0247295	0.0317628	1.66673e-20	0.00316867	0.0316119	0.00245838	0	0.0384453	0.154118	0.0296848	2.18807e-20	0.0427198	0.132202	0.174922	high
TCGA-FD-A6TH	0.222863	0.0295245	0.0698807	0.00786706	0.0613352	0.0300453	1.27659e-18	2.10443e-18	1.54169e-18	0.116807	0	0	0	2.25576e-18	2.55734e-17	0	1.61312e-18	0	0	2.65334e-19	0	3.164e-19	0.214886	0	0.021245	0.0471414	0.0339912	0.00765405	0	0.00437672	0	0	0.0208072	0.0769686	0.00655468	0.0046684	0.0377783	0.0654486	0.103227	high
TCGA-FD-A6TI	0.105507	0.00120469	0.0502799	8.66147e-19	0	0.0244484	0	0.0102	7.58011e-19	0.0451675	0	0	0	1.29587e-18	0.00893176	8.04652e-22	0	0.00894997	0	0.0370331	0	2.39964e-05	0.00783526	0	0.0126456	0.0169286	0.01818	0	0.015502	0.0009565	0.000399232	2.61477e-18	0.00540317	0.0130563	0.0187975	0.00200547	0.0161343	0.0219026	0.0380368	high
TCGA-FJ-A3Z7	0.106849	0	0.101694	0	0.02069	7.4077e-19	0	0.00394763	0	0.00365071	0	0.0100142	5.74433e-18	0.0075812	0	0.00122709	0.0201407	1.77628e-18	1.71756e-19	0.0138036	1.62921e-18	0	0.00955143	0.00939461	0.00208037	0.0106467	0.00948554	0	0.0167478	0.000112641	0.00336651	2.72821e-18	0.0772672	0.111466	0.0464572	0.00643327	0.022416	0.199688	0.222104	high
TCGA-FJ-A3Z9	1.01916e-18	0	0	0	0.0145331	0.100024	4.00992e-17	0	1.43997e-17	0.0374978	1.4016e-18	0.00122287	2.27656e-18	0	0	0.0108211	0.0322147	0.00147406	4.70416e-18	0	0	0	0.142264	0	3.76886e-19	0	0	0.00463615	4.87823e-20	0	2.67737e-18	0	0.0503271	3.62066e-18	0.00376016	0.00597198	0.0324102	0.00165199	0.0340622	high
TCGA-FJ-A3ZE	0	1.39129e-19	0	0	0.046074	0.041963	0	1.06637e-18	0	0.0282111	0.00202625	0	8.34359e-20	0.0353297	0.00743392	0.0174379	0.0156468	0.00576496	0	0.00653528	0	1.28714e-18	0.122602	3.1395e-18	0	0	0.00263377	0.00235898	0.0195697	0	0.0039396	7.92879e-19	0.0292377	1.85481e-17	0.00074492	0.00195669	0.0146303	9.34364e-18	0.0146303	high
TCGA-FJ-A871	0.0162786	4.65933e-19	0.157146	0	0.0755037	0	0	0	0	0.172485	2.39161e-20	0	0	0	7.87683e-20	0.00385206	1.47217e-19	3.47512e-18	0	0	1.21502e-17	0.0131117	0.396209	1.84048e-18	0	0.00500237	1.15335e-18	4.81427e-21	0	4.26157e-19	0	0	0	0.0594475	6.50849e-19	0.0171545	4.26511e-18	0.0374144	0.0374144	high
TCGA-FT-A3EE	0.153314	0	0.000702309	0.00965703	0.00607507	0.0367482	0	0.0116541	3.5025e-19	0.0179581	0	0	2.17797e-19	1.63751e-18	0.014001	0.00517841	0.00422973	0	1.07006e-18	0.0367023	0	0.00993717	0.122262	3.542e-19	0.00603951	0.0116089	0	0.0052357	0.00906806	0.0169855	0.000932954	8.47535e-18	0.0651031	6.35865e-18	0.00234148	0.00239464	0.0423324	0.00990443	0.0522368	high
TCGA-FT-A61P	0.346809	0.0166383	0.165646	1.08665e-18	0.0367165	0.0456266	0	0.0208222	3.64814e-18	0.0170735	0	0	2.25099e-18	0	0	0.00524728	3.50102e-18	0.00191865	0	0.0459808	2.39025e-18	2.00619e-18	0.259169	0	0.0484007	0.0466549	0.0199671	0.00151911	1.00217e-19	0.0452096	0	0	0.0563426	0.0939423	0.00376376	0.00534083	0.0773011	0.0662208	0.143522	high
TCGA-G2-A2EF	0.335121	0	0.0139109	0.0238437	0.057631	3.53829e-19	0	7.31658e-18	0	0.169579	0	3.75665e-19	2.93094e-18	0	6.01036e-19	0.00246828	0.029955	0.000605706	0.0735793	0.133201	1.63178e-18	0.135307	0.37233	0.0192433	0.0608297	0.0523991	0.0176565	0.00439468	0.0151612	0.0177115	6.00575e-21	0.0161178	0.0938112	0.00280343	0	0.0093103	0.101902	0.0048928	0.106794	high
TCGA-G2-A2EJ	0.276926	0	0	0.00753915	0.044092	0.00130415	3.26012e-20	0.00928789	0	0.0750896	0	0	1.4924e-18	5.32393e-19	0.0147117	0.00285485	0	0.0389674	0.00317529	0.0125218	7.36075e-18	0.0108931	0.312093	5.88532e-19	0.0156893	0.0344046	0	0.00371605	0.0125636	0.0256151	0	0.00154762	0.0460927	0	0.00207669	0.00393821	0.0422634	0	0.0422634	high
TCGA-G2-A2ES	0.366825	5.65068e-19	0.00154316	0	0.0456	3.25972e-18	0	0.0144062	8.28294e-19	0.217037	3.95572e-19	0	3.82969e-18	1.4691e-18	0	0.00486877	4.58973e-18	0.0144781	0	0.0521627	0	0	0.384714	0	0.0147019	0.0253316	0.0107114	0	6.97457e-20	0.0356499	0.00106277	0	0	0	0.00684897	0.000820416	0.0438805	0.000448174	0.0443287	high
TCGA-G2-A3IB	0.0927305	2.82212e-18	2.58017e-18	2.87539e-20	0.05551	0.00437363	0.00551097	0.0144113	0	0.0668335	5.24912e-19	3.97061e-18	4.29181e-18	0	0	0.0029203	1.74167e-18	3.42781e-18	0	0.00773371	0	6.90748e-18	0.292987	2.30857e-17	2.32545e-19	0	0.000302555	0.0083247	0.00104833	6.75198e-20	0.00357847	9.73429e-18	0.0238428	0	0	0.00773193	0.017543	2.73405e-18	0.017543	high
TCGA-G2-AA3B	0.108765	0	0	0.0118195	0.0456632	0.00688518	2.16327e-18	0	0	0.0716594	0	0.00266643	0	0	0.00863756	0.0014372	0.0366079	0.0154957	3.64202e-18	0.00631072	0.00497918	0.00696902	0.172447	9.65204e-19	0	0	0.00790037	0.00240359	0.020259	0.0188546	0	1.15841e-19	0.0163803	0	0.0189372	0.00200313	0.0464571	0.00305694	0.049514	high
TCGA-G2-AA3D	0.00300246	2.20268e-20	1.76422e-18	0.0190297	0.0494922	0.0553652	5.15463e-19	1.61543e-18	3.42221e-18	0.0469761	6.17531e-19	3.26395e-19	5.3514e-18	2.03455e-18	0.0116267	0.0035264	0.00386468	4.67331e-19	0	0.0475618	8.18712e-18	0.00502706	0.173784	1.68075e-18	8.97545e-20	9.80538e-19	0.00772606	0.00581404	0.00462054	0.0241926	0	1.41327e-18	0.0361488	1.69222e-18	1.56532e-19	0.00284362	0.0453249	0.00387346	0.0491983	high
TCGA-GC-A3OO	0.17367	0.000360185	0.134847	4.48154e-19	0.0305066	0.012316	0	0.015819	0	0.00325463	0	0	5.2688e-19	8.10311e-19	0	0	0	3.3629e-20	0	0.0194465	0	0	0.134476	0	0.010333	0.0146068	0.0145013	0.00685733	2.39519e-19	0.0193774	0.000859331	0	0.0412469	0.105054	0.028221	1.83351e-19	0.0387709	0.0788777	0.117649	high
TCGA-GC-A3RC	0.411443	7.77307e-19	0.0112626	0.00830313	0.0661253	2.83021e-18	3.33318e-19	0.0475431	2.17104e-18	0.0942858	0.00287711	0	0.00242465	0.0228718	0.0168515	0.0166285	0.0328642	0.0394711	0.0262154	0.0817023	0.00487324	0.0959421	0.201251	0.0373468	0.0168802	0.0269637	0.024862	0.00869789	0.00292404	0.0675158	2.20746e-18	5.54372e-18	0.0566861	0	0.00326773	0.00507383	0.122819	0.00960833	0.132428	high
TCGA-GC-A3YS	0.197373	0.0009612	0.318506	0.00741713	0.0459862	0.0201886	4.61329e-19	0.0284263	1.45187e-20	0.0779767	0.00473663	0	4.25038e-19	1.33039e-18	0	0.00248706	0	0.00104871	3.60477e-19	0.0316968	0	0	0.326669	0	0.0284564	0.0244619	0.0212966	0.00122802	6.75881e-05	0.0136148	3.66731e-19	2.5157e-18	0	0.129916	0.000181666	0.00107395	0.0527617	0.0709293	0.123691	high
TCGA-GD-A2C5	0.0653162	0.00243483	0.100603	5.42713e-19	0.00525246	1.57333e-19	1.29915e-18	0	1.55198e-17	0	0	1.46728e-18	0	0	0.000158629	0.00315867	0.0114875	0	9.09192e-19	0.0379401	0	0.00212766	0.128896	1.9639e-18	0.0044429	0.00615913	0.0109951	0.00289032	0.0120105	0.0071887	2.72704e-19	6.19052e-18	0.0308367	0.045628	0.0270606	0.000117571	0.0173396	0.0540193	0.0713589	high
TCGA-GD-A3OQ	0.0613867	2.26624e-18	0.0790841	0	0.0193884	0.000691232	0	0.014358	0	0.0229398	0	1.72655e-18	0	6.40245e-19	0	0.00136753	0	2.05083e-19	0	0.0124403	0	7.27772e-18	0.188139	0	4.05179e-19	0	0	0.000533867	2.40993e-19	0.00242415	0.0039336	3.52857e-18	0.0333245	0	0.00521819	0.00267377	0.0141664	0.00324045	0.0174068	high
TCGA-GD-A3OS	0.0776378	3.352e-19	0.34069	0.03059	0.0736915	0.0195454	0	7.28428e-20	0	0.0293948	5.85294e-20	0	4.744e-19	0	0	0.000376192	0.00896989	1.36891e-19	0	0.00677186	1.35308e-18	0.0145166	0.154788	0	0.00265779	0.00999055	0.00586375	0.0168791	8.38981e-20	0.0194074	0	1.13164e-18	0	0.150244	0	1.38827e-18	0.0523361	0.0751221	0.127458	high
TCGA-GD-A6C6	0.161248	8.68356e-19	7.92993e-18	0.00311303	0.1165	0.0067473	0.00868453	0.00878695	0	0.0593173	3.13869e-20	1.94704e-18	1.25686e-18	0	5.48323e-18	0.0125534	0	0	0	0.0251851	1.32054e-17	0.0258828	0.253767	0	0.00972731	0.0178181	0.0138335	3.8102e-19	0.00984549	0.0330226	0	6.82239e-18	0.0324539	0	0	0.00966683	0.0364333	4.34178e-19	0.0364333	high
TCGA-GU-A42Q	0.0413914	0	0.0610196	0.00609476	0.0503358	0.0261625	0	0.00313555	0	0.0288384	0.00451786	1.31012e-18	0	2.91108e-18	1.88069e-18	0.00251786	0	0.00922251	0	0.026448	1.85646e-17	0	0.382701	0	6.23682e-19	1.18087e-19	0	0.00721867	0.000914743	1.9264e-19	0.00583221	0	0.0209495	1.04543e-17	0	0.00106018	0.0148541	6.0719e-18	0.0148541	high
TCGA-GU-A42R	1.18571e-18	0	0	0.000222084	0.0122259	0.00828659	0	0.0149593	1.05339e-18	0	0	0	4.84352e-19	0.0418197	0.0177876	0.0225352	0.0118421	0.000222731	0	0.0148514	6.46567e-18	0	0.093044	0	6.68111e-19	0	1.29032e-19	0.00268648	0.0105403	0.00457958	0.00064917	2.85801e-18	0.0546101	0	0.00284981	0.000979759	0.0232924	0.0170286	0.0403211	high
TCGA-GU-A764	0.407473	0.00300165	0.208905	0.0209257	0.0249883	5.79741e-19	0.0183304	0.0123024	1.22605e-18	0.139778	0	5.86277e-19	0	1.12871e-17	3.6433e-18	1.07503e-18	1.84079e-19	0.0088906	0	0.0291837	0	0	0.19937	4.35832e-18	0.032198	0.0442165	0.023545	2.93241e-19	0.0160422	0.0223475	0	2.65444e-18	0.0366428	0.11215	0.0248556	0.00703097	0.0585157	0.0728781	0.131394	high
TCGA-GU-AATO	0.363734	0.00109881	0.0618367	0.0567005	0.0614482	1.32031e-19	0.0124557	0.0861607	0	0.0201128	9.71333e-22	0	8.08838e-19	0	0.0126622	0.0145367	0.00704863	0.0282155	0.00338999	6.51853e-19	0	0	0.186082	2.42738e-19	0.038906	0.0335087	0.0410172	0	0.0258651	0.0237239	0.0175724	0	0.00564901	0.0507549	0.00302422	0.00918696	0.153408	0.0259269	0.179335	high
TCGA-GU-AATQ	0.152127	0.00342469	0.0751994	0	0.0467895	0.00862825	0	0.000387403	4.13627e-18	0.00794961	0.0012014	0	0	0	1.55426e-19	0	0	0.0256145	2.06116e-18	0.000452598	9.68961e-19	7.97827e-19	0.301672	0	0.0160912	0.0183433	0.00677918	0.00179061	0.00856629	0.00559721	0.00174142	0	0.0328679	0.0133114	0	0.00269769	0.0170719	0.00951292	0.0265848	high
TCGA-GV-A3JV	0.329702	0	0.0408703	0	0.0078671	0.0445468	0	0	0	0.0893707	0	0.0176233	0	0	0	0.0181924	0.00614894	0.00393672	2.15682e-18	0.0391375	6.70668e-18	5.08565e-18	0.100901	3.46648e-19	0.00954658	0.0135392	0.00814222	8.28747e-21	0.00852327	0.0203974	0	2.78771e-18	0.0145667	0.0171297	0.00714058	0.00539694	0.024062	0.0202011	0.0442631	high
TCGA-GV-A3JX	0.221716	0	0.00604525	0.000124283	0.0279209	0.0287069	2.79996e-19	8.8889e-19	5.46781e-18	0.0656066	7.27446e-20	4.105e-20	0	0	1.25461e-18	0	1.14898e-18	2.7587e-19	0	0.0311809	8.70326e-18	0	0.225949	0	0.0202087	0.0266965	0.0145927	0.00716608	0.00236593	0.0116653	0	0	0.0880221	2.34852e-18	0.00844274	0.0110034	0.028238	0.00492419	0.0331622	high
TCGA-GV-A3JZ	0.198023	0	0.171619	5.51351e-22	0.0479892	0.00521673	0	0	8.85695e-19	0.0962927	6.37667e-20	0	0	5.56103e-18	6.4915e-18	0	0	1.10695e-17	0	0.017339	1.52066e-17	0.018602	0.205215	0	0.00750476	0.0116779	0.00919983	0.00294964	0.00703706	0.0114909	0.00539047	3.82712e-19	0.0552531	0	0.000855771	0.00591105	0.0182239	0.0093768	0.0276007	high
TCGA-GV-A3QI	0	0.0028855	0.038714	6.85259e-21	0.0517087	0.0428272	4.71948e-18	0	4.38712e-18	0.104802	1.31303e-19	1.21636e-19	0	0	0	4.50564e-20	4.95536e-18	2.71051e-20	0	0	0	0.0338338	0.149751	3.92634e-18	2.48566e-18	0	0.0172813	0.000416407	0.00904994	4.61512e-19	0	6.60767e-19	0	2.6665e-18	0.00665218	0.0103915	0.000277605	0.0197067	0.0199843	high
TCGA-GV-A40E	0.199488	0.000153363	0.0383508	7.45118e-19	0.0491547	0	0	0.0135909	5.92371e-19	0.0940685	9.78862e-19	1.40535e-18	0	1.51737e-18	1.86608e-17	0.00318322	0	1.99663e-18	0	0.0288448	9.96846e-18	0.00352849	0.298458	7.44266e-18	0.0145913	0.0304013	6.89286e-05	0	0.0206826	0.0238613	0.00309812	0	0.00626376	0.0487984	0	0.00646424	0.0367611	0.0244759	0.061237	high
TCGA-HQ-A5ND	0.0463547	8.07231e-21	0.0242707	3.46384e-19	0.0507592	0.0144807	0	0	0	0.0481861	7.59053e-21	6.7647e-19	2.70491e-19	2.07362e-18	0	1.82955e-19	4.31234e-18	0.00628608	0	0	0	0.0141607	0.390996	0	0.00130702	0.00252445	0.00122716	0	0.00525444	1.02767e-19	0	2.08615e-18	0.0334254	0	1.03193e-19	0	0.000871347	2.15789e-19	0.000871347	high
TCGA-HQ-A5NE	0.184395	2.91308e-19	0.135497	0	0.0212208	0.0088104	0	0.0266646	0	0.0295576	2.29478e-20	0	6.51049e-19	0	0	0	0	0	0	0.0227343	0	0	0.174884	0	0.00329221	0.0137203	0	9.44223e-20	0.000760122	0.0224314	0.001971	1.49846e-17	0.0254604	9.25525e-19	0.00887712	0.0138944	0.0362395	0.0116442	0.0478837	high
TCGA-K4-A3WS	0.375941	0.00447903	0.329084	0.00387518	0.0172779	0.00839759	1.82956e-18	0.052634	0	0	0	0.0352842	3.48496e-20	8.80257e-19	1.00659e-18	0	0.0252149	0.00272447	0.00299241	0.0668817	0	0	0.0894425	1.58748e-18	0.0060578	0.0212163	0.00476851	0.00050778	0.00414099	0.0539033	0	0	0.0689982	0.156205	0.0182044	0.00721885	0.0997039	0.109412	0.209116	high
TCGA-K4-A3WV	9.34649e-18	1.87858e-19	0.096285	0.0137888	0.0285487	0.0173684	3.24327e-18	8.90575e-18	0	0.0734018	0	0	0	0.0225324	0.0221435	0.00415107	0	0	0	0.00395876	6.50382e-18	0.0560989	0.111768	0	4.6611e-19	0	0	0.009846	0.0112885	0.00700409	7.23695e-19	3.09944e-19	0.0209223	0	0	0.00160333	0.0301401	9.39292e-20	0.0301401	high
TCGA-K4-A4AB	0.132005	0.003244	0.147584	3.62401e-19	0	0.0188741	1.26752e-18	0.00984747	1.5917e-18	0.0200427	0	0	1.03923e-18	0	0.0249631	7.82945e-20	2.54498e-19	0	2.01443e-19	0.0640412	0	0	0.00843544	0	0.0115535	0.0143843	0.00263752	0.00200816	0.00389159	0.00463827	0.000249494	6.3927e-18	0.0364222	0.120475	0.0119863	0.00127534	0.0188646	0.0671283	0.0859929	high
TCGA-K4-A54R	0.359213	0	0.251246	0.00523713	0.0432476	0.00903903	2.61102e-19	0.0178085	1.75027e-19	0.0702188	0.00310171	0.016133	1.63828e-18	0	0.0191881	0.00533852	0.0286231	0.0196549	0.0853706	0.0366184	6.33479e-18	0.0600933	0.252804	3.96365e-19	0.0354387	0.0330552	0.0127466	0.00328077	0.0088468	0.0548916	2.61596e-19	0.0220641	0.00166424	0.0370955	0	0.0189387	0.111563	0.0207169	0.132279	high
TCGA-K4-A5RI	0.118175	0.00282607	0.113533	0	0.0340791	4.78224e-19	3.53514e-18	0	0	0.0701937	0	8.57801e-19	0	1.52883e-18	0	0	2.18488e-18	0.0183608	1.44404e-19	0.0673165	1.49706e-18	0.00839065	0.310124	1.07253e-17	0.0115004	0.0163569	0.00988661	0.00353712	0.00619046	0.000154862	0.000453772	1.17551e-17	0.0418582	0.0564826	0	0.00365845	0.0104307	0.0296544	0.0400851	high
TCGA-K4-A6FZ	0.200165	3.67638e-20	0.00889248	1.64341e-21	0.00592795	0.02591	0	0.058912	3.07081e-18	0.0771438	0	0	0	0.00221065	0.0379028	0	3.39129e-19	0.00195388	0	0.0808398	0	0.00114505	0.0963074	0.00265423	0.00530872	0.0111878	9.51301e-20	0.00953135	0.00213088	0.0162673	0.00342964	1.05933e-17	0.0818744	0	0.0134624	0.00355301	0.0622993	0.0201009	0.0824003	high
TCGA-K4-AAQO	0.333431	0.0148604	0.137147	0.00665522	0.0321721	0.00999702	0.00142014	0.0360997	0	0	0	0	0	0.00126907	0.0410612	0.00517904	0.0315578	0	0	0.0614322	1.38955e-18	1.11095e-17	0.190077	5.25563e-18	0.00267969	0.0102828	1.73364e-19	0.0214502	0.00551831	0.0376055	4.09382e-19	1.80486e-19	0.0476975	0.209138	0.0232503	0.00372394	0.0906987	0.127433	0.218132	high
TCGA-KQ-A41S	0.121521	0	0.156071	0	0.0184768	0.0219718	4.28897e-18	0.0306393	4.14799e-19	0	0	0	1.2082e-18	9.6252e-20	1.12082e-17	0	3.35387e-18	0.00723777	6.97175e-18	0.0376346	0	1.47775e-20	0.0668118	0	0.0158835	0.0308959	0.02367	0	1.76993e-19	0.000244779	0.00474028	0	0	0.131163	0.0221946	6.37272e-19	0.0343386	0.105179	0.139517	high
TCGA-LC-A66R	0.38311	6.78797e-20	0.151676	0.0754279	0.0790284	0.0110146	0.0213826	1.48258e-22	0	0.138222	0.00325323	0	0	0	0.0130143	0.00234718	0.0215545	0.030334	0.0314119	0.0615685	0.00212079	0.0600217	0.320762	1.93387e-18	0.0204571	0.0277688	0.0153322	0.000826853	0.0162334	0.0407257	0	6.29898e-18	0.0216706	0	0.0262847	0.00694947	0.105995	0.0234156	0.12941	high
TCGA-PQ-A6FI	0.13953	5.23852e-19	0.0224335	0	0.0794776	0	7.5242e-19	0.0117017	2.57649e-18	0.20162	8.33968e-21	0	7.88865e-18	4.78848e-18	4.90241e-18	0.0022538	0	0.00674572	4.36274e-18	0	1.60613e-17	0.0331719	0.414289	0	0	0.00784653	0.0124445	0.00104908	0.00274288	4.2898e-20	0.000377679	0	0.0388277	1.32685e-17	3.13201e-21	0.00125746	0.00875228	0.00154353	0.0102958	high
TCGA-UY-A78L	0.208935	0.00233584	0.109927	0	0.0584256	2.83434e-19	3.02779e-20	0.0208419	1.29414e-18	0.0606915	0	0	9.54464e-19	4.00587e-18	0	0.00237083	3.68133e-18	2.41354e-20	1.98444e-18	0.0309451	0	2.03914e-18	0.284159	2.63982e-18	0.0127498	0.0157193	0.0213863	0.000368797	0.00142294	0.013236	0.0265169	4.70686e-18	0.0244309	0.04088	0.00401371	0.000801126	0.0522008	0.0238166	0.0760174	high
TCGA-UY-A8OB	0.316164	0.000295761	0.00029368	0.00206977	0.0549828	0.00141988	0	1.33944e-18	7.61131e-19	0.0733941	0.00137863	4.73055e-18	2.88614e-19	0	0	0.00391031	0	0.0178795	0.0109839	0.00259868	9.87825e-18	0.0557704	0.415092	2.14501e-18	0.0195503	0.0259038	0.0163262	0	0.0065289	0.0344562	0	1.79316e-18	0.0323187	0.00420197	0.000270522	0.00470367	0.0373842	0.00224886	0.039633	high
TCGA-UY-A8OC	0.187129	0	0.243726	0.00818584	0.0205988	8.74752e-19	0.0112064	0.0140234	0	0.0120992	3.42678e-20	1.28537e-18	0	4.74602e-18	0	0.000469518	0	0	0	0.0669397	0	0.00456161	0.200727	0	0.00550516	0.00484095	0.00816995	0	0.0221513	0.0204621	2.52689e-05	1.8526e-19	0.0643358	0	0.0152154	0.00245269	0.0321345	0.03071	0.0628445	high
TCGA-UY-A9PA	0.175364	0	0	0	0.00704323	0.00641052	0	0	1.19412e-19	0.0788846	0	0	1.24534e-18	1.32641e-18	0.00910677	0.0026852	0.0120729	0.0374511	0	0.00713204	1.10711e-17	0	0.0741372	0.0123222	0.00884372	0.0094177	0.00462604	0.00234241	0.0101037	0.00439389	0	0	0.0838897	2.00639e-18	0.00155812	0.00774593	0.0195079	0.00293929	0.0224472	high
TCGA-XF-A8HB	0.0675758	3.14174e-19	0	0.00683182	0.0612625	0.0262834	1.24687e-18	0	9.34421e-18	0.030761	0.000130593	2.78059e-19	2.53039e-19	3.31988e-18	2.88242e-19	0.011408	1.35417e-18	0.0043422	0	0.00297937	0	0.0047013	0.289598	5.41231e-18	0.0032572	0.00367674	0.0141632	0.00390984	0.00119482	0.0031479	0	0	0.0191349	2.57465e-18	0.00512769	0.00113018	0.0114312	0.00196417	0.0133954	high
TCGA-XF-A8HD	0.540447	0.000259182	0.100161	0.0153964	0.0207137	0.059859	5.08516e-18	0	0	0.108498	0	0.00469931	2.59888e-18	2.65743e-19	0.00842725	0.00230947	0.0569284	0.0589029	0.0592701	0.0294332	0	0.0239778	0.337709	1.0261e-17	0.0428471	0.057909	0.00465105	0.00277503	0.0333263	0.0650874	0	0.0111774	0.0728061	0.0297916	0.00583096	0.00735016	0.129475	0.0206197	0.150094	high
TCGA-XF-A8HE	0.242195	1.38615e-18	0.0420718	0.0131489	0.0661798	0	7.11654e-20	0.0310349	1.75742e-19	0.145271	0	0	0	0	3.44863e-18	0.00474303	0.0234201	0.0384896	0.0378797	0.0115443	0	0.0296984	0.327877	0	0.026222	0.0330185	0.0113978	0.00256727	0	0.0059435	0.0181638	0	0.0112488	0	0.00492473	0.0016004	0.0803337	0.00105464	0.0813883	high
TCGA-XF-A9SJ	0.360113	0.0377743	0.0847837	0.00555247	0.0298228	0.00695259	0.00295496	0.0587129	0	0.103578	6.89165e-20	0	2.73872e-18	4.52584e-18	0	1.10861e-20	0	0.0101719	0.0223714	0.106598	1.89277e-18	0.0378619	0.228125	0	0.0443859	0.0433528	0.0589883	4.02627e-19	0.00786064	0.08247	0	9.52595e-18	0.0562482	0.0942817	0.00673673	0.0172352	0.129576	0.0837562	0.213333	high
TCGA-XF-A9SK	0.232245	0.00133039	0.273457	0.00510227	2.67702e-19	0.00808524	0	0.0355542	0	0.0281446	0	0.00649195	2.17238e-19	5.87646e-20	0.000535704	0.00469661	0.00293927	0.00519269	0	0.0139917	9.39073e-19	0	0.0380256	0.0122453	0.0386515	0.0361089	0.0266527	0.00297739	0.0134943	0.0077464	0	0.000898212	0.00564872	0.156242	0.000938038	0.0100078	0.0625795	0.0787862	0.141366	high
TCGA-XF-A9ST	9.95461e-05	0	0.0621588	0.0126341	0.137938	0.0122376	7.84221e-18	0	0	0.174123	0	2.67294e-18	0	1.95972e-17	3.8798e-17	0.00532904	6.16229e-18	2.52696e-18	0	0	1.51028e-17	0	0.636597	1.25043e-17	5.9462e-19	0.00146509	0.013166	0.0029	0.0230618	0	0	0	1.86557e-19	0	0	0.00201286	0.0103561	0.0239988	0.0343548	high
TCGA-XF-A9SU	0.335005	0	0.207853	0.000122179	0.0541175	0.0194936	9.12108e-19	0.0416408	0	0	5.438e-21	0.00583753	2.23238e-18	0	3.87416e-19	0.00802044	0.00860761	0	0	0.0745185	8.89984e-18	1.26966e-18	0.22605	1.23566e-18	0.021369	0.0252035	0.00997736	7.68408e-19	0.00834299	0.0412614	6.14745e-19	0	0.075003	0.0980646	0.0225992	0.00621544	0.075334	0.0668191	0.142153	high
TCGA-XF-A9SV	0.124201	0.00769024	0.173491	0	0.0139173	0.00625307	0	0.00897049	0	0	0	1.3182e-20	2.63335e-18	1.93036e-18	0	0.014621	0.0146058	0.00768088	2.08119e-18	1.52527e-20	0	1.8679e-18	0.12351	5.28289e-18	0.00448413	0.0106516	0.00951174	0	0.00604201	0.006208	0.00180735	0	0.000839118	0.0624733	0.00549573	0.0013645	0.0243911	0.0475067	0.0718978	high
TCGA-XF-A9SW	0.329244	0.0106556	0.279497	6.70107e-18	0.000911413	0.0128781	0	0.0992333	0	0	1.91771e-19	0	4.4173e-18	0	1.13262e-18	1.31254e-19	0	0	0	0.1114	1.25672e-17	0	0.116197	1.09209e-17	0.0129974	0.0255119	0.0233746	0	0.00375782	0.0676025	0	0	0.0651332	0.328317	0.0956688	0.0143993	0.119889	0.244698	0.364586	high
TCGA-XF-A9SX	0.696714	5.41225e-19	0.160228	0.0344403	0.0380715	0	0.0217315	0.0429065	1.53964e-19	0.106285	0.00853147	0.0202958	0.0160427	7.68937e-19	0.0155185	0.00913165	0.0200161	0.0445566	0.00353646	0.249459	5.2614e-19	0	0.29116	0.0896631	0.0615767	0.0753687	0.0219027	0.00146682	0.00919545	0.185938	0	0	0.0847531	0.111589	0.00899922	0.00978209	0.241591	0.0591214	0.300713	high
TCGA-XF-A9SY	0.559068	0	0.184427	0.0727966	0.0743305	6.79699e-19	0.027355	0.0160412	0	0.115925	0.00610218	0.00108244	1.55136e-19	0	0.0193974	0	0.0419674	0.0472365	0.101347	0.115007	0	0.0864422	0.414797	0.0348047	0.0741085	0.0876646	0.00308505	0.000763345	0.0347098	0.0791802	6.64884e-19	0.00171	0.0537234	0.0130606	0	0.00830167	0.191045	0.010102	0.201147	high
TCGA-XF-A9T0	0.265003	0	0.0622608	0.0289467	0.0392276	0	0	0.0262494	8.41253e-19	0.0828652	0	0.0214726	3.94233e-18	0	0	0	0.0318973	0	0	0.0633238	3.68492e-18	0	0.202226	0	0.00602925	0.0136665	0.00325647	0	0.0335532	0.0401026	0	0	0.0280124	0	0.0583825	0.00460891	0.0888168	0.00685845	0.0956752	high
TCGA-XF-A9T2	0.107053	0	0.128981	0.00118535	0.0674578	0.0123448	1.28463e-18	2.26623e-19	0	0.0571298	0.00530489	0	0	0	0	0.0172311	0.0391115	0.0186898	0.0483902	0.0508629	0	7.9456e-18	0.344937	0	0.00297246	0.0137126	0.0180885	0.00430487	0.00077196	0	0	4.35933e-18	9.90959e-19	0	0.0117078	0.00716688	0.0351236	0.0457226	0.0808462	high
TCGA-XF-A9T3	0.344645	0.0646691	0.207908	8.0188e-20	0.0293176	0.0113999	0.00224149	0.0100767	0	1.51601e-19	0.00130102	1.51778e-19	0	2.70028e-18	0	0.0069257	0.00227865	0.0118458	0.00981264	0.0487465	0	4.63532e-18	0.348983	0	0.0157632	0.0201825	0.0169119	9.34058e-20	0.00197407	0.0403106	0	1.86733e-19	0.0498164	0.12321	0.0412214	0.00190528	0.0456194	0.128376	0.173995	high
TCGA-XF-A9T4	0.154551	1.73371e-18	0.0511617	0	0.0116968	0.000323616	2.37927e-19	0.0227618	2.10941e-19	0.0543578	0	1.94106e-19	3.75937e-18	4.42786e-18	0	0.000690162	0.00227701	0.012617	0.00359217	0.0475424	3.69535e-18	0	0.13344	0	0.00139506	0.000867412	0.00121328	1.48451e-21	0.00312378	0.0030318	0.00214974	1.12877e-17	0.0628021	0	0.00612328	0	0.0210769	0.000559412	0.0216363	high
TCGA-XF-A9T6	0.270251	0	0.00171833	0.00162824	0.062117	0	4.63188e-18	0	0	0.113318	5.39894e-20	0	2.72904e-18	1.30159e-18	2.427e-19	0.00214311	0	0.00635771	1.27388e-18	0.0738446	4.27488e-18	5.46309e-19	0.404694	9.32425e-18	0.00813532	0.0135197	0.00653511	2.09029e-19	0.00174306	0.0369079	0	1.89841e-17	0.00690257	5.68716e-18	0.0031379	0.00252402	0.0311143	0.00633772	0.037452	high
TCGA-XF-AAMH	0.0615661	0	0.116586	8.27798e-21	0.0518097	0	0	8.12027e-19	0	0.0704872	0	0	0	3.27079e-19	0	0.0217363	0.027318	0.0317759	0.00248855	0.00641175	0	0.0155278	0.28348	0	0.0103106	0.0133099	0.00758523	0	0.0121428	4.36497e-19	0	0	0.0113263	0.0176479	0.00187105	0.00341078	0.0250857	0.0153906	0.0404764	high
TCGA-XF-AAMQ	0.341987	5.02475e-20	0.0309073	0.0297833	0.028767	0.0645695	2.20316e-18	0.00316127	0	0.0770348	0	0.0141151	0	1.49511e-18	0.012343	0.0059618	0.026155	0.0380296	0.00573899	0.0788477	1.72454e-18	0.023688	0.13559	0.00448798	0.00648737	0.0133065	6.55521e-20	0	0.00651351	0.073629	0	0	0.0824047	0	0.0123567	0.00674317	0.0928106	0.010847	0.103658	high
TCGA-XF-AAMR	0.224175	0.0137083	0.116935	1.21204e-18	0	0.0125117	1.24089e-17	0.0240552	0	0	0	0	6.49396e-18	1.10372e-18	0	0	0.00435101	3.11125e-19	0	0.0574661	2.83275e-17	1.64309e-18	0.0771449	0	0.00765358	0.0111093	0.0189099	0.00479929	0	0.035105	0	7.81052e-18	0.0749788	0.16854	0.0345737	0.00266051	0.0506427	0.110778	0.161421	high
TCGA-XF-AAMT	0.171205	0.00219333	0.189331	0.0271879	0.0169376	0.0330433	0.0118836	0.0432119	5.88657e-19	5.42484e-18	0	0.00569035	1.5538e-19	1.40707e-19	0	0.000705917	0.011634	0.0178003	0.00149636	0.0693287	2.5467e-18	0	0.12867	0.010044	0.0295628	0.023438	0.0239498	0.0060445	0.006859	0.0450264	0	0	0.0370172	0.0868458	0.00643323	0.00263985	0.108445	0.0647347	0.17318	high
TCGA-XF-AAMW	0.25728	0	0.0777406	0.00548367	0.0152816	7.90795e-19	0.00106542	0.0109452	0.000803406	0.00256493	1.76292e-20	0	1.73968e-18	0	0.0154837	1.45896e-22	0.00133479	6.65209e-19	0	0.0798338	0	0.00993779	0.113094	0.0210892	0.019496	0.0211134	0.00347885	0.0033086	0.00682733	0.0168146	0	0	0.104499	0	0.0126109	0.0014218	0.0382552	0.0153195	0.0535747	high
TCGA-XF-AAN0	0.284446	0.000503753	0.0414929	0.0263211	0.0539701	0.0116407	0	0.0260786	5.8049e-19	0.0984415	3.1541e-19	0	0	4.87308e-19	0.0167473	0.00221814	2.82449e-19	0	0	0.00202561	0	0.00503506	0.0794179	0.00176227	0.0257539	0.0265325	0.027027	0.0043587	0.0141223	0.00881223	0.00139424	1.06852e-19	0.0337006	0.0398324	0.0111329	0.000363408	0.0618125	0.0241963	0.0860088	high
TCGA-XF-AAN2	0.256443	0	0.00467392	0.00802914	0.0485384	0.000824786	5.37653e-18	0.0166603	0	0.121837	2.02107e-19	0	0	0	3.6076e-19	0.00235679	0.00344138	0.0365306	0.00826777	0	0.0109129	0.0377602	0.192467	3.45859e-19	0.0292265	0.0229855	0.0251673	0.00368122	0.0109321	0.0110405	1.13377e-18	1.9733e-18	0.0304105	0.00669757	0.00108632	0.00490189	0.0480526	0.00334878	0.0514014	high
TCGA-XF-AAN3	0.20523	0.00215543	0.19232	0.00458666	0	0.0151331	7.82719e-19	0.0124369	0.000720141	0.0053371	2.62755e-19	8.57617e-20	0	2.8965e-19	0.0206618	0	0	0.0066749	0	0.154055	8.1294e-18	0	0.0696732	0.00502655	0.013411	0.0177386	0.00538597	0.00696651	0.0101567	0.0334305	0.00967264	0	0.0590289	0.0859276	1.17597e-20	0.0060936	0.0536694	0.0440415	0.0977109	high
TCGA-XF-AAN5	0.288282	0.000273082	0.020511	0.0128931	0.0303887	0.00528041	4.96836e-20	1.00296e-18	0	0.199892	0	1.60269e-19	3.44757e-18	1.19552e-18	0.0173266	0.000444131	0.000253937	0.039014	0.00759862	0.0389069	0	0.0120673	0.347672	0	0.0413726	0.0311295	0.0225062	0.00777636	0.00177994	0.0253011	0	0	0.0302356	0.0102204	0.00231316	0.00422174	0.058398	0.00524673	0.0636447	high
TCGA-XF-AAN8	0.419591	0.208593	0.22675	0	3.58863e-20	0.0409719	0.0155945	0.19351	0	0.115337	0	4.86553e-19	4.62106e-19	8.91703e-18	0.0189057	0	1.53556e-18	1.95788e-18	0	0.309063	0	0	0.0174923	0.028846	0.0523208	0.0155603	0.139329	0.00771063	0.00513616	0.119871	0.0626773	6.88364e-19	0.094079	0.41361	0.104216	0.019717	0.290726	0.454495	0.745221	high
TCGA-YF-AA3L	0.105734	0.000600837	0	2.05556e-18	0.0207666	0.0558716	0	0.00127747	8.62526e-18	0.052759	3.09349e-20	3.08165e-18	0	3.36116e-18	5.50019e-18	0.0193626	4.11443e-19	0	1.24979e-18	0.0846678	0	0.0292979	0.080538	0	0.00247128	0.0034148	0.011149	0	0.00920157	0.0100397	0.00179204	0	0.0244201	1.0495e-18	0.00800835	0.00233349	0.010387	0.01509	0.025477	high
TCGA-YF-AA3M	0.0417779	0.00266033	0.0623153	2.26138e-18	0.0798447	0	3.12147e-19	8.39995e-18	4.2826e-19	0.10846	0	1.23365e-18	1.31312e-18	0	1.70421e-17	0.000520232	3.5914e-19	0	0	0.00266097	8.97626e-18	0.0296628	0.308708	1.69703e-17	8.99843e-21	0.00581891	0.0103862	0.000205328	0.0010806	0	0.00127915	0	0.0247972	0.00421405	0	0.00177857	0.000989654	0.00689249	0.00788214	high
TCGA-ZF-A9R0	0.221479	0.00318351	0.112456	2.09457e-22	0	0.0866526	4.05928e-18	5.84133e-19	4.47741e-18	0.0408861	0	0.00997475	0	0.0138589	0.0364214	0.0119071	0.0102711	0	0	0.00555676	0	0.0110666	0.0509684	4.37432e-18	0.00461573	0.0129492	0	0.0111519	0	0.0160066	1.27181e-18	0	0.0297344	0.00657547	0.000516189	0.00240369	0.0395996	0.0058583	0.0454579	high
TCGA-ZF-A9R3	0.0834032	1.625e-20	0	0.0151551	1.59221e-19	0.0638767	0	0.00809423	3.50359e-19	0.00388242	5.74391e-20	0.0109511	1.4571e-19	0.00848098	0.0688255	5.43972e-22	0.0147521	0.0254087	5.06559e-19	0.0963726	0	5.40938e-19	0.0476845	0	0.00688683	0.00840748	0.0139915	0.00739704	0.00676734	0.0121965	0.000292981	2.15912e-18	0.0394579	9.10654e-20	0.0106042	0.0184943	0.0441925	0.00991432	0.0541068	high
TCGA-ZF-A9R9	0.220314	0.00171234	0.26214	0	0	0.0510668	4.17731e-19	0.00729979	1.56915e-17	1.57694e-17	1.43265e-18	0.0367924	1.07361e-18	6.94503e-19	0.0504244	0.0159625	0.0109048	0.00722137	6.03849e-18	0	0	0	0.0191646	0	0.00203404	0.00943001	0.00421354	2.21889e-18	0.00267234	0.00574695	5.0828e-19	0	0.00159979	0.0860295	0.0139274	0.00779606	0.0255985	0.0532464	0.0788449	high
TCGA-ZF-A9RD	0.518109	0	0.110458	0.19998	0.123753	0.0563424	0.133394	0.0561127	1.94824e-18	0.131845	0.0116303	4.2329e-19	4.82332e-19	1.5337e-18	0.0327392	0.00128222	0.015647	0.07398	0.0529075	0.0569251	0	0.0342459	0.387018	3.18612e-18	0.0230264	0.0339275	0.0104178	0.00441483	0.0110808	0.0590402	8.12372e-19	0	0.0304193	0	0.0132037	0.00739991	0.238814	0.00900778	0.247822	high
TCGA-ZF-A9RF	0.332625	0	0.0167086	0.0157847	0.111519	2.00537e-19	0	0.0185738	0	0.179199	2.31711e-19	0	1.64244e-19	1.13063e-17	0	0.0241997	0.0666784	0.0381648	0.0839004	0.0452243	3.76916e-17	0.0232153	0.633249	0	0.0910134	0.0663144	0.0723068	0.00220879	5.85871e-20	0.0329664	0	0	0.0803172	0.0290833	3.4993e-19	0.00749798	0.151484	0.0177296	0.169213	high
TCGA-ZF-AA4R	0.0930574	0.00298635	0.429271	0	0.021105	0	5.6255e-18	0	0	0.0129366	6.27652e-20	0	4.99077e-18	0	0	0	0	0.00484125	0	0.00189202	5.81071e-18	0.00445329	0.167739	0	9.8871e-21	0.0043911	0	0.00364265	0.00126766	0	1.26186e-19	0	0.001279	0.0827826	0.00339346	0.00300992	0.00242843	0.0428845	0.0453129	high
TCGA-ZF-AA4U	0.000508884	0	6.03357e-18	0	0.0258559	0.0500436	1.78166e-18	9.22452e-18	6.86735e-19	0.0336013	3.48074e-19	0	5.8714e-18	0.00130349	2.45399e-21	0.02299	0.00880483	0	4.67332e-18	0.0345694	4.56361e-18	0.0339492	0.0759121	7.30349e-18	0	0.000222239	0.00457519	0.00679099	0.00682996	0.00876875	0	0	0.0761045	7.00694e-18	0.00122337	0.00116445	0.0211103	0.00298094	0.0240913	high
TCGA-ZF-AA4X	0.00482397	5.63204e-19	7.15341e-19	0.00575677	0.0348532	0.02044	4.50476e-19	1.29712e-20	0	0.0277741	1.91104e-20	0.000853097	6.03152e-19	1.02739e-19	0.00098687	0.00986511	0.00477841	0.000146879	2.17837e-18	0.0463536	0.0133424	0.0205921	0.0627215	0	0	0	0.00349544	0.00116334	0.00519445	0.018375	0.000613444	7.9658e-18	0.00917308	2.11938e-18	0.000959592	0.0016343	0.0239324	1.44817e-18	0.0239324	high
TCGA-ZF-AA52	0.222501	0.00413896	0.240906	0	0.0111509	0.00530705	0	0.0367557	0	0.0493368	6.32176e-21	0	0	0	1.67886e-18	0.00339129	0	2.33767e-19	0	0.293571	1.41148e-17	6.18067e-19	0.0859267	2.87058e-18	0.0331132	0.0344767	0.0148568	9.81382e-20	0.00661239	0.0859287	0.00377052	1.19791e-18	0.0240878	0.215814	0.0105739	0.00210058	0.106379	0.118435	0.224813	high
TCGA-ZF-AA56	0.212134	0.000109599	0.0797381	0.0478454	0.0401005	0.0291587	0.0188115	0.0714199	5.19239e-19	0.00982614	0	7.00576e-19	1.79329e-18	0	0.0280729	0	0	0.0136863	8.75702e-19	0.0313479	0	1.28632e-18	0.19789	2.89038e-18	0.0153946	0.0234868	0.00955447	0.0127449	0.0117659	0.018138	0.00658995	0	0.017118	0.0199119	0.0144934	0.00696516	0.114755	0.0392954	0.154051	high
TCGA-ZF-AA5H	0.598947	0	0.167151	0.02391	0.0436261	0.0225069	0.00992238	2.00444e-18	0	0.138627	1.84906e-21	0	1.16794e-18	0	0.00641657	0.00261814	5.73501e-20	0.0358291	0.0103908	0.11571	5.62627e-18	0.0248118	0.373264	0	0.0343196	0.0523084	0.00479999	0.00140314	0.00575837	0.101894	1.58273e-18	0	0.0462642	0.0417579	0.0017668	0.0027045	0.107684	0.0251524	0.132837	high
TCGA-ZF-AA5N	0.0456727	2.18654e-19	2.02241e-17	0.0017717	0.0338966	0.0449641	4.46491e-18	0	0	0.0704015	0	2.7986e-18	0	1.44855e-17	1.95143e-18	0.0042133	4.20759e-19	4.73007e-20	4.71501e-18	0	0	2.41065e-18	0.227977	0	0.00640599	0.011759	0.0101821	0.00304513	0.01688	0	0	4.94558e-18	0	6.61948e-18	0.00306277	0.00236343	0.0213903	0.0068221	0.0282124	high
TCGA-2F-A9KP	0.0353046	0	0.0149977	0	0.0494623	0.00139313	0	2.13019e-19	0	0.0692059	7.51228e-20	0.00560045	1.19764e-18	0.00696688	0.00213461	0.0168977	0.00788348	0	0	0	0.00276272	3.66742e-20	0.143467	0	0.00421843	0.0055434	0.003248	0.00567688	0.0188674	0.00290021	0	1.56094e-17	0.00758758	2.61967e-18	1.01897e-18	0.00113023	0.0290661	0.0122062	0.0412723	low
TCGA-2F-A9KQ	0.0716806	9.96349e-20	0.0431945	0	2.29041e-19	0.0420297	1.76657e-19	0.0138578	0	0.00574963	0	0	2.81913e-21	0.0108703	2.85203e-18	0.0133212	0.00310878	5.32268e-19	1.33883e-18	0.00288928	0	0.00272525	0.0800243	1.09678e-18	0.00968826	0.00288107	0.0165822	0.000367169	0.00703458	0.00623237	0	5.04719e-18	0.0108745	0.00229505	0.000543935	5.12624e-20	0.0327427	0.0266895	0.0594322	low
TCGA-2F-A9KR	0.0549601	0	0.0620231	7.65045e-20	0.000317864	0	0.00246803	0.00453505	0	0.0799915	0	8.16018e-20	0	0.0478129	0	0.0078884	6.30112e-19	1.01269e-19	7.16184e-19	8.9234e-21	7.81276e-18	8.89594e-18	0.0770135	0	0.00154234	1.10191e-19	0.00272483	0.0106464	0.0185501	7.86299e-21	0	0	0.039905	0	0	0.00194342	0.0151798	0	0.0151798	low
TCGA-4Z-AA7M	0.0637737	0.000362328	0.0845571	0.0329465	0.0335149	0.0203982	0.00293406	0.0189297	0	4.44086e-19	0	0.0323287	0	0.000977285	0	0.00758181	0.0191569	0	6.39936e-19	0	0.00208453	0.00265248	0.167433	2.35094e-18	0.00633778	0.00710676	0.00815933	0.00510311	0.0227212	0	6.36757e-19	0	0.018483	0.0498394	0.004159	8.95761e-20	0.0656819	0.0268093	0.0924912	low
TCGA-4Z-AA7Q	0.751001	0	0.0426633	0.0506674	0.0285321	0.00462208	0.0337606	0.0547132	0	0.238563	0	0.0134935	0	1.35541e-18	0.00273334	0.00563903	0.029543	0.0879947	0.0303514	0.0229945	0	1.73108e-18	0.287714	0.0269359	0.04982	0.0386348	0.0331722	0	0.0270561	0.0790371	4.45771e-19	4.26957e-19	5.98978e-19	0.0195738	0.00134221	0.00322088	0.175854	0.0157187	0.191572	low
TCGA-4Z-AA7R	0.0718335	0.00202967	0.129589	0.0108959	0.144491	5.70724e-19	0	2.57453e-18	6.03761e-18	0.0476625	0	0	0	1.25025e-19	0	3.51709e-19	1.09719e-19	4.52387e-18	5.72081e-18	0.00694665	1.01561e-17	0.0360221	0.214584	0	0.0108331	0.00634076	0.0124452	0.00485482	0.00473964	0.00631141	1.4984e-19	1.21339e-18	0.0389516	0.00823387	0.00822397	0.00453234	0.0373169	0.0277386	0.0650555	low
TCGA-4Z-AA7S	0.058086	7.72588e-21	0.0155742	0	0.0338396	0.0147075	0	0.00323652	0	0	6.69698e-20	0.00361104	0	0.0198527	0.00443656	0.0178253	0.00846096	0.00109913	0	0.00679965	0	0.0266317	0.0870683	0	0.000447362	0	0.00277481	0	0.01162	0.0123705	2.97155e-18	2.84476e-18	0	2.64594e-18	0.0110474	0	0.0383868	0.0158453	0.0542321	low
TCGA-4Z-AA80	0.0945245	2.22799e-19	9.35518e-19	0.0170813	0.0373458	0.00938454	0.00339096	0.00230026	0	0.042155	8.56236e-20	0.0203586	1.07128e-19	0.000269933	0	0.00339788	8.40598e-21	0.00136393	0	0.00379391	0.00926979	0.0223252	0.171263	4.26103e-18	0.00537019	0.000738668	0.00581975	0	0.0117861	0.0139797	6.20374e-20	1.0018e-19	0.0420662	0	0.00325606	0.00537471	0.0401682	0.00353318	0.0437013	low
TCGA-4Z-AA83	0.295791	0	0.0346849	0	0	0.0901358	4.93905e-18	0.0307055	0	0.155762	9.7523e-20	0.00444502	1.49633e-18	0.0102226	6.53141e-19	0.00624452	0	0	7.4838e-18	0.0570681	0	0.00226124	0	0.0205595	0.0154851	0.0110432	0.000954367	0.00391113	0.0011417	0.0290318	0.00103527	0	0.0364315	9.91556e-18	0.000642248	0.000830939	0.0604861	0.00734939	0.0678355	low
TCGA-4Z-AA87	0.295799	0	0.0637873	0.00830724	0.0517101	0	0.000471507	0.0130723	0	0.075927	0	0.0184456	5.13947e-19	1.3539e-18	0	0.0186872	0.0227963	0	0.014407	0.0021409	0.015284	0.0211576	0.242343	0	0.0394515	0.0287547	0.02438	0	0.0272167	0.0294127	0	3.06615e-18	0.0212515	0.0123411	0.00610732	0.00385874	0.0905978	0.011028	0.101626	low
TCGA-4Z-AA89	0.0918308	6.9684e-19	0	0	0.00401798	0.0121093	1.21907e-18	6.51506e-19	0	0.0392492	4.26517e-19	0.0031772	1.585e-18	0.00140141	0.0104091	0.0139515	0.00701853	5.25192e-21	0	1.50959e-18	9.82672e-18	0.0149221	0.0654366	0	0.00714705	0.00203802	0.00689459	0.00346843	0.0102683	0.000113074	0	1.33506e-17	0.0792851	0	7.38616e-18	0	0.0142996	3.4842e-19	0.0142996	low
TCGA-5N-A9KM	0.262962	0	0.0831996	0.00623219	0	0.00552101	0.00115898	0.0388753	0	0	4.59108e-20	0.000662184	4.66933e-19	0	0.0351028	0.00448197	0.00745234	0.0404413	0	2.80942e-18	1.97667e-18	0.00379983	0.038114	0.00280235	0.0438645	0.0334365	0.0370923	0	0.028214	0.00471492	0	0.014677	0.0552232	0.0699567	0.00151513	0.00897277	0.0772108	0.0391207	0.116331	low
TCGA-BL-A13I	0.502769	0	0.233156	0.0269727	9.41024e-19	0.0299987	2.71225e-18	0.132004	1.42555e-18	0.0600559	0	0.0536096	0.0228073	0.00342746	0.0519078	0	0	2.462e-18	0.00924438	0.233141	1.98636e-17	1.75671e-17	0.211587	0.133795	0.11253	0.071038	0.0594513	0.0370706	2.06484e-18	0.0915467	7.09916e-19	0	0.0347729	0.0968825	0.00117201	0.0374121	0.31746	0.086062	0.403522	low
TCGA-BT-A0S7	0.218522	0.0540658	0.0233104	0.012692	0.052656	0.0201532	0.0227305	0	0	0.112473	0	0	0	1.4498e-21	0	0.0175282	0	0	5.16892e-18	0.0190918	2.3462e-18	0.0382655	0.204129	9.54054e-18	0.00732593	0	0.0324724	0.00758298	0.0122973	0.0269441	3.08796e-18	1.65114e-17	6.18837e-20	0.0741248	0.00978965	0.000174073	0.054724	0.100769	0.155493	low
TCGA-BT-A20J	0.626433	2.17427e-19	0.0384836	0.208921	0.145989	0.10356	0.108481	0.0362523	0	0.145972	0	0.00415625	2.75102e-20	0	0.0440576	0.00339708	0	0.0516994	0	0.00605213	2.00608e-18	0.0349567	0.271367	2.07344e-18	0.0877913	0.0432155	0.0468398	0.0019162	0.0184732	0.0518392	0	0	0.0249763	0.0121239	0.012802	0.00990695	0.259386	0.016742	0.276128	low
TCGA-BT-A20N	0.112304	0	0.0331198	3.57763e-05	0.0430502	0.00365062	6.06069e-19	3.06385e-19	3.33082e-18	0.0121915	0	5.86927e-19	0	0	0.00058865	0.00301447	0	0.000885001	3.9906e-18	0.0122988	0	0.0158683	0.265295	0	0.00778142	0.00218459	0.00519607	0.0015868	0.0160256	0	0	1.93919e-19	0.00643834	0.0424433	0	0.00335568	0.009008	0.0212216	0.0302296	low
TCGA-BT-A20P	0.0497879	0	0.073784	0.00105074	0.0193306	0.0582033	0	0	3.93578e-18	0.00362931	0	0.00792766	0.000110272	0	0.00578146	0.0309461	0.00417035	5.87641e-20	0	1.01156e-19	1.16915e-18	0.0246687	0.115099	9.69708e-18	0.0112581	0.0031018	0.0120471	0	0.00456395	3.71579e-21	0	0	0.0319695	0.0133873	0.00451631	0.00384105	0.0110596	0.00669367	0.0177533	low
TCGA-BT-A20R	0.25717	0.103282	0.342582	1.58729e-18	2.29272e-20	2.51932e-18	1.4732e-18	0.005992	0	2.18365e-18	0	0	1.38908e-18	4.70898e-18	0	0.000288708	5.50669e-18	0	3.89951e-18	0.00246571	0	3.14649e-18	0.134645	8.74076e-19	0.0584142	0.0265001	0.0921723	1.69552e-20	0.00286355	0.0140695	0	0	0.0146611	0.202827	0.031238	0.00981051	0.0596426	0.180734	0.240376	low
TCGA-BT-A20W	0.270437	0	0.0937643	5.41342e-19	0.0164984	0.0185415	1.44485e-18	0	0	0.0418989	0	0.0488333	0.00429891	7.42734e-19	0.0142415	0.00812294	0.00491036	0.00549398	8.99443e-19	0.0187861	0.0131727	0	0.145386	0	0.00659452	0.00386028	0.0075588	0.00382058	0.0119925	0.0246898	2.67846e-19	9.79997e-19	0.023331	0.0154899	0.0238281	0.00366733	0.0500555	0.0597232	0.109779	low
TCGA-BT-A2LA	0.0242351	0	0.206204	0	0.0688651	1.04255e-18	8.27188e-18	0	4.34991e-19	0.1385	0	8.20799e-20	3.71085e-20	0	0	0.013811	0	1.24841e-18	0	0	0	0.0239191	0.227551	0	0	1.76759e-19	7.87206e-19	0.00255745	0.00894922	0	2.66929e-18	0	0	0.038748	0	0.000680207	0.00170497	0.0290464	0.0307514	low
TCGA-BT-A3PH	0.174379	0.0003668	0.0474322	0	0.0122854	0.0114818	0	0.0151696	7.08485e-18	1.22077e-18	0	0	2.01815e-18	0	2.23649e-18	0.0159859	0	0	1.6342e-18	0.0420732	0.00720813	4.82353e-18	0.158922	9.52459e-18	0.0227948	0.0154618	0.0212358	0	0.0188474	0.0130932	7.31122e-20	4.35148e-18	0.000827966	0.0445866	0.00211731	0.00236859	0.0753109	0.0521608	0.127472	low
TCGA-BT-A3PJ	0.408572	5.11787e-20	0.0688473	0	0.0327302	0.014084	0	0.0204294	0	0.0784252	0.010235	0	0.00770598	1.49209e-18	0	0	0	0.0180623	0.0245767	0.0418437	0	0.0407043	0.335026	0.0413142	0.0507799	0.0260233	0.0186943	0.000788966	0.00750335	0.021747	8.857e-20	0	0.020624	0.0190634	0.00197672	0.008231	0.0676342	0.0136297	0.0812639	low
TCGA-BT-A42C	0.0116418	2.75015e-19	0	7.32568e-20	0.027418	0.057827	0	0	5.237e-18	0.116681	1.06323e-19	1.06947e-18	1.41276e-18	1.16543e-18	6.66685e-18	0	0	0	0	0.00892359	5.38996e-18	0.0122242	0.126323	0	0.00856127	0.00258845	0.0146517	0.00515583	0.00688317	4.49023e-19	4.84223e-05	0	0.00888889	0	4.40229e-20	0.00340507	0.0161073	0.00191094	0.0180183	low
TCGA-C4-A0EZ	0.0948065	8.65205e-21	0.20671	1.5669e-18	0.104638	5.2803e-18	0	1.46543e-17	0	0.201367	1.43256e-19	0	0	1.65912e-18	8.71797e-19	0.00602777	0	7.57176e-18	0	3.01304e-19	1.6471e-17	0.0884099	0.320398	6.19501e-18	7.71283e-18	0	0.00874177	0.0022338	0.00117314	1.05834e-18	0	1.66891e-17	0	1.31831e-19	0	7.41136e-20	0.0014892	0.0123085	0.0137977	low
TCGA-C4-A0F6	0.0927151	0.00186396	0.128218	0	0.00501479	0.00953763	0.00273252	0	1.79676e-18	7.88388e-18	5.856e-20	0.0197353	0	0.0185861	0.00252875	0.0219325	3.88673e-19	0.00149093	1.91281e-18	0.00529558	0	0.00679849	0.117596	9.8115e-19	0.0295387	0.0239705	0.00929897	0	0.0157625	0.01573	1.10028e-18	2.17532e-19	0.0471752	0.0304168	0.00145435	0	0.0620622	0.0303762	0.0924384	low
TCGA-CF-A27C	2.97308e-18	5.03107e-23	4.19727e-18	0	0.0113875	0.0305142	7.94586e-18	0	0	0.0981083	1.16198e-18	0.00469667	0	0.031321	0.0231546	0.0333372	0.00843335	0.00258527	0	0.00455844	5.68609e-19	0.0171383	0.021788	0	0	0	0.000795591	0.00806985	0.00755717	0.000118492	6.41614e-20	1.99423e-19	0.02294	3.74876e-18	3.20944e-21	0.00168396	0.0155904	0.00857717	0.0241676	low
TCGA-CF-A3MF	0.0541494	0	0.00669548	0.00307335	0.0136887	0.0762169	0	0.00923216	3.34257e-18	0	4.84802e-19	0.0477152	0	0.0189908	0	0.0273859	0.0504813	0	1.40241e-18	6.76959e-05	2.89255e-18	0.0048809	0.00291535	0	1.9457e-18	3.78124e-19	2.53671e-19	0.000285287	0.0205178	0.00213661	0	0	0.0640002	0	0.00111598	0.00394558	0.060318	0.0259907	0.0863086	low
TCGA-CF-A3MI	0.158688	0.000534493	0.0350892	1.35279e-18	0.00409036	1.34747e-20	0	0.0166926	0	0.0547688	0	0.0213934	3.82566e-18	2.36566e-18	0	0.0126463	3.51077e-19	8.75351e-18	2.46466e-18	0.0326748	5.19075e-18	4.5871e-20	0.0592895	0	0.00219577	0.00495664	0.00622108	0.00117843	0.00490958	0.00723151	2.71405e-19	0	0.0664418	0	0.00755918	0.00138213	0.0380327	0.0465237	0.0845564	low
TCGA-CF-A47S	0.146897	1.87181e-19	0	0	1.11639e-18	0.0688209	0	0.0333862	0	0.0649865	1.31524e-19	0.019339	3.92909e-18	0.00615944	0.0156612	0.00889412	0.0172994	0.00751462	0	0.036036	0	0.00810274	0	0	0.015325	0.00299408	0.0141199	0.00165898	0.00855257	0.0195443	1.79388e-19	1.12078e-17	0.0302266	0	0.00179133	0.0158651	0.0611963	0.00253843	0.0637348	low
TCGA-CF-A47T	1.90821e-18	0	0.0511497	1.31188e-18	0.0361951	0.011784	0	1.3009e-18	1.85853e-18	0.0547987	0	0.00695839	0	3.17318e-19	0	0.0238469	0	4.10949e-18	0	0.00645296	2.75691e-20	0.0416209	0.125972	0	0	9.33706e-19	0.00389634	0.000248964	0.0117197	0.000403743	1.04564e-18	7.22236e-18	0.0285441	0.00131017	0.00399564	0.00297182	0.00357971	0.0165001	0.0200798	low
TCGA-CF-A47V	0.0580229	2.39955e-19	0.00206778	0	0.00206538	0.0236586	1.83131e-18	0.024438	5.87573e-18	0.00977176	0	0.0136604	8.29921e-20	0.0119288	0	0.016973	0.0383051	1.8932e-19	0	0.0451667	0	0.00364759	0	1.10599e-18	0.000980021	7.71932e-20	0.00953296	0	0.00753362	0.00157009	1.47738e-18	0	0.0360153	6.23521e-18	0.00925231	0.00710666	0.0525401	0.0509003	0.10344	low
TCGA-CF-A47W	0.0357627	5.49526e-19	0	2.01109e-18	0.00824801	0.0100244	3.20178e-19	3.4036e-19	1.58139e-18	0.0443099	0	0.0113814	0	9.979e-21	0.0173374	0.0268806	0.000291933	0	1.35686e-18	0	1.86642e-18	0.0508332	0.0532282	6.76571e-18	0.00928529	0.000336961	0.0154131	0.00151619	0.0128134	0	1.65209e-18	0	0.0429304	5.85946e-18	0.00497398	0.00239718	0.0122106	0.0156325	0.027843	low
TCGA-CF-A47X	0.110328	0	0	0.000295253	0	0.0323993	8.14033e-19	2.78652e-19	1.77421e-18	0.0561035	3.31237e-19	0	0	0.0291153	0.0276706	0.00735774	1.31384e-19	0	0	0.0487672	8.73555e-18	0.00871106	0	0.00213958	0.00290971	0	0.000895631	0.000391426	0.0110153	0.0258512	0.000426529	1.12914e-17	0.0928934	1.90043e-18	0.00423766	0	0.023633	0.00381961	0.0274526	low
TCGA-CF-A5U8	0.00257521	5.8246e-19	6.97964e-18	2.79022e-19	0	0.0138466	0.00438612	0	0	0.0556867	0	0.0102228	2.50784e-18	0.00536265	0.0125922	0.0159447	0.0159761	0.00517466	0	1.63576e-18	0	0.013561	0.00092184	0	0.00593028	0	0.0140732	0.0024225	0.0132841	9.14042e-20	3.0696e-18	1.88573e-18	0.0342313	0	0.0143641	0.0060076	0.0211687	0.0118497	0.0330184	low
TCGA-CF-A5UA	0.109651	4.73533e-20	0.0429646	7.3172e-19	0.0390478	0.0299838	1.03394e-18	5.95725e-19	0	0.050721	7.80282e-20	0	0	1.53698e-18	0.00419527	0.0181818	0	0.00675966	0	0.0516769	0	0.0516013	0.102764	0	0.0121746	0.00576447	0.0169198	0	0.00472196	0.00696794	0	0	0.0103406	0.0099522	0.005474	0.00153216	0.0127617	0.0242818	0.0370435	low
TCGA-CF-A7I0	0.105112	0.00309629	0.102944	0	0	0.0556014	0	0.00322624	9.67475e-18	0.047665	1.09188e-19	0.00478114	1.67226e-19	0	1.21726e-17	0.0151912	0	9.2211e-19	6.52866e-18	0.0441698	2.54709e-18	1.35443e-18	0.0505626	2.47436e-19	0.0028699	0.000719748	0.00932736	5.34842e-19	0	0.00396851	6.54264e-19	0	0.016316	0.0202912	0.00489799	0.00136709	0.0254562	0.0663033	0.0917595	low
TCGA-CF-A8HX	0.0359907	1.02817e-18	0.0253258	0.0036068	0.0271618	0.0548707	4.49376e-19	2.87007e-18	1.63098e-18	0.0917923	1.96009e-19	0.00881735	1.67615e-19	0.0146555	0	0.0247149	0.0210023	3.96323e-18	1.52958e-18	0.0164475	2.64443e-18	0.00369725	0.0675377	1.80742e-19	0	0.00164281	0.00144661	0.00360015	0.0200486	0.00615797	0	0	0	0	0	3.06417e-18	0.0286992	5.14087e-19	0.0286992	low
TCGA-CF-A9FF	0.151029	0.00029912	0.107564	0.0655751	0.0540706	0.0760196	0.0397932	0.000781145	2.06651e-18	0.0267434	0	0.015664	0	0.00781969	8.40281e-19	0.00403071	0.0101499	0.0120357	0	0.0165098	0.00215713	2.48877e-18	0.0460209	0	0.0116256	0.00531622	0.015183	2.88535e-19	0.0182835	0.0100837	4.15909e-19	1.2e-18	0.0171885	0.00880665	0.00673554	0.0108878	0.0739991	0.0385596	0.112559	low
TCGA-CF-A9FH	0.0553653	0	1.51312e-18	0	0.0223302	0.0366058	1.26143e-18	5.3542e-19	8.42345e-18	0.0336938	0	0.00681146	2.44316e-19	0.0107512	7.34445e-18	0.0181518	0.00369102	0	3.87875e-18	0	1.20941e-18	0.0256517	0.0410602	0	0.00600949	0.00324956	0.00478108	0.000396703	0.0204139	0.00290435	7.49274e-19	0	0.0157233	0	0	0.00569118	0.0183305	0.00255177	0.0208823	low
TCGA-CF-A9FL	0.201031	5.17186e-24	0.151896	0	0.00394055	6.80688e-19	6.42851e-18	0	1.18888e-18	0.0580281	0	0.00484237	0	0.00725436	0.0239177	0.0125414	4.82418e-21	2.32497e-19	4.59435e-18	0.0180011	0	0.0153289	0.0375612	7.84848e-18	0.0127037	0.00583161	0.0166611	5.62972e-05	0.0181769	0.0101359	0	0	0.00706658	0.0200487	0.00948892	0	0.0210868	0.0252185	0.0463053	low
TCGA-CF-A9FM	0.14224	2.11384e-19	0	0	1.79161e-19	1.14602e-18	0.0103908	0.0125907	0	0.00839737	1.63836e-18	0.0252326	0.00193606	0.00224917	0.0422816	0.00801195	0.0200577	0.0198497	0	0.0515139	1.72012e-19	0.00400865	0	0.00717812	0.0170438	0.00778256	0.00879466	0.00695251	0.00858588	0.0161808	0.00175045	2.06451e-18	0.0570744	0	0.00113815	0.00585908	0.0579402	0.00243169	0.0603719	low
TCGA-CU-A0YO	0.487666	0.00314572	0.0732015	4.46418e-19	2.02416e-18	0.00682345	0	0.0102171	8.66459e-19	0.0865026	1.90722e-19	0	0	2.17531e-18	0.0345867	0	0	0	0	0.0985743	1.48657e-18	0	0.0186129	0	0.0110083	0.0167642	0	0.00164776	0.00191443	0.0433726	0	0	0.0362127	0.0623191	0.0203513	0.00667294	0.0512321	0.0496681	0.1009	low
TCGA-CU-A0YR	0.57039	6.68632e-21	0.0948591	0.014883	0.0538138	0.0150847	1.42429e-18	0.0246621	0	0.110817	3.93747e-21	0.0208602	6.71916e-19	3.50223e-18	0.0352299	0.00392861	3.26359e-20	0.0101033	1.78138e-18	0.0882624	0.00956034	2.46822e-18	0.189397	0	0.119412	0.0745821	0.0738417	0	0.0182125	0.0711846	0	0	0.0114278	0.0888406	5.71597e-21	0.00842383	0.167267	0.0832058	0.250473	low
TCGA-CU-A3KJ	0.238347	0.00137315	0.0437915	0.00256443	0.0271517	0.0148865	1.42319e-18	0.0446533	1.40067e-18	0.108411	0	3.30964e-18	1.81904e-19	0.0142609	0.0534588	0.00479089	3.62083e-19	0.00522804	0	0.0691668	0	0.00263378	0.227251	0.0058883	0.0320151	0.00628382	0.0300192	0.00195489	0.0138994	0.00949956	0.0243426	4.44825e-19	0.00155063	0.036196	1.03858e-21	0.00216861	0.0823753	0.0187846	0.10116	low
TCGA-CU-A5W6	0.160503	0.00271848	0.00371444	7.20474e-19	0.00893173	0.00167088	1.00406e-17	0.0321101	1.62607e-18	0.0410227	9.64072e-20	0	1.03762e-18	0	1.40206e-20	0.00427465	1.0688e-18	0.00604615	6.75932e-19	0.0202387	0.00816183	0.00707656	0.0661527	0	0.0181553	0.00632892	0.0204339	0	0.0230702	0.00709245	0.00255956	0	0.0223551	0	0.000535312	0.0084341	0.0399449	0.0113279	0.0512728	low
TCGA-DK-A1A3	0.564035	0.00235087	0.149852	1.09627e-18	6.56877e-19	0.030168	0	0.0570481	0	0.00347303	0	0	1.67675e-18	0	0.00605935	1.13249e-20	6.45421e-19	0.0159101	0	0.101256	1.28176e-19	0	0.0936276	0.00703455	0.0569353	0.0506216	0.0324252	0.00970013	0.0189974	0.0566123	0.00155573	5.5764e-18	0.0256274	0.141918	0.0298717	0.0130341	0.124216	0.098633	0.222849	low
TCGA-DK-A1A6	0.641572	0.00202892	0.0448124	0.00264735	0.0527152	0	0.00391952	0.020991	2.1132e-18	0.120395	2.26328e-20	0.0396467	0.00169093	0	0	0.0231401	0.0225311	0.0366725	0.040974	0.0911455	0.0114	0.0301885	0.304687	0.00484609	0.0652447	0.0600152	0.017752	0.000404121	0.0290856	0.103621	5.49103e-19	0	0.0248038	0.00227145	3.41841e-19	0.00284565	0.153444	0.00268175	0.156126	low
TCGA-DK-A1A7	0.240722	0	0.0617524	0.0688466	0.0608581	0.0364438	0.0407042	1.72772e-18	0	0.0670831	5.53144e-19	0	0	8.04429e-19	0	0.00491798	1.39135e-18	0	0	0.0258595	0	0.0137065	0.0823344	0	0.006158	0.00320477	0.00864819	0.00378934	0.0306728	0.0119099	0	1.74703e-18	0.059569	0.00217367	0.00678924	0.00235162	0.064151	0.0133283	0.0774793	low
TCGA-DK-A1AA	0.0924871	0	0	1.7501e-18	0	0.0265378	0	0	7.98854e-19	0.0471241	6.41955e-19	2.47042e-20	0	0	2.72666e-19	0.00817466	5.08405e-19	0.00826165	8.03044e-19	0.027227	0	0.0115783	0.0192508	3.99744e-19	0.0135781	0.00428543	0.013043	0.00760594	0.00573534	0.00254894	1.14498e-20	0	0.0580364	5.38448e-19	0.00945157	0.000713165	0.0214803	0.0159768	0.037457	low
TCGA-DK-A1AC	0.293791	0.00115389	0.168518	0.0408576	0.0994156	2.80808e-18	0.00975975	0.0156605	0	0.18178	0.00668722	7.43183e-19	0	1.34966e-19	0.0128875	0.0159839	0.0637211	0.039989	0.0161897	0.00399734	0.0153394	0.0493231	0.237068	0.0385268	0.0594933	0.0325926	0.0288255	0	0.00540621	0.0158535	0.00186033	8.49281e-20	0.0191821	0.0733624	0.00278949	0.00183061	0.136571	0.044607	0.181178	low
TCGA-DK-A1AG	0.0845608	0	4.92498e-18	5.10396e-19	0.00489481	0.00243515	0	2.1981e-18	2.51555e-18	0.109468	0	0	5.7295e-19	0.0060942	0.0160532	0.0229922	1.88422e-19	4.05149e-18	0	0	0	0.00552461	0.0436066	1.22526e-18	0.00835592	0.00481351	0.0084334	0.00559079	0.00771996	0.00315428	9.13874e-20	1.38987e-18	0.00913197	0	0.000509262	0.000302446	0.0147258	0.00672723	0.021453	low
TCGA-DK-A2I6	0.289568	7.62304e-21	0.0773819	0	0.0497543	3.54285e-18	0	0.00999177	0	0.0754119	4.45488e-20	1.54893e-19	2.60001e-19	8.2509e-18	6.13873e-18	0.0133076	0	4.96272e-19	0	0.0128027	0	0.0316341	0.331297	5.44838e-18	0.0246923	0.0257997	0.010401	2.60564e-19	0.00349683	0.0122643	0.0033582	0	0	0.0180251	2.45426e-20	0.00195959	0.0335377	0.0116635	0.0452012	low
TCGA-DK-A3IK	0.0834548	0.00506713	0.153603	0.0170509	1.72665e-18	0.0161143	0	0.0040956	0	0.000868455	4.07102e-21	0.0122956	0	0.00693126	7.19596e-20	0.00166799	0.00379144	0	0	0.00947685	0	0.00837849	0.00660806	0	0.00786772	0.00509253	0.00270844	0.000571607	0.0242418	0.00349147	0	0	0.0237958	0.0834256	0.00717248	0.0015843	0.0335449	0.0469361	0.080481	low
TCGA-DK-A3X1	0.138816	0	0.110425	3.69382e-18	0.02549	4.01406e-18	1.74406e-18	0.00107401	2.76967e-19	0.0425473	0	0	0	0	0	0.000131762	2.87944e-18	7.19749e-21	1.70147e-17	0.000839014	3.9079e-18	0.00875442	0.222724	0	0.00751159	0.00556855	0.00260798	5.15874e-20	0.00565799	0.0152014	5.15201e-20	0	0.0923119	0.0425789	0	0.0070807	0.015858	0.0261335	0.0419915	low
TCGA-DK-A3X2	0.0794764	0	0.018976	0	0.0560249	0.0439456	4.71906e-18	0.00248825	0	0.0751884	0	3.8749e-19	2.18798e-19	0.00159636	9.24775e-18	0.0180689	3.49355e-19	2.62992e-18	0	0.00428235	2.33871e-19	0.0956526	0.226586	0	0.0124107	0.00434978	0.014221	0.0186136	0.00190482	0.00709834	8.42635e-19	2.0361e-17	0.0123036	0	0.00108971	0.00170226	0.0418918	0	0.0418918	low
TCGA-DK-A6B0	0.0912124	0	7.42138e-20	0	2.41743e-19	0.0282586	0.00414928	0.00667217	0	0.0180298	0	0.0097641	6.2715e-19	1.59202e-18	0.00610242	0.017576	0.00641841	0.00825893	0	0.0224449	0	0.0313855	0.0139622	0	0.0144184	0.0022405	0.011614	0.00358499	0.009863	0.00862802	0	2.98206e-18	0.0477823	3.1077e-20	0.00713733	0.00125176	0.0269237	0.00837817	0.0353019	low
TCGA-DK-A6B2	0.463068	0.0366363	0.246128	0	0	0.0554665	3.33119e-18	0.0449677	0	0.0331885	1.0837e-19	0.0242757	0	6.43893e-19	0.0317093	0.00272693	0.00584288	0.0146629	5.02232e-19	0.0332289	0.00534892	0	0.0830403	1.82178e-18	0.0605974	0.045809	0.0565698	0.00414677	0.0147874	0.0318123	0	2.92073e-18	0	0.141621	0.0350602	0.0157143	0.113304	0.110804	0.224108	low
TCGA-DK-A6B5	0.316832	0	0.0461722	0	0.023984	0.0238718	2.2695e-18	0	5.34293e-19	0.0803442	6.75727e-20	0	0	1.25905e-18	0	0	1.60141e-18	2.68024e-19	5.23337e-19	0.0863838	0	0	0.137099	8.72494e-19	0.0235462	0.0124907	0.0156537	0.000551377	0.0142454	0.0349279	2.01032e-18	0	0.0354566	0.064453	0	0.00215341	0.0589605	0.0322265	0.091187	low
TCGA-DK-A6B6	0.33407	0	0	0.020997	0.00132211	0.000342542	0.00900994	0.0221833	0.00116391	0.0244732	0.0031431	0.0303291	0.0140162	0.0261088	0.083178	0.00101645	0.0110052	0.0612659	0.00312352	0.00239279	0.0137441	0.00238928	0.0579637	9.8446e-19	0.0141592	0.00826989	0.012008	0.000256019	0.0269352	0.024897	7.89981e-19	0.02015	0.045515	7.01126e-18	0	0.0143821	0.0962517	3.50563e-18	0.0962517	low
TCGA-DK-AA6P	0.0490121	0	0.0126056	0	0.00248143	0.0134144	0	5.30496e-18	0	0.130428	0	4.04506e-19	0	0.0306687	2.09714e-19	0	0	0	0	0	0	0.00684436	0.0356717	0	0	9.64529e-19	3.73365e-20	0.00839883	0.00917108	0.000907404	3.14383e-19	1.70847e-17	0.0760501	0	2.42885e-19	0.00758799	0.0149692	0.0133628	0.028332	low
TCGA-DK-AA6U	0.0206172	2.07915e-21	0.00739223	0.0074869	0.035129	5.70349e-19	0	0.00963569	1.72032e-19	0.109718	0	0.00366361	2.46824e-19	0	0	0	4.73904e-22	1.04705e-18	2.9341e-19	0.00934876	0.000171449	0.00541339	0.189924	2.76368e-18	0.00524475	0.00239805	0.00370706	0.00635997	0.0139945	0.0027436	0.00233649	3.22891e-19	0.01327	9.3113e-21	0.00340331	0.00885741	0.0246651	5.69523e-21	0.0246651	low
TCGA-DK-AA6W	0.272255	1.08953e-19	0.13498	0.0120469	0.0523124	0.0118515	0	0	0	0.139823	9.77784e-20	1.11955e-18	0	7.65853e-19	1.46814e-17	0	0	7.9894e-19	0	0.133899	2.52654e-17	0.0875167	0.211401	3.27479e-18	0.0235667	0.0109702	0.019911	0.00385341	0.00527136	0.0183982	0	7.50289e-19	5.81338e-20	2.16965e-18	7.87894e-20	0.00173422	0.0431088	1.1393e-18	0.0431088	low
TCGA-DK-AA6X	0.334645	7.16502e-21	0.08365	0.0103281	0.00134563	0.0282167	0	0.0172601	0	0.00524925	8.61895e-20	0.000288624	0	0.0150538	0.0503251	0.000901635	0	0.0165735	0	0.0531809	0	1.39028e-18	0.0792193	2.14276e-19	0.036139	0.0122532	0.051545	0.00466185	0.0114871	0.020817	0	0	0.0150008	0.0287438	0.024239	0.0118859	0.0711761	0.0279585	0.0991346	low
TCGA-DK-AA71	0.160725	0.000956891	0.05692	0	0.0167411	0	0	0.0385371	0	0.0879309	1.24888e-19	2.31854e-19	2.28201e-18	0	0	0.00890631	0	3.43631e-18	1.55437e-18	0.0417931	0	0.0177591	0.0937132	9.52069e-19	0.0138447	0.0132529	0.00765462	0.00544532	0.00728922	0.0190347	0	1.04679e-17	0.0027594	5.90869e-18	2.07074e-21	0.00147869	0.0512412	0.000559627	0.0518008	low
TCGA-DK-AA75	0	3.88673e-20	0.0358856	3.36747e-19	0.07846	5.72987e-18	0	3.70285e-18	0	0.10136	0	0	0	0	1.84889e-19	0.0121576	0	0	0	0.00128996	0	0.0743044	0.159567	0	1.59196e-21	0	0.00373119	0.00113563	0.0104507	0	0.00135346	1.5671e-17	0.0603261	0	0.00400233	0	0.00954854	0.00773267	0.0172812	low
TCGA-DK-AA77	0.364872	3.25989e-20	9.82756e-19	5.63938e-20	0.0185114	0	2.56079e-18	0	0	0.0740075	7.93672e-21	2.32514e-18	1.99677e-19	0	0	0.012499	0.000875386	0.007331	0	0.0317938	0	0.021608	0.119767	0	0.0264236	0.0135666	0.0169487	0.00173667	0.0133383	0.0319308	0	0	0.0192598	1.08653e-20	0.00159721	0.0020648	0.041495	0.00430669	0.0458017	low
TCGA-E5-A2PC	0.166086	0.00230164	0.00675688	0	0.0155522	2.35055e-19	0.00760011	0	0	0.0745641	2.77589e-19	0	1.06425e-18	0	0.000399003	4.40984e-21	0	0.0302019	1.84128e-18	0.00325299	0	0	0.248875	0	0.0284954	0.0154909	0.0163774	0.00354519	0.0126976	2.76383e-05	0	0.000852435	0.0495283	0.0147811	1.21682e-19	0.00423586	0.0219471	0.00854136	0.0304885	low
TCGA-E5-A4U1	0	9.18674e-19	0.0256707	0.00174469	0.0417252	0.00615096	4.471e-18	0	0	0.0860992	0	3.27137e-20	0	0.0474219	0	0.0320074	0.00261785	0	8.00413e-19	7.92823e-20	0.00232905	0.014186	0.0784716	0	0	3.1047e-20	0.00470556	0.000808849	0.022159	8.52821e-20	0	1.15183e-17	0	0	6.31911e-19	0.000670311	0.00344759	4.59337e-19	0.00344759	low
TCGA-E7-A3X6	0.327089	0.00199403	0.0383979	2.61909e-19	0.0108033	0.0329396	6.02668e-19	0.00899396	2.25257e-19	0.157753	9.49833e-20	0.00201335	0	0	7.81832e-19	0.00917238	0	0.0215564	2.73842e-19	0.0214833	0.00434163	0.000666114	0.16958	5.45651e-18	0.0335897	0.0229985	0.022469	0.00134954	0.00508285	0.0233997	0.00432628	0	0.0193793	0.00600525	0.00367768	0.00495457	0.0477728	0.0122214	0.0599942	low
TCGA-E7-A3Y1	0.129096	3.15361e-19	9.89074e-18	0	1.95841e-18	0.0109404	1.69068e-18	0	0	0.0752075	0	0.00201453	0	0.0205872	0	0.026892	0.0201501	3.80898e-19	3.68372e-19	0.00909065	0	0.0349883	0	3.88049e-18	0.000951933	9.62206e-19	0.00774848	0.00365764	0.0168357	0.001593	7.67535e-19	8.65174e-20	0.0238096	4.2789e-18	0.0148823	0.0014726	0.0229451	0.0239575	0.0469025	low
TCGA-E7-A4IJ	0.171019	0	0.016732	2.31564e-19	0.0157233	0	1.46127e-19	0	0	0.00756082	0	0.00946756	8.97077e-19	2.72026e-19	0	0.000945709	0.0113865	0.0190699	0.0126059	0.00575799	0.00041104	0.00227907	0.19815	0	0.0197656	0.00970432	0.0181918	0	0.0152857	0.00823765	0	0.0212327	0.0645025	0.00754559	0.0145125	0.00694166	0.0462346	0.0182828	0.0645175	low
TCGA-E7-A4XJ	0.0226134	0	0.0375852	8.95793e-20	0.00360314	0.0603962	0	0.00534111	3.22157e-18	0	0	0.0135407	0	0.00952635	3.58321e-18	0.0179987	0.0128957	0	0	0.0231525	1.68247e-18	0.028456	0.0229004	1.47902e-18	0.000617911	0	0.000266096	0	0.00889863	0.00417833	0	0	0.0192227	8.02868e-19	5.02989e-18	0.00346099	0.0215537	0.00743543	0.0289891	low
TCGA-E7-A519	0.508737	0	0.0104785	0.0317229	0.0287899	0.0119726	0.0371571	0.0478416	0	0.144507	0	0.0639031	0.00186983	0	0.101548	0.00699617	1.77946e-19	5.67472e-18	9.06261e-19	0.116977	0	0.0265518	3.21476e-19	2.68049e-19	0.0152874	0.0150578	0.0146077	0	0.00877875	0.083572	9.11791e-19	0	0.0403115	2.16199e-18	0.00443211	0.0140475	0.120196	0.0115839	0.13178	low
TCGA-E7-A5KE	0	0	0.00239255	0.00389719	0.0309566	0.0166388	1.21719e-19	1.57862e-18	7.50373e-19	0.0209004	6.52179e-20	0	1.17537e-18	0.0039562	0.0588787	0.0261972	0.00491833	0	0	0.0234409	0	0	0.20392	0	1.67342e-19	1.12443e-19	0.00526272	0.000197339	0.0179567	0.0130204	0	5.46589e-18	0.0257984	0.0104297	0	0.000361245	0.0303863	0.012017	0.0424034	low
TCGA-E7-A5KF	4.3045e-05	0	0	0	0.00394949	6.56348e-20	0.011141	3.99482e-18	0	0.0842494	7.16061e-19	0.005598	0	0.00492728	0.0143579	0.0148617	0.00907665	0.0116155	0	0.00745204	0.00682116	0.00253234	0.0277193	7.33697e-19	0.00047461	3.55847e-19	0.0105659	0.00647575	0.00766721	0.00110649	7.55321e-20	1.24487e-17	0.0209848	0	6.35305e-19	0.00554679	0.0140121	3.84212e-19	0.0140121	low
TCGA-E7-A678	0.0849609	0	0	0.01111	0	0.00317106	0.0256717	2.96653e-18	1.26567e-17	0.0683805	7.2536e-20	0.0146309	0	0	0.0715837	0.0229983	0.0148013	0.0156798	6.52924e-18	6.85426e-20	0	0.0174644	0.0153253	0	0.0171571	0	0.0208421	0.00349125	0.0206797	0.000411711	0	0	0.0416785	8.11813e-19	0.000328959	0.00530112	0.0327406	9.78584e-19	0.0327406	low
TCGA-E7-A6MD	0.420906	0.000643176	0.101464	0.0915463	0.00859527	0.0343806	0.0514409	0.0158578	1.42079e-18	1.063e-18	3.90347e-19	0.0259366	0	0	0.0800928	0.00360403	0.00462678	0.0118973	0	0.0776694	9.50906e-21	0	0.0592632	5.89511e-20	0.0166383	0.0102167	0.0128905	0.00513266	0.0177299	0.0491542	0	2.11017e-18	0.0407051	0.140376	0.0227207	0.00413263	0.136847	0.0809641	0.217811	low
TCGA-E7-A6ME	0.217661	0	0.0679875	0.0154849	0.0857566	0	0.00259064	0	1.85716e-18	0.0480664	0	0	0	0	0.0198251	0.00762867	0.00143397	0.00688737	1.12574e-18	2.37035e-21	0.00485242	0.00709824	0.139637	0	0.00829751	0.00745813	0.00821603	0.00107067	0.00475715	0.00421532	2.43265e-19	0	0.0175962	3.42262e-19	0.00273724	0.00184726	0.0280461	1.71131e-19	0.0280461	low
TCGA-E7-A7DU	0.0243973	0	4.8841e-18	3.2316e-19	0.0102125	0.00920894	0	0	0	0.0758662	9.45671e-19	0.00919814	0	0.00273808	0.00195238	0.0222185	0.00453493	0	0	0.00629981	8.84961e-19	0.0113768	0.050312	0	0.00336324	0	0.0123297	0.00617357	0.00915841	0.00587856	9.89775e-20	7.3197e-18	0.0482404	0	0.00631473	0.00289695	0.0199733	0.0124541	0.0324273	low
TCGA-E7-A85H	0.329269	0.00208549	0.0534031	0.0225881	0.0297977	0	0.000835998	0.012368	2.05327e-19	0.0347989	7.24324e-20	0.00579086	3.47582e-19	4.83766e-19	9.72309e-19	0.0201437	0	1.94975e-19	1.52355e-18	0.023	0.0122149	0.0291872	0.163943	0	0.0231174	0.0167529	0.0151523	0.00777063	0.0217547	0.0256851	0	0.00893952	0.0311793	0	3.27599e-19	0.00837386	0.0759102	0.00104274	0.0769529	low
TCGA-E7-A8O7	0.182693	5.02164e-20	3.1332e-18	0.00690573	0	0.0676354	0	0.0484778	0	0.0410414	0	0.0104073	3.50711e-18	0.00577067	0.0519723	0.00149984	0.0149345	0.0161486	0	0.0646928	0	4.06129e-19	7.72872e-20	0	0.00722311	0.0033941	0.00290029	0.00383939	0.00948682	0.0190542	0.00114342	2.18259e-17	0.0363918	4.85075e-19	0.00417276	0.0209348	0.0792331	0.00597661	0.0852097	low
TCGA-E7-A97Q	0.217252	0.00135198	0.178103	4.89975e-19	1.76482e-18	0.017291	0	0.0051682	0	0.0177805	3.34311e-19	0.0264711	0	0.0067172	0.00790562	0.00856943	0.025085	0.00289878	0	2.2954e-20	4.54433e-19	0	0.0557446	0.00153165	0.0442423	0.0178636	0.0561401	0.00887777	0.0149092	0.00534318	2.15207e-19	7.95715e-19	0	0.113136	0.00562614	0	0.0781855	0.0598161	0.138002	low
TCGA-FD-A3B5	0.139801	3.1351e-19	0.109452	0	0.0138555	0.0090474	0.000158881	0.0256428	0	0.0635547	0	0	1.56654e-18	0.0202686	0.00865244	0.000796054	0	0	9.81486e-18	0.0126532	7.36968e-18	4.38812e-18	0.178471	0	0.00566525	7.04987e-05	0.00964842	0.00639245	0.0103254	0	0.00248901	1.75678e-17	0.019008	0	4.44519e-05	0	0.026793	1.56755e-19	0.026793	low
TCGA-FD-A3NA	0.305226	0	0.18585	1.54154e-18	0.0177076	0	0	0.0532424	0	0.0416903	0	0	3.48791e-19	0	4.81841e-19	0.00035072	2.59845e-18	0.00493028	0	0.0295907	6.07675e-19	7.87257e-05	0.265543	2.45648e-18	0.0298217	0.0231154	0.0183047	0.000232983	0.00698151	0.0413975	3.97801e-21	4.22337e-19	0.0436242	0.0399863	0.000957123	0.0133657	0.0847144	0.0245931	0.109308	low
TCGA-FD-A3SJ	0.268258	0.00212932	0.200739	0.0066997	0.0285341	0.0128876	0.00484052	0.0100878	9.46011e-19	2.21699e-18	3.4799e-19	0	0	0	2.33581e-18	0	3.28869e-19	2.29241e-19	1.53404e-18	0.00560902	0	0.00850387	0.162707	3.42156e-18	0.0219442	0.00545308	0.0211141	0.00185396	0.00072522	0.013973	7.96088e-19	3.46868e-18	0.0864341	0.115837	0.00707205	0.00480004	0.0428473	0.0652475	0.108095	low
TCGA-FD-A43N	0.235344	0.000740798	0.17529	0	0.00785367	0.0145532	0	0	0	0.0182382	0	0.0237187	1.65297e-19	0.0029418	0.00940374	0.0162993	0.00527523	0	2.93323e-20	5.83465e-19	0	8.67517e-19	0.0641731	0.00316119	0.0220279	0.0279063	0.0056496	0	0.0143732	0.00893608	0	1.6595e-19	0	0.0499026	0.0374344	0.010451	0.0320085	0.0590858	0.0910943	low
TCGA-FD-A43P	0.54989	0.00100768	0.102671	0.0980782	0.136898	0.00893639	0.0449998	0.00379195	0	0.107476	0.000456522	0.0906575	0.0105261	3.74506e-18	0.000875361	0.000191954	0.0638329	0.0891879	0.0908834	0.000556246	0.0399342	0.0109993	0.272641	0.000924579	0.0597092	0.0575657	0.01266	1.03409e-20	0.00228593	0.0309667	0	0.0107143	0.047903	0.0329369	0.0119217	0.00739997	0.193203	0.0199191	0.213123	low
TCGA-FD-A5BY	0.244194	0	0.23543	3.43253e-20	0.017024	3.48822e-19	0.00419059	0.00739418	1.16015e-18	0.0159188	0.000352016	0	0	3.61489e-18	0	0.00120975	3.11857e-18	0.00211248	1.2893e-19	0.114616	4.08487e-18	0.00322947	0.227906	0	0.0226816	0.0112495	0.0150105	0.00249758	0.000879162	0.023643	9.29649e-20	0	0.0538033	0	0.000443394	0.00241493	0.0374776	0	0.0374776	low
TCGA-FD-A62O	0.0554225	0.00409383	0.0746372	0	3.51502e-18	0.0433257	0	0.00961482	0	0.0297379	1.55436e-19	0.0176519	7.54122e-19	0.013724	1.49174e-18	0.0116142	4.95659e-20	0.00258514	5.44553e-18	3.17138e-19	0.0028578	0.011626	0.00887323	0	0	0.00245471	0	0.0026701	0.00466469	0	1.57098e-05	0	0.00842412	0.0511916	0.0203531	0.00524213	0.0190246	0.0380007	0.0570253	low
TCGA-FD-A6TG	0.40357	0	0.22216	2.00518e-21	0	0.0462534	0	0.0696674	8.51776e-18	0.00892131	1.3366e-19	0	7.73167e-20	0	0.0554725	0.00693668	0	0.000211264	1.75066e-18	0.0228864	1.67641e-17	7.19812e-18	0.125889	2.66432e-18	0.0297074	0.024826	0.0386857	0.00210091	0.00603738	0.0204983	0	0	0.0199196	0.161583	0.00436413	0.00376115	0.103572	0.093573	0.197145	low
TCGA-FJ-A3ZF	2.65248e-18	0	0.0110145	8.91111e-19	0.0136478	0.000113639	1.17787e-18	0	4.94364e-18	0.0491501	0	0	3.86224e-20	0.0328976	0.00926837	0.0114097	0	2.22852e-18	1.46566e-18	0.00262198	0.00803077	0.0203577	0.1381	2.46759e-18	4.88993e-19	2.41641e-19	0.00309704	0	0.00980905	0.000905258	0	0	0.0213866	0.0528943	0.00502555	0.0155467	0.017668	0.0350293	0.0526973	low
TCGA-G2-A2EK	0.222912	0.00908046	0.0512758	0.0192337	0	0.118093	0.00247651	0	3.50337e-19	0.0358288	0	0.0164685	0	0.00760927	0.0391	0.00217195	0.00859101	0.00168791	0	0.013072	0	7.06229e-19	5.26053e-20	0	0.00589372	0	0.0161524	0.00522333	0.0205545	0.014164	6.50241e-19	0	0.00443908	0.0769705	0.0111416	0.00155331	0.0486351	0.0447541	0.0933892	low
TCGA-G2-A2EL	0.0661043	3.55539e-20	0.0710749	0.0279543	0.0767337	0.0222832	1.31737e-18	0	0	0.0695147	0	1.24218e-18	0.00262418	0	0	0.0194471	0	4.45214e-19	0	0	0	0.105693	0.326318	1.92104e-17	8.99815e-19	0	0.000258636	0.0102018	0.0237872	0	0	0	0.017094	1.09921e-18	2.19173e-20	0.00252367	0.0271869	0.00255206	0.0297389	low
TCGA-G2-A3IE	0.130314	4.09506e-19	2.50866e-18	0.00155193	0.000346131	0.0192801	0	0.0112981	1.27746e-18	0.0155703	1.72065e-19	0.0372043	0	0.0104257	0.0435113	0.0114293	0.0292988	0.00406273	1.19037e-18	0.0176825	0.00177434	0.00515892	0.0121198	2.397e-18	0.0169574	0.00868838	0.0113206	0	0.0245217	0.0147026	0	0	0.0251398	1.80578e-18	1.80564e-19	0.00643369	0.0560893	0.00114853	0.0572378	low
TCGA-G2-A3VY	4.17017e-18	1.76335e-18	3.03557e-18	0.00861202	0.00726529	0.00307119	0	2.51774e-19	0.00221242	0.0214101	1.25655e-19	3.77191e-20	3.17771e-18	0.0340352	0.0307115	0.0029333	0.00809088	0	4.42158e-18	0.00867007	0.00339601	3.47993e-18	0.120456	0	0.00467781	1.98506e-19	0.0217627	0.00428223	0.0258175	0.00309155	0	1.86216e-18	0.0110877	0	0.0153658	0	0.0472569	1.81791e-18	0.0472569	low
TCGA-G2-AA3F	0.144047	0	0.00549684	0	0.00118063	0.0304953	2.07748e-18	0.00133093	2.35025e-18	0.0765628	6.14946e-19	0.0184521	0	0.0366823	0.00868605	0	2.35713e-19	7.32002e-19	0	0	0.00486283	0.0106242	0.0516298	0	0.00767535	0.00777318	0.00893627	0.00155366	0.0257438	0.00623106	4.28179e-19	0	0.0158268	0.0535389	0.00090778	0.0045798	0.0302124	0.0318634	0.0620758	low
TCGA-GC-A3BM	0.1583	0	1.14014e-19	0	0.0178219	0.0403741	0	0	6.21666e-19	0.0560334	0	0.00730414	6.6821e-19	0.0348809	0.00282846	0.0155115	1.92864e-19	0.00592784	0	0.0126633	9.09787e-19	0.0296636	0.0335247	2.88875e-18	0.00680977	0.00137527	0.00765078	0.00870359	0.00279443	0.00389911	2.74903e-21	0	0.0349767	3.72728e-19	0.00465709	3.5833e-20	0.0135799	0.00128146	0.0148614	low
TCGA-GC-A3I6	0.344144	7.05384e-19	0.138561	3.29604e-18	0.00985347	0	0	0	1.66548e-19	0.139158	1.53003e-19	2.51445e-18	0	3.17874e-18	2.28876e-18	0	0	0.00637623	0	1.08228e-18	0.00220234	0.0301006	0.191374	0	0.0364038	0.0371485	0.00832994	0.00432134	0.00152178	0.0107828	5.06712e-22	1.07065e-18	0	0.0188475	0	0	0.0359098	0.00942374	0.0453335	low
TCGA-GC-A3RB	0.230911	0.000410855	0.0385051	0	0.0458182	0	0	0	0	0.166895	0	2.33437e-18	6.89954e-19	4.64406e-19	0	0	5.95819e-18	0	0	0.01816	0	5.44476e-18	0.332173	0	0.00806885	0.0162097	0.00214596	0.00518472	0.00808132	0.012985	0	2.88871e-18	0.00706289	0	0	0.00374919	0.0174924	0.000205427	0.0176978	low
TCGA-GC-A3RD	0.142494	0.00127609	0.038495	0	0.0216292	0.000396427	0	0.0384615	1.79279e-19	8.93006e-19	0	0.00220749	2.467e-18	6.46316e-19	8.74885e-19	0.00857155	0	2.40848e-19	1.27675e-18	0.0170526	0	0.0113848	0.0745	1.04792e-19	0.0173136	0.00906261	0.0103843	0.000335585	0.0192496	0.0126871	6.21964e-19	0	0.0413498	0.0051383	0	0.00704681	0.0510006	0.00320719	0.0542078	low
TCGA-GC-A3WC	0.587158	0	0.12441	0.116951	0.0577475	0.0316602	0.0781753	0.0496911	0.0100577	0.166447	0	0.0128954	0	0	0.0184235	1.44053e-20	0.0104976	0.0102113	0.0301174	0.149875	0.01115	0.0376584	0.128901	0.0108785	0.0623826	0.037351	0.0353934	0.0101231	0.0114104	0.0615953	1.43415e-20	0	0.0519455	0.095147	0.00495036	0.0140427	0.208992	0.0496436	0.258635	low
TCGA-GC-A4ZW	0.0645186	9.34204e-19	0	2.21372e-20	0.0409035	2.68306e-19	4.47298e-19	0	1.10124e-18	0.0635299	0	1.06637e-18	0	2.4803e-18	2.76553e-18	0.00898438	0	0	0	0	0	0.0202678	0.198685	1.88258e-18	0.0271351	0.014912	0.0146219	0.00407174	0.0169171	0.00713549	0	6.50464e-18	0.0672501	3.52565e-18	0.00180916	0.00085231	0.0269055	0.00023726	0.0271427	low
TCGA-GC-A6I3	0.729653	0.00286156	0.119176	0.0699474	0.1424	1.3413e-18	0.0528576	0.0409278	0	0.0342454	0.00886838	0.0383371	0.0232488	0	0.0683353	5.74944e-22	0.0354984	0.0505102	0.0488731	0.08215	2.92384e-19	0.032849	0.245782	0.0246849	0.0598669	0.0452873	0.0156906	9.37483e-20	0.0146776	0.0935445	9.83918e-19	3.51915e-20	0.00431092	0.0541495	1.30158e-18	0.00596192	0.215356	0.0285056	0.243861	low
TCGA-GD-A3OP	0.317129	0.0033222	0.062568	0	0	0.0254161	0	0.0196084	0	0.0299911	0	0.00160831	7.29477e-19	0	0.0176479	0	0	0.00526026	0	0.0387302	3.22289e-19	3.97423e-19	0	0	0.014688	0.0136069	0.0125242	0.00186261	0	0.0160338	2.24443e-18	1.04662e-17	0.0167125	0.0424791	0.0324684	0.00984873	0.0505329	0.0488105	0.0993434	low
TCGA-GD-A76B	0.579292	1.14992e-19	0.0196431	0.028085	0.0216225	0	0.0192421	0.03344	2.48231e-18	0.0613668	1.12428e-20	0.0339693	0.000771687	0.00159057	0.0859419	2.18572e-22	0.0414078	0.0355181	0.00820856	0.0846808	0.0208274	0.0143483	0.0543605	0.0104749	0.0368641	0.0222994	0.0180539	0.000970826	0.0264915	0.0938726	0	0	0.0314154	0	0.0236538	0.00519744	0.162846	0.027915	0.190761	low
TCGA-GU-A42P	0	1.21686e-19	1.29192e-20	0.00696511	0.0191293	0.0778941	6.02011e-18	0.00670878	0	0.0345186	0	1.34181e-19	1.57433e-18	0.00726234	1.08904e-19	0.00281947	0.000882777	0	0	0.00564853	0.000125436	0.0353468	0.0711921	0	0.00713948	0	0.0115652	0.00595772	0.00620378	9.08266e-20	0.00345392	0	0.057692	5.73519e-18	0.0234506	0	0.029272	0.0151287	0.0444007	low
TCGA-GU-A763	0.0726976	4.38489e-19	0	0.00071367	0.0314781	1.16093e-18	0.0130294	7.5222e-18	3.14381e-18	0.0691884	2.11931e-19	0	1.86815e-18	0	5.22374e-19	0.0242624	0.00366204	0.00727608	0	0.00715711	0	0.0599745	0.0686162	0	0.0129833	0	0.0199664	0	0.0112712	5.90608e-20	0	0	0.0302826	0	3.75625e-20	0.00367435	0.0115726	2.19244e-19	0.0115726	low
TCGA-GU-A767	0.128595	0.00296297	0.163149	0	0.00144669	1.61798e-17	0	1.99546e-19	2.3521e-18	0.0160879	4.13679e-20	0	1.41937e-18	0	4.84133e-19	0.00172463	6.9379e-18	0	0	0.0215396	0	8.45145e-19	0.124254	0	0.00493949	0.0105723	7.32007e-22	0	0.00712239	0.0027766	0.00275564	1.64885e-18	0	0.107019	0.0232636	0	0.00698116	0.108074	0.115055	low
TCGA-GU-AATP	0.274688	3.07252e-19	0.296216	0.018903	0.00993637	0	3.33531e-18	0.0515711	0	0.0305045	0	0.0209752	1.57581e-18	0	0.0223813	0.00319106	0.00395158	0.00187008	0	0.00649281	0	1.1431e-18	0.0959236	0	0.0277272	0.0419295	0.0162929	0.000982329	0.0158037	0.0143001	0	0	0.0397654	0.119932	0.00547788	0.0114302	0.081845	0.0792842	0.161129	low
TCGA-GV-A3JW	0	0	0.0200705	1.39688e-19	0.00392812	0	9.9358e-19	0	0.00484181	0.152827	0	0	1.65734e-19	0.0299691	0	0	1.17991e-18	8.64031e-18	0	0.00415401	4.0415e-18	0.00291436	0.112328	1.25128e-18	1.17581e-18	7.70376e-21	0.00627339	0.00972013	0.0102496	0.00280935	5.81591e-19	0	0.0228695	0	0	0	0.0160386	0.00202105	0.0180597	low
TCGA-GV-A3QF	0.00174387	2.50052e-19	0	9.09796e-20	0.0156964	0	8.3269e-18	0.00748548	0	7.51412e-19	0	2.29311e-20	1.37072e-19	1.3376e-19	0.000626552	0.0113737	0.00884386	0	8.37247e-19	4.36999e-19	0	0.00900413	0.132886	3.20435e-18	0.00292815	4.62979e-19	0.00771551	0.00133215	0.0275369	0	0.0095195	8.28805e-19	0.0322367	2.11784e-18	0.000422102	4.60265e-19	0.0280647	0.0130339	0.0410985	low
TCGA-GV-A3QH	0.0519622	4.43414e-19	5.09637e-18	0.00618428	0.0252744	0.0125484	3.65881e-22	2.17306e-19	0	0.0185331	0	0	0	0.0049786	1.49474e-18	0.00335757	3.39605e-19	7.3405e-19	2.9567e-19	0.0106153	6.00886e-18	0.00890816	0.165698	0	0.00779833	0.00231112	0.00883684	0.00797243	0.0217638	0	5.55936e-19	0	0.086298	3.38397e-19	0	0.00709598	0.0305775	4.0067e-19	0.0305775	low
TCGA-GV-A3QK	0.440716	0	1.61256e-18	0.00224215	0.00579037	0.0101685	0.00486814	0.0231444	0	0.0348393	0.00155287	0.0409037	0.0161135	1.61169e-19	0.105436	0.0113481	0.0321023	0.0282964	0.00493193	0.0896037	0	1.74814e-18	0.101482	0.0486166	0.010281	0.00597891	0.00336944	0	0.0129538	0.0839452	1.74724e-19	0.00322037	0.0435735	1.39088e-18	0.00735643	2.24497e-19	0.123812	0.0131178	0.13693	low
TCGA-GV-A40G	0.0215836	0.00290022	0.0385473	2.24641e-19	0.0413023	0.00595824	0	0	0	0.100968	0	0	2.78784e-18	2.20044e-20	0	0.00375209	0	2.12897e-18	0	3.71956e-20	0	0	0.155518	1.02644e-17	1.06825e-20	0	0.00735675	0.00252751	0.0125198	0	0.000895898	0	0.0191332	0.00229887	0.00669522	0.000869568	0.00570649	0.0196264	0.0253329	low
TCGA-GV-A6ZA	0.198765	2.21427e-19	0.0187131	0	0.0366074	0.000222589	1.34535e-18	9.43994e-19	0	0.0858666	7.16291e-21	0	0	2.81821e-19	0	0.00961842	0.0104743	0.0132758	0	0	1.18594e-18	0	0.28242	0	0.0165123	0.00726954	0.0181744	0.00294351	0.0166952	0.00832789	1.0364e-19	0	0.0259266	0.0213667	0	0	0.0255053	0.0121222	0.0376275	low
TCGA-H4-A2HO	0.219946	0.00291824	0.0170651	0	4.60132e-20	0.00107732	5.99431e-19	0.0159371	1.9993e-18	0	4.67799e-19	0.0288745	0	3.94977e-20	0.0752832	2.03947e-19	0.0252573	0.0253381	0	0.0560922	3.18582e-18	0	0.00343068	7.21823e-19	0.0209194	0.00923489	0.0253005	0	0.0133948	0.0336466	0.00314439	1.54035e-18	0.0619738	0.0170658	0.034101	0.00472775	0.0792257	0.0760978	0.155323	low
TCGA-H4-A2HQ	0.101434	0	0.0374141	1.0797e-19	0.0115757	0.0459115	0	4.639e-19	3.86419e-18	0.0991382	0	2.3686e-18	3.05114e-18	0.0145377	2.1516e-19	0.0044191	0	0	0	0.00980082	7.40375e-19	0	0.135548	1.41529e-17	0.00122452	0.00160175	0.00519098	0.00656887	0.0129183	0.0018239	4.66176e-19	4.19155e-18	0.0530171	0	0	0.00173633	0.00733854	2.80692e-19	0.00733854	low
TCGA-HQ-A2OE	0.123478	8.50373e-19	0	0	0.0177702	0.0624025	0	0.0155215	0	0.106911	0	0.0130843	0	0.00422685	9.87813e-18	0.0018693	1.42567e-18	0	1.34031e-18	0.0200775	0	0.0224631	0.150646	8.61544e-19	0.00213119	0.00176744	0.00235024	0.000488246	0.00729285	0.00570829	0.01159	1.00483e-17	0.0124139	3.61251e-19	0	0.00632531	0.0327661	6.05812e-19	0.0327661	low
TCGA-K4-A3WU	0.462111	4.12537e-20	0.177701	0.205978	0.00462191	0.165525	0.128605	0.00865593	7.68045e-18	0	1.56043e-18	0.0539009	0	0	0.0755204	3.0143e-19	0	0.00720466	0	0.0124045	0	3.68501e-19	0.0300568	0	0.0241542	0.0238828	0.0176874	3.31583e-18	0.0203014	0.0224591	1.53047e-18	0	0	0.207557	0.0500749	0.00434105	0.197758	0.127466	0.325223	low
TCGA-K4-A4AC	0.399316	0.00142611	0.0589621	0	0.0492586	0	0	0.0393994	2.76274e-19	0.113033	2.69985e-19	1.1072e-18	0	0.0183129	1.17552e-22	0.00610832	0	0.0163263	1.54994e-18	0.0312886	9.73124e-19	0.0394349	0.327289	0.00539814	0.059549	0.0370856	0.0207781	0.0101003	0.00717064	0.0311402	0	1.04304e-19	0.0286433	0.0320144	1.57476e-19	0.00333611	0.0934593	0.0167202	0.11018	low
TCGA-K4-A6MB	0.117832	0.000949834	0.199631	4.51433e-18	0	0.0175945	0	0.0118409	7.59947e-18	0.0343346	0	1.9819e-18	6.50429e-18	0.0146859	2.59359e-18	0.0141482	0	2.14515e-18	1.92467e-17	0.00941288	1.11121e-18	8.87546e-18	0.119277	0	0.0119604	0.0103694	0.0131322	0.0026711	0.0086136	0.00561636	0	5.01024e-18	0	0.106849	1.00124e-20	3.79273e-19	0.0366366	0.057798	0.0944346	low
TCGA-KQ-A41O	0	4.0045e-19	0.0199856	3.91417e-19	0.0348344	0.0293033	0	0	0	0.0786274	0	1.27299e-19	0	0.0207924	0	0.0323578	0.0086727	0	0	0	0	0.0249706	0.100941	0	1.05887e-18	0	0	0.000834345	0.0262115	0	1.38157e-18	6.34025e-18	0.036618	0	1.73619e-19	5.68027e-20	0.0128984	2.00225e-19	0.0128984	low
TCGA-KQ-A41P	0.437637	0	0.149531	0	0.00915422	1.81691e-18	6.08101e-20	0.0337009	0	0.0330947	0	1.02036e-19	2.57733e-18	3.14291e-19	3.92186e-19	0.00639086	0	2.40263e-18	0	0.0600777	0	3.20369e-21	0.0569666	0	0.0484866	0.0386387	0.0217281	1.72412e-21	0.0123074	0.0943702	1.30739e-19	0	0	0.0477671	0.000927825	0.00204136	0.118555	0.027808	0.146363	low
TCGA-KQ-A41Q	0.00216859	3.33964e-20	0.0565516	0.00792223	0.0378827	0.0110208	0	0.00194835	2.63048e-19	0.00351134	0	0.0180876	6.97624e-05	0.0144958	0.00348135	0.00559378	0	5.52499e-19	5.99655e-19	0.0155323	0.00809029	0.0165478	0.117656	0	0.00346733	0	0	0.0019728	0.0206057	0.0296237	9.82593e-19	1.08564e-18	0.04419	1.38282e-19	0	0.0039753	0.0452348	8.58393e-20	0.0452348	low
TCGA-KQ-A41R	0.10051	0.000243273	0.0429825	0	0.0198424	0.0160273	6.55193e-18	0	0	0.0541733	0	0.00502554	0	0.0150134	1.36962e-19	0.00732167	0	2.61687e-18	1.52577e-18	0.00925701	0.00588564	0.0178779	0.0327477	0	0.0112692	0.00743628	0.0176505	0.00134441	0.0161533	0.00809969	0	5.11509e-18	0.0104048	1.86909e-19	0.000198968	0.000713676	0.0170832	0.0310488	0.048132	low
TCGA-LT-A5Z6	0.224365	8.57296e-20	3.3248e-19	0.00633021	0.0150222	0.0181851	0	0.027071	1.95888e-19	0.0361938	3.02448e-20	0.00109278	4.421e-19	0.00213707	1.95284e-19	0.0172288	0.0161915	0.00736595	9.76153e-19	0.0185582	0.013459	0	0.14411	0	0.011254	0.00302623	0.0207298	0.00197478	0.010847	0.0271647	0	2.25177e-18	0	0.0089367	0.00455421	1.04377e-18	0.0816051	0.00604053	0.0876456	low
TCGA-LT-A8JT	0.257677	3.03005e-19	3.99454e-18	0.00087977	0	0.0675997	2.69133e-19	5.72565e-22	1.10419e-17	0.0781987	6.03795e-19	0.0171191	1.64662e-18	0.026262	0.0493324	0.0116102	0.0320246	0.0157976	0	0.0196554	1.5189e-19	0.0121234	0.0025656	0	0.0110326	0.007126	0.00804611	0.00150565	0.0188553	0.0287358	8.19629e-19	2.20196e-17	0.0248269	1.7287e-19	0.00092401	0.00659982	0.061123	0.00164922	0.0627722	low
TCGA-MV-A51V	0.0116653	0.000736474	0.0394438	0	3.87409e-18	0.0561956	0	1.02136e-19	9.55291e-18	0.00998676	0	0	3.80297e-19	4.21963e-19	0	0.00114875	4.1241e-19	3.78003e-18	7.21294e-18	0.0191392	0	0	0.0514504	1.86224e-18	0.0143167	0.000778685	0.0217014	0	0.0015811	3.43422e-20	0.00321424	0	0.0327149	5.29854e-18	0.01946	0.00677174	0.017358	0.0266677	0.0440257	low
TCGA-R3-A69X	0.462009	0	0.233807	0.00590854	0.0139983	0.0984758	6.65752e-20	0.0691826	1.42891e-17	0.00528173	0	0.021401	2.9973e-20	3.96931e-18	0.0241067	0	0	0.0230138	9.07449e-19	0.140102	8.24614e-18	1.67325e-18	0.124173	4.80583e-22	0.0598309	0.0460355	0.0444922	0.0100041	0.00158371	0.066168	0	0	0.0299451	0.125117	0.0310088	0.00578452	0.14872	0.0952957	0.244015	low
TCGA-S5-AA26	0	0	0.080177	7.11718e-20	0.0273067	0.0331397	1.53804e-19	0	0	0.137313	2.4946e-19	0	5.44954e-19	0.0341642	0	0.0234783	1.30725e-18	1.37955e-18	1.08304e-19	0	0	0.0369704	0.0386176	0	0	0	0.00247703	0.0102552	0.0131341	1.64658e-18	9.35845e-19	1.84219e-18	2.10995e-19	0	3.37707e-20	6.24151e-05	0.00683681	7.75842e-19	0.00683681	low
TCGA-SY-A9G0	0.348233	0.00759617	0.343565	0.00883898	0	0.0748341	0.0314042	4.15941e-18	6.53566e-18	1.34034e-17	1.3142e-18	0.00967132	0	2.69955e-19	1.70568e-18	3.90098e-20	9.75649e-19	1.38131e-18	0	0.01215	9.15668e-18	0	0.000117785	7.57096e-19	0.0125866	0.0158601	0.013577	0	0.00959443	0.0150503	0	1.07592e-17	0.0734974	0.307099	0.0468363	0.00599069	0.0473596	0.231383	0.278743	low
TCGA-UY-A78K	0.561956	1.63431e-22	0.0632822	0.295623	0.180329	0.0776725	0.175977	0.0242636	0.000916113	0.0920764	0.00821546	0.0544909	0.00687933	0	0.0300439	0.00337281	0.046609	0.0767592	0.0378478	0.0784225	0.0370238	0.00868884	0.222206	0.0142697	0.0416503	0.0363893	0.0270669	4.58219e-19	1.39784e-18	0.0469863	5.1241e-19	4.49546e-19	0.0224727	0.0659486	0.0209374	0.00572604	0.315692	0.0406303	0.356322	low
TCGA-UY-A78M	0.182671	0.00155435	0.168965	0	0.0484011	0	0.00546238	0.0320407	3.3557e-19	0.0611463	0	0.00296365	0	0.000325085	1.89613e-18	0.0224479	0	0	8.70021e-19	0.0309585	0.00185134	0.00967898	0.144929	0	0.0131392	0.00912453	0.00689243	0.00100153	0.00964121	0.0184056	0.000723771	1.97099e-17	0.0164368	0.0774969	2.06755e-20	0.00118061	0.0435405	0.0395256	0.0830661	low
TCGA-UY-A78N	0.0398737	0.000103255	0.111242	0	0.0694912	0	0	2.77959e-18	0	0.0506646	0	0.00897505	9.34069e-19	1.55444e-18	0	0.0135909	0	1.99907e-18	2.06852e-18	0.00395535	0	0.0454441	0.216771	7.64002e-19	0.00605547	0.00626891	0.00298474	0.000458267	0.00873919	0.00139425	0	3.03785e-17	0.0272421	0.0486466	0.00371573	0	0.0181255	0.0250776	0.043203	low
TCGA-UY-A78O	0.305337	0.00140283	0.072847	9.2892e-22	0.0186925	0.0171211	0.000407105	0	0	0.0898641	0	0.00610078	8.93986e-19	0.00217131	0.00203874	0.00904583	1.8595e-19	8.56279e-19	0	0.0263877	0	0.0185899	0.0519751	0	0.0173621	0.00959886	0.00853593	6.86804e-05	0.0190496	0.0375436	0	5.48875e-18	0.0253142	0	0.00233699	0.000319674	0.0502878	0.00394598	0.0542338	low
TCGA-UY-A8OD	0.494833	0.018602	0.270761	0	0.0101566	0.0219777	0.000239799	0.0437758	0	0	0	0	0	0	0.0124024	0.00538661	0	0.0134318	1.32183e-18	0.0375826	0	1.94309e-18	0.180282	1.8188e-20	0.0233124	0.0179922	0.0196569	1.73811e-19	0.00615131	0.0282556	0	1.04948e-17	0.0528998	0.168818	0.0428254	0	0.0635625	0.104487	0.16805	low
TCGA-UY-A9PD	0.152411	0.00520607	0.197428	0.00816554	0.021506	1.08797e-19	0	0.00190341	1.43647e-18	0.0459324	1.08825e-19	0.00624198	4.51594e-19	0.00709056	0	0.000569437	0.00975637	1.42414e-19	1.09253e-19	0	3.779e-18	0.0054813	0.145366	9.18001e-19	0.00710975	0.00450894	0.00262583	3.50077e-19	0.0327713	0.0019254	0	0	0.0111868	0.0476003	0.0167765	0.00431275	0.0226899	0.0358639	0.0585537	low
TCGA-UY-A9PE	0.143928	0	0.156265	0.0115318	0.0272401	0.000425702	0.002987	7.57968e-21	0	0.0519326	0	0.00454393	0	0	0.0550669	0.00733437	0	2.91298e-18	2.45753e-20	0.00915013	0	0.00818968	0.141515	0	0.0167555	0.00770723	0.00578243	0.000224595	0.0274918	0.00538849	3.90608e-19	3.38601e-19	0	0.0502472	0.0167012	0.00612976	0.0510164	0.0261251	0.0771416	low
TCGA-UY-A9PF	0.30445	1.29022e-19	0.0801579	0	0.00087539	0.0493866	3.36868e-20	0.00403501	0	0.0737007	8.86865e-20	0.00297597	0	0.00274148	0.0143327	0.00128384	6.59912e-20	3.55707e-21	2.40703e-18	0.0125007	0	0	0.0213396	0.0159623	0.0158878	0.0175125	0.0258981	0.00163677	0.00398292	0.0101535	0	1.04186e-17	0.0160222	0.0443227	0.00503089	0.0144577	0.0273637	0.0435715	0.0709352	low
TCGA-XF-A8HC	7.12629e-19	8.80172e-20	0.00826488	5.07182e-19	0.0339181	0	0	0.000114223	0	0.0339654	1.42818e-19	0	0	3.45386e-19	0	0.00741636	0	1.14199e-20	1.30183e-18	4.86131e-20	7.37063e-19	0.0309678	0.0826183	0	0.00852281	3.78959e-05	0.0186072	0.00756642	0.0203035	7.56977e-19	2.4887e-20	2.74676e-18	0.0121617	0	0.0100319	0.000487101	0.0161558	4.40086e-20	0.0161558	low
TCGA-XF-A8HF	0.242384	0.00173944	0.181454	4.43126e-19	0.00301658	0.0128483	0	0.00422939	2.0945e-18	3.33284e-18	1.37141e-19	0.0382676	0	1.66031e-18	0.0212608	0.00828451	0	0.00921839	0	0.0034031	1.9904e-18	0	0.155783	2.15029e-18	0.0396346	0.0318634	0.0272822	5.46407e-19	0.0291619	0.00983019	4.24481e-19	0	0.02068	0.0743511	0.00129311	0.0131372	0.0385952	0.0436321	0.0822273	low
TCGA-XF-A8HG	0.0339028	3.01074e-19	6.06231e-18	7.38515e-19	0	0.0508566	0	1.37251e-18	4.84495e-18	0	0	0.0111896	0	0.0417912	0.0274453	0.00833091	0	0	0	1.91724e-18	0	0.0269682	0.0391209	4.16313e-18	0.0178465	0.0042853	0.0203244	0	0.0135312	0.00532516	0	0	0.0551644	0	3.96312e-21	0.0216121	0.039766	1.75976e-18	0.039766	low
TCGA-XF-A8HH	0.305182	0.0032955	0.22989	0	1.18344e-18	0.0404173	7.27302e-18	0.0178106	0	0	4.68757e-19	0.0121894	1.23217e-19	0.0101609	0.0406893	0.00706282	0.00708073	0	0	0.000587036	6.04689e-19	0.000892658	0.0398615	0	0.0251949	0.0211771	0.022925	0.00699228	0.00687445	0.0126754	2.20348e-18	8.6164e-19	0.0227565	0.109572	0.00239015	0.00316793	0.066859	0.0755735	0.142432	low
TCGA-XF-A8HI	0.120603	0	0	0	2.22197e-20	0.0180392	0	1.08211e-18	1.46068e-19	0.0523133	0	0.00183508	0	0.0228825	0.0337214	0.0138824	0.0149352	0.00408914	0	0.0121159	3.99898e-20	0.00644387	0.0289904	2.163e-19	0.00545427	0.000762388	0.0075382	0.00901492	0.0127388	0.00483893	2.93043e-19	0	0.035896	3.53029e-18	0.00513061	0.000462005	0.033045	0.00959393	0.0426389	low
TCGA-XF-A9SH	0.170855	0	1.17109e-19	0	0	0.00568096	1.98251e-18	0	0	0.0291323	8.98703e-19	0.0338936	1.26239e-19	0.00481013	0	0.00756162	2.66453e-20	0.0148466	1.9423e-18	0.0216838	2.44821e-18	6.04451e-19	0.0256393	0.00326388	0.013695	0.00780199	0.0114129	0.00289341	0.0129264	0.00677629	0	0	0.00778794	0.00817155	0	0.00409645	0.0399822	0.0102768	0.050259	low
TCGA-XF-A9SP	0.377978	0.037928	0.370736	0	1.88112e-17	0.0188386	6.47686e-19	0.0341068	0	2.50729e-17	9.5453e-19	0.00677217	0	0	8.58994e-19	0	0	0	8.58147e-18	0.0282881	2.56219e-18	1.32672e-18	0.0813054	3.40695e-18	0.0411083	0.0372802	0.035035	8.05606e-20	0.0103354	0.0364417	1.43519e-18	1.64076e-18	0.0639381	0.215735	0.0428138	0.0110405	0.0744379	0.145534	0.219972	low
TCGA-XF-A9SZ	0.248112	0.00281596	0.298651	0	0.00860545	0.0104036	0	0.0839029	0	3.39011e-18	2.31209e-22	3.41188e-18	7.54763e-19	4.02856e-19	0.0132554	0.00297244	0	2.55792e-19	0	1.03397e-18	0	0	0.140679	0.000365194	0.061052	0.0497461	0.0259233	8.11816e-20	0.0112734	0.00254059	3.87577e-19	1.51833e-18	1.60219e-18	0.158098	0.00223815	0.00781983	0.130503	0.11638	0.246883	low
TCGA-XF-AAMG	0.137263	0	0.31403	0.00581785	0.0997109	0.0202867	0	6.45295e-18	5.89269e-18	0.140284	0	0	4.00507e-19	0	0	0	7.83614e-18	4.29069e-18	1.91229e-17	0	7.01227e-19	0.0524822	0.174164	3.28729e-18	0.0167892	0.0169415	0.0161496	0.00141253	8.10434e-21	0.00367471	0	5.49192e-18	0.00927957	0.0345552	0.00761581	0.0060879	0.0222218	0.0396849	0.0619067	low
TCGA-XF-AAMJ	0.229566	0	0.464514	1.05056e-18	9.44827e-20	1.78967e-18	2.08082e-18	0.0156824	0	0	0	0.0236548	1.23537e-18	1.11037e-19	0	0.000585972	4.16557e-20	0.00165435	0.00100847	2.67344e-18	0	0	0.039362	4.65852e-19	0.0248141	0.0300075	0.0125467	2.74026e-20	0.0105291	0.00276158	0	0	0.00773738	0.216087	0.0041228	0.0255675	0.0502192	0.144295	0.194514	low
TCGA-XF-AAML	0.186292	0	0.000975711	0	0.058461	1.73676e-19	2.7323e-18	0	0.000972644	0.152902	4.98942e-20	0	4.23698e-18	6.45621e-19	0	0.000414192	1.24435e-18	0	0	0.00901458	0.0155642	0.023792	0.1473	1.71813e-19	0.00498819	0.00313645	0.00691442	0	0.0212667	0.0110489	4.90623e-19	0	3.1086e-19	1.41242e-17	1.95398e-19	0.00130656	0.0116482	7.06212e-18	0.0116482	low
TCGA-XF-AAMX	0.177606	0.000913163	0.116373	5.74785e-20	0.0198967	0.0314522	1.78288e-19	0.0042918	5.75353e-18	0.0792898	0	0.0116012	1.88053e-18	0.0111738	0.0560287	2.00728e-21	4.17042e-19	0	1.02119e-18	0.00844283	0.00148368	0.0224728	0.0793479	0	0.0183303	0.0163046	0.0141671	0.00361201	0.00745218	0.00394099	0	5.02099e-19	0.0115874	0.0722879	0	0.00515303	0.0337046	0.0435305	0.0772351	low
TCGA-XF-AAMY	0.2038	4.40218e-19	0.25574	0	0.00548206	0.0213114	1.11451e-18	0.0368892	0	0	1.15878e-19	0.00905542	0	0	0.0273402	0.00755155	0.0085844	0	0	0.0311407	0.0100875	7.09196e-18	0.025234	1.72377e-18	0.00678798	0.0125596	0.0130889	0.0057738	0.00611296	0.0259578	0	1.41162e-18	0	0.0966807	0.0118047	0	0.0820791	0.066	0.148079	low
TCGA-XF-AAMZ	0.322212	0.00469843	0.0386637	0.066496	0.108574	0.0740633	0.0154068	0.0399035	5.20935e-18	0.117851	3.39513e-20	0.00904011	3.03021e-18	1.41352e-19	0	0.013135	6.16084e-19	0	0	0.0064013	0.00792642	0.0244912	0.206379	7.62939e-19	0.00013307	0.00452927	0.00376344	9.08114e-21	0.0127568	0.0368622	0	6.64212e-18	0.013631	0.0180485	0.00596708	0.000492259	0.11551	0.0152768	0.130787	low
TCGA-XF-AAN1	0.0577233	0	0.00608461	0	0.0174722	0.0273446	2.19936e-18	0.00331079	1.23858e-18	0.0751067	0	0.00420258	0	0.0028344	0.0160297	0.0158157	0.00233499	1.78745e-18	0	0.0218287	2.76578e-19	0.0200328	0.0717698	0	0.00956313	0.00203299	0.00600373	0.00146122	0.00204686	0.00373007	0	0	0.0377684	2.18267e-19	0.0131854	0.00536599	0.0156842	0.0165024	0.0321867	low
TCGA-XF-AAN7	0.180186	0.00497415	0.37457	0	0.00288238	0	1.31997e-17	2.28569e-18	1.98364e-18	0.0168563	7.20759e-19	4.34711e-18	0	1.21685e-17	5.71356e-18	0	4.91828e-18	0	0	0.020245	1.93629e-18	0.0190762	0.222428	1.96201e-18	0.00899366	0.00776029	0.014873	2.15821e-18	0	0.0188072	0.00479134	1.15427e-17	0.0729058	0.0724333	0.00337167	0.00764228	0.0255488	0.122148	0.147697	low
TCGA-YC-A89H	0.292125	0.000723964	0.111839	0.00158281	0.0224372	0.0233569	0	0.0126838	1.03148e-18	0.0528894	0	0.000265283	0	0	0	0.00594773	6.76193e-19	0.00278431	1.85785e-19	0.00860088	0	0.0255671	0.175807	4.54845e-19	0.0559272	0.0397167	0.0186569	0	0.0102365	0.0153115	1.55584e-18	0.00748449	0.022581	0.0322637	0.0134271	6.63848e-05	0.0670405	0.0179683	0.0850088	low
TCGA-YC-A8S6	0.470469	0	0.221104	0	6.30013e-18	1.1092e-17	7.58079e-18	0.0504395	0	0	0	0.00347155	0	0	2.55099e-18	0	4.70319e-18	0	3.58091e-18	0.157778	0	0	0.00617859	0.0384558	0.0064539	0.00863757	0.00837553	0	0	0.0905011	0.00123906	0	0.0489958	0.00986007	0.0781689	0	0.103511	0.144215	0.247726	low
TCGA-YC-A9TC	0.238591	0	0.0502815	0.0593594	0.142269	0.121617	0.0645987	1.16324e-17	0	0.137457	0	4.53362e-18	0	0	0	0.00075172	0	0	4.69246e-18	0	0	0.0817841	0.336293	0	0.0301958	0.0216664	0.00859915	0.00122596	0.0272359	0.00959053	0	7.58512e-19	1.01867e-19	0.0150609	0.000567002	0.00938676	0.0669145	0.016089	0.0830035	low
TCGA-ZF-A9R1	0.130754	0.00253288	0.0786474	0.0197184	0.0419219	0.0520488	0.00413333	0.00492178	0	0.0425305	3.84773e-19	2.51746e-20	0	0	0.00503144	0.00991966	0	1.1122e-19	0	0.0105441	1.87282e-18	5.72878e-19	0.162859	9.92864e-19	0.00350291	0.00052179	0.00446579	0	0.00683406	0.00585231	1.04802e-18	9.77364e-18	0.0561591	0.0161765	0	0	0.0319502	0.00935467	0.0413048	low
TCGA-ZF-A9R2	0.0175373	0	4.96522e-18	1.25335e-19	0.0128004	0.0166411	0	1.98516e-17	0	0.082543	3.30189e-19	0	1.00134e-18	0	3.10969e-18	0.0125892	4.30904e-18	0	4.54368e-19	0.0175226	5.05833e-19	0.00355915	0.123259	0	0.00212675	1.7876e-19	0	0.00289269	0.0116987	0.00671882	1.68071e-18	1.30578e-17	0.0367416	0	1.14387e-18	6.7207e-05	0.0153927	0	0.0153927	low
TCGA-ZF-A9R4	0.257545	0	4.84575e-18	0	0.00841416	0.0717119	0	0	0	0.0705224	0	0	0	0.0405669	0.0222072	0.0254192	0	0.00718441	1.10534e-18	0.010072	0.00857096	0.0180322	0.0855669	0	0.0182631	0.00498639	0.0142603	0.0111577	0.0209891	0.00950592	3.23912e-18	0.0143723	0.0464089	0	0.00931605	0.00775445	0.0417201	0.00721543	0.0489355	low
TCGA-ZF-A9R7	0.457081	0	0	0.103159	0.0134486	0.0220263	0.0728923	0.0304069	0	0.106437	0	0.0776333	0.00476051	0.0278284	0.0514182	0.0147363	0.0905686	0.102011	0.0934564	0.0102505	0.00667289	0.0424642	0.0542398	0.00977802	0.00946783	0.00894975	0.0135896	5.52548e-20	0.0182416	0.0270522	3.77975e-19	0.0560977	3.43774e-18	0.005777	0	0	0.214342	0.0028885	0.21723	low
TCGA-ZF-A9RC	0.0933219	3.86868e-20	0.372921	0	0.0175301	0.0707204	7.90133e-18	3.88128e-19	0	0.0643331	0	0.00882161	1.16872e-18	0.00241019	5.21373e-18	0.00597155	6.06162e-18	8.6027e-20	0	0.0047562	1.28964e-19	0	0.113767	1.99154e-18	0.00504107	0.00582536	1.45527e-20	0.000916698	0.00572771	7.02735e-21	0	0	0.0276486	0.164769	3.79626e-19	0.00669553	0.0224513	0.0823843	0.104836	low
TCGA-ZF-A9RE	2.40435e-19	1.42163e-18	0.00342313	0	0.021815	0.00642799	2.31361e-19	0	1.24574e-18	0.0615729	0	3.68347e-18	0	1.25212e-20	0	0.00071838	2.21157e-19	5.14833e-19	0	0.0198223	6.44489e-18	0.014002	0.136751	5.27827e-18	0.0049955	0.00451344	0.0071544	0.00750427	0.0119376	0.0121881	0	0	0	7.79115e-18	0.00327147	0	0.046055	5.18409e-18	0.046055	low
TCGA-ZF-A9RL	2.6814e-18	0	2.80557e-18	0	0.0144552	0	0	0	0	0.0596429	0	0.00991025	2.25246e-18	0.0146498	0	0.00626041	0.00784019	1.87731e-18	0	1.96483e-19	0	0	0.125346	0	2.65236e-23	0	0.00779988	0.00213544	0.0137181	0.00246137	0	9.22063e-18	0.0423886	0.0187901	3.15658e-19	0.00842453	0.0209422	0.0103045	0.0312467	low
TCGA-ZF-A9RM	0	0	5.15101e-18	0.00111593	0.0350649	0.0410075	0	0	2.63309e-18	0.019317	0	0.0167352	1.71141e-05	0.00228226	0.0318593	0.00703441	0.00807992	0.0105336	1.27074e-18	0.00512262	0.00737268	0	0.135798	0	0.0023465	0.00233567	0.00492375	0.00457802	0.00367003	0.000814807	0	6.19316e-19	0.0450143	3.10867e-19	0.000614021	0.00994293	0.0275093	1.55433e-19	0.0275093	low
TCGA-ZF-A9RN	0.360443	1.34126e-18	0.0199399	0.162033	0.0856558	0.106129	0.051714	5.27235e-19	0	0.198461	1.03532e-19	5.12422e-18	4.06263e-18	1.14044e-19	0.0304955	0.0448226	0.0673714	0.0963663	0.0314822	5.13296e-18	2.45647e-18	1.15662e-18	0.532056	0.0104929	0.0362299	0.0242455	0.0318916	0.00325253	0.027177	0.0107911	4.59838e-18	8.92164e-18	0	3.20827e-17	0.000361772	0.000756114	0.18833	0.00258827	0.190918	low
TCGA-ZF-AA4T	0.00954979	5.43407e-07	0.024059	0.00126054	0.0463545	0	0	3.12309e-19	9.45092e-19	0.0619163	0	0	0	0	0	0.00559253	6.9582e-19	1.21356e-18	2.0661e-19	0.0374087	4.31502e-19	0.000811038	0.203364	0	0.00705406	0.00635901	0.00202319	0.00460516	0.0109581	0.0141073	9.26617e-19	0	0.0421199	0	0.000716529	0.00608327	0.0328586	2.71703e-07	0.0328589	low
TCGA-ZF-AA4V	0.349091	0.000380353	0.135152	1.59013e-21	0.0470149	0	0.0058602	0	0	0.138548	1.66747e-20	0	1.84256e-19	2.86168e-18	0	0.00563954	0	0.00520502	0.0244481	0.00513242	0	0.00255091	0.416086	0	0.0554485	0.0420467	0.0229211	2.96209e-20	0.0100841	0.0121495	0	6.37273e-18	0.0450716	0.0699299	0	0.0135314	0.0607675	0.0351551	0.0959227	low
TCGA-ZF-AA4W	0.0872816	6.20861e-20	7.71511e-19	3.96048e-19	0.0534965	0	0.00362258	0	1.25449e-19	0.158427	0	6.30884e-18	0	1.11153e-18	0	0	3.6485e-18	0.00139976	5.95228e-18	0	0	0	0.385983	4.01266e-17	0.0035081	0.00286638	0.0113061	0.00152612	0.00743255	4.36969e-18	0	0	0.000276742	4.7618e-18	0.00188943	0.00171455	0.00335615	2.41194e-18	0.00335615	low
TCGA-ZF-AA51	0.490665	2.01192e-19	0.136709	0.00201958	0.0225287	0.00463731	0	0.0743158	2.12876e-18	0.0468193	0	0.0180606	0	0	0.0388276	0.00322783	0.0171026	0.0239406	1.81625e-20	0.0585685	0	0	0.204518	0.0286243	0.0376187	0.0347206	0.0135082	1.32807e-19	0.0181064	0.0550156	0.00311756	1.35912e-18	0.0173633	0.0785286	0.0212887	0.0111147	0.136405	0.043383	0.179788	low
TCGA-ZF-AA5P	0.373597	0.00243678	0.270808	0.00576901	9.24248e-20	0.00457866	0.0225623	0.0259462	0	0.00537772	5.66469e-19	0	0	4.02777e-19	4.71727e-18	0	2.26103e-18	0	0	0.0270636	0	9.69441e-18	0.10495	0	0.0237748	0.0237669	0.0101402	0.000605448	0.0177581	0.0251661	0	0	0.0752644	0.348405	0.0879334	0.00460448	0.0758768	0.230713	0.30659	low

## Sheet: GSE120736
patient	aDC	Adipocytes	Astrocytes	B.cells	pro.B.cells	Class.switched.memory.B.cells	Memory.B.cells	Monocytes	naive.B.cells	Basophils	CD4..memory.T.cells	CD4..naive.T.cells	CD4..T.cells	CD4..Tcm	CD4..Tem	CD8..naive.T.cells	CD8..T.cells	CD8..Tcm	CD8..Tem	cDC	Tgd.cells	Th1.cells	Th2.cells	Tregs	Macrophages	Macrophages.M1	Macrophages.M2	Mast.cells	Plasma.cells	DC	Neutrophils	NK.cells	NKT	Fibroblasts	Megakaryocytes	Melanocytes	ImmuneScore	StromaScore	MicroenvironmentScore	type
BC454	0.00155629	2.13666e-19	4.48491e-18	0.000293483	0.000310259	0.0004439	4.45631e-20	0	9.51229e-05	0.00479591	3.55533e-20	3.47929e-20	0	0.00261977	0.00216296	5.32334e-21	0.0019828	0.00159818	0	0.00112247	0	0.000170873	0.00168118	4.77568e-24	0.00148811	0.000886597	0.000330466	0	0.000441835	1.71345e-19	6.27211e-20	8.50025e-19	0.00236481	0	2.44674e-20	9.42832e-20	0.00250959	1.06833e-19	0.00250959	high
BC455	0	6.45883e-20	0	2.01689e-21	0.00120335	0.00320037	7.16926e-19	7.57431e-19	0	0.0116364	3.47376e-20	0	0	0.00194441	0	2.13826e-21	0	0	0	0.000264293	0	5.16828e-05	0.00416851	0.000211117	0	1.9073e-19	0.000401256	0.000519797	0	8.09907e-20	0	0	0.00115665	1.86156e-18	7.18945e-21	0	0.000346531	9.63072e-19	0.000346531	high
BC458	0	7.49258e-19	0	2.83254e-20	0.000225703	1.55412e-05	2.08416e-19	3.5473e-20	1.27648e-20	0	3.97568e-22	0.000131719	9.70388e-05	0.00138016	0.00129768	1.88926e-23	0.000254347	0.000634664	7.31723e-20	0.000241371	0.000449939	6.68926e-05	0.00558648	0.000274443	0	2.71454e-20	0.000165836	0.000142395	0.000309665	6.64917e-20	0	0	3.85623e-20	0	5.36776e-23	1.59141e-19	0.000472834	4.31971e-19	0.000472834	high
BC459	0.000951796	1.89422e-20	8.30343e-20	0	0.000487554	0	0	1.82815e-19	5.70319e-05	0.00820159	0	3.56712e-19	5.53804e-19	0.00419505	0.00250342	1.58555e-19	2.7303e-05	1.09835e-20	8.13866e-20	0.00200653	0	2.05807e-22	0.000652333	0.00131449	7.14305e-22	2.46541e-20	0.000248449	0.000131564	1.16463e-20	0	0	0	0.00334865	2.31402e-19	0	4.78328e-05	0.000105912	0.00029006	0.000395971	high
BC463	0	8.92355e-20	0	3.28138e-20	0.000191068	0.000462079	1.22626e-19	0	0	2.48658e-20	6.0077e-21	1.85281e-20	0	0.00035265	0	0	0	8.00115e-20	1.34577e-19	0.000133242	7.75211e-20	2.35855e-19	0.00550217	2.87284e-19	1.05326e-21	0	0.000278899	0	5.56087e-22	1.8451e-19	1.56526e-20	1.06008e-19	0.00244316	1.01298e-18	9.73416e-07	1.58229e-19	2.26967e-19	0.000280771	0.000280771	high
BC363	5.4739e-20	0	8.3422e-18	0.000419487	0.000804918	0.000599185	0.000432876	2.77851e-19	0	0.00901847	8.84333e-20	0	0	0.00192284	0.00294563	1.36965e-20	5.09128e-05	0	0	0.00073101	6.99651e-20	2.57534e-20	0	0	9.88011e-20	2.09701e-19	0.000124036	0.000125649	1.39235e-05	0	7.08235e-20	0	0.00047958	0	0	5.91293e-19	0.000397366	4.09413e-20	0.000397366	high
BC364	4.47543e-21	0	0	8.71929e-05	0.000942437	0	0.000550835	1.20468e-19	5.35653e-20	0.00325747	6.41632e-20	0.0004266	1.33915e-19	0	0.00140664	0	0.000788135	0.000151845	2.21512e-19	0.000354529	0	0	0.00429337	2.05686e-20	3.27721e-21	4.795e-20	5.10611e-05	3.20228e-20	2.19172e-20	0	0	0	0.0020908	7.03333e-19	0	2.45222e-19	0.000583552	0.00014205	0.000725602	high
BC367	0	0	0	4.00587e-20	0.00109637	0.000495137	9.85534e-21	0	3.89342e-20	0.00553483	0	2.27493e-19	0	0.00256674	5.92296e-20	0	0	0	0	0	0.000778915	0.000181428	0.00150174	0	2.78959e-20	7.29582e-20	0	5.36209e-20	1.19525e-20	1.42004e-19	1.18553e-19	1.14879e-18	0.00376311	1.26637e-18	0	0	1.09415e-18	8.69137e-19	1.96329e-18	high
BC370	0	0	2.84196e-18	1.58877e-20	0.00074237	0.000263766	0.000140427	0	6.76448e-22	0.000254185	0	4.95047e-20	1.49488e-19	0	1.76342e-19	0	2.33141e-20	0.000109607	0	0.000330504	0.000367813	0.000917022	0.00657831	4.36037e-19	4.83283e-21	3.06855e-19	0	0	2.55335e-05	0	0	4.74042e-20	0.00291287	0	1.1862e-05	0	1.60618e-19	0	1.60618e-19	high
BC373	0.00926836	1.06669e-20	0	0.00538108	0.00132865	0.000942441	0.00150864	2.10661e-19	0.0018172	0.0187865	0	1.98017e-21	0	0.00624612	0.00641298	0.00121514	0.00881839	0.00713144	5.30501e-19	0.00271378	0.00216745	0.00548819	0.0132809	0.000423364	0.00193059	0.00210856	0.00051509	0.000885016	0.00126108	0	1.44714e-19	0	0	2.74436e-19	0	8.47654e-20	0.0113434	1.42551e-19	0.0113434	high
BC374	0	0	6.9859e-18	2.67137e-05	0.000489477	0.000109852	6.99292e-05	8.02473e-20	0	0.000769128	2.68676e-21	0	0	8.44236e-20	0	2.54819e-21	0.000226801	1.93748e-21	1.55659e-19	0.000339479	0.000564054	0.000428395	0.00271516	4.28116e-20	0	0	0.000103464	1.83954e-20	3.97053e-05	9.35277e-20	5.92868e-21	1.81938e-19	0.00163687	0	1.84068e-05	4.11329e-19	0.00016901	0	0.00016901	high
BC377	0	1.31249e-19	5.43598e-20	0.00147957	0.000780652	1.19402e-19	0.000152289	4.33626e-19	0.000602122	0.00323013	0	1.64727e-19	3.04576e-20	0.000104336	2.2837e-19	0.000343436	0.00104325	0.000943611	0	0.000358252	4.78812e-22	0.00417139	0.00815998	0	0.000328827	0.000143769	0.000582401	0	0	0	2.54714e-19	5.61641e-19	0.00118635	7.96271e-19	8.75815e-05	8.0187e-20	0.0019011	4.6376e-19	0.0019011	high
BC378	0.00690896	0	0	0.00144446	0.00123476	0.000936321	0	0	0.000171004	0.012191	1.3875e-19	3.0634e-19	0	0.00686722	0.00351667	0	0.00234245	0.00146687	5.00928e-19	0.00158798	0.00302665	0.0077017	0.00798561	0	0.00280396	0.00254881	0.000239009	0.000252954	0.00139144	0	0	0	0.000603562	1.34231e-18	0	6.63147e-21	0.00456255	6.88843e-19	0.00456255	high
BC383	0.00279756	1.23249e-19	6.54421e-18	0.000254856	0.000894346	0	9.84618e-05	0	0	0.00785629	1.13299e-20	0.000299281	0	0.000955445	0.00227372	0	0.000978188	0	0	0.000576414	0.00152655	3.52147e-20	0.0016723	0	0.00115621	0.00075565	0.00129574	0	0.000290142	0	3.08121e-20	0	0.000407556	0	0	0	0.00159284	6.16246e-20	0.00159284	high
BC386	5.17369e-20	4.87138e-19	9.15615e-18	0.000188506	0.000353689	0	0	2.59947e-19	0.000193784	0	0.000265145	0	0.000122952	0.00436881	0.000873303	2.33594e-05	0.000144362	0.000235603	1.66168e-20	0	0.000628329	0	0.00619945	0.000519719	5.2671e-20	0	0.000227279	6.48488e-20	0.000119053	0	0	4.49503e-22	6.08941e-21	1.48088e-18	3.66066e-05	0	0.00030388	9.84007e-19	0.00030388	high
BC387	0.00632396	0	1.87267e-18	0.00342047	0.00104501	0.000792388	3.8298e-20	0.000240485	0.000102131	0.00317562	1.28843e-21	0.000303877	2.48373e-05	0.00248315	0.0125966	0.000194023	0.00953923	0.00927316	0.00259873	0.00237736	0.00367983	0.00654917	0.0113512	1.67458e-19	0.00139104	0.00160178	0.000550915	0.000541809	0.00321251	0	0	1.27779e-19	0	8.8546e-19	0	0	0.0101053	5.38616e-19	0.0101053	high
BC358	0	1.69659e-19	0	2.06458e-05	0.00069497	7.002e-21	0.000428792	8.42158e-19	0.000548929	0.0189178	1.29439e-19	0	1.56075e-18	0.00281213	0.00122765	0	2.03769e-20	4.11592e-20	1.91332e-18	0.000734341	0	0	0.000967912	0	7.60252e-20	0	0.00108302	0.000296754	5.04949e-20	3.54662e-19	3.42129e-19	0	0.00461747	0	7.67981e-20	0.000305102	0.0002116	8.48297e-20	0.0002116	high
BC288	0	2.19547e-20	0	0.000960555	0.00121006	0.000111439	0.00175335	2.25352e-20	1.69065e-20	0.00653717	1.08839e-19	0.00212867	3.39304e-19	0.00251731	0.00149511	4.82739e-20	0	0	0	0.000728821	7.5694e-20	1.59514e-19	0.00319888	0	0.000198516	7.62682e-05	0.000257319	0.00112517	0.000793208	2.03915e-19	0	1.87276e-18	0.00493619	0	0	0.000120042	0.00184061	2.07679e-19	0.00184061	high
BC294	6.52235e-19	2.14177e-19	0	0	0.000277256	0.000252697	0	5.91822e-19	0	0.00314659	0	0	0	0.00083013	2.94713e-20	3.59476e-20	1.25102e-19	0	4.38548e-19	7.38395e-05	9.31158e-20	1.25469e-21	0.00297206	9.71104e-20	0	0	0.000213657	0	0	2.3983e-19	6.75537e-20	1.12229e-18	0.00140041	1.895e-18	0	0	1.56484e-18	9.19099e-05	9.19099e-05	high
BC295	0	6.47949e-20	0	0.00191053	0.00336945	0	0.00219738	9.60866e-19	0.000204171	0.0143041	0	0	5.13276e-19	0.00298254	0.0063199	0	0.0024035	8.18113e-20	0	0.00138009	0.000157454	0	0.00310332	1.72053e-19	0.000214427	1.12336e-19	0.000406778	0.00078101	7.02323e-05	6.04457e-20	4.26131e-20	0	0.00317491	1.72661e-18	0	0.000393931	0.00353964	0.000199605	0.00373925	high
BC302	0.00286589	0	8.90292e-19	0.00101057	0.00333292	0.000771793	0.00197585	2.23403e-18	2.48767e-21	0.0221935	3.18292e-21	0	6.77974e-19	0.00278775	0.00379595	0	1.52041e-21	4.11022e-19	1.46271e-18	0.00292104	0	0	0.0100672	0.000412601	8.83735e-20	0	0.000704398	0.00100138	0.0011388	0	0	1.67847e-18	0.0054604	0.00176087	0	0.000685706	0.0013413	0.00227911	0.00362041	high
BC303	0.00143635	3.37297e-05	0	0.000998709	0.00437923	0	0.00214533	0	3.81879e-05	0.027107	0	0	2.47265e-19	0.0036157	0.00188635	7.96618e-20	0	6.71865e-19	1.20136e-18	0.00126167	0	0.000319581	0.00847287	0	0	0	0.000228926	0.00092204	0.000542859	0	5.88148e-19	6.30632e-18	0.00337141	0.0105943	0	0.000340787	0.0012805	0.00531402	0.00659452	high
BC391	0.000124488	0	8.26648e-18	9.2764e-05	0.000711607	0.000792859	2.11141e-05	0	0.000176918	0.00801749	3.58768e-21	0	0	0.00123547	0.00198383	0	0.00132119	0.00126136	0	0.000135731	0	0.000440826	0.00160025	3.60714e-20	0.00039669	1.02106e-19	0.00115347	0.000104094	0.00010586	0	3.40448e-21	0	2.18602e-19	0	0	7.60041e-20	0.00127649	1.99054e-20	0.00127649	high
BC392	0.00111005	7.83462e-05	0	0	0	0	1.28154e-19	3.50141e-19	2.8672e-19	0.0143648	4.03958e-20	6.35603e-19	0	0.00251641	0.00586399	5.78961e-20	0.0009284	0.00274053	0	0.00817936	0	1.18529e-19	0.00277793	0	0.000498432	0.000154357	0.000489756	0	0	0	0	6.70194e-19	0.00105511	1.55721e-19	0.00013259	2.04499e-21	0.000951221	0.000915907	0.00186713	high
BC404	0	6.41313e-19	2.32067e-18	4.56453e-20	0	0	1.69966e-20	1.30418e-19	0	6.92962e-20	0	0.000167097	0	0	0	4.10383e-20	0.000580463	0.00115706	0	0.000501318	0	0	0.000202088	0	0	8.74319e-20	9.37757e-06	1.87058e-19	0	0	0	6.15023e-20	0	0	2.81957e-05	0	0.000386975	3.20657e-19	0.000386975	high
BC405	0	0	0	0.000117335	0.00101903	0	0	0	1.12888e-20	0.00405462	0	2.89646e-20	4.70014e-20	0.000924164	0.000860265	7.50781e-05	0.00186179	0.000874237	0	0.000118156	0.0016126	0.00260931	0.00606818	0	1.11017e-19	0	0.000312358	9.77986e-05	0.000653739	2.37154e-19	8.875e-21	0	0	2.25988e-18	0	0	0.00138461	1.33813e-18	0.00138461	high
BC410	0	1.87674e-19	1.77312e-18	0	8.80776e-05	1.35247e-05	0	3.91489e-20	0.000197918	0.00374091	0	8.30502e-21	0	0.000163251	0.000633718	0	0	0.000412656	1.78121e-20	0.00111862	3.07232e-20	0	1.67342e-06	0.000824697	0	0	7.88474e-05	7.00126e-06	0	8.738e-20	0	0	5.98678e-20	0	0	0	4.66751e-06	1.33615e-19	4.66751e-06	high
BC411	0	0	0	0.000822152	0.00128183	0.000200603	0.000421235	0	0.000513357	0.010405	1.01164e-19	5.81972e-20	0	0.00151138	7.19488e-20	2.03903e-19	0.000186256	2.49739e-20	0	0.00029675	1.17143e-20	2.52439e-19	0.0053166	7.10756e-05	3.77539e-20	0	0.000166487	0.000133499	0.000158053	0	3.1963e-20	1.31178e-18	0	0	0	2.48263e-19	0.000761271	0	0.000761271	high
BC307	1.34326e-20	0	3.66261e-18	4.36475e-05	0.00163487	5.33959e-20	0.000203575	0	2.8334e-05	0.00855531	0	4.02047e-20	1.07929e-19	0.00253519	3.14671e-19	1.91588e-21	0	1.7007e-19	0	3.12138e-20	0.00069058	8.66175e-20	0.0059621	9.86021e-19	1.14071e-20	3.34846e-19	8.90524e-05	0.000253919	0.00100285	4.53419e-19	1.24674e-19	1.47023e-18	2.41611e-21	1.713e-18	0	0	0.000198378	8.565e-19	0.000198378	high
BC311	0	0	2.15987e-18	2.70074e-22	2.40626e-21	0	6.30157e-05	0	0	0.00126937	4.09108e-20	0.000359671	6.50576e-20	0.00131603	0.00329648	1.41248e-20	0.00145656	0.00190477	1.63093e-19	0.000890204	1.99028e-21	5.70275e-21	7.41857e-21	2.03966e-20	5.64515e-20	0	0	1.80451e-20	0.000577221	3.36863e-20	0.000111859	0	0	0	1.00394e-21	0	0.00104561	1.56035e-20	0.00104561	high
BC313	0.000945461	1.26252e-20	0	0.000165707	0.000783421	3.45139e-20	0.000122662	0	4.04645e-05	0.00662103	0	0	0	0.00188147	7.72769e-20	0	0	1.17331e-20	5.76554e-19	0.00123297	0.00099879	0.000327625	0.00369388	0.000301878	9.14319e-05	2.3085e-21	0.000115679	4.68454e-21	0.000210625	2.43605e-19	6.89251e-21	6.93692e-19	0.000324097	2.01068e-19	0	2.87806e-19	0.000171426	1.06847e-19	0.000171426	high
BC315	0.000138469	3.1043e-20	0	0.000571645	0.00133556	1.93918e-19	0.000931295	1.4358e-18	0	0.0148763	6.86837e-20	1.83521e-19	0	0.00161537	0.00173339	3.20373e-21	0.0020057	5.93324e-20	1.10973e-18	0.00203009	0.000171582	0.000654657	0.00514007	0.00095237	0.000174614	3.17725e-20	0.000175263	0.000352826	0.00067637	0	7.00316e-20	0	0.00214219	0	0	0.00021574	0.00206985	9.54186e-05	0.00216527	high
BC316	0	0	0	7.61993e-22	0.000576576	0	0.000261833	1.53809e-19	1.44211e-20	0.000778218	7.00995e-21	0	0	6.00776e-22	0	3.41694e-20	0	0	5.60439e-20	0.000413052	0	0	0.00856824	6.79782e-20	8.89917e-05	5.66892e-20	0	1.96539e-19	0.000254769	1.44847e-19	0	0	0.00243863	8.17481e-19	0	0	5.93278e-05	0.000118509	0.000177837	high
BC417	0.00109946	0	3.0464e-18	0.000710012	0.00184772	0.000101282	2.28267e-06	7.28204e-19	0.000935048	0.0155548	1.40863e-19	0	2.88501e-19	0.00167987	4.19659e-19	0	6.08614e-21	6.34331e-20	1.11272e-18	0.00113829	8.99897e-20	0.000624932	0.0153078	4.9594e-19	0	0	4.14581e-05	0.000882708	0.000118615	1.27104e-19	0	5.65674e-18	0.00375985	0	6.30721e-21	0.000530205	0.00106181	0	0.00106181	high
BC418	2.32044e-20	0	8.07835e-18	4.905e-21	0.000513699	0	3.99631e-05	0	9.41883e-05	2.29343e-24	3.04355e-20	0	0	5.04293e-20	2.50607e-20	6.2239e-05	0.00166093	0.00111554	0	0.000160541	5.35525e-20	1.55358e-20	0.00209597	2.90756e-06	2.19125e-20	7.53249e-20	0.000323782	8.3235e-24	1.42988e-20	6.26326e-20	0.000119801	0	0.00108415	1.95157e-18	0	6.01313e-19	0.00118716	0.000116054	0.00130321	high
BC421	0.00390012	0.000678953	0	0.0010357	0.00162385	5.34597e-21	0.00158316	4.96932e-19	0.000462251	0.022554	8.57928e-20	0	0	0.00725385	0.00216128	2.09427e-20	0	1.79608e-20	3.03697e-19	0.00612485	0	0	0.00765664	0.00067382	0.000746599	0.000594942	0.000643507	0.000937836	0.000249231	1.75139e-20	0	3.07429e-20	0.00439646	0.0196708	8.76327e-21	0.000280582	0.00181342	0.0104619	0.0122754	high
BC423	0	0	8.95208e-18	0	0.000196528	0	3.8614e-22	3.40311e-19	0.000241588	0.00314486	2.53181e-20	0	2.18186e-19	9.02343e-05	0	0	9.79771e-05	0.000377958	6.44335e-20	0.000297946	0	3.9669e-21	0.000124626	6.09464e-20	1.60396e-19	1.20079e-19	6.48545e-05	0	0.000184292	1.54505e-19	6.81127e-06	4.96535e-19	2.91402e-05	0	1.40764e-05	2.30985e-19	6.98589e-05	1.32245e-19	6.98589e-05	high
BC427	0.00533522	0	0	8.79412e-22	0.00023953	0	0	0.00039052	2.87424e-06	0.00558782	1.27429e-20	0	0	0.000846351	0	0	0.00255851	0.00303467	1.47664e-19	0.00395073	0.000859137	0.000465139	0.0125396	0.00208899	0.000856965	0.000803765	0.000290019	0.000621081	0.000166297	0	0	5.22605e-19	2.45631e-19	0	2.31488e-05	6.15101e-19	0.00295138	0.00155816	0.00450955	high
BC428	0.00654654	0	1.94371e-19	0.00129639	0.000681333	0.000614545	0.000340694	0	0.000182953	0.00832742	1.91546e-20	0	0	0.00247576	0.00290991	0	0.00425393	0.00328406	3.90141e-20	0.00428868	0.000287447	0	0.01378	0.00161615	0.00117745	0.000587227	0.000432403	0.00101536	0.000494875	0	0	0	0.00153214	0	0	0	0.00516208	0.00239768	0.00755977	high
BC324	0.00579571	0	1.44493e-18	0.0016455	0.0044165	0.000590299	0.00299388	1.4782e-18	0.000391621	0.0214658	0	0	0	0.00419209	0.00205197	2.52763e-20	0	0	1.07624e-18	0.00215181	0.000625754	0.00216243	0.00791434	0.000197079	0	2.11546e-19	0.0004147	0.000372577	0.000693674	0	0	2.83907e-18	0.00531364	1.37495e-20	0	0.0006454	0.00148809	6.87477e-21	0.00148809	high
BC327	1.54612e-20	4.52674e-20	0	0.000265701	0.00168493	0	0.00151468	3.17319e-19	0.000357697	0.0199385	3.05383e-19	2.54021e-20	1.50623e-18	0.00391738	0.00110012	0	0.00170247	0	8.37876e-19	0.000983044	1.46429e-19	0	0.00168033	0.000157878	0	5.28211e-19	0.00034143	0.000844905	0	0	0	3.15198e-18	0.00456343	3.55588e-18	2.29902e-21	0.000335594	0.00187538	1.80057e-18	0.00187538	high
BC334	0.00143706	3.84844e-20	0	5.70309e-05	0.00129499	3.10569e-21	0.000189808	5.98944e-20	0	0.00625072	1.26493e-20	0.00124183	0	0.000306726	0.000823623	0.000195418	0.00464657	0.00280517	0	0.00183837	0.000934857	0.000752443	0.010112	4.41501e-20	0.000889707	0.000231075	0.000569846	0.000405394	3.43036e-22	1.6987e-20	3.37171e-20	0	0.00188237	0	3.65343e-21	7.14043e-05	0.00399914	2.56308e-20	0.00399914	high
BC335	1.58511e-19	0	6.95636e-18	0	0.000579133	0.000617981	0.000351104	1.08211e-19	5.50671e-20	0.010777	2.74137e-20	0.000164661	0	0.000911589	0.00260551	1.01451e-19	0.000555611	1.29205e-19	3.91957e-19	0.000869942	3.98695e-20	0	0.000125799	4.48578e-20	7.6931e-20	2.33238e-19	0.000433945	0	2.39505e-20	0	1.48207e-19	0	0.0030506	0	1.32247e-20	0	0.000370408	6.26289e-20	0.000370408	high
BC338	0	0	0	0.000368851	0.000464202	3.11309e-21	0.000367879	0	0.000489948	0.012499	0	2.10237e-19	1.2664e-18	0.00226565	0.0012825	5.56701e-20	5.18335e-20	3.43344e-19	5.87978e-19	0.000447315	0	0	0.000820851	0	0.000196678	1.23475e-19	0.000593791	0.000260558	0.000151935	5.3028e-20	5.87733e-21	0	0.00370776	0	0	9.29462e-05	0.000550725	0	0.000550725	high
BC357	0	0	0	0.00295844	0.00159656	1.60252e-22	0.00245608	1.37957e-18	0.000515069	0.0183661	9.68224e-21	0.000104784	7.31619e-19	0.00509775	0.00621478	0	0.000477558	1.09514e-19	4.89918e-20	0.00154839	1.98898e-19	3.07137e-19	0.00202374	7.51295e-20	9.79623e-20	6.7593e-20	0.000154849	0.000797064	0.00125636	7.22503e-20	0	0	0.00509721	0	0	0.00023724	0.00282204	7.7166e-20	0.00282204	high
BC360	0.00069283	2.35906e-19	0	0.000869412	0.00327291	0.000166002	0.00129352	2.75247e-18	0.0002125	0.0169733	0	8.27941e-19	1.62463e-18	0.00682621	0.00391771	1.37551e-19	0	2.23239e-19	1.24482e-18	0.00157447	0	1.38834e-19	0.00297051	0	0	4.41771e-20	0.000125043	0.0010353	0.000314007	1.37557e-19	8.03814e-21	3.57632e-18	0.0026453	2.44778e-18	0	0.0003871	0.00126981	1.34184e-18	0.00126981	high
BC394	6.5312e-20	2.22243e-19	0	0	0.000657638	5.43149e-05	0.000898112	0	0.000222053	0.0114239	1.20127e-19	4.04396e-19	5.90484e-19	0.00153649	0.000946404	0	6.96634e-20	1.05074e-18	7.52422e-19	0.000709431	1.33723e-19	0	0.00288449	2.42708e-19	0	0	0.000116955	0.000493692	0.000243239	0	0	0	0.00556635	1.54563e-18	0	7.74193e-06	0.000329128	5.34112e-05	0.000382539	high
BC396	0	0	0	9.08993e-05	0.0012524	7.19054e-20	0.000461622	0	0	0.00904877	0	0	3.13641e-19	0.00258672	0	1.26086e-20	5.90196e-05	1.01882e-19	2.45499e-19	0.000238493	0	1.40991e-19	0.00565087	1.35525e-19	2.67798e-21	1.85952e-19	4.92736e-05	0.000106	4.56319e-05	0	0	0	0.00357393	0	0	0.000224892	0.000170612	0	0.000170612	high
BC401	0.00138693	1.92425e-20	6.12135e-18	0.000124103	0.000522031	0.000108489	0.000475739	2.29889e-19	5.83943e-05	0.00689824	6.06593e-20	0.000294739	3.41422e-19	0.00280311	0.00385	2.70908e-21	0.00376622	0.00317425	1.55259e-19	0.00206747	0	0	0.00200766	0.000463723	1.4736e-06	2.57769e-21	0.000312159	0.000207986	0	2.19879e-20	0	2.13599e-18	0.0014827	0	1.04833e-22	1.14421e-19	0.00273319	9.62127e-21	0.00273319	high
BC403	0	0	0	0.00019336	0.000930688	0.000190642	0.000269225	3.33472e-19	0.000346012	0.00691727	0	5.92429e-20	0	0.00144485	0.00283165	8.30173e-21	0.00113394	0.000356608	6.15051e-19	0.000287266	0	1.22828e-18	0.00325731	0	0	4.54958e-20	2.34765e-05	0.000138336	0.000151677	0	0	0	0.00185307	0	1.85822e-20	7.59403e-08	0.000977093	0	0.000977093	high
BC415	0.00556828	0	7.0148e-19	0.00340335	0.00167437	3.19572e-22	0.0013634	0	0.000616501	0.0142423	2.08348e-19	1.8411e-19	0	0.00562954	0.0139458	1.13581e-20	0.00584557	0.00218713	1.90882e-19	0.00587876	0.000934434	0.000363722	0.00682818	0.00072334	0.000785236	0.000745187	0.000608641	0.00142943	0.00088909	5.20969e-05	1.68264e-19	2.50542e-18	0.00277496	2.37552e-18	0	0.000487159	0.00767712	0.00321927	0.0108964	high
BC339	6.64893e-20	4.72262e-20	0	0.000297179	0.00162416	0.00038332	0.000140322	0	3.72366e-06	0.00815864	0	0	3.06736e-19	0.000418632	0.00306725	0	0.000167328	1.07615e-20	1.29676e-18	0.000823359	0.000323798	0	0.00389695	0	0.000464576	0.000404402	0.000559758	0.000240556	0.00102299	3.37767e-20	1.37816e-19	5.63297e-19	0.00248306	0	0	0.000108061	0.000779759	2.36131e-20	0.000779759	high
BC343	0.000174064	2.02436e-19	0	0.000962497	0.00252488	0.000682973	0.0013516	3.48534e-19	0	0.0177429	1.00197e-19	0	1.15117e-18	0.00458269	0.00250627	4.55531e-20	0	4.04226e-19	1.29932e-18	0.00128657	0	3.79707e-05	0.00364407	0	0	0	0	0.000441508	0.00017407	0	3.38002e-19	1.06842e-19	0.00293955	0	6.78357e-21	0.000149127	0.000936003	0.000138667	0.00107467	high
BC344	0	0	0	6.492e-05	0.00162993	0.00206158	0	0	0	0.00862078	1.30546e-21	0.00109631	9.26804e-21	0.00208946	0.00153852	6.03269e-20	0.000205119	7.92324e-20	0	0	0.000791003	0.000413122	0.00351157	0	0	2.29876e-19	0.000168481	8.466e-22	7.33187e-06	0	0	0	0.00144031	0	4.84544e-21	0	0.000180026	0	0.000180026	high
BC348	0	0	1.72863e-18	1.54298e-20	0	0	3.78435e-19	3.36002e-19	0	0	0	2.57956e-20	3.61065e-20	0.00306262	0.00166343	5.74194e-20	0.000609896	0.00156284	1.0787e-19	0.00118344	0	2.37281e-05	0	1.43466e-20	5.70698e-19	9.79797e-20	0	0	0.000702112	9.56674e-20	3.50633e-21	8.69416e-20	1.30189e-18	0	1.63135e-05	0	0.000406597	0	0.000406597	high
BC349	0.000648753	9.50854e-20	0	0	0.00265882	0	0.000161923	0	0.000149932	0.0142694	0	5.05443e-19	8.69485e-20	1.94111e-22	6.16939e-19	4.42189e-05	1.1136e-19	5.98034e-21	1.14773e-18	0.000263336	0.000311681	0	0.0177841	0	0	0	0	8.6211e-05	0	0	0	0	0.00200004	0	2.85925e-20	9.86083e-21	5.7474e-05	4.75427e-20	5.7474e-05	high
BC354	0.000495025	0	0	0.00153149	0.00267219	0.00116529	0.00223778	0	0.000614261	0.0205557	9.63224e-20	0	1.94203e-19	0.002867	0.000987155	9.63342e-21	0.000323587	0	1.76616e-18	0.00180603	0	0	0.00745373	0.000134956	0	2.31786e-19	0.000761519	0.00109078	0.000209941	3.31936e-20	6.4963e-19	1.4926e-18	0.00515363	0.00115366	1.8573e-21	0.000466988	0.0019639	0.000576832	0.00254074	high
BC430	0.00068019	1.52449e-20	9.19662e-19	0.00282316	0.00400115	0.000309388	0.00253632	1.61364e-18	0.00132688	0.0278193	1.11149e-20	7.69635e-20	0	0.00520621	0.00188176	6.91371e-20	0.00078552	0	0	0.00249077	2.65478e-19	0	0.00811641	0	6.83981e-20	0	0.000426312	0.00105325	0	0	1.40112e-19	3.49994e-18	0.00472605	0.00216412	0	0.000838178	0.00310795	0.00130246	0.00441042	high
BC304	0	0	1.18966e-20	1.33275e-20	0.00055747	0	2.67655e-05	6.00086e-20	9.74402e-22	0.00489767	4.47884e-20	1.47694e-20	2.01779e-19	0.00113019	3.32726e-19	0	8.70388e-20	0	4.64698e-21	0	0.000415751	0.00077956	0.00093214	0.000532794	0	0	2.5965e-22	0	7.35932e-05	2.53403e-19	0	8.11325e-19	0.00252862	3.47094e-19	0	7.52468e-20	9.51255e-19	1.73547e-19	1.1248e-18	high
BC318	0	0	1.83907e-19	0.000275486	0.000759211	0	0.000144758	4.20351e-19	8.85831e-21	0.00772011	0	1.04653e-20	1.30644e-19	0.00240884	8.02808e-20	0	0.00183979	0.000155492	2.94251e-19	0.000347455	0.000293709	0.000910745	0.00161293	1.1275e-05	5.49138e-22	4.44239e-20	0.000207238	0	0	0	8.92033e-20	0	0.00188686	6.97383e-19	0	0	0.00141019	0.000829781	0.00223997	high
BC320	0	0	8.89203e-19	0.00270401	0.000572622	0	0.000992325	1.52448e-19	0.000285446	0.00975701	1.05145e-20	1.3825e-19	4.51343e-19	0.000480647	0.00344666	0	0.00241727	0.00307184	7.63023e-19	0.00413587	7.80721e-20	0.000422274	8.64697e-05	0	0.000127073	5.35107e-21	0.000696734	0.000642748	0.00177543	0	4.98027e-20	8.93612e-19	0.000424831	0.00832317	0.000146383	0	0.0039274	0.00416159	0.00808899	high
BC325	1.95548e-19	3.2577e-19	1.81108e-18	3.55863e-07	0.000829215	0	0	3.70553e-19	0	0.00309955	0	3.37652e-19	9.90355e-20	0.00100137	0	4.92419e-22	0.000736083	0.000937764	0	2.35865e-05	0.000540277	9.16892e-05	0.0018338	5.59279e-05	1.65943e-19	0	6.1371e-05	3.09133e-21	0.0001572	0	5.29045e-21	3.69372e-19	4.08213e-20	1.53316e-18	0	0	0.000490959	1.08292e-18	0.000490959	high
BC329	0	3.46792e-19	0	0.00137104	0.000832721	0.000648529	0.000377916	1.25488e-20	7.40909e-05	0	6.49953e-20	0	0	0.00159742	0.0022372	0	0.00178893	0.00127971	1.64812e-20	0.00100469	0.00153811	4.50557e-19	0.00197893	0.000542565	1.22205e-20	0	0.000332981	0	0.000427624	0	0.000119668	7.08457e-20	1.01971e-19	1.921e-18	5.46956e-05	5.31202e-19	0.00218642	1.13866e-18	0.00218642	high
BC345	0	4.22762e-19	6.4205e-19	0.000266253	0.000892706	3.18129e-05	0.000310338	1.496e-19	0	0.000471481	0	0	1.72862e-19	0.00197347	0.00018235	0	0.000496612	0.00163903	0	6.76892e-05	0	0.000832188	3.53867e-20	0	1.46811e-19	0	0.000243012	0	0.000140648	0	0.000135558	5.66842e-19	0.00218201	1.10442e-18	0	0	0.000598949	7.63592e-19	0.000598949	high
BC350	0.00169463	0	9.22088e-19	0.00298199	0.000594607	0.00167349	0.000443985	1.5577e-05	0	0.00297457	0	7.2806e-19	0.000110456	0.00483608	0.00698293	0	0.00595567	0.00309875	0	0.00418539	0.00121123	0	0.00277959	0.00141622	0	0	2.58387e-05	0.000360474	0.00100851	0	0	7.19726e-19	0	3.87841e-18	2.86203e-05	3.64018e-19	0.00628278	0.00100677	0.00728954	high
BC352	3.06712e-19	3.76627e-19	0	9.4191e-21	0.00110685	0.000159235	0	0	9.96412e-05	0.00379997	1.59069e-19	2.2561e-19	1.31353e-19	0.00196159	0	0	3.91446e-05	4.06747e-21	2.77605e-19	2.48266e-21	0	0	0.00149378	5.61432e-20	3.38648e-20	0	1.89886e-23	0.000184874	0.000568683	1.67905e-19	0	0	0.000419179	1.56748e-18	3.66754e-22	0	0.000149346	9.72055e-19	0.000149346	high
BC435	0.00247473	0	0	0.018827	0.00256455	0.00123689	0.00570356	4.62497e-20	0.00530131	0.00753605	0	0	0	0.0093217	0.00803915	6.88499e-22	0.00150974	0.000358162	2.56217e-19	0.00115628	0.000346963	0.000619023	0.00650763	6.46898e-21	3.50225e-05	0	9.83024e-05	0.0016971	0.000942424	1.22771e-20	0	0	0.00408495	1.33836e-18	8.30225e-05	0.000230953	0.0147126	0.000289127	0.0150017	high
BC439	0	0	0	9.32393e-20	0.00245496	1.55487e-20	0.000380325	1.95563e-18	0	0.0156341	0	5.3273e-19	1.1186e-18	0.000672969	2.18069e-19	0	4.99577e-19	6.01741e-19	2.57778e-18	0	2.9139e-20	0.000972236	0.00527027	0	9.224e-20	1.71626e-19	0	0.00048462	0.000129424	0	0	3.01609e-18	0.001736	0	3.77194e-20	1.64553e-05	0.00032308	0.000238363	0.000561444	high
BC441	0.000151649	0	0	0.000293328	0.00454391	4.63508e-05	0.0010509	0	0	0.0239191	0	0	0	0.00314847	5.30727e-19	1.58132e-19	0	0	1.68582e-18	0.000528381	3.33427e-20	0.00025772	0.00652367	7.49649e-19	2.98471e-19	1.2524e-19	1.05492e-19	0.000748049	0.000885654	3.54122e-19	3.75929e-19	1.22906e-17	0.00386019	0	0	2.34802e-05	0.000694252	0	0.000694252	high
BC446	0.0045169	0	7.22508e-18	0.00478907	0.00680116	7.48636e-05	0.00481366	4.53333e-18	0.00154646	0.0539189	1.78677e-19	0	2.47297e-18	0.0143305	0.000287843	0	0	2.39441e-19	2.50461e-18	0.00459469	0	2.12373e-18	0.00346717	0.000432778	0	1.28373e-19	0.00025657	0.00235919	0.000507209	0	0	0	0.0082311	0.00164714	2.31665e-20	0.00104768	0.00487358	0.00082357	0.00569715	high
BC447	1.16378e-21	0	0	0.000218992	0.00234054	0	0.00152978	9.00054e-19	0.000118638	0.0221999	4.78296e-19	1.95717e-19	2.79759e-18	0.00129554	1.13752e-19	6.69466e-19	0	7.97163e-19	7.07833e-18	0.000919243	2.26685e-19	0	0.00444255	3.95924e-19	0	0	4.54458e-06	0.000298247	0	3.20629e-20	1.61673e-20	0	0.00358728	2.90218e-19	0	0.00028778	0.000344826	0.000946182	0.00129101	high
BC301	0.00243553	0	4.04423e-18	0.000410649	0.00110086	0.00046857	0.000628564	3.35347e-19	0.000112809	0.0125583	0	2.62798e-19	7.28563e-19	0.00300938	0.00269507	0	3.16812e-21	5.05805e-21	2.14843e-19	0.00103276	0	0	0.00182748	0	0.000915837	0.000793485	1.61723e-21	3.1767e-05	0.000180578	9.7736e-20	0	0	0.00352503	0	0	7.60865e-05	0.000905502	3.35865e-21	0.000905502	high
BC451	0	0	0	0.00335819	0.0010588	0.000761496	0.00147504	1.3597e-19	0.00057321	0.012225	0	8.16639e-19	2.91659e-19	0.00115019	0.00184182	0	0	3.21395e-19	0	2.50976e-20	0.000285719	0.00211621	0.0100938	0	7.83122e-21	0	0.00048085	0.00147718	0.00281718	0	0	1.97158e-19	0.000886646	2.52683e-18	3.245e-20	0	0.00322359	0.000651685	0.00387527	low
BC457	7.7047e-23	0	0	0	0.000146774	0.000198209	0	6.89214e-21	4.28974e-20	0.0019105	0	1.61025e-20	9.52315e-21	0.00187443	0.000793342	0.00014874	0.00069734	0.000609364	8.4655e-05	0.00088201	0	0.000698432	0.0107244	0.000229938	0	1.38398e-20	0.000195209	3.38357e-21	0.000367303	0	0	0	0	0	1.18369e-23	5.41207e-20	0.000464894	1.24094e-19	0.000464894	low
BC460	0.000141613	1.12823e-19	1.80676e-19	0.0016736	3.73272e-06	4.08821e-19	0.000383495	6.9563e-19	0	0.0113544	3.00217e-20	0	0	0.000957235	0.00184144	0	3.26813e-19	7.08621e-19	2.85733e-19	0.00101813	1.95962e-19	0	0.00393815	0	7.49481e-20	0	0.000866606	0.00191506	0.000684815	5.41757e-21	0	8.85358e-19	0	6.61658e-19	1.54568e-20	4.32887e-20	0.00239244	0.00108406	0.0034765	low
BC462	0	0	0	0.0007404	0.000198897	4.46127e-20	0	0	0	0.000925215	6.96146e-21	1.22328e-19	0	0.00191573	0	0	3.87068e-22	1.96923e-19	8.07509e-20	0.00127942	0.000140741	4.4221e-19	0.00802151	2.53927e-22	0.000958183	0.0015194	0.000843563	0.0003052	0.000951128	0	8.85491e-06	0	0.000729433	7.46579e-19	9.49525e-05	2.09511e-19	0.00144852	0.000485072	0.00193359	low
BC464	1.37936e-19	0	0	0.000205594	4.74416e-05	0.000730065	4.69013e-20	0	0	0.00364711	0	4.42898e-19	3.32883e-19	0.00121841	0.00269639	0	5.72946e-20	4.85096e-20	2.26228e-19	0.000291033	6.10217e-20	0	0.00514104	1.66529e-19	3.5479e-20	0	0.000156143	0.000653234	0.00101064	3.57083e-20	0	1.43886e-18	0.00236687	1.52187e-18	0	8.77896e-05	0.000572552	5.03362e-05	0.000622889	low
BC465	0.00182667	0	1.61125e-18	0.00268228	0.000976938	0.00108896	0.00132941	1.14033e-18	2.064e-21	0.0063747	0	9.17095e-20	0	0.00436483	0.00646866	0	0.00150103	7.43992e-20	2.11037e-19	0.00148432	0	0.00156142	0.00489808	3.78708e-19	0.000419009	0.000605752	0.000695027	0.00044545	0.00139666	0	0	0	0.00697652	0	0	0.000581383	0.00344586	3.96892e-21	0.00344586	low
BC362	0.000749	0	1.18975e-18	0.00170079	0.00019925	1.80613e-05	0.000164622	0	0.000329339	0.00118293	0	0.00118606	0	0.000921259	0.00376419	0.000350116	0.00726653	0.00382687	0.00132565	0.000850006	0.000198465	0.000812097	0.00597857	0	0.000462362	0.00039389	0.000311448	9.67097e-05	0.00206393	0	4.15552e-21	0	0	1.65824e-18	0	0	0.00635093	8.79954e-19	0.00635093	low
BC365	8.23619e-21	9.76062e-20	0	0.00297582	0	0	0.000576848	4.67805e-19	0.00025435	0.00671567	0	0	6.03226e-21	0.00503438	0.0057297	0.000160747	0.00328938	0.00136394	1.89793e-21	0.00265906	6.27641e-19	0	0.000818374	0	0.00032262	0.000202284	0.000293767	0.000163592	0.000656372	8.01395e-20	1.2817e-19	0	0.000708838	0	1.05829e-21	0	0.00450094	1.05778e-19	0.00450094	low
BC366	4.86715e-19	1.62975e-19	4.78073e-18	0.00144042	0.000424865	2.39491e-20	0.00087799	6.78243e-20	2.73622e-05	0.0106678	7.47934e-20	2.9668e-22	0	0.00281838	0.00255012	0	0.000936212	9.41218e-20	0	8.88207e-21	2.09676e-19	0.000385577	0	3.65334e-19	1.76735e-19	2.49511e-19	0.000593196	0.00025946	0.00164287	2.22197e-20	0	0	0.000982624	0	0	0	0.0017574	2.78328e-19	0.0017574	low
BC371	0	0	5.56716e-18	0.000436463	1.33435e-19	0	0	0	5.86589e-20	0.00300343	1.04818e-20	0.000136053	0.00012529	0.00602447	0.00433908	1.53549e-22	0.00163801	0.00118845	0	0.00220578	4.66419e-20	0	0.000126467	6.57323e-05	1.12554e-19	0	1.15942e-05	0	0.00103494	8.64478e-20	1.30058e-20	0	3.05697e-19	0	5.05521e-22	0	0.00146651	1.34659e-20	0.00146651	low
BC372	0	0	2.50397e-18	0.000682011	0.000664686	5.86307e-20	0.000200861	1.53888e-18	0.000123914	0.00905424	0	0	1.35687e-18	0.00258664	0.00116237	0	0.00320479	1.86638e-20	0	0.00233265	0.000643669	0.00131917	0.00669649	0	0	2.05861e-20	0.000417425	0.000273818	0.00111016	2.91515e-20	1.15982e-19	0	0.000337394	6.74853e-19	0	4.63227e-05	0.00277374	3.37427e-19	0.00277374	low
BC375	3.44598e-20	0	5.08698e-18	0.00104034	0.000253965	2.56627e-20	0.000775211	0	0	0.00389711	4.65496e-20	0.00126035	7.09989e-20	0.0026082	0.000235273	5.7225e-05	0.000637292	1.91418e-20	0	0.000971435	0	4.9917e-20	0.00412318	0	2.18005e-19	6.14936e-20	7.21648e-05	0.000706853	0.000529652	0	0	7.29464e-19	0	0	0	0	0.00163498	0.000155405	0.00179038	low
BC376	0	1.00557e-19	6.51809e-18	0.000134945	0	7.45082e-21	0	0	1.33877e-05	0.000780019	1.95426e-22	9.60139e-21	5.68226e-20	0	0	5.63551e-20	0	2.12551e-20	0	0.000172245	0	4.54678e-19	0.00387166	1.97058e-19	0	0	0.00018205	3.45536e-21	0.000710812	1.37291e-19	5.4051e-20	0	0.00203094	1.5338e-18	0	0	8.99633e-05	8.17177e-19	8.99633e-05	low
BC379	2.29637e-19	0	6.78479e-18	0.000111103	0.000182798	7.32944e-22	2.92154e-05	0	9.56442e-21	0.00305682	0	0	0	0.00129617	0.00289061	0	0.000622673	0	0	0.000558535	6.18982e-05	4.90782e-19	0.00272609	0.000858644	0	1.60417e-20	0.000103595	6.9383e-05	0.000635548	0	0	4.43587e-19	3.59316e-19	0	0	0	0.000535439	5.36652e-20	0.000535439	low
BC380	0.00144411	0.000864782	0.000267598	0.00131248	0	1.04145e-19	0.000242759	0.000950627	4.1173e-05	0.00261701	0	4.42896e-19	0	0.00196841	0.00556739	0	0.000154128	0	1.40016e-21	0.00323641	0	0	0.00463601	0	0.00139422	0.00140106	4.79559e-05	0.000935758	0.000603135	0	0	0	0.00114189	0.00863747	3.66366e-05	0	0.00316481	0.00586716	0.00903197	low
BC382	0	0	0	0.00126159	4.36954e-05	0.000150316	0.000389439	0	1.09302e-21	1.22903e-19	7.11999e-05	2.77879e-19	0.000176327	0.00158029	0.00224292	2.45322e-21	0.000515219	0.000663724	0	0.000215068	8.70252e-05	0	0.00354671	1.49734e-19	9.06132e-21	1.1262e-05	3.87825e-05	2.77085e-05	0.00114771	0	0	0	0	1.9332e-18	1.47996e-06	0	0.00132056	9.66602e-19	0.00132056	low
BC384	9.27505e-20	1.19747e-19	4.46373e-18	0.00151186	4.75584e-20	3.89696e-19	0.000388055	0	6.35622e-05	0.00056229	0	3.65666e-20	9.71561e-20	3.43771e-21	0.00271292	0.000146448	0.00150105	0.000546554	0.000201584	0.00022384	0.000189624	0	0.00181006	4.06897e-20	0.000151644	3.80443e-19	0.000397605	0.000228989	0.000786186	0	4.79341e-21	0	0.00078944	2.90474e-19	3.90619e-06	0	0.00226236	0.000102775	0.00236513	low
BC385	0	0	0	0.00127603	0.0012342	4.29413e-05	0.00112241	0	7.93792e-05	0.0138125	1.14149e-20	3.503e-19	3.40875e-19	0.00198914	0.00216795	1.29205e-20	0.000203917	1.77087e-19	0	0.000887627	0.00080887	2.8509e-19	0.00417566	0	1.98635e-20	0	0.00012984	0.00080332	0.00153679	4.68186e-20	3.81716e-21	3.37858e-18	0.00168513	1.36725e-18	1.17069e-23	0.000186981	0.00152218	6.84707e-19	0.00152218	low
BC388	3.92417e-19	1.86342e-19	6.9893e-18	0.000528831	2.48477e-19	0	0.000102712	0	7.122e-05	0.0034874	1.60146e-19	0	3.84022e-20	0.00216609	0.00282617	0.000298142	0.000959663	0.00043995	0	0.000422662	0	0	0.000650012	0	5.24074e-20	3.22472e-19	0	2.08785e-21	0.000790915	9.76589e-21	0	0	5.24272e-19	0	2.00281e-05	1.09475e-18	0.000992329	9.5322e-20	0.000992329	low
BC356	8.96157e-20	0	0	0.000926514	0.000367367	0.000367398	0.00095562	1.63782e-18	0.000370845	0.0124109	0	1.11411e-19	4.38156e-19	0.00689798	0.00386248	9.36832e-05	1.28279e-05	9.77086e-20	0	0.000389426	6.12411e-20	1.30366e-19	0.00320952	4.67531e-20	1.54188e-19	0	0.000328493	0.000534543	0.000314173	0	0	0	0.00555534	2.69932e-18	0	0.000252091	0.00098259	1.39124e-18	0.00098259	low
BC359	0	0	0	2.40366e-21	0	0.00019757	0	0	4.26517e-05	2.71234e-20	0	3.11171e-19	4.07971e-05	1.4463e-19	0	0.000124923	1.27849e-19	6.38949e-05	0	0.000704992	4.50406e-20	0	0.00705524	2.21805e-19	3.49565e-20	2.51461e-20	0.000624318	0	0.000423813	0	3.19951e-05	0	0	7.54408e-20	6.78672e-05	0	4.85281e-05	1.72483e-19	4.85281e-05	low
BC361	0.00572911	0	1.66618e-19	0.00511207	0.00016133	0.000817229	0.000553579	0.000390796	0.000128057	0.00166659	0.000193741	0	0.00226584	0.00518849	0.0106449	6.38643e-23	0.00353144	0.00351551	0.0012615	0.00212155	0.00136361	0.00216689	0.00801117	0.000341156	0.0018426	0.00145614	0.000239972	8.26046e-05	0.00216374	4.29623e-21	2.98077e-20	8.65989e-20	0.00042926	6.58714e-19	3.32689e-23	0	0.0088169	0.000214988	0.00903189	low
BC287	0	0	0	0.00155379	0.00110347	0	0.00152067	0	4.06897e-05	0.0139497	5.17286e-20	2.26615e-20	4.80755e-19	0.00213915	0.00213885	0	2.86176e-20	9.36997e-20	1.40406e-18	0.000207858	1.1078e-20	0	0.000400694	0	0	5.76641e-20	0.000592496	0.00020157	0.000622876	5.90803e-20	3.59899e-19	1.2328e-18	0.000892904	0	8.86612e-21	0.000234385	0.00117024	0	0.00117024	low
BC290	3.45553e-21	0	0	0	0	0	1.45673e-19	0	0	0.00528297	0	1.35625e-20	2.73783e-19	0.00197903	0.000933625	0	0.00010957	0	4.21382e-19	0.00217228	0	0	0	1.16974e-19	0	0.000113177	0.000367129	0	0	1.53945e-19	0	4.17343e-20	0	3.95543e-18	0	8.01994e-20	7.30469e-05	0.00013509	0.000208137	low
BC291	4.559e-20	0	0	0.0015391	0.00115262	0.000350815	0.000755934	9.08321e-19	0.000353072	0.00865272	3.02809e-20	0.000711217	0	0.00288333	0.000833688	0	0.000713922	0	0	0.000943676	0.00100256	0.0002781	0.000809378	2.03485e-20	1.71829e-20	7.90215e-20	0.000911045	0.000634226	0.000584428	0	2.18318e-19	2.12759e-19	0.00303226	0	6.7028e-05	0.000211619	0.00192483	0	0.00192483	low
BC292	0	0	4.12875e-19	0.0011052	0.000742269	0.000517878	0.00020561	0	0.000155686	0.0118348	0	0.000369392	0	0.00292978	0.00501349	0	0.000406736	1.79971e-20	1.21934e-18	0.000405845	0	0	0.000906994	0	0	0	0.0006938	0.000615461	0.00103484	0	1.13701e-19	0	0.00166935	5.96196e-19	0	0.000205503	0.00141826	3.50426e-19	0.00141826	low
BC296	0.00190429	8.4617e-20	9.00305e-19	0.00314525	0.00219716	0.000677693	0.00255941	5.77758e-19	0.000458076	0.0216032	7.55939e-20	0	1.62703e-18	0.0054679	0.00422606	5.10445e-20	0.000320773	1.32752e-18	4.19345e-19	0.00233404	1.00517e-20	7.26829e-20	0.00219049	0	3.24704e-19	3.18733e-20	0.000291256	0.000893219	0.000988482	1.97778e-20	6.04267e-19	4.65418e-18	0.00198533	0.00446663	9.80462e-21	0.000943705	0.0029478	0.00233395	0.00528174	low
BC300	0.00496481	0.000462175	0	0.0278601	0	0.00513024	0.0058849	2.43957e-19	0.00503338	0.0189512	8.68518e-20	0.00279697	2.08243e-19	0.00645362	0.0116451	0.00115163	0.016132	0.00428974	0.00168766	0.0115905	2.92985e-20	1.55864e-22	0.00581921	0	0.00169403	0.00236036	0.0003326	0.003584	0.00492557	0	0	3.15672e-19	0.00364164	0.028927	0	0.000416218	0.0328467	0.0151196	0.0479664	low
BC305	0	3.11846e-19	0	0.000108288	0	0.000528499	1.50085e-19	3.15739e-20	1.38827e-20	0.00160917	2.15559e-20	5.75557e-22	1.52933e-19	0.000715568	0.00182252	0	0.000284608	0.000253823	3.02995e-20	0.00108086	8.59055e-20	0	4.96732e-20	0	1.72647e-05	0.000158935	8.99194e-05	3.83558e-21	0.000325324	0	0.000114765	8.92242e-20	1.64673e-05	6.37078e-19	5.89277e-21	1.18768e-19	0.000473965	0.000125115	0.00059908	low
BC390	4.26658e-19	0	0	0.000216999	0.000107552	0.000416071	5.22782e-06	4.76635e-19	8.11911e-06	0.0039236	4.52586e-20	0	1.27297e-20	0.00290794	0.00387337	7.18365e-05	0.000110082	0	0	0.000767731	0.000356407	0	0.00415363	0	1.92727e-19	3.55822e-20	5.96987e-05	0.000673685	0.000947497	0	5.74347e-21	4.86842e-19	0	1.69143e-18	0	0	0.000667178	8.46614e-19	0.000667178	low
BC393	0	0	1.54457e-18	0.00019226	0.000337205	0	0	0	1.56732e-06	0.000599938	7.52783e-22	4.78467e-21	6.19027e-21	0	6.06619e-20	0.000149564	9.38378e-21	0	1.19392e-20	8.99004e-23	0.000786472	7.51838e-19	0.00586823	0	2.7012e-20	0	8.82768e-06	6.39259e-20	0	0	0	0	0	1.91582e-18	0	0	0.000128174	9.5791e-19	0.000128174	low
BC395	1.29126e-19	4.01569e-20	0	5.18154e-06	6.00765e-05	0.000388203	0	1.79949e-19	0	0.000917895	0	2.6704e-20	2.47039e-20	0.00205457	0.00228433	0.00022555	0.00176682	0.000411818	1.79309e-21	0.000154052	3.49788e-06	1.43976e-21	0.00327563	6.05046e-19	7.24714e-20	0	2.20104e-05	2.16083e-20	0.000556127	2.43429e-19	1.01004e-20	0	0.000289488	1.30528e-18	0	1.61214e-19	0.00118134	6.7272e-19	0.00118134	low
BC406	0	0	1.99512e-18	1.27966e-19	4.46353e-20	7.66274e-20	6.37221e-21	0	0	0.00131922	0	1.18133e-21	0	1.81634e-20	0	0	2.48344e-20	0	9.94381e-20	0	0	0	0.00157233	0	3.02043e-19	1.82134e-19	2.63887e-05	0	0.000159805	0	0	1.31414e-20	0	3.25245e-18	1.36048e-05	0	3.1199e-19	1.62623e-18	1.93822e-18	low
BC408	2.88058e-19	0	1.19155e-17	0	4.44972e-20	7.13173e-05	0	1.16075e-19	0	0	1.17561e-19	0.000773912	0	2.85627e-19	0	2.36099e-05	0.00219438	0.00063891	0	6.34083e-05	0	0	0.000340272	2.24347e-20	0	0	0.000290505	0	0.00040837	9.40212e-20	0	2.92892e-19	0	0	1.30395e-06	2.93422e-19	0.00146292	1.92657e-19	0.00146292	low
BC412	0.00110157	0	0	0.00117517	0.000356251	0.00029687	0.000106367	1.13057e-19	0.000124894	0.00308808	2.0815e-20	0	6.5122e-22	0.00262284	0.00301466	2.29075e-06	0.00409462	0.000664505	0.000370339	0.00270795	0.000182337	0	0.00752168	0.000564028	0.000905846	0.000732713	0.00125902	0.00048262	0.000902202	0	0	0	0	0	0	1.22747e-18	0.00443884	0.000345629	0.00478446	low
BC306	3.59685e-20	0	0	0.00208365	0.000120765	0.0003302	0.000714594	9.79508e-20	0.000223925	0.00666673	0	0.000610673	0	0.00259356	0.00353164	0.000350938	0.00290889	0.000501886	0	0.000190158	3.38138e-19	1.81032e-19	0	0	9.64526e-05	0.000193082	0.0005349	0	0.0012477	0	0	0	0.00159479	0	7.35184e-05	8.39696e-05	0.00339267	4.84814e-21	0.00339267	low
BC308	0	0	0	0	0.000329081	0	1.45337e-20	3.27896e-19	0	0.00511898	3.55763e-21	0	0	0.000388472	0	2.59707e-20	0	0	0	0	0	1.19186e-19	0.0025138	4.86467e-20	1.36648e-15	0	0.000466695	4.23849e-05	0.000561222	0	0	0	0.000697873	1.72465e-18	0	5.24295e-20	2.82566e-05	9.11723e-19	2.82566e-05	low
BC309	2.50182e-19	9.77714e-20	0	0.000782799	6.45748e-20	0	0	0	0	0.0118036	2.88568e-20	3.4181e-20	4.7301e-19	0.00226347	0.00149136	0	0.000416672	0	3.47408e-20	0.00222132	5.26416e-20	0	0	0	1.19118e-19	3.09192e-19	0	0.000223818	0.00210185	1.98689e-19	1.23154e-20	0	0	2.66601e-19	1.19883e-20	0	0.000948859	3.47307e-19	0.000948859	low
BC310	5.13406e-20	0	0	0	0.000189263	0.000221726	2.84906e-22	0	4.42112e-20	0.000429066	4.25877e-21	0	3.59416e-20	0.000646824	0.000183348	0	0.000720574	0	0.000467427	0.000566229	0.000849798	0	0.00331422	1.51543e-20	0.000454993	0.000601103	0.000257463	0.000398278	0.000381442	7.78302e-20	0	9.81338e-20	0	1.8727e-18	0	2.16739e-19	0.00123554	9.36351e-19	0.00123554	low
BC312	0	0	0	0.000721902	0.000768807	3.579e-21	0.000532214	3.55366e-19	0.000198231	0.00963358	0	0	1.67937e-20	0.00380369	0.007032	4.04763e-21	0.00217249	9.84669e-21	1.68113e-19	0.000512817	0	0	0.000892767	3.25994e-20	7.87923e-05	0	0.000533222	0	0.000594266	6.97063e-20	0	0	0.0021695	1.76051e-18	0	0.00022471	0.00198212	0.000608781	0.0025909	low
BC314	3.12397e-20	0	0	0.000524095	0.000472609	5.11457e-21	0.000588068	0	0.000154418	0.00824484	0	0.00048553	0	0.00211039	0.000441804	0	0	1.16372e-19	1.16756e-18	5.52839e-05	0	6.21361e-21	0.000760132	0	1.46564e-19	0	9.3758e-05	0.000234274	0.000623623	1.20473e-19	0	0	0.00221754	1.00849e-18	1.71318e-20	8.95207e-21	0.000505579	0.00029961	0.00080519	low
BC317	0.00411187	0	3.90775e-19	0.00250045	0.00214029	0.000911071	0.00159183	0	0.000207513	0.0278019	0	3.02621e-19	0	0.00517574	0.00272603	0	0.000965695	1.83982e-19	8.08784e-19	0.0033498	0.00141917	0.00338436	0.00837436	0	0	0.000525089	0.000702412	0.000891916	0.00154549	7.85275e-21	1.58744e-19	4.33864e-18	0.000705289	0.00270142	1.32377e-21	0.000758191	0.00290538	0.00298833	0.0058937	low
BC413	2.7724e-20	0	0	0.000244142	0.000285516	3.66883e-05	0.000267786	8.33678e-19	0.000570763	0.00771798	3.43471e-20	0	2.97698e-19	0.00071755	6.1005e-19	0	6.13248e-21	1.74876e-19	9.58676e-19	0.00162279	0	0	0.0116898	0	6.5882e-20	0	2.29782e-21	0.000322119	0.000533005	0	6.10308e-20	0	0.000475203	3.39947e-19	0	7.65813e-05	0.000377507	1.69973e-19	0.000377507	low
BC419	6.81678e-20	0	6.72108e-19	0.000829512	0.000531577	0.000110071	0.000107835	2.54425e-19	0.000133675	0.00270823	6.65572e-21	0	0	0.000561509	0	0.000253795	1.61942e-05	1.64192e-21	0	0.000113161	0.0013101	0.00191909	0.00996768	0	0	6.76119e-20	3.16709e-05	0.000663004	0.00110297	4.60069e-20	0	4.71469e-19	6.73129e-19	2.48783e-18	0	0	0.00100581	1.297e-18	0.00100581	low
BC420	0.00607175	0	0.00146214	0.00245743	4.6297e-21	0.000423361	0.000259317	0.00266348	0.000225687	0.00665952	2.0907e-20	0	0.000460473	0.00661855	0.00884531	0.000144835	0.00359538	0.00130822	0.000555724	0.00989151	0.00088672	0.000935711	0.00866723	0.00145463	0.00482391	0.00430083	0.000818331	0.000465908	0.00053001	0.000275098	4.74511e-20	1.94721e-20	0.0013508	0.00263359	2.04846e-21	0.000303043	0.00982778	0.00194834	0.0117761	low
BC425	0.00429655	0	7.72916e-20	0.00563809	0.000318758	0	0.000605478	2.68448e-20	0.00115349	0.0052912	0	4.1576e-19	0.000990228	0.00623723	0.0070459	1.9343e-05	0.00580431	0.00432953	0.00115813	0.00477856	0.000461679	9.7675e-20	0.011891	0.00216352	0.000435991	0.000887486	0.000411433	0.000756671	0.00143847	0.000152958	0	0	0	0	0	0	0.0091855	0.000824084	0.0100096	low
BC426	0.00532903	3.12301e-20	3.03705e-19	0.0049029	1.2874e-22	0.000414133	0.000799993	0.000883668	0.000854382	0.00210537	0	1.54635e-20	0.000350667	0.00614866	0.0084578	0	0.0100052	0.00480071	0.00300966	0.00812399	0.000606417	0.0019216	0.0116609	0.000666488	0.00259626	0.00150696	0.00149855	0.000874152	0.00144373	1.91907e-20	0	0	0.000770417	0	3.43637e-05	0.000182037	0.0130752	0.00185286	0.0149281	low
BC429	1.13548e-19	8.89258e-20	1.54735e-19	0.00206588	0.0012677	4.27617e-19	0.00140987	0	0.000745039	0.014757	0	0	1.20844e-18	0.00353278	0	1.12108e-19	0	2.6195e-19	1.88025e-18	0.000993689	0	4.01791e-19	0.00483043	0	1.88389e-19	2.36685e-19	0.000312101	0.000548272	0.000794711	0	0	0	0.00129872	0	2.50457e-20	0.000432025	0.00174277	3.99122e-05	0.00178268	low
BC321	1.57641e-19	0	0	0	0	0	0.000458652	1.7965e-18	0.000206506	0.0145253	5.12987e-20	0	0	0.0042313	0	0	0.000123104	2.21554e-19	7.90098e-19	0.00114147	5.53499e-19	8.56682e-19	0.000197216	2.02461e-19	1.41e-19	0	0.000124773	0.000657431	0.000706686	0	4.21854e-19	0	1.61555e-20	2.13878e-18	0	0	0.000520357	3.40272e-05	0.000554384	low
BC331	0	1.73017e-19	0	4.15063e-05	0.000185436	0.000758678	0	5.86544e-19	0	0.0031504	1.1852e-20	2.64593e-19	4.08784e-20	0.000867617	0	4.8841e-05	0.000113355	4.79351e-05	5.24035e-19	0.000199607	0.000747453	4.75399e-20	0.0106587	0	0.000122045	1.10771e-06	0.00060739	0.000129057	0.000768352	1.32429e-20	0	8.22298e-20	0.00137602	3.94375e-20	2.73452e-21	2.82436e-05	0.000270642	1.10652e-19	0.000270642	low
BC333	9.05834e-20	0	0	0.00233559	0.00114769	0.000361849	0.00084623	8.15303e-20	0.000831657	0.0179759	0	0	1.05485e-18	0.00210814	0.00241135	1.40964e-20	1.7754e-19	4.14435e-19	2.56169e-18	0.00111139	2.29801e-20	6.61972e-19	0.00351249	5.21383e-20	0	5.22588e-20	0.000119556	0.000772367	0.000682675	0	0	0	0.000831174	1.00327e-18	0	0.00034768	0.00207197	6.09096e-19	0.00207197	low
BC336	0.00152039	1.29599e-19	5.10122e-19	0.00159108	0.000986974	0.000410758	0.00196223	0	0.000964208	0.0253223	4.57432e-19	1.01442e-18	0	0.00392743	0.00197126	2.40379e-19	0	8.01481e-20	9.96779e-19	0.00204176	0	0	0.00357355	0	2.95095e-19	0	0.000301825	0.00055745	0.000772281	0	1.24184e-20	4.74862e-18	0.00407103	3.95381e-19	2.49109e-20	0.00079448	0.00143235	0.000290357	0.00172271	low
BC337	5.77406e-21	0	0	0.00370832	0.000243775	0.00193951	0.00151043	5.77503e-19	0.000282526	0.0170202	0	0	1.37902e-18	0.00378919	0.00815409	0	0.00142898	0	0	0.00224185	0	2.99274e-19	0.00139108	0.000342899	2.06386e-21	7.04728e-20	0.000847212	0.00114001	0.00193186	1.02239e-19	0	5.78358e-19	0.00392345	4.33484e-19	4.5882e-20	0.000811072	0.00418488	0.000356557	0.00454143	low
BC389	0.00383226	2.53846e-19	0	0.00301771	0.00107042	0.000684741	0.00135815	0	0.000408546	0.0125752	0	0	5.16802e-20	0.00454257	0.00581938	0.00106993	0.00459789	0.00271702	0.000188657	0.00156878	0.000861459	0.00254317	0.0193309	3.26157e-19	0.0015973	0.00151398	0.000299355	0.000904923	0.00144938	0	0	0	0.00285325	0	0	0.000542135	0.00674521	6.65864e-05	0.0068118	low
BC397	0.00589352	2.7317e-20	0	0.00611592	0.00235051	0	0.00363426	2.69872e-19	0.000618619	0.0292387	2.79723e-19	1.51115e-18	0	0.00714429	0.00457196	0.000422757	0.000254371	0	2.05927e-18	0.00466535	1.5489e-19	0	0.0111158	0	0	0.000704154	0.000615491	0.00142157	0.00225671	9.74116e-05	0	1.72706e-21	0.00259188	2.18215e-19	0	0.000644167	0.00525952	1.22766e-19	0.00525952	low
BC398	0.000752878	0	3.80367e-20	1.29993e-19	0.00190003	0	0.000501661	0	9.72293e-20	0.0199504	0	0	0	0.000196952	5.37695e-19	0	3.96257e-19	0	8.30393e-19	0.00104687	4.86815e-21	0.000177451	0.00736681	2.42447e-20	1.10404e-19	0	0	0.000310592	0.0012088	0	0	0	0.000453453	0	3.63818e-20	0.000613286	0.000207061	8.90033e-21	0.000207061	low
BC409	9.86262e-22	2.75085e-19	0	0.000623527	0.000436073	0.00256025	0.000239226	1.43497e-18	4.60116e-20	0.00965052	0	9.46751e-19	7.24708e-20	0.00267079	0.00147534	0	0.000757721	4.46443e-20	4.42786e-19	0.000525692	0.000354891	7.10816e-19	0.00684228	0	4.35497e-20	0	0.000483762	0.000382607	0.000675263	0	0	0	8.06992e-20	3.87373e-21	1.54883e-20	0	0.0011759	1.39479e-19	0.0011759	low
BC414	0.000355634	4.33258e-21	3.48272e-18	0.00203045	0.00134608	0	0.000739039	0	0.000459352	0.0230197	0	0	9.69926e-19	0.00440332	0.000473896	3.20829e-20	4.73806e-06	2.0403e-19	0	0.00126216	0.000272414	4.79735e-19	0.00861907	0	6.82045e-05	0.000543945	0.000137453	0.000848927	0.000792415	0	2.52788e-19	5.52028e-18	0.00398082	0	1.19744e-20	0.000441494	0.00196821	2.16629e-21	0.00196821	low
BC341	1.57879e-19	3.5011e-20	0	0.00122893	1.61926e-20	7.26519e-05	0.00101254	0	0.00086558	0.0165944	0	6.22652e-20	1.03317e-18	0.00528375	0.00351005	1.14487e-19	0.000734154	2.62597e-19	1.30561e-18	0.000888594	5.49216e-19	2.44323e-19	0	0	1.88484e-19	0	0.00060328	0.000846025	0.000835504	0	0	0	0.00462183	1.49463e-18	0	0.000570033	0.00187274	0.000527307	0.00240005	low
BC342	0.00162324	0	2.75285e-18	0.00609623	0.00376512	0.00147549	0.00513918	0	0.00101359	0.0388617	2.29518e-19	8.97845e-19	2.40635e-18	0.00510303	0.00405424	0	0	0	2.19747e-18	0.00340186	0	1.21301e-18	0.00482462	0	0	1.55443e-20	0.000690801	0.00164252	0.000964791	0	1.20557e-18	2.11046e-18	0.00497514	0.00423223	0	0.00131433	0.00579815	0.00211612	0.00791427	low
BC346	0.00261711	1.89922e-20	6.99047e-19	0.00339474	0.00354656	1.26968e-19	0.00371945	5.50456e-18	0.000282362	0.036781	6.99796e-20	0	1.60117e-18	0.0063336	0.00436265	5.32708e-20	1.00844e-19	0	3.36427e-19	0.00135968	0	0	0.00736308	1.08975e-18	8.67585e-20	0.000167672	0.000537528	0.00138305	0.00177249	9.22655e-21	1.56395e-19	5.94963e-18	0.00158666	0.00988998	0	0.00105202	0.00318519	0.00494499	0.00813018	low
BC347	0.000921315	0	1.99432e-19	0.00232467	0.00353528	0.00300147	0.000999113	3.25544e-18	0.000233628	0.0262347	2.0235e-19	0	9.30009e-19	0.00128478	3.54065e-19	1.35208e-19	1.37028e-19	5.51253e-19	4.12512e-19	0.000430658	3.46667e-20	0.00374153	0.0141436	1.00238e-18	0	6.17669e-19	0	0.000195647	0.000488922	2.06987e-19	3.62005e-20	2.25226e-18	0.0021924	0	6.95304e-20	8.75947e-05	0.00168021	0	0.00168021	low
BC355	0.000744315	0	2.37456e-19	0.0022875	0.000829511	9.23185e-21	0.00125242	0	0.000796466	0.0210011	6.73279e-21	0	0	0.00664626	0.00259041	0	0.000667051	0	6.0079e-19	0.00101583	0	0	0.00303611	1.10799e-18	0	2.69399e-19	0.00051157	0.000820752	0.00118141	0	0	1.91821e-18	0.000370795	1.31191e-18	5.11863e-22	0.000781206	0.00251687	0.000126004	0.00264287	low
BC319	0	9.1014e-20	2.87061e-19	0.000376712	0.000471735	1.57975e-19	0.000121908	3.20246e-19	7.02701e-05	0.00835931	0	7.81233e-20	0	0.00186769	0.00488497	8.72281e-21	0.00311542	9.6551e-20	0	0.00126417	0.00100985	4.91484e-19	0.00331122	0	0	0	0.00082874	0.000240134	0.00051873	3.6387e-20	8.20423e-20	1.59952e-19	0.00151651	2.04579e-19	0	0.000106332	0.00248818	0.000814867	0.00330304	low
BC326	0.000796246	0	0	0.0062476	0.00173658	0	0.00396566	4.99539e-20	0.000710628	0.0166212	1.51712e-19	0	7.73041e-19	0.0025568	0.00538379	8.66543e-21	0	1.57759e-18	3.21251e-19	0.00167393	4.06389e-21	1.61735e-19	0.00226687	0.000489257	1.73522e-20	0	0.000488527	0.000744445	0.00117028	0	3.61737e-19	2.04292e-18	0.00380803	1.46331e-18	2.18646e-21	0.000478377	0.00470278	0.00079374	0.00549652	low
BC328	0.00505378	0	3.43681e-19	0.000317395	0	2.22524e-05	0	0.000133557	5.50315e-21	0.00283505	0	1.61828e-20	0.000792822	0.00547719	0.00661686	1.439e-22	0.00421039	0.00218016	0.00120828	0.00415932	0.000529569	0.00202637	0.00170479	0.000770052	0.00071808	0.00110456	0	0.000131855	0.000173508	0	6.12783e-20	1.76212e-19	0	2.22881e-18	2.43374e-23	0	0.00420274	1.12267e-18	0.00420274	low
BC351	2.40201e-20	0	0	0	2.59243e-05	1.41849e-20	1.08139e-19	2.81692e-19	0	0.00426204	1.90316e-19	0	0	0.000661321	0	1.91809e-21	3.5159e-19	5.40265e-20	6.2911e-19	0.000491536	0.000436431	2.80794e-19	0.0043403	0	0	4.82742e-21	0	1.57064e-19	0.000511257	0	4.14831e-19	1.27737e-18	0	0	2.57093e-23	0	1.65503e-18	1.62546e-20	1.67128e-18	low
BC436	0	9.72388e-22	0	0.000730315	0.00129192	7.1047e-19	0.000812069	2.71756e-18	0.000503844	0.0147605	0	0	1.58915e-18	0.00354558	7.16157e-19	1.7232e-19	1.3187e-20	0	1.94056e-18	0.00107495	2.20677e-19	2.19877e-18	0.0116108	0	0	6.25012e-20	0.000292165	0.00144129	0.00124585	1.49373e-19	0	5.73318e-19	0.000611009	7.46798e-19	0	0.000448197	0.00144774	3.73885e-19	0.00144774	low
BC438	0.000575415	1.00299e-20	0	0.00102213	0.00203891	9.25083e-06	0.00172192	0	6.26443e-06	0.0184594	0	5.03002e-19	4.64228e-20	0.00546484	0.0016567	3.09042e-20	0	8.14985e-19	1.19915e-19	0.000760224	0	4.30122e-21	0.00441424	5.92574e-22	1.12522e-19	0	0	0.000587295	0.00145801	0	0	0	0.00209553	0	0	0.00053254	0.00107766	8.08593e-21	0.00107766	low
BC442	2.89592e-21	6.61582e-20	0	9.92355e-05	0.00198089	0.000787848	0.000388111	0	0.000294145	0.0229143	1.80024e-19	0	0	0.00192657	0	5.31492e-20	1.35228e-20	7.47062e-19	2.17414e-18	0.000485097	0	0	0.00812279	0	5.06823e-19	0	1.49479e-20	0.000934353	0.00165457	2.97233e-20	2.68544e-19	0	0.000208578	0	7.93768e-21	0.000299413	0.000689059	3.30791e-20	0.000689059	low
BC443	0.0020364	0	0	0.00469447	8.2223e-21	2.39803e-19	0.0017363	0	0.000900979	0.0161508	6.24465e-20	3.91968e-20	0	0.00525612	0.00989083	0.000588971	0.00691235	0.0037118	0	0.00849148	0	0	0.00260873	0	0.0013506	0.0013534	0.000843167	0.000717612	0.000613375	1.47233e-20	4.57465e-19	1.67778e-18	0.00181915	0	0	0.00061121	0.00911669	0	0.00911669	low
BC289	6.10811e-20	0	0	0.000912522	0.00107897	6.78628e-20	0.000809886	6.44579e-20	0.000110285	0.0154338	1.17233e-19	2.42829e-19	1.05397e-18	0.00375395	0.00131812	0	8.13867e-20	0	1.01874e-18	0.000150887	0.000250048	8.12238e-19	0.00808548	1.59169e-19	5.38585e-20	2.44283e-20	9.71812e-22	0.000265282	0.000336477	1.48004e-20	0	0	0.00150806	1.11667e-18	0	0.000300489	0.000785203	0.00021504	0.00100024	low
BC297	0	2.45083e-19	0	0.00239901	0.000539294	0.000699404	0.00184139	0	0.000431351	0.0196343	5.26152e-20	0	7.91079e-19	0.00306781	0.00283923	0	0	0	2.28749e-18	0.000524429	2.53762e-19	0	0.00104632	1.03395e-19	0	1.51006e-19	0.00038953	0.000184898	0.000958815	0	9.56774e-20	5.31859e-18	0.0032089	2.86493e-18	0	0.000555045	0.0017226	1.67672e-18	0.0017226	low
