# Supplementary material for: Hypoxic Characteristic Genes Predict Response to Immunotherapy for Urothelial Carcinoma
Source: Front Cell Dev Biol. 2021 Nov 25;9:762478. doi: 10.3389/fcell.2021.762478 (PMC8657403; doi:10.3389/fcell.2021.762478)
Supplement: Supplementary file 12 [file Table8.XLSX]

## Sheet: training set
	logFC	AveExpr	t	P.Value	adj.P.Val	B
TNFRSF12A	1.04627	0.00015319	7.6946	1.4197e-14	2.50705e-10	22.1761
ANXA2	1.01323	-0.0669612	7.45166	9.2194e-14	8.14027e-10	20.4139
ANXA2P2	1.0056	-0.0646858	7.39553	1.40875e-13	8.29234e-10	20.0149
ANXA2P1	0.949608	-0.0836397	6.98374	2.87476e-12	1.26914e-08	17.1792
JMJD6	0.891475	0.0155964	6.55621	5.52009e-11	1.94958e-07	14.407
CHPF	0.857515	0.0525266	6.30645	2.85535e-10	8.40376e-07	12.8686
ITGAV	0.847254	0.12741	6.23099	4.63545e-10	1.16939e-06	12.4155
TOM1	0.812236	-0.0405061	5.97345	2.32304e-09	5.12782e-06	10.9103
SLC39A14	0.809148	0.0401409	5.95075	2.66943e-09	5.23773e-06	10.7806
ADM	0.805914	0.0282064	5.92696	3.08619e-09	5.44991e-06	10.6453
LDHA	0.799702	0.076257	5.88128	4.07145e-09	6.53615e-06	10.387
LGALS1	0.794701	0.0342651	5.8445	5.0814e-09	7.47771e-06	10.1805
PLOD2	0.790236	0.0299781	5.81166	6.18618e-09	7.59111e-06	9.99716
CD276	0.789032	0.0176623	5.80281	6.52179e-09	7.59111e-06	9.94794
S100A10	0.788397	-0.0611166	5.79814	6.70612e-09	7.59111e-06	9.92198
PLAU	0.78782	0.0443103	5.79389	6.87795e-09	7.59111e-06	9.89841
MCFD2	0.785693	0.0230154	5.77825	7.54886e-09	7.84149e-06	9.81172
ZNF490	-0.776368	-0.0351802	-5.70967	1.13205e-08	1.1106e-05	9.43443
MT1X	0.767653	-0.0161324	5.64558	1.64636e-08	1.53017e-05	9.08593
FN1	0.765992	0.0523348	5.63336	1.76742e-08	1.56055e-05	9.01993
P4HA2	0.761097	0.0152347	5.59737	2.17648e-08	1.75602e-05	8.82633
ITGB5	0.760707	0.0375017	5.59449	2.21283e-08	1.75602e-05	8.81093
C5orf46	0.759927	0.0990908	5.58876	2.28713e-08	1.75602e-05	8.78023
SERPINH1	0.758568	0.0690749	5.57876	2.42251e-08	1.78246e-05	8.72677
PLOD1	0.757223	0.025909	5.56887	2.56409e-08	1.81117e-05	8.67397
DDIT4	0.752571	-0.00880336	5.53466	3.11853e-08	2.11808e-05	8.49204
LOXL2	0.751541	0.0473356	5.52708	3.25623e-08	2.12969e-05	8.4519
CERCAM	0.748809	0.0213985	5.50699	3.65039e-08	2.30222e-05	8.34574
CCRN4L	0.746919	-0.0313377	5.49309	3.94987e-08	2.4052e-05	8.27251
SLC39A1	0.745002	0.00644337	5.47899	4.27777e-08	2.51388e-05	8.19844
PLAUR	0.744252	-0.0311952	5.47348	4.41307e-08	2.51388e-05	8.16953
ACTG1	0.738079	0.0409703	5.42808	5.69676e-08	3.14372e-05	7.93249
CD109	0.737236	-0.0114059	5.42188	5.89788e-08	3.15608e-05	7.90029
SURF4	0.736161	-0.0158061	5.41398	6.16442e-08	3.20169e-05	7.85927
CTSB	0.734421	0.0144205	5.40118	6.62071e-08	3.34043e-05	7.79301
MXRA5	0.731402	0.0771378	5.37897	7.49161e-08	3.67484e-05	7.67836
C19orf71	-0.729126	-0.0279632	-5.36224	8.22005e-08	3.92318e-05	7.59229
DUSP14	0.727801	-0.0320929	5.35249	8.67567e-08	4.03168e-05	7.54225
COL11A1	0.724829	0.100978	5.33064	9.78752e-08	4.38848e-05	7.43044
TREM1	0.72392	0.0237649	5.32395	1.01543e-07	4.38848e-05	7.39634
OSTC	0.723836	0.0384593	5.32333	1.0189e-07	4.38848e-05	7.39317
FTH1	0.721426	0.0593311	5.30561	1.12305e-07	4.7219e-05	7.30295
KIAA0430	-0.720588	-0.0328279	-5.29945	1.16161e-07	4.77044e-05	7.27167
CALU	0.717587	0.0114474	5.27738	1.31052e-07	5.25967e-05	7.15989
CORO1C	0.715478	0.0111432	5.26187	1.42607e-07	5.49031e-05	7.08161
CLEC5A	0.715406	0.0943527	5.26134	1.43017e-07	5.49031e-05	7.07894
SLC39A13	0.710831	-0.0002733	5.22769	1.7165e-07	6.44928e-05	6.90992
RALB	0.70373	-0.0410939	5.17547	2.27352e-07	8.2163e-05	6.64975
MOAP1	-0.70366	0.00698042	-5.17495	2.27985e-07	8.2163e-05	6.64718
IRS2	0.702958	0.00585078	5.16979	2.34367e-07	8.22489e-05	6.62163
LOC100507420	0.702617	0.082689	5.16728	2.37539e-07	8.22489e-05	6.60919
RGS20	0.701349	0.0495588	5.15796	2.49669e-07	8.47865e-05	6.5631
SPHK1	0.700664	0.0216098	5.15292	2.56476e-07	8.54549e-05	6.53822
AK9	-0.699857	-0.0245369	-5.14698	2.64726e-07	8.65704e-05	6.50892
SLC16A3	0.697019	0.0269683	5.12611	2.958e-07	9.49734e-05	6.40626
EVA1A	0.696002	0.0159173	5.11863	3.07776e-07	9.7054e-05	6.36956
LRRIQ4	-0.694463	-0.0120996	-5.10732	3.26784e-07	0.00010124	6.31414
GLS	0.691504	0.0707949	5.08555	3.66578e-07	0.000110243	6.2079
COL5A2	0.690984	0.0841709	5.08173	3.74035e-07	0.000110243	6.18929
PGK1	0.690947	0.00353934	5.08146	3.74573e-07	0.000110243	6.18796
CKAP4	0.689988	0.0829448	5.07441	3.88726e-07	0.000112533	6.15368
MMP14	0.686872	0.130839	5.05149	4.38409e-07	0.000124869	6.04253
BNIP3	0.686044	0.0334865	5.0454	4.52596e-07	0.000126863	6.0131
LMO2	-0.682585	-0.0431798	-5.01996	5.1684e-07	0.000142607	5.89049
PPEF1	0.681697	0.0645555	5.01343	5.34704e-07	0.000145267	5.85911
SPP1	0.679789	0.043876	4.99939	5.75131e-07	0.000153882	5.7918
ACTN1	0.67907	0.00839684	4.99411	5.91117e-07	0.000155799	5.76649
MT2A	0.678216	0.00345708	4.98783	6.1065e-07	0.00015858	5.73648
SETMAR	-0.676494	0.0491986	-4.97516	6.51961e-07	0.000166855	5.67605
TMSB4X	0.674929	-0.013862	4.96366	6.91816e-07	0.000174525	5.62128
PFKFB3	0.674215	0.0420247	4.9584	7.10788e-07	0.000176786	5.59632
RHOD	0.672944	-0.0554752	4.94906	7.45764e-07	0.000179164	5.55199
ZNF114	0.672921	0.0463869	4.94889	7.46409e-07	0.000179164	5.55119
PTTG2	-0.672767	0.00945745	-4.94775	7.50787e-07	0.000179164	5.5458
PKM	0.67206	0.000867154	4.94256	7.71077e-07	0.000181553	5.52119
PGM1	0.671518	-0.0244772	4.93857	7.87014e-07	0.000182867	5.50232
MCEMP1	0.67114	0.0337353	4.93579	7.98295e-07	0.000183079	5.48919
PPFIBP1	0.669841	0.100199	4.92623	8.38336e-07	0.00018828	5.44404
PDGFRL	0.669715	0.0448729	4.92531	8.42295e-07	0.00018828	5.4397
HDLBP	0.667053	0.060095	4.90573	9.30832e-07	0.000199346	5.34752
TGFBI	0.666835	0.0700542	4.90413	9.38466e-07	0.000199346	5.33999
ANXA3	0.666325	0.00152169	4.90038	9.56551e-07	0.000199346	5.32239
ARID1A	-0.66632	-0.00142468	-4.90034	9.56729e-07	0.000199346	5.32221
IL1RAP	0.666298	-0.0127198	4.90018	9.57538e-07	0.000199346	5.32143
FUT11	0.666242	0.0704579	4.89977	9.59535e-07	0.000199346	5.31951
PI4K2A	0.664283	0.0352034	4.88536	1.03243e-06	0.000211996	5.25201
SLC11A1	0.663302	0.0188749	4.87815	1.07092e-06	0.000215372	5.21826
TPD52L2	0.663243	-0.0413972	4.87771	1.07326e-06	0.000215372	5.21625
ZNF619	-0.661314	-0.0887108	-4.86352	1.1532e-06	0.000228813	5.15004
RSRP1	-0.660337	-0.0433301	-4.85634	1.19579e-06	0.000234628	5.11662
CEBPB	0.658866	-0.0428982	4.84552	1.26284e-06	0.00024506	5.06635
SEC23A	0.656755	0.0335076	4.83	1.36539e-06	0.00026208	4.99442
SLAMF9	0.655936	0.0917103	4.82398	1.40729e-06	0.000267219	4.96658
LRP1	0.655178	0.0401011	4.8184	1.44721e-06	0.000271875	4.94082
SRRM1	-0.654886	-0.0377354	-4.81625	1.46288e-06	0.000271926	4.9309
SEC31A	0.654373	0.0516597	4.81248	1.49075e-06	0.000274063	4.91352
AGTRAP	0.654107	-0.0616938	4.81052	1.50542e-06	0.000274063	4.90451
SAR1A	0.651604	0.00349254	4.79212	1.65038e-06	0.000295983	4.81986
SEC24D	0.651456	0.00490331	4.79103	1.65934e-06	0.000295983	4.81487
LEPRE1	0.65045	0.00844651	4.78363	1.72167e-06	0.000301885	4.78093
PC	0.650371	-0.0549593	4.78305	1.72662e-06	0.000301885	4.77829
BZW1	0.64975	0.0268479	4.77848	1.76634e-06	0.0003055	4.75735
C8orf58	0.64951	-0.0405267	4.77671	1.7819e-06	0.0003055	4.74928
FAM13B	-0.64909	0.0691957	-4.77362	1.80947e-06	0.000307245	4.73514
ADAM9	0.648139	0.0781996	4.76663	1.87338e-06	0.000313426	4.7032
NAB2	0.647844	-0.0029969	4.76446	1.89363e-06	0.000313426	4.69331
CALB2	0.647765	-0.0163336	4.76388	1.89912e-06	0.000313426	4.69064
ATG9A	0.646705	0.0504862	4.75609	1.97387e-06	0.000319733	4.65512
CAV2	0.646606	0.00757816	4.75536	1.981e-06	0.000319733	4.6518
ZFP62	-0.646459	0.00255746	-4.75428	1.99165e-06	0.000319733	4.64687
TOP2B	-0.64615	0.0386028	-4.75201	2.01416e-06	0.00032029	4.63653
SLC1A3	0.645916	-0.0698285	4.75028	2.0314e-06	0.00032029	4.62869
LOX	0.645503	0.0549487	4.74724	2.06214e-06	0.00032226	4.61487
MICAL2	0.645198	0.0751544	4.745	2.08514e-06	0.000322995	4.60467
DNAH17	0.644784	0.0232076	4.74195	2.11674e-06	0.000325038	4.59083
COPS8	0.643765	0.0982005	4.73446	2.19645e-06	0.000333346	4.55683
MYCL	-0.643613	0.0473751	-4.73334	2.20859e-06	0.000333346	4.55176
ARHGDIA	0.642656	-0.00290124	4.72631	2.28648e-06	0.000342178	4.51988
PLS3	0.641915	0.0437801	4.72086	2.3486e-06	0.00034852	4.49523
TGFB1	0.641107	0.00399593	4.71492	2.41818e-06	0.000355855	4.46838
GAPDH	0.640506	0.0501609	4.71049	2.47127e-06	0.000360663	4.44841
PPIB	0.639753	-0.0154567	4.70496	2.53922e-06	0.000367542	4.42348
EHD2	0.639102	7.52646e-05	4.70017	2.5995e-06	0.000372006	4.40191
GMPPA	0.638786	-0.00477355	4.69785	2.62924e-06	0.000372006	4.39145
VKORC1	0.638744	0.0140963	4.69754	2.63326e-06	0.000372006	4.39005
VMP1	0.637611	0.0347367	4.68921	2.74273e-06	0.000384282	4.35261
DRAP1	0.6374	-0.00384848	4.68765	2.76368e-06	0.000384282	4.34561
LAMP2	0.636754	-0.0638624	4.6829	2.82848e-06	0.000387485	4.32431
HMGA2	0.636733	0.0698251	4.68275	2.8306e-06	0.000387485	4.32362
MT1L	0.636369	0.0137575	4.68007	2.86783e-06	0.000389562	4.31161
VDR	0.633553	0.0348773	4.65937	3.17197e-06	0.000427586	4.219
ZNF253	-0.632247	0.0626603	-4.64975	3.32341e-06	0.000437331	4.17615
AKAP8L	-0.632228	0.00756764	-4.64962	3.32561e-06	0.000437331	4.17555
MMP11	0.632148	0.0568783	4.64903	3.33516e-06	0.000437331	4.17291
INHBA	0.632079	0.129834	4.64852	3.34332e-06	0.000437331	4.17067
CACNA1I	-0.630549	-0.0349814	-4.63727	3.53053e-06	0.00045328	4.12063
C2CD3	-0.630459	-0.0442082	-4.63661	3.54185e-06	0.00045328	4.11769
ZNF763	-0.630456	-0.0168341	-4.63658	3.54225e-06	0.00045328	4.11758
ELL2	0.629972	0.0808	4.63302	3.60373e-06	0.00045783	4.10178
FKBP9P1	0.629333	0.0348417	4.62833	3.68642e-06	0.000463913	4.08095
ZNF700	-0.629198	-0.0611356	-4.62733	3.70416e-06	0.000463913	4.07654
UBTD1	0.628743	-0.0218361	4.62399	3.76446e-06	0.000468145	4.06172
EIF4E2	0.628058	0.0766138	4.61895	3.85707e-06	0.000476307	4.0394
PSG5	0.627171	0.0399939	4.61242	3.98012e-06	0.00048809	4.01057
LOC100507053	-0.626364	0.0494415	-4.60649	4.09528e-06	0.000493229	3.98439
FHL3	0.626314	0.0139396	4.60612	4.10258e-06	0.000493229	3.98276
FAM3B	-0.626292	0.0591681	-4.60596	4.10582e-06	0.000493229	3.98203
NXN	0.625964	0.0813129	4.60355	4.15356e-06	0.000495593	3.97142
PHIP	-0.625397	0.0349594	-4.59938	4.23771e-06	0.00050224	3.95301
GAA	0.624821	0.0100836	4.59515	4.32462e-06	0.000509123	3.93438
RHOC	0.624271	-0.0133195	4.5911	4.40935e-06	0.000512168	3.91657
PHLDA2	0.624165	-0.0242451	4.59032	4.4259e-06	0.000512168	3.91314
CHST6	0.62409	-0.000656679	4.58977	4.4375e-06	0.000512168	3.91073
RAB31	0.623186	0.0698694	4.58312	4.58108e-06	0.000522638	3.88151
COL12A1	0.623147	0.062083	4.58283	4.5874e-06	0.000522638	3.88025
SLC22A18AS	0.62295	-0.0315617	4.58139	4.6192e-06	0.000522887	3.87391
FOXN4	-0.622373	0.0249038	-4.57714	4.71398e-06	0.000527067	3.85528
YIPF5	0.622361	0.0878689	4.57706	4.71581e-06	0.000527067	3.85492
TNFAIP6	0.620953	0.0561183	4.5667	4.95485e-06	0.000549997	3.80956
CYB5R3	0.62079	-0.0359771	4.5655	4.98327e-06	0.000549997	3.80432
HTRA3	0.619404	0.0436961	4.5553	5.23121e-06	0.000573776	3.75978
EPHB2	0.619162	0.00373056	4.55352	5.27564e-06	0.000575077	3.75203
LRRC59	0.617846	-0.0196136	4.54385	5.52383e-06	0.000598438	3.70987
KIAA0930	0.616589	-0.00412329	4.53461	5.77129e-06	0.000616405	3.66969
SFXN3	0.616534	0.00534574	4.5342	5.7824e-06	0.000616405	3.66793
OSMR	0.616307	-0.00324514	4.53253	5.8284e-06	0.000616405	3.66067
EPB41	-0.616302	-0.00613265	-4.53249	5.82931e-06	0.000616405	3.66052
CD59	0.615172	0.0514306	4.52418	6.0631e-06	0.000637311	3.62448
GALNS	0.614391	-0.026993	4.51844	6.23001e-06	0.000650981	3.59959
SYDE1	0.613486	0.056873	4.51178	6.42876e-06	0.000667797	3.57081
PMS2P5	-0.613209	-0.0922623	-4.50974	6.49084e-06	0.000669025	3.562
SERPINE1	0.613095	0.0325142	4.50891	6.51636e-06	0.000669025	3.55841
TMEM132A	0.612519	-0.00175677	4.50467	6.64788e-06	0.000678584	3.54009
CALR	0.61223	0.0135984	4.50254	6.71475e-06	0.00068147	3.53092
GDF9	-0.611857	-0.0448028	-4.49981	6.80177e-06	0.000686357	3.51913
CXCL8	0.611344	0.070269	4.49603	6.92367e-06	0.000694688	3.50285
LAMA1	0.611038	0.0722834	4.49378	6.99728e-06	0.000698108	3.49317
LINC00938	-0.610723	-0.00130127	-4.49146	7.07382e-06	0.000701778	3.4832
YLPM1	-0.610081	0.0694239	-4.48674	7.23219e-06	0.000713482	3.46292
PTHLH	0.609728	0.102143	4.48414	7.32097e-06	0.000718227	3.45174
BHLHE40	0.609501	0.0188834	4.48248	7.37842e-06	0.000719865	3.44458
HSPA5	0.609062	-0.0110498	4.47925	7.49078e-06	0.000726812	3.43074
MAP1LC3B	0.608702	-0.0529369	4.4766	7.58449e-06	0.000728515	3.41936
SLC2A1	0.608677	0.0473218	4.47642	7.59085e-06	0.000728515	3.41859
NT5E	0.607951	0.0199949	4.47108	7.78295e-06	0.000735777	3.3957
CXCL5	0.607926	0.044552	4.4709	7.7895e-06	0.000735777	3.39493
FAM3D	-0.607797	0.0222414	-4.46994	7.82422e-06	0.000735777	3.39086
PVR	0.607764	-0.0189137	4.4697	7.83318e-06	0.000735777	3.38981
RPS6KA5	-0.607363	-0.0364268	-4.46675	7.94187e-06	0.000742039	3.37719
KDELR3	0.606334	-0.0123967	4.45919	8.22734e-06	0.000761201	3.34486
C1QTNF6	0.606314	0.00340583	4.45904	8.23317e-06	0.000761201	3.34421
ACTB	0.605959	-0.0299016	4.45643	8.334e-06	0.000766511	3.33307
OMA1	-0.605427	-0.00125232	-4.45252	8.48719e-06	0.000773968	3.31639
MAP2K1	0.605374	-0.0225452	4.45212	8.50273e-06	0.000773968	3.31472
ANXA1	0.605017	-0.0463385	4.4495	8.6074e-06	0.000779478	3.30352
BMP1	0.604757	-0.00205453	4.44758	8.68443e-06	0.00078244	3.29536
RFWD2	-0.604244	-0.0182682	-4.44381	8.83814e-06	0.000792247	3.27931
ICA1	-0.60378	-0.0433518	-4.4404	8.97946e-06	0.00080085	3.26479
CDH3	0.603328	0.0564739	4.43707	9.11928e-06	0.000807939	3.25065
TKTL1	-0.603103	-0.0381795	-4.43542	9.18956e-06	0.000807939	3.24362
NBPF11	-0.603082	0.0111572	-4.43526	9.1962e-06	0.000807939	3.24296
ENO2	0.602914	0.0327177	4.43403	9.24906e-06	0.00080856	3.23772
IQGAP1	0.602477	0.0311693	4.43082	9.38788e-06	0.000814725	3.22408
LOC730183	-0.602402	-0.0469863	-4.43027	9.41185e-06	0.000814725	3.22175
TMEM65	0.601829	0.0421871	4.42605	9.59769e-06	0.000826759	3.20386
TMEM263	0.601501	0.000356387	4.42364	9.70543e-06	0.000827965	3.19365
PNISR	-0.601501	0.0242996	-4.42364	9.70546e-06	0.000827965	3.19364
SUGT1P3	-0.60051	0.00591238	-4.41635	1.00384e-05	0.000852254	3.16278
NEDD4	0.600177	-0.0128813	4.4139	1.01527e-05	0.000857828	3.15243
PDE8B	-0.599249	0.0219319	-4.40708	1.04777e-05	0.000881077	3.12361
TPST2	0.598868	0.0308756	4.40427	1.06142e-05	0.000884975	3.11177
PDIK1L	-0.598774	-0.0443016	-4.40358	1.0648e-05	0.000884975	3.10887
ZSCAN16	-0.598701	-0.00967265	-4.40305	1.06744e-05	0.000884975	3.1066
MBD6	-0.59823	0.0508232	-4.39959	1.0846e-05	0.000895001	3.09201
EFEMP2	0.597475	0.0491038	4.39403	1.11269e-05	0.000913908	3.06863
GPX8	0.596898	0.0726224	4.38979	1.13464e-05	0.000926528	3.05077
ZNF510	-0.596663	-0.0470594	-4.38806	1.14369e-05	0.000926528	3.04351
PAXBP1	-0.59666	0.00954767	-4.38804	1.1438e-05	0.000926528	3.04342
GLI3	0.596343	0.0616131	4.38571	1.15612e-05	0.000929291	3.03363
FAM127A	0.596302	-0.0496176	4.38541	1.15773e-05	0.000929291	3.03235
RAI14	0.595733	0.149208	4.38122	1.18018e-05	0.000942407	3.0148
MRC2	0.595519	0.037966	4.37965	1.18874e-05	0.000942407	3.00819
BCOR	-0.595486	0.0378549	-4.3794	1.19008e-05	0.000942407	3.00715
RPLP0P2	0.595127	0.0363748	4.37676	1.20459e-05	0.000946077	2.99608
C4orf47	0.595106	0.0329948	4.37661	1.20543e-05	0.000946077	2.99544
SGK494	-0.594831	-0.0210665	-4.37459	1.21664e-05	0.00095065	2.98698
IKBIP	0.594188	0.05325	4.36986	1.24329e-05	0.000965546	2.96718
INSIG2	0.594108	0.0820985	4.36927	1.24664e-05	0.000965546	2.96471
TMED9	0.593538	-0.0239118	4.36508	1.27079e-05	0.000977699	2.94718
PMEPA1	0.593477	0.0435181	4.36463	1.27341e-05	0.000977699	2.9453
COL5A1	0.592716	0.0706118	4.35903	1.30643e-05	0.000991693	2.92191
SERPINB7	0.59239	0.0433419	4.35663	1.32081e-05	0.000991693	2.9119
FURIN	0.592342	0.00631116	4.35628	1.32294e-05	0.000991693	2.91042
RPRD2	-0.592303	0.0180123	-4.35599	1.32469e-05	0.000991693	2.90922
FKBP14	0.592296	0.0796742	4.35595	1.32496e-05	0.000991693	2.90903
CD99	0.592288	0.0216965	4.35589	1.32533e-05	0.000991693	2.90878
PAEP	0.592022	0.0423848	4.35393	1.33725e-05	0.000995809	2.9006
SEC14L2	0.591913	0.0142349	4.35313	1.34211e-05	0.000995809	2.89729
ARFGAP3	0.591423	-0.00866923	4.34953	1.36436e-05	0.00100808	2.88226
RERE	-0.590873	-0.0177931	-4.34548	1.38978e-05	0.00102259	2.8654
RNF24	0.59041	0.00462853	4.34208	1.41147e-05	0.00103424	2.85125
ROS1	0.59013	0.0324308	4.34001	1.42478e-05	0.00103968	2.84267
CLIC1	0.589694	-0.0113568	4.33681	1.44571e-05	0.00105061	2.82936
BNIP3L	0.58936	0.0237312	4.33435	1.46195e-05	0.00105806	2.81915
EXT1	0.588057	0.0940804	4.32477	1.52693e-05	0.00110058	2.77943
NOX4	0.587537	0.13374	4.32095	1.55366e-05	0.00111209	2.76359
LRRC37A	-0.587501	0.00674052	-4.32068	1.55551e-05	0.00111209	2.76251
SLC41A2	0.586939	0.025429	4.31655	1.58491e-05	0.0011274	2.74541
CEBPB-AS1	0.586849	-0.0132713	4.31588	1.58969e-05	0.0011274	2.74266
LOC102723566	-0.585681	-0.0574942	-4.3073	1.65266e-05	0.00116737	2.70719
EFCAB5	-0.584681	-0.0320211	-4.29994	1.7085e-05	0.00120201	2.67686
PCF11	-0.584208	-0.00232527	-4.29647	1.73548e-05	0.00121136	2.66256
CIPC	-0.584208	-0.000725466	-4.29646	1.73551e-05	0.00121136	2.66255
PNKD	0.583811	-0.0022678	4.29354	1.75848e-05	0.00122249	2.65054
SLC12A8	0.583694	-0.00130604	4.29268	1.76531e-05	0.00122249	2.64701
CRHR1-IT1	-0.583333	0.00271253	-4.29003	1.78654e-05	0.00123236	2.6361
FKBP10	0.582691	-0.00653007	4.2853	1.82494e-05	0.00125395	2.6167
PIK3C2B	-0.582438	-0.0455248	-4.28344	1.84029e-05	0.00125677	2.60905
AMZ1	0.582389	-0.0248669	4.28308	1.84327e-05	0.00125677	2.60757
PPP1R3B	0.582132	0.0642379	4.28119	1.85898e-05	0.00126261	2.59983
PSG9	0.581545	0.0268089	4.27688	1.89539e-05	0.0012824	2.58214
SEC61A1	0.581287	-0.0325167	4.27498	1.91161e-05	0.00128266	2.57436
RPARP-AS1	-0.581229	-0.0469041	-4.27455	1.91525e-05	0.00128266	2.57263
LYPD6	-0.581112	0.0218874	-4.27369	1.92268e-05	0.00128266	2.5691
TMCO3	0.581078	0.027794	4.27344	1.92483e-05	0.00128266	2.56808
FREM3	-0.580828	0.0224829	-4.2716	1.94076e-05	0.00128266	2.56056
DSC2	0.580788	-0.0247267	4.27131	1.94334e-05	0.00128266	2.55935
NDRG1	0.580737	0.0553208	4.27093	1.94662e-05	0.00128266	2.55781
PPAPDC1A	0.580534	0.123451	4.26944	1.9597e-05	0.00128648	2.5517
ZNF14	-0.579941	0.00343192	-4.26508	1.99832e-05	0.00130628	2.5339
EIF4EBP1	0.579845	0.0573329	4.26438	2.00466e-05	0.00130628	2.53101
FNDC1	0.578887	0.0836997	4.25733	2.06888e-05	0.00134288	2.50225
ZADH2	-0.578775	-0.0820902	-4.25651	2.0765e-05	0.00134288	2.4989
MLLT6	-0.578671	-0.0326341	-4.25574	2.08363e-05	0.00134288	2.49577
GFPT2	0.578157	0.0325322	4.25196	2.1191e-05	0.00136077	2.48038
LOC554223	0.57798	0.0663557	4.25066	2.13144e-05	0.00136374	2.47509
ADK	0.577736	0.00471904	4.24887	2.1486e-05	0.00136975	2.46778
ANGPTL4	0.57651	0.0430544	4.23985	2.23677e-05	0.00142083	2.43111
FTL	0.576391	0.034697	4.23897	2.2455e-05	0.00142126	2.42756
UCP3	-0.575871	-0.0954656	-4.23515	2.28407e-05	0.00144052	2.41204
SPIRE2	-0.575374	-0.0553718	-4.23149	2.32153e-05	0.00145893	2.39721
AKAP8	-0.575055	0.000973455	-4.22915	2.34582e-05	0.00146897	2.38772
KSR2	-0.574813	0.0640005	-4.22737	2.36449e-05	0.00147542	2.3805
ITGA5	0.574232	0.048137	4.2231	2.40973e-05	0.00149836	2.36323
FOSL1	0.574062	0.0371054	4.22184	2.4232e-05	0.00150042	2.35815
YBX3	0.573975	-0.00547272	4.22121	2.43004e-05	0.00150042	2.35558
ATAD2B	-0.57365	0.0804742	-4.21881	2.45598e-05	0.00150602	2.3459
MSL2	-0.573647	-0.00658915	-4.2188	2.45617e-05	0.00150602	2.34583
ADAMTS2	0.573229	0.0901428	4.21572	2.48991e-05	0.00151865	2.3334
COLQ	-0.573158	-0.0240061	-4.21519	2.4957e-05	0.00151865	2.33129
NR1D2	-0.573073	-0.0354438	-4.21457	2.50255e-05	0.00151865	2.32879
PTGFRN	0.57284	0.0740623	4.21286	2.52164e-05	0.00152397	2.32187
CTSA	0.572663	-0.00750654	4.21156	2.53624e-05	0.00152397	2.31661
CFL1	0.572641	-0.0390582	4.2114	2.53801e-05	0.00152397	2.31597
CASZ1	-0.572547	-0.0490019	-4.2107	2.54585e-05	0.00152397	2.31316
PALLD	0.572382	0.0731814	4.20949	2.55954e-05	0.00152699	2.30828
PRDX4	0.572133	-0.00205748	4.20766	2.58037e-05	0.00153127	2.30089
MET	0.572089	-0.00497362	4.20734	2.58406e-05	0.00153127	2.29959
THOC6	0.571525	0.00267123	4.20319	2.63185e-05	0.00155437	2.2829
DEPDC7	0.570945	0.0570408	4.19892	2.68195e-05	0.0015752	2.26572
RALGPS1	-0.570911	-0.0419803	-4.19867	2.68494e-05	0.0015752	2.26471
TACR1	-0.57052	-0.0384008	-4.1958	2.71918e-05	0.00159	2.25317
MAP7D1	0.570382	-0.031287	4.19478	2.73143e-05	0.00159189	2.24907
DSE	0.570118	0.0564821	4.19284	2.75495e-05	0.00159576	2.24126
DGKE	-0.570104	-0.0352113	-4.19274	2.75613e-05	0.00159576	2.24087
ZNF469	0.569245	0.101603	4.18642	2.83397e-05	0.00163095	2.21551
KRT20	-0.569196	0.0415569	-4.18606	2.8385e-05	0.00163095	2.21406
KANK4	0.569129	0.0676103	4.18557	2.84462e-05	0.00163095	2.2121
MYL5	-0.568937	0.0135363	-4.18415	2.86241e-05	0.00163455	2.20642
FAM221A	-0.568861	-0.0619885	-4.1836	2.86941e-05	0.00163455	2.2042
C11orf24	0.56816	0.00637708	4.17844	2.93525e-05	0.00166425	2.18354
ENO1	0.5681	-0.00622993	4.178	2.94094e-05	0.00166425	2.18178
SAA1	0.567836	-0.0319558	4.17605	2.96615e-05	0.00166425	2.17401
PARN	-0.567803	0.0197931	-4.17582	2.96926e-05	0.00166425	2.17305
UBE2F	0.567753	0.131659	4.17545	2.97404e-05	0.00166425	2.17159
LMAN1	0.567582	0.00587835	4.17419	2.99061e-05	0.00166425	2.16653
RBBP6	-0.567416	1.78243e-05	-4.17297	3.00661e-05	0.00166425	2.16168
SLC16A1	0.567362	0.00774188	4.17257	3.01185e-05	0.00166425	2.16009
SNX24	0.567343	-0.0339637	4.17243	3.01374e-05	0.00166425	2.15952
NUAK1	0.567321	0.0815371	4.17227	3.01584e-05	0.00166425	2.15888
MBTD1	-0.567225	-0.00224508	-4.17156	3.02522e-05	0.00166425	2.15606
FAM101B	0.566496	0.0896958	4.1662	3.09725e-05	0.00169858	2.13464
ITGB1	0.566333	0.0824793	4.165	3.1136e-05	0.00169898	2.12985
FKBP9	0.566296	0.0498923	4.16473	3.11722e-05	0.00169898	2.12879
SMIM3	0.566104	0.0097745	4.16332	3.1366e-05	0.00170428	2.12315
IGF2BP2	0.565876	-0.013751	4.16164	3.15974e-05	0.00171159	2.11646
MORF4L1	0.565707	0.0487864	4.1604	3.17701e-05	0.00171568	2.1115
ETV3	-0.565382	-0.0653614	-4.15801	3.21039e-05	0.00172455	2.10199
CISD1	0.565357	0.0599269	4.15783	3.21297e-05	0.00172455	2.10126
SOS1	-0.564939	0.0641914	-4.15475	3.25651e-05	0.00174263	2.08901
ZNF441	-0.564741	-0.0423394	-4.1533	3.27724e-05	0.00174742	2.08324
PPP1R18	0.564665	0.011715	4.15274	3.28526e-05	0.00174742	2.08101
COTL1	0.564478	-0.013399	4.15136	3.30508e-05	0.00175268	2.07554
ZMYM6	-0.563581	0.000387288	-4.14476	3.40175e-05	0.00179855	2.04931
BRWD1	-0.562942	0.0299369	-4.14006	3.47217e-05	0.0018303	2.03067
COL10A1	0.562769	0.0772153	4.13879	3.49146e-05	0.00183499	2.02563
IFNGR1	0.562665	0.0419933	4.13803	3.50309e-05	0.00183564	2.02261
FNDC3B	0.562395	0.0728461	4.13604	3.53361e-05	0.00184297	2.01472
PCDH7	0.562356	0.0558053	4.13576	3.53794e-05	0.00184297	2.0136
FLOT1	0.561673	-0.0687804	4.13073	3.6162e-05	0.00187819	1.99371
CCDC66	-0.561388	-0.028543	-4.12864	3.64925e-05	0.00188256	1.98543
LRRC61	0.561351	0.0549979	4.12837	3.65358e-05	0.00188256	1.98435
ANXA5	0.561246	-0.0411981	4.12759	3.66592e-05	0.00188256	1.98129
TSGA10	-0.561235	-0.0296369	-4.12751	3.66725e-05	0.00188256	1.98096
BMP8A	0.560858	0.0611209	4.12474	3.71169e-05	0.00189985	1.97001
PTPRN	0.560529	0.0660257	4.12232	3.75091e-05	0.00191068	1.96045
GALNT2	0.560499	0.0692237	4.1221	3.7545e-05	0.00191068	1.95958
EIF2AK4	0.559373	0.12202	4.11382	3.89173e-05	0.00196821	1.92694
P4HB	0.559354	-0.0303	4.11368	3.8941e-05	0.00196821	1.92639
SH2D5	0.559293	-0.00601741	4.11323	3.90176e-05	0.00196821	1.9246
ADAMTS12	0.559209	0.0690273	4.11261	3.91213e-05	0.00196821	1.92219
DCBLD1	0.558952	0.0899708	4.11072	3.94434e-05	0.00197878	1.91473
CEP162	-0.55885	0.00476622	-4.10997	3.95721e-05	0.00197895	1.91177
ZKSCAN1	-0.558745	-0.0211111	-4.1092	3.97039e-05	0.00197895	1.90875
P4HA1	0.558683	0.0931816	4.10874	3.9783e-05	0.00197895	1.90694
MSANTD3-TMEFF1	0.558472	0.0595588	4.10719	4.00505e-05	0.00198276	1.90085
IL36RN	0.558446	-0.0232492	4.107	4.00842e-05	0.00198276	1.90009
FAP	0.558182	0.0920892	4.10506	4.04224e-05	0.00199391	1.89245
CCNT2	-0.557804	0.0593015	-4.10228	4.09109e-05	0.00200967	1.88153
MTIF3	-0.557759	0.0189347	-4.10195	4.09696e-05	0.00200967	1.88023
S100A16	0.557371	-0.0785578	4.09909	4.14786e-05	0.002029	1.86901
ARSI	0.557277	0.0257955	4.09841	4.16015e-05	0.0020294	1.86632
SGMS2	0.556984	-0.019144	4.09625	4.19904e-05	0.00203883	1.85786
MYO1B	0.556958	0.031363	4.09606	4.20257e-05	0.00203883	1.8571
PLK3	0.5568	-0.0396474	4.0949	4.22366e-05	0.00204344	1.85255
FAM19A2	-0.556462	-0.0184621	-4.09241	4.26926e-05	0.00205986	1.84279
ATF7IP2	-0.556322	0.102033	-4.09138	4.28827e-05	0.00206083	1.83875
IGFL2	0.556275	0.063493	4.09103	4.29461e-05	0.00206083	1.83741
CTHRC1	0.556171	0.100429	4.09027	4.30884e-05	0.00206205	1.83441
CDX2	-0.55539	-0.0721368	-4.08452	4.41687e-05	0.00210804	1.81191
C19orf57	-0.555194	-0.111979	-4.08308	4.44435e-05	0.00211544	1.80628
PLIN3	0.554859	0.00788202	4.08062	4.49168e-05	0.0021316	1.79665
AGFG1	0.554783	0.00962208	4.08006	4.50244e-05	0.0021316	1.79448
UBC	0.55458	-0.0527434	4.07857	4.53149e-05	0.00213935	1.78864
ARL4C	0.554488	0.0439269	4.07789	4.54463e-05	0.00213935	1.78601
CENPC	-0.554415	-0.000664761	-4.07736	4.55516e-05	0.00213935	1.7839
ILK	0.553978	0.0246902	4.07414	4.61861e-05	0.00216232	1.77134
GBE1	0.553826	0.00409932	4.07302	4.64078e-05	0.00216232	1.76699
AHNAK2	0.553826	-0.0225799	4.07302	4.64081e-05	0.00216232	1.76698
PSG4	0.553398	0.0470963	4.06987	4.70397e-05	0.00218598	1.75471
PAPSS2	0.553244	0.0312912	4.06874	4.72688e-05	0.00219087	1.75029
HPGD	-0.55307	0.0487048	-4.06746	4.75295e-05	0.00219718	1.7453
SALL4	0.552842	0.0661851	4.06578	4.78723e-05	0.00219786	1.73877
LEPREL4	0.552831	-0.00765503	4.06571	4.78878e-05	0.00219786	1.73848
ASB16-AS1	-0.552812	-0.0729094	-4.06556	4.79175e-05	0.00219786	1.73792
FIBIN	0.552727	0.0507759	4.06494	4.80454e-05	0.00219801	1.7355
XG	0.552479	0.0718359	4.06312	4.8423e-05	0.0022039	1.72839
NPFFR2	-0.552472	0.00286228	-4.06307	4.84332e-05	0.0022039	1.7282
FGF13	-0.552331	-0.0163675	-4.06203	4.86486e-05	0.0022039	1.72417
MMP8	0.552312	0.0273068	4.06188	4.86791e-05	0.0022039	1.7236
CCSER1	-0.552234	0.0213487	-4.06131	4.87981e-05	0.0022039	1.72138
SWSAP1	-0.55213	-0.0213822	-4.06055	4.89584e-05	0.0022055	1.7184
ERRFI1	0.552048	0.00528623	4.05994	4.90853e-05	0.00220559	1.71605
PLK2	0.551888	0.0213127	4.05877	4.93329e-05	0.00221109	1.71148
ARF4	0.551767	-0.0356869	4.05788	4.9521e-05	0.0022139	1.70803
ST6GALNAC2	0.551532	0.00611717	4.05615	4.98896e-05	0.00222475	1.7013
LRRC15	0.551395	0.0899935	4.05514	5.01044e-05	0.0022287	1.6974
ZNF720	-0.550912	0.0536106	-4.05159	5.08716e-05	0.00225714	1.6836
TM2D2	0.550745	0.0679518	4.05036	5.11391e-05	0.00226332	1.67884
ATP6V1B2	0.550367	-0.0192777	4.04758	5.17504e-05	0.00228465	1.66806
NLRP10	0.549537	0.0729061	4.04148	5.31167e-05	0.00233912	1.6444
FLJ22447	0.549318	0.0411752	4.03987	5.34825e-05	0.00234682	1.63817
ZNF443	-0.549194	-0.00586504	-4.03896	5.36905e-05	0.00234682	1.63465
HS6ST3	-0.549163	0.0424438	-4.03873	5.37433e-05	0.00234682	1.63376
ARSE	0.549115	0.0207644	4.03838	5.38232e-05	0.00234682	1.63241
MXRA7	0.548825	0.0444566	4.03624	5.43156e-05	0.00236246	1.62415
WISP1	0.548134	0.0893628	4.03116	5.55032e-05	0.00240254	1.60452
RALGAPA2	-0.54813	-0.0226675	-4.03114	5.55092e-05	0.00240254	1.60442
PIGM	-0.547966	0.00130957	-4.02993	5.57955e-05	0.00240903	1.59976
MCHR1	0.547599	0.0813636	4.02723	5.64395e-05	0.00242751	1.58934
HIF1A	0.547566	0.0849555	4.02698	5.64985e-05	0.00242751	1.5884
COL5A3	0.547247	0.0541545	4.02464	5.70635e-05	0.00244474	1.57937
CAV1	0.547184	0.00500714	4.02418	5.71765e-05	0.00244474	1.57757
SUGCT	0.547048	0.104119	4.02318	5.74196e-05	0.00244921	1.57372
PLA2G6	-0.546943	-0.075152	-4.0224	5.7609e-05	0.00245137	1.57074
SHPRH	-0.546609	-0.0431066	-4.01994	5.82131e-05	0.00247108	1.56127
PODNL1	0.546481	0.070372	4.01901	5.84455e-05	0.00247108	1.55766
ENY2	0.546456	0.064291	4.01882	5.8492e-05	0.00247108	1.55694
TM4SF19	0.546187	0.0320058	4.01684	5.89844e-05	0.00248014	1.54934
OR8G5	-0.546185	0.0637849	-4.01683	5.89875e-05	0.00248014	1.54929
GBA2	-0.546082	-0.0863891	-4.01607	5.9177e-05	0.0024822	1.54638
PTTG1IP	0.545963	-0.0140831	4.0152	5.93975e-05	0.00248555	1.543
TLE2	-0.545764	-0.0293075	-4.01374	5.97664e-05	0.00249507	1.53739
UBP1	-0.545651	0.0338032	-4.0129	5.99777e-05	0.00249799	1.53419
TDRD5	-0.545559	-0.00458238	-4.01223	6.01501e-05	0.00249927	1.53159
LAMC2	0.545423	0.0480572	4.01122	6.04067e-05	0.00250068	1.52773
SGK223	0.54539	-0.0042261	4.01098	6.04671e-05	0.00250068	1.52682
PDP1	0.545208	0.0490902	4.00964	6.08125e-05	0.00250908	1.52165
SOX11	0.544969	0.0665454	4.00789	6.12658e-05	0.00251236	1.51492
COL3A1	0.544896	0.0659995	4.00735	6.14045e-05	0.00251236	1.51287
HEXA	0.544882	-0.0338078	4.00724	6.14328e-05	0.00251236	1.51245
TFG	0.544867	-0.0180416	4.00713	6.1461e-05	0.00251236	1.51203
C5AR1	0.54459	-0.0125696	4.0051	6.19927e-05	0.00252824	1.50422
POSTN	0.54432	0.0815408	4.00312	6.25151e-05	0.00253534	1.49661
NKAIN4	0.544313	-0.0030218	4.00306	6.25291e-05	0.00253534	1.49641
RABAC1	0.544278	-0.0780088	4.0028	6.25974e-05	0.00253534	1.49542
TLR2	0.544085	0.0444055	4.00139	6.29734e-05	0.00254053	1.48999
GRM3	-0.543993	-0.0434027	-4.00071	6.31541e-05	0.00254053	1.48739
NPIPB3	-0.543921	-0.0382421	-4.00018	6.32957e-05	0.00254053	1.48536
CA2	0.543888	0.0587573	3.99994	6.33605e-05	0.00254053	1.48444
COL1A1	0.543845	0.0617326	3.99962	6.34449e-05	0.00254053	1.48323
PMS2P1	-0.543707	-0.0871605	-3.9986	6.37187e-05	0.00254529	1.47932
C1orf220	-0.54364	-0.0316815	-3.99811	6.38519e-05	0.00254529	1.47743
FBXO32	0.543545	0.0466919	3.99741	6.40399e-05	0.00254703	1.47476
SCRN1	0.54326	0.00029658	3.99532	6.46081e-05	0.00256274	1.46676
IFITM3	0.543202	0.0181168	3.99489	6.47252e-05	0.00256274	1.46512
ZNF552	-0.543122	0.0073576	-3.9943	6.48868e-05	0.00256339	1.46286
YIF1A	0.542945	-0.0250759	3.993	6.52446e-05	0.00257177	1.45787
COLGALT1	0.542861	-0.010687	3.99238	6.54134e-05	0.00257268	1.45553
SNX31	-0.542305	0.0482291	-3.98829	6.65525e-05	0.00261167	1.43988
RALA	0.541884	0.0750297	3.9852	6.74256e-05	0.00263535	1.42807
MYH9	0.541865	-0.0319671	3.98506	6.74645e-05	0.00263535	1.42754
HM13	0.541738	0.0188605	3.98413	6.77305e-05	0.00263535	1.42398
NPC1	0.541728	-0.0408187	3.98405	6.77528e-05	0.00263535	1.42368
SLC26A5	-0.541433	-0.0285763	-3.98188	6.83741e-05	0.00265367	1.41541
ITGA8	-0.540907	0.0482979	-3.97801	6.94946e-05	0.00269124	1.40068
TTYH3	0.540768	0.0100087	3.97699	6.97953e-05	0.00269697	1.39676
RC3H1	-0.540376	-0.0309763	-3.97411	7.06442e-05	0.00272381	1.38581
DEGS2	-0.540298	0.0178287	-3.97354	7.08151e-05	0.00272445	1.38362
LOC285074	-0.539664	-0.0811067	-3.96887	7.22162e-05	0.00276948	1.36587
LEPREL1	0.539575	0.0433643	3.96821	7.24147e-05	0.00276948	1.36338
CANT1	0.539556	-0.0257327	3.96808	7.24559e-05	0.00276948	1.36287
FAM91A1	0.539254	0.0721828	3.96586	7.31346e-05	0.00278938	1.35442
LRRC42	0.538944	-0.00884611	3.96358	7.3836e-05	0.00280955	1.34577
CMTM3	0.538865	0.00694908	3.96299	7.40168e-05	0.00280955	1.34356
AXL	0.538811	-0.000611895	3.9626	7.41406e-05	0.00280955	1.34204
TM4SF1	0.538592	-0.0823833	3.96099	7.46413e-05	0.00282246	1.33595
GRINA	0.538057	0.0397424	3.95706	7.58807e-05	0.00285524	1.32103
TAF1	-0.538014	-0.0648661	-3.95673	7.5983e-05	0.00285524	1.31981
ZNF564	-0.538009	0.0364067	-3.9567	7.5993e-05	0.00285524	1.31969
SHC1	0.537518	0.023696	3.95309	7.7151e-05	0.00288905	1.306
LATS2	0.537489	-0.0116376	3.95287	7.72202e-05	0.00288905	1.30519
SCYL3	-0.537186	-0.0440725	-3.95065	7.79411e-05	0.00290986	1.29677
EGFR	0.537028	0.0238946	3.94948	7.83217e-05	0.0029179	1.29236
KLF10	0.536911	0.0536264	3.94862	7.8604e-05	0.00291821	1.2891
ACSBG1	-0.536864	0.0198484	-3.94828	7.87167e-05	0.00291821	1.2878
HEATR5B	-0.536819	-0.0517249	-3.94795	7.88258e-05	0.00291821	1.28655
PVRL2	0.536647	-0.0566253	3.94668	7.92431e-05	0.00292752	1.28177
SLTM	-0.536512	0.0487926	-3.94569	7.95714e-05	0.00293351	1.27803
THBS1	0.536023	0.0880661	3.9421	8.07738e-05	0.00297164	1.26445
THUMPD1	-0.535949	0.0190883	-3.94155	8.09589e-05	0.00297225	1.26237
CD300A	0.53572	0.0164618	3.93986	8.15298e-05	0.002987	1.25601
GMIP	-0.535358	-0.0136213	-3.93721	8.24375e-05	0.00300584	1.24599
ITGB1BP1	0.535286	0.0453659	3.93668	8.26197e-05	0.00300584	1.24399
NFE2L1	0.535276	0.00204552	3.9366	8.26449e-05	0.00300584	1.24372
ZNF799	-0.535245	-0.0292659	-3.93637	8.27248e-05	0.00300584	1.24284
ZYX	0.535079	0.0061076	3.93515	8.3146e-05	0.00301494	1.23824
BLVRA	0.534668	-0.0363823	3.93213	8.41982e-05	0.00304327	1.22686
SOD2	0.53464	0.0233689	3.93192	8.4272e-05	0.00304327	1.22607
MTMR11	0.534539	0.00529336	3.93118	8.45312e-05	0.0030464	1.22329
LRFN2	-0.533736	-0.024411	-3.92527	8.66338e-05	0.00310964	1.20105
SPATS2L	0.533734	0.0750285	3.92526	8.66383e-05	0.00310964	1.20101
IRAK1BP1	-0.533578	0.0191872	-3.92411	8.70524e-05	0.00311817	1.19669
KLC3	0.533219	-0.0174053	3.92147	8.8012e-05	0.00314616	1.18677
LOC102725469	-0.532826	-0.0636356	-3.91858	8.90721e-05	0.00317659	1.17594
RNF38	-0.532718	-0.078159	-3.91779	8.93667e-05	0.00317659	1.17295
MT1M	0.532705	0.0110002	3.91769	8.9403e-05	0.00317659	1.17258
DFNA5	0.532559	0.0205732	3.91662	8.98013e-05	0.00318434	1.16856
MPV17	0.53235	-0.0169303	3.91508	9.03753e-05	0.00319827	1.16279
NUDT9P1	-0.531718	0.0467819	-3.91044	9.21316e-05	0.0032539	1.14538
ZNF780B	-0.531523	-0.0450364	-3.909	9.26818e-05	0.0032668	1.14
ADAM12	0.530724	0.0785656	3.90312	9.49619e-05	0.00333434	1.11801
USP32	0.530719	-0.00434638	3.90309	9.49756e-05	0.00333434	1.11788
BAG3	0.530498	-0.0535614	3.90146	9.56159e-05	0.00333901	1.11181
MFGE8	0.530435	0.0137043	3.90099	9.58002e-05	0.00333901	1.11006
LOC440416	-0.530426	0.0893348	-3.90093	9.58249e-05	0.00333901	1.10983
NRBF2	0.5303	0.0643179	3.90001	9.61913e-05	0.00333901	1.10638
SMARCC2	-0.5303	-0.0117233	-3.9	9.61929e-05	0.00333901	1.10636
COL1A2	0.530269	0.0599522	3.89978	9.62817e-05	0.00333901	1.10553
ALOX5AP	0.530218	0.0325937	3.8994	9.64321e-05	0.00333901	1.10412
PTRF	0.529959	0.00556691	3.8975	9.71938e-05	0.0033588	1.097
CRELD2	0.529623	0.0185283	3.89502	9.81904e-05	0.00338155	1.08778
RGS5	-0.529608	0.0264589	-3.89491	9.82352e-05	0.00338155	1.08737
COPZ2	0.529404	0.00788829	3.89341	9.88448e-05	0.00339051	1.08177
BCL2L14	-0.529392	0.0182809	-3.89333	9.88796e-05	0.00339051	1.08145
LOC284009	-0.529317	0.0432206	-3.89278	9.91049e-05	0.00339165	1.0794
APP	0.529172	-0.026525	3.89171	9.95421e-05	0.00340003	1.07542
PSAP	0.529107	-0.0405048	3.89123	9.97387e-05	0.00340016	1.07363
ZC3HAV1L	0.528913	0.00486131	3.88981	0.000100326	0.00341361	1.06832
PXDN	0.528727	0.0629135	3.88843	0.000100895	0.00341877	1.06321
COL9A1	-0.528712	-0.000840543	-3.88833	0.00010094	0.00341877	1.06281
SORCS1	-0.528673	-0.0110543	-3.88804	0.000101059	0.00341877	1.06174
ALG1L9P	-0.528416	-0.0554085	-3.88615	0.000101847	0.00343885	1.05472
LRRC18	-0.528126	-0.010995	-3.88402	0.000102747	0.00345413	1.04677
SPTSSA	0.528124	-0.0410518	3.884	0.000102752	0.00345413	1.04672
BRI3	0.528081	-0.0517851	3.88369	0.000102886	0.00345413	1.04554
GSDMC	0.527851	0.00794899	3.88199	0.000103606	0.00347167	1.03924
ZNF101	-0.527512	-0.0402368	-3.8795	0.000104673	0.00350081	1.02998
ZSWIM5	-0.527335	0.0457407	-3.8782	0.000105234	0.00351291	1.02515
TBX3	-0.527231	0.093787	-3.87744	0.000105565	0.00351731	1.02231
TUBB6	0.527164	-1.12482e-05	3.87694	0.000105779	0.00351779	1.02048
CFAP44	-0.5271	-0.0651865	-3.87647	0.000105985	0.00351802	1.01872
IMPAD1	0.527011	0.0507204	3.87582	0.00010627	0.00352087	1.01629
RFX8	0.526167	0.0502446	3.86961	0.000109012	0.00360494	0.993273
AK4	0.525894	-0.05629	3.8676	0.000109915	0.003628	0.98582
SMG1	-0.525596	-0.0212832	-3.86541	0.000110905	0.00365385	0.977717
ZNF738	-0.524693	-0.0350162	-3.85877	0.000113963	0.00373603	0.95314
CADM3-AS1	-0.524674	-0.0372901	-3.85863	0.000114026	0.00373603	0.952638
ASAP1	0.524672	0.0357033	3.85861	0.000114034	0.00373603	0.952582
TMEM178B	-0.524594	-0.0176343	-3.85804	0.0001143	0.00373783	0.950472
ZBTB7C	-0.524292	-0.025871	-3.85582	0.000115344	0.003764	0.942262
ASH1L-AS1	-0.524181	-0.0237748	-3.855	0.000115729	0.003764	0.939247
TNFRSF1A	0.524178	0.0112217	3.85498	0.00011574	0.003764	0.939164
YWHAH	0.524009	-0.0207426	3.85374	0.00011633	0.00377259	0.934573
SLCO1C1	-0.52398	0.0332177	-3.85352	0.000116431	0.00377259	0.933783
CCDC64B	-0.523895	-0.0253987	-3.8529	0.000116727	0.00377525	0.931492
PACSIN2	0.523689	-0.0779125	3.85139	0.000117453	0.00379178	0.925893
PTP4A1	0.523322	0.0627939	3.84869	0.000118755	0.00382444	0.915935
PLEC	0.523261	-0.0353918	3.84824	0.000118972	0.00382444	0.914286
TEAD4	0.52318	-0.0207257	3.84764	0.000119261	0.00382444	0.912095
RAP2C	0.523161	-0.00857181	3.8475	0.000119331	0.00382444	0.911567
AOC2	-0.522943	0.0140908	-3.8459	0.000120114	0.00384257	0.905657
MYL12A	0.522882	0.00779333	3.84545	0.000120333	0.00384261	0.904013
C2CD5	-0.522376	-0.0279271	-3.84173	0.000122175	0.00389437	0.8903
KAL1	0.522315	0.0299755	3.84128	0.000122396	0.00389441	0.888663
ANKH	0.522191	0.0275362	3.84037	0.000122853	0.00390192	0.885298
ITIH6	-0.521963	0.0281094	-3.83869	0.000123692	0.00392114	0.879154
SND1	0.521807	-0.0421764	3.83754	0.000124275	0.00392114	0.874912
ZNF440	-0.521722	0.0412772	-3.83692	0.00012459	0.00392114	0.872627
HSPA4L	0.52165	-0.0221335	3.83639	0.000124858	0.00392114	0.870683
RRH	-0.521564	0.0750326	-3.83576	0.00012518	0.00392114	0.86836
KIFC3	0.521564	-0.00631397	3.83576	0.00012518	0.00392114	0.868356
KDELR2	0.521547	0.00484525	3.83563	0.000125246	0.00392114	0.867886
FSTL1	0.521481	0.0547189	3.83515	0.00012549	0.00392114	0.866126
CACNA1D	-0.521465	0.00952129	-3.83503	0.000125551	0.00392114	0.865684
PDLIM7	0.521431	0.0115192	3.83478	0.000125679	0.00392114	0.864767
SNAP91	-0.521288	0.00809281	-3.83373	0.000126216	0.00392923	0.860914
ATP5SL	0.521215	-0.066746	3.83319	0.000126495	0.00392923	0.858924
CALM2	0.521185	-0.0186432	3.83297	0.000126606	0.00392923	0.858133
TRIB3	0.52091	-0.0766484	3.83095	0.000127654	0.0039548	0.850692
C6orf229	-0.520745	-0.041294	-3.82974	0.000128283	0.00396734	0.846253
DHFRL1	-0.520656	-0.024199	-3.82908	0.000128626	0.003971	0.84384
TEKT5	-0.520506	0.0467099	-3.82797	0.000129205	0.00398191	0.839788
IPO5P1	-0.520444	0.0360121	-3.82752	0.000129444	0.00398233	0.838119
TRMT2B	-0.520224	-0.106003	-3.8259	0.000130297	0.00400158	0.832195
GUK1	0.519836	-0.0522132	3.82305	0.000131813	0.00404112	0.821752
ZNF627	-0.519206	0.0318653	-3.81842	0.000134313	0.00411062	0.804799
HK2	0.519142	0.04241	3.81795	0.00013457	0.00411136	0.803073
RCN3	0.519074	0.0343086	3.81744	0.000134844	0.00411261	0.801239
PTH2R	-0.518553	0.0161311	-3.81361	0.000136951	0.0041697	0.787243
LINC01272	0.51838	0.0525879	3.81234	0.000137658	0.004184	0.782598
INA	-0.518077	0.0200043	-3.81011	0.000138906	0.00421466	0.77446
ATRNL1	-0.51782	0.00960256	-3.80823	0.00013997	0.00423967	0.767574
SERPINA1	0.517442	0.00373298	3.80544	0.000141552	0.00428025	0.757434
FAM210A	0.517336	0.0342145	3.80467	0.000141998	0.0042864	0.754596
RPS27L	0.517034	0.0448472	3.80245	0.000143277	0.00431763	0.746507
NENF	0.516849	0.00834758	3.80108	0.00014407	0.00433412	0.741532
ZFP14	-0.516614	-0.0175792	-3.79935	0.000145076	0.00435696	0.735254
FAM114A1	0.516524	0.0732364	3.79869	0.000145465	0.00436123	0.732839
TBC1D30	-0.516399	0.0286207	-3.79777	0.000146007	0.00437005	0.729487
ACOT9	0.516214	-0.0308151	3.79641	0.00014681	0.00438667	0.724537
ATP5S	-0.515962	-0.0570148	-3.79456	0.000147908	0.004412	0.717819
LIMK2	0.515787	-0.000704936	3.79327	0.000148679	0.00442323	0.713131
SH3PXD2B	0.515722	0.0334003	3.79279	0.000148964	0.00442323	0.711404
DCBLD2	0.51569	0.00271862	3.79256	0.000149104	0.00442323	0.710556
CTSV	0.515596	-0.00881592	3.79187	0.000149521	0.00442323	0.708038
BHMT	-0.51557	0.0342747	-3.79167	0.000149639	0.00442323	0.707328
NOTCH2	0.515536	-0.025728	3.79143	0.000149787	0.00442323	0.706433
PODXL2	-0.515333	-0.0289591	-3.78994	0.000150689	0.00444242	0.701024
ZNF136	-0.515271	-0.0148078	-3.78948	0.000150966	0.00444319	0.699363
MTMR8	-0.515121	-0.044429	-3.78837	0.000151641	0.00445389	0.695341
THBD	0.515078	0.0183933	3.78805	0.000151834	0.00445389	0.694195
IKZF2	-0.514896	-0.0108141	-3.78672	0.000152651	0.00447041	0.689359
FAM122C	-0.514779	-0.0692266	-3.78586	0.00015318	0.0044785	0.686235
PTPN14	0.51452	0.0436902	3.78396	0.000154358	0.00450546	0.679333
ZNF708	-0.514293	0.0100213	-3.78228	0.000155401	0.00452842	0.673262
NAALADL2	-0.514221	-0.00920942	-3.78175	0.000155729	0.00453051	0.671359
NPTN	0.514132	0.0467874	3.7811	0.000156138	0.00453493	0.668997
VSIG2	-0.513948	0.0366771	-3.77974	0.000156992	0.00454772	0.664079
SAFB2	-0.513878	0.0220375	-3.77923	0.000157316	0.00454772	0.66222
ACSM6	-0.51387	0.0382972	-3.77918	0.000157351	0.00454772	0.662021
AQP9	0.513656	0.017062	3.7776	0.00015835	0.00456912	0.656316
MTF2	-0.513598	-0.0126128	-3.77717	0.000158622	0.00456952	0.654765
MYRIP	-0.513514	-0.0472946	-3.77656	0.000159013	0.00457331	0.652548
FAM162B	-0.513205	-0.000706797	-3.77429	0.000160469	0.00460157	0.644331
TENM2	0.513195	0.0475546	3.77421	0.000160517	0.00460157	0.644062
LAMB1	0.51314	0.0649951	3.77381	0.000160777	0.00460157	0.642603
ZNF3	-0.51304	-0.0717876	-3.77307	0.000161252	0.00460626	0.639946
PMS2	-0.512996	-0.0650201	-3.77275	0.000161463	0.00460626	0.638768
RNPC3	-0.512922	-0.068117	-3.7722	0.000161819	0.00460896	0.636785
ABHD17B	-0.512608	0.00706089	-3.76989	0.000163322	0.0046418	0.628451
NINJ1	0.512522	-0.0562292	3.76926	0.000163735	0.0046418	0.626176
ECM1	0.512455	0.00949002	3.76876	0.000164061	0.0046418	0.624382
NBPF18P	0.512402	-0.0541043	3.76838	0.000164313	0.0046418	0.623
B4GALNT2	0.512401	0.0655001	3.76837	0.000164318	0.0046418	0.622974
MYH16	0.512354	0.0118022	3.76802	0.000164549	0.0046418	0.621707
ACOXL	-0.512155	0.0215945	-3.76656	0.000165515	0.00466161	0.616432
MLLT11	0.51177	0.0610188	3.76373	0.000167401	0.00470199	0.606221
RAB34	0.511754	0.0844915	3.76361	0.000167481	0.00470199	0.605791
B3GNT7	0.51155	0.00558783	3.76211	0.00016849	0.00472279	0.600381
KLHL14	-0.511379	-0.0549301	-3.76085	0.00016934	0.00473909	0.595849
C3orf62	-0.510921	-0.0545864	-3.75748	0.000171635	0.00479572	0.58372
NFIL3	0.510785	-0.0498796	3.75649	0.000172318	0.00480722	0.580139
LIPE	-0.510411	-0.0795345	-3.75374	0.000174221	0.00485263	0.570249
IL13RA1	0.510203	0.039564	3.75221	0.000175288	0.00487466	0.564749
SLC9B1	-0.51008	-0.0313244	-3.7513	0.000175922	0.00488461	0.561495
PAGE2B	-0.510004	0.0447911	-3.75074	0.000176314	0.0048878	0.559491
MFSD12	0.509588	0.0115996	3.74768	0.000178482	0.00494014	0.548487
RAMP2-AS1	-0.509408	-0.0883309	-3.74636	0.000179424	0.00495846	0.543742
LOC100130172	-0.509047	0.0404888	-3.7437	0.000181331	0.00499639	0.534223
SULF1	0.509041	0.126013	3.74366	0.000181363	0.00499639	0.534065
LOC100652999	-0.508753	-0.0356648	-3.74154	0.000182898	0.00503083	0.526476
KRTAP5-9	-0.508611	0.0653549	-3.74049	0.000183662	0.00504398	0.522724
USP20	-0.508352	-0.0981864	-3.73859	0.000185056	0.00507329	0.515915
METTL13	-0.508306	-0.029035	-3.73826	0.000185304	0.00507329	0.51471
ACN9	-0.508193	-0.0361289	-3.73742	0.000185921	0.00508231	0.511717
STOML1	0.507742	-0.0252403	3.73411	0.000188385	0.00514173	0.49986
TMEM208	0.507353	-0.0446868	3.73125	0.000190536	0.00519241	0.48964
GCSHP3	-0.507058	-0.0040558	-3.72907	0.000192188	0.00522935	0.481871
MT1F	0.50693	0.0202919	3.72813	0.000192905	0.00524079	0.478518
SUZ12P1	-0.506723	-0.0222254	-3.72661	0.000194075	0.00525978	0.473078
ATP6V1D	0.50668	0.0375215	3.7263	0.000194315	0.00525978	0.471962
DARS	0.506648	0.0605449	3.72606	0.000194498	0.00525978	0.471118
ZNF554	-0.506584	-0.0497758	-3.72559	0.000194863	0.00526161	0.469427
ZDHHC23	-0.506305	-0.0344125	-3.72354	0.000196451	0.00529522	0.462125
TIMP3	0.506261	0.0559814	3.72321	0.000196708	0.00529522	0.460949
CYP4F8	-0.50601	-0.00504016	-3.72137	0.000198148	0.00532588	0.454383
FGFBP3	-0.505819	-0.0630889	-3.71997	0.000199253	0.00534743	0.44938
RAB11FIP4	-0.505597	-0.0346757	-3.71833	0.000200547	0.00537399	0.443555
TCF15	-0.505416	-0.0602542	-3.717	0.000201607	0.00539422	0.43881
FNIP2	0.505197	-0.0153617	3.71539	0.000202894	0.00541652	0.433087
LIMS1	0.50517	0.0757576	3.71519	0.000203054	0.00541652	0.432375
PDLIM5	0.505109	0.0365519	3.71474	0.000203414	0.00541793	0.430783
NNMT	0.504881	0.0392298	3.71307	0.000204766	0.00544017	0.424824
LCORL	-0.504865	-0.0230509	-3.71294	0.000204865	0.00544017	0.424388
GTF2IRD2	-0.504781	-0.0699329	-3.71233	0.000205362	0.00544518	0.422207
LOC101929206	-0.504489	0.0218643	-3.71018	0.000207113	0.00548337	0.414569
PTCH1	-0.504417	-0.00584843	-3.70966	0.000207545	0.00548657	0.412696
SYT1	-0.504326	-0.0424214	-3.70898	0.000208096	0.00549292	0.41031
GRHL3	-0.504052	0.0429005	-3.70697	0.000209757	0.00552852	0.403156
RAP2B	0.503611	-0.0286869	3.70373	0.000212459	0.00559138	0.391645
ZNF675	-0.503522	0.0617999	-3.70307	0.000213011	0.00559755	0.389313
ATP1B2	-0.503253	-0.0219903	-3.70109	0.000214675	0.00563292	0.382311
THBS2	0.503115	0.112418	3.70007	0.00021554	0.00564722	0.378695
MTHFD1L	0.502732	-0.00162012	3.69726	0.000217945	0.00570176	0.368718
FAM117B	-0.502035	0.0341206	-3.69214	0.000222381	0.00580618	0.350598
WT1-AS	0.502002	-0.00557143	3.69189	0.000222594	0.00580618	0.349739
CLDN14	0.501737	0.025555	3.68994	0.00022431	0.00584231	0.342835
LOXL1	0.50141	0.0969052	3.68754	0.000226438	0.00588844	0.334343
TMEM14C	0.501345	-0.00895654	3.68706	0.000226862	0.00588844	0.332664
ACP2	0.501312	-0.0180612	3.68682	0.000227081	0.00588844	0.331795
RSC1A1	-0.501054	0.0261725	-3.68492	0.000228779	0.00592377	0.325098
KDSR	0.500781	-0.0254829	3.68291	0.000230591	0.00596194	0.318008
SEC61G	0.500699	0.0245899	3.68231	0.000231137	0.00596731	0.315883
POMP	0.500579	0.0294369	3.68142	0.000231939	0.00597929	0.312767
MRO	0.500383	0.0236113	3.67999	0.00023325	0.00600431	0.307703
ZPLD1	0.500077	0.0247539	3.67774	0.000235316	0.00604385	0.299777
ACVR1	0.500055	0.0365512	3.67757	0.00023547	0.00604385	0.299188
TSPAN9	0.499897	0.0766373	3.67641	0.00023654	0.00606249	0.295115
CRYZL1	-0.499418	0.00462726	-3.67289	0.000239827	0.00612388	0.282713
DEGS1	0.499415	-0.0108926	3.67287	0.000239846	0.00612388	0.282639
KIAA0247	0.499373	0.0134968	3.67256	0.000240138	0.00612388	0.281546
SEC24A	0.499347	0.0632318	3.67236	0.000240322	0.00612388	0.280859
GDF7	-0.499181	-0.0175159	-3.67115	0.000241468	0.00613146	0.276584
MT1E	0.499165	0.00770842	3.67103	0.000241578	0.00613146	0.276175
VEGFB	0.499113	-0.0218444	3.67065	0.000241941	0.00613146	0.274826
DERA	0.499104	0.0132923	3.67058	0.000242008	0.00613146	0.274576
DOPEY1	-0.498845	0.0111434	-3.66868	0.000243813	0.00616834	0.267898
PKD1L1	-0.498785	-0.0753184	-3.66823	0.000244238	0.00617025	0.266334
TMEM104	0.498673	-0.0680548	3.66741	0.000245023	0.00618122	0.263453
TNFRSF13C	-0.49855	-0.0627744	-3.66651	0.000245891	0.00619429	0.260274
DHX32	0.498473	0.0109136	3.66593	0.00024644	0.00619928	0.25827
OSCAR	0.498333	0.00389764	3.66491	0.000247429	0.00621529	0.254673
ZNF682	-0.498229	0.0341479	-3.66414	0.000248173	0.00621742	0.251976
PLXDC2	0.498222	0.049135	3.6641	0.000248218	0.00621742	0.251813
ZNF780A	-0.497875	-0.0573024	-3.66154	0.000250709	0.00627093	0.242842
PLA2G15	0.497799	-0.0579028	3.66098	0.000251256	0.0062757	0.240886
MSANTD3	0.49758	0.0350125	3.65937	0.000252842	0.00630641	0.235233
HTRA1	0.497351	0.0322035	3.65768	0.000254509	0.00633903	0.229331
CCDC109B	0.497235	-0.0316113	3.65683	0.000255354	0.0063413	0.226355
ACVR2A	-0.497105	0.026827	-3.65588	0.000256309	0.0063413	0.222999
FOXA1	-0.497101	0.0391264	-3.65585	0.000256338	0.0063413	0.222899
BCKDK	0.497096	-0.0373124	3.65581	0.000256375	0.0063413	0.22277
ZNRD1-AS1	-0.497085	-0.0802437	-3.65573	0.000256458	0.0063413	0.222479
APLP2	0.497044	0.00780058	3.65543	0.000256755	0.0063413	0.22144
C7orf50	0.496825	-0.0860984	3.65382	0.000258371	0.0063721	0.215804
DHRS2	-0.496778	0.0493174	-3.65347	0.000258723	0.0063721	0.21458
DOCK5	0.496557	-0.0524506	3.65185	0.000260362	0.00640353	0.208909
SLC35F2	0.496428	0.0312189	3.6509	0.000261325	0.00641477	0.205594
CREB3L4	-0.496399	-0.0424241	-3.65068	0.000261545	0.00641477	0.204838
EMP1	0.495979	-0.021888	3.64759	0.000264712	0.00648342	0.194032
LOC101928464	-0.495759	0.0186176	-3.64598	0.00026638	0.00651524	0.188391
ARHGAP21	0.495608	0.0661278	3.64487	0.000267531	0.00652892	0.184519
CAAP1	-0.495589	-0.0285497	-3.64473	0.000267679	0.00652892	0.184024
PGBD2	-0.495363	-0.0282445	-3.64306	0.000269416	0.00654723	0.178217
CDA	0.495351	-0.00729977	3.64298	0.000269502	0.00654723	0.177929
MYADM	0.495318	-0.0210765	3.64274	0.000269758	0.00654723	0.177076
POTEG	-0.495298	0.0974849	-3.64259	0.000269912	0.00654723	0.176564
COL8A1	0.494706	0.0840096	3.63823	0.000274517	0.0066474	0.161378
ZMYM2	-0.494671	0.0152443	-3.63797	0.000274795	0.0066474	0.16047
SYT12	0.494456	-0.0498883	3.6364	0.000276482	0.00667907	0.154975
SH3BP5-AS1	-0.494332	-0.0114617	-3.63548	0.000277467	0.00669369	0.151785
MKL2	-0.49413	0.0196134	-3.634	0.000279067	0.00672312	0.146623
RETN	0.494037	0.0380786	3.63331	0.000279807	0.00673176	0.144246
TPTE2P5	-0.493842	-0.00416221	-3.63188	0.000281366	0.0067492	0.139259
GALK1	0.493808	-0.0467547	3.63163	0.00028164	0.0067492	0.138387
SLC31A2	0.493803	-0.0304172	3.6316	0.000281678	0.0067492	0.138264
LOC730098	0.493696	0.0162858	3.63081	0.000282538	0.00675731	0.135529
SLC5A4	-0.49365	0.0355573	-3.63047	0.000282908	0.00675731	0.134355
GBX1	-0.493619	0.0100763	-3.63024	0.000283165	0.00675731	0.13354
TMEM45A	0.49319	0.0104559	3.62708	0.000286646	0.00683115	0.122575
TPM1	0.493141	0.0872156	3.62672	0.000287046	0.00683147	0.121323
GPNMB	0.493035	0.0400011	3.62594	0.000287912	0.00683819	0.118621
NR1D1	0.493011	-0.0275039	3.62577	0.000288103	0.00683819	0.118025
PEX1	-0.492923	-0.100557	-3.62512	0.000288829	0.00684622	0.115767
CCL7	0.492759	0.0564762	3.62391	0.000290184	0.006868	0.111569
GDPD2	-0.492706	0.0132856	-3.62353	0.000290614	0.006868	0.110239
AP2S1	0.49267	-0.0308591	3.62326	0.000290915	0.006868	0.109311
CLTB	0.492384	0.0397945	3.62116	0.000293294	0.00690656	0.102004
YAP1	0.492256	0.0474637	3.62022	0.000294357	0.00690656	0.0987569
ERO1L	0.492201	0.0651578	3.61981	0.000294825	0.00690656	0.0973324
LRRC3B	-0.492198	0.00641797	-3.61979	0.000294845	0.00690656	0.0972708
CLCF1	0.492157	-0.0672298	3.61949	0.000295187	0.00690656	0.0962318
PGF	0.492149	0.100333	3.61943	0.000295256	0.00690656	0.0960223
PDGFB	0.492095	-0.00306191	3.61903	0.000295713	0.00690656	0.0946331
GARS	0.492058	0.0346549	3.61876	0.000296024	0.00690656	0.0936912
TEX9	-0.492021	-0.0422601	-3.61849	0.000296331	0.00690656	0.092763
BACE1-AS	-0.492006	0.0492091	-3.61838	0.000296459	0.00690656	0.0923732
SULF2	0.491751	0.0141529	3.6165	0.000298619	0.00692592	0.0858623
C2orf42	-0.491749	0.00948845	-3.61649	0.000298629	0.00692592	0.0858312
KLHDC7A	-0.491689	0.00535181	-3.61604	0.000299145	0.00692592	0.0842841
TFE3	0.491673	0.0183176	3.61593	0.000299275	0.00692592	0.0838941
ANKRD1	0.49164	0.0235437	3.61568	0.000299561	0.00692592	0.0830373
ZNF551	-0.49163	0.0215454	-3.61561	0.000299643	0.00692592	0.0827898
PRPF38B	-0.491408	0.100877	-3.61398	0.000301534	0.00696051	0.0771485
BTBD19	0.491341	0.0136416	3.61349	0.000302111	0.00696472	0.0754336
ASPN	0.491251	0.0873943	3.61283	0.00030288	0.00697336	0.0731518
GPC1	0.4912	0.0420758	3.61245	0.000303321	0.00697442	0.0718473
TENM3	0.490994	0.0547027	3.61093	0.0003051	0.00700619	0.0666034
TNFRSF10D	0.490783	-0.0280224	3.60938	0.000306929	0.00703903	0.0612433
FAM20C	0.490549	0.0291168	3.60766	0.000308975	0.00706007	0.0552839
UPP1	0.490489	-0.0458466	3.60722	0.000309499	0.00706007	0.0537658
TGFB1I1	0.490487	0.0286458	3.60721	0.000309516	0.00706007	0.0537158
ITGA11	0.490452	0.0793463	3.60695	0.000309821	0.00706007	0.0528312
CYFIP1	0.490449	0.0108124	3.60693	0.000309845	0.00706007	0.0527632
C6orf163	-0.490045	0.024724	-3.60395	0.000313419	0.00713229	0.0424796
SLC35F1	-0.489931	0.0399765	-3.60311	0.000314431	0.0071433	0.039589
LACTB	0.489899	0.0920059	3.60288	0.000314711	0.0071433	0.0387895
SSR3	0.489849	0.0327895	3.60252	0.000315157	0.00714408	0.0375205
MAP4K4	0.489805	-0.00577027	3.60219	0.000315555	0.00714408	0.0363886
TMSB10	0.489735	-0.0216365	3.60168	0.000316173	0.00714892	0.0346335
HS3ST6	-0.48953	0.00342228	-3.60017	0.000318013	0.00718132	0.0294318
ATP1A3	-0.489317	-0.059771	-3.5986	0.00031994	0.00721562	0.0240141
PHLPP1	-0.489051	0.024618	-3.59665	0.00032235	0.00726069	0.0172866
PSMA2	0.488978	0.0211473	3.59611	0.00032302	0.00726652	0.0154249
FLNA	0.48888	0.0123491	3.59539	0.000323914	0.00727433	0.0129483
SMOX	0.48885	0.0547589	3.59516	0.000324192	0.00727433	0.0121807
SIGLEC15	-0.488711	0.0393543	-3.59415	0.000325463	0.00728567	0.00867279
PSPC1	-0.488686	0.0182687	-3.59396	0.000325697	0.00728567	0.00802863
ZNF195	-0.488646	0.0135945	-3.59367	0.000326059	0.00728567	0.00703084
KRTAP5-7	-0.488615	0.0862171	-3.59344	0.000326347	0.00728567	0.00624018
MRPL13	0.488443	0.0738617	3.59218	0.00032793	0.00730394	0.00190197
FRZB	-0.488437	0.039476	-3.59213	0.000327993	0.00730394	0.00173096
PPFIBP2	-0.488327	0.00424086	-3.59132	0.000329006	0.00731256	-0.00103377
THAP9	-0.488306	-0.00244765	-3.59116	0.000329208	0.00731256	-0.00158373
TPM4	0.487984	0.0600904	3.5888	0.00033221	0.00736996	-0.00971798
STEAP1	0.487938	0.0865961	3.58846	0.000332642	0.00737029	-0.010883
GRM5	0.487838	0.0785195	3.58772	0.00033358	0.00737553	-0.0134083
SLC52A2	0.487824	0.017839	3.58762	0.000333714	0.00737553	-0.0137667
RNF217	0.487731	0.0118783	3.58694	0.000334587	0.00738324	-0.0161101
STIM2	-0.487698	0.0608735	-3.5867	0.000334899	0.00738324	-0.0169438
GLIS2	0.487644	-0.0168685	3.5863	0.000335411	0.00738533	-0.0183146
CRBN	-0.487307	-0.00186905	-3.58382	0.000338606	0.00744638	-0.0268093
CTSL	0.487154	-0.0176877	3.5827	0.00034007	0.00746927	-0.0306752
ANO2	-0.486706	0.0287896	-3.5794	0.000344387	0.0075547	-0.041978
LOC101929057	-0.486615	0.021797	-3.57873	0.000345267	0.00755773	-0.0442649
G0S2	0.486604	0.0222686	3.57865	0.000345381	0.00755773	-0.0445613
AES	-0.486453	-0.0155575	-3.57754	0.00034685	0.00758047	-0.0483623
FAM96B	0.4864	-0.0614293	3.57715	0.00034737	0.00758245	-0.0497042
PBX1	-0.485961	-0.0185111	-3.57392	0.000351676	0.00766698	-0.060743
RHOBTB3	0.48589	0.0394376	3.5734	0.000352384	0.00767294	-0.0625448
MRPS24	0.48565	-0.05866	3.57163	0.000354768	0.00771533	-0.0685835
UBE2Z	0.48527	-0.0520139	3.56884	0.00035857	0.00778843	-0.0781324
FSTL3	0.485171	0.0222284	3.56811	0.000359568	0.00780052	-0.080622
NR3C2	-0.484949	-0.0489297	-3.56648	0.000361813	0.00783958	-0.0861957
ZNF43	-0.484769	0.0161395	-3.56516	0.000363643	0.00786579	-0.0907146
PPP2R3A	0.484737	-0.0742472	3.56492	0.000363978	0.00786579	-0.0915386
AP3S1	0.484699	0.0818282	3.56464	0.000364359	0.00786579	-0.0924753
FAM57A	0.484536	0.0394765	3.56344	0.000366033	0.00789229	-0.096581
PTK7	0.484114	0.0296159	3.56033	0.000370387	0.00797642	-0.107169
CD14	0.484048	0.0131112	3.55985	0.000371066	0.00797926	-0.108808
MXRA8	0.483982	0.0707085	3.55937	0.000371756	0.00797926	-0.110471
SPARC	0.483945	0.0646763	3.55909	0.000372145	0.00797926	-0.111409
EIF4G3	-0.483927	0.0598103	-3.55896	0.000372326	0.00797926	-0.111845
FGF1	0.483858	0.0484268	3.55846	0.000373044	0.00798494	-0.113568
CEP97	-0.483581	-0.0537361	-3.55641	0.000375956	0.00803754	-0.120531
REEP3	0.483487	0.054637	3.55573	0.000376941	0.00804886	-0.122874
ZNF397	-0.483408	-0.0136234	-3.55514	0.000377778	0.00805698	-0.124859
ZDHHC1	0.483139	-0.063348	3.55317	0.000380629	0.008108	-0.13159
CRYGN	0.483085	-0.0239246	3.55277	0.000381198	0.00811034	-0.132928
LOC100129697	-0.482994	-0.0408797	-3.5521	0.000382178	0.00812139	-0.135225
HSF5	-0.48295	-0.00505115	-3.55177	0.000382648	0.00812162	-0.136326
MFAP5	0.482805	0.0458508	3.55071	0.000384197	0.0081447	-0.139942
ARIH2OS	-0.482759	-0.0750496	-3.55037	0.000384688	0.00814533	-0.141086
IER3	0.482707	0.0142845	3.54999	0.000385247	0.0081474	-0.142386
CREG2	0.482653	0.0501589	3.54959	0.000385832	0.00815	-0.143743
TTC6	-0.482344	0.0416273	-3.54732	0.000389173	0.00821076	-0.151461
TMEM241	0.481674	-0.00913179	3.54239	0.000396522	0.00835583	-0.168203
CNN2	0.481413	0.0786133	3.54047	0.000399418	0.00840682	-0.174715
PDGFC	0.481288	0.0514028	3.53956	0.000400804	0.00842594	-0.177814
COL8A2	0.481237	0.0595582	3.53918	0.000401383	0.0084281	-0.179107
ZNF81	-0.481115	0.0270715	-3.53828	0.000402742	0.00844659	-0.182132
OR8G2	-0.481009	0.0624372	-3.5375	0.000403936	0.00846158	-0.18478
DDIT3	0.48088	0.0276157	3.53655	0.000405394	0.00847104	-0.188004
ZNF823	-0.480864	0.031321	-3.53644	0.000405565	0.00847104	-0.188381
RBM6	-0.480841	-0.0431585	-3.53627	0.000405827	0.00847104	-0.188959
ZNF281	0.480751	0.0947809	3.5356	0.000406848	0.00847334	-0.191207
CEACAM19	0.480747	-0.00969539	3.53557	0.000406897	0.00847334	-0.191314
WTIP	0.480462	0.0230791	3.53348	0.000410138	0.00853077	-0.198412
TIA1	-0.480229	0.0157103	-3.53176	0.000412804	0.00855423	-0.204208
CCNYL1	0.480202	0.000862856	3.53157	0.000413108	0.00855423	-0.204866
BGN	0.480184	0.0756754	3.53144	0.000413314	0.00855423	-0.205313
SLC3A2	0.48016	0.0201096	3.53126	0.000413597	0.00855423	-0.205925
OLR1	0.480152	0.0149126	3.5312	0.000413688	0.00855423	-0.206122
FAM3C	0.480075	-0.0260971	3.53064	0.000414567	0.0085578	-0.208021
FCGR2A	0.480053	0.041079	3.53047	0.00041483	0.0085578	-0.208587
SYF2	-0.479926	0.0315985	-3.52954	0.000416289	0.00857789	-0.211729
FBN1	0.479497	0.0480155	3.52638	0.000421282	0.00866397	-0.222394
PSMD1	0.479455	0.0750998	3.52607	0.000421777	0.00866397	-0.223443
FTO	0.47941	-0.0628795	3.52574	0.0004223	0.00866397	-0.224552
PLEKHA6	-0.479356	-0.0259755	-3.52535	0.000422932	0.00866397	-0.225889
KRTAP5-8	-0.479347	0.0310516	-3.52528	0.000423044	0.00866397	-0.226125
SAMD4A	0.479316	0.037829	3.52505	0.000423411	0.00866397	-0.2269
PPP4R4	0.479145	0.0143563	3.52379	0.000425426	0.00869513	-0.231147
YTHDC1	-0.47905	0.0789644	-3.52309	0.000426546	0.00870625	-0.233498
HSP90B1	0.479015	0.0252248	3.52284	0.000426956	0.00870625	-0.234357
PCDHGC3	0.478963	0.0953924	3.52245	0.000427575	0.00870882	-0.235653
NFASC	-0.478759	-0.00891503	-3.52096	0.000429998	0.00874808	-0.240707
TIMP2	0.478687	0.0222583	3.52043	0.000430855	0.00875544	-0.242488
ANG	0.478585	-0.0129944	3.51968	0.000432078	0.0087702	-0.245022
GLB1L3	-0.478228	-0.00122184	-3.51705	0.000436372	0.00884718	-0.253864
PLOD3	0.478136	-0.00301685	3.51637	0.000437493	0.00885974	-0.256158
PANX1	0.478032	0.0572268	3.51561	0.000438747	0.00887445	-0.258718
PRSS8	0.477993	-0.045685	3.51532	0.000439225	0.00887445	-0.25969
ARL2BP	0.477933	0.0291895	3.51488	0.000439956	0.00887906	-0.261177
RPAP2	-0.47778	0.0284635	-3.51376	0.000441824	0.00890658	-0.264965
RPS6KL1	-0.477726	-0.0327277	-3.51336	0.000442481	0.00890967	-0.266294
VEGFC	0.477665	0.0720722	3.51291	0.000443233	0.00891268	-0.267811
RBBP8NL	-0.477632	0.00292567	-3.51267	0.00044364	0.00891268	-0.268633
AFF3	-0.477481	-0.0357414	-3.51156	0.000445496	0.00893573	-0.272365
CAPN2	0.477456	-0.0797883	3.51138	0.0004458	0.00893573	-0.272974
WDR91	0.477341	0.000842946	3.51053	0.000447227	0.00895418	-0.275832
AEN	0.477277	0.0195624	3.51005	0.000448024	0.00895996	-0.277422
SLC25A42	-0.476994	-0.0957276	-3.50798	0.000451534	0.00901062	-0.284399
ERI2	-0.476952	0.0774963	-3.50767	0.000452062	0.00901062	-0.285442
NKX2-1	-0.47695	0.00424165	-3.50765	0.000452087	0.00901062	-0.285493
BLVRB	0.476896	-0.0741018	3.50725	0.000452761	0.00901388	-0.286825
PDIA3	0.476682	0.0551959	3.50568	0.000455444	0.0090491	-0.292106
MRPS25	-0.476673	-0.0259137	-3.50562	0.000455555	0.0090491	-0.292324
NAMPT	0.476217	0.000427563	3.50226	0.000461337	0.00915365	-0.303595
RPSAP52	0.476088	0.0609122	3.50131	0.000462981	0.00917597	-0.306775
LOC100506469	-0.475992	-0.118187	-3.50061	0.000464206	0.00918992	-0.309135
LRRC56	-0.475802	-0.106239	-3.49921	0.000466647	0.0092279	-0.313821
MGA	-0.47567	0.0819126	-3.49823	0.000468356	0.00925135	-0.317089
PCYOX1L	-0.475568	-0.0566822	-3.49749	0.000469665	0.00926342	-0.319582
F3	0.475541	-0.0156525	3.49729	0.000470017	0.00926342	-0.320251
SDCBP	0.475498	0.0289111	3.49698	0.000470571	0.00926401	-0.321304
CAMK2A	0.475051	-0.0174719	3.49368	0.000476409	0.0093685	-0.332321
CRYGS	-0.474982	-0.0769983	-3.49317	0.000477321	0.00936915	-0.334028
ZNF266	-0.474968	-0.0111907	-3.49307	0.000477503	0.00936915	-0.33437
COL17A1	0.474767	0.0996865	3.49159	0.000480155	0.00941073	-0.339318
KIAA1468	-0.474707	-0.0364869	-3.49115	0.000480943	0.00941572	-0.340783
KIRREL	0.474521	0.0876598	3.48979	0.000483409	0.00944754	-0.345351
COL6A2	0.474504	0.0243687	3.48966	0.000483638	0.00944754	-0.345775
RAB27A	0.47444	0.00766605	3.48919	0.000484493	0.00945377	-0.347352
PTGER1	-0.474305	-0.0344891	-3.4882	0.000486294	0.00947843	-0.350665
BCKDHB	-0.474052	0.0264225	-3.48634	0.000489693	0.00953416	-0.356887
PFKFB4	0.473926	0.0467295	3.48541	0.000491391	0.00955273	-0.35998
REXO2	0.473901	0.0376071	3.48523	0.000491728	0.00955273	-0.360592
GJB2	0.47373	0.113073	3.48397	0.000494046	0.00958681	-0.364793
SLC43A3	0.473691	0.00301955	3.48368	0.000494568	0.00958681	-0.365736
PFKP	0.473636	0.0466464	3.48328	0.000495312	0.00959069	-0.367078
PDCL3P4	-0.473396	-0.0632859	-3.48151	0.000498601	0.0096438	-0.372988
ELF5	-0.473272	-0.00853117	-3.4806	0.000500299	0.00966082	-0.376025
FCGRT	0.473228	-0.0423859	3.48027	0.000500906	0.00966082	-0.377107
KIAA0895	0.473174	-0.0412753	3.47988	0.000501636	0.00966082	-0.378408
GALNT10	0.473145	0.01346	3.47966	0.000502047	0.00966082	-0.379139
KDELC2	0.473132	0.0257738	3.47957	0.000502216	0.00966082	-0.37944
PHTF2	0.472827	0.0997897	3.47733	0.000506437	0.00971816	-0.386913
LOC101060581	-0.4728	-0.00602867	-3.47713	0.000506821	0.00971816	-0.38759
COL6A3	0.472798	0.0610739	3.47711	0.000506848	0.00971816	-0.387637
NUPR1	0.472751	0.0079268	3.47677	0.000507499	0.00972009	-0.388784
C10orf67	0.472522	-0.0683044	3.47509	0.000510692	0.00976189	-0.394383
GSTO1	0.472516	0.019657	3.47504	0.000510787	0.00976189	-0.394549
EXT2	0.472424	0.0166399	3.47436	0.000512076	0.00977594	-0.396799
LOC101060789	0.472366	-0.00545439	3.47394	0.000512881	0.00978074	-0.398203
CD151	0.472275	-0.0603745	3.47327	0.000514161	0.00978357	-0.400428
AFAP1	0.472248	0.00490637	3.47307	0.000514551	0.00978357	-0.401105
FGD6	0.472225	0.0154935	3.4729	0.000514867	0.00978357	-0.401652
DNAH3	-0.472198	0.0495283	-3.47271	0.000515245	0.00978357	-0.402308
OR8G1	-0.472149	0.067057	-3.47234	0.000515947	0.00978538	-0.403522
FIGF	-0.47209	0.00783904	-3.47191	0.000516783	0.00978538	-0.404968
CLIP4	0.472074	0.0230903	3.47179	0.000517003	0.00978538	-0.405349
WT1	0.471974	0.00430369	3.47106	0.00051842	0.00980168	-0.407791
CIRBP	-0.471859	-0.00785735	-3.47021	0.000520065	0.00982227	-0.41062
FAM133CP	0.471579	0.0271545	3.46815	0.000524055	0.00988439	-0.417442
PSMB3	0.47155	0.0107684	3.46794	0.000524473	0.00988439	-0.418154
TRIM4	-0.471392	-0.0523444	-3.46677	0.000526752	0.00991675	-0.422024
ANKRA2	-0.471279	-0.00833314	-3.46595	0.000528376	0.00993673	-0.424772
ANKAR	-0.470958	0.0245059	-3.46358	0.000533035	0.0100114	-0.432607
PASK	-0.470928	-0.0240015	-3.46336	0.000533482	0.0100114	-0.433354
ANKRD23	-0.470604	-0.0772361	-3.46098	0.000538222	0.0100897	-0.44125
LMNA	0.470305	-0.0937198	3.45878	0.000542632	0.0101616	-0.448532
MARVELD1	0.470237	0.0296414	3.45828	0.000543644	0.0101617	-0.450193
DFFB	-0.470227	-0.106174	-3.45821	0.000543789	0.0101617	-0.450432
FGF5	0.470103	0.0192525	3.4573	0.000545627	0.0101852	-0.453443
GUCA1A	0.469866	0.062909	3.45555	0.000549168	0.0102304	-0.459214
FANCL	-0.469864	0.05215	-3.45554	0.000549206	0.0102304	-0.459277
GON4L	-0.469564	-0.0539201	-3.45333	0.000553713	0.0103035	-0.466568
MSN	0.469516	0.00169075	3.45297	0.000554447	0.0103043	-0.467749
MMP19	0.469455	0.0386819	3.45253	0.000555367	0.0103043	-0.469229
CASP12	-0.469446	0.0360499	-3.45246	0.000555505	0.0103043	-0.469451
FAN1	-0.469347	0.0438286	-3.45174	0.000556993	0.010321	-0.471837
MFSD6	-0.469165	-0.0251755	-3.4504	0.000559769	0.0103616	-0.476272
CXorf30	-0.469048	0.00855001	-3.44954	0.000561553	0.0103837	-0.47911
SPOCK1	0.468927	0.0965067	3.44865	0.000563407	0.0104071	-0.482051
PEX19	-0.468768	0.0531538	-3.44747	0.000565859	0.010439	-0.485925
C9orf116	-0.468738	-0.0861459	-3.44726	0.000566317	0.010439	-0.486646
CCDC8	0.468557	0.0677711	3.44592	0.00056912	0.0104798	-0.49105
TPI1	0.468462	0.0796261	3.44523	0.000570584	0.0104958	-0.493342
DIS3L	-0.46835	0.030772	-3.44441	0.00057232	0.0105167	-0.49605
BNC1	0.468181	0.00450677	3.44316	0.000574963	0.0105543	-0.50016
ZNF92	-0.467948	0.0135081	-3.44144	0.000578625	0.0106105	-0.505821
WSCD2	-0.467813	0.0866034	-3.44045	0.000580746	0.01063	-0.509084
RABGAP1L	-0.467793	-0.0674229	-3.44031	0.000581053	0.01063	-0.509556
UBN2	-0.467766	-0.00574464	-3.44011	0.000581494	0.01063	-0.510233
FTSJ1	0.467414	0.0519233	3.43752	0.000587066	0.0107198	-0.518736
THY1	0.46738	0.0896993	3.43727	0.000587618	0.0107198	-0.519574
XPO4	-0.467224	0.00362919	-3.43612	0.000590118	0.0107543	-0.523359
PPP4R1	0.467136	0.0803069	3.43548	0.000591521	0.0107687	-0.525476
DAPK3	0.466909	0.00671002	3.43381	0.00059517	0.0108189	-0.530959
AKAP1	-0.466889	-0.0174292	-3.43366	0.000595503	0.0108189	-0.531457
LOC102724607	-0.466742	0.0540833	-3.43258	0.000597878	0.0108263	-0.535007
RAB42	0.466735	-0.0328711	3.43253	0.000597993	0.0108263	-0.535178
KDM3B	-0.466725	-0.0225976	-3.43245	0.000598159	0.0108263	-0.535425
DRAM1	0.466712	0.063637	3.43236	0.000598361	0.0108263	-0.535726
MFAP2	0.466639	0.0411815	3.43182	0.000599544	0.0108366	-0.537486
ZFAND4	-0.466544	0.0459258	-3.43112	0.000601092	0.0108508	-0.539785
BCAS1	-0.466511	0.0168499	-3.43088	0.000601632	0.0108508	-0.540587
IL1R2	0.466478	0.0352287	3.43064	0.000602175	0.0108508	-0.541391
PANX3	-0.466239	0.0648933	-3.42888	0.000606087	0.0109059	-0.547163
CNIH4	0.466197	0.0101136	3.42857	0.000606786	0.0109059	-0.548189
POC5	-0.466178	0.0101414	-3.42843	0.000607083	0.0109059	-0.548627
YKT6	0.465919	-0.00481091	3.42652	0.00061137	0.0109644	-0.554898
PBRM1	-0.465906	-0.00783421	-3.42643	0.000611583	0.0109644	-0.555209
CILP2	0.465799	-0.000435526	3.42565	0.000613347	0.0109738	-0.557776
LOC100287846	-0.465756	0.0622029	-3.42533	0.000614063	0.0109738	-0.558816
SPAG9	0.465744	0.0607091	3.42524	0.000614267	0.0109738	-0.559111
ADAM11	-0.465724	-0.0672216	-3.42509	0.000614595	0.0109738	-0.559588
TNS3	0.465509	0.0886486	3.42351	0.000618187	0.0110268	-0.564781
VCAN	0.465314	0.0949819	3.42208	0.000621451	0.0110739	-0.569474
MMP2	0.46512	0.0804599	3.42065	0.000624723	0.0111104	-0.574153
TJP3	-0.465118	-0.0529317	-3.42063	0.00062476	0.0111104	-0.574207
EPC2	-0.464915	0.0894133	-3.41914	0.000628202	0.0111604	-0.579101
COL19A1	-0.464776	-0.0113999	-3.41812	0.00063057	0.0111729	-0.582454
LOC646471	-0.464764	0.0132672	-3.41803	0.000630764	0.0111729	-0.582729
KCTD9	0.464762	-0.00181556	3.41801	0.000630805	0.0111729	-0.582786
ASPH	0.464692	0.0765107	3.4175	0.000631987	0.0111826	-0.584454
RRAS	0.464586	-0.0288209	3.41672	0.000633814	0.0111995	-0.587026
RIN2	0.464562	0.0248488	3.41655	0.000634211	0.0111995	-0.587584
TRMT112	0.464226	0.0307597	3.41407	0.000640006	0.0112848	-0.595688
C19orf10	0.464192	0.0262785	3.41382	0.000640591	0.0112848	-0.596502
C1orf87	-0.464171	0.0236952	-3.41367	0.000640957	0.0112848	-0.597011
PRRT1	-0.464072	-0.0314573	-3.41294	0.000642669	0.0113037	-0.599387
PDCD2	-0.463727	0.0268619	-3.4104	0.000648679	0.0113887	-0.607678
AGAP11	-0.46371	0.0215279	-3.41028	0.000648978	0.0113887	-0.60809
PLTP	0.463683	-0.00332876	3.41008	0.000649439	0.0113887	-0.608722
SPIN3	-0.463417	-0.00417422	-3.40812	0.000654122	0.0114595	-0.615121
HSF1	0.463347	0.00541063	3.40761	0.000655348	0.0114696	-0.61679
PSMB5	0.463223	0.0518499	3.4067	0.000657541	0.0114777	-0.619765
SRCAP	-0.463208	-0.0378002	-3.40659	0.000657813	0.0114777	-0.620133
RAB7A	0.463183	-0.034967	3.40641	0.000658246	0.0114777	-0.62072
MAF	0.463174	0.0312464	3.40634	0.00065841	0.0114777	-0.620942
CNR1	-0.463004	0.0587198	-3.40509	0.000661429	0.0115189	-0.625015
TRMT10B	-0.462843	-0.0508199	-3.4039	0.000664318	0.0115436	-0.628897
MYO1E	0.462842	-0.0236154	3.40389	0.000664331	0.0115436	-0.628914
ELF3	-0.462815	-0.0491012	-3.4037	0.000664808	0.0115436	-0.629554
DICER1	-0.462644	0.0143392	-3.40244	0.000667887	0.0115857	-0.633669
MPP4	0.462566	-0.0285939	3.40187	0.000669281	0.0115985	-0.635526
TMEM200B	0.462468	0.0184973	3.40114	0.000671056	0.011608	-0.637884
ITGA3	0.462461	0.0115313	3.4011	0.00067117	0.011608	-0.638035
RCE1	0.462426	0.0168918	3.40084	0.000671802	0.011608	-0.638874
ALDOA	0.462199	0.027323	3.39916	0.00067593	0.0116679	-0.644328
AGAP4	-0.461901	-0.0292453	-3.39697	0.000681365	0.0117502	-0.651458
PDLIM4	0.46163	0.000257402	3.39498	0.000686341	0.0118242	-0.657937
SAMD12	-0.461595	-0.000180666	-3.39472	0.000686992	0.0118242	-0.658781
HTATIP2	0.46133	0.0258605	3.39278	0.000691883	0.0118967	-0.665096
HS3ST3A1	0.461227	0.0706563	3.39202	0.000693802	0.0119181	-0.667562
BANF1	0.460828	-0.045634	3.38908	0.00070128	0.0120349	-0.677105
ARHGEF9	-0.46075	-0.0146044	-3.38851	0.000702741	0.0120418	-0.678957
ATP10B	-0.460734	0.0568173	-3.38839	0.000703045	0.0120418	-0.679341
SCAI	-0.460684	-0.0272469	-3.38802	0.000703986	0.0120462	-0.680533
LIMA1	0.460456	0.00983093	3.38635	0.000708295	0.0121005	-0.685963
IRAK4	-0.460444	-0.0384701	-3.38626	0.000708528	0.0121005	-0.686255
LTBP2	0.460107	0.0842139	3.38378	0.000714961	0.0121986	-0.6943
KCNRG	-0.459985	0.0268298	-3.38288	0.000717294	0.0122105	-0.697198
ATXN7L1	-0.459968	0.00411023	-3.38276	0.000717614	0.0122105	-0.697595
RTKN	0.459898	-0.0294963	3.38225	0.00071896	0.0122105	-0.699263
CAPZB	0.459881	-0.0177436	3.38212	0.000719289	0.0122105	-0.69967
C1orf213	-0.459873	0.0112124	-3.38206	0.000719456	0.0122105	-0.699876
ZNF41	-0.459854	0.0393684	-3.38192	0.000719812	0.0122105	-0.700316
MIR600HG	-0.459697	-0.0233653	-3.38076	0.000722853	0.0122503	-0.704068
NRAS	0.459627	0.0188162	3.38025	0.000724201	0.0122554	-0.705726
PTPN18	-0.45961	-0.0542752	-3.38012	0.000724538	0.0122554	-0.70614
KRIT1	-0.459447	-0.0576697	-3.37893	0.000727696	0.012297	-0.71001
TCHP	-0.45929	-0.0221371	-3.37777	0.000730757	0.0123311	-0.713744
FADS3	0.459272	0.0470815	3.37764	0.000731107	0.0123311	-0.71417
NSUN6	-0.459155	0.0915803	-3.37678	0.000733404	0.012358	-0.716961
ADCY7	0.459034	-0.0355657	3.37589	0.000735784	0.0123863	-0.719843
PDIA6	0.458997	-0.0165966	3.37562	0.000736508	0.0123867	-0.720719
FAM185A	-0.458773	-0.0206283	-3.37397	0.00074093	0.0124492	-0.726043
ZNF398	-0.458399	-0.029229	-3.37122	0.000748367	0.0125622	-0.734927
PACRGL	-0.4583	-0.0212048	-3.37049	0.000750349	0.0125835	-0.737279
PTPN12	0.458223	0.0867637	3.36992	0.000751895	0.0125886	-0.73911
PRSS23	0.458214	0.124869	3.36986	0.000752081	0.0125886	-0.73933
KIAA1107	-0.458137	0.0432572	-3.36929	0.000753617	0.0125916	-0.741145
SLC39A8	0.458134	0.0110105	3.36927	0.000753684	0.0125916	-0.741224
DEFB126	-0.457832	-0.0305897	-3.36705	0.000759775	0.0126744	-0.748382
SDF4	0.457817	-0.0622511	3.36694	0.000760079	0.0126744	-0.748738
KIF5C	-0.457725	-0.0109511	-3.36627	0.000761937	0.0126934	-0.75091
CYP4F22	-0.457567	0.0591361	-3.3651	0.000765157	0.0127351	-0.75466
CCNI2	-0.457459	-0.0471281	-3.36431	0.000767364	0.0127576	-0.757221
SPECC1	0.45743	0.0271514	3.3641	0.000767953	0.0127576	-0.757903
CAPN5	-0.457382	0.00836367	-3.36374	0.000768945	0.012762	-0.759052
NKTR	-0.457323	-0.0375029	-3.36331	0.000770144	0.0127665	-0.760437
LHFPL2	0.457298	0.050748	3.36313	0.000770658	0.0127665	-0.761031
PYGB	0.457248	-0.0350961	3.36275	0.000771698	0.0127717	-0.76223
ATP8B1	-0.457196	0.0370153	-3.36238	0.000772759	0.0127773	-0.763451
SLC25A43	0.457155	-0.0154461	3.36207	0.000773606	0.0127793	-0.764425
FAM69A	0.456983	0.0509997	3.36081	0.000777155	0.0128257	-0.768494
SMIM4	-0.456907	-0.0745497	-3.36025	0.000778736	0.0128257	-0.770302
ALMS1	-0.456873	0.0442672	-3.36	0.00077943	0.0128257	-0.771093
RGS7BP	-0.456852	0.0303076	-3.35984	0.000779877	0.0128257	-0.771603
KIF26B	0.456838	0.150046	3.35974	0.000780172	0.0128257	-0.77194
YWHAG	0.456809	-0.0436881	3.35953	0.000780771	0.0128257	-0.772622
ZNF737	-0.45645	0.0200294	-3.35689	0.000788261	0.0129367	-0.78111
LAMP1	0.456326	0.0327013	3.35598	0.000790864	0.0129674	-0.784041
C4orf3	0.456081	0.0442672	3.35418	0.000796026	0.0130399	-0.789824
WIPI1	0.455984	-0.043154	3.35346	0.000798088	0.0130616	-0.792123
SNAI1	0.455834	0.0597196	3.35235	0.000801286	0.0131018	-0.795678
OBSL1	0.455775	0.00361082	3.35192	0.000802539	0.0131038	-0.797067
AARS	0.455749	-0.038704	3.35173	0.000803082	0.0131038	-0.797668
GAS1	0.455723	0.0669859	3.35154	0.000803638	0.0131038	-0.798284
RNF19B	0.455522	-0.050689	3.35006	0.000807936	0.0131568	-0.803024
MFI2	0.455502	-0.0623355	3.34991	0.000808378	0.0131568	-0.80351
COQ7	-0.455383	0.0135299	-3.34904	0.000810939	0.0131864	-0.806321
XPNPEP1	0.455318	-0.0378608	3.34856	0.000812329	0.0131882	-0.807843
ESR2	-0.455292	0.00679855	-3.34837	0.000812882	0.0131882	-0.808447
ANKRD37	0.455273	0.0185459	3.34823	0.000813292	0.0131882	-0.808896
HOMER2	0.45516	-0.0179781	3.3474	0.000815734	0.0132036	-0.811561
NSUN5P2	-0.45516	-0.104336	-3.3474	0.000815738	0.0132036	-0.811565
ZFHX2	-0.454988	-0.00656502	-3.34613	0.000819484	0.0132389	-0.815636
RPN2	0.454948	-0.0108742	3.34584	0.000820353	0.0132389	-0.816578
EFCC1	-0.454922	-0.0111853	-3.34565	0.00082091	0.0132389	-0.817181
RELB	0.454922	-0.00376041	3.34565	0.000820915	0.0132389	-0.817187
DPH7	-0.45486	-0.126186	-3.34519	0.00082226	0.0132435	-0.818641
PROK1	-0.45484	0.00408221	-3.34504	0.000822702	0.0132435	-0.819119
CTSZ	0.454466	0.0158117	3.34229	0.000830898	0.0133632	-0.827927
LMCD1	0.454407	0.0306552	3.34186	0.000832199	0.013372	-0.829317
YTHDF2	-0.453845	-0.0217465	-3.33773	0.000844664	0.0135599	-0.842525
DUSP3	0.45354	-0.0773121	3.33549	0.000851514	0.0136474	-0.8497
MT1G	0.453534	-0.00812375	3.33544	0.000851657	0.0136474	-0.849849
LOC645513	-0.453385	-0.0298891	-3.33435	0.000855005	0.0136886	-0.853334
SLC37A1	-0.453086	-0.069659	-3.33214	0.000861807	0.0137572	-0.860372
ATP1A1-AS1	-0.453065	-0.0394038	-3.33199	0.00086228	0.0137572	-0.860859
TREM2	0.453054	0.0336691	3.33191	0.000862522	0.0137572	-0.861109
BTBD8	-0.453048	0.0100043	-3.33187	0.000862658	0.0137572	-0.861248
PNN	-0.453021	0.0410519	-3.33167	0.000863272	0.0137572	-0.86188
STRBP	-0.452979	-0.0457252	-3.33136	0.000864226	0.0137572	-0.862862
PSMA1	0.452957	0.0798813	3.3312	0.000864744	0.0137572	-0.863393
TM6SF2	0.452721	0.0805956	3.32946	0.000870146	0.0138307	-0.868924
EGF	0.452627	0.0391977	3.32877	0.000872298	0.0138524	-0.871118
TTF1	-0.452547	0.00325818	-3.32819	0.000874142	0.0138692	-0.872993
KIAA0907	-0.452414	-0.0283741	-3.3272	0.00087723	0.0138987	-0.876124
SRCIN1	-0.452399	-0.0335888	-3.3271	0.000877572	0.0138987	-0.87647
GNAI3	0.452326	0.0125749	3.32655	0.000879278	0.0139121	-0.878195
LINC01126	-0.452272	-0.107226	-3.32616	0.000880513	0.0139121	-0.879441
ICAM1	0.452231	0.00181619	3.32586	0.000881484	0.0139121	-0.88042
MYLIP	-0.452227	-0.0223565	-3.32583	0.000881569	0.0139121	-0.880506
LINC00282	-0.452152	-0.101039	-3.32528	0.000883319	0.0139273	-0.882266
LOC102723773	-0.452077	0.0111178	-3.32473	0.000885063	0.0139423	-0.884018
DKK4	-0.451898	0.0214874	-3.32341	0.000889248	0.0139957	-0.888206
LETM2	0.451764	0.0182985	3.32242	0.000892402	0.0140329	-0.891349
ZNF638	-0.451698	0.0385639	-3.32194	0.000893943	0.0140446	-0.892881
TPP1	0.451559	-0.0456114	3.32092	0.000897235	0.0140838	-0.896144
ERMARD	-0.451513	-0.0376327	-3.32058	0.000898315	0.0140882	-0.897212
NME1	0.451459	0.0143901	3.32018	0.000899589	0.0140957	-0.89847
TUBE1	-0.451283	0.0312569	-3.31889	0.000903775	0.0141366	-0.902591
TMEM243	-0.451282	-0.0307521	-3.31888	0.000903803	0.0141366	-0.902619
CLDN9	0.451207	-0.0819656	3.31833	0.000905599	0.0141522	-0.904381
NELL1	-0.4511	0.0228673	-3.31754	0.000908152	0.0141795	-0.90688
ENPP1	0.451016	-0.0397268	3.31692	0.000910165	0.014186	-0.908845
LOC101929099	-0.451015	-0.0355682	-3.31692	0.00091017	0.014186	-0.90885
PDZK1IP1	0.450823	-0.06873	3.3155	0.0009148	0.0142283	-0.913354
KCTD10	0.450818	0.0412868	3.31547	0.000914908	0.0142283	-0.913459
MUSK	-0.450802	0.00419738	-3.31535	0.000915302	0.0142283	-0.913841
ERCC4	-0.450599	-0.0257889	-3.31385	0.000920206	0.0142919	-0.918584
RASAL2-AS1	0.450534	-0.00993788	3.31338	0.000921764	0.0143035	-0.920085
FAM219B	-0.450403	-0.00720163	-3.31241	0.000924959	0.0143405	-0.923156
SIRPA	0.450311	0.00836603	3.31174	0.000927198	0.0143626	-0.925301
CYFIP2	-0.449941	0.00742656	-3.30902	0.000936251	0.0144901	-0.933923
ADIRF	-0.449858	0.00841956	-3.30841	0.000938292	0.0145053	-0.935855
ALDH1A2	-0.449834	0.0130823	-3.30823	0.000938875	0.0145053	-0.936407
RDX	0.44976	0.0600867	3.30769	0.000940713	0.0145195	-0.938142
ARPP21	-0.449722	-0.0307341	-3.30741	0.000941637	0.0145195	-0.939014
TMCO4	-0.449697	-0.0464712	-3.30723	0.000942258	0.0145195	-0.939598
C6orf203	-0.449637	0.0414923	-3.30678	0.000943762	0.01453	-0.941014
BAG5	-0.449482	-0.0241384	-3.30564	0.000947604	0.0145729	-0.944618
MYOF	0.449458	0.0458323	3.30546	0.000948202	0.0145729	-0.945177
ZNF589	-0.449407	0.0120315	-3.30509	0.000949467	0.0145797	-0.946361
NEIL1	-0.449354	-0.0316239	-3.3047	0.000950791	0.0145873	-0.947597
SYNDIG1	0.449299	0.0593252	3.3043	0.000952152	0.0145955	-0.948866
GTF2IRD2B	-0.449218	-0.0960482	-3.3037	0.000954192	0.0146141	-0.950764
DNAJC28	-0.449086	-0.0138392	-3.30273	0.000957486	0.0146519	-0.953822
SARM1	-0.449035	-0.0188923	-3.30235	0.000958777	0.0146589	-0.955017
PAQR6	-0.448997	-0.0262414	-3.30207	0.000959735	0.0146609	-0.955903
VEPH1	0.448879	-0.0545376	3.3012	0.000962718	0.0146937	-0.958656
CMBL	0.448678	0.00253127	3.29973	0.000967785	0.0147583	-0.963312
KDELC1	0.448635	0.056489	3.29941	0.000968876	0.0147622	-0.964312
MRPL42P5	-0.448585	0.0650409	-3.29904	0.000970156	0.014769	-0.965483
SCAF4	-0.448475	-0.0441392	-3.29824	0.000972954	0.0147988	-0.968037
CSMD2	0.448397	0.0643554	3.29766	0.000974954	0.0148164	-0.969858
BCAT1	0.448331	0.0484627	3.29718	0.000976631	0.014819	-0.971383
GANAB	0.448324	-0.00162191	3.29713	0.000976797	0.014819	-0.971534
TMEM43	0.448236	-0.0681399	3.29648	0.000979071	0.0148407	-0.973596
SDC2	0.448174	0.098021	3.29602	0.000980652	0.0148519	-0.975027
ZNF697	0.448067	0.111683	3.29523	0.000983414	0.014881	-0.977521
NRXN1	-0.447961	0.00305745	-3.29445	0.000986143	0.0149014	-0.979978
PDIA4	0.447919	-0.00303545	3.29415	0.000987206	0.0149014	-0.980935
GOLT1B	0.447916	0.0780813	3.29413	0.000987292	0.0149014	-0.981012
CNN3	0.447822	0.0246115	3.29343	0.000989727	0.0149254	-0.983196
STAT3	0.447682	-0.0176546	3.2924	0.000993356	0.0149571	-0.986441
C12orf42	-0.447676	-0.0348887	-3.29236	0.000993524	0.0149571	-0.986591
CDC14A	-0.447583	-0.0340736	-3.29168	0.000995931	0.0149805	-0.988737
ZDHHC21	-0.447455	-0.0319256	-3.29074	0.000999264	0.0150179	-0.991699
LOC101927572	-0.447411	-0.0991403	-3.29041	0.00100042	0.0150225	-0.992728
PTX3	0.447227	0.0311447	3.28906	0.00100523	0.0150819	-0.996981
LY6E	0.447171	-0.079978	3.28865	0.00100671	0.015086	-0.998283
PTPN4	-0.447152	0.0217845	-3.28851	0.00100722	0.015086	-0.998727
TRNT1	-0.447083	0.00913682	-3.288	0.00100903	0.0151004	-1.00032
CSAG3	-0.44698	0.0794837	-3.28724	0.00101174	0.0151282	-1.00271
MRPL17	0.446919	0.00378554	3.28679	0.00101337	0.0151397	-1.00413
ZNF678	-0.446599	0.0645933	-3.28444	0.00102187	0.0152537	-1.01153
ACAP2	-0.446513	-0.0403236	-3.2838	0.00102417	0.0152752	-1.01353
OR8A1	-0.446445	0.0856191	-3.28331	0.00102598	0.0152892	-1.01509
BPTF	-0.446224	0.0519287	-3.28168	0.00103191	0.0153647	-1.0202
KRT75	0.446179	0.0188125	3.28135	0.00103314	0.01537	-1.02125
TNRC6B	-0.446071	-0.0130676	-3.28056	0.00103603	0.0153935	-1.02373
ZNF254	-0.446055	0.0504861	-3.28044	0.00103646	0.0153935	-1.0241
ACKR1	-0.445915	-0.042543	-3.27941	0.00104026	0.015437	-1.02735
GLIDR	-0.44584	0.0225325	-3.27886	0.00104229	0.0154541	-1.02907
NUCB1	0.445774	-0.0572863	3.27837	0.00104409	0.0154609	-1.0306
U2AF1L4	-0.445742	-0.11054	-3.27814	0.00104496	0.0154609	-1.03133
HMGCS2	-0.445727	0.0312521	-3.27802	0.00104538	0.0154609	-1.03169
ATP2B4	0.445693	-0.0474022	3.27778	0.00104629	0.0154615	-1.03247
ZNF511	0.445637	-0.009804	3.27737	0.00104782	0.0154711	-1.03376
ADAMTS16	0.445431	0.0571901	3.27585	0.00105346	0.0155415	-1.03852
SPEN	-0.445205	0.0161711	-3.27419	0.00105967	0.0156193	-1.04373
PDIA5	0.445175	-0.00256082	3.27396	0.00106051	0.0156193	-1.04443
LYRM1	-0.445057	0.0141124	-3.2731	0.00106376	0.015648	-1.04714
CLTC	0.44504	0.0412786	3.27298	0.00106423	0.015648	-1.04753
CRACR2B	-0.444974	-0.0536641	-3.27249	0.00106606	0.0156619	-1.04906
CHRNB1	0.44484	0.033763	3.27151	0.00106977	0.015695	-1.05213
RRAS2	0.444806	0.0226615	3.27125	0.00107074	0.015695	-1.05293
SLC35F6	0.444721	-0.0514798	3.27063	0.00107311	0.015695	-1.05489
VSNL1	0.444714	0.00425972	3.27058	0.0010733	0.015695	-1.05505
VWA7	0.4447	-0.090762	3.27048	0.00107368	0.015695	-1.05536
EXOSC4	0.444682	0.0194425	3.27034	0.00107419	0.015695	-1.05579
SCARF2	0.444669	0.0551682	3.27025	0.00107454	0.015695	-1.05607
TRIM47	0.444602	-0.0629201	3.26975	0.00107642	0.0157083	-1.05762
CBWD6	-0.444573	-0.068749	-3.26954	0.00107723	0.0157083	-1.05829
RMND5A	-0.444489	0.0377375	-3.26892	0.00107959	0.0157298	-1.06023
CHST3	0.444331	0.0684033	3.26776	0.00108403	0.0157646	-1.06386
CREBZF	-0.444319	-0.00140663	-3.26767	0.00108438	0.0157646	-1.06415
SAT1	0.444279	-0.0104118	3.26738	0.00108549	0.0157646	-1.06505
TNFAIP2	-0.444268	-0.0401059	-3.26729	0.00108582	0.0157646	-1.06532
SH2B1	-0.444215	-0.059703	-3.26691	0.00108731	0.0157646	-1.06654
YJEFN3	-0.444184	0.031144	-3.26668	0.00108818	0.0157646	-1.06725
PPP1R14B	0.444182	0.0339952	3.26667	0.00108823	0.0157646	-1.06729
SCG2	0.444025	0.0258852	3.26551	0.00109268	0.015816	-1.0709
RBMS2	0.4439	0.0554201	3.26459	0.00109622	0.0158475	-1.07377
OSGIN1	0.443886	-0.022375	3.26449	0.00109664	0.0158475	-1.07411
LRIG3	0.443836	-0.0206404	3.26412	0.00109806	0.0158536	-1.07525
PGM3	0.443793	0.00785799	3.26381	0.00109928	0.0158536	-1.07624
NRBP1	0.443776	0.00921446	3.26368	0.00109976	0.0158536	-1.07662
FAIM3	-0.443608	-0.0370226	-3.26244	0.00110457	0.01591	-1.08049
DCAF16	-0.443396	0.030789	-3.26088	0.00111067	0.0159794	-1.08536
MKRN1	-0.443377	-0.0688271	-3.26075	0.0011112	0.0159794	-1.08579
HRC	-0.443294	0.00278658	-3.26013	0.00111362	0.0160012	-1.08772
EPGN	0.443243	-0.0624147	3.25976	0.00111508	0.0160091	-1.08888
FAM13C	-0.443147	0.0622284	-3.25905	0.00111788	0.0160313	-1.09109
MAP4	0.443106	-0.035485	3.25875	0.00111906	0.0160313	-1.09203
LHX4-AS1	-0.443093	0.00856577	-3.25866	0.00111942	0.0160313	-1.09232
ADAM8	0.443065	0.00209447	3.25845	0.00112025	0.0160313	-1.09298
GPR84	0.442994	0.0462748	3.25793	0.00112231	0.0160424	-1.0946
CLHC1	-0.442955	-0.0316332	-3.25764	0.00112343	0.0160424	-1.09548
ACBD3	0.442944	-0.034588	3.25756	0.00112376	0.0160424	-1.09574
RPGR	-0.4429	0.027241	-3.25723	0.00112505	0.0160479	-1.09676
OVOL2	-0.442632	-0.0503836	-3.25527	0.00113288	0.0161464	-1.1029
LOC101060373	-0.442462	-0.0149189	-3.25401	0.00113788	0.0162047	-1.1068
SLC25A35	-0.442318	-0.0678807	-3.25296	0.00114211	0.0162518	-1.11008
SLC25A37	0.442263	-0.0761913	3.25255	0.00114375	0.0162621	-1.11136
TMED7-TICAM2	0.442101	0.0208527	3.25136	0.00114857	0.0163055	-1.11507
LOC101927550	-0.442098	-0.0365839	-3.25134	0.00114865	0.0163055	-1.11514
BICC1	0.442012	0.0343942	3.25071	0.0011512	0.0163163	-1.1171
SH3GLB2	-0.44201	-0.0822078	-3.25069	0.00115126	0.0163163	-1.11715
C5orf63	-0.441734	0.00354378	-3.24866	0.00115951	0.0164054	-1.12347
SFI1	-0.441718	-0.0918513	-3.24854	0.00116	0.0164054	-1.12384
TNRC6C-AS1	-0.441706	-0.0368429	-3.24846	0.00116033	0.0164054	-1.1241
EFCAB11	-0.441633	0.025456	-3.24792	0.00116254	0.0164164	-1.12578
NUCB2	0.441619	0.0242372	3.24781	0.00116297	0.0164164	-1.12611
ABCA1	0.441415	0.00555431	3.24631	0.00116911	0.0164884	-1.13077
WNT7A	0.441365	0.0184981	3.24595	0.00117061	0.0164884	-1.1319
BOP1	0.441357	0.0345757	3.24588	0.00117087	0.0164884	-1.1321
TAS2R3	-0.441283	0.0264614	-3.24534	0.00117311	0.0164948	-1.13379
RABEP2	-0.44128	-0.0389568	-3.24532	0.00117319	0.0164948	-1.13385
FAM26E	0.441215	0.0642217	3.24485	0.00117515	0.0165077	-1.13533
CEP70	-0.441186	0.0207962	-3.24463	0.00117604	0.0165077	-1.136
NEK6	0.441157	0.00483339	3.24442	0.00117692	0.0165077	-1.13666
GJA1	0.4411	0.114818	3.24399	0.00117867	0.0165191	-1.13797
PACSIN1	-0.44094	-0.0054735	-3.24282	0.00118354	0.0165743	-1.14163
DNM3	-0.440815	0.0564683	-3.2419	0.00118735	0.0166144	-1.14447
CCDC73	-0.440714	0.076962	-3.24116	0.00119047	0.0166449	-1.14679
NFATC2IP	-0.440651	-0.0606663	-3.2407	0.00119239	0.0166541	-1.14822
FAM214A	-0.440631	-0.0165836	-3.24055	0.00119302	0.0166541	-1.14868
AMFR	0.440365	-0.0227778	3.23859	0.00120122	0.0167508	-1.15475
CXorf22	-0.440345	0.0118671	-3.23845	0.00120184	0.0167508	-1.1552
TSPAN10	0.440163	-0.0804226	3.23711	0.0012075	0.0167979	-1.15936
LOC100130705	-0.440154	-0.00797391	-3.23704	0.00120778	0.0167979	-1.15957
CAB39L	-0.44012	0.0465429	-3.23679	0.00120882	0.0167979	-1.16032
OPTN	0.440114	0.0131545	3.23675	0.00120902	0.0167979	-1.16047
RIC8A	0.439916	-0.0555328	3.23529	0.00121522	0.0168707	-1.16499
FAM150A	-0.439647	0.0573372	-3.23331	0.00122365	0.0169558	-1.17111
ZNF124	-0.439629	0.0589871	-3.23318	0.00122423	0.0169558	-1.17153
GABARAPL1	0.439624	-0.0669745	3.23314	0.00122437	0.0169558	-1.17164
ZSWIM8-AS1	-0.439598	-0.0412066	-3.23295	0.00122519	0.0169558	-1.17222
NCOA5	-0.439525	-0.0275091	-3.23241	0.00122751	0.0169665	-1.1739
PHF7	-0.439473	-0.0486541	-3.23203	0.00122916	0.0169665	-1.17509
CYP4B1	-0.439458	0.0226688	-3.23192	0.00122963	0.0169665	-1.17542
PARVA	0.439452	0.0469373	3.23188	0.0012298	0.0169665	-1.17555
RGS4	0.439206	0.0272738	3.23007	0.00123763	0.0170511	-1.18116
SESN2	0.439198	-0.0118891	3.23001	0.00123787	0.0170511	-1.18133
POF1B	-0.439139	0.00340282	-3.22957	0.00123976	0.0170638	-1.18268
EGLN3	0.438912	0.107885	3.22791	0.001247	0.0171396	-1.18783
DPP8	-0.438877	-0.0210735	-3.22765	0.00124813	0.0171396	-1.18863
SHB	0.438876	-0.0405414	3.22764	0.00124818	0.0171396	-1.18867
OR13A1	-0.438721	-0.00624484	-3.2265	0.00125313	0.0171943	-1.19217
SNX22	-0.438633	-0.00744909	-3.22585	0.00125598	0.017215	-1.19418
MCCC1	-0.438599	-0.0501009	-3.2256	0.00125708	0.017215	-1.19495
LIPT1	-0.438571	-0.00712986	-3.2254	0.00125797	0.017215	-1.19558
ACTL10	-0.438544	-0.0608993	-3.2252	0.00125886	0.017215	-1.1962
TOX3	-0.438524	0.0598819	-3.22505	0.00125951	0.017215	-1.19666
ANP32D	-0.438464	0.0187191	-3.22461	0.00126144	0.017228	-1.19801
ANXA13	0.43841	0.000743651	3.22422	0.00126319	0.0172386	-1.19924
GALNT18	0.438249	0.0227993	3.22303	0.00126843	0.0172844	-1.2029
LAMB2	0.438247	-0.0247712	3.22301	0.00126851	0.0172844	-1.20295
SIL1	0.438101	-0.00926739	3.22194	0.00127327	0.0173359	-1.20627
PTMS	0.437961	0.0278354	3.22091	0.00127784	0.0173847	-1.20943
PUF60	0.437805	0.00256899	3.21976	0.00128297	0.0174411	-1.21298
CD99L2	0.437715	-0.0296409	3.2191	0.00128592	0.0174678	-1.21501
RRBP1	0.437473	-0.0275983	3.21732	0.00129393	0.0175556	-1.2205
BTBD9	-0.43746	-0.0594788	-3.21723	0.00129438	0.0175556	-1.2208
TMEM189	0.4374	0.0317747	3.21679	0.00129636	0.017569	-1.22215
ITFG2	-0.437336	-0.00597215	-3.21632	0.00129849	0.0175844	-1.22361
LOC100132731	-0.437175	-0.0732639	-3.21513	0.00130386	0.0176168	-1.22725
PRDX1	0.437149	-0.0203919	3.21494	0.00130474	0.0176168	-1.22785
MYOM3	0.4371	0.0567447	3.21458	0.00130638	0.0176168	-1.22896
POLR2A	-0.43709	0.0564748	-3.2145	0.00130671	0.0176168	-1.22919
ZNF681	-0.437071	0.0260854	-3.21437	0.00130734	0.0176168	-1.22961
NOD2	0.437063	-0.0487534	3.21431	0.00130759	0.0176168	-1.22978
PHC2	0.437055	-0.0500616	3.21425	0.00130787	0.0176168	-1.22997
CABP1	-0.436973	-0.00223152	-3.21365	0.00131061	0.0176172	-1.23182
S100A3	0.436886	0.0209073	3.213	0.00131356	0.0176172	-1.23381
PDK1	0.436882	0.0447218	3.21298	0.00131367	0.0176172	-1.23388
MMP9	0.436879	0.0222825	3.21296	0.00131378	0.0176172	-1.23395
SIGLEC5	0.436879	-0.0255003	3.21296	0.00131378	0.0176172	-1.23396
RPS15AP10	-0.436875	0.0230349	-3.21293	0.00131392	0.0176172	-1.23405
PKP4	-0.436846	0.0117476	-3.21271	0.00131488	0.0176172	-1.2347
DNAJB6	0.436792	0.0609333	3.21231	0.00131672	0.0176284	-1.23593
NLGN3	-0.436567	0.0182182	-3.21066	0.0013243	0.017708	-1.241
KCNQ1OT1	0.436557	-0.0295025	3.21058	0.00132466	0.017708	-1.24125
TMED8	-0.436516	0.0204963	-3.21029	0.00132604	0.017713	-1.24217
LIPE-AS1	-0.436365	-0.0443734	-3.20917	0.00133119	0.0177684	-1.24559
HCAR2	0.436177	0.0456868	3.20779	0.00133759	0.0178374	-1.24983
SCNN1B	-0.436154	-0.00100791	-3.20762	0.00133838	0.0178374	-1.25035
ROR2	0.435842	0.0270069	3.20533	0.0013491	0.0179667	-1.2574
IP6K2	-0.435808	-0.035165	-3.20508	0.00135027	0.0179686	-1.25816
ZNF383	-0.435732	-0.0233234	-3.20452	0.0013529	0.0179901	-1.25988
KANTR	-0.435567	-0.0499952	-3.20331	0.00135861	0.0180385	-1.2636
CELSR1	0.435563	-0.0275874	3.20328	0.00135873	0.0180385	-1.26368
DSC1	0.435538	-0.0305558	3.20309	0.00135961	0.0180385	-1.26425
EFNB2	0.435458	-0.00483473	3.20251	0.00136238	0.0180487	-1.26605
ETS2	0.435435	0.0338321	3.20234	0.00136319	0.0180487	-1.26658
SERPINF1	0.435428	0.046023	3.20228	0.00136344	0.0180487	-1.26674
CLEC9A	-0.435299	-0.0337887	-3.20133	0.00136794	0.0180947	-1.26965
CPA4	0.435239	0.0109033	3.20089	0.00137004	0.0181013	-1.271
LOC102725126	-0.435213	-0.072606	-3.2007	0.00137093	0.0181013	-1.27158
DACT1	0.435197	0.103355	3.20058	0.00137151	0.0181013	-1.27195
MIF	0.435161	0.0437769	3.20032	0.00137277	0.0181043	-1.27276
NEMF	-0.434985	0.0633486	-3.19902	0.00137895	0.0181723	-1.27673
LDHAL6A	-0.434883	0.0196156	-3.19827	0.00138254	0.0181773	-1.27903
DHRS11	-0.43488	-0.0334731	-3.19825	0.00138264	0.0181773	-1.2791
TC2N	-0.434863	-0.0498627	-3.19813	0.00138324	0.0181773	-1.27948
PSCA	-0.434857	-0.00604456	-3.19808	0.00138345	0.0181773	-1.27961
SEC61B	0.434719	-0.00103275	3.19707	0.00138833	0.0182279	-1.28272
ST3GAL6	0.434647	0.00930389	3.19654	0.00139088	0.0182478	-1.28434
OR52B2	-0.434584	0.0140442	-3.19607	0.00139312	0.0182637	-1.28577
GABPB1	0.434484	0.0674678	3.19534	0.00139667	0.0182966	-1.28801
EMC2	0.434431	0.106963	3.19495	0.00139856	0.0183058	-1.2892
RTN4IP1	-0.43438	0.0548516	-3.19458	0.00140038	0.0183058	-1.29035
LOC100289333	-0.434377	0.00471161	-3.19455	0.00140048	0.0183058	-1.29042
KRT12	-0.434256	0.0378838	-3.19366	0.00140481	0.0183394	-1.29314
CHIC1	-0.434247	-0.037148	-3.1936	0.00140513	0.0183394	-1.29334
PHACTR4	-0.434152	-0.0140464	-3.1929	0.00140853	0.0183667	-1.29548
SAMD11	-0.434131	0.0251978	-3.19274	0.0014093	0.0183667	-1.29596
FLJ45513	-0.434039	-0.00745092	-3.19207	0.00141259	0.018396	-1.29802
SDF2L1	0.433994	-0.0178303	3.19174	0.00141419	0.0184032	-1.29902
NPC2	0.433906	-0.0145128	3.19109	0.00141738	0.0184211	-1.30101
GXYLT2	0.433898	0.0710103	3.19104	0.00141765	0.0184211	-1.30118
SRRD	0.433773	0.0206786	3.19011	0.00142218	0.0184651	-1.304
DCAF8	-0.43372	-0.0528711	-3.18972	0.0014241	0.0184651	-1.30519
WDR25	-0.433718	-0.0302105	-3.18971	0.00142417	0.0184651	-1.30523
TTC7A	0.433674	-0.0803782	3.18938	0.00142579	0.0184652	-1.30623
DENND5A	0.43366	0.0129086	3.18928	0.00142627	0.0184652	-1.30653
MATN3	0.433556	0.126809	3.18852	0.00143005	0.0185005	-1.30886
PDZD11	0.433489	-0.061239	3.18802	0.0014325	0.0185187	-1.31038
PTCHD3	-0.433428	-0.00416075	-3.18758	0.00143471	0.0185336	-1.31174
C1R	0.433365	0.040483	3.18711	0.00143702	0.0185449	-1.31316
RPA2	-0.433324	-0.0147617	-3.18681	0.00143851	0.0185449	-1.31407
TUBA4A	0.433318	0.0070515	3.18677	0.00143873	0.0185449	-1.31421
CDK6	0.433203	0.00454398	3.18592	0.00144297	0.018586	-1.31681
MYL6	0.43301	-0.0176204	3.1845	0.00145004	0.0186634	-1.32112
ARID2	-0.432944	0.093582	-3.18401	0.00145249	0.0186814	-1.32262
C15orf48	0.432816	-0.00220952	3.18308	0.00145721	0.0187284	-1.32548
GLB1L2	-0.432734	-0.0713505	-3.18247	0.00146027	0.0187541	-1.32733
MORF4L2	0.432587	0.0280593	3.18139	0.00146573	0.0187841	-1.33062
PAX5	-0.432585	-0.0203844	-3.18137	0.0014658	0.0187841	-1.33066
PCMTD2	-0.432585	-0.020461	-3.18137	0.0014658	0.0187841	-1.33066
GABPB2	-0.432507	-0.0159229	-3.1808	0.0014687	0.0188077	-1.33241
DEPDC4	-0.432244	0.00487228	-3.17887	0.00147852	0.0189197	-1.33829
ZBTB49	-0.4322	-0.0290336	-3.17854	0.00148019	0.0189274	-1.33929
STC1	0.432163	0.0130065	3.17827	0.00148156	0.0189311	-1.3401
SLC8A2	-0.432047	0.0128322	-3.17742	0.00148592	0.0189699	-1.3427
SETDB2	-0.432026	0.0405549	-3.17726	0.00148674	0.0189699	-1.34319
CBFA2T3	-0.43185	-0.0194528	-3.17597	0.00149337	0.0190263	-1.34711
SVIP	-0.431842	0.00256914	-3.17591	0.00149368	0.0190263	-1.34729
SUV420H1	-0.431823	0.0534403	-3.17577	0.00149439	0.0190263	-1.34771
PROCR	0.431742	0.0362042	3.17517	0.00149748	0.0190519	-1.34954
SLC9A7	0.431701	-0.00858835	3.17488	0.00149901	0.0190576	-1.35044
SNF8	0.431642	-0.0203571	3.17444	0.00150127	0.0190726	-1.35177
VIMP	0.431555	-0.0052791	3.1738	0.00150457	0.0191007	-1.3537
NCOA1	-0.431403	0.042424	-3.17268	0.00151039	0.0191531	-1.35711
SYNRG	-0.431391	-0.0274482	-3.17259	0.00151086	0.0191531	-1.35739
GRIN2C	-0.431322	-0.0451086	-3.17208	0.0015135	0.0191728	-1.35893
ZNF658	-0.431267	-0.0259336	-3.17168	0.00151561	0.0191858	-1.36015
ATP6V1A	0.431183	-0.0414757	3.17107	0.00151881	0.0192125	-1.36201
ADM5	-0.431026	-0.0347693	-3.16991	0.00152489	0.0192756	-1.36554
SH3GL1	0.430853	-0.0071709	3.16864	0.00153156	0.0193385	-1.36939
IPMK	0.43084	-0.00772021	3.16854	0.00153206	0.0193385	-1.36968
NBR2	-0.430795	-0.0638463	-3.16821	0.0015338	0.0193466	-1.37068
TWIST1	0.430694	0.0391066	3.16747	0.00153774	0.0193826	-1.37294
SEC31B	-0.430653	-0.0972844	-3.16717	0.00153933	0.0193888	-1.37386
RUSC1-AS1	-0.430596	-0.0328799	-3.16675	0.00154155	0.019397	-1.37512
IGF1R	0.430575	0.103503	3.1666	0.00154236	0.019397	-1.37559
SCARB2	0.430552	0.0432356	3.16642	0.00154328	0.019397	-1.37611
TIMP1	0.430453	0.0732366	3.1657	0.00154713	0.0194316	-1.37831
NRDE2	-0.430244	0.0314194	-3.16416	0.00155533	0.0195093	-1.38298
CDK2AP2	0.430233	-0.0231885	3.16408	0.00155578	0.0195093	-1.38323
TULP4	-0.43021	0.0225794	-3.16391	0.00155668	0.0195093	-1.38374
TRIM38	-0.430183	-0.0513203	-3.16371	0.00155774	0.0195093	-1.38434
ZBTB24	-0.4301	-0.00815686	-3.1631	0.00156102	0.019536	-1.3862
TSPAN12	-0.430072	-0.00196619	-3.1629	0.00156208	0.019536	-1.3868
LOC100133331	-0.430014	0.0137062	-3.16247	0.00156439	0.0195451	-1.3881
DIDO1	-0.429998	-0.0334537	-3.16235	0.00156502	0.0195451	-1.38845
DCLRE1C	-0.429271	-0.00741535	-3.157	0.00159401	0.019893	-1.40464
H3F3B	0.429211	0.0271041	3.15656	0.00159643	0.0199092	-1.40598
LGALS3BP	0.429151	0.0249737	3.15612	0.00159886	0.0199107	-1.40731
PNRC2	-0.429148	0.0455715	-3.1561	0.00159894	0.0199107	-1.40736
WWC3	0.429124	-0.0742136	3.15592	0.00159993	0.0199107	-1.40791
PPFIA4	0.429021	0.0337157	3.15516	0.00160411	0.0199446	-1.41021
ATXN3	-0.429001	0.0350724	-3.15501	0.00160492	0.0199446	-1.41065
ANGPTL2	0.428923	0.0841962	3.15445	0.00160804	0.0199694	-1.41237
H1F0	0.428881	0.0213931	3.15414	0.00160974	0.0199733	-1.41329
MROH2A	-0.42886	0.0651324	-3.15398	0.00161063	0.0199733	-1.41378
UBTF	-0.428603	-0.000600363	-3.15209	0.00162106	0.0200887	-1.41948
PHF8	-0.428516	-0.02343	-3.15145	0.00162461	0.0201185	-1.4214
LOC101060578	-0.428446	-0.0119136	-3.15094	0.00162747	0.0201399	-1.42295
WWTR1	0.428367	0.0183321	3.15035	0.00163075	0.0201557	-1.42473
VMO1	0.42836	-0.00303311	3.1503	0.00163104	0.0201557	-1.42488
FOXQ1	-0.42831	0.0548137	-3.14994	0.00163308	0.0201668	-1.42598
SMARCA1	0.428104	-0.00569662	3.14842	0.00164156	0.0202568	-1.43055
CYP2S1	0.428078	0.0426899	3.14823	0.00164266	0.0202568	-1.43114
ST5	0.428018	0.0602682	3.14779	0.00164514	0.0202732	-1.43247
RBBP4	-0.42788	-0.00138727	-3.14678	0.00165083	0.0203291	-1.43551
GPR111	0.427775	0.0339951	3.146	0.00165521	0.0203689	-1.43785
FGD1	0.427741	-0.00909867	3.14575	0.00165663	0.0203721	-1.4386
ZDHHC20	-0.427645	0.0845262	-3.14505	0.00166062	0.020407	-1.44073
SSH1	0.427596	0.0292998	3.14468	0.00166268	0.0204181	-1.44182
ZNF736	-0.427551	-0.0362765	-3.14435	0.00166457	0.0204272	-1.44282
EMILIN1	0.427422	0.0588558	3.14341	0.00166996	0.020479	-1.44567
AVPI1	0.427367	-0.00582443	3.143	0.00167225	0.0204929	-1.44688
MLF2	0.427309	-0.0151058	3.14257	0.00167471	0.020496	-1.44817
ANTXR1	0.427306	0.103694	3.14255	0.00167482	0.020496	-1.44823
TMEM185B	0.426957	-0.00407393	3.13999	0.00168955	0.0206619	-1.45594
CHRNA3	-0.426894	-0.0717599	-3.13952	0.00169223	0.0206804	-1.45734
TNRC6A	-0.426816	-0.0122564	-3.13895	0.00169555	0.0207066	-1.45907
MPHOSPH8	-0.426723	-0.0131415	-3.13826	0.00169953	0.0207341	-1.46113
LOC101927688	0.426708	0.154768	3.13816	0.00170015	0.0207341	-1.46145
CCDC88C	-0.426632	-0.055623	-3.1376	0.00170339	0.0207551	-1.46313
RNF149	0.426613	-0.0384539	3.13746	0.00170423	0.0207551	-1.46356
CYP1A1	-0.426452	0.00382047	-3.13627	0.00171114	0.0208223	-1.46713
ASB1	0.426429	0.0315501	3.1361	0.0017121	0.0208223	-1.46762
TBC1D32	-0.426398	0.0130549	-3.13587	0.00171345	0.0208244	-1.46832
SNX8	0.426308	-0.0796576	3.13521	0.00171733	0.0208572	-1.47031
WBP1L	0.426266	-0.00742266	3.1349	0.00171913	0.0208647	-1.47123
RPAIN	-0.426126	-0.038478	-3.13387	0.00172518	0.0209237	-1.47433
ATP1A1	0.426056	0.0272241	3.13336	0.00172818	0.0209408	-1.47585
G6PD	0.426038	-0.0609286	3.13323	0.00172896	0.0209408	-1.47625
LUC7L	-0.425801	0.0210921	-3.13148	0.00173927	0.0210512	-1.48149
MDM1	-0.425409	-0.0792893	-3.1286	0.00175641	0.0212441	-1.49013
TSPYL1	-0.425349	-0.0299049	-3.12816	0.00175905	0.0212615	-1.49145
KCTD11	0.42526	0.0353598	3.1275	0.00176299	0.0212946	-1.49342
COPG1	0.425187	-0.0858629	3.12697	0.00176619	0.021308	-1.49502
IAH1	0.42518	0.0286211	3.12692	0.00176651	0.021308	-1.49518
SRXN1	0.425082	0.0362616	3.12619	0.00177085	0.0213457	-1.49734
TOM1L2	-0.425021	-0.0816023	-3.12574	0.00177357	0.0213639	-1.49869
DDHD1	-0.42495	0.0982292	-3.12523	0.0017767	0.0213809	-1.50024
GTF2F2	0.424934	0.0668178	3.12511	0.0017774	0.0213809	-1.50059
ACTBL2	0.424903	-0.0137558	3.12488	0.00177877	0.0213828	-1.50127
ADAM1A	-0.424734	-0.0450686	-3.12364	0.00178631	0.0214588	-1.50499
BEX2	-0.424672	-0.0143361	-3.12318	0.00178909	0.0214776	-1.50636
PML	0.424588	0.0552891	3.12256	0.00179284	0.0215051	-1.5082
MYCN	-0.424566	0.0611468	-3.1224	0.00179382	0.0215051	-1.50868
SYN2	-0.42451	-0.00920149	-3.12199	0.00179633	0.0215206	-1.50991
C19orf45	-0.424482	0.00843481	-3.12178	0.00179761	0.0215213	-1.51054
CSF1	0.424343	0.0349952	3.12076	0.00180384	0.0215586	-1.51358
SLC9A2	-0.424326	-0.0101454	-3.12064	0.00180461	0.0215586	-1.51396
ZNF35	-0.424315	-0.0182943	-3.12055	0.00180514	0.0215586	-1.51422
SCNN1G	-0.424304	0.028243	-3.12048	0.0018056	0.0215586	-1.51445
LOC100506302	-0.424079	-0.0148929	-3.11882	0.00181579	0.0216569	-1.5194
YAF2	-0.424068	0.0894838	-3.11874	0.00181629	0.0216569	-1.51964
WISP2	0.42381	0.00696445	3.11684	0.00182801	0.021782	-1.5253
CD82	0.42368	-0.0855009	3.11589	0.00183394	0.0218257	-1.52815
BCAR1	0.423663	-0.0180316	3.11576	0.00183472	0.0218257	-1.52853
ANKMY1	-0.423649	-0.0228055	-3.11565	0.00183539	0.0218257	-1.52885
ALDH1B1	0.423618	0.0431403	3.11543	0.00183679	0.0218276	-1.52952
TRAM2	0.423554	-0.0129301	3.11496	0.0018397	0.0218378	-1.53091
ZNF273	-0.42353	-0.019736	-3.11478	0.00184084	0.0218378	-1.53146
ENKUR	0.423518	0.0543718	3.1147	0.00184135	0.0218378	-1.5317
ENAH	0.423455	0.031575	3.11423	0.00184429	0.0218537	-1.53311
PDPN	0.423435	0.071725	3.11409	0.00184517	0.0218537	-1.53353
RRAGC	0.423389	0.057591	3.11375	0.00184728	0.021864	-1.53453
ZNF562	-0.423266	0.0543534	-3.11284	0.00185296	0.0219165	-1.53723
STAG3L5P-PVRIG2P-PILRB	-0.423216	-0.0978133	-3.11247	0.0018553	0.0219228	-1.53834
PSMD3	0.423182	0.0131375	3.11222	0.00185686	0.0219228	-1.53908
ZNF17	-0.423174	-0.0453834	-3.11217	0.00185721	0.0219228	-1.53925
ZNF226	-0.422825	-0.0549614	-3.10959	0.00187346	0.0220861	-1.54691
TAT	0.422823	0.0138325	3.10958	0.00187355	0.0220861	-1.54696
FAM120B	-0.422727	-0.0394828	-3.10888	0.00187801	0.0221239	-1.54905
TIAM2	0.422664	0.0671723	3.10841	0.00188097	0.022144	-1.55043
TMEM57	-0.422598	0.0329095	-3.10793	0.00188406	0.0221657	-1.55188
EFNA1	0.422062	-0.00638152	3.10398	0.00190935	0.0224372	-1.56361
RERGL	-0.422055	-0.0467371	-3.10393	0.00190968	0.0224372	-1.56376
XIRP1	0.42196	0.046208	3.10323	0.0019142	0.0224753	-1.56584
FAM47C	-0.421909	-0.0610447	-3.10286	0.00191661	0.0224886	-1.56694
TMEM158	0.421824	0.101666	3.10223	0.00192067	0.0225214	-1.56881
ADAMTS4	0.421694	0.0172047	3.10128	0.00192688	0.0225792	-1.57165
SSFA2	0.42161	0.0199677	3.10066	0.00193092	0.0226114	-1.57349
PSMD14	0.421573	0.0385007	3.10039	0.00193266	0.0226135	-1.57428
NID1	0.421553	0.0653951	3.10024	0.00193365	0.0226135	-1.57473
LNX1	-0.421421	0.00538671	-3.09927	0.00193996	0.0226723	-1.5776
ZNF541	-0.421273	0.0239408	-3.09818	0.00194712	0.0227408	-1.58083
GPR97	0.421246	0.00751252	3.09798	0.00194843	0.0227411	-1.58143
PCBP1	0.421205	0.00499739	3.09769	0.00195039	0.0227422	-1.58231
CASP14	0.421191	0.0143897	3.09758	0.0019511	0.0227422	-1.58263
EZH1	-0.421114	-0.0181671	-3.09701	0.00195483	0.0227511	-1.58431
CISD2	0.4211	0.0557479	3.09691	0.00195548	0.0227511	-1.5846
GMCL1	-0.421095	0.0144018	-3.09688	0.00195573	0.0227511	-1.58471
HEXB	0.420878	0.0829952	3.09528	0.00196627	0.0228587	-1.58944
GPR160	-0.420648	-0.00832304	-3.09359	0.00197754	0.0229529	-1.59446
ZNF107	-0.420645	-0.0101036	-3.09357	0.00197768	0.0229529	-1.59452
S100A11	0.42063	-0.0291545	3.09346	0.00197841	0.0229529	-1.59485
RAB3IL1	0.420607	0.0354794	3.09328	0.00197958	0.0229529	-1.59537
TEX2	0.420573	-0.00178953	3.09303	0.00198123	0.0229571	-1.5961
SUSD4	-0.420526	-0.03083	-3.09269	0.00198354	0.0229687	-1.59713
TIAM1	-0.420429	-0.0445617	-3.09198	0.00198829	0.0230086	-1.59923
PTDSS2	0.420397	-0.0128312	3.09174	0.0019899	0.0230122	-1.59994
TEX22	-0.42032	0.0372358	-3.09117	0.00199369	0.023041	-1.60162
SOX9	0.420259	-0.0510856	3.09073	0.00199667	0.0230463	-1.60293
RAD51AP2	0.420258	-0.0143601	3.09072	0.00199676	0.0230463	-1.60297
CDH13	0.420103	0.0399874	3.08958	0.00200444	0.0231198	-1.60634
VCL	0.419948	0.0760083	3.08844	0.00201212	0.0231457	-1.6097
HK1	0.419888	0.0265277	3.088	0.00201509	0.0231457	-1.611
ZNF711	-0.419884	-0.03114	-3.08797	0.00201532	0.0231457	-1.6111
HS3ST5	-0.419825	0.078056	-3.08753	0.00201828	0.0231457	-1.61239
ATP1B3	0.419817	-0.00754546	3.08747	0.00201866	0.0231457	-1.61256
RAB19	-0.419812	-0.0335578	-3.08744	0.00201889	0.0231457	-1.61265
ERBB3	-0.419763	0.0126667	-3.08708	0.00202136	0.0231457	-1.61373
OXCT2	-0.419756	-0.0180565	-3.08703	0.00202169	0.0231457	-1.61387
NBPF14	0.419746	-0.00892904	3.08696	0.00202219	0.0231457	-1.61409
TTC28-AS1	-0.419729	-0.00710465	-3.08683	0.00202308	0.0231457	-1.61448
KIAA2026	-0.419705	-0.0134052	-3.08665	0.00202424	0.0231457	-1.61498
COL4A2	0.419684	0.0429323	3.0865	0.00202533	0.0231457	-1.61545
GPLD1	-0.419682	-0.00762809	-3.08649	0.00202539	0.0231457	-1.61548
VAPA	0.419677	0.0533291	3.08645	0.00202564	0.0231457	-1.61559
UCP2	-0.419624	-0.0419677	-3.08605	0.00202834	0.0231457	-1.61676
GRIK4	-0.419619	-0.0733474	-3.08602	0.00202855	0.0231457	-1.61685
SMO	0.419611	0.0899182	3.08596	0.00202897	0.0231457	-1.61703
C1orf159	-0.419556	-0.0504658	-3.08556	0.00203172	0.0231621	-1.61822
QRSL1	-0.419475	0.0658409	-3.08496	0.00203581	0.0231938	-1.61999
KLHDC9	-0.419397	-0.038287	-3.08439	0.00203975	0.0232237	-1.62169
LOC729732	-0.419317	-0.0224302	-3.0838	0.00204378	0.0232472	-1.62342
CDC42EP1	0.419304	-0.0254182	3.0837	0.00204445	0.0232472	-1.62371
MUSTN1	-0.419261	-0.0829787	-3.08339	0.00204661	0.0232568	-1.62464
SEPT7P2	-0.419231	-0.000205128	-3.08317	0.00204811	0.0232589	-1.62529
BCLAF1	-0.419162	0.0397804	-3.08266	0.00205161	0.0232836	-1.62678
FAM208A	-0.419091	-0.00268359	-3.08214	0.00205522	0.0233096	-1.62833
PRDX5	0.419063	0.0304751	3.08193	0.00205666	0.023311	-1.62894
NME2	0.419023	-0.0124477	3.08164	0.00205867	0.0233125	-1.6298
EIF4H	0.419008	-0.0107462	3.08153	0.00205943	0.0233125	-1.63013
PTPLA	0.418918	-0.0424746	3.08086	0.00206404	0.0233429	-1.63209
CDCP1	0.418904	-0.0249275	3.08076	0.00206476	0.0233429	-1.6324
VSTM5	0.418815	0.0145341	3.0801	0.00206931	0.0233793	-1.63433
DENND2D	-0.418591	0.0047521	-3.07846	0.00208075	0.0234873	-1.63918
EMP3	0.418576	-0.00698444	3.07835	0.00208152	0.0234873	-1.6395
CNTN5	-0.418234	0.0486595	-3.07584	0.00209915	0.0236624	-1.64691
ARF5	0.418223	-0.0732217	3.07575	0.00209972	0.0236624	-1.64715
EPHA7	-0.418173	-0.0033726	-3.07539	0.0021023	0.0236764	-1.64823
IFT74	-0.41808	0.00806735	-3.0747	0.00210713	0.0237156	-1.65024
ISG20L2	-0.417835	-0.0436538	-3.0729	0.00211991	0.0238352	-1.65555
PHPT1	0.417802	-0.0190457	3.07266	0.00212162	0.0238352	-1.65626
PDE4A	0.417799	0.0410064	3.07263	0.0021218	0.0238352	-1.65634
VSTM1	0.417656	0.0672671	3.07158	0.0021293	0.0238995	-1.65943
SLC14A1	-0.417632	0.0693649	-3.0714	0.00213056	0.0238995	-1.65996
ANKFN1	-0.417605	-0.0322846	-3.07121	0.00213196	0.0238995	-1.66053
MAPK10	-0.417586	0.0166967	-3.07107	0.00213294	0.0238995	-1.66094
PLBD2	0.417394	-0.0391524	3.06966	0.00214305	0.0239975	-1.66509
ZNF594	-0.417274	-0.0452216	-3.06878	0.0021494	0.0240399	-1.66769
MAGEA1	-0.417271	0.0554323	-3.06875	0.00214955	0.0240399	-1.66775
EHMT1	-0.417136	-0.101579	-3.06776	0.00215674	0.0240989	-1.67068
ZNF705E	-0.41712	-0.00532588	-3.06764	0.00215756	0.0240989	-1.67102
ATOX1	0.417077	-0.0393325	3.06732	0.00215988	0.0240995	-1.67196
MSR1	0.417068	0.0186155	3.06726	0.00216034	0.0240995	-1.67215
LRBA	-0.417028	-0.00285013	-3.06696	0.00216246	0.0241079	-1.67301
CCT6B	-0.416851	-0.112538	-3.06566	0.00217192	0.0241832	-1.67684
MEPCE	-0.41685	-0.0938464	-3.06566	0.00217195	0.0241832	-1.67685
LOC102725426	-0.416574	0.0285471	-3.06362	0.00218676	0.0243258	-1.68282
ITGA2	0.41656	0.0472915	3.06352	0.00218752	0.0243258	-1.68312
CPSF6	-0.416494	-0.00586845	-3.06304	0.00219104	0.0243496	-1.68453
GYG2	0.416352	-0.0430608	3.06199	0.00219871	0.0244034	-1.6876
RFX7	-0.416348	0.0449757	-3.06196	0.00219891	0.0244034	-1.68768
EPM2A	-0.416328	-0.0306111	-3.06181	0.00220003	0.0244034	-1.68813
GMCL1P1	-0.416286	-0.0159077	-3.06151	0.00220228	0.0244131	-1.68903
EVC	0.416192	0.0732559	3.06081	0.00220739	0.0244543	-1.69106
PPARG	-0.415896	0.0087228	-3.05864	0.00222347	0.0246171	-1.69743
SH3RF2	0.415851	0.00373599	3.05831	0.0022259	0.0246285	-1.69839
JPH4	-0.415765	0.0321771	-3.05768	0.00223063	0.0246519	-1.70025
CHST11	0.415741	0.0161472	3.0575	0.00223196	0.0246519	-1.70078
DHRS7	0.415736	0.0579079	3.05746	0.0022322	0.0246519	-1.70087
SQRDL	0.41571	0.0225501	3.05727	0.00223362	0.0246521	-1.70143
PSMD13	0.415634	-0.0534722	3.05671	0.0022378	0.0246663	-1.70307
PSPH	0.415599	0.0165725	3.05645	0.00223974	0.0246663	-1.70383
NADSYN1	-0.415595	0.0165421	-3.05642	0.00223996	0.0246663	-1.70392
RMND5B	-0.415581	-0.112168	-3.05632	0.00224074	0.0246663	-1.70422
NRM	0.41556	0.00165815	3.05617	0.00224188	0.0246663	-1.70467
IL32	0.415517	0.0061011	3.05585	0.00224426	0.0246771	-1.7056
DMRT2	-0.415471	0.016229	-3.05552	0.00224675	0.0246891	-1.70658
KIAA1462	0.415313	0.0286026	3.05435	0.00225549	0.0247698	-1.70998
C14orf64	-0.415118	-0.0610899	-3.05292	0.00226629	0.0248729	-1.71417
PLEKHG4	-0.415042	-0.102755	-3.05236	0.00227051	0.0249037	-1.7158
CXCL3	0.414983	0.0199288	3.05193	0.00227378	0.0249241	-1.71707
LIPG	0.41489	0.0699427	3.05124	0.00227901	0.0249659	-1.71908
SERPINA3	0.414853	0.00310117	3.05097	0.00228104	0.0249726	-1.71986
LOC81691	-0.414727	-0.0491434	-3.05004	0.00228811	0.0250345	-1.72258
LOC392364	-0.414701	0.0619545	-3.04985	0.00228956	0.0250349	-1.72314
PAIP2B	-0.414667	-0.0194468	-3.0496	0.00229147	0.0250402	-1.72387
PUM2	-0.414625	0.0340146	-3.04929	0.00229384	0.0250506	-1.72477
DYRK1A	-0.414551	-0.0062375	-3.04875	0.00229797	0.0250702	-1.72635
TTLL13	-0.414537	-0.0657572	-3.04865	0.00229877	0.0250702	-1.72666
BBOX1	0.414504	-0.0543094	3.0484	0.00230063	0.0250702	-1.72737
PCSK9	0.414476	-0.0545202	3.0482	0.0023022	0.0250702	-1.72797
SELP	-0.414467	0.0192391	-3.04813	0.00230273	0.0250702	-1.72817
ACSL3	0.414432	0.0599874	3.04787	0.0023047	0.0250762	-1.72892
TRIM33	-0.414237	0.0319044	-3.04644	0.00231572	0.0251806	-1.7331
GSDMB	-0.414114	0.0190137	-3.04553	0.0023227	0.0252409	-1.73574
PSORS1C1	0.414085	0.0347089	3.04532	0.00232432	0.025243	-1.73635
ARL4D	0.414038	0.0911793	3.04497	0.00232703	0.025257	-1.73738
RAB11FIP5	0.413961	-0.0293161	3.04441	0.00233143	0.0252891	-1.73903
DACH1	-0.413921	0.00869044	-3.04411	0.00233368	0.0252968	-1.73988
KRT17	0.413898	0.040275	3.04394	0.002335	0.0252968	-1.74038
SERINC4	-0.413818	0.031854	-3.04335	0.00233959	0.025331	-1.7421
SCARA3	0.413627	0.0267892	3.04195	0.0023505	0.0254335	-1.74618
CA9	0.413463	0.0539851	3.04075	0.00235994	0.0254957	-1.74969
LOC101928378	-0.413454	-0.0429084	-3.04068	0.00236047	0.0254957	-1.74989
VSIG4	0.413452	-0.00143523	3.04066	0.00236058	0.0254957	-1.74993
ACPP	0.413403	-0.0525278	3.04031	0.00236339	0.0255105	-1.75097
NTM	0.413272	0.0765531	3.03934	0.00237097	0.0255548	-1.75378
PPARGC1B	-0.41326	-0.00361296	-3.03925	0.0023717	0.0255548	-1.75405
KRTAP5-10	-0.413257	0.0663927	-3.03923	0.00237184	0.0255548	-1.7541
PLCE1	-0.413004	0.0590476	-3.03737	0.00238654	0.0256975	-1.75952
TCAIM	-0.412892	-0.00546344	-3.03655	0.00239305	0.0257519	-1.76191
TM7SF2	-0.412784	-0.0292326	-3.03576	0.00239935	0.025804	-1.76422
ATXN7L3B	-0.412463	-0.0666027	-3.03339	0.00241822	0.025976	-1.77108
SEMA6A-AS1	-0.412462	-0.0964236	-3.03339	0.00241828	0.025976	-1.77111
GPD1L	-0.412412	0.0134651	-3.03302	0.00242123	0.0259765	-1.77217
NRP2	0.412391	0.0697528	3.03286	0.00242248	0.0259765	-1.77263
EREG	0.412373	-0.00265616	3.03273	0.00242356	0.0259765	-1.77302
ALDH5A1	-0.412346	-0.0131282	-3.03253	0.00242513	0.0259765	-1.77358
EPM2AIP1	-0.412313	-0.0195775	-3.03229	0.00242706	0.0259765	-1.77428
SLC4A2	0.412312	-0.0675401	3.03228	0.00242716	0.0259765	-1.77432
PINK1-AS	-0.412271	-0.0323234	-3.03198	0.00242956	0.0259864	-1.77518
ZNF620	-0.412207	-0.0220689	-3.03151	0.00243339	0.0260064	-1.77656
TRMT13	-0.41219	-0.00444308	-3.03138	0.00243437	0.0260064	-1.77692
OSM	0.412141	0.0250814	3.03102	0.00243727	0.0260216	-1.77796
TYMP	0.412089	-0.0141089	3.03064	0.00244039	0.0260392	-1.77908
JMY	-0.411945	0.0385043	-3.02958	0.00244892	0.0261144	-1.78214
ATP1A2	-0.411889	-0.0234156	-3.02917	0.0024523	0.0261347	-1.78335
AEBP1	0.411718	0.0767877	3.02792	0.00246249	0.0262274	-1.78698
GPRASP1	-0.411562	-0.000899155	-3.02676	0.0024719	0.0263118	-1.79033
FAF2	0.411462	0.0341944	3.02603	0.00247789	0.0263597	-1.79245
GRIN3B	0.411399	0.0309065	3.02557	0.0024817	0.026371	-1.79379
CA4	-0.411392	-0.0417146	-3.02552	0.0024821	0.026371	-1.79394
LOC102723891	-0.41137	-0.046551	-3.02535	0.00248344	0.026371	-1.79441
SRRT	-0.41129	-0.0624132	-3.02476	0.00248829	0.0264066	-1.79612
DACH2	-0.411225	0.0679633	-3.02429	0.00249222	0.0264325	-1.7975
OTUD1	0.411046	0.0424542	3.02297	0.00250307	0.0265034	-1.80131
SLC22A15	0.411046	0.066685	3.02297	0.0025031	0.0265034	-1.80132
MYL6B	0.411034	0.00822605	3.02288	0.00250382	0.0265034	-1.80157
ORM1	0.411016	-0.00330404	3.02275	0.00250491	0.0265034	-1.80195
LOC101930307	-0.410942	-0.0776362	-3.0222	0.00250944	0.0265354	-1.80353
DTNBP1	-0.41088	-0.0189146	-3.02175	0.00251321	0.0265594	-1.80485
RNF185	0.410827	-0.0659585	3.02136	0.00251644	0.026567	-1.80597
ANKRD62	-0.410819	0.0127762	-3.0213	0.00251694	0.026567	-1.80615
SFRP4	0.410708	0.0661756	3.02049	0.0025237	0.0266225	-1.8085
SPICE1	-0.410538	-0.0634939	-3.01923	0.00253417	0.026717	-1.81213
SNX10	0.410415	0.00061518	3.01833	0.00254174	0.0267649	-1.81474
RNASE2	0.410415	0.0351472	3.01833	0.00254174	0.0267649	-1.81474
SRM	0.410273	-0.0190629	3.01728	0.00255054	0.0268415	-1.81777
CCDC74B	0.410231	-0.0341963	3.01698	0.00255312	0.0268526	-1.81865
PRR12	-0.410173	-0.031685	-3.01655	0.00255671	0.0268744	-1.81988
SEMA7A	0.410109	0.00974555	3.01608	0.00256068	0.0269	-1.82124
FCGR3A	0.410045	0.0240965	3.01561	0.00256469	0.0269095	-1.82261
PLEKHM1P	-0.410036	-0.0732015	-3.01554	0.00256524	0.0269095	-1.8228
TMEM55A	0.410021	0.0105078	3.01543	0.00256615	0.0269095	-1.82311
CSF3R	0.409906	-0.0713144	3.01459	0.00257329	0.0269684	-1.82554
LOC284837	-0.409809	0.0326241	-3.01387	0.00257939	0.0270163	-1.82762
SLC17A9	0.409683	0.0223501	3.01295	0.00258726	0.0270827	-1.83029
NPIPB5	-0.409634	-0.0490324	-3.01259	0.00259033	0.0270854	-1.83132
MKRN2OS	-0.409616	-0.0519575	-3.01245	0.00259149	0.0270854	-1.83172
ZNF800	-0.409605	-0.0179859	-3.01238	0.00259213	0.0270854	-1.83193
AKR1B1	0.409506	0.00481393	3.01164	0.00259839	0.0271241	-1.83405
LENG8	-0.409498	-0.0465231	-3.01158	0.0025989	0.0271241	-1.83422
SQLE	0.409463	0.0694486	3.01133	0.00260111	0.0271312	-1.83496
ACTR3	0.409422	0.0736426	3.01103	0.00260368	0.0271419	-1.83583
FRMD3	-0.409252	-0.00130835	-3.00978	0.0026144	0.0272245	-1.83942
KCNT1	-0.409248	-0.0935263	-3.00975	0.00261468	0.0272245	-1.83952
APCDD1L	0.409215	0.064122	3.00951	0.00261675	0.0272299	-1.84021
UROD	0.409105	-0.0452729	3.0087	0.00262373	0.0272865	-1.84254
CLIC4	0.40908	0.0174021	3.00851	0.00262534	0.0272872	-1.84308
INHA	0.409046	-0.0151957	3.00826	0.00262748	0.0272934	-1.8438
ITGB3	0.409012	0.0127918	3.00801	0.00262965	0.0272998	-1.84452
EVPL	-0.408872	0.00750138	-3.00698	0.00263857	0.0273634	-1.84748
STARD7-AS1	-0.408867	-0.0203165	-3.00695	0.00263887	0.0273634	-1.84758
SPSB1	0.408806	0.0372411	3.00649	0.00264281	0.0273799	-1.84889
ZNF740	-0.408794	-0.0545858	-3.00641	0.00264357	0.0273799	-1.84914
ALOX15	-0.408639	-0.0260789	-3.00527	0.0026535	0.0274667	-1.85242
RPS6KA4	0.408519	-0.0347373	3.00438	0.0026612	0.0275303	-1.85496
SLC4A3	0.40848	0.0463685	3.0041	0.00266368	0.0275398	-1.85577
NIPAL3	-0.408405	-0.0788943	-3.00355	0.00266856	0.027574	-1.85737
GMFB	0.408115	0.0266241	3.00142	0.00268728	0.0277513	-1.86349
STK40	0.408008	-0.0702101	3.00063	0.00269424	0.0278008	-1.86576
NSD1	-0.407972	-0.0134321	-3.00036	0.00269659	0.0278008	-1.86652
HSBP1	0.407969	0.0222516	3.00034	0.0026968	0.0278008	-1.86659
TUBB2A	0.407865	-0.0435526	2.99958	0.00270356	0.0278379	-1.86878
CDK19	-0.407855	0.0461744	-2.99951	0.0027042	0.0278379	-1.86899
ADAMTS19	-0.407841	-0.0110618	-2.9994	0.00270517	0.0278379	-1.8693
ANKRD20A11P	-0.407817	0.0360516	-2.99922	0.0027067	0.0278379	-1.8698
MED15	0.407782	-0.0082905	2.99896	0.00270901	0.0278454	-1.87054
KLHL33	-0.407713	-0.0118572	-2.99846	0.00271351	0.0278755	-1.872
IRS4	-0.407604	0.00604913	-2.99766	0.00272065	0.0279326	-1.8743
ADCK3	-0.407572	-0.0467022	-2.99742	0.00272276	0.0279379	-1.87497
ZNF891	-0.40747	0.000389317	-2.99667	0.00272949	0.0279907	-1.87713
GPR83	-0.40739	-0.0344691	-2.99608	0.00273474	0.0280283	-1.87881
GPR1	0.407332	-0.00301541	2.99566	0.00273858	0.0280514	-1.88004
IL1B	0.407308	0.0821676	2.99548	0.00274017	0.0280514	-1.88055
UBE2A	0.407211	-0.0472574	2.99476	0.00274659	0.0281008	-1.8826
TARID	-0.407031	-0.0117228	-2.99345	0.00275849	0.0281959	-1.88638
TTC14	-0.407023	-0.0708499	-2.99338	0.00275907	0.0281959	-1.88657
FMO1	0.406939	0.0434323	2.99277	0.00276462	0.0282266	-1.88833
GPAA1	0.406929	-0.0251902	2.99269	0.00276528	0.0282266	-1.88853
PRICKLE2	0.406811	0.0690114	2.99183	0.00277314	0.0282905	-1.89102
ZNF100	-0.406634	-0.0071416	-2.99053	0.002785	0.0283797	-1.89475
PNMT	-0.406633	-0.158851	-2.99051	0.00278509	0.0283797	-1.89478
SOCS4	-0.40657	0.0156462	-2.99005	0.00278931	0.0284045	-1.8961
LAMA3	0.406538	0.0284345	2.98982	0.00279148	0.0284045	-1.89678
OMP	-0.406518	-0.00233134	-2.98967	0.0027928	0.0284045	-1.89719
SPAG8	-0.406501	-0.105181	-2.98954	0.00279397	0.0284045	-1.89756
MAP1LC3B2	0.406426	0.0487189	2.989	0.00279898	0.0284205	-1.89913
ZNF561	-0.406404	0.0717637	-2.98883	0.00280049	0.0284205	-1.8996
CUL9	-0.406395	-0.0783403	-2.98876	0.00280111	0.0284205	-1.89979
CSAG1	-0.406382	0.0754981	-2.98867	0.00280197	0.0284205	-1.90006
HSP90AB4P	-0.40632	0.040893	-2.98821	0.00280615	0.0284465	-1.90137
DPRXP4	-0.40597	0.0630593	-2.98564	0.00282987	0.0286617	-1.90873
MAGED1	0.40594	-0.0411491	2.98542	0.00283193	0.0286617	-1.90936
SLC38A5	0.405935	0.0765976	2.98538	0.00283225	0.0286617	-1.90946
RBX1	0.405864	-0.00774403	2.98486	0.00283712	0.0286939	-1.91097
GHRL	-0.405841	-0.0483453	-2.98469	0.00283868	0.0286939	-1.91145
ZDHHC7	0.405756	0.00955971	2.98406	0.0028445	0.0287355	-1.91324
SETD1B	-0.405716	-0.0358488	-2.98377	0.00284722	0.0287355	-1.91407
PSD2	-0.405709	-0.0392404	-2.98372	0.00284767	0.0287355	-1.91421
ARSK	0.405648	0.105722	2.98327	0.0028519	0.0287558	-1.91551
ALDH18A1	0.405632	0.0190394	2.98316	0.00285295	0.0287558	-1.91583
RARRES2	0.405468	0.0555022	2.98195	0.00286424	0.0288532	-1.91929
EIF4E3	-0.405387	0.0261916	-2.98135	0.00286983	0.028893	-1.92099
KIAA1257	-0.405345	-0.0375523	-2.98104	0.0028727	0.0289014	-1.92186
SRMS	-0.405327	0.00605794	-2.98091	0.00287394	0.0289014	-1.92224
KISS1R	0.405264	0.0350969	2.98045	0.00287831	0.0289041	-1.92357
BRINP3	-0.40525	0.0407676	-2.98035	0.00287925	0.0289041	-1.92386
CASQ1	-0.40523	0.00880595	-2.9802	0.00288066	0.0289041	-1.92428
SELT	0.405228	0.0496875	2.98019	0.00288076	0.0289041	-1.92431
C14orf93	-0.405184	-0.0132967	-2.97986	0.00288383	0.0289113	-1.92525
PABPC3	-0.405171	0.0523973	-2.97976	0.00288475	0.0289113	-1.92552
CCDC171	-0.405127	-0.00378109	-2.97944	0.00288775	0.028925	-1.92643
CCL20	0.405037	0.0459209	2.97878	0.00289404	0.0289716	-1.92833
ARMC9	0.404983	0.0381894	2.97838	0.00289774	0.0289922	-1.92945
ABCC5	-0.404955	0.0974621	-2.97818	0.0028997	0.0289954	-1.93004
POLR3D	0.404895	-0.0374951	2.97773	0.00290391	0.0290211	-1.93131
CHRNB4	-0.404676	-0.0583304	-2.97612	0.00291922	0.0291381	-1.93591
YARS	0.404663	-0.0251344	2.97603	0.00292011	0.0291381	-1.93618
VAT1	0.404656	-0.0499738	2.97598	0.00292057	0.0291381	-1.93631
ZNF366	-0.40463	0.00575711	-2.97578	0.00292244	0.0291403	-1.93687
NRF1	-0.404587	-0.0499405	-2.97547	0.0029254	0.0291423	-1.93776
BTBD16	-0.40458	0.0492475	-2.97541	0.00292595	0.0291423	-1.93792
DNAJC12	0.404492	-0.0223606	2.97477	0.0029321	0.0291871	-1.93976
FOLR3	0.404392	-0.000766529	2.97404	0.00293911	0.0292404	-1.94184
SMARCA2	-0.404326	-0.0667563	-2.97355	0.00294381	0.0292707	-1.94324
PALB2	-0.40424	-0.0544545	-2.97292	0.00294985	0.0292989	-1.94503
RBM33	-0.404239	-0.0258133	-2.97291	0.00294997	0.0292989	-1.94507
GZF1	0.404132	0.0406938	2.97212	0.0029575	0.0293572	-1.94729
DAW1	0.40408	-0.0469781	2.97174	0.00296118	0.0293773	-1.94838
LRRC75B	0.404035	-0.00746346	2.97141	0.00296437	0.0293924	-1.94932
FAM76B	-0.403988	0.0467994	-2.97106	0.00296774	0.0294093	-1.95032
ZNF717	-0.403891	-0.00636165	-2.97035	0.00297459	0.0294243	-1.95233
PCOLCE	0.403882	0.0483799	2.97028	0.00297526	0.0294243	-1.95253
IFNGR2	0.40388	0.0504237	2.97027	0.00297544	0.0294243	-1.95258
SLC24A2	0.403873	0.10015	2.97022	0.00297592	0.0294243	-1.95272
TDO2	0.403809	0.0523322	2.96975	0.00298044	0.029435	-1.95405
AZIN2	0.403804	0.00355929	2.96971	0.00298081	0.029435	-1.95416
FAM180A	0.403768	0.0180911	2.96945	0.00298338	0.029435	-1.95491
CD300E	0.403764	0.0132834	2.96942	0.00298367	0.029435	-1.95499
SLC9A4	-0.403496	0.0305089	-2.96745	0.00300285	0.0296076	-1.96059
TFPI	0.403463	-0.00194692	2.9672	0.00300523	0.0296146	-1.96129
TNFRSF19	0.403386	0.0357584	2.96663	0.00301081	0.0296391	-1.96291
GNG12	0.403358	0.0354879	2.96643	0.00301282	0.0296391	-1.96349
EPYC	0.403344	0.035064	2.96633	0.00301383	0.0296391	-1.96378
AP1M1	0.40333	-0.00745714	2.96622	0.00301484	0.0296391	-1.96408
DPEP2	-0.403312	-0.064588	-2.96609	0.00301611	0.0296391	-1.96444
LOC102723390	-0.40324	0.000310255	-2.96556	0.00302133	0.0296739	-1.96595
BNIP1	0.403151	0.0230659	2.96491	0.00302772	0.0297202	-1.9678
SGOL1-AS1	-0.40305	-0.00251156	-2.96417	0.00303505	0.0297755	-1.96991
RAB1B	0.402973	-0.00403659	2.9636	0.00304068	0.0298068	-1.97153
CLASP2	-0.40296	0.0268645	-2.9635	0.00304161	0.0298068	-1.9718
CDH12	-0.402871	0.0041013	-2.96285	0.00304812	0.029854	-1.97366
TTPAL	0.402736	-0.0224951	2.96186	0.00305792	0.0299184	-1.97647
FHL5	-0.402734	0.0221635	-2.96184	0.00305808	0.0299184	-1.97652
LTBP3	0.402651	-0.0487244	2.96123	0.00306415	0.0299611	-1.97825
TMPRSS2	-0.402576	0.0255961	-2.96068	0.00306962	0.029998	-1.9798
FRMD5	0.402466	0.0835046	2.95987	0.00307771	0.0300605	-1.9821
PPT1	0.402433	0.00479989	2.95963	0.00308011	0.0300672	-1.98278
PCBP1-AS1	-0.402384	-0.00846687	-2.95927	0.00308375	0.0300862	-1.98382
ABCC8	-0.402093	-0.0532911	-2.95713	0.00310523	0.0302765	-1.98988
B3GNT1	0.402073	0.00400476	2.95698	0.00310669	0.0302765	-1.99029
PPP1R9A	-0.401998	-0.00479086	-2.95642	0.0031123	0.0303145	-1.99186
COL4A1	0.401962	0.0518265	2.95616	0.00311494	0.0303235	-1.99261
ARSJ	0.401895	0.0403967	2.95567	0.00311993	0.0303553	-1.994
CPNE2	0.401848	-0.0718145	2.95532	0.00312344	0.0303727	-1.99499
LAMC1	0.401808	0.063841	2.95503	0.00312643	0.030385	-1.99582
PPP3CA	0.401713	-0.0171807	2.95433	0.00313351	0.0304371	-1.9978
CHDC2	-0.401563	0.00597487	-2.95323	0.00314468	0.0305288	-2.0009
NTAN1	-0.401481	0.0469448	-2.95263	0.00315083	0.0305717	-2.00261
ZKSCAN2	-0.401455	-0.0575951	-2.95244	0.00315279	0.030574	-2.00315
KLHL32	-0.40141	-0.0876609	-2.9521	0.00315618	0.03059	-2.00409
GPR110	-0.401362	0.00292437	-2.95175	0.0031598	0.0306083	-2.00509
WWC2	0.401286	0.0689766	2.95119	0.00316555	0.0306472	-2.00668
GGT1	0.401112	-0.0341061	2.94991	0.00317864	0.0307545	-2.01028
FAM127C	0.401084	-0.0505458	2.94971	0.00318078	0.0307545	-2.01087
POU6F2	-0.40107	0.0128649	-2.9496	0.00318186	0.0307545	-2.01116
TNFRSF25	-0.400926	-0.0838796	-2.94855	0.00319275	0.0308429	-2.01415
TET3	-0.400866	0.0252475	-2.9481	0.00319734	0.0308569	-2.0154
ZNF726	-0.400861	0.0362715	-2.94807	0.0031977	0.0308569	-2.0155
ZNF141	-0.400817	-0.0136088	-2.94775	0.00320101	0.0308594	-2.0164
EIF2B2	0.400812	0.0177384	2.9477	0.00320145	0.0308594	-2.01652
GAS2	-0.400696	0.000369954	-2.94685	0.00321031	0.0309279	-2.01893
MBOAT2	0.400644	-0.0101278	2.94647	0.00321423	0.0309487	-2.02
VPS28	0.40054	-0.0121278	2.94571	0.00322217	0.0310084	-2.02215
EIF2S1	0.400421	0.0451909	2.94483	0.00323136	0.0310798	-2.02464
RSU1	0.40038	-0.0413009	2.94453	0.00323446	0.0310927	-2.02547
TNFSF4	0.400355	0.0548915	2.94435	0.00323637	0.0310942	-2.02599
ARHGAP1	0.400292	-0.00805842	2.94388	0.00324127	0.0311243	-2.02731
GAS6	0.400259	-0.016655	2.94364	0.0032438	0.0311282	-2.02799
RASAL2	0.400226	-0.0435592	2.9434	0.00324631	0.0311282	-2.02867
ARPC2	0.40019	0.0877851	2.94313	0.00324914	0.0311282	-2.02943
DSG3	0.400188	0.0553383	2.94312	0.00324924	0.0311282	-2.02945
GPR68	0.400172	0.0356513	2.943	0.00325049	0.0311282	-2.02979
TNFSF9	0.40006	0.0156524	2.94218	0.00325914	0.031189	-2.03211
CACNA2D2	-0.400031	-0.0028023	-2.94196	0.00326141	0.031189	-2.03272
PALM2	0.400011	0.0945472	2.94182	0.00326294	0.031189	-2.03312
CDK14	0.399976	0.0247901	2.94156	0.00326565	0.031189	-2.03385
LIPT2	-0.399976	0.0130826	-2.94156	0.00326567	0.031189	-2.03385
PHF14	-0.399953	0.0607607	-2.94139	0.00326746	0.0311893	-2.03433
MRPS31P5	-0.399904	-0.0807652	-2.94103	0.00327128	0.0312088	-2.03535
CATSPERB	-0.399845	-0.0339838	-2.94059	0.00327589	0.0312359	-2.03658
FAM73B	-0.399739	-0.116382	-2.93982	0.00328407	0.0312971	-2.03876
CHCHD2	0.399587	-0.0118987	2.93869	0.003296	0.0313938	-2.04192
PNP	0.399559	0.0144266	2.93849	0.00329816	0.0313974	-2.04249
PPOX	-0.399479	-0.0703295	-2.9379	0.00330445	0.0314404	-2.04416
STK3	0.399339	0.0505397	2.93687	0.0033154	0.0315276	-2.04704
PLEKHA4	0.399293	-0.0747678	2.93654	0.003319	0.0315448	-2.04799
LOC146880	-0.399234	-0.052096	-2.9361	0.00332366	0.0315552	-2.04921
RAP1GAP	-0.399234	0.00648371	-2.9361	0.00332367	0.0315552	-2.04921
PTPRE	0.399119	0.0355063	2.93525	0.00333279	0.0316248	-2.0516
SAA2	0.399088	-0.0779573	2.93503	0.00333523	0.0316266	-2.05224
CACNA2D4	0.399063	-0.044258	2.93484	0.00333719	0.0316266	-2.05275
RNGTT	-0.399048	0.0379463	-2.93473	0.00333836	0.0316266	-2.05306
GRN	0.398984	-0.0892398	2.93426	0.00334345	0.0316579	-2.05439
ROBO2	-0.398952	0.0580085	-2.93403	0.00334595	0.0316646	-2.05504
CYB5A	-0.39875	-0.00169426	-2.93254	0.003362	0.0317853	-2.05922
PDGFA	0.398746	-4.34542e-05	2.93252	0.0033623	0.0317853	-2.05929
ZNF519	-0.398583	0.0257539	-2.93131	0.00337536	0.0318916	-2.06267
HSPA6	0.398503	-0.0333501	2.93073	0.00338174	0.0319348	-2.06432
SATB1	-0.398448	0.0150807	-2.93032	0.00338613	0.0319592	-2.06545
ALPK2	0.398231	0.036628	2.92873	0.00340355	0.0321064	-2.06993
CCM2	0.398085	-0.0253026	2.92765	0.00341537	0.0322007	-2.07295
AXDND1	-0.398061	-0.02804	-2.92747	0.0034173	0.0322018	-2.07344
OR7E91P	-0.397861	-0.00488224	-2.926	0.00343351	0.0323257	-2.07757
FSCN1	0.397853	0.0766423	2.92595	0.00343411	0.0323257	-2.07772
IMPDH1	0.397727	-0.0980961	2.92502	0.00344436	0.0323873	-2.08032
RIPPLY2	-0.397717	0.0800453	-2.92494	0.00344521	0.0323873	-2.08053
GRAMD1A	0.397666	-0.0338064	2.92457	0.00344931	0.0323873	-2.08157
YBX3P1	0.397661	0.0453709	2.92453	0.00344977	0.0323873	-2.08169
DAB1	-0.397654	0.0623217	-2.92448	0.0034503	0.0323873	-2.08182
UPK2	-0.397638	0.00633815	-2.92436	0.00345166	0.0323873	-2.08216
FBXO2	0.397601	-0.0275957	2.92409	0.00345462	0.0323978	-2.08291
EVPLL	-0.397333	0.00237839	-2.92212	0.00347655	0.0325862	-2.08843
RHBDF2	0.39728	-0.0430969	2.92173	0.00348095	0.0326102	-2.08953
SPZ1	-0.397187	0.0405086	-2.92105	0.00348857	0.0326515	-2.09144
SOCS3	0.397181	-0.0175702	2.921	0.00348907	0.0326515	-2.09156
WDFY1	0.397043	0.0391224	2.91999	0.00350047	0.0327409	-2.0944
RAB38	0.396974	0.0918825	2.91948	0.00350619	0.0327771	-2.09583
SMPD2	-0.396853	-0.0389477	-2.91859	0.00351617	0.032844	-2.0983
GLTP	-0.396829	0.0161321	-2.91841	0.00351822	0.032844	-2.09881
PRMT6	-0.39682	-0.075496	-2.91835	0.00351893	0.032844	-2.09899
DESI1	0.396753	0.0289787	2.91785	0.00352451	0.0328787	-2.10037
FAM221B	-0.396696	-0.0596412	-2.91744	0.00352925	0.0329055	-2.10154
MYT1	-0.396597	0.0639879	-2.91671	0.00353745	0.032948	-2.10356
VEGFA	0.396596	0.0483574	2.9167	0.00353754	0.032948	-2.10359
RFX5	-0.396372	-0.0157804	-2.91505	0.00355629	0.0330913	-2.10819
NBPF1	-0.396368	-0.0049231	-2.91502	0.00355667	0.0330913	-2.10828
CDKN1A	0.396304	-0.0142214	2.91456	0.00356198	0.0331232	-2.10958
AAED1	0.396197	0.0106735	2.91376	0.00357103	0.0331751	-2.1118
SETD2	-0.396193	-0.0572138	-2.91374	0.00357132	0.0331751	-2.11186
AMOTL1	0.396154	0.0283296	2.91345	0.00357458	0.0331879	-2.11266
RSBN1	-0.396132	0.0514021	-2.91328	0.00357651	0.0331884	-2.11313
DNAJC19	-0.396017	0.0389134	-2.91245	0.00358613	0.0332311	-2.11547
TNC	0.395974	0.00753582	2.91212	0.00358983	0.0332311	-2.11637
USP34	-0.395971	0.08142	-2.91211	0.00359002	0.0332311	-2.11642
LPHN3	-0.39597	0.0509234	-2.9121	0.00359015	0.0332311	-2.11645
TAS2R8	-0.395966	0.0357136	-2.91206	0.00359052	0.0332311	-2.11654
ZNF324B	-0.395906	-0.0811787	-2.91162	0.00359558	0.0332491	-2.11776
UBE2H	0.395898	-0.0278946	2.91157	0.00359622	0.0332491	-2.11792
ZNF394	-0.395819	-0.0916804	-2.91098	0.00360295	0.0332939	-2.11955
PARM1	-0.395793	0.0486455	-2.9108	0.00360509	0.0332961	-2.12006
GOLM1	0.395766	-0.0699718	2.9106	0.00360738	0.0332999	-2.12062
GPR52	-0.395654	-0.0196432	-2.90978	0.00361691	0.0333704	-2.12292
PHF12	-0.395588	-0.0210419	-2.90929	0.00362254	0.0333976	-2.12427
MOGAT2	-0.395575	0.0498874	-2.90919	0.00362364	0.0333976	-2.12454
DEFB1	0.395475	-0.0400566	2.90846	0.0036322	0.033459	-2.12659
TRIML2	0.395103	0.0374768	2.90572	0.00366411	0.0337354	-2.13421
DDI2	-0.39507	-0.00209998	-2.90547	0.00366699	0.0337443	-2.13489
LOC553103	-0.394984	0.0596071	-2.90484	0.00367437	0.0337947	-2.13665
SLC34A3	-0.394876	-0.0428496	-2.90405	0.0036837	0.0338628	-2.13885
PPP2CB	0.394779	-0.00821031	2.90334	0.00369208	0.0339161	-2.14083
MYOCD	-0.394762	0.0472666	-2.90321	0.00369362	0.0339161	-2.14119
TRIO	0.394743	0.011282	2.90307	0.00369526	0.0339161	-2.14158
B4GALNT1	0.394709	0.0318121	2.90282	0.00369817	0.0339252	-2.14227
OR7E14P	-0.394626	0.00574492	-2.90221	0.00370539	0.0339738	-2.14396
ZMYM5	-0.394442	0.0227371	-2.90086	0.00372144	0.0341032	-2.14773
STAG3L2	-0.394317	-0.060596	-2.89994	0.00373237	0.0341857	-2.15028
CTSK	0.394167	0.0571441	2.89884	0.00374548	0.0342879	-2.15333
GNPTG	0.394057	-0.0639978	2.89803	0.00375521	0.0343592	-2.15559
SV2C	-0.393997	0.023602	-2.89759	0.00376049	0.0343896	-2.15681
SLC13A5	0.393768	-0.0287232	2.8959	0.00378072	0.0345568	-2.16149
RTN4	0.393674	0.0606408	2.89521	0.00378909	0.0346154	-2.16341
ZNF85	-0.393575	0.0404803	-2.89448	0.00379784	0.0346754	-2.16542
LRRC8A	0.393556	-0.0100087	2.89434	0.00379959	0.0346754	-2.16582
WBP2	0.393216	-0.0617977	2.89184	0.00382996	0.0349345	-2.17275
KRT6B	0.393188	0.0230167	2.89164	0.00383243	0.034939	-2.17331
RN7SL1	0.392993	-0.0580664	2.8902	0.00384999	0.035081	-2.17729
DEPDC5	-0.392942	-0.0229227	-2.88982	0.00385459	0.0350911	-2.17833
P2RX2	-0.392897	-0.015255	-2.8895	0.00385859	0.0350911	-2.17923
POFUT1	0.392894	0.00631553	2.88947	0.00385892	0.0350911	-2.1793
SRP68	0.392892	0.0459873	2.88946	0.00385905	0.0350911	-2.17933
COL6A4P1	-0.392852	0.0519535	-2.88916	0.00386269	0.0351061	-2.18015
ACYP2	-0.39283	0.0110772	-2.889	0.00386469	0.0351062	-2.1806
PIK3R3	-0.392753	-0.0393621	-2.88844	0.00387159	0.0351441	-2.18215
ZNF497	-0.39274	-0.0517795	-2.88834	0.00387283	0.0351441	-2.18243
NAA20	0.392614	0.00975534	2.88741	0.00388426	0.0351981	-2.185
ZNF396	-0.392604	-0.111022	-2.88734	0.00388511	0.0351981	-2.18519
JOSD1	0.392595	-0.0842816	2.88727	0.00388599	0.0351981	-2.18539
TMC7	-0.392585	0.071083	-2.8872	0.00388687	0.0351981	-2.18558
RPL32P3	-0.392564	-0.0301618	-2.88705	0.00388875	0.0351981	-2.186
LAMB3	0.392511	0.0610561	2.88666	0.00389363	0.0352006	-2.18709
GRIK2	-0.392502	0.0454981	-2.88659	0.00389438	0.0352006	-2.18726
DENND3	0.392496	0.00101744	2.88654	0.00389501	0.0352006	-2.1874
ASH1L	-0.392423	0.00373738	-2.88601	0.00390159	0.0352062	-2.18887
LPAR2	-0.392415	-0.0118192	-2.88595	0.00390235	0.0352062	-2.18904
AP2B1	0.392403	0.0301592	2.88586	0.00390347	0.0352062	-2.18929
TRIM15	0.392401	-0.013504	2.88585	0.00390361	0.0352062	-2.18932
WNK2	-0.392366	0.0138895	-2.88559	0.00390679	0.0352169	-2.19003
GPR63	-0.392323	0.00204873	-2.88528	0.00391071	0.0352343	-2.1909
TRIP11	-0.392211	0.075496	-2.88445	0.00392095	0.0353086	-2.19318
SMEK1	-0.392139	0.0426919	-2.88393	0.00392754	0.0353499	-2.19464
RPL34-AS1	-0.392025	-0.100701	-2.88309	0.00393801	0.035426	-2.19695
KIAA1407	-0.391974	-0.0939472	-2.88271	0.00394278	0.0354509	-2.19801
COL6A1	0.391929	0.00847188	2.88238	0.00394687	0.0354542	-2.19891
NIPA1	0.391926	-0.0534251	2.88236	0.00394716	0.0354542	-2.19897
VWA5B2	-0.3919	0.00667584	-2.88217	0.00394952	0.0354573	-2.19949
PRNP	0.391855	0.0611254	2.88183	0.0039537	0.0354768	-2.20041
OR1N2	-0.391767	0.0216367	-2.88118	0.00396186	0.035532	-2.20221
TSPYL4	-0.391669	-0.038808	-2.88046	0.00397093	0.0355823	-2.20419
SLC2A8	-0.391658	0.00517466	-2.88039	0.00397191	0.0355823	-2.20441
SNAP29	0.391641	0.0333281	2.88026	0.00397351	0.0355823	-2.20476
UBE2V1	0.391611	-0.000302084	2.88004	0.00397626	0.0355839	-2.20536
MAL	-0.391595	-0.0330292	-2.87992	0.00397774	0.0355839	-2.20568
FMN1	0.391574	0.00319048	2.87977	0.00397974	0.0355839	-2.20612
ZNF439	-0.391549	0.0179848	-2.87958	0.00398203	0.0355864	-2.20662
CILP	0.391456	-0.032269	2.8789	0.00399068	0.0356337	-2.20851
SFRP2	0.391434	0.0579348	2.87874	0.00399268	0.0356337	-2.20895
CHSY3	0.391408	0.0652681	2.87855	0.00399516	0.0356337	-2.20948
CNDP1	-0.391405	-0.0986793	-2.87853	0.00399539	0.0356337	-2.20954
METTL16	-0.391142	-0.0139182	-2.87659	0.00402003	0.0358353	-2.21488
CFAP58	0.391044	0.019915	2.87587	0.00402923	0.0358958	-2.21687
CCDC125	-0.39101	0.0614229	-2.87562	0.00403242	0.0358958	-2.21756
STX16-NPEPL1	-0.390985	-0.0764168	-2.87544	0.0040347	0.0358958	-2.21805
GLTSCR1L	-0.390967	-0.00472812	-2.8753	0.00403647	0.0358958	-2.21843
OGFOD1	0.390961	0.0428002	2.87526	0.00403698	0.0358958	-2.21854
PSMC3	0.390892	-0.0186634	2.87475	0.00404344	0.0359351	-2.21993
ZNF791	-0.390754	0.00560155	-2.87374	0.00405645	0.0360327	-2.22272
HRH3	-0.390705	0.00476817	-2.87338	0.00406113	0.0360561	-2.22372
CNTNAP5	-0.390632	-0.00626053	-2.87284	0.00406801	0.036076	-2.2252
ZHX3	0.390608	0.00828743	2.87266	0.00407034	0.036076	-2.22569
C1orf204	-0.390607	-0.00925119	-2.87265	0.00407042	0.036076	-2.22571
FAM222A	-0.390595	0.0345466	-2.87257	0.00407155	0.036076	-2.22595
ZNF557	-0.390402	-0.00258489	-2.87115	0.00408989	0.0362059	-2.22986
MESDC2	0.390397	0.0634948	2.87111	0.0040903	0.0362059	-2.22995
CCDC101	-0.390298	0.0377524	-2.87038	0.00409976	0.036257	-2.23195
FCGR3B	0.390294	0.00956938	2.87035	0.00410019	0.036257	-2.23205
LENG1	-0.390153	-0.00898775	-2.86931	0.00411364	0.0363507	-2.23489
FBRS	-0.39014	-0.0293686	-2.86922	0.00411491	0.0363507	-2.23516
[truncated: 15,660 more rows]

## Sheet: test set
ID	logFC	AveExpr	t	P.Value	adj.P.Val	B
IRS2	1.11315	-0.00923123	6.47278	9.62349e-11	1.69941e-06	13.5848
S100A10	0.888214	0.0964285	5.16482	2.4069e-07	0.00138915	6.49151
TMCO3	0.88666	-0.0438527	5.15578	2.52597e-07	0.00138915	6.44804
PLEKHG7	-0.875762	-0.0119468	-5.09241	3.53567e-07	0.00138915	6.1454
ANXA2	0.872282	0.10565	5.07217	3.93327e-07	0.00138915	6.04955
PLK2	0.859176	-0.0336267	4.99597	5.85461e-07	0.0015163	5.692
BMP1	0.856771	0.00324159	4.98198	6.29404e-07	0.0015163	5.62698
JMJD6	0.849097	-0.0246076	4.93736	7.91939e-07	0.0015163	5.4207
CASP12	-0.84733	-0.0568788	-4.92708	8.34715e-07	0.0015163	5.37347
C5orf46	0.846379	-0.156343	4.92155	8.58653e-07	0.0015163	5.3481
C12orf74	-0.842971	-0.0290325	-4.90174	9.4998e-07	0.00152406	5.25739
WWC3	0.84005	0.117093	4.88475	1.03566e-06	0.00152406	5.17992
CLTB	0.831019	-0.0627869	4.83224	1.35014e-06	0.001834	4.94214
PHPT1	0.826024	0.03005	4.8032	1.56163e-06	0.00196977	4.81172
AGMAT	-0.8103	0.0121019	-4.71176	2.45602e-06	0.00280432	4.40629
ANXA2P2	0.809109	0.10206	4.70483	2.54087e-06	0.00280432	4.3759
SPOCK1	0.804735	-0.152266	4.6794	2.87729e-06	0.00292507	4.26469
CD96	-0.803479	0.00694643	-4.6721	2.98155e-06	0.00292507	4.23286
TPD52L2	0.799633	0.0653155	4.64973	3.32382e-06	0.00308923	4.13571
PIK3R3	-0.793987	0.0621046	-4.61691	3.89525e-06	0.00328668	3.99395
BHLHE40	0.793652	-0.0297939	4.61495	3.93204e-06	0.00328668	3.98555
POLR3D	0.792203	0.0591589	4.60653	4.09463e-06	0.00328668	3.94936
AHNAK2	0.787686	0.0356261	4.58027	4.64411e-06	0.00356567	3.83691
RGS5	-0.774538	-0.0417463	-4.50381	6.67486e-06	0.00491131	3.51326
CDC14A	-0.771513	0.0537605	-4.48622	7.25014e-06	0.00512121	3.43957
IKZF3	-0.762019	-0.0634528	-4.43101	9.37948e-06	0.006144	3.21017
ESR2	-0.761962	-0.0107266	-4.43068	9.39396e-06	0.006144	3.20879
KLRF1	-0.759934	0.000718674	-4.41889	9.9213e-06	0.00625715	3.16017
TOM1	0.753547	0.0639096	4.38175	1.17735e-05	0.00704408	3.00784
TRMT2B	-0.752936	0.16725	-4.3782	1.19668e-05	0.00704408	2.99336
ITGA8	-0.748676	-0.0762034	-4.35343	1.34029e-05	0.00759622	2.89257
AHNAK	0.747671	0.112788	4.34758	1.37652e-05	0.00759622	2.86886
GPR15	-0.744879	-0.0481178	-4.33135	1.48205e-05	0.00779419	2.8032
ATF7IP2	-0.744406	-0.160986	-4.3286	1.50066e-05	0.00779419	2.79211
FN1	0.742287	-0.0825727	4.31628	1.58689e-05	0.00781966	2.74247
YBX3	0.742114	0.00863474	4.31527	1.59413e-05	0.00781966	2.73842
KIF1B	0.738973	-0.00725754	4.29701	1.73126e-05	0.00826277	2.66512
PLIN3	0.736134	-0.0124361	4.2805	1.86485e-05	0.00866613	2.59912
ANKLE2	0.732652	-0.0302262	4.26025	2.04205e-05	0.00924631	2.51855
LRRC4B	-0.730195	0.0281546	-4.24596	2.17666e-05	0.00960942	2.4619
YIPF5	0.725851	-0.138638	4.22071	2.43547e-05	0.0104897	2.36226
SERPINE1	0.724168	-0.0513002	4.21092	2.54343e-05	0.0106845	2.3238
TACR1	-0.723288	0.060588	-4.2058	2.60169e-05	0.0106845	2.30373
FAM214A	-0.721877	0.0261653	-4.19759	2.69775e-05	0.0108052	2.27159
SPP1	0.720291	-0.0692265	4.18838	2.80968e-05	0.0108052	2.23557
FAM3D	-0.720222	-0.035092	-4.18797	2.81466e-05	0.0108052	2.234
SLFN5	-0.717974	0.0231717	-4.1749	2.98127e-05	0.0109761	2.18305
SLC16A3	0.717945	-0.04255	4.17473	2.98348e-05	0.0109761	2.18239
LSM11	0.715208	-0.0488885	4.15882	3.19914e-05	0.0115293	2.12058
P4HA2	0.712173	-0.024037	4.14117	3.45554e-05	0.0119694	2.05232
UNC119	-0.712158	0.00864398	-4.14108	3.45682e-05	0.0119694	2.052
COL11A1	0.709957	-0.15932	4.12828	3.65492e-05	0.0122973	2.00268
IDO2	-0.708792	0.138293	-4.12151	3.76408e-05	0.0122973	1.97664
PTPN21	0.70774	0.0374435	4.11539	3.86537e-05	0.0122973	1.95314
ANXA2P1	0.707389	0.131965	4.11335	3.89974e-05	0.0122973	1.94531
ADM	0.707307	-0.0445034	4.11287	3.90776e-05	0.0122973	1.9435
BANK1	-0.706686	-0.0125383	-4.10927	3.96933e-05	0.0122973	1.92967
INHA	0.70417	0.0239755	4.09463	4.22852e-05	0.0128744	1.87373
SPAG9	0.703052	-0.0957855	4.08813	4.34874e-05	0.013016	1.84894
ACKR1	-0.701086	0.0671234	-4.0767	4.56813e-05	0.0134448	1.80543
GPR160	-0.697107	0.0131319	-4.05356	5.0445e-05	0.0146034	1.71778
CA4	-0.69638	0.0658163	-4.04934	5.13645e-05	0.0146298	1.70183
CD109	0.693596	0.0179959	4.03315	5.50368e-05	0.0154269	1.64084
IL20RB	0.687585	-0.0103705	3.9982	6.38292e-05	0.0176119	1.51003
LOC100507420	0.685504	-0.130465	3.98609	6.7172e-05	0.0181245	1.46501
C2orf43	-0.684696	-0.0560691	-3.98139	6.85142e-05	0.0181245	1.44756
KCTD9	0.684346	0.00286456	3.97936	6.91041e-05	0.0181245	1.44
COX18	-0.68394	-0.0744417	-3.977	6.97925e-05	0.0181245	1.43126
MFSD2A	-0.683184	-0.0782285	-3.9726	7.10935e-05	0.0181948	1.41497
TNNT1	0.681966	0.0765254	3.96552	7.32384e-05	0.0184602	1.38877
KLHL17	0.68108	-0.0580632	3.96037	7.4837e-05	0.0184602	1.36974
PLOD2	0.680845	-0.0472988	3.959	7.52666e-05	0.0184602	1.36469
COLGALT1	0.67979	0.0168617	3.95287	7.72222e-05	0.0186804	1.34209
LYRM1	-0.677606	-0.0222663	-3.94017	8.14268e-05	0.0194313	1.29537
BNIP3L	0.676718	-0.0374426	3.935	8.31985e-05	0.0195894	1.27641
TMEM50B	-0.671183	-0.0292898	-3.90282	9.50812e-05	0.0219239	1.15887
SELP	-0.670958	-0.030355	-3.90151	9.55966e-05	0.0219239	1.15411
C1orf186	-0.670402	-0.0753632	-3.89828	9.68824e-05	0.0219339	1.14235
PIK3C2B	-0.668757	0.071828	-3.88871	0.00010078	0.0224282	1.10765
RHOD	0.668416	0.0875276	3.88673	0.000101606	0.0224282	1.10047
CCBE1	0.667587	-0.140685	3.88191	0.000103642	0.0225773	1.08301
ACOXL	-0.667107	-0.0340714	-3.87912	0.000104838	0.0225773	1.07292
LIPT2	-0.665633	-0.0206415	-3.87054	0.000108596	0.0226859	1.04195
LINC00346	0.664276	0.00700559	3.86266	0.000112164	0.0226859	1.01353
NBPF14	0.664021	0.014088	3.86117	0.000112847	0.0226859	1.00819
TMPRSS2	-0.664007	-0.0403849	-3.86109	0.000112886	0.0226859	1.00789
RAP2B	0.663879	0.0452616	3.86035	0.000113229	0.0226859	1.00522
TKTL1	-0.662879	0.0602388	-3.85453	0.000115954	0.0226859	0.984317
GLIDR	-0.662748	-0.0355512	-3.85377	0.000116315	0.0226859	0.981582
RAMP3	-0.662064	0.0645951	-3.84979	0.00011822	0.0226859	0.967302
PLEC	0.66204	0.0558404	3.84965	0.000118289	0.0226859	0.966795
ABCB1	-0.662006	0.0984147	-3.84946	0.000118383	0.0226859	0.966094
FAM221B	-0.661497	0.0941006	-3.8465	0.000119821	0.0226859	0.955482
SIDT1	-0.661169	0.0991678	-3.84459	0.000120759	0.0226859	0.948633
E2F5	-0.660326	-0.0623776	-3.83968	0.000123196	0.0229001	0.931078
PARM1	-0.65824	-0.0767517	-3.82756	0.000129425	0.0238074	0.887746
ASAP1	0.65622	-0.0563318	3.81581	0.000135738	0.0243229	0.845919
ACTG1	0.655314	-0.064642	3.81054	0.000138665	0.0243229	0.827187
SARM1	-0.655023	0.0298078	-3.80885	0.000139619	0.0243229	0.82117
TBC1D9	-0.655002	0.0107274	-3.80873	0.000139685	0.0243229	0.820754
SERPINB7	0.654813	-0.0683839	3.80763	0.000140307	0.0243229	0.816853
LOXL2	0.654758	-0.0746851	3.80731	0.000140491	0.0243229	0.815703
CHIC1	-0.65338	0.0586112	-3.7993	0.000145111	0.0248788	0.787303
FRZB	-0.652262	-0.0622843	-3.7928	0.000148963	0.0251437	0.764313
GRM3	-0.652108	0.0684799	-3.7919	0.000149504	0.0251437	0.761133
GPR1	0.651515	0.00475765	3.78845	0.000151591	0.0252542	0.748969
NCOR2	0.650641	-0.0549276	3.78337	0.000154722	0.0255349	0.731034
COL5A2	0.649098	-0.132803	3.7744	0.0001604	0.0262269	0.699421
CERCAM	0.648519	-0.0337621	3.77103	0.00016258	0.026285	0.687582
MEOX1	-0.648215	0.042787	-3.76927	0.000163732	0.026285	0.681387
MYCL	-0.645962	-0.0747474	-3.75616	0.000172542	0.0274483	0.635441
FSTL3	0.645365	-0.0350715	3.75269	0.000174952	0.0274483	0.623281
ELMOD1	0.645195	-0.101829	3.7517	0.000175642	0.0274483	0.619831
ANGPTL4	0.64438	-0.0679303	3.74697	0.000178991	0.0276497	0.603277
TM4SF19	0.643884	-0.0504981	3.74408	0.000181062	0.0276497	0.593198
NOSTRIN	-0.643749	0.00422602	-3.74329	0.000181627	0.0276497	0.590465
UCP2	-0.643169	0.0662157	-3.73992	0.000184084	0.0277841	0.578694
TLR10	-0.642613	0.0408343	-3.73669	0.000186465	0.0278775	0.567434
ATP6V0D2	0.64229	-0.0620966	3.73481	0.00018786	0.0278775	0.560903
CCDC9	0.641872	0.0456161	3.73238	0.000189685	0.0279138	0.552433
BAG3	0.641105	0.0845079	3.72792	0.000193071	0.0279311	0.536935
KRT6A	0.641017	-0.00699124	3.72741	0.000193465	0.0279311	0.535151
ARFRP1	0.640775	0.0958937	3.726	0.000194548	0.0279311	0.530262
ENO1	0.640309	0.00982944	3.72329	0.000196647	0.0280047	0.520867
CYSLTR1	-0.638998	-0.0513657	-3.71567	0.000202671	0.0286318	0.494441
TCP11L1	0.638442	-0.0285976	3.71244	0.000205279	0.0286438	0.483248
RGS13	-0.638026	-0.107458	-3.71002	0.000207249	0.0286438	0.47489
GALM	-0.637838	0.0231459	-3.70892	0.000208148	0.0286438	0.4711
PLCG2	-0.637316	-0.000675095	-3.70589	0.000210656	0.0286438	0.460615
TIFAB	-0.637273	0.0854329	-3.70563	0.000210867	0.0286438	0.45974
FAM50A	0.635516	0.0864029	3.69542	0.000219529	0.0295928	0.424509
STX1A	0.635111	0.087903	3.69307	0.000221571	0.0296419	0.416406
DOCK5	0.634739	0.0827554	3.69091	0.000223462	0.0296701	0.40897
SLC4A2	0.633377	0.106563	3.68298	0.000230526	0.0303795	0.381745
TC2N	-0.632759	0.0786723	-3.67939	0.000233799	0.0305826	0.369415
PMEPA1	0.631993	-0.0686619	3.67494	0.000237914	0.0308036	0.354157
BCL2L14	-0.631797	-0.0288432	-3.6738	0.000238977	0.0308036	0.350259
CDCA4	0.630774	-0.0476113	3.66785	0.000244609	0.031214	0.329892
PRKAB2	0.630493	-0.0742628	3.66621	0.000246175	0.031214	0.324312
ATP11A	0.630263	0.0635795	3.66488	0.000247464	0.031214	0.319746
RIOK3	0.629675	-0.055616	3.66146	0.000250788	0.0312182	0.308081
KLRB1	-0.629633	0.0393426	-3.66121	0.000251033	0.0312182	0.30723
ABCA12	0.628408	0.0448287	3.65409	0.000258104	0.03148	0.28295
SLC26A5	-0.628345	0.0450871	-3.65372	0.000258471	0.03148	0.28171
TRIP10	0.628327	0.013513	3.65362	0.000258578	0.03148	0.281346
FUT11	0.627842	-0.111167	3.6508	0.000261435	0.03148	0.271744
RASSF5	-0.627738	0.130451	-3.65019	0.000262051	0.03148	0.269687
CYP4Z2P	-0.626653	0.0389941	-3.64389	0.000268559	0.031942	0.248253
ATP2B4	0.626496	0.0747902	3.64297	0.000269514	0.031942	0.245151
TSPAN6	-0.6259	-0.0847783	-3.6395	0.000273169	0.0321592	0.233386
MPRIP	0.62428	0.0935646	3.63009	0.00028333	0.0326609	0.201486
KCNQ1	-0.624245	-0.0176119	-3.62988	0.000283556	0.0326609	0.20079
ARHGDIA	0.624141	0.00457751	3.62928	0.000284223	0.0326609	0.198738
TXK	-0.623946	0.083316	-3.62814	0.000285471	0.0326609	0.194913
FLNB	0.623581	0.106238	3.62602	0.000287829	0.0326609	0.18773
OMA1	-0.623473	0.00197588	-3.62539	0.000288527	0.0326609	0.185615
IER5	0.622436	0.0889196	3.61936	0.000295337	0.0332189	0.165247
CDH2	0.622133	-0.0790636	3.6176	0.000297351	0.0332337	0.159315
SLC1A2	-0.620891	-0.0151587	-3.61038	0.000305758	0.0337009	0.13498
NPEPPS	0.620795	-0.0083041	3.60982	0.000306418	0.0337009	0.133099
KDELC1	0.620499	-0.089127	3.6081	0.000308456	0.0337009	0.127315
MORF4L2	0.620396	-0.0442714	3.6075	0.000309165	0.0337009	0.125311
SFXN3	0.61988	-0.00843439	3.6045	0.000312763	0.0338839	0.115214
CALU	0.619519	-0.0180615	3.6024	0.000315299	0.0338938	0.108167
TMEM241	0.619322	0.0144079	3.60125	0.000316692	0.0338938	0.10432
SLC18B1	-0.618938	0.0220769	-3.59902	0.000319424	0.0339801	0.0968277
YWHAG	0.618048	0.0689301	3.59385	0.00032584	0.0343793	0.0794792
PTMS	0.617369	-0.0439181	3.5899	0.000330812	0.0343793	0.0662707
SCUBE1	-0.617342	0.00716213	-3.58974	0.000331014	0.0343793	0.0657377
AIRE	-0.616955	-0.00456265	-3.58749	0.00033388	0.0343793	0.0582193
HSH2D	-0.61679	-0.000873547	-3.58653	0.000335112	0.0343793	0.0550058
LDHA	0.61674	-0.120317	3.58624	0.000335486	0.0343793	0.054034
IPCEF1	-0.61602	0.0418552	-3.58206	0.000340908	0.0343793	0.0400546
RNF217	0.616006	-0.0187413	3.58198	0.000341012	0.0343793	0.0397887
CYP4F8	-0.615839	0.00795225	-3.581	0.000342284	0.0343793	0.0365416
TMEM45A	0.615759	-0.0164971	3.58053	0.000342899	0.0343793	0.0349772
LMO2	-0.615537	0.0681281	-3.57925	0.000344591	0.0343793	0.0306855
MT1X	0.615259	0.0254533	3.57763	0.000346728	0.0343981	0.0252962
EGFR	0.614949	-0.0377003	3.57583	0.000349126	0.0344425	0.0192872
RAB29	-0.61454	-0.0110867	-3.57345	0.000352314	0.0344581	0.0113631
SUGT1	0.614429	-0.107068	3.5728	0.000353186	0.0344581	0.00920796
INHBA	0.613507	-0.204848	3.56744	0.000360487	0.0349444	-0.00862543
SPG21	-0.613246	-0.0333584	-3.56592	0.000362583	0.0349444	-0.0136777
LOX	0.613057	-0.0866968	3.56482	0.000364107	0.0349444	-0.0173347
CEBPB	0.611705	0.0676838	3.55696	0.000375176	0.0352796	-0.0434283
MTHFD1L	0.611695	0.00255618	3.5569	0.000375258	0.0352796	-0.0436175
SELL	-0.611657	-0.00534312	-3.55669	0.00037557	0.0352796	-0.0443429
ANXA8L1	0.611655	-0.0547645	3.55667	0.000375592	0.0352796	-0.0443924
GTF2IRD2B	-0.611107	0.151543	-3.55348	0.000380171	0.0355209	-0.0549505
LGALS1	0.610436	-0.0540627	3.54959	0.000385845	0.0358612	-0.0678538
DAPK3	0.609612	-0.0105869	3.54479	0.000392928	0.0363283	-0.083697
SLC9A4	-0.60877	-0.0481362	-3.5399	0.00040029	0.0367717	-0.0998616
DDHD1	-0.608311	-0.154984	-3.53723	0.000404359	0.0367717	-0.108668
IGFL2	0.608215	-0.100178	3.53667	0.000405209	0.0367717	-0.110496
MMP8	0.608121	-0.0430841	3.53612	0.000406052	0.0367717	-0.112307
KCNA3	-0.607571	0.0309237	-3.53293	0.000410993	0.0369611	-0.122834
CATSPERB	-0.607279	0.053619	-3.53123	0.000413644	0.0369611	-0.128432
FDXACB1	-0.607111	-0.0689718	-3.53025	0.00041517	0.0369611	-0.131637
PHACTR2	-0.606964	-0.0547343	-3.5294	0.000416516	0.0369611	-0.134455
MS4A2	-0.606543	-0.0937703	-3.52695	0.000420388	0.0370001	-0.142509
FUT6	-0.606404	0.139104	-3.52614	0.000421673	0.0370001	-0.145165
LRRC59	0.606181	0.0309459	3.52484	0.000423747	0.0370001	-0.149435
CADM3-AS1	-0.60601	0.0588355	-3.52385	0.000425337	0.0370001	-0.152694
FAM46A	0.605071	-0.0508553	3.51839	0.000434181	0.0372586	-0.170603
IRS4	-0.605026	-0.00954419	-3.51813	0.000434611	0.0372586	-0.171464
COL5A1	0.605023	-0.11141	3.51811	0.000434637	0.0372586	-0.171517
LOC100652999	-0.60437	0.0562711	-3.51431	0.000440899	0.0376127	-0.183962
ZNF101	-0.603774	0.0634847	-3.51085	0.000446693	0.0377202	-0.195319
TSGA10	-0.603714	0.0467604	-3.5105	0.000447278	0.0377202	-0.196457
ARFGAP3	0.603582	0.0136781	3.50973	0.000448567	0.0377202	-0.198961
DDIT3	0.602575	-0.0435714	3.50387	0.000458555	0.0383017	-0.218114
MAFG	0.602448	0.0900606	3.50314	0.00045982	0.0383017	-0.22051
SOCS2	-0.602199	-0.0102303	-3.50169	0.000462328	0.0383298	-0.225241
C2orf15	-0.60058	-0.03602	-3.49228	0.000478931	0.0395208	-0.255917
CARS2	0.600067	-0.00311205	3.48929	0.000484315	0.0397792	-0.265635
ACSF3	-0.599449	-0.00231205	-3.4857	0.000490869	0.0399554	-0.277318
PPFIBP1	0.599329	-0.158091	3.485	0.000492147	0.0399554	-0.279579
CLEC3B	-0.599226	0.0563927	-3.4844	0.000493248	0.0399554	-0.281521
GVINP1	-0.598705	-0.0122125	-3.48137	0.000498862	0.0402256	-0.291355
CCT6B	-0.598462	0.17756	-3.47996	0.000501496	0.0402542	-0.295932
GPC1	0.597857	-0.0663862	3.47644	0.000508124	0.0406016	-0.307339
CHPF	0.597237	-0.0828754	3.47284	0.000515	0.0408486	-0.319018
UGT2B15	-0.597162	0.00807657	-3.4724	0.000515841	0.0408486	-0.320436
CTSB	0.596212	-0.0227524	3.46688	0.000526551	0.0415106	-0.338286
TRIML2	0.595178	-0.05913	3.46086	0.000538454	0.0422602	-0.357699
C3orf36	-0.594681	-0.0029511	-3.45797	0.000544264	0.0423409	-0.367018
ACYP2	-0.59468	-0.0174774	-3.45797	0.000544277	0.0423409	-0.36704
SEL1L3	-0.59399	-0.025619	-3.45395	0.000552441	0.0425472	-0.379966
PKM	0.593774	-0.00136818	3.4527	0.000555021	0.0425472	-0.38401
FAM117B	-0.593685	-0.0538348	-3.45218	0.000556085	0.0425472	-0.385673
STIM2	-0.593645	-0.0960449	-3.45195	0.000556566	0.0425472	-0.386423
CTNNA1	0.593183	0.0165337	3.44926	0.000562126	0.0426206	-0.395053
LOC554223	0.593165	-0.104695	3.44916	0.000562353	0.0426206	-0.395403
LAMP3	-0.592289	0.0549745	-3.44406	0.000573055	0.0432461	-0.411764
NCAPH2	0.591842	0.120865	3.44146	0.000578586	0.0433064	-0.420101
ANXA9	-0.591355	0.121496	-3.43863	0.000584668	0.0433064	-0.429174
YBX3P1	0.591329	-0.0715851	3.43848	0.000585	0.0433064	-0.429666
LOC102725469	-0.591181	0.100403	-3.43762	0.000586863	0.0433064	-0.432425
SLC2A4RG	0.591125	0.0725887	3.4373	0.000587562	0.0433064	-0.433458
GNA14	-0.590874	-0.0112542	-3.43584	0.000590739	0.0433064	-0.438137
PTCHD1	-0.590636	0.0284834	-3.43445	0.000593771	0.0433064	-0.442579
PDE4DIP	0.590591	0.0700935	3.43419	0.000594344	0.0433064	-0.443415
LMNA	0.590461	0.147869	3.43343	0.000595997	0.0433064	-0.445825
ARSG	-0.590275	0.115839	-3.43235	0.000598378	0.0433064	-0.449284
ANKRD37	0.589561	-0.0292614	3.4282	0.000607606	0.0437948	-0.462559
RGL4	-0.588755	0.0479771	-3.42352	0.000618176	0.0440252	-0.477517
DDX41	0.588631	0.0429792	3.42279	0.000619826	0.0440252	-0.479828
LINC00294	0.588453	0.0141566	3.42176	0.000622193	0.0440252	-0.483133
CDC14C	-0.588321	-0.0217749	-3.42099	0.000623942	0.0440252	-0.485568
EHD2	0.588255	-0.000118751	3.42061	0.000624829	0.0440252	-0.486799
C8orf58	0.588185	0.0639421	3.4202	0.000625761	0.0440252	-0.488092
FOXF1	-0.587713	-0.0412693	-3.41745	0.000632113	0.0442956	-0.496848
ANKH	0.587309	-0.043446	3.41511	0.000637583	0.0444527	-0.504319
FGD4	0.587177	0.0690321	3.41434	0.00063939	0.0444527	-0.506772
USP3-AS1	-0.586874	-0.0034418	-3.41257	0.000643535	0.0445654	-0.512374
CR2	-0.586552	0.0383169	-3.4107	0.000647972	0.0446153	-0.518329
SCGB3A1	-0.586455	0.0805381	-3.41014	0.000649307	0.0446153	-0.520115
MAN1C1	-0.586163	0.0116635	-3.40844	0.000653361	0.0447198	-0.525509
ALOX15	-0.585865	0.0411467	-3.40671	0.000657528	0.0448312	-0.531018
FAM162B	-0.585228	0.00111517	-3.40301	0.0006665	0.0452098	-0.542764
COL12A1	0.585108	-0.0979532	3.40231	0.000668202	0.0452098	-0.544973
LRRC37A	-0.584595	-0.010635	-3.39932	0.000675539	0.0455318	-0.554436
SPATA1	-0.58398	0.0703006	-3.39575	0.000684431	0.0459557	-0.565766
ENO2	0.583526	-0.0516213	3.39311	0.000691054	0.0462247	-0.574108
ZNF804B	-0.58297	0.0318582	-3.38987	0.000699258	0.0465047	-0.584331
BAIAP2	0.582766	0.119458	3.38869	0.00070229	0.0465047	-0.588078
SNORA74A	-0.582561	-0.0919748	-3.3875	0.000705344	0.0465047	-0.591837
GREB1L	0.582533	-0.0511992	3.38733	0.000705774	0.0465047	-0.592364
ACTBL2	0.582217	0.0217037	3.38549	0.000710514	0.0465929	-0.598161
C16orf89	-0.581937	0.054093	-3.38387	0.000714732	0.0465929	-0.603287
ATP1B2	-0.58181	0.0346958	-3.38313	0.000716667	0.0465929	-0.605628
LOC100506469	-0.581744	0.186473	-3.38274	0.000717666	0.0465929	-0.606835
FBXO42	0.581402	0.0395665	3.38076	0.000722881	0.0466816	-0.613104
TRIM7	0.581308	0.0797029	3.38021	0.000724319	0.0466816	-0.614824
EIF4E2	0.581076	-0.120879	3.37886	0.000727883	0.0467364	-0.619074
RBL2	-0.580908	-0.0676401	-3.37789	0.000730464	0.0467364	-0.622138
SLC25A37	0.580545	0.120213	3.37578	0.00073609	0.0467944	-0.62878
ACSS1	-0.580508	0.177841	-3.37556	0.00073667	0.0467944	-0.629462
CCDC124	0.579931	-0.0168287	3.37221	0.000745701	0.0469509	-0.640009
FABP5	0.579925	-0.072782	3.37217	0.000745795	0.0469509	-0.640119
LAMB1	0.579842	-0.102548	3.37169	0.00074711	0.0469509	-0.641643
TFDP1	0.579049	0.0362184	3.36707	0.00075972	0.0472649	-0.656129
SURF4	0.578554	0.0249384	3.3642	0.000767682	0.0472649	-0.665152
TMEM43	0.578477	0.10751	3.36375	0.000768929	0.0472649	-0.666556
ACSL5	-0.578322	-0.02904	-3.36285	0.000771442	0.0472649	-0.669379
RGS20	0.578268	-0.0781927	3.36253	0.000772328	0.0472649	-0.670373
HK1	0.57786	-0.0418548	3.36016	0.00077898	0.0472649	-0.677793
ARNT2	-0.577848	-0.0465526	-3.36009	0.000779173	0.0472649	-0.678007
FAM117A	-0.577757	0.0838866	-3.35956	0.000780671	0.0472649	-0.679668
CALM2	0.577633	0.0294148	3.35884	0.000782707	0.0472649	-0.681922
GTF2IRD2	-0.577589	0.110339	-3.35859	0.000783434	0.0472649	-0.682725
AHR	-0.577586	-0.00763594	-3.35857	0.000783492	0.0472649	-0.682789
PLOD1	0.577508	-0.0408787	3.35811	0.000784779	0.0472649	-0.684209
OXNAD1	-0.577379	0.0958115	-3.35737	0.000786902	0.0472649	-0.686546
FKBP8	0.576759	0.0615308	3.35376	0.000797233	0.0477232	-0.697828
SELE	-0.57657	0.0317739	-3.35266	0.000800402	0.047751	-0.70126
TMC6	-0.57558	0.0110337	-3.3469	0.000817208	0.048399	-0.719231
NFE2L1	0.575535	-0.00322738	3.34664	0.000817986	0.048399	-0.720053
SNX31	-0.575326	-0.0760948	-3.34543	0.000821568	0.048399	-0.723832
CD40LG	-0.575104	0.103978	-3.34413	0.000825412	0.048399	-0.727868
CAMK2N2	0.574992	0.0790649	3.34348	0.000827352	0.048399	-0.729898
SNAI2	0.574971	-0.0992832	3.34336	0.000827708	0.048399	-0.73027
ANKAR	-0.57473	-0.0386649	-3.34196	0.000831909	0.0484586	-0.734647
PPFIBP2	-0.574597	-0.00669113	-3.34119	0.000834216	0.0484586	-0.737041
SLC11A1	0.573866	-0.0297804	3.33693	0.000847091	0.0489077	-0.750282
UBP1	-0.573655	-0.0533339	-3.33571	0.000850839	0.0489077	-0.754098
TCFL5	0.573565	-0.0266526	3.33518	0.000852442	0.0489077	-0.755725
P4HA1	0.573532	-0.14702	3.33499	0.000853026	0.0489077	-0.756316
CACNA1I	-0.572932	0.0551929	-3.3315	0.000863796	0.0492808	-0.76716
ZDHHC23	-0.572613	0.0542953	-3.32965	0.00086956	0.0492808	-0.772908
CTSD	0.572204	0.0823551	3.32727	0.000877027	0.0492808	-0.780296
TBC1D30	-0.572183	-0.0451572	-3.32715	0.00087741	0.0492808	-0.780673
ACSM6	-0.571925	-0.0604245	-3.32565	0.000882137	0.0492808	-0.785316
PVRIG	-0.571861	0.0328771	-3.32528	0.000883326	0.0492808	-0.786479
REM1	-0.571789	0.048063	-3.32486	0.000884652	0.0492808	-0.787776
MKL1	0.571788	0.00563064	3.32485	0.00088466	0.0492808	-0.787783
RNF125	-0.571364	0.111957	-3.32239	0.000892514	0.0492808	-0.795419
ANXA1	0.571275	0.0731119	3.32187	0.000894176	0.0492808	-0.797027
COL10A1	0.571258	-0.121829	3.32177	0.00089449	0.0492808	-0.79733
RAD23A	0.571199	0.032374	3.32143	0.000895597	0.0492808	-0.798399
CARD17	-0.571113	-0.100581	-3.32093	0.000897193	0.0492808	-0.799937
ADCY9	0.571038	-0.0172226	3.32049	0.000898602	0.0492808	-0.801293
HELQ	-0.570645	-0.019885	-3.3182	0.000905995	0.0495324	-0.80837
SLC39A1	0.569973	-0.0101662	3.3143	0.000918753	0.0498332	-0.820448
KCNA5	-0.569901	-0.0129427	-3.31388	0.000920128	0.0498332	-0.821739
AFAP1	0.569697	-0.00774116	3.31269	0.000924032	0.0498332	-0.825396
ARFGAP1	0.569668	0.0922839	3.31253	0.000924582	0.0498332	-0.82591
MFSD9	-0.569615	-0.0186513	-3.31222	0.000925607	0.0498332	-0.826866
ANAPC1	-0.569106	0.00978746	-3.30926	0.00093546	0.0498822	-0.83601
FLT3	-0.568925	0.0424041	-3.30821	0.000938969	0.0498822	-0.839243
DNASE1L3	-0.568913	0.0651223	-3.30813	0.000939213	0.0498822	-0.839467
CALM3	0.568853	0.00665379	3.30779	0.000940376	0.0498822	-0.840536
EML6	-0.568774	-0.0145241	-3.30733	0.000941913	0.0498822	-0.841945
PTPN4	-0.568559	-0.0343711	-3.30608	0.000946136	0.0498822	-0.845808
DEGS2	-0.568551	-0.0281297	-3.30603	0.00094629	0.0498822	-0.845948
COL1A1	0.568229	-0.0974003	3.30416	0.000952633	0.0500671	-0.851716
PELI1	-0.567668	-0.0453564	-3.3009	0.000963778	0.0505026	-0.861757
CNOT6L	-0.566845	-0.0447737	-3.29611	0.000980344	0.0512186	-0.876466
EXOC6	-0.566442	-0.0268714	-3.29377	0.000988554	0.0512733	-0.883663
SOX11	0.566332	-0.104994	3.29313	0.000990802	0.0512733	-0.885623
FAM13C	-0.566265	-0.0981825	-3.29274	0.00099219	0.0512733	-0.886831
DCSTAMP	0.566225	-0.0760251	3.29251	0.000993004	0.0512733	-0.887539
FAIM3	-0.565552	0.0584134	-3.28859	0.00100692	0.0517864	-0.899548
LIPT1	-0.565461	0.0112493	-3.28806	0.00100881	0.0517864	-0.901161
AFTPH	-0.565137	-0.0426501	-3.28618	0.00101558	0.0519831	-0.906936
NDST1	0.564447	-0.0711684	3.28217	0.00103015	0.0525662	-0.919219
TULP3	0.564316	-0.0537645	3.2814	0.00103293	0.0525662	-0.921545
MT2A	0.563624	-0.00545451	3.27738	0.00104777	0.0531684	-0.933849
TMEM97	-0.563302	-0.1045	-3.27551	0.00105474	0.0532429	-0.939568
ERRFI1	0.563277	-0.0083405	3.27537	0.00105527	0.0532429	-0.939999
UBE2B	0.562882	-0.156391	3.27307	0.00106388	0.0535245	-0.947007
GRHL3	-0.561847	-0.0676874	-3.26705	0.00108677	0.0544607	-0.965361
NOG	0.561762	-0.00290847	3.26656	0.00108866	0.0544607	-0.966854
CORO6	0.561397	0.0912859	3.26443	0.00109685	0.0547157	-0.97332
FAM114A1	0.561069	-0.115551	3.26252	0.00110427	0.0548528	-0.979123
MS4A1	-0.561001	0.01156	-3.26213	0.00110582	0.0548528	-0.980333
PFKP	0.560843	-0.0735977	3.26121	0.0011094	0.0548763	-0.98312
SLC9A2	-0.560375	0.0160072	-3.25849	0.00112009	0.055126	-0.991386
MLYCD	-0.560253	0.0994757	-3.25778	0.0011229	0.055126	-0.993545
COLCA1	-0.560181	-0.0256039	-3.25736	0.00112456	0.055126	-0.994815
CYB5R3	0.559942	0.0567638	3.25597	0.00113007	0.055126	-0.999027
BCAT1	0.559849	-0.0764634	3.25543	0.00113223	0.055126	-1.00067
MTMR11	0.559712	-0.00835175	3.25463	0.00113541	0.055126	-1.00309
NRIP2	-0.55963	0.0428941	-3.25416	0.0011373	0.055126	-1.00453
BMP3	-0.559409	-0.0393407	-3.25287	0.00114247	0.055126	-1.00843
MAP3K6	0.559316	0.0468707	3.25233	0.00114465	0.055126	-1.01007
UPK1A	-0.559273	-0.0760928	-3.25208	0.00114566	0.055126	-1.01083
SPRR2G	0.558422	-0.0474396	3.24713	0.00116577	0.0559411	-1.02582
XKRX	-0.557804	0.0239652	-3.24354	0.00118057	0.0564977	-1.03669
GPR18	-0.557481	0.0153844	-3.24166	0.00118838	0.0566566	-1.04236
EIF4H	0.557264	0.0169551	3.2404	0.00119363	0.0566566	-1.04616
NDRG1	0.557208	-0.0872839	3.24007	0.00119502	0.0566566	-1.04716
SAR1A	0.557138	-0.00551045	3.23966	0.00119672	0.0566566	-1.04839
ADAM9	0.556983	-0.123382	3.23877	0.0012005	0.0566834	-1.0511
IGF2BP2	0.556481	0.021696	3.23585	0.00121285	0.0569406	-1.05991
ADAMTS19	-0.556442	0.017453	-3.23562	0.0012138	0.0569406	-1.06059
DNAJB1	0.556246	-0.0106632	3.23448	0.00121867	0.0569406	-1.06404
AK4	0.556049	0.088813	3.23333	0.00122357	0.0569406	-1.06749
HDLBP	0.556041	-0.0948165	3.23329	0.00122376	0.0569406	-1.06762
GDI1	0.555932	0.102321	3.23265	0.00122648	0.0569406	-1.06953
TESPA1	-0.555776	0.0631213	-3.23174	0.00123039	0.0569406	-1.07227
LOC101929560	-0.555722	-0.0823248	-3.23143	0.00123174	0.0569406	-1.07322
VWA9	-0.555462	-0.0274674	-3.22992	0.00123827	0.0570932	-1.07777
TRAT1	-0.554981	0.0645476	-3.22712	0.00125043	0.0575036	-1.08618
PSMC1	0.554417	0.00396641	3.22385	0.00126483	0.0578684	-1.09603
SPNS3	-0.55436	0.120371	-3.22351	0.00126631	0.0578684	-1.09704
PTTG2	-0.554266	-0.0149218	-3.22297	0.00126872	0.0578684	-1.09867
AGTRAP	0.554065	0.0973392	3.2218	0.00127391	0.0578684	-1.10219
CHST3	0.553693	-0.107925	3.21963	0.00128357	0.0578684	-1.10869
DEFB1	0.553624	0.0632004	3.21923	0.00128536	0.0578684	-1.10989
CILP	0.55349	0.0509133	3.21845	0.00128887	0.0578684	-1.11223
TMED9	0.553457	0.0377274	3.21826	0.00128972	0.0578684	-1.1128
AGL	-0.553355	-0.0647676	-3.21767	0.00129239	0.0578684	-1.11457
CYFIP2	-0.553247	-0.0117175	-3.21704	0.00129523	0.0578684	-1.11647
LTB	-0.553194	0.0303777	-3.21673	0.0012966	0.0578684	-1.11738
MSANTD3-TMEFF1	0.552812	-0.0939705	3.21451	0.00130668	0.0578684	-1.12404
TEKT5	-0.552808	-0.0736978	-3.21449	0.0013068	0.0578684	-1.12411
LRP1	0.552799	-0.0632706	3.21444	0.00130702	0.0578684	-1.12426
GCSAML	-0.55272	-0.0580122	-3.21398	0.00130912	0.0578684	-1.12564
UIMC1	0.552657	0.0888862	3.21361	0.0013108	0.0578684	-1.12674
ADAMTS2	0.55249	-0.142225	3.21264	0.00131523	0.0579194	-1.12965
SAMD12	-0.552306	0.000285051	-3.21157	0.00132016	0.0579916	-1.13286
PEX11A	-0.55152	0.0211671	-3.207	0.00134129	0.0587017	-1.14652
LOC730183	-0.551377	0.0741339	-3.20617	0.00134519	0.0587017	-1.14901
MSR1	0.55133	-0.0293712	3.20589	0.00134645	0.0587017	-1.14982
CXCR5	-0.551214	0.0368162	-3.20522	0.00134962	0.0587017	-1.15184
DDIAS	-0.550561	-0.107085	-3.20142	0.00136754	0.0593353	-1.16318
PGM3	0.549061	-0.0123982	3.1927	0.00140951	0.0608741	-1.18916
NR1D2	-0.549001	0.0559224	-3.19235	0.00141123	0.0608741	-1.19021
APCDD1L	0.548819	-0.10117	3.19129	0.00141641	0.0608741	-1.19336
PLD4	-0.548708	0.0569219	-3.19065	0.00141956	0.0608741	-1.19527
UPK2	-0.54859	-0.0100002	-3.18996	0.00142294	0.0608741	-1.19731
LRRC8B	-0.548557	-0.0431145	-3.18977	0.00142387	0.0608741	-1.19787
C1orf86	0.548329	0.113754	3.18844	0.00143043	0.0608741	-1.20182
RAB19	-0.548107	0.0529468	-3.18715	0.00143682	0.0608741	-1.20565
DCBLD1	0.548103	-0.141954	3.18713	0.00143694	0.0608741	-1.20572
RAMP2	-0.547882	-0.0348304	-3.18585	0.00144334	0.0608741	-1.20954
GNB1	0.547709	0.0955831	3.18484	0.00144838	0.0608741	-1.21254
ACYP1	0.547679	0.0132029	3.18466	0.00144924	0.0608741	-1.21305
THBS3	0.547665	0.0857289	3.18458	0.00144966	0.0608741	-1.21329
CANT1	0.54759	0.0406005	3.18415	0.00145182	0.0608741	-1.21458
S1PR1	-0.547491	0.037476	-3.18357	0.00145472	0.0608741	-1.21629
CD5	-0.546852	0.0493997	-3.17985	0.00147352	0.0615056	-1.22731
CLEC9A	-0.546697	0.053311	-3.17895	0.00147809	0.0615056	-1.22998
MAST2	0.546624	0.051684	3.17853	0.00148026	0.0615056	-1.23123
ZNF536	-0.5456	-0.00489671	-3.17258	0.00151095	0.0625067	-1.24886
SARS	0.545584	-0.00753852	3.17248	0.00151143	0.0625067	-1.24913
FAM131A	0.545288	0.0330719	3.17076	0.00152042	0.0627315	-1.25422
FAM3B	-0.544972	-0.0933541	-3.16892	0.00153007	0.062864	-1.25965
RASGRP2	-0.54495	0.0862217	-3.16879	0.00153075	0.062864	-1.26003
NEBL	0.544361	0.0305424	3.16537	0.00154887	0.0634484	-1.27013
CENPC	-0.544255	0.00104885	-3.16475	0.00155217	0.0634484	-1.27196
OR5B21	-0.543984	-0.00196222	-3.16318	0.0015606	0.0635242	-1.27661
KLF10	0.543964	-0.0846106	3.16306	0.00156121	0.0635242	-1.27695
FBXO32	0.54344	-0.0736694	3.16001	0.00157764	0.0636967	-1.28593
PFDN1	0.543261	-0.128547	3.15897	0.00158328	0.0636967	-1.28899
PVR	0.543119	0.0298417	3.15815	0.00158776	0.0636967	-1.29141
PSAP	0.543069	0.0639075	3.15786	0.00158935	0.0636967	-1.29227
ZNF195	-0.543013	-0.021449	-3.15753	0.00159113	0.0636967	-1.29323
SPINK1	-0.542929	-0.0858149	-3.15704	0.00159381	0.0636967	-1.29468
KDELR3	0.542919	0.0195592	3.15698	0.00159412	0.0636967	-1.29484
TMEM263	0.542728	-0.000562299	3.15588	0.00160018	0.0636967	-1.2981
B4GALT2	0.542554	0.0116092	3.15486	0.00160576	0.0636967	-1.30108
VEGFB	0.542117	0.0344655	3.15232	0.0016198	0.0636967	-1.30856
CX3CL1	-0.542026	0.087396	-3.15179	0.00162273	0.0636967	-1.31011
ERICH5	-0.541887	-0.00303648	-3.15098	0.00162724	0.0636967	-1.31248
COLCA2	-0.541834	-0.00851733	-3.15067	0.00162897	0.0636967	-1.3134
GAP43	0.541828	-0.090064	3.15064	0.00162914	0.0636967	-1.31349
CASP10	-0.541807	0.165124	-3.15052	0.00162984	0.0636967	-1.31386
ADAMTS12	0.541801	-0.10891	3.15048	0.00163002	0.0636967	-1.31395
FLCN	0.541799	0.103206	3.15047	0.0016301	0.0636967	-1.31399
CALB2	0.54179	0.0257708	3.15042	0.00163038	0.0636967	-1.31414
C7orf31	-0.541515	0.0382138	-3.14882	0.00163934	0.0638152	-1.31884
RALGPS1	-0.541475	0.0662356	-3.14859	0.00164064	0.0638152	-1.31952
TBC1D25	0.541262	0.0422582	3.14735	0.0016476	0.0639452	-1.32315
LEPREL4	0.540589	0.0120779	3.14344	0.00166979	0.06462	-1.33462
CDKN1A	0.540513	0.0224382	3.14299	0.00167231	0.06462	-1.33592
TPK1	-0.540306	-0.0676285	-3.14179	0.0016792	0.0646741	-1.33944
ROBO2	-0.540251	-0.0915246	-3.14147	0.00168104	0.0646741	-1.34038
IL33	-0.539866	-0.0116117	-3.13923	0.00169393	0.0650131	-1.34693
POSTN	0.539741	-0.128653	3.1385	0.00169815	0.0650131	-1.34906
PIGM	-0.539659	-0.0020662	-3.13803	0.00170089	0.0650131	-1.35045
SLC41A1	-0.539455	0.0725689	-3.13684	0.00170779	0.0651356	-1.35391
LOC102724153	0.539252	0.0127417	3.13566	0.00171468	0.0652411	-1.35736
STC2	0.539126	-0.0514811	3.13493	0.00171898	0.0652411	-1.35951
SNX24	0.539048	0.0535871	3.13448	0.00172164	0.0652411	-1.36084
CCR4	-0.538931	0.0230741	-3.1338	0.00172562	0.0652456	-1.36282
DCUN1D2	0.538817	0.0129532	3.13314	0.00172952	0.0652456	-1.36475
ZFP69	-0.538655	-0.0492841	-3.13219	0.0017351	0.0652456	-1.36751
MT1H	0.538573	-0.0209664	3.13171	0.00173791	0.0652456	-1.3689
CCRN4L	0.538291	0.049444	3.13007	0.00174765	0.0652456	-1.37369
EFNB2	0.538208	0.00762813	3.12959	0.00175052	0.0652456	-1.3751
GLI3	0.538185	-0.0972117	3.12946	0.00175131	0.0652456	-1.37548
KRTAP5-7	-0.538185	-0.136031	-3.12946	0.00175131	0.0652456	-1.37548
MTFMT	-0.53772	-0.092105	-3.12675	0.00176752	0.0657086	-1.38338
PCF11	-0.537615	0.00366877	-3.12614	0.00177118	0.0657086	-1.38515
HSPA6	0.537329	0.0526191	3.12448	0.00178121	0.0657528	-1.38999
IQCE	0.537188	0.0914732	3.12366	0.00178619	0.0657528	-1.39238
ZNF727P	-0.537112	-0.0687863	-3.12322	0.00178889	0.0657528	-1.39367
SERPINB2	0.537071	-0.024246	3.12298	0.00179034	0.0657528	-1.39437
KAL1	0.536983	-0.0472947	3.12247	0.00179343	0.0657528	-1.39584
LOC101927272	-0.536909	0.0474824	-3.12204	0.00179606	0.0657528	-1.3971
NOX1	-0.536842	-0.0488177	-3.12165	0.00179844	0.0657528	-1.39823
TNFSF15	-0.53665	-0.00566236	-3.12053	0.00180526	0.0658657	-1.40147
CCR6	-0.53647	0.0194114	-3.11948	0.00181172	0.0659651	-1.40453
NFIL3	0.535796	0.078699	3.11557	0.00183594	0.0666427	-1.41591
SKAP1	-0.535743	0.0524906	-3.11526	0.00183787	0.0666427	-1.41681
GOLGA2	0.535158	0.101961	3.11185	0.00185918	0.0671583	-1.42668
SH3GL1	0.535043	0.0113141	3.11119	0.00186339	0.0671583	-1.42862
LAMC3	-0.53504	0.0306201	-3.11117	0.0018635	0.0671583	-1.42867
PATZ1	-0.534751	-0.00127727	-3.10949	0.00187414	0.0673747	-1.43354
PTPDC1	0.534601	0.00849848	3.10862	0.00187968	0.0673747	-1.43607
ADAMTS16	0.534523	-0.0902333	3.10816	0.00188257	0.0673747	-1.43739
TRIO	0.534369	-0.0178005	3.10727	0.00188826	0.0673747	-1.43997
MAP7D1	0.534281	0.049364	3.10676	0.00189153	0.0673747	-1.44145
GAPDH	0.534258	-0.0791427	3.10662	0.0018924	0.0673747	-1.44184
GPR174	-0.533902	0.0302563	-3.10455	0.00190569	0.0676806	-1.44783
ASB1	0.533817	-0.0497791	3.10406	0.00190887	0.0676806	-1.44926
IL17RC	0.533671	0.192447	3.10321	0.00191437	0.0676806	-1.45172
HSDL1	-0.533619	0.0355025	-3.10291	0.00191632	0.0676806	-1.4526
AP2S1	0.533461	0.0486889	3.10199	0.00192227	0.0677552	-1.45525
NBPF20	0.533132	0.0418755	3.10007	0.00193476	0.0680595	-1.46079
IL34	-0.532944	0.0228749	-3.09898	0.00194189	0.0681116	-1.46394
SEMA3G	-0.53289	0.146703	-3.09867	0.00194395	0.0681116	-1.46485
ABCC10	-0.532225	0.0768375	-3.0948	0.00196948	0.0687277	-1.47601
FAM129C	-0.532031	0.0766622	-3.09367	0.00197697	0.0687277	-1.47926
DERA	0.53203	-0.0209722	3.09367	0.00197702	0.0687277	-1.47928
FNDC1	0.531988	-0.132059	3.09342	0.00197865	0.0687277	-1.47998
OXGR1	-0.531927	-0.0375139	-3.09307	0.001981	0.0687277	-1.481
HDC	-0.531794	0.00199877	-3.0923	0.00198616	0.0687529	-1.48323
ITGB5	0.531708	-0.0591694	3.0918	0.00198951	0.0687529	-1.48467
PRPF6	0.531552	0.0426601	3.09089	0.00199562	0.0688293	-1.48729
NEK7	0.531136	0.0325467	3.08847	0.00201192	0.0692564	-1.49425
KRT10	0.53075	-0.0057709	3.08623	0.00202717	0.0694426	-1.50071
C5orf17	-0.530681	-0.139896	-3.08582	0.00202992	0.0694426	-1.50186
CHODL	-0.530634	-0.0634497	-3.08555	0.00203179	0.0694426	-1.50265
CD99L2	0.530602	0.0467668	3.08536	0.00203306	0.0694426	-1.50319
LEPRE1	0.530178	-0.0133267	3.0829	0.00204998	0.069716	-1.51028
RAB37	-0.529864	0.16111	-3.08107	0.00206261	0.069716	-1.51553
SCG2	0.529822	-0.040841	3.08083	0.0020643	0.069716	-1.51623
TCF7	-0.529816	0.0172002	-3.08079	0.00206454	0.069716	-1.51632
DDIT4	0.529761	0.0138897	3.08047	0.00206674	0.069716	-1.51724
LRFN2	-0.529565	0.0385152	-3.07933	0.00207466	0.069716	-1.52051
KCNQ4	-0.529361	0.0605489	-3.07815	0.00208296	0.069716	-1.52392
PTTG1IP	0.529342	0.0222201	3.07804	0.0020837	0.069716	-1.52422
ZNF619	-0.529337	0.139966	-3.07801	0.00208394	0.069716	-1.52432
KCNRG	-0.529285	-0.0423315	-3.0777	0.00208605	0.069716	-1.52519
BLK	-0.529194	0.0571729	-3.07717	0.00208976	0.069716	-1.52671
CCDC127	0.529019	0.0262092	3.07616	0.00209689	0.069716	-1.52962
TENM3	0.529003	-0.0863087	3.07606	0.00209755	0.069716	-1.52989
ZC3HAV1L	0.528993	-0.00767007	3.07601	0.00209794	0.069716	-1.53004
MFAP5	0.528936	-0.0723423	3.07568	0.00210028	0.069716	-1.531
IGJ	-0.528716	0.063834	-3.0744	0.00210929	0.0698752	-1.53466
SH3D21	0.528627	-0.000398882	3.07388	0.00211299	0.0698752	-1.53616
SEC23A	0.528321	-0.0528675	3.0721	0.00212561	0.0701611	-1.54125
POMT2	0.52822	-0.0954847	3.07151	0.00212978	0.0701677	-1.54292
PRKCSH	0.527811	0.0234669	3.06914	0.00214681	0.0705525	-1.54973
CD79B	-0.527731	0.0621801	-3.06867	0.00215019	0.0705525	-1.55107
PNLIPRP3	0.527653	0.00892201	3.06821	0.00215345	0.0705525	-1.55237
MYH9	0.52726	0.050437	3.06593	0.00216996	0.0709617	-1.55889
GBX1	-0.526764	-0.0158982	-3.06305	0.00219098	0.0714834	-1.56713
ADAMTS8	-0.526693	0.00801751	-3.06263	0.00219401	0.0714834	-1.56831
OR7E47P	-0.526396	-0.0162393	-3.06091	0.00220669	0.0717303	-1.57323
LOC100996909	-0.526317	0.0292454	-3.06044	0.00221011	0.0717303	-1.57455
GALK1	0.526214	0.0737685	3.05985	0.00221452	0.0717303	-1.57626
FLOT1	0.526137	0.10852	3.0594	0.00221784	0.0717303	-1.57753
CPA3	-0.52573	-0.0467555	-3.05703	0.00223541	0.0717733	-1.58428
CD6	-0.525678	0.0548181	-3.05673	0.00223767	0.0717733	-1.58514
SEMA4D	-0.525655	0.134053	-3.0566	0.00223867	0.0717733	-1.58552
LCK	-0.52564	0.0930476	-3.05651	0.00223933	0.0717733	-1.58577
CYYR1	-0.525636	-0.0338695	-3.05649	0.00223948	0.0717733	-1.58583
LMF2	0.525398	0.128536	3.0551	0.00224986	0.0719752	-1.58978
DYNLRB1	0.525279	0.0185239	3.05441	0.00225503	0.0720102	-1.59174
COLQ	-0.525144	0.0378764	-3.05363	0.00226097	0.0720694	-1.59398
CHRNA7	-0.524824	0.0132576	-3.05177	0.00227501	0.0723863	-1.59927
RECQL	0.524476	-0.0197294	3.04974	0.0022904	0.0726768	-1.60503
IL23R	-0.524432	-0.12436	-3.04948	0.00229237	0.0726768	-1.60576
RCE1	0.524136	-0.0266515	3.04777	0.00230552	0.0727909	-1.61064
ZNF253	-0.524074	-0.098864	-3.04741	0.00230828	0.0727909	-1.61166
VIPR1	-0.524073	-0.0462269	-3.0474	0.00230833	0.0727909	-1.61168
OR2L3	-0.523683	-0.0168786	-3.04513	0.00232581	0.0732111	-1.61812
NR5A2	-0.52357	0.0414551	-3.04447	0.0023309	0.073241	-1.61999
RFWD2	-0.52318	0.0288231	-3.04221	0.00234853	0.0733483	-1.62642
HIGD1B	-0.5231	0.0292258	-3.04174	0.00235217	0.0733483	-1.62774
CLIC1	0.523075	0.0179185	3.04159	0.00235331	0.0733483	-1.62816
MTMR8	-0.523067	0.0700991	-3.04155	0.00235367	0.0733483	-1.62828
ZNF383	-0.523036	0.0367991	-3.04137	0.00235509	0.0733483	-1.6288
CD3G	-0.522909	-0.00558735	-3.04063	0.00236086	0.0733828	-1.63089
FMO9P	-0.522829	-0.081104	-3.04017	0.00236451	0.0733828	-1.6322
ZNF622	0.522327	0.12194	3.03725	0.00238754	0.0738565	-1.64048
DSP	0.522255	-0.00296037	3.03683	0.00239084	0.0738565	-1.64165
RND1	-0.522085	0.0182908	-3.03584	0.0023987	0.0738565	-1.64445
PLIN5	-0.522081	0.0127999	-3.03581	0.00239889	0.0738565	-1.64452
KATNAL1	0.522042	0.0223783	3.03559	0.00240068	0.0738565	-1.64516
ECHDC1	-0.521839	0.0100749	-3.03441	0.00241009	0.0738763	-1.6485
UGT2B17	-0.521756	-0.0188836	-3.03392	0.00241397	0.0738763	-1.64987
SNX22	-0.521726	0.011753	-3.03375	0.00241537	0.0738763	-1.65036
GSTM2P1	-0.521668	-0.00630345	-3.03341	0.00241806	0.0738763	-1.65131
ARL4A	0.521332	-0.0706398	3.03146	0.00243378	0.0740912	-1.65684
TOP2B	-0.521328	-0.0609066	-3.03143	0.00243397	0.0740912	-1.65691
DLGAP1-AS1	-0.521249	-0.0830723	-3.03098	0.00243768	0.0740912	-1.65821
PNMA2	0.521119	-0.0454503	3.03022	0.00244379	0.0740948	-1.66034
HNRNPA1P33	0.521068	-0.0459589	3.02992	0.00244619	0.0740948	-1.66118
LRRIQ4	-0.520824	0.0190904	-3.02851	0.00245769	0.0742105	-1.66518
KRT79	0.520644	-0.0425697	3.02746	0.00246621	0.0742105	-1.66813
TNFRSF17	-0.520633	0.017595	-3.02739	0.00246676	0.0742105	-1.66832
CTSL	0.520631	0.0279073	3.02739	0.00246682	0.0742105	-1.66834
LOC284023	0.520115	-0.0109213	3.02438	0.00249143	0.0748234	-1.67681
ZSCAN22	0.519651	0.0886438	3.02169	0.00251372	0.0753648	-1.6844
ESYT2	0.519549	0.0202287	3.02109	0.00251867	0.075385	-1.68608
PAQR8	-0.519055	-0.0403047	-3.01822	0.00254268	0.0755606	-1.69417
CANX	0.518958	-0.0765713	3.01765	0.00254742	0.0755606	-1.69575
PTOV1	0.518918	0.016281	3.01742	0.00254938	0.0755606	-1.69641
ZNF257	-0.518857	-0.085022	-3.01707	0.00255238	0.0755606	-1.69741
A2M-AS1	-0.518856	-0.0471977	-3.01706	0.0025524	0.0755606	-1.69742
IK	0.518836	-0.0466265	3.01694	0.0025534	0.0755606	-1.69775
LY75	-0.518813	0.00361205	-3.01681	0.00255449	0.0755606	-1.69811
BNIP1	0.518645	-0.0363928	3.01583	0.00256276	0.0756786	-1.70087
CD247	-0.518084	0.0110668	-3.01257	0.00259046	0.0762764	-1.71003
EPB41	-0.517992	0.00967596	-3.01204	0.00259505	0.0762764	-1.71154
PPCS	-0.517973	-0.096851	-3.01193	0.00259596	0.0762764	-1.71184
TNRC6C-AS1	-0.517776	0.0581299	-3.01078	0.00260579	0.0763162	-1.71506
FAF2	0.517772	-0.0539512	3.01076	0.00260596	0.0763162	-1.71512
GPSM1	0.517684	0.0254841	3.01025	0.00261038	0.076319	-1.71656
PIK3IP1	-0.517558	0.0244001	-3.00951	0.00261669	0.0763772	-1.71862
NUCB1	0.517375	0.090385	3.00845	0.00262585	0.076518	-1.72159
THBS2	0.517146	-0.17737	3.00712	0.0026374	0.0767278	-1.72533
COL1A2	0.516706	-0.0945913	3.00456	0.0026597	0.0770124	-1.73251
SMIM3	0.516647	-0.015422	3.00422	0.0026627	0.0770124	-1.73347
TNRC18P1	-0.51663	0.109913	-3.00412	0.00266354	0.0770124	-1.73373
WFDC1	-0.516609	-0.104598	-3.004	0.00266462	0.0770124	-1.73408
KSR2	-0.516223	-0.100979	-3.00175	0.00268433	0.0773439	-1.74036
CTSG	-0.516212	0.062215	-3.00169	0.00268489	0.0773439	-1.74054
UBE2E2	0.516055	0.0108036	3.00078	0.00269295	0.0773439	-1.74309
CBFA2T3	-0.515927	0.0306922	-3.00003	0.00269957	0.0773439	-1.74518
TRMT61B	-0.515856	-0.00461997	-2.99962	0.00270323	0.0773439	-1.74633
ALPL	-0.515749	0.0362767	-2.999	0.00270872	0.0773439	-1.74806
TP53INP1	-0.515724	0.0112553	-2.99885	0.00271005	0.0773439	-1.74848
KDR	-0.515703	-0.0145173	-2.99873	0.00271113	0.0773439	-1.74882
PACSIN2	0.515508	0.122929	2.9976	0.00272121	0.0774732	-1.75198
KIAA1549L	0.515446	-0.183194	2.99723	0.00272444	0.0774732	-1.75299
TMEM135	-0.515322	-0.180099	-2.99651	0.00273088	0.0775315	-1.755
CD1B	-0.515046	0.102843	-2.99491	0.00274533	0.0778166	-1.75949
SLC2A8	-0.514662	-0.00816446	-2.99268	0.00276545	0.0782615	-1.76571
DNAJB6	0.51443	-0.0961392	2.99133	0.00277769	0.0784821	-1.76947
PRKCH	-0.514238	0.0726003	-2.99021	0.00278789	0.0786442	-1.77259
ARMC9	0.51396	-0.0602544	2.98859	0.00280271	0.0789363	-1.7771
CTHRC1	0.513856	-0.158455	2.98799	0.00280823	0.0789659	-1.77878
EXOSC10	0.513701	0.0550756	2.98709	0.00281652	0.079073	-1.78129
TPSAB1	-0.513222	-0.0130389	-2.9843	0.00284229	0.0796697	-1.78904
GOPC	0.51311	-0.0856196	2.98365	0.00284836	0.0797136	-1.79085
RBFOX2	0.512836	-0.141893	2.98206	0.00286319	0.0799038	-1.79527
PRCP	-0.512741	-0.0222042	-2.98151	0.00286838	0.0799038	-1.79681
KIAA1598	0.512628	0.112467	2.98085	0.00287453	0.0799038	-1.79863
SLAMF9	0.512612	-0.144698	2.98076	0.00287541	0.0799038	-1.7989
ACSM3	-0.512561	-0.0238882	-2.98046	0.00287818	0.0799038	-1.79971
MGA	-0.512486	-0.12924	-2.98002	0.00288231	0.0799038	-1.80093
MAL	-0.51229	0.0521127	-2.97888	0.00289306	0.080076	-1.8041
IL1RAP	0.512091	0.0200691	2.97772	0.00290402	0.0802536	-1.80732
GOLT1A	-0.511994	-0.0264799	-2.97716	0.00290934	0.0802752	-1.80888
RHOC	0.511847	0.0210152	2.97631	0.00291744	0.0803729	-1.81124
PPAPDC1A	0.511515	-0.194778	2.97438	0.00293587	0.0806463	-1.8166
DLG5	0.511504	-0.0922472	2.97431	0.0029365	0.0806463	-1.81678
FAM219A	0.511293	0.0532311	2.97309	0.00294825	0.0808434	-1.82017
AMOTL2	0.511061	0.105239	2.97174	0.00296125	0.0810739	-1.82392
TGM1	0.510928	0.0709148	2.97096	0.00296873	0.0811529	-1.82606
ZSWIM5	-0.51076	-0.0721686	-2.96999	0.00297817	0.0812852	-1.82876
APBB2	0.510443	-0.0915391	2.96814	0.00299608	0.0816479	-1.83386
TTC39A	-0.510234	0.00825816	-2.96692	0.00300798	0.0818457	-1.83723
CNTROB	0.510045	0.0962799	2.96583	0.00301871	0.0820113	-1.84026
KRT9	0.509869	-0.0469977	2.9648	0.0030288	0.0821591	-1.8431
CCDC74A	0.509698	0.00509552	2.96381	0.0030386	0.0822045	-1.84584
HTR2C	-0.5096	-0.162022	-2.96324	0.0030442	0.0822045	-1.84741
VKORC1	0.509596	-0.0222409	2.96322	0.00304444	0.0822045	-1.84747
TNFSF9	0.509409	-0.024696	2.96213	0.00305521	0.0823509	-1.85048
SEC14L2	0.509249	-0.0224595	2.9612	0.00306448	0.0823509	-1.85305
B3GNT7	0.509188	-0.00881635	2.96085	0.00306798	0.0823509	-1.85402
MRGBP	0.509179	-0.0561312	2.96079	0.00306851	0.0823509	-1.85417
PLEKHF1	-0.509028	0.11318	-2.95991	0.0030773	0.0824615	-1.8566
ABLIM2	0.508832	0.209329	2.95877	0.00308871	0.0826416	-1.85974
GRSF1	-0.508411	-0.179335	-2.95633	0.00311328	0.0831731	-1.86648
RPS19BP1	0.507862	0.0213446	2.95314	0.00314567	0.083771	-1.87527
FAM181B	-0.507827	-0.074618	-2.95293	0.00314778	0.083771	-1.87584
TFAP2A-AS1	-0.507791	-0.046869	-2.95272	0.00314989	0.083771	-1.87641
PCDHB11	0.507611	-0.00106	2.95167	0.00316061	0.0838605	-1.8793
CALR	0.507575	-0.0214552	2.95146	0.00316276	0.0838605	-1.87987
TIA1	-0.507255	-0.0247874	-2.9496	0.00318185	0.0842404	-1.88499
TMEM44	0.50694	0.0940365	2.94777	0.00320076	0.0845542	-1.89002
ANXA8	0.506898	-0.0306611	2.94753	0.00320328	0.0845542	-1.89069
TRABD2A	-0.506737	0.120573	-2.94659	0.00321298	0.0846835	-1.89325
GPR55	-0.506346	0.0864522	-2.94432	0.00323672	0.0847663	-1.89951
FAM65B	-0.50632	0.0510182	-2.94417	0.0032383	0.0847663	-1.89992
PDCL3P4	-0.506258	0.0998511	-2.94381	0.00324205	0.0847663	-1.9009
GRAP2	-0.506257	0.0376002	-2.9438	0.0032421	0.0847663	-1.90092
DIS3L	-0.506225	-0.0485514	-2.94361	0.00324407	0.0847663	-1.90143
HCP5	-0.50618	0.0160358	-2.94335	0.00324681	0.0847663	-1.90215
FMN1	0.506075	-0.00503388	2.94274	0.00325322	0.0847663	-1.90383
SLC25A53	-0.505869	0.0860508	-2.94155	0.0032658	0.0847663	-1.9071
C21orf91	-0.505831	0.0408439	-2.94132	0.00326818	0.0847663	-1.90772
MED15	0.505822	0.0130806	2.94127	0.00326873	0.0847663	-1.90786
CAPN5	-0.505819	-0.013196	-2.94125	0.00326892	0.0847663	-1.90791
KIAA1244	-0.505456	0.00438944	-2.93914	0.00329126	0.0852205	-1.9137
LAMC1	0.505044	-0.100727	2.93675	0.00331674	0.0855361	-1.92024
GIPC2	-0.505025	0.110897	-2.93664	0.00331796	0.0855361	-1.92056
LIMA1	0.504952	-0.015511	2.93621	0.00332247	0.0855361	-1.92171
SH3PXD2B	0.504947	-0.0526983	2.93618	0.00332282	0.0855361	-1.9218
AR	-0.504834	-0.0115687	-2.93553	0.00332986	0.0855925	-1.92359
ITGB7	-0.503842	0.101659	-2.92976	0.00339228	0.0868394	-1.93936
SCAMP5	-0.503839	-0.131568	-2.92974	0.0033925	0.0868394	-1.93941
SLC26A8	-0.503798	0.048363	-2.9295	0.0033951	0.0868394	-1.94006
SLC3A2	0.503605	-0.0317285	2.92838	0.00340739	0.0868394	-1.94313
NEDD4	0.503509	0.0203239	2.92782	0.00341346	0.0868394	-1.94464
CFP	-0.503432	0.0840824	-2.92737	0.00341842	0.0868394	-1.94587
COA5	-0.503402	0.0699275	-2.9272	0.00342031	0.0868394	-1.94634
RRAS	0.503368	0.045473	2.927	0.00342253	0.0868394	-1.94689
TFG	0.503306	0.0284656	2.92664	0.00342648	0.0868394	-1.94787
LINC00910	-0.503289	0.00355395	-2.92654	0.00342755	0.0868394	-1.94813
BLNK	-0.502945	0.0413361	-2.92454	0.00344966	0.087207	-1.95359
AKIRIN1	-0.50291	-0.142071	-2.92434	0.00345194	0.087207	-1.95415
PGF	0.502607	-0.158304	2.92258	0.0034715	0.0875527	-1.95894
FHL3	0.502429	-0.0219935	2.92154	0.00348303	0.0875527	-1.96175
CUL4A	0.502416	-0.0844734	2.92147	0.00348392	0.0875527	-1.96197
P2RY13	-0.502388	0.0213049	-2.9213	0.00348574	0.0875527	-1.96241
ZNF124	-0.502316	-0.0930686	-2.92089	0.00349041	0.0875527	-1.96355
SOX17	-0.502227	-0.0254622	-2.92037	0.0034962	0.0875735	-1.96495
CYP2U1	-0.501923	-0.0927741	-2.9186	0.00351613	0.0878272	-1.96977
MED10	0.501921	-0.015989	2.91859	0.00351627	0.0878272	-1.96981
AK9	-0.501652	0.0387139	-2.91703	0.0035339	0.0880663	-1.97405
CD1C	-0.501557	0.0728848	-2.91647	0.00354016	0.0880663	-1.97555
COL9A1	-0.501548	0.00132619	-2.91642	0.00354081	0.0880663	-1.9757
SRA1	0.501414	-0.0178976	2.91564	0.00354962	0.0881614	-1.97781
GSTA1	-0.501307	-0.0486541	-2.91502	0.00355671	0.0882133	-1.9795
PURA	0.500607	0.00189197	2.91095	0.00360338	0.0891576	-1.99056
PDIK1L	-0.500559	0.0698981	-2.91067	0.00360662	0.0891576	-1.99132
FUT7	-0.500481	0.000575062	-2.91021	0.00361186	0.0891576	-1.99255
GNA12	0.500434	0.0863139	2.90994	0.00361497	0.0891576	-1.99328
TBC1D27	-0.500266	-0.00112753	-2.90896	0.00362633	0.0891871	-1.99594
SULF1	0.500203	-0.198821	2.9086	0.00363058	0.0891871	-1.99693
CHST11	0.500192	-0.0254766	2.90853	0.00363132	0.0891871	-1.99711
SLC2A1	0.500107	-0.0746633	2.90804	0.00363708	0.0892044	-1.99845
GOLIM4	0.500012	-0.041562	2.90749	0.00364345	0.0892367	-1.99993
MFI2	0.4998	0.0983515	2.90626	0.00365784	0.089465	-2.00327
C10orf113	0.499664	-0.000994962	2.90546	0.00366712	0.089568	-2.00542
FNIP1	0.499277	-0.130566	2.90321	0.00369357	0.0900109	-2.01151
ERN2	-0.499147	-0.0199368	-2.90246	0.00370253	0.0900109	-2.01356
ZNF182	-0.499105	-0.0549704	-2.90222	0.00370537	0.0900109	-2.01421
GPX8	0.499101	-0.114582	2.90219	0.00370564	0.0900109	-2.01427
MAN1B1	0.498603	0.188651	2.89929	0.00374007	0.0907225	-2.02211
ACBD3	0.498514	0.0545722	2.89878	0.00374626	0.0907478	-2.02351
TTLL13	-0.498315	0.10375	-2.89762	0.00376006	0.0909575	-2.02663
ANKFN1	-0.498045	0.0509379	-2.89605	0.00377896	0.0911201	-2.03087
ITGB1	0.497981	-0.130134	2.89568	0.00378344	0.0911201	-2.03188
PLEKHM2	0.497941	0.0693959	2.89545	0.00378622	0.0911201	-2.0325
ZNF98	-0.497924	-0.0423843	-2.89535	0.00378743	0.0911201	-2.03277
FXR1	0.497666	-0.0731379	2.89385	0.00380557	0.0913601	-2.03681
ABCG4	-0.497635	-0.0429615	-2.89367	0.00380775	0.0913601	-2.0373
NBPF18P	0.497456	0.0853645	2.89263	0.00382038	0.0915389	-2.0401
ANXA5	0.497292	0.0650014	2.89167	0.003832	0.0915847	-2.04268
SLC12A8	0.497156	0.00206063	2.89088	0.00384166	0.0915847	-2.04481
RAB39B	-0.497061	0.137563	-2.89033	0.00384841	0.0915847	-2.04629
EED	-0.49703	-0.0190263	-2.89015	0.00385067	0.0915847	-2.04679
KCNJ15	-0.496978	-0.147664	-2.88985	0.00385434	0.0915847	-2.0476
DNM1	0.496959	0.0422893	2.88973	0.00385571	0.0915847	-2.0479
SPOCK2	-0.496703	0.0100594	-2.88825	0.003874	0.0915847	-2.05191
GOLT1B	0.496651	-0.123195	2.88794	0.00387774	0.0915847	-2.05272
ADRA2A	-0.496571	-0.032783	-2.88748	0.00388346	0.0915847	-2.05397
OR10H1	-0.496521	-0.0410603	-2.88719	0.00388702	0.0915847	-2.05475
HAMP	0.496396	0.0226749	2.88646	0.00389605	0.0915847	-2.05671
NAB1	0.496385	0.0250884	2.8864	0.00389685	0.0915847	-2.05688
KLK8	0.496375	0.0577667	2.88634	0.00389759	0.0915847	-2.05704
LEAP2	-0.496334	0.0760582	-2.8861	0.00390052	0.0915847	-2.05768
KANK4	0.496326	-0.106674	2.88605	0.0039011	0.0915847	-2.05781
UBL4A	0.496242	0.0949297	2.88557	0.00390712	0.0915847	-2.05911
RLTPR	-0.496196	0.044442	-2.8853	0.00391049	0.0915847	-2.05984
PGLYRP3	0.496124	0.0111386	2.88488	0.00391565	0.0915847	-2.06096
GLYCTK	-0.496032	0.0738603	-2.88434	0.00392235	0.0916202	-2.06241
RINL	-0.495842	0.0543291	-2.88324	0.0039361	0.0918199	-2.06537
HARS	0.495729	-0.0181672	2.88259	0.0039443	0.0918896	-2.06713
AMIGO1	-0.495274	0.0886171	-2.87993	0.00397761	0.0925437	-2.07425
ZNF831	-0.495191	0.041641	-2.87945	0.00398369	0.0925632	-2.07554
CAMKMT	-0.495048	0.00266293	-2.87862	0.00399418	0.0926849	-2.07776
TMEM229B	-0.494831	-0.0491103	-2.87736	0.00401022	0.0927647	-2.08116
RFX8	0.494789	-0.0792747	2.87712	0.00401333	0.0927647	-2.08181
FTSJ1	0.494788	-0.0819235	2.87711	0.00401338	0.0927647	-2.08182
NPC1	0.494442	0.0644028	2.8751	0.00403908	0.0932339	-2.08722
ZFAND4	-0.494372	-0.0724607	-2.87469	0.00404423	0.0932339	-2.0883
SDF4	0.494273	0.0982184	2.87412	0.00405164	0.0932828	-2.08985
PRCD	-0.494094	-0.121952	-2.87308	0.00406498	0.0934681	-2.09263
SLC35E1	0.493798	-0.0423262	2.87135	0.00408721	0.0937758	-2.09724
TEX9	-0.493774	0.0666771	-2.87122	0.00408899	0.0937758	-2.09761
SPHK1	0.493503	-0.0340955	2.86964	0.00410942	0.093962	-2.10183
TPM4	0.493482	-0.0948092	2.86952	0.00411103	0.093962	-2.10216
ZNF485	-0.493455	-0.103683	-2.86936	0.00411306	0.093962	-2.10258
SH2D5	0.493086	0.00949414	2.86722	0.00414103	0.0944787	-2.10831
GSTM4	-0.492891	-0.0193026	-2.86608	0.00415596	0.0946969	-2.11135
CD3D	-0.492742	0.00157943	-2.86522	0.00416729	0.0948157	-2.11365
AASDH	-0.492682	-0.0930654	-2.86486	0.00417191	0.0948157	-2.11459
KIAA0125	-0.492338	0.0620295	-2.86287	0.00419833	0.0952935	-2.11993
LPAR3	-0.492211	-0.0900115	-2.86213	0.0042081	0.0953925	-2.12189
ASAP2	0.491944	0.12503	2.86057	0.00422881	0.0955334	-2.12604
TPM3	0.491936	0.027575	2.86053	0.0042294	0.0955334	-2.12616
GYLTL1B	-0.491921	-0.0278335	-2.86044	0.00423054	0.0955334	-2.12639
GDF6	0.491752	-0.0257993	2.85946	0.00424367	0.0957075	-2.12901
ABCD2	-0.491287	0.0356534	-2.85675	0.00428006	0.0961717	-2.13623
TFAP2A	0.491261	-0.00403068	2.8566	0.0042821	0.0961717	-2.13663
NLRP10	0.491224	-0.11503	2.85638	0.004285	0.0961717	-2.1372
EFCC1	-0.491024	0.0176479	-2.85522	0.00430072	0.0961717	-2.1403
GNAI1	0.490998	-0.0253811	2.85507	0.00430273	0.0961717	-2.14069
PPP2CB	0.490949	0.012954	2.85479	0.00430663	0.0961717	-2.14146
TNFSF4	0.490943	-0.0866066	2.85475	0.00430705	0.0961717	-2.14154
SLX4	0.490934	0.070557	2.8547	0.00430782	0.0961717	-2.14169
TNNI2	0.490737	0.026492	2.85355	0.00432337	0.0962987	-2.14473
MCFD2	0.490723	-0.0363133	2.85348	0.00432442	0.0962987	-2.14494
APLP1	0.490161	0.0886703	2.8502	0.00436915	0.0971724	-2.15363
UPK3A	-0.489765	-0.0305578	-2.8479	0.00440089	0.0976415	-2.15975
ARHGEF6	-0.489713	-0.0587778	-2.8476	0.00440509	0.0976415	-2.16056
DSC2	0.489651	0.0390132	2.84724	0.00441009	0.0976415	-2.16151
SF3A2	0.489614	-0.0398611	2.84702	0.00441306	0.0976415	-2.16208
MICALL1	0.489554	-0.0107549	2.84667	0.00441789	0.0976415	-2.16301
ZNF43	-0.48939	-0.0254646	-2.84572	0.00443109	0.0977705	-2.16553
RBM11	-0.489312	-0.0539722	-2.84527	0.00443744	0.0977705	-2.16674
CCDC33	0.489276	0.0319459	2.84506	0.00444034	0.0977705	-2.16729
ADAMTSL4	0.489068	0.0521038	2.84385	0.00445722	0.0980199	-2.17049
TPSB2	-0.488861	-0.0150825	-2.84265	0.0044741	0.0980885	-2.17368
LOC102725207	0.488753	-0.0674758	2.84202	0.00448293	0.0980885	-2.17535
MTSS1	0.488658	-0.100662	2.84147	0.00449067	0.0980885	-2.17681
NUPL1	0.488615	-0.0725122	2.84122	0.00449422	0.0980885	-2.17747
PTPRCAP	-0.488582	0.133385	-2.84102	0.00449695	0.0980885	-2.17799
ANKRD42	-0.488573	-0.00542067	-2.84097	0.0044977	0.0980885	-2.17813
EDF1	0.488444	0.173781	2.84022	0.00450823	0.0980885	-2.1801
CD3E	-0.48843	0.0289308	-2.84014	0.00450939	0.0980885	-2.18032
ASF1A	-0.488399	-0.115461	-2.83996	0.00451192	0.0980885	-2.18079
CAT	-0.488323	0.0398879	-2.83952	0.00451824	0.0980885	-2.18197
FCHO2	0.488284	-0.147735	2.83929	0.00452144	0.0980885	-2.18257
POU2AF1	-0.488086	0.0282642	-2.83814	0.00453775	0.0983216	-2.18561
GALNT2	0.487785	-0.10922	2.83639	0.00456268	0.098599	-2.19024
ZNF670	-0.487753	-0.05167	-2.83621	0.00456534	0.098599	-2.19073
KLHDC10	0.48773	0.0666186	2.83607	0.0045673	0.098599	-2.19109
POF1B	-0.487562	-0.0053689	-2.83509	0.00458132	0.0987808	-2.19368
KIF21B	-0.487469	0.0710156	-2.83455	0.004589	0.0988258	-2.19509
CRACR2B	-0.48734	0.0846701	-2.8338	0.00459982	0.0989381	-2.19708
APOBEC3G	-0.487236	-0.00294614	-2.8332	0.00460852	0.0990047	-2.19868
MIF	0.487026	-0.0690703	2.83198	0.00462615	0.0992209	-2.2019
SH2D2A	-0.486983	0.000746852	-2.83172	0.00462982	0.0992209	-2.20257
ATP2B1	-0.486902	-0.0224895	-2.83126	0.00463661	0.099246	-2.2038
TTPA	-0.486784	0.0413622	-2.83057	0.00464655	0.0993043	-2.20561
BCAR3	0.486736	-0.0130593	2.83029	0.00465058	0.0993043	-2.20634
MYEOV	0.486629	-0.0364464	2.82967	0.00465967	0.0993782	-2.20799
UBE2Z	0.486487	0.0820663	2.82884	0.00467169	0.0994103	-2.21017
FGF13	-0.486479	0.0258242	-2.82879	0.00467244	0.0994103	-2.2103
PGLYRP4	0.486352	0.0183296	2.82805	0.00468322	0.0994511	-2.21225
BMX	-0.48626	0.0143488	-2.82752	0.00469105	0.0994511	-2.21365
GIMAP7	-0.486228	0.019321	-2.82734	0.00469373	0.0994511	-2.21414
GP5	-0.486185	0.0878323	-2.82708	0.00469745	0.0994511	-2.2148
PSMC3	0.486124	0.0294467	2.82673	0.0047026	0.0994511	-2.21573
ANKRD55	-0.486059	0.0493566	-2.82636	0.00470814	0.0994511	-2.21672
MAP4	0.48577	0.0559874	2.82467	0.00473298	0.0998562	-2.22116
ILK	0.485415	-0.0389557	2.82261	0.00476355	0.100359	-2.22659
FCER1A	-0.485361	-0.0260871	-2.82229	0.0047682	0.100359	-2.22742
SNORD71	-0.485238	0.00920536	-2.82158	0.00477886	0.100464	-2.2293
RFNG	0.484783	0.053759	2.81893	0.00481838	0.101135	-2.23625
FBXO33	-0.484679	0.00299839	-2.81833	0.00482749	0.101135	-2.23784
FAM3C	0.484674	0.0411754	2.8183	0.00482793	0.101135	-2.23792
ZNF689	-0.48391	-0.00826542	-2.81385	0.00489518	0.102422	-2.24958
GAS2L1	0.483627	0.0402873	2.81221	0.00492027	0.102722	-2.25389
AFF3	-0.483617	0.056392	-2.81215	0.00492117	0.102722	-2.25404
KRT6B	0.483321	-0.0363153	2.81043	0.00494759	0.103152	-2.25856
CTNNBIP1	0.483003	0.0617334	2.80858	0.00497607	0.103536	-2.26339
TUBGCP3	0.482984	0.0186624	2.80847	0.00497776	0.103536	-2.26368
KDM8	-0.482914	0.0794767	-2.80807	0.00498401	0.103544	-2.26474
RNF128	-0.482669	-0.0739868	-2.80664	0.00500611	0.103798	-2.26847
REP15	0.4826	-0.110163	2.80624	0.00501238	0.103798	-2.26952
C2orf42	-0.482562	-0.0149707	-2.80602	0.00501586	0.103798	-2.27011
TBC1D10C	-0.48242	0.0949828	-2.80519	0.0050287	0.103798	-2.27226
KIAA1731NL	0.482411	0.0532035	2.80514	0.00502949	0.103798	-2.27239
CLEC14A	-0.482389	-0.0050077	-2.80501	0.00503151	0.103798	-2.27273
TSPAN33	-0.482249	-0.0166059	-2.8042	0.00504425	0.10394	-2.27486
RILPL1	0.482076	-0.0957179	2.80319	0.00505999	0.104143	-2.27749
ZHX2	-0.48174	0.0526863	-2.80124	0.00509069	0.104652	-2.28258
PI16	-0.481604	0.0476766	-2.80045	0.00510321	0.104788	-2.28465
IDH1	-0.481249	0.0117184	-2.79838	0.00513596	0.104975	-2.29004
ZNF30	-0.481241	0.0477907	-2.79834	0.00513667	0.104975	-2.29016
TBC1D23	0.481223	0.0581839	2.79823	0.00513834	0.104975	-2.29043
CDH26	-0.481211	-0.0340612	-2.79816	0.00513949	0.104975	-2.29062
SNORA2B	-0.481183	-0.106889	-2.798	0.00514204	0.104975	-2.29104
SAP30	0.481051	-0.0218133	2.79724	0.00515424	0.105102	-2.29304
PPP1R10	-0.48092	0.0140806	-2.79647	0.00516644	0.105196	-2.29503
NBPF9	0.480874	0.0905159	2.7962	0.00517074	0.105196	-2.29573
CD151	0.480798	0.0952576	2.79576	0.0051778	0.105218	-2.29688
BCL7B	0.480636	0.184894	2.79482	0.00519288	0.105403	-2.29932
C12orf76	-0.480416	0.0919309	-2.79354	0.00521353	0.105701	-2.30267
CD27	-0.480235	0.0447555	-2.79249	0.00523052	0.105912	-2.30541
SVIP	-0.480133	-0.00405353	-2.7919	0.00524006	0.105912	-2.30694
PRKCB	-0.480099	0.042104	-2.79169	0.00524332	0.105912	-2.30746
RNF183	-0.479896	0.121989	-2.79052	0.00526242	0.105912	-2.31053
IMPAD1	0.479822	-0.0800255	2.79009	0.00526944	0.105912	-2.31165
ANGPTL3	0.47981	0.0652999	2.79002	0.00527057	0.105912	-2.31183
KIAA1551	-0.479787	-0.0368646	-2.78988	0.00527281	0.105912	-2.31219
LOC729739	0.479763	0.102222	2.78974	0.00527502	0.105912	-2.31254
KRTAP5-9	-0.479636	-0.103115	-2.78901	0.00528705	0.105912	-2.31446
LMAN1	0.479553	-0.00927473	2.78852	0.00529496	0.105912	-2.31572
TARS	0.479551	-0.0519502	2.78851	0.0052952	0.105912	-2.31575
GPR37	0.479515	0.0901597	2.7883	0.00529861	0.105912	-2.3163
UBTD2	0.47948	-0.0833953	2.7881	0.00530192	0.105912	-2.31682
TRIM3	0.479413	0.0841477	2.78771	0.00530828	0.10592	-2.31783
DNAJB12	0.479336	0.0468187	2.78726	0.00531561	0.105946	-2.31899
DPCD	0.479227	-0.00564427	2.78663	0.00532601	0.105972	-2.32064
PPP1R9A	-0.479151	0.00755891	-2.78618	0.00533333	0.105972	-2.32179
ATP2A3	-0.479041	0.146249	-2.78555	0.00534379	0.105972	-2.32344
NARS2	-0.47904	-0.0463087	-2.78554	0.00534392	0.105972	-2.32346
HOOK1	-0.479009	-0.0709098	-2.78536	0.0053469	0.105972	-2.32393
COL19A1	-0.478846	0.0179865	-2.78441	0.00536251	0.106137	-2.32639
CXorf36	-0.478794	-0.0137672	-2.78411	0.00536754	0.106137	-2.32718
RCN3	0.478708	-0.0541313	2.78361	0.00537587	0.106137	-2.32848
MYRIP	-0.478672	0.0746204	-2.7834	0.00537927	0.106137	-2.32901
RTN2	0.478511	-0.10903	2.78246	0.00539488	0.106326	-2.33145
DIP2C	0.478313	-0.023059	2.78131	0.005414	0.106584	-2.33443
WDR60	0.477959	-0.0221516	2.77925	0.00544842	0.106811	-2.33976
FAP	0.477831	-0.145296	2.77851	0.00546096	0.106811	-2.3417
RASSF2	-0.477819	0.119807	-2.77844	0.00546214	0.106811	-2.34188
ANKRD16	-0.4778	0.050038	-2.77833	0.00546396	0.106811	-2.34216
FCRLA	-0.477794	-0.118219	-2.77829	0.00546455	0.106811	-2.34225
SERINC1	0.477721	-0.0281567	2.77787	0.00547175	0.106811	-2.34336
C5orf56	-0.47767	0.0338104	-2.77757	0.00547671	0.106811	-2.34412
ICAM3	-0.477592	0.0948014	-2.77712	0.00548438	0.106811	-2.34529
LRRC8A	0.477588	0.0157915	2.77709	0.00548479	0.106811	-2.34536
EMCN	-0.477575	0.0361684	-2.77702	0.00548603	0.106811	-2.34555
SLC22A15	0.477403	-0.105214	2.77602	0.00550289	0.107008	-2.34813
RASGEF1A	-0.477349	0.0429945	-2.77571	0.00550823	0.107008	-2.34895
AFG3L2	-0.477225	-0.0241998	-2.77498	0.00552049	0.107012	-2.35081
MMP15	-0.477224	0.0573898	-2.77498	0.0055206	0.107012	-2.35083
PQBP1	0.476933	-0.0470767	2.77328	0.00554941	0.107367	-2.35521
CX3CR1	-0.476824	-0.0475632	-2.77265	0.00556015	0.107367	-2.35684
ABCC4	-0.47681	-0.177349	-2.77257	0.00556159	0.107367	-2.35705
TOX3	-0.476793	-0.0944804	-2.77247	0.00556323	0.107367	-2.3573
CRISP3	-0.476704	-0.0549251	-2.77196	0.0055721	0.107421	-2.35864
KDM2B	-0.476564	0.0156491	-2.77114	0.00558604	0.107572	-2.36074
SPARC	0.476399	-0.102045	2.77018	0.00560251	0.107772	-2.36322
ZMAT3	0.476293	0.0812441	2.76957	0.00561313	0.107859	-2.36481
FER1L4	-0.476121	-0.0638704	-2.76856	0.00563046	0.108074	-2.3674
COL6A1	0.476006	-0.0133667	2.76789	0.00564203	0.108086	-2.36913
ZFP14	-0.475993	0.0277361	-2.76782	0.00564329	0.108086	-2.36932
KLHDC4	-0.47585	0.107878	-2.76699	0.00565766	0.108212	-2.37145
ARID3A	0.475755	-0.0704552	2.76644	0.0056673	0.108212	-2.37289
CEP68	-0.475745	0.106296	-2.76638	0.00566828	0.108212	-2.37303
PFKFB4	0.475525	-0.0737287	2.7651	0.00569058	0.108417	-2.37633
HMGXB3	0.475518	-0.0398609	2.76506	0.00569127	0.108417	-2.37643
ATP6V1E1	0.475392	0.0471826	2.76433	0.00570411	0.108544	-2.37833
RRH	-0.475088	-0.118385	-2.76256	0.0057351	0.108973	-2.38288
THEMIS	-0.47505	0.0430331	-2.76234	0.00573899	0.108973	-2.38345
C2orf88	-0.474929	-0.129945	-2.76163	0.00575133	0.109059	-2.38526
PDGFRL	0.474885	-0.0707995	2.76138	0.00575589	0.109059	-2.38592
SLC9B1	-0.474792	0.049423	-2.76084	0.00576535	0.109121	-2.3873
VSIG4	0.474724	0.00226447	2.76044	0.00577236	0.109137	-2.38832
LOC100130172	-0.474504	-0.0638823	-2.75916	0.00579502	0.109448	-2.39162
ZSCAN16	-0.474386	0.0152613	-2.75848	0.00580715	0.109458	-2.39338
BTN3A2	-0.474339	0.0709499	-2.75821	0.00581201	0.109458	-2.39408
SLC6A17	0.474319	0.0230799	2.75809	0.00581414	0.109458	-2.39439
ASB13	-0.474248	-0.0217406	-2.75768	0.00582143	0.109479	-2.39544
ZYG11B	-0.474088	-0.0429002	-2.75675	0.00583802	0.109588	-2.39783
ZFP69B	-0.474072	-0.14291	-2.75665	0.00583967	0.109588	-2.39807
ITGAL	-0.47396	0.045065	-2.756	0.00585138	0.109692	-2.39975
SYDE1	0.473622	-0.0897329	2.75403	0.00588664	0.110236	-2.4048
C7orf26	-0.473352	0.0784223	-2.75246	0.00591493	0.110588	-2.40882
FCRL3	-0.47332	0.0386954	-2.75228	0.00591827	0.110588	-2.4093
MXI1	0.473263	-0.00378173	2.75195	0.00592422	0.110588	-2.41014
RPL23AP53	0.473065	0.0528229	2.75079	0.00594517	0.110861	-2.41311
THAP6	-0.472951	-0.0903718	-2.75013	0.00595721	0.110923	-2.41481
CXCR2	-0.472914	-0.0667577	-2.74992	0.00596105	0.110923	-2.41535
BAMBI	-0.472845	-0.103588	-2.74951	0.00596841	0.110943	-2.41638
DCANP1	-0.472749	0.0473224	-2.74896	0.00597859	0.110992	-2.41782
CD1E	-0.472701	0.0729467	-2.74868	0.00598362	0.110992	-2.41852
FAM65C	-0.472504	-0.0222156	-2.74753	0.00600457	0.111264	-2.42146
CMA1	-0.472076	0.0850305	-2.74505	0.00605028	0.111955	-2.42782
ATF4	0.472037	-0.111581	2.74482	0.00605454	0.111955	-2.42842
SYNRG	-0.47192	0.0433072	-2.74414	0.00606702	0.111959	-2.43014
HSPA1A	0.471885	-0.0346523	2.74393	0.00607083	0.111959	-2.43067
OR2L8	-0.471857	0.0155483	-2.74377	0.00607379	0.111959	-2.43108
MARVELD1	0.471764	-0.0467676	2.74323	0.00608388	0.111976	-2.43247
SLAMF1	-0.471637	0.0185341	-2.74249	0.00609756	0.111976	-2.43436
OAS1	-0.47161	-0.0489024	-2.74233	0.00610047	0.111976	-2.43476
ICA1L	-0.471603	-0.0285958	-2.7423	0.00610119	0.111976	-2.43486
TIMP3	0.471477	-0.0883262	2.74156	0.00611485	0.111976	-2.43674
TGFBR3	-0.471454	-0.0672707	-2.74143	0.00611731	0.111976	-2.43707
CEP192	-0.471438	-0.0566029	-2.74133	0.00611907	0.111976	-2.43732
SLC5A4	-0.47097	-0.0561015	-2.73861	0.00616994	0.11279	-2.44426
LRIT3	-0.470762	-0.0500966	-2.7374	0.00619271	0.112851	-2.44736
MMP25	-0.47074	0.13545	-2.73728	0.00619504	0.112851	-2.44767
RALGAPA2	-0.470708	0.0357642	-2.73709	0.00619857	0.112851	-2.44815
LRRC18	-0.470706	0.0173477	-2.73708	0.00619883	0.112851	-2.44818
ATAD2B	-0.47042	-0.12697	-2.73541	0.00623026	0.113306	-2.45243
SNF8	0.470313	0.032119	2.73479	0.00624198	0.113332	-2.454
SPRYD7	0.47029	-0.0151351	2.73466	0.00624452	0.113332	-2.45435
ELF5	-0.47019	0.0134603	-2.73407	0.00625563	0.113417	-2.45584
SREK1IP1	0.469918	-0.185973	2.73249	0.00628571	0.113846	-2.45986
BMP4	-0.469724	-0.121185	-2.73137	0.00630727	0.114119	-2.46274
MXRA5	0.469618	-0.121706	2.73075	0.0063191	0.114149	-2.46431
ZNF737	-0.469541	-0.0316019	-2.7303	0.00632762	0.114149	-2.46544
PRKCQ	-0.469535	0.100278	-2.73027	0.00632833	0.114149	-2.46553
GNRH1	0.469393	0.0756668	2.72944	0.0063442	0.114319	-2.46763
TNR	-0.469275	0.0279293	-2.72876	0.00635739	0.114439	-2.46937
LGALS9	-0.469084	0.097792	-2.72765	0.00637882	0.114708	-2.4722
ZNF720	-0.469012	-0.0845856	-2.72722	0.006387	0.114739	-2.47327
PLEKHG1	-0.468563	-0.134258	-2.72462	0.00643765	0.115263	-2.47989
LEKR1	-0.468464	0.062921	-2.72404	0.00644895	0.115263	-2.48136
THOC6	0.468428	-0.00421461	2.72383	0.00645297	0.115263	-2.48189
MRFAP1	0.468404	0.0551737	2.72369	0.00645567	0.115263	-2.48224
ARSI	0.468356	-0.0406996	2.72341	0.00646121	0.115263	-2.48296
KIF19	-0.468352	-0.00112815	-2.72339	0.00646166	0.115263	-2.48302
PKD1L1	-0.46835	0.118836	-2.72338	0.00646189	0.115263	-2.48305
GPD1L	-0.468101	-0.0212449	-2.72193	0.00649025	0.115422	-2.48672
SLC5A7	-0.46803	-0.0539245	-2.72152	0.00649835	0.115422	-2.48776
MMP14	0.468017	-0.206435	2.72144	0.00649988	0.115422	-2.48796
VSIG2	-0.467902	-0.0578683	-2.72077	0.00651299	0.115422	-2.48965
HCFC2	0.467893	-0.0232261	2.72072	0.00651397	0.115422	-2.48978
VEPH1	0.467822	0.0860481	2.72031	0.00652217	0.115422	-2.49083
RBM22	0.467805	-0.0528762	2.72021	0.00652409	0.115422	-2.49108
ZNF541	-0.467795	-0.0377733	-2.72015	0.00652525	0.115422	-2.49123
DSG3	0.467757	-0.0873115	2.71993	0.00652962	0.115422	-2.49179
NAPSB	-0.467652	0.072989	-2.71932	0.00654171	0.11552	-2.49334
CLIP1	0.467541	-0.0433281	2.71867	0.00655446	0.11563	-2.49497
MIRLET7BHG	0.467468	0.0509284	2.71825	0.00656285	0.115648	-2.49604
FZD1	0.467344	-0.109396	2.71753	0.00657715	0.115648	-2.49787
MOCS1	-0.467316	-0.115677	-2.71736	0.00658048	0.115648	-2.49829
IDO1	-0.467305	0.0261904	-2.7173	0.00658169	0.115648	-2.49844
CTIF	0.467231	0.0811579	2.71687	0.00659027	0.115683	-2.49954
AP2A1	0.466894	0.0311402	2.71491	0.00662941	0.116255	-2.5045
USP44	-0.46682	0.0236716	-2.71448	0.00663804	0.116291	-2.50559
CALCRL	-0.466609	-0.0330011	-2.71326	0.00666259	0.116474	-2.50868
NDUFS4	0.46657	-0.180964	2.71303	0.00666719	0.116474	-2.50926
WWP2	-0.466541	0.130535	-2.71286	0.00667056	0.116474	-2.50968
HSF5	-0.466471	0.0079696	-2.71245	0.00667877	0.116474	-2.51072
SERPINB5	0.466448	-0.0795299	2.71232	0.00668146	0.116474	-2.51105
ALPP	0.466386	0.10636	2.71196	0.00668874	0.116486	-2.51197
FGB	0.466323	0.0435685	2.71159	0.00669612	0.116499	-2.51289
WASF2	0.466076	-0.0726684	2.71016	0.0067252	0.116752	-2.51652
PSG9	0.465939	-0.0422984	2.70936	0.00674135	0.116752	-2.51853
YWHAH	0.465901	0.0327273	2.70914	0.00674589	0.116752	-2.51909
MEMO1	-0.46587	-0.0632193	-2.70896	0.00674951	0.116752	-2.51954
PTP4A1	0.465869	-0.0990748	2.70895	0.00674966	0.116752	-2.51956
POC1B	-0.465864	0.0243466	-2.70892	0.00675031	0.116752	-2.51964
PPP1R13L	0.465806	-0.0514837	2.70858	0.00675715	0.116756	-2.52049
TMEM125	-0.465689	0.0533941	-2.7079	0.00677105	0.116802	-2.52221
MAS1L	-0.465641	-0.0957243	-2.70763	0.00677666	0.116802	-2.5229
TMEM88	-0.465502	0.0676423	-2.70682	0.00679321	0.116802	-2.52495
COQ7	-0.465487	-0.0213472	-2.70673	0.00679498	0.116802	-2.52517
FAHD2CP	-0.465465	0.00394199	-2.7066	0.00679756	0.116802	-2.52548
MYOM2	-0.465449	-0.020814	-2.70651	0.00679951	0.116802	-2.52572
DENND2D	-0.465312	-0.00749776	-2.70572	0.00681579	0.116968	-2.52773
THADA	-0.465202	-0.0219631	-2.70507	0.00682901	0.117081	-2.52935
NLRP6	-0.465101	0.0355407	-2.70449	0.00684108	0.117174	-2.53083
PJA2	0.464887	-0.0850669	2.70324	0.00686669	0.117359	-2.53396
FZD10	-0.464868	-0.0267903	-2.70313	0.00686898	0.117359	-2.53424
CARKD	0.464845	0.155724	2.703	0.00687181	0.117359	-2.53458
CD59	0.464748	-0.081146	2.70243	0.0068835	0.11736	-2.536
SND1	0.464734	0.066545	2.70235	0.00688514	0.11736	-2.5362
KLF7	0.464676	0.00866873	2.70201	0.00689212	0.117365	-2.53705
ZNF626	-0.464542	-0.0626306	-2.70123	0.00690833	0.117528	-2.53902
ACTN1	0.464334	-0.0132484	2.70003	0.0069334	0.117841	-2.54205
PEX19	-0.464108	-0.0838649	-2.69871	0.00696089	0.118113	-2.54537
ZNF566	-0.464093	0.00414664	-2.69862	0.00696275	0.118113	-2.54559
CCDC93	0.463903	0.0709655	2.69752	0.00698591	0.118392	-2.54837
CISD1	0.463833	-0.0945513	2.69711	0.00699445	0.118423	-2.54939
TECR	0.463665	0.0955576	2.69614	0.00701496	0.118474	-2.55184
SLAMF7	-0.463648	-0.0210516	-2.69603	0.00701709	0.118474	-2.5521
PRAP1	-0.463616	0.133457	-2.69585	0.00702102	0.118474	-2.55257
LMO7	0.463538	0.111633	2.6954	0.00703047	0.118474	-2.55369
CCDC88C	-0.46353	0.0877607	-2.69535	0.00703145	0.118474	-2.55381
GNGT1	0.463463	-0.0196047	2.69496	0.00703975	0.118474	-2.5548
SLC44A4	-0.463425	0.0524158	-2.69474	0.00704441	0.118474	-2.55535
ZBTB7C	-0.463296	0.0408187	-2.69399	0.00706026	0.118627	-2.55723
TBX2	-0.463154	-0.0876142	-2.69316	0.0070778	0.118739	-2.55931
RP9P	0.463094	0.0126726	2.69282	0.00708518	0.118739	-2.56018
ARHGAP21	0.463079	-0.104335	2.69273	0.0070871	0.118739	-2.56041
NRBP2	0.462918	0.122611	2.69179	0.00710694	0.118872	-2.56274
USP3	-0.462906	-0.1074	-2.69172	0.00710847	0.118872	-2.56292
GJA4	-0.462729	-0.0190612	-2.69069	0.00713039	0.118991	-2.5655
STAT5A	-0.462703	0.0760688	-2.69054	0.00713361	0.118991	-2.56588
MAD2L2	0.462686	0.0758805	2.69044	0.00713581	0.118991	-2.56614
C21orf88	-0.462531	0.0328011	-2.68954	0.00715502	0.119199	-2.56839
ATP10B	-0.462401	-0.0896451	-2.68879	0.00717129	0.11929	-2.57029
TMC8	-0.462329	0.0892395	-2.68837	0.00718031	0.11929	-2.57134
FAM118B	-0.462325	-0.0615111	-2.68835	0.00718076	0.11929	-2.57139
ANTXRLP1	-0.461981	0.0294318	-2.68634	0.00722391	0.119894	-2.5764
HMGCS2	-0.461639	-0.0493088	-2.68435	0.00726709	0.120407	-2.58139
CNOT11	-0.461628	0.0177686	-2.68429	0.0072685	0.120407	-2.58155
ANKRD1	0.461542	-0.0371467	2.68379	0.00727928	0.120473	-2.58279
MIR600HG	-0.461353	0.0368653	-2.68269	0.00730325	0.120554	-2.58554
CD200R1	-0.461346	0.018151	-2.68265	0.00730416	0.120554	-2.58564
ULBP1	0.461342	0.093168	2.68263	0.00730464	0.120554	-2.5857
CA2	0.461179	-0.092706	2.68168	0.00732536	0.120783	-2.58807
HMGA2	0.460701	-0.110168	2.6789	0.00738642	0.121676	-2.59501
FGFBP1	0.460578	-0.0110843	2.67819	0.00740227	0.121824	-2.5968
EPYC	0.460452	-0.0553233	2.67746	0.00741843	0.121976	-2.59862
NDST4	-0.46032	-0.0622671	-2.67668	0.00743553	0.122143	-2.60055
TCEB2	0.460124	0.0655416	2.67555	0.00746079	0.122444	-2.60338
HLA-DRB6	-0.460069	0.0391145	-2.67523	0.00746796	0.122448	-2.60418
UBC	0.459907	0.0832173	2.67428	0.00748901	0.122497	-2.60654
GLIS2	0.459827	0.0266147	2.67382	0.00749933	0.122497	-2.60769
RAMP2-AS1	-0.459773	0.139367	-2.6735	0.00750638	0.122497	-2.60847
LOC728975	-0.459744	-0.00993451	-2.67334	0.0075101	0.122497	-2.60889
IMP3	-0.459731	-0.0265957	-2.67326	0.00751187	0.122497	-2.60908
CCNI2	-0.459726	0.0743577	-2.67323	0.00751254	0.122497	-2.60916
REEP6	-0.459612	0.129665	-2.67257	0.0075273	0.122538	-2.6108
TFE3	0.459579	-0.0289011	2.67238	0.00753165	0.122538	-2.61128
HENMT1	-0.459493	0.0211543	-2.67187	0.00754295	0.122538	-2.61253
VPREB3	-0.459415	0.0244988	-2.67142	0.00755314	0.122538	-2.61366
REEP3	0.459395	-0.0862051	2.67131	0.00755574	0.122538	-2.61395
CCDC73	-0.45937	-0.121429	-2.67116	0.00755904	0.122538	-2.61431
STX8	0.459329	0.101608	2.67092	0.00756441	0.122538	-2.61491
H3F3AP4	-0.459228	0.0607939	-2.67033	0.00757766	0.122538	-2.61637
FAM216B	-0.459211	-0.0646372	-2.67024	0.00757983	0.122538	-2.61661
SPRR1B	0.459176	-0.0137256	2.67003	0.00758446	0.122538	-2.61712
E2F7	0.458922	-0.0298182	2.66856	0.00761784	0.122868	-2.62079
GPC6	0.458915	-0.0897939	2.66851	0.00761881	0.122868	-2.6209
VPS13C	-0.458659	0.00535386	-2.66703	0.00765263	0.123301	-2.6246
NOS2	-0.458542	0.11314	-2.66635	0.0076681	0.123333	-2.62628
LOC101930558	-0.458532	0.0826397	-2.66629	0.00766947	0.123333	-2.62643
ZAP70	-0.458468	0.05713	-2.66592	0.00767791	0.123333	-2.62735
IFT122	0.458433	0.233532	2.66571	0.00768257	0.123333	-2.62786
LOC102725426	-0.458167	-0.0450409	-2.66417	0.007718	0.123789	-2.6317
CYP26B1	0.458074	0.0168014	2.66363	0.00773041	0.123876	-2.63304
LEMD1	0.458019	-0.0375841	2.6633	0.00773781	0.123882	-2.63384
MT1E	0.457782	-0.0121622	2.66193	0.00776947	0.124236	-2.63725
SH2D1A	-0.457749	0.0623464	-2.66174	0.00777396	0.124236	-2.63773
LY9	-0.457578	0.0576883	-2.66074	0.00779696	0.12449	-2.6402
MAP4K1	-0.457429	0.0525418	-2.65987	0.00781703	0.124698	-2.64235
FOXA1	-0.45735	-0.0617328	-2.65942	0.00782764	0.124755	-2.64348
MECOM	-0.457162	-0.106925	-2.65832	0.00785308	0.125047	-2.64619
SHE	-0.456766	0.0332481	-2.65602	0.00790699	0.125792	-2.6519
POLDIP3	0.456647	-0.0309361	2.65533	0.00792318	0.125936	-2.65361
S100A16	0.456547	0.123947	2.65474	0.00793691	0.126041	-2.65505
LOC102724112	-0.456445	-0.0896981	-2.65415	0.00795085	0.126149	-2.65652
CCNJ	-0.456178	-0.129406	-2.6526	0.00798746	0.126616	-2.66035
ZNF552	-0.455919	-0.0116087	-2.6511	0.00802314	0.127068	-2.66407
C14orf64	-0.455795	0.0963863	-2.65038	0.0080403	0.127226	-2.66585
LAMP2	0.45538	0.100761	2.64796	0.00809797	0.128023	-2.67182
SIX5	0.455218	0.0544586	2.64702	0.00812062	0.128142	-2.67415
PAAF1	-0.455207	-0.0018895	-2.64695	0.00812216	0.128142	-2.67431
KRT72	-0.45517	0.0443937	-2.64674	0.00812723	0.128142	-2.67483
P2RY14	-0.455114	-0.00326457	-2.64641	0.00813515	0.128152	-2.67564
SORCS2	0.454964	-0.0248922	2.64554	0.00815611	0.128368	-2.67779
SWSAP1	-0.454764	0.0337363	-2.64438	0.00818423	0.128611	-2.68066
ABCD3	-0.454723	0.0308152	-2.64414	0.00818988	0.128611	-2.68123
HLA-F-AS1	0.454699	0.228767	2.644	0.00819338	0.128611	-2.68159
ALAS1	-0.454576	0.0156298	-2.64329	0.00821064	0.128767	-2.68334
EMID1	-0.454464	0.0963082	-2.64263	0.00822642	0.1289	-2.68495
DDIT4L	0.454405	-0.110654	2.64229	0.00823481	0.128917	-2.6858
EPHB3	0.454292	0.0248204	2.64163	0.00825076	0.129052	-2.68741
NEK8	-0.454234	0.0992436	-2.6413	0.008259	0.129067	-2.68824
BBOX1	0.45406	0.0856881	2.64028	0.00828376	0.129291	-2.69074
GJD3	-0.45398	-0.096387	-2.63982	0.00829511	0.129291	-2.69188
DEGS1	0.453927	0.0171861	2.63951	0.00830259	0.129291	-2.69263
DDX26B	-0.453927	-0.0227375	-2.63951	0.00830263	0.129291	-2.69264
RFX5	-0.453766	0.0248979	-2.63857	0.0083256	0.129467	-2.69494
CD19	-0.453745	0.0591171	-2.63845	0.00832859	0.129467	-2.69524
PLCH1	-0.45358	0.0213143	-2.63749	0.00835223	0.129646	-2.6976
PSD4	-0.453562	0.0570813	-2.63739	0.00835479	0.129646	-2.69786
HADH	-0.453312	0.0871627	-2.63593	0.00839067	0.130089	-2.70143
TNFRSF12A	0.45315	-0.000241699	2.635	0.0084139	0.130228	-2.70374
COL3A1	0.453147	-0.104133	2.63497	0.00841441	0.130228	-2.70379
MGAT5	-0.452899	-0.158172	-2.63353	0.00845019	0.130657	-2.70732
TCL1A	-0.452735	0.0747114	-2.63258	0.00847398	0.130657	-2.70967
ZNF181	-0.452723	0.0611994	-2.63251	0.00847578	0.130657	-2.70984
STMN3	0.452675	-0.00231465	2.63223	0.00848275	0.130657	-2.71053
PTPN2	-0.452667	-0.0732848	-2.63218	0.00848388	0.130657	-2.71064
C6orf120	-0.452649	0.00123298	-2.63208	0.00848651	0.130657	-2.7109
UBE2H	0.45259	0.0440115	2.63174	0.00849497	0.130673	-2.71173
PPFIA4	0.452503	-0.0531959	2.63123	0.00850765	0.130754	-2.71297
CCSER1	-0.452407	-0.0336835	-2.63067	0.00852163	0.130855	-2.71434
PLXNA1	0.452322	-0.0709312	2.63018	0.00853411	0.130933	-2.71556
OR2AG2	-0.452109	-0.0727716	-2.62894	0.00856523	0.13112	-2.71859
TMEM65	0.452091	-0.0665619	2.62884	0.0085678	0.13112	-2.71884
GCLC	-0.452043	-0.0161677	-2.62855	0.00857492	0.13112	-2.71953
SPTSSB	-0.451991	-0.00510921	-2.62825	0.00858252	0.13112	-2.72027
CAPZB	0.451985	0.0279955	2.62822	0.00858342	0.13112	-2.72036
EFCAB5	-0.451625	0.0505221	-2.62612	0.0086364	0.131536	-2.72549
TRPM5	-0.451527	-0.0254016	-2.62556	0.0086508	0.131536	-2.72687
TREM2	0.451526	-0.0531223	2.62555	0.00865097	0.131536	-2.72689
RHOQ	-0.451504	-0.139032	-2.62542	0.00865416	0.131536	-2.7272
TTYH3	0.451486	-0.0157915	2.62532	0.00865688	0.131536	-2.72746
LINGO4	-0.451472	0.0439841	-2.62523	0.00865903	0.131536	-2.72767
ZIC5	0.451396	0.013811	2.62479	0.0086702	0.131536	-2.72874
RUFY1	0.451396	-0.0281078	2.62479	0.00867026	0.131536	-2.72874
ITGA5	0.451177	-0.0759494	2.62352	0.00870275	0.131753	-2.73186
CD47	0.451175	0.0960076	2.62351	0.00870293	0.131753	-2.73188
FAM20C	0.451148	-0.0459399	2.62335	0.00870693	0.131753	-2.73226
DNAH11	0.451083	0.068857	2.62297	0.00871668	0.131787	-2.73319
NELFE	0.450952	0.081152	2.62221	0.00873624	0.13197	-2.73506
TBC1D5	-0.450718	-0.0444177	-2.62085	0.00877118	0.132267	-2.73838
PXDN	0.450676	-0.0992635	2.62061	0.00877734	0.132267	-2.73897
LOC284379	-0.450643	-0.0273563	-2.62042	0.00878227	0.132267	-2.73944
ZMYND12	-0.450619	0.0788537	-2.62028	0.00878587	0.132267	-2.73978
TIGIT	-0.450466	-0.0218713	-2.61938	0.00880893	0.132502	-2.74196
BTLA	-0.450268	0.0451306	-2.61823	0.0088387	0.132618	-2.74477
EBP	0.450228	0.0915465	2.618	0.00884472	0.132618	-2.74534
CNR2	-0.450217	0.017705	-2.61794	0.00884629	0.132618	-2.74548
POFUT2	0.450215	0.0737773	2.61792	0.0088467	0.132618	-2.74552
REL	-0.449861	-0.11257	-2.61587	0.00890014	0.133306	-2.75054
RNF43	-0.449704	0.0704055	-2.61495	0.008924	0.133351	-2.75277
CCR7	-0.449677	-0.00443132	-2.6148	0.00892815	0.133351	-2.75315
POLR1B	-0.449672	-0.0357339	-2.61477	0.0089288	0.133351	-2.75321
DPP8	-0.449643	0.0332493	-2.6146	0.00893333	0.133351	-2.75364
PTCHD4	0.449538	-0.0234628	2.61399	0.00894922	0.133475	-2.75511
TEAD4	0.449434	0.0327005	2.61338	0.0089651	0.133476	-2.75659
PDLIM7	0.449415	-0.0181747	2.61327	0.00896797	0.133476	-2.75686
NPM1	0.449357	-0.108776	2.61294	0.00897681	0.133476	-2.75768
PPP1R18	0.449339	-0.0184837	2.61284	0.00897952	0.133476	-2.75793
CD48	-0.44926	0.0468488	-2.61237	0.00899168	0.133544	-2.75905
TICAM2	0.449159	0.0227515	2.61179	0.00900711	0.133661	-2.76048
DVL1	0.44864	0.073066	2.60877	0.00908695	0.134723	-2.76783
LDHD	-0.448525	0.136973	-2.6081	0.00910466	0.134723	-2.76945
SOGA1	0.448496	0.0612173	2.60793	0.00910914	0.134723	-2.76985
SLC14A1	-0.448496	-0.109442	-2.60793	0.00910921	0.134723	-2.76986
SRRM3	0.448428	-0.00697668	2.60753	0.00911977	0.134767	-2.77083
VPS54	-0.448317	-0.108193	-2.60689	0.00913695	0.134798	-2.77239
ZBED8	0.448316	-0.0366184	2.60688	0.00913717	0.134798	-2.77241
MGAT4B	0.448065	0.0841086	2.60542	0.00917614	0.13526	-2.77595
FCRL2	-0.447961	0.0156549	-2.60482	0.00919232	0.135273	-2.77742
SZRD1	0.447961	-0.0387747	2.60482	0.00919235	0.135273	-2.77742
PDGFC	0.447841	-0.0811022	2.60412	0.00921111	0.135278	-2.77912
FCRL1	-0.447817	0.0385584	-2.60398	0.00921483	0.135278	-2.77945
MACC1	-0.447784	0.071551	-2.60379	0.00921998	0.135278	-2.77992
HNRNPA1	0.447763	-0.179984	2.60367	0.00922333	0.135278	-2.78022
C10orf55	0.447671	0.0546112	2.60313	0.00923773	0.135329	-2.78152
NRM	0.447643	-0.00261619	2.60297	0.00924212	0.135329	-2.78191
EPC2	-0.447502	-0.141074	-2.60215	0.00926411	0.135455	-2.78389
LHX8	-0.447478	-0.0597061	-2.60201	0.00926791	0.135455	-2.78423
CLHC1	-0.447441	0.0499101	-2.6018	0.00927373	0.135455	-2.78475
SERPINB4	0.447299	-0.00562823	2.60097	0.00929613	0.13567	-2.78676
GGT6	-0.447224	-0.0463179	-2.60053	0.00930797	0.135699	-2.78782
PCDHB2	0.447159	0.108571	2.60016	0.00931817	0.135699	-2.78873
SPIC	-0.44714	0.0187032	-2.60004	0.00932122	0.135699	-2.789
ZNF763	-0.446885	0.0265604	-2.59856	0.00936161	0.136175	-2.79259
CHIA	-0.446759	0.00886512	-2.59783	0.00938153	0.136353	-2.79436
ZNF573	-0.446659	0.000414929	-2.59725	0.00939751	0.136473	-2.79578
FAM86C1	-0.446486	-0.00373248	-2.59625	0.00942494	0.136758	-2.7982
OAS2	-0.446358	0.0273514	-2.5955	0.0094455	0.136804	-2.80001
IQUB	0.446355	0.0869629	2.59548	0.00944591	0.136804	-2.80005
CD34	-0.446306	0.0388962	-2.5952	0.00945373	0.136804	-2.80073
MCCC1	-0.446273	0.0790482	-2.595	0.00945908	0.136804	-2.80121
P2RY10	-0.446115	-0.00978146	-2.59409	0.0094843	0.137057	-2.80342
SOS1	-0.445948	-0.10128	-2.59311	0.00951125	0.137334	-2.80578
VAT1	0.445678	0.0788475	2.59154	0.00955467	0.137632	-2.80956
AQPEP	0.445664	-0.051114	2.59146	0.0095569	0.137632	-2.80976
C11orf80	0.44551	0.0842222	2.59057	0.00958181	0.137632	-2.81192
ENY2	0.445422	-0.101437	2.59006	0.00959611	0.137632	-2.81316
TMEM156	-0.44539	-0.0220951	-2.58987	0.00960134	0.137632	-2.81361
SCARNA16	-0.445384	-0.0622952	-2.58983	0.00960226	0.137632	-2.81369
C11orf1	-0.44535	-0.0811571	-2.58963	0.00960785	0.137632	-2.81417
ACTB	0.44534	0.0471781	2.58958	0.0096094	0.137632	-2.81431
HNF1B	-0.445325	-0.0934109	-2.58949	0.0096119	0.137632	-2.81452
GFPT2	0.445306	-0.0513285	2.58938	0.00961499	0.137632	-2.81479
ADCY4	-0.445289	0.084965	-2.58928	0.00961766	0.137632	-2.81502
SEMA6A-AS1	-0.444977	0.152135	-2.58747	0.00966852	0.138248	-2.8194
CCL19	-0.44475	0.0281332	-2.58615	0.00970565	0.138667	-2.82259
FKBP9	0.444663	-0.078719	2.58564	0.0097199	0.138758	-2.82381
ITIH6	-0.44449	-0.0443505	-2.58464	0.00974822	0.13905	-2.82622
DCTN4	0.444399	-0.0738691	2.58411	0.00976316	0.139151	-2.8275
ABCA13	-0.444065	0.0380995	-2.58217	0.00981828	0.139634	-2.83217
MZT2A	0.444022	-0.00417519	2.58192	0.00982543	0.139634	-2.83278
PTHLH	0.443964	-0.161159	2.58158	0.00983502	0.139634	-2.83359
MACROD2	-0.443932	-0.0406605	-2.58139	0.00984027	0.139634	-2.83403
CD28	-0.443922	0.0315427	-2.58133	0.00984208	0.139634	-2.83418
LOC101929385	-0.443907	-0.0120594	-2.58125	0.0098445	0.139634	-2.83439
PRDX6	0.443752	0.00910644	2.58034	0.00987023	0.139747	-2.83656
PCDHGC5	0.44375	-0.0353125	2.58033	0.00987054	0.139747	-2.83658
FCER2	-0.443655	0.0852616	-2.57978	0.0098863	0.139747	-2.83791
SPRR2D	0.443585	-0.0221059	2.57937	0.00989802	0.139747	-2.83889
C11orf65	-0.443576	0.0173398	-2.57932	0.00989951	0.139747	-2.83901
PYGL	0.443571	-0.174975	2.57929	0.00990041	0.139747	-2.83909
DCTN3	0.443493	0.196348	2.57884	0.00991332	0.139747	-2.84017
CHKA	-0.443426	0.0337082	-2.57845	0.00992453	0.139747	-2.84111
LYPD6B	-0.44339	-0.0452212	-2.57824	0.00993051	0.139747	-2.84161
PRKCD	-0.443371	0.0793194	-2.57813	0.00993372	0.139747	-2.84188
NBL1	0.443336	-0.0488633	2.57793	0.00993954	0.139747	-2.84237
IQGAP1	0.443277	-0.0491782	2.57758	0.00994951	0.139776	-2.8432
PPP1R14B	0.443216	-0.0536369	2.57723	0.00995966	0.139789	-2.84405
ZNF682	-0.443177	-0.0538778	-2.577	0.00996626	0.139789	-2.84459
TEAD1	0.443039	0.00258804	2.5762	0.00998941	0.140002	-2.84652
PDE3B	-0.442886	-0.05598	-2.57531	0.0100151	0.140199	-2.84865
SRBD1	-0.442861	-0.0353913	-2.57516	0.0100193	0.140199	-2.849
LAX1	-0.442778	-0.00707695	-2.57468	0.0100333	0.140283	-2.85016
LOC102723692	-0.442633	0.0112381	-2.57384	0.0100578	0.140515	-2.85219
MYOCD	-0.44258	-0.0745762	-2.57353	0.0100667	0.140528	-2.85292
LAMP1	0.442506	-0.0515953	2.5731	0.0100793	0.140593	-2.85396
PODXL2	-0.44245	0.0456911	-2.57277	0.0100888	0.140615	-2.85474
SCML4	-0.442343	0.0792036	-2.57215	0.0101069	0.140741	-2.85623
KCNS2	-0.44228	0.0618568	-2.57178	0.0101177	0.140741	-2.85711
UVRAG	-0.442255	-0.0849261	-2.57164	0.0101218	0.140741	-2.85745
CLEC4C	-0.442085	0.0744734	-2.57065	0.0101508	0.141033	-2.85982
SPIN1	0.441937	-0.00454602	2.56979	0.010176	0.141272	-2.86188
KRT3	0.441806	0.0477898	2.56903	0.0101984	0.141343	-2.86371
GJB2	0.4418	-0.178404	2.569	0.0101994	0.141343	-2.86379
TPI1P2	-0.441699	0.092911	-2.56841	0.0102167	0.141343	-2.86519
FRAS1	-0.441691	-0.152733	-2.56836	0.0102181	0.141343	-2.86531
KRT6C	0.441613	-0.0257191	2.56791	0.0102316	0.141343	-2.8664
IGFBP6	0.441591	0.0471002	2.56778	0.0102352	0.141343	-2.8667
DAPP1	-0.44158	0.0483027	-2.56772	0.0102372	0.141343	-2.86685
PYHIN1	-0.441437	0.0434574	-2.56688	0.0102618	0.141572	-2.86884
LARP1	0.441228	-0.116065	2.56567	0.0102978	0.141958	-2.87175
TIMP2	0.441129	-0.0351186	2.56509	0.0103149	0.142084	-2.87313
SPATA18	0.441058	-0.0624816	2.56468	0.0103271	0.142141	-2.87411
TPM1	0.440901	-0.137607	2.56377	0.0103544	0.142181	-2.87629
GHRL	-0.440867	0.0762782	-2.56357	0.0103603	0.142181	-2.87677
MT1G	0.440815	0.0128175	2.56327	0.0103692	0.142181	-2.87748
FOXP3	-0.440777	-0.00854639	-2.56305	0.0103758	0.142181	-2.87801
GNAT1	-0.440766	-0.0132885	-2.56298	0.0103778	0.142181	-2.87817
TNFRSF13B	-0.440757	0.0189929	-2.56293	0.0103793	0.142181	-2.87829
ULBP2	0.440709	0.0101659	2.56265	0.0103877	0.142181	-2.87896
RAB30	-0.44067	-0.0389079	-2.56243	0.0103944	0.142181	-2.8795
CETP	-0.440599	0.068467	-2.56201	0.0104069	0.142241	-2.88049
SLC39A14	0.440525	-0.0633335	2.56158	0.0104197	0.142306	-2.88151
SIPA1L3	-0.440455	-0.0813882	-2.56117	0.010432	0.142356	-2.88249
HSD3B7	0.440412	0.105322	2.56092	0.0104395	0.142356	-2.88309
RSPH4A	-0.440303	0.0385966	-2.56029	0.0104585	0.142505	-2.88459
PLAUR	0.440202	0.049219	2.5597	0.0104762	0.142516	-2.886
NEIL1	-0.440193	0.0498955	-2.55965	0.0104777	0.142516	-2.88612
GK3P	-0.440161	0.0374691	-2.55946	0.0104835	0.142516	-2.88658
C1QTNF3	0.440047	-0.0602258	2.5588	0.0105034	0.142546	-2.88814
SLC6A4	-0.440032	-0.0205825	-2.55871	0.0105061	0.142546	-2.88836
DNAJC17	0.439984	0.0140954	2.55844	0.0105145	0.142546	-2.88902
DIAPH3	0.439964	0.0424674	2.55832	0.010518	0.142546	-2.8893
COPZ2	0.439794	-0.012446	2.55733	0.0105479	0.142752	-2.89165
CCBL2	-0.439786	0.0020663	-2.55728	0.0105493	0.142752	-2.89176
TAGLN2	0.439739	0.0660604	2.55701	0.0105576	0.142754	-2.89241
ITK	-0.439604	0.0580157	-2.55623	0.0105815	0.142968	-2.89429
COMMD3	-0.439553	-0.161488	-2.55593	0.0105905	0.14298	-2.89499
EIF2AK3	-0.439389	0.000212649	-2.55497	0.0106197	0.143264	-2.89727
PAFAH1B1	0.439338	0.0589895	2.55468	0.0106286	0.143276	-2.89797
SDHAP2	0.439212	0.19855	2.55394	0.0106511	0.143469	-2.89972
C5AR1	0.438987	0.019832	2.55264	0.0106911	0.143852	-2.90283
TBX3	-0.438961	-0.147975	-2.55248	0.0106959	0.143852	-2.9032
ABCB6	0.438758	-0.0453862	2.55131	0.0107321	0.14423	-2.906
EDA2R	0.438676	-0.0801346	2.55083	0.0107468	0.144318	-2.90714
LOC101060106	-0.438485	-0.116274	-2.54972	0.0107811	0.144612	-2.90978
HSD17B1	0.438463	0.0513051	2.54959	0.0107851	0.144612	-2.91008
ARHGAP15	-0.438239	0.056801	-2.54829	0.0108254	0.144991	-2.91318
APOBEC3F	-0.438179	0.0925663	-2.54794	0.0108363	0.144991	-2.914
NDUFS6	0.438169	-0.024388	2.54788	0.010838	0.144991	-2.91414
PRSS45	-0.438097	0.0108985	-2.54746	0.010851	0.145021	-2.91513
PCDHGB5	0.438028	0.0226034	2.54706	0.0108636	0.145021	-2.91609
HP1BP3	0.438021	0.110965	2.54702	0.0108649	0.145021	-2.91619
RNFT2	-0.437917	0.0395592	-2.54642	0.0108835	0.145061	-2.91761
CCL22	-0.437913	-0.0167488	-2.54639	0.0108843	0.145061	-2.91766
MPL	-0.437868	0.027027	-2.54613	0.0108925	0.145061	-2.91829
CSMD1	-0.437741	-0.148689	-2.54539	0.0109156	0.145197	-2.92004
CCDC8	0.437636	-0.106928	2.54478	0.0109348	0.145197	-2.9215
TNIP1	0.437627	0.00876041	2.54473	0.0109363	0.145197	-2.92162
HRAS	0.437593	0.00684995	2.54453	0.0109425	0.145197	-2.92208
TRHDE-AS1	-0.437586	0.0188031	-2.54449	0.0109439	0.145197	-2.92219
DLGAP4	0.437312	0.0376255	2.5429	0.0109937	0.14575	-2.92595
USHBP1	-0.437204	0.0629787	-2.54227	0.0110137	0.145816	-2.92745
LOC101928780	-0.437158	0.125642	-2.542	0.0110221	0.145816	-2.92809
LYRM9	-0.43715	-0.0642102	-2.54195	0.0110235	0.145816	-2.9282
RAB28	0.437076	-0.044058	2.54152	0.0110371	0.145879	-2.92921
TAS1R3	-0.437	0.0835172	-2.54108	0.011051	0.145879	-2.93026
ITGBL1	0.43695	-0.105168	2.54079	0.0110602	0.145879	-2.93094
GADD45GIP1	0.436907	-0.0541473	2.54054	0.0110682	0.145879	-2.93154
OR7E14P	-0.436899	-0.0090642	-2.5405	0.0110696	0.145879	-2.93165
SPECC1	0.436774	-0.0428389	2.53977	0.0110927	0.14606	-2.93337
RBP5	-0.436735	0.0435902	-2.53954	0.0110998	0.14606	-2.93391
DACH1	-0.436665	-0.0137116	-2.53913	0.0111128	0.146091	-2.93487
TMEM14C	0.436633	0.0141314	2.53895	0.0111187	0.146091	-2.93531
PHLDB2	0.436529	-0.0330306	2.53835	0.0111379	0.146233	-2.93674
PARP15	-0.436341	0.00256537	-2.53725	0.0111727	0.146582	-2.93932
DIP2B	0.436155	-0.0495014	2.53617	0.0112074	0.146927	-2.94189
SLC23A2	-0.436056	-0.153937	-2.53559	0.0112258	0.147059	-2.94325
ZFP36L2	-0.435989	0.124321	-2.5352	0.0112383	0.147114	-2.94417
EPHA4	0.435885	0.0187881	2.5346	0.0112577	0.14718	-2.9456
RAC3	0.435867	0.129781	2.5345	0.0112609	0.14718	-2.94583
ZNF260	-0.435827	0.0161978	-2.53426	0.0112686	0.14718	-2.94639
LOC102723407	-0.435784	0.0200184	-2.53401	0.0112766	0.14718	-2.94699
NPAT	-0.43569	-0.0457061	-2.53346	0.0112942	0.147258	-2.94828
PRKCDBP	0.435662	-0.014266	2.53331	0.0112993	0.147258	-2.94865
EMP1	0.435562	0.0345343	2.53272	0.0113182	0.147323	-2.95003
KCNQ1OT1	0.435536	0.0465484	2.53257	0.011323	0.147323	-2.95038
SPON2	0.435502	-0.0424802	2.53238	0.0113293	0.147323	-2.95085
FUT2	-0.435399	0.063851	-2.53177	0.0113488	0.147443	-2.95226
CCDC64B	-0.435328	0.0400735	-2.53136	0.0113622	0.147443	-2.95324
HLA-DOB	-0.435288	0.0450477	-2.53113	0.0113697	0.147443	-2.95379
NCS1	0.435276	-0.0409222	2.53106	0.011372	0.147443	-2.95395
NAB2	0.435179	0.00472844	2.5305	0.0113902	0.147571	-2.95528
TUBB2A	0.43494	0.0687163	2.5291	0.0114355	0.147983	-2.95856
KIAA1549	-0.434923	-0.0120374	-2.529	0.0114388	0.147983	-2.9588
HM13	0.434758	-0.0297578	2.52805	0.0114699	0.148175	-2.96105
ATL3	0.434756	0.0264477	2.52803	0.0114704	0.148175	-2.96108
MINK1	0.434551	0.104949	2.52684	0.0115094	0.148493	-2.96389
MIB2	0.434538	0.124902	2.52677	0.0115118	0.148493	-2.96407
CNOT1	-0.434386	-0.0103658	-2.52588	0.0115409	0.148658	-2.96615
SRSF8	-0.434376	-0.0338524	-2.52582	0.0115428	0.148658	-2.96629
MRM1	-0.434339	0.0719778	-2.52561	0.0115499	0.148658	-2.96679
PIGR	-0.434245	0.0316903	-2.52506	0.0115679	0.148782	-2.96808
DHRS2	-0.434119	-0.0778119	-2.52433	0.0115919	0.148982	-2.9698
SLC24A2	0.433987	-0.158015	2.52356	0.0116173	0.149121	-2.97161
SERPINB3	0.433921	-0.00179066	2.52318	0.0116299	0.149121	-2.97251
FER	0.433899	-0.0759002	2.52305	0.0116341	0.149121	-2.97281
ITIH5	-0.433887	0.0184615	-2.52298	0.0116365	0.149121	-2.97297
FSCN1	0.433832	-0.120924	2.52266	0.0116471	0.149149	-2.97373
SH2D3C	-0.433709	0.100912	-2.52195	0.0116708	0.149344	-2.97541
ZNF365	0.433656	0.0175213	2.52164	0.0116811	0.149368	-2.97614
TTC39A-AS1	-0.433585	0.0543782	-2.52122	0.0116948	0.149435	-2.97711
LATS2	0.433513	0.0183616	2.52081	0.0117086	0.149502	-2.97808
SSNA1	0.433464	0.133224	2.52052	0.0117181	0.149516	-2.97875
WDSUB1	-0.433416	0.0554902	-2.52024	0.0117275	0.149528	-2.97942
NBPF10	0.433281	0.154212	2.51946	0.0117537	0.14966	-2.98126
CKAP4	0.433275	-0.130868	2.51942	0.0117548	0.14966	-2.98134
TBC1D9B	0.433146	0.0809457	2.51867	0.0117799	0.149871	-2.9831
PACRG	-0.433024	-0.0592299	-2.51796	0.0118036	0.150006	-2.98476
MYLIP	-0.432946	0.0352736	-2.51751	0.0118189	0.150006	-2.98583
USP16	-0.43292	-0.0528667	-2.51736	0.011824	0.150006	-2.98619
CLEC17A	-0.432917	0.0442501	-2.51734	0.0118245	0.150006	-2.98622
ITM2A	-0.432725	0.0853768	-2.51623	0.011862	0.150146	-2.98884
LOC102725001	-0.432713	-0.157582	-2.51615	0.0118644	0.150146	-2.98901
GRAMD4	0.432689	0.0247046	2.51601	0.0118691	0.150146	-2.98933
HGS	0.432647	0.0240526	2.51577	0.0118773	0.150146	-2.98991
MYO19	0.432627	0.0585516	2.51565	0.0118812	0.150146	-2.99018
FCRL4	-0.4326	-0.0478224	-2.5155	0.0118865	0.150146	-2.99055
SIRPG	-0.432525	0.00362918	-2.51506	0.0119013	0.150156	-2.99157
BTBD6	0.432509	0.0165799	2.51497	0.0119044	0.150156	-2.99179
PCED1B	-0.432451	-0.102473	-2.51463	0.0119157	0.150192	-2.99257
GIMAP8	-0.432327	0.0351382	-2.51391	0.0119402	0.150393	-2.99427
PELO	0.432209	-0.090336	2.51322	0.0119634	0.150579	-2.99588
SNORA46	-0.432099	-0.0577062	-2.51259	0.011985	0.150652	-2.99737
DNAH8	-0.432093	0.0217859	-2.51255	0.0119863	0.150652	-2.99745
SLC7A1	0.432012	-0.0357144	2.51208	0.0120022	0.150721	-2.99855
CDNF	-0.431979	0.0184297	-2.51188	0.0120089	0.150721	-2.99901
BRI3	0.431913	0.0817053	2.5115	0.0120219	0.150778	-2.99991
BIRC7	0.431864	-0.0410459	2.51122	0.0120315	0.150791	-3.00057
POLD1	0.431728	0.0534198	2.51043	0.0120586	0.150974	-3.00242
RNF186	-0.431692	-0.0512739	-2.51022	0.0120657	0.150974	-3.00291
PHLDA3	0.431585	-0.0591805	2.5096	0.012087	0.150974	-3.00436
LOC100996760	0.431579	-0.097162	2.50956	0.0120881	0.150974	-3.00444
PACSIN3	0.431546	0.0728829	2.50937	0.0120947	0.150974	-3.00489
AKIP1	0.431496	-0.0612023	2.50908	0.0121048	0.150974	-3.00558
NSUN7	-0.431479	-0.0111061	-2.50898	0.0121081	0.150974	-3.00581
DUSP2	-0.431447	-0.039978	-2.50879	0.0121145	0.150974	-3.00625
TMC7	-0.431388	-0.112153	-2.50845	0.0121263	0.151014	-3.00705
SLC25A10	-0.431249	0.0430443	-2.50764	0.012154	0.151145	-3.00893
GNAS	0.431206	0.0194761	2.50739	0.0121626	0.151145	-3.00951
PPP1R16B	-0.431161	0.0550267	-2.50713	0.0121717	0.151145	-3.01013
STARD7	-0.43115	-0.0486256	-2.50707	0.0121739	0.151145	-3.01028
FAM151B	0.431107	-0.115954	2.50682	0.0121825	0.151145	-3.01086
FOXQ1	-0.431031	-0.0864838	-2.50637	0.0121978	0.151145	-3.0119
KCTD7	0.430968	0.151701	2.50601	0.0122104	0.151145	-3.01276
AP1M1	0.430882	0.0117657	2.50551	0.0122277	0.151145	-3.01392
CIITA	-0.430866	0.0893364	-2.50541	0.0122309	0.151145	-3.01414
UBASH3A	-0.430848	0.0796989	-2.50531	0.0122345	0.151145	-3.01438
PLEKHF2	-0.430803	-0.0464266	-2.50505	0.0122436	0.151145	-3.015
STK33	-0.43079	-0.0580003	-2.50497	0.0122461	0.151145	-3.01517
MYO1C	0.430781	0.0466233	2.50492	0.012248	0.151145	-3.0153
VSIG1	-0.430644	-0.0744588	-2.50413	0.0122755	0.151366	-3.01714
BAD	0.430607	0.0365567	2.50391	0.0122831	0.151366	-3.01766
MDS2	-0.430546	0.0929199	-2.50356	0.0122953	0.151378	-3.01847
TNFRSF1A	0.430517	-0.0177054	2.50339	0.0123012	0.151378	-3.01887
SCN5A	-0.430353	-0.0380363	-2.50243	0.0123343	0.15161	-3.02109
SLC25A33	-0.430339	0.0348796	-2.50235	0.0123373	0.15161	-3.02129
BTC	-0.429907	0.0872553	-2.49984	0.0124251	0.152439	-3.02715
HTRA3	0.429878	-0.0689427	2.49967	0.012431	0.152439	-3.02754
MT1L	0.429846	-0.0217063	2.49949	0.0124375	0.152439	-3.02797
HSD17B3	0.429838	0.0387922	2.49944	0.0124392	0.152439	-3.02808
DOCK8	-0.429794	0.0809465	-2.49918	0.0124482	0.152443	-3.02868
DGKE	-0.42972	0.0555555	-2.49875	0.0124633	0.152522	-3.02968
EGLN3	0.429632	-0.170219	2.49824	0.0124814	0.152584	-3.03088
SMCO2	0.429594	-0.0508551	2.49802	0.0124891	0.152584	-3.03139
GLTSCR1L	-0.429568	0.00745993	-2.49787	0.0124943	0.152584	-3.03173
SCYL3	-0.429476	0.0695366	-2.49734	0.0125131	0.152668	-3.03297
VDAC2	0.429373	-0.0485666	2.49673	0.0125345	0.152668	-3.03438
SLC25A38	-0.429368	0.0377779	-2.49671	0.0125354	0.152668	-3.03444
SIGLEC17P	-0.429366	-0.00866364	-2.49669	0.0125358	0.152668	-3.03447
SERPINH1	0.429274	-0.108985	2.49616	0.0125547	0.152794	-3.03571
FAM126A	0.429215	-0.0717858	2.49582	0.0125669	0.152836	-3.03651
SNORD3D	-0.429165	0.00723947	-2.49552	0.0125772	0.152838	-3.03719
PDE12	-0.429062	0.0107645	-2.49493	0.0125984	0.152838	-3.03858
SH3TC1	0.429057	0.171638	2.4949	0.0125994	0.152838	-3.03865
ZFYVE1	0.429047	0.00606274	2.49484	0.0126016	0.152838	-3.03879
ARL4D	0.428873	-0.143861	2.49383	0.0126375	0.153095	-3.04114
CLDN15	-0.42886	0.106711	-2.49375	0.0126401	0.153095	-3.04131
FMN2	0.428623	-0.0575812	2.49237	0.0126894	0.153557	-3.04452
COL6A3	0.428475	-0.0963611	2.49151	0.0127201	0.153557	-3.04651
GPR171	-0.428463	0.036421	-2.49144	0.0127226	0.153557	-3.04667
PSTK	-0.428413	-0.0414011	-2.49115	0.0127331	0.153557	-3.04736
C17orf82	-0.428405	-0.0462284	-2.49111	0.0127347	0.153557	-3.04746
ZDHHC13	-0.42839	0.0103002	-2.49101	0.012738	0.153557	-3.04767
PMS2P1	-0.428384	0.13752	-2.49098	0.0127392	0.153557	-3.04775
LOC100505564	-0.428257	0.161831	-2.49024	0.0127657	0.153636	-3.04946
C19orf12	-0.428256	0.00787294	-2.49024	0.0127659	0.153636	-3.04947
CASP14	0.428227	-0.0227038	2.49007	0.0127718	0.153636	-3.04985
LRG1	-0.427917	0.0765682	-2.48827	0.0128367	0.154312	-3.05404
ZNF273	-0.427842	0.0311389	-2.48783	0.0128526	0.154398	-3.05506
CCM2L	-0.427771	0.0671597	-2.48742	0.0128675	0.154472	-3.05601
PSMG2	-0.427561	-0.144485	-2.4862	0.0129117	0.154616	-3.05884
SPRR2E	0.427561	-0.0434848	2.4862	0.0129117	0.154616	-3.05884
LYPD6	-0.42755	-0.0345335	-2.48613	0.012914	0.154616	-3.05899
TTC24	-0.427548	0.115245	-2.48612	0.0129146	0.154616	-3.05902
CYP27C1	0.427485	-0.181148	2.48575	0.0129278	0.15467	-3.05987
CD99	0.427264	-0.0342322	2.48447	0.0129746	0.155088	-3.06285
ELOVL4	0.427237	-0.0564657	2.48431	0.0129803	0.155088	-3.06321
S100A7	0.427104	0.000571711	2.48354	0.0130085	0.155256	-3.065
TJP3	-0.427087	0.0835145	-2.48344	0.013012	0.155256	-3.06522
NEDD8	0.426994	0.0499377	2.4829	0.0130319	0.155388	-3.06648
GP1BA	-0.426851	0.0526981	-2.48207	0.0130624	0.155516	-3.0684
MT1F	0.426842	-0.0320161	2.48202	0.0130642	0.155516	-3.06852
KLK4	0.426819	0.00766043	2.48188	0.0130691	0.155516	-3.06883
CDC14B	-0.426555	-0.0443454	-2.48035	0.0131256	0.155669	-3.07238
AGAP2	-0.426529	0.0440105	-2.4802	0.013131	0.155669	-3.07272
HES2	0.426513	0.05614	2.4801	0.0131345	0.155669	-3.07294
OBSL1	0.426488	-0.00569707	2.47996	0.0131399	0.155669	-3.07328
CH25H	-0.42647	-0.059273	-2.47985	0.0131438	0.155669	-3.07353
MAPK9	0.426455	0.00553603	2.47976	0.013147	0.155669	-3.07373
SOWAHB	-0.426449	-0.0691174	-2.47973	0.0131483	0.155669	-3.07381
TBC1D2	0.42643	0.0413066	2.47962	0.0131524	0.155669	-3.07406
PSMC3IP	0.426387	-0.083262	2.47937	0.0131616	0.155674	-3.07464
ZFHX2	-0.426336	0.0103581	-2.47908	0.0131724	0.155686	-3.07532
B3GALT5	-0.4263	0.0316195	-2.47886	0.0131803	0.155686	-3.07581
TM4SF18	-0.426257	-0.0422256	-2.47861	0.0131895	0.155691	-3.07639
PEBP1	-0.426196	-0.0323479	-2.47826	0.0132025	0.155723	-3.0772
FBRS	-0.426162	0.0463371	-2.47806	0.0132099	0.155723	-3.07766
ATP6V1B2	0.426113	0.0304159	2.47777	0.0132205	0.155745	-3.07832
ACADM	-0.425943	-0.022673	-2.47679	0.013257	0.156049	-3.0806
TM7SF2	-0.425911	0.0461226	-2.4766	0.013264	0.156049	-3.08103
SLC16A13	-0.425849	0.0387152	-2.47624	0.0132775	0.156103	-3.08186
RPAP2	-0.425631	-0.044909	-2.47497	0.0133247	0.156554	-3.08479
TMEM178B	-0.425402	0.0278231	-2.47364	0.0133745	0.157034	-3.08786
GPR153	0.425338	0.0494664	2.47327	0.0133883	0.157092	-3.08871
LRRC17	0.425242	-0.127941	2.47271	0.0134093	0.157235	-3.09001
OLR1	0.425113	-0.0235288	2.47196	0.0134375	0.157434	-3.09173
PSME4	-0.425082	-0.0745944	-2.47178	0.0134442	0.157434	-3.09214
PMM1	0.425	0.125191	2.47131	0.0134621	0.15754	-3.09324
ICAM5	0.424938	0.0538876	2.47094	0.0134758	0.157596	-3.09408
FRRS1L	-0.42485	-0.0350074	-2.47043	0.013495	0.157715	-3.09525
TBX15	0.424801	-0.0527857	2.47015	0.0135058	0.157737	-3.09591
ADCY5	-0.424713	0.0317142	-2.46964	0.0135251	0.157859	-3.09709
COL26A1	-0.424646	0.0598273	-2.46925	0.0135399	0.157927	-3.09799
SEC13	0.42459	0.113629	2.46892	0.0135522	0.157966	-3.09874
DENND4A	-0.424515	0.0102849	-2.46848	0.0135688	0.158055	-3.09974
PCDHGA7	0.424471	0.0108685	2.46823	0.0135784	0.158063	-3.10032
CCL14	-0.424267	0.088182	-2.46704	0.0136235	0.158434	-3.10305
SBDS	0.424245	-0.0357618	2.46692	0.0136283	0.158434	-3.10334
ZMYM6	-0.424112	-0.000611054	-2.46614	0.0136577	0.158672	-3.10512
GHRHR	-0.424034	0.0262327	-2.46569	0.0136751	0.158769	-3.10617
HTRA4	0.423983	0.0220021	2.46539	0.0136864	0.158796	-3.10684
TTC7A	0.423896	0.126819	2.46488	0.0137059	0.158918	-3.10802
POGLUT1	-0.423678	-0.00566438	-2.46362	0.0137543	0.159306	-3.11092
SDAD1	-0.423664	-0.154601	-2.46354	0.0137574	0.159306	-3.1111
DENND6B	0.423579	0.174246	2.46304	0.0137765	0.159423	-3.11225
NCK1	0.423522	0.0246413	2.46271	0.0137891	0.159464	-3.113
SHC1	0.423454	-0.0373871	2.46232	0.0138043	0.159536	-3.11391
NFATC3	-0.423398	0.0119241	-2.46199	0.0138168	0.159553	-3.11465
ALDH4A1	-0.423367	0.010935	-2.46181	0.0138239	0.159553	-3.11507
UNC5A	0.423212	0.0377623	2.46091	0.0138587	0.159851	-3.11715
ZNF80	-0.423156	0.0572044	-2.46058	0.0138713	0.159873	-3.11789
IPO5P1	-0.423069	-0.0568191	-2.46008	0.0138907	0.159873	-3.11904
GOLM1	0.423061	0.1104	2.46003	0.0138926	0.159873	-3.11915
MAPK15	0.423042	0.0833245	2.45992	0.0138969	0.159873	-3.11941
TIMD4	-0.422878	0.0390057	-2.45897	0.0139338	0.160134	-3.12159
PACSIN1	-0.422861	0.00863596	-2.45887	0.0139377	0.160134	-3.12182
BARX2	0.422683	0.0822272	2.45783	0.0139779	0.160229	-3.12419
APH1B	-0.422679	-0.0159453	-2.45781	0.0139788	0.160229	-3.12424
SLCO1C1	-0.422679	-0.0524101	-2.45781	0.0139789	0.160229	-3.12425
SLC16A1	0.422631	-0.012215	2.45753	0.0139896	0.160229	-3.12488
ZNF205	0.422624	0.0339051	2.45749	0.0139913	0.160229	-3.12498
MAGED1	0.422202	0.0649241	2.45504	0.0140871	0.161221	-3.13059
CLNK	-0.421926	0.00157983	-2.45343	0.0141502	0.161839	-3.13427
PLOD3	0.421812	0.00475992	2.45277	0.0141763	0.161976	-3.13578
HVCN1	-0.421793	0.00831776	-2.45266	0.0141806	0.161976	-3.13603
EVA1A	0.421723	-0.025114	2.45225	0.0141968	0.162056	-3.13697
STAP1	-0.421556	-0.00080155	-2.45128	0.014235	0.162387	-3.13918
RFX7	-0.421264	-0.0709617	-2.44958	0.0143024	0.163051	-3.14307
ATP6V0A2	-0.421196	-0.0187922	-2.44919	0.0143179	0.163123	-3.14396
NLRC5	-0.421085	0.075142	-2.44854	0.0143437	0.163174	-3.14544
CIZ1	0.421074	0.134388	2.44848	0.0143462	0.163174	-3.14558
PPP2R1B	-0.421047	0.0160079	-2.44832	0.0143525	0.163174	-3.14594
IKBIP	0.420986	-0.0840167	2.44796	0.0143667	0.163174	-3.14675
KIAA1257	-0.420978	0.0592492	-2.44792	0.0143686	0.163174	-3.14686
SGPP2	-0.420919	-0.0459539	-2.44757	0.0143822	0.163223	-3.14764
SLC28A2	-0.420775	0.0163264	-2.44673	0.0144158	0.163351	-3.14955
PRPSAP2	-0.420746	0.0332103	-2.44657	0.0144224	0.163351	-3.14993
MVB12B	-0.420718	-0.0954055	-2.44641	0.0144288	0.163351	-3.1503
IRAK4	-0.420705	0.0606973	-2.44633	0.0144319	0.163351	-3.15048
FURIN	0.420672	-0.00995761	2.44614	0.0144397	0.163351	-3.15092
ZNF14	-0.420543	-0.0054148	-2.44539	0.0144698	0.163586	-3.15263
CARD11	-0.420474	-0.055593	-2.44499	0.0144857	0.163662	-3.15353
TESK2	-0.420381	0.102851	-2.44445	0.0145076	0.163727	-3.15477
KLHDC7A	-0.420338	-0.00844397	-2.4442	0.0145176	0.163727	-3.15534
CYP4F2	-0.420331	0.0088586	-2.44415	0.0145193	0.163727	-3.15544
EFEMP1	0.420249	-0.0250317	2.44368	0.0145384	0.163751	-3.15652
STOX2	-0.420168	-0.0394481	-2.44321	0.0145574	0.163751	-3.15759
PAQR4	0.420157	0.0719251	2.44314	0.01456	0.163751	-3.15774
SLC51A	-0.420155	0.0515069	-2.44313	0.0145605	0.163751	-3.15776
BEX2	-0.420118	0.0226191	-2.44292	0.0145692	0.163751	-3.15826
CBX1	0.420084	0.0193821	2.44272	0.0145771	0.163751	-3.1587
ALDOA	0.42004	-0.0431097	2.44246	0.0145874	0.163763	-3.15928
LHFPL1	-0.419856	0.0928074	-2.44139	0.0146308	0.164146	-3.16173
MMRN1	-0.419797	0.0750858	-2.44105	0.0146447	0.164197	-3.1625
SEC31A	0.419692	-0.0815076	2.44044	0.0146694	0.16437	-3.16389
ROR1	0.419651	-0.0385808	2.4402	0.014679	0.164374	-3.16443
FBN1	0.41956	-0.0757578	2.43967	0.0147006	0.164511	-3.16564
ABCC8	-0.419385	0.0840814	-2.43866	0.0147421	0.164812	-3.16795
SHBG	-0.419368	0.059903	-2.43856	0.0147461	0.164812	-3.16817
CYP4F22	-0.419198	-0.0933036	-2.43757	0.0147864	0.165157	-3.17042
CREG2	0.419084	-0.0791396	2.43691	0.0148136	0.165357	-3.17193
PDGFA	0.418856	6.8561e-05	2.43558	0.014868	0.165856	-3.17493
PCMT1	0.418818	0.0443256	2.43536	0.0148772	0.165856	-3.17544
APOBEC3D	-0.418751	0.0165302	-2.43497	0.0148931	0.165928	-3.17632
NT5M	0.418539	0.188011	2.43373	0.014944	0.166391	-3.17912
CSNK1A1	0.41836	-0.0958227	2.43269	0.0149871	0.166765	-3.18148
CASP6	-0.418279	-0.0122366	-2.43222	0.0150066	0.166795	-3.18255
DDRGK1	0.418244	-0.0161948	2.43202	0.0150149	0.166795	-3.18301
AEBP1	0.418231	-0.121154	2.43194	0.0150181	0.166795	-3.18318
ZFP57	0.418168	-0.0475098	2.43158	0.0150333	0.166859	-3.18401
BICD2	0.41804	0.0718801	2.43084	0.0150641	0.167069	-3.18569
SIM2	-0.418012	-0.100503	-2.43067	0.0150711	0.167069	-3.18607
MSI1	-0.417956	0.0287751	-2.43035	0.0150845	0.167112	-3.1868
P4HB	0.417806	0.0478067	2.42948	0.0151207	0.167157	-3.18877
PFKFB2	-0.417798	0.0895538	-2.42943	0.0151228	0.167157	-3.18888
NUBP1	-0.417753	-0.0547827	-2.42916	0.0151338	0.167157	-3.18948
ST8SIA6	-0.417741	0.0243463	-2.4291	0.0151365	0.167157	-3.18963
RASGRP3	-0.417738	-0.00805386	-2.42908	0.0151374	0.167157	-3.18968
OTOGL	-0.417705	0.00481644	-2.42889	0.0151453	0.167157	-3.1901
CD276	0.417557	-0.0278673	2.42803	0.0151813	0.167282	-3.19205
ELFN2	0.417476	0.0664104	2.42756	0.015201	0.167282	-3.19312
MUL1	0.417431	0.139858	2.42729	0.015212	0.167282	-3.19371
ZRANB3	-0.417385	-0.0481102	-2.42703	0.0152233	0.167282	-3.19432
TRIT1	-0.417355	-0.141943	-2.42685	0.0152307	0.167282	-3.19472
SPCS1	-0.417346	-0.0160373	-2.4268	0.0152328	0.167282	-3.19483
SLCO2A1	-0.417273	0.0230543	-2.42638	0.0152505	0.167282	-3.19579
SNORD116-6	-0.417246	-0.120897	-2.42622	0.0152572	0.167282	-3.19614
C14orf159	-0.417227	0.0588287	-2.42611	0.0152618	0.167282	-3.1964
CD79A	-0.417151	0.0319763	-2.42567	0.0152804	0.167282	-3.19739
LRRC8D	-0.417118	-0.0560073	-2.42547	0.0152886	0.167282	-3.19783
XK	-0.41709	0.0459431	-2.42531	0.0152954	0.167282	-3.1982
CD22	-0.417043	0.0447885	-2.42504	0.0153069	0.167282	-3.19881
LIPE	-0.417015	0.125488	-2.42487	0.0153139	0.167282	-3.19919
PM20D1	-0.416973	0.0181655	-2.42463	0.0153241	0.167282	-3.19973
COL6A2	0.41697	-0.0384484	2.42461	0.0153249	0.167282	-3.19978
MLLT6	-0.416934	0.0514894	-2.4244	0.0153336	0.167282	-3.20025
TARBP1	-0.416929	0.0613768	-2.42438	0.0153348	0.167282	-3.20031
SLC1A3	0.416922	0.110174	2.42433	0.0153366	0.167282	-3.20041
TFIP11	0.41678	0.0617783	2.4235	0.0153716	0.167536	-3.20228
CCNT2	-0.416724	-0.0935647	-2.42318	0.0153853	0.167536	-3.20301
TPM3P9	0.416693	0.0614232	2.423	0.015393	0.167536	-3.20342
MCOLN2	-0.416664	0.0988774	-2.42283	0.0154002	0.167536	-3.2038
PAMR1	-0.416629	-0.0417608	-2.42263	0.0154087	0.167536	-3.20425
DIRAS1	0.416583	0.0256098	2.42236	0.0154201	0.167536	-3.20486
MUC16	0.416558	0.128525	2.42221	0.0154263	0.167536	-3.20519
SEPT1	-0.416465	0.106418	-2.42167	0.0154493	0.167675	-3.20641
CLVS1	-0.416429	0.0176072	-2.42147	0.0154581	0.167675	-3.20688
ATP6V1D	0.416246	-0.0592005	2.4204	0.0155034	0.167812	-3.20928
GFRA2	-0.416218	0.0550923	-2.42024	0.0155104	0.167812	-3.20965
ZNF208	-0.416207	-0.104685	-2.42018	0.015513	0.167812	-3.20979
DNAAF2	-0.416195	-0.0659519	-2.42011	0.0155161	0.167812	-3.20995
NR1D1	0.416186	0.0433951	2.42005	0.0155183	0.167812	-3.21006
BLVRB	0.41614	0.116916	2.41979	0.0155296	0.167832	-3.21067
GOLGA3	0.416023	0.0202743	2.4191	0.0155588	0.168045	-3.21221
PDZK1	0.415908	0.0366921	2.41844	0.0155874	0.168206	-3.21371
PLIN4	-0.415838	0.0450177	-2.41803	0.0156049	0.168206	-3.21463
GSDMC	0.415806	-0.0125417	2.41785	0.0156128	0.168206	-3.21505
AMPD1	-0.415789	0.00927456	-2.41775	0.0156171	0.168206	-3.21527
NT5DC3	0.415772	0.0472131	2.41765	0.0156214	0.168206	-3.2155
NDNL2	-0.415726	-0.108978	-2.41738	0.0156329	0.168228	-3.2161
LOC145694	0.415677	-0.0420535	2.4171	0.015645	0.168242	-3.21673
FAM129B	0.415634	0.13577	2.41685	0.0156558	0.168242	-3.2173
HHEX	-0.415569	0.102874	-2.41647	0.015672	0.168242	-3.21815
ISCU	-0.415568	-0.0494905	-2.41646	0.0156724	0.168242	-3.21817
HLA-DMA	-0.415468	0.0612103	-2.41588	0.0156975	0.168409	-3.21948
COG1	0.415392	0.0342015	2.41544	0.0157164	0.16841	-3.22047
LIMK2	0.415342	0.00111223	2.41515	0.015729	0.16841	-3.22113
BEND4	-0.415306	0.0541885	-2.41494	0.015738	0.16841	-3.22159
PTRF	0.415281	-0.00878335	2.41479	0.0157444	0.16841	-3.22193
ECSCR	-0.415278	0.0575446	-2.41477	0.0157452	0.16841	-3.22197
GLRA4	0.415102	-0.110755	2.41375	0.0157893	0.168779	-3.22426
C12orf42	-0.414975	0.0550466	-2.41301	0.0158213	0.169019	-3.22592
CCDC79	-0.414916	0.108531	-2.41267	0.0158363	0.169025	-3.2267
DNAH17	0.414897	-0.0366164	2.41256	0.015841	0.169025	-3.22694
SULT1A2	-0.414612	-0.0553155	-2.4109	0.0159133	0.169183	-3.23067
KBTBD8	-0.414604	-0.0144486	-2.41085	0.0159153	0.169183	-3.23077
MPP1	0.414591	0.0383043	2.41078	0.0159187	0.169183	-3.23095
PNMA3	-0.414574	0.0855146	-2.41068	0.0159228	0.169183	-3.23116
PCDHB9	0.414565	0.0798598	2.41062	0.0159253	0.169183	-3.23129
B3GNT1	0.41452	-0.00631862	2.41037	0.0159365	0.169183	-3.23187
BCDIN3D	-0.414456	0.0317208	-2.40999	0.0159528	0.169183	-3.23271
FRAT2	-0.414444	0.0614888	-2.40993	0.0159559	0.169183	-3.23286
ZNF708	-0.414433	-0.0158114	-2.40986	0.0159588	0.169183	-3.23301
BEND5	-0.414387	-0.0419796	-2.40959	0.0159704	0.169183	-3.23361
NOL3	0.414346	0.0695039	2.40935	0.0159809	0.169183	-3.23415
NRG2	-0.414342	0.00580816	-2.40933	0.015982	0.169183	-3.2342
RALBP1	-0.414319	-0.0679971	-2.4092	0.0159878	0.169183	-3.2345
IGF1R	0.414306	-0.163305	2.40912	0.0159911	0.169183	-3.23467
ZSCAN12P1	-0.414239	0.0394505	-2.40873	0.0160083	0.169183	-3.23555
AKR1E2	-0.414235	-0.030216	-2.40871	0.0160091	0.169183	-3.23559
DFNB31	0.414132	0.182546	2.40811	0.0160355	0.169361	-3.23694
SGK223	0.414087	0.00666784	2.40785	0.0160469	0.16938	-3.23753
LRRC3B	-0.413884	-0.0101261	-2.40666	0.016099	0.169828	-3.24018
TCAIM	-0.413614	0.00862009	-2.40509	0.0161683	0.170458	-3.2437
CYB5A	-0.413547	0.00267317	-2.40471	0.0161854	0.170535	-3.24456
TREM1	0.41348	-0.0374958	2.40432	0.0162028	0.170617	-3.24544
BCAS1	-0.413377	-0.0265854	-2.40372	0.0162294	0.170634	-3.24679
NAALADL2	-0.413365	0.0145304	-2.40365	0.0162325	0.170634	-3.24695
MYCT1	-0.413361	-0.0439601	-2.40363	0.0162334	0.170634	-3.24699
NSMCE4A	-0.413303	-0.060719	-2.40329	0.0162484	0.170649	-3.24775
ZNF280B	-0.413281	-0.05943	-2.40316	0.0162542	0.170649	-3.24804
BRD4	0.413155	-0.0740791	2.40243	0.0162866	0.170889	-3.24967
ZFHX4	0.413086	-0.101585	2.40203	0.0163046	0.170899	-3.25058
LOC101929057	-0.413077	-0.0343907	-2.40197	0.0163069	0.170899	-3.25069
TMEM132C	-0.412965	0.108263	-2.40132	0.016336	0.171102	-3.25215
TIAM2	0.412874	-0.105983	2.40079	0.0163596	0.171231	-3.25333
TTC12	-0.412809	0.0703903	-2.40042	0.0163765	0.171231	-3.25418
HAND1	0.412806	-0.00431967	2.4004	0.0163774	0.171231	-3.25422
GPR114	-0.412716	0.0725604	-2.39987	0.0164008	0.171273	-3.25539
ZNF286B	-0.412647	-0.10169	-2.39947	0.0164188	0.171273	-3.25629
NUDCD3	0.41261	0.168626	2.39926	0.0164283	0.171273	-3.25676
MFAP2	0.412572	-0.0649752	2.39904	0.0164383	0.171273	-3.25726
ARSJ	0.412504	-0.063737	2.39864	0.016456	0.171273	-3.25814
NGLY1	-0.412493	0.0308002	-2.39858	0.0164589	0.171273	-3.25828
ARF3	0.412368	-0.0114834	2.39785	0.0164917	0.171273	-3.25992
LOC643802	-0.412347	0.0484653	-2.39773	0.016497	0.171273	-3.26018
ADAM20P1	0.41234	0.000547977	2.39769	0.016499	0.171273	-3.26028
CD68	0.412322	-0.0637275	2.39759	0.0165036	0.171273	-3.26051
PCNXL2	-0.412288	0.0137317	-2.39739	0.0165126	0.171273	-3.26095
VWF	-0.41228	-0.00639741	-2.39734	0.0165147	0.171273	-3.26106
STX2	0.412207	-0.0083999	2.39691	0.0165339	0.171273	-3.26201
TXNDC11	-0.412201	0.0329164	-2.39688	0.0165353	0.171273	-3.26208
GMPPA	0.412144	0.0075316	2.39655	0.0165504	0.171273	-3.26283
COQ2	-0.412143	-0.0672946	-2.39654	0.0165506	0.171273	-3.26284
RSPO4	-0.412134	-0.0290852	-2.39649	0.016553	0.171273	-3.26296
TIFA	-0.412122	0.0556765	-2.39642	0.016556	0.171273	-3.2631
KCTD11	0.411928	-0.0557899	2.39529	0.0166072	0.171701	-3.26563
ABRACL	-0.411883	-0.0504522	-2.39503	0.0166189	0.171717	-3.26621
GSTA2	-0.411849	-0.0230905	-2.39483	0.0166281	0.171717	-3.26666
BTG2	-0.41172	-0.0216765	-2.39409	0.0166619	0.171966	-3.26832
TBX1	-0.411628	-0.0709775	-2.39355	0.0166863	0.172116	-3.26952
XIRP1	0.411589	-0.072906	2.39332	0.0166967	0.172123	-3.27003
ABHD14A	-0.411524	0.0522857	-2.39295	0.0167138	0.172174	-3.27087
FAM86FP	-0.411496	0.102287	-2.39278	0.0167212	0.172174	-3.27123
INPP4A	-0.411362	0.0374828	-2.392	0.0167569	0.172417	-3.27297
ATG9A	0.411334	-0.0796559	2.39184	0.0167643	0.172417	-3.27333
FLJ20021	0.411177	-0.0110801	2.39093	0.0168059	0.172576	-3.27536
ERGIC1	0.411174	0.128942	2.39091	0.0168069	0.172576	-3.27541
SHOX2	0.411166	0.0145098	2.39086	0.016809	0.172576	-3.27551
PCDHGB7	0.411011	0.063414	2.38996	0.0168502	0.172898	-3.27752
OR7E91P	-0.410957	0.00770309	-2.38964	0.0168648	0.172947	-3.27822
CORO1A	-0.410888	0.0885854	-2.38925	0.016883	0.173034	-3.27911
PDLIM5	0.410785	-0.0576707	2.38865	0.0169105	0.173215	-3.28044
CHD5	0.410729	0.0738995	2.38832	0.0169257	0.17327	-3.28117
SLAIN1	-0.410563	0.0460346	-2.38736	0.0169701	0.173624	-3.28332
DGKI	0.410385	-0.141299	2.38632	0.0170179	0.174012	-3.28562
C9orf152	-0.410304	0.0409741	-2.38585	0.0170399	0.174136	-3.28667
GRPEL2	0.410151	-0.00410643	2.38496	0.0170811	0.174456	-3.28865
APOC1	0.410041	0.00810628	2.38432	0.0171108	0.174659	-3.29007
PSG5	0.40997	-0.0631015	2.38391	0.01713	0.174754	-3.29099
PAPD7	0.409877	-0.0253069	2.38337	0.0171552	0.17491	-3.29219
VCL	0.409755	-0.119924	2.38266	0.0171882	0.175035	-3.29376
SMURF1	0.40974	0.0529587	2.38257	0.0171923	0.175035	-3.29396
PCDHGA10	0.409722	0.0063364	2.38247	0.0171972	0.175035	-3.29419
SLC10A4	-0.409375	0.0538444	-2.38045	0.0172916	0.175891	-3.29866
LMAN2	0.40934	0.108736	2.38025	0.0173012	0.175891	-3.29912
WDFY2	0.409267	0.0748689	2.37982	0.0173213	0.175919	-3.30006
MUSK	-0.409246	-0.00662254	-2.3797	0.017327	0.175919	-3.30033
CXADR	-0.409184	-0.0926602	-2.37934	0.0173439	0.175919	-3.30113
RALA	0.409168	-0.11838	2.37924	0.0173484	0.175919	-3.30134
ICAM2	-0.409148	0.0571643	-2.37913	0.0173538	0.175919	-3.3016
ENPP6	-0.409066	-0.07066	-2.37865	0.0173761	0.176	-3.30265
LRRC48	0.40902	0.155074	2.37839	0.0173887	0.176	-3.30324
RNF34	-0.409009	-0.0874772	-2.37832	0.0173917	0.176	-3.30338
PADI3	-0.408959	-0.126855	-2.37803	0.0174055	0.176029	-3.30403
HID1	-0.408892	0.0261227	-2.37764	0.017424	0.176029	-3.3049
ADH1B	-0.40889	0.0768803	-2.37763	0.0174245	0.176029	-3.30492
PPAP2C	-0.40866	0.0283182	-2.37629	0.0174878	0.176523	-3.30788
SPATS2L	0.40864	-0.118378	2.37617	0.0174933	0.176523	-3.30814
REPIN1	-0.4086	0.0622916	-2.37594	0.0175042	0.176532	-3.30865
MEI1	-0.408548	0.0329178	-2.37564	0.0175186	0.176563	-3.30932
ANKRD20A5P	-0.408517	-0.0639746	-2.37546	0.0175273	0.176563	-3.30973
TTC33	0.408383	-0.0403163	2.37468	0.0175642	0.176643	-3.31144
LTBP2	0.408345	-0.132871	2.37446	0.0175747	0.176643	-3.31193
CDC42BPA	0.408329	-0.148102	2.37436	0.0175793	0.176643	-3.31215
FAM150A	-0.408317	-0.0904654	-2.3743	0.0175824	0.176643	-3.31229
CABP1	-0.4083	0.00352085	-2.3742	0.0175872	0.176643	-3.31251
ARL8B	0.408271	0.0171898	2.37403	0.0175953	0.176643	-3.31289
KRT20	-0.408211	-0.0655676	-2.37368	0.0176119	0.17671	-3.31366
ZSWIM8-AS1	-0.407958	0.0650149	-2.37221	0.0176823	0.177315	-3.31692
LOC100288814	-0.407899	-0.121708	-2.37186	0.0176987	0.177379	-3.31768
EMC1	0.40784	0.121233	2.37152	0.017715	0.177442	-3.31843
ATG9B	0.407783	0.0580548	2.37119	0.017731	0.177501	-3.31917
SCEL	0.407697	0.122829	2.37069	0.0177549	0.177639	-3.32027
LRP11	0.407576	-0.0153039	2.36999	0.0177887	0.177854	-3.32182
PPP1CC	-0.40754	-0.162514	-2.36978	0.0177987	0.177854	-3.32228
RPS6KA3	-0.407512	-0.0403112	-2.36962	0.0178066	0.177854	-3.32264
FASTKD1	-0.407322	-0.101363	-2.36851	0.0178599	0.178286	-3.32508
YKT6	0.407218	0.00759055	2.3679	0.0178893	0.178479	-3.32642
TMEM116	-0.407174	-0.0253124	-2.36765	0.0179014	0.178499	-3.32698
SCNN1G	-0.407104	-0.0445612	-2.36724	0.0179213	0.178565	-3.32788
FKBP15	0.407073	0.146165	2.36706	0.0179301	0.178565	-3.32828
ACBD5	-0.407043	-0.135517	-2.36689	0.0179384	0.178565	-3.32866
LOC643733	-0.406948	0.0377172	-2.36634	0.0179653	0.178732	-3.32988
STRBP	-0.406825	0.0721441	-2.36562	0.0179999	0.178976	-3.33146
OR5M11	-0.406639	-0.0790577	-2.36454	0.0180528	0.179343	-3.33385
ZNF366	-0.406547	-0.00908345	-2.364	0.0180787	0.179343	-3.33502
DCPS	-0.406523	-0.0103558	-2.36387	0.0180854	0.179343	-3.33532
GMEB2	0.406512	0.0790203	2.3638	0.0180885	0.179343	-3.33547
UBR4	0.406478	-0.00194508	2.3636	0.0180983	0.179343	-3.33591
ST3GAL6	0.406419	-0.0146795	2.36326	0.0181151	0.179343	-3.33666
TSPAN7	-0.406362	0.014313	-2.36293	0.0181311	0.179343	-3.33739
RASL11A	-0.406355	0.00670631	-2.36289	0.0181332	0.179343	-3.33748
UBAC1	0.406322	0.0942549	2.3627	0.0181427	0.179343	-3.3379
EMC2	0.406301	-0.168763	2.36257	0.0181486	0.179343	-3.33817
UFD1L	0.406283	0.0223607	2.36247	0.0181537	0.179343	-3.3384
ZNF664	-0.406261	-0.11524	-2.36234	0.01816	0.179343	-3.33869
NDUFB10	0.40623	-0.0140076	2.36216	0.0181689	0.179343	-3.33908
CACNA2D2	-0.406173	0.00442141	-2.36183	0.0181852	0.179343	-3.33981
B3GNT4	0.406159	-0.0806644	2.36174	0.0181892	0.179343	-3.34
CD163	0.406112	0.000450595	2.36147	0.0182026	0.179374	-3.3406
MAGIX	-0.405994	0.00780311	-2.36079	0.0182361	0.179532	-3.3421
FREM3	-0.405979	-0.035473	-2.3607	0.0182404	0.179532	-3.34229
ZNF470	-0.405915	-0.043978	-2.36033	0.0182589	0.179532	-3.34312
PSCA	-0.405914	0.00953698	-2.36032	0.0182592	0.179532	-3.34313
MED22	0.405636	0.210931	2.35871	0.0183388	0.180214	-3.34668
CAMK4	-0.405497	0.0390575	-2.3579	0.0183789	0.180483	-3.34846
LOC105378663	-0.405426	-0.0371449	-2.35748	0.0183994	0.180483	-3.34937
NUDT9P1	-0.405402	-0.0738114	-2.35735	0.0184061	0.180483	-3.34967
MPP3	0.405399	0.0759551	2.35733	0.018407	0.180483	-3.34971
ANLN	0.405362	-0.0129793	2.35711	0.0184178	0.180488	-3.35019
PIGF	-0.405274	-0.0917505	-2.3566	0.018443	0.180542	-3.3513
CHSY3	0.405272	-0.102979	2.35659	0.0184437	0.180542	-3.35133
ADAT2	-0.405126	-0.00818872	-2.35574	0.0184858	0.180854	-3.35319
PIK3CG	-0.405059	0.0555308	-2.35535	0.0185054	0.180945	-3.35406
IGF2R	0.404959	0.0298891	2.35477	0.0185341	0.181126	-3.35532
HNRNPH3	0.404842	-0.0690145	2.35409	0.0185682	0.181318	-3.35682
SNORA76A	-0.404813	-0.0165827	-2.35392	0.0185767	0.181318	-3.35719
VIPR2	-0.404786	0.0363554	-2.35376	0.0185846	0.181318	-3.35754
C3orf62	-0.404459	0.0861252	-2.35186	0.0186797	0.182112	-3.3617
CREBZF	-0.404423	0.00221935	-2.35165	0.0186903	0.182112	-3.36216
PATL2	-0.4044	0.102598	-2.35152	0.0186969	0.182112	-3.36245
TSPAN12	-0.404263	0.00310221	-2.35072	0.0187371	0.182402	-3.3642
ZNF678	-0.404201	-0.101914	-2.35036	0.0187551	0.182402	-3.36499
ROS1	0.404191	-0.0511685	2.3503	0.0187582	0.182402	-3.36512
FLNA	0.404157	-0.0194841	2.35011	0.0187681	0.182402	-3.36555
ERBB3	-0.404117	-0.0199853	-2.34987	0.0187798	0.182416	-3.36606
GOLGA8H	0.403886	0.0352174	2.34853	0.0188478	0.182976	-3.369
PCP4L1	-0.403761	-0.0456205	-2.3478	0.0188846	0.183233	-3.3706
MAFB	0.403693	0.088593	2.34741	0.0189046	0.183261	-3.37146
LOC653513	0.403637	0.0222603	2.34708	0.0189212	0.183261	-3.37217
LGALS2	-0.403602	0.0553436	-2.34688	0.0189315	0.183261	-3.37262
THBS1	0.403588	-0.138949	2.3468	0.0189357	0.183261	-3.3728
CCDC169	-0.403575	-0.0040824	-2.34672	0.0189394	0.183261	-3.37296
PCDHGB2	0.403375	0.0396098	2.34556	0.0189986	0.183697	-3.3755
NLK	-0.403353	-0.0656062	-2.34543	0.0190053	0.183697	-3.37579
PYGB	0.403242	0.0553739	2.34479	0.019038	0.183912	-3.37719
METTL4	-0.403154	0.0413818	-2.34427	0.0190643	0.184065	-3.37831
ATP6V0E2	-0.403072	0.100097	-2.3438	0.0190887	0.184125	-3.37935
HRH3	-0.403063	-0.00752312	-2.34374	0.0190913	0.184125	-3.37947
NKAIN4	0.402948	0.00476773	2.34308	0.0191256	0.184265	-3.38093
MAGI2	0.402944	-0.0270447	2.34305	0.0191267	0.184265	-3.38098
ASPN	0.402906	-0.137889	2.34283	0.019138	0.184274	-3.38146
TRHDE	-0.402841	-0.00758027	-2.34246	0.0191574	0.18436	-3.38228
HSPB1	0.402621	0.0434328	2.34118	0.0192232	0.184757	-3.38508
PKD1	0.402615	0.0272665	2.34114	0.0192251	0.184757	-3.38515
ENTPD2	0.402573	0.144905	2.3409	0.0192375	0.184757	-3.38568
ADRM1	0.402563	-0.0409918	2.34084	0.0192405	0.184757	-3.38581
SAYSD1	-0.402521	0.104086	-2.3406	0.0192531	0.184778	-3.38634
PPARA	0.402402	0.0905279	2.3399	0.019289	0.185009	-3.38786
PSMB8-AS1	-0.402371	0.153386	-2.33972	0.0192981	0.185009	-3.38825
BACE1	0.402246	0.0118097	2.339	0.0193357	0.185268	-3.38983
RNPS1	0.402187	-0.0215858	2.33865	0.0193535	0.185338	-3.39058
MEX3B	0.402088	0.00626349	2.33808	0.0193834	0.185524	-3.39184
PPP3CA	0.401954	0.0271073	2.3373	0.0194239	0.185608	-3.39354
LOC100293211	-0.401949	-0.0151284	-2.33727	0.0194253	0.185608	-3.39359
B3GALTL	0.401943	0.0185578	2.33723	0.0194273	0.185608	-3.39368
SIGLEC15	-0.40192	-0.0620923	-2.3371	0.0194342	0.185608	-3.39397
LOC647859	0.401866	0.00876548	2.33678	0.0194505	0.185663	-3.39465
PAOX	-0.40179	0.132238	-2.33634	0.0194735	0.185731	-3.39561
CNST	-0.401741	-0.0166227	-2.33606	0.0194882	0.185731	-3.39623
SEPT7	0.401738	-0.102424	2.33604	0.0194892	0.185731	-3.39627
B3GALT2	-0.401664	-0.106926	-2.33561	0.0195116	0.185778	-3.3972
PLEKHS1	-0.401653	0.0320282	-2.33554	0.0195151	0.185778	-3.39735
ANAPC7	-0.401562	-0.0113982	-2.33502	0.0195426	0.185928	-3.3985
CDC37	0.401531	-0.027567	2.33484	0.0195519	0.185928	-3.39888
KIT	-0.401348	-0.131033	-2.33377	0.0196078	0.186358	-3.40121
EHF	-0.401212	-0.0659708	-2.33298	0.0196493	0.186653	-3.40293
RSBN1	-0.401068	-0.081101	-2.33214	0.0196933	0.186901	-3.40475
PCDHGA3	0.401057	0.00513315	2.33208	0.0196966	0.186901	-3.40489
DRP2	0.40094	-0.00264761	2.3314	0.0197325	0.187052	-3.40637
SFN	0.400906	-0.034733	2.3312	0.0197428	0.187052	-3.40679
PYCR1	0.400901	-0.0172471	2.33117	0.0197443	0.187052	-3.40685
ICOS	-0.400843	-0.00634282	-2.33083	0.0197622	0.187115	-3.40759
PCDHGA12	0.40081	0.0469953	2.33065	0.0197722	0.187115	-3.408
HPSE	0.400694	0.0920507	2.32997	0.0198079	0.187315	-3.40947
FKBP2	0.400672	-0.0241271	2.32984	0.0198145	0.187315	-3.40974
THYN1	-0.400497	0.00538793	-2.32883	0.0198684	0.187724	-3.41195
ANO2	-0.400323	-0.0454237	-2.32781	0.0199222	0.188078	-3.41415
GNB2L1	0.40027	-0.0182795	2.32751	0.0199384	0.188078	-3.41481
GTF3C2	-0.400248	0.024058	-2.32738	0.0199453	0.188078	-3.4151
RAPGEF4	-0.400219	-0.0722478	-2.32721	0.0199542	0.188078	-3.41546
DRAP1	0.400171	0.00607205	2.32693	0.0199692	0.188078	-3.41607
DNAJA1	0.400144	0.0250172	2.32677	0.0199775	0.188078	-3.41641
TMEM199	-0.400103	0.0523686	-2.32653	0.0199904	0.188078	-3.41693
ZNF697	0.4001	-0.176211	2.32652	0.0199911	0.188078	-3.41696
IL3RA	-0.400058	0.00626612	-2.32627	0.0200041	0.1881	-3.41749
C21orf49	-0.400011	0.0662558	-2.326	0.0200188	0.188138	-3.41809
ZNF780B	-0.399807	0.0710574	-2.32481	0.0200821	0.188633	-3.42066
MUC20	-0.399654	0.137555	-2.32392	0.0201297	0.188784	-3.42258
C17orf97	-0.399625	0.0361056	-2.32376	0.0201386	0.188784	-3.42294
THAP1	0.399602	-0.124096	2.32362	0.020146	0.188784	-3.42324
SNORA55	-0.399587	-0.094335	-2.32354	0.0201505	0.188784	-3.42342
NDFIP2	0.399584	-0.0850564	2.32351	0.0201517	0.188784	-3.42347
GAS1	0.399469	-0.105689	2.32285	0.0201874	0.188851	-3.42491
ANKIB1	0.399463	0.139259	2.32281	0.0201894	0.188851	-3.42499
DGKG	-0.399458	0.0538359	-2.32278	0.0201908	0.188851	-3.42505
CPA4	0.39942	-0.0172029	2.32256	0.0202027	0.188862	-3.42553
PDGFB	0.399257	0.00483102	2.32161	0.020254	0.189241	-3.42759
TLE2	-0.399138	0.0462408	-2.32092	0.020291	0.189487	-3.42907
SPAG4	-0.399048	-0.0306532	-2.3204	0.0203195	0.189652	-3.43021
GBP4	-0.399008	0.0642644	-2.32016	0.0203321	0.189669	-3.43072
RREB1	0.398929	0.0117161	2.31971	0.0203568	0.1898	-3.4317
MYSM1	-0.398734	0.007615	-2.31857	0.0204182	0.190165	-3.43415
NIPAL1	-0.398726	0.00799538	-2.31852	0.020421	0.190165	-3.43426
VAV2	0.398703	-0.0856069	2.31839	0.0204282	0.190165	-3.43455
SYNDIG1	0.398591	-0.0936019	2.31774	0.0204635	0.190393	-3.43596
FIBIN	0.398506	-0.0801131	2.31725	0.0204902	0.190541	-3.43702
MEIS3	0.398392	-0.0758975	2.31658	0.0205265	0.190778	-3.43845
RPP38	-0.3981	-0.0589394	-2.31489	0.0206193	0.191466	-3.44212
TLE4	-0.398087	-0.00260964	-2.31481	0.0206233	0.191466	-3.44228
TMED7-TICAM2	0.398052	-0.032901	2.31461	0.0206346	0.191466	-3.44272
NDNF	-0.397948	-0.0498108	-2.314	0.0206677	0.191466	-3.44403
ECM1	0.397921	-0.0149731	2.31384	0.0206765	0.191466	-3.44437
UNC5D	-0.397871	0.0354593	-2.31356	0.0206922	0.191466	-3.44499
RFT1	-0.39785	0.137644	-2.31343	0.020699	0.191466	-3.44525
TST	-0.397825	0.0834804	-2.31329	0.0207069	0.191466	-3.44556
LILRA4	-0.397807	0.0833963	-2.31318	0.0207126	0.191466	-3.44579
NPTXR	-0.397804	0.0644745	-2.31316	0.0207138	0.191466	-3.44584
MRPL22	0.39777	-0.0287878	2.31297	0.0207244	0.191466	-3.44625
THBD	0.397751	-0.0290206	2.31286	0.0207307	0.191466	-3.4465
VSIG10L	0.397595	-0.0316868	2.31195	0.0207807	0.191827	-3.44845
LRMP	-0.397508	-0.0670899	-2.31144	0.0208084	0.191839	-3.44954
PTGFRN	0.397494	-0.116854	2.31136	0.0208131	0.191839	-3.44972
TRAF2	0.397489	0.146897	2.31133	0.0208145	0.191839	-3.44978
GUK1	0.397371	0.0823809	2.31065	0.0208524	0.192088	-3.45125
NUAK1	0.397213	-0.128647	2.30973	0.0209033	0.192182	-3.45323
BLVRA	0.397206	0.0574033	2.30969	0.0209055	0.192182	-3.45332
LOC102723566	-0.397161	0.090713	-2.30943	0.0209201	0.192182	-3.45389
SLC30A6	-0.397123	-0.0498852	-2.3092	0.0209324	0.192182	-3.45436
SPN	-0.397096	-0.00506138	-2.30905	0.020941	0.192182	-3.4547
PTER	-0.397081	0.0729363	-2.30896	0.0209458	0.192182	-3.45488
C11orf71	-0.397072	0.0444018	-2.30891	0.0209488	0.192182	-3.455
CDK7	0.397069	-0.15062	2.30889	0.0209497	0.192182	-3.45503
SLC18A2	-0.397031	-0.00136226	-2.30867	0.0209619	0.192194	-3.45551
ASB2	-0.396967	0.0316621	-2.3083	0.0209826	0.192198	-3.45631
HSPA7	0.396948	0.00491734	2.30819	0.0209889	0.192198	-3.45655
ADAM12	0.396929	-0.123959	2.30808	0.020995	0.192198	-3.45679
MUC21	-0.396873	-0.0109354	-2.30775	0.0210131	0.192222	-3.45749
DIAPH1	0.396854	0.0543921	2.30764	0.0210193	0.192222	-3.45773
SORD	-0.396754	-0.0595652	-2.30706	0.0210516	0.192417	-3.45898
S100A13	0.396632	0.0940667	2.30635	0.021091	0.192647	-3.4605
GBE1	0.396609	-0.00646781	2.30622	0.0210985	0.192647	-3.46078
FLOT2	-0.396507	-0.00742333	-2.30562	0.0211317	0.192757	-3.46206
HSPA5	0.396505	0.0174341	2.30561	0.0211324	0.192757	-3.46209
HS3ST2	0.396445	0.0360024	2.30526	0.021152	0.192836	-3.46284
LOC613266	-0.396281	-0.144134	-2.30431	0.0212054	0.193223	-3.46489
CDX2	-0.396185	0.113816	-2.30375	0.0212367	0.193377	-3.46609
C4orf47	0.39613	-0.0520584	2.30343	0.0212547	0.193377	-3.46677
CLEC10A	-0.396051	0.0884466	-2.30297	0.0212806	0.193377	-3.46776
PCDHB16	0.396049	0.0871078	2.30296	0.0212811	0.193377	-3.46778
UCK1	0.39604	0.146859	2.30291	0.0212841	0.193377	-3.46789
SFXN1	0.395997	-0.0232063	2.30266	0.0212983	0.193377	-3.46843
KLC1	0.395995	-0.0409722	2.30264	0.0212989	0.193377	-3.46846
ASAP3	0.395902	0.130321	2.3021	0.0213294	0.193554	-3.46962
NBN	-0.395831	-0.129373	-2.30169	0.0213525	0.193664	-3.4705
PHYHIP	0.395602	0.0666512	2.30036	0.0214279	0.194246	-3.47336
SLC22A14	0.395569	0.0161594	2.30017	0.0214387	0.194246	-3.47377
SNW1	0.395536	-0.113263	2.29997	0.0214498	0.194247	-3.47419
CLEC4F	-0.395466	0.016518	-2.29957	0.0214727	0.194289	-3.47505
ZNF672	-0.395434	-0.0217616	-2.29938	0.0214832	0.194289	-3.47545
ZNF540	-0.395421	-0.0104211	-2.29931	0.0214874	0.194289	-3.47561
CBWD2	-0.395118	-0.00904297	-2.29755	0.0215876	0.195095	-3.47938
GCSAM	-0.395052	0.0126407	-2.29716	0.0216098	0.195195	-3.48022
ZNF812	-0.394964	-0.0620913	-2.29665	0.0216387	0.195357	-3.4813
CSMD2	0.394894	-0.101538	2.29624	0.0216622	0.195469	-3.48218
ZNF425	-0.394765	0.0334939	-2.29549	0.0217049	0.195652	-3.48378
C1QTNF6	0.394747	-0.00537365	2.29539	0.021711	0.195652	-3.48401
MIXL1	-0.394733	-0.0586064	-2.2953	0.0217158	0.195652	-3.48419
NR2E1	-0.394697	-0.0467278	-2.2951	0.0217277	0.19566	-3.48463
RHBG	-0.394419	-0.0454364	-2.29348	0.0218204	0.196395	-3.48808
OR2L5	-0.394263	-0.033408	-2.29258	0.0218725	0.196626	-3.49002
DCLRE1C	-0.394147	0.0116998	-2.2919	0.0219115	0.196626	-3.49146
RGPD6	-0.394133	-0.0576784	-2.29182	0.0219161	0.196626	-3.49163
ARID1A	-0.394024	0.00224783	-2.29118	0.0219529	0.196626	-3.49299
PAPD5	-0.394017	0.0129488	-2.29114	0.0219552	0.196626	-3.49308
TIMP1	0.394003	-0.115551	2.29106	0.0219599	0.196626	-3.49325
PNRC2	-0.393958	-0.0719017	-2.2908	0.0219752	0.196626	-3.49382
ADCK3	-0.393937	0.0736856	-2.29068	0.021982	0.196626	-3.49407
SIL1	0.39392	0.0146219	2.29058	0.0219878	0.196626	-3.49428
PALLD	0.393877	-0.115464	2.29033	0.0220023	0.196626	-3.49482
SMAP2	-0.393874	0.0135601	-2.29031	0.0220034	0.196626	-3.49486
PTGDS	-0.393871	0.0362777	-2.2903	0.0220042	0.196626	-3.49489
KHDRBS2	-0.393818	-0.00778141	-2.28998	0.0220223	0.196626	-3.49555
CLSTN1	0.393816	0.0621837	2.28998	0.0220228	0.196626	-3.49557
HHLA2	-0.393774	0.0217076	-2.28973	0.022037	0.196626	-3.49609
PROM1	-0.393772	-0.00905821	-2.28972	0.0220376	0.196626	-3.49612
FUCA1	-0.393758	0.0473737	-2.28964	0.0220423	0.196626	-3.49629
RASAL3	-0.393716	0.0570235	-2.28939	0.0220566	0.196626	-3.49682
KPNB1	0.393713	0.0141088	2.28937	0.0220577	0.196626	-3.49686
GLS2	-0.393668	-0.044271	-2.28912	0.0220727	0.196661	-3.49741
ADH1C	-0.393508	0.0200027	-2.28818	0.022127	0.197045	-3.4994
COX4I2	-0.393451	0.0564847	-2.28785	0.0221463	0.197118	-3.50011
CLEC2D	-0.393212	0.0573832	-2.28646	0.0222272	0.197729	-3.50306
SLC38A11	-0.393182	-0.0242486	-2.28629	0.0222374	0.197729	-3.50343
MCOLN1	0.39313	-0.0341896	2.28599	0.0222551	0.197787	-3.50408
ARHGAP30	-0.393	0.0296727	-2.28523	0.0222993	0.197984	-3.50569
SORL1	-0.392999	-0.139093	-2.28523	0.0222996	0.197984	-3.5057
PDZD7	0.392896	0.0447087	2.28463	0.0223349	0.198197	-3.50698
TMEM91	0.392844	0.059646	2.28432	0.0223528	0.198256	-3.50763
TM2D2	0.392757	-0.107213	2.28382	0.0223825	0.19842	-3.5087
BTBD9	-0.392668	0.0938443	-2.2833	0.0224129	0.198496	-3.5098
AVPI1	0.392655	0.00918965	2.28323	0.0224171	0.198496	-3.50996
TRAF3IP3	-0.392624	0.0633792	-2.28304	0.0224279	0.198496	-3.51035
HCFC1R1	0.392588	0.000606863	2.28284	0.0224401	0.198496	-3.51079
C11orf21	-0.392567	0.0609429	-2.28271	0.0224473	0.198496	-3.51104
PITPNB	0.392462	-0.0411617	2.2821	0.0224836	0.198717	-3.51235
VSNL1	0.39227	-0.00672089	2.28098	0.0225495	0.199123	-3.51473
[truncated: 15,660 more rows]

## Sheet: TCGA BLCA
	logFC	AveExpr	t	P.Value	adj.P.Val	B
ANXA2	1.13032	0.0312814	11.0933	1.15784e-27	1.49871e-23	51.762
CD109	1.06995	-0.0201728	10.4645	6.97261e-25	4.51267e-21	45.5291
CAPN2	0.971858	-0.0157682	9.42172	1.3859e-20	5.97968e-17	35.9033
ANXA2P2	0.943891	0.0118725	9.16633	1.3617e-19	3.53935e-16	33.6838
FMN1	0.944815	-0.0117599	9.16588	1.36718e-19	3.53935e-16	33.6799
TEAD4	0.920979	0.0123081	8.96305	8.06738e-19	1.7404e-15	31.9566
WBP1	-0.921177	0.0180312	-8.93246	1.05119e-18	1.83217e-15	31.6997
S100A10	0.921697	-0.00205332	8.92384	1.13236e-18	1.83217e-15	31.6275
LRRC8A	0.915757	-0.0432178	8.89313	1.47547e-18	2.12205e-15	31.3706
TOX3	-0.914587	0.00133195	-8.85706	2.0113e-18	2.60342e-15	31.07
RAB27A	0.902557	-0.0699773	8.84535	2.22365e-18	2.61662e-15	30.9726
TMEM163	-0.907276	0.0108549	-8.81285	2.93579e-18	3.16674e-15	30.703
TMCO3	0.892735	-0.00984279	8.62737	1.40886e-17	1.40279e-14	29.1817
TLR6	0.884651	0.00110753	8.56399	2.39151e-17	2.21113e-14	28.6686
RALB	0.883633	-0.0130159	8.53951	2.93108e-17	2.52933e-14	28.4713
SGMS2	0.873306	-0.0419338	8.48616	4.55823e-17	3.6876e-14	28.0432
SPHK1	0.873187	0.013766	8.46148	5.58637e-17	4.25352e-14	27.8461
SNX31	-0.872403	0.00841578	-8.44816	6.23299e-17	4.48221e-14	27.7399
TRAK1	-0.872331	0.000111537	-8.42895	7.29833e-17	4.97209e-14	27.587
BHMT	-0.868302	-0.0150741	-8.39878	9.34373e-17	6.04727e-14	27.3475
PATZ1	-0.863693	0.0161901	-8.33763	1.53814e-16	9.48078e-14	26.8645
ZNF738	-0.856644	0.0683438	-8.3298	1.63908e-16	9.64376e-14	26.8029
TOP2B	-0.858408	0.0145494	-8.27267	2.6024e-16	1.43009e-13	26.355
ANXA1	0.853399	-0.0160512	8.26919	2.67648e-16	1.43009e-13	26.3278
CACNA1I	-0.856722	0.00809514	-8.26529	2.76206e-16	1.43009e-13	26.2973
IL1RAP	0.852661	0.016491	8.24934	3.1406e-16	1.56353e-13	26.1729
NFIL3	0.833877	-0.095848	8.21964	3.98701e-16	1.9114e-13	25.9418
KATNAL1	0.838026	-0.0554116	8.18137	5.41593e-16	2.43771e-13	25.6451
HMGA2	0.844037	0.0325955	8.17977	5.48585e-16	2.43771e-13	25.6327
LRFN2	-0.843384	0.036713	-8.17213	5.8306e-16	2.43771e-13	25.5737
KSR2	-0.840686	0.0319767	-8.17197	5.83815e-16	2.43771e-13	25.5724
ACOXL	-0.837694	0.0168017	-8.14331	7.33532e-16	2.96714e-13	25.3513
TGFBI	0.840379	-0.0175538	8.1011	1.02538e-15	4.02196e-13	25.027
SETMAR	-0.839185	0.0113304	-8.08907	1.12779e-15	4.20335e-13	24.9348
OSMR	0.835392	-0.030899	8.08809	1.13657e-15	4.20335e-13	24.9273
EHD2	0.829765	-0.0672179	8.07163	1.2944e-15	4.65409e-13	24.8014
BEND5	-0.835485	-0.00518553	-8.06636	1.34932e-15	4.72045e-13	24.7612
IFITM3	0.834662	-0.0162171	8.06281	1.38761e-15	4.72663e-13	24.7341
ARSJ	0.829386	-0.0507449	8.03649	1.70707e-15	5.62139e-13	24.5335
AHNAK2	0.82873	-0.0482555	8.03427	1.73714e-15	5.62139e-13	24.5166
MYO1E	0.831634	-0.0269902	8.02621	1.8507e-15	5.8428e-13	24.4553
RHOD	0.827421	0.0213845	7.98223	2.61173e-15	7.84008e-13	24.1219
IGF2BP2	0.826433	0.0131932	7.98063	2.64455e-15	7.84008e-13	24.1098
TCP11L1	0.824971	-0.0315852	7.97964	2.66505e-15	7.84008e-13	24.1024
ARSI	0.824103	-0.0351711	7.96921	2.89108e-15	8.31604e-13	24.0236
SERPINB1	0.823877	-0.00623803	7.96475	2.99336e-15	8.42305e-13	23.9899
DEGS1	0.822451	-0.0149725	7.95956	3.11694e-15	8.48e-13	23.9508
ACP6	-0.823221	0.0479734	-7.95477	3.23562e-15	8.48e-13	23.9146
ZNF253	-0.819829	0.0422636	-7.95314	3.27701e-15	8.48e-13	23.9023
GPX8	0.825008	-0.00428435	7.95185	3.30996e-15	8.48e-13	23.8926
TM7SF2	-0.819485	0.0401409	-7.95064	3.34116e-15	8.48e-13	23.8836
FAS	0.8222	-0.0305135	7.93336	3.82201e-15	9.51386e-13	23.7534
BMP1	0.822631	-0.0227494	7.92759	3.99712e-15	9.76203e-13	23.7101
GPR1	0.818315	-0.0229426	7.91861	4.28558e-15	1.02727e-12	23.6427
ZBED2	0.808187	0.0274613	7.83281	8.31045e-15	1.93982e-12	23.002
TRIM47	0.809224	-0.0263471	7.82988	8.49949e-15	1.93982e-12	22.9802
HMGCS2	-0.810744	-0.00909282	-7.82923	8.54217e-15	1.93982e-12	22.9754
RHOC	0.812456	-0.0243272	7.82288	8.9686e-15	2.00154e-12	22.9282
ECM1	0.806482	-0.0388039	7.80767	1.00779e-14	2.21099e-12	22.8154
SUOX	-0.807201	-0.00184711	-7.79532	1.10765e-14	2.38957e-12	22.7241
SERPINB7	0.803782	0.0399681	7.76695	1.3756e-14	2.91897e-12	22.5145
CAV2	0.804908	-0.0400927	7.76194	1.42916e-14	2.98372e-12	22.4776
MARVELD1	0.800084	-0.0564493	7.75362	1.52261e-14	3.09453e-12	22.4163
LAMA3	0.806159	-0.0196081	7.75298	1.53005e-14	3.09453e-12	22.4116
CORO1C	0.793639	-0.0756444	7.74782	1.59133e-14	3.16895e-12	22.3737
TIA1	-0.799869	0.0588284	-7.73335	1.7763e-14	3.48369e-12	22.2673
TEKT5	-0.798226	0.0160158	-7.73074	1.81184e-14	3.50036e-12	22.2482
CDH23	-0.801195	-0.00592021	-7.72629	1.8741e-14	3.56741e-12	22.2155
ZNF14	-0.799031	0.0132205	-7.71418	2.0543e-14	3.80992e-12	22.1267
RGS20	0.791821	0.0621748	7.71317	2.07006e-14	3.80992e-12	22.1193
P4HA2	0.798973	-0.0211507	7.71191	2.0898e-14	3.80992e-12	22.1102
MAP7D1	0.789909	-0.0463351	7.70808	2.15134e-14	3.86764e-12	22.0821
FSTL3	0.798822	-0.0239373	7.70032	2.2815e-14	4.04544e-12	22.0253
ANXA5	0.797949	-0.0301197	7.68831	2.49825e-14	4.36991e-12	21.9376
PDCD1LG2	0.796829	-0.0135551	7.67362	2.79109e-14	4.81704e-12	21.8304
CAPN5	-0.796489	-0.00653549	-7.66843	2.90261e-14	4.94361e-12	21.7925
CCNT2	-0.795325	0.0215217	-7.66042	3.08309e-14	5.1828e-12	21.7342
HRH3	-0.794394	0.00151962	-7.65684	3.16724e-14	5.21047e-12	21.7082
BCAT2	-0.793745	0.0142297	-7.6563	3.18006e-14	5.21047e-12	21.7043
TNC	0.792078	-0.0371487	7.64662	3.4202e-14	5.53388e-12	21.6339
EMP3	0.778679	-0.0670246	7.61269	4.41154e-14	7.04975e-12	21.3879
CD82	0.789887	-0.0194915	7.60629	4.62813e-14	7.30568e-12	21.3416
PPFIBP2	-0.785071	0.0145236	-7.59103	5.18689e-14	8.07412e-12	21.2314
IFT27	-0.789019	0.0258825	-7.58968	5.2397e-14	8.07412e-12	21.2216
NT5E	0.786049	-0.0458805	7.58635	5.37138e-14	8.17967e-12	21.1976
LAMP2	0.788324	-0.00259789	7.58034	5.61786e-14	8.45553e-12	21.1543
NCF2	0.786144	-0.00522887	7.5763	5.78971e-14	8.61402e-12	21.1252
IP6K2	-0.779816	0.0609013	-7.57097	6.02428e-14	8.85649e-12	21.0868
TMEM97	-0.783195	0.03009	-7.56952	6.08952e-14	8.85649e-12	21.0764
IRS2	0.778796	-0.0634155	7.56107	6.48502e-14	9.3269e-12	21.0156
SULF2	0.783116	-0.0314967	7.54454	7.33243e-14	1.04298e-11	20.8969
TAC3	-0.783299	0.0104083	-7.54135	7.50864e-14	1.04854e-11	20.874
SIGLEC15	-0.780756	0.016771	-7.5409	7.53355e-14	1.04854e-11	20.8708
TMCC3	0.778386	-0.0492537	7.52272	8.62057e-14	1.18707e-11	20.7405
RRAS	0.769409	-0.0614734	7.52028	8.77795e-14	1.19602e-11	20.7231
CTSB	0.781218	0.00600837	7.50979	9.48614e-14	1.27905e-11	20.6481
RIN2	0.780822	-0.0146836	7.50733	9.65998e-14	1.28906e-11	20.6306
ZNF708	-0.778243	0.0317752	-7.50527	9.80826e-14	1.29549e-11	20.6158
TBX3	-0.778669	0.0115798	-7.49706	1.04218e-13	1.36263e-11	20.5572
F3	0.775428	-0.0439024	7.49189	1.08273e-13	1.40149e-11	20.5203
NR3C1	0.773515	-0.0610828	7.48867	1.1087e-13	1.4209e-11	20.4974
PHF19	0.772719	-0.0479827	7.48601	1.1307e-13	1.43488e-11	20.4785
FMO9P	-0.7729	0.0225423	-7.47948	1.18643e-13	1.49098e-11	20.432
TM4SF1	0.775734	-0.0189161	7.46968	1.27522e-13	1.58716e-11	20.3623
ZNF799	-0.771344	0.0345121	-7.44297	1.55177e-13	1.91296e-11	20.1727
STX2	0.765001	-0.0643606	7.43269	1.67322e-13	2.04323e-11	20.0999
ATF7IP2	-0.769414	0.00537344	-7.42577	1.76019e-13	2.12934e-11	20.051
ZNF443	-0.768938	0.0364667	-7.41332	1.92792e-13	2.31064e-11	19.9631
ARL4C	0.76934	-0.0236158	7.41031	1.97089e-13	2.34048e-11	19.9418
SLC2A12	0.764014	-0.0511021	7.39992	2.12617e-13	2.50192e-11	19.8686
PLAUR	0.7597	-0.0165627	7.38533	2.36476e-13	2.75761e-11	19.7659
KANK4	0.766883	-0.0118782	7.37642	2.52324e-13	2.91615e-11	19.7032
ZNF513	-0.765746	0.0191613	-7.37226	2.60071e-13	2.97824e-11	19.674
PEBP1	-0.765464	0.0241832	-7.37109	2.62298e-13	2.97824e-11	19.6658
GNB4	0.764898	-0.0296807	7.36528	2.73613e-13	3.07969e-11	19.625
ZNF124	-0.755558	0.0490224	-7.34904	3.07853e-13	3.43522e-11	19.5112
TSEN2	-0.760716	0.0288936	-7.34058	3.27315e-13	3.57821e-11	19.452
SLC5A7	-0.761396	-0.0416368	-7.34035	3.27854e-13	3.57821e-11	19.4504
GPR68	0.762859	-0.0157133	7.33989	3.28961e-13	3.57821e-11	19.4472
TTC7A	0.763417	-0.00482413	7.33418	3.42825e-13	3.69794e-11	19.4073
NPC1	0.760852	-0.0126703	7.32834	3.57627e-13	3.82572e-11	19.3665
RALGAPA2	-0.758564	0.00778241	-7.32458	3.67483e-13	3.89894e-11	19.3403
CAV1	0.75418	-0.0674485	7.30807	4.14019e-13	4.35696e-11	19.2252
OSCAR	0.758289	0.00506444	7.29935	4.40904e-13	4.60247e-11	19.1645
ZNF436	-0.752139	0.0285744	-7.29241	4.63508e-13	4.79972e-11	19.1162
CDK6	0.757044	-0.0323769	7.28081	5.03858e-13	5.17614e-11	19.0356
ZNF681	-0.748501	0.0589865	-7.27925	5.09533e-13	5.18187e-11	19.0248
ZNF780B	-0.757611	-0.0136344	-7.27846	5.12422e-13	5.18187e-11	19.0194
CLTB	0.75305	-0.00814807	7.26911	5.4803e-13	5.49899e-11	18.9545
BAIAP2	0.752213	-0.016503	7.25153	6.21657e-13	6.18979e-11	18.8329
SLC16A1	0.752352	-0.0158554	7.24711	6.4168e-13	6.34039e-11	18.8023
KDSR	0.752873	-0.0388447	7.23987	6.75821e-13	6.62715e-11	18.7523
SLC16A3	0.749491	0.0340626	7.23272	7.11251e-13	6.92213e-11	18.703
SRCIN1	-0.746545	0.0347152	-7.21841	7.87784e-13	7.60976e-11	18.6044
ZNF737	-0.748043	0.0256211	-7.21204	8.24385e-13	7.84761e-11	18.5606
INA	-0.744609	0.0489185	-7.21201	8.24533e-13	7.84761e-11	18.5604
DPYD	0.747196	-0.0430699	7.20884	8.43411e-13	7.96869e-11	18.5385
NUAK2	0.745866	0.00730818	7.20107	8.91369e-13	8.36079e-11	18.4852
COLQ	-0.749461	0.00941715	-7.19791	9.11672e-13	8.4897e-11	18.4635
AMOTL2	0.739839	-0.0500159	7.18728	9.83226e-13	9.09062e-11	18.3906
ST3GAL6	0.746426	-0.0149011	7.18589	9.92995e-13	9.11583e-11	18.381
OPTN	0.747625	-0.019851	7.17608	1.06466e-12	9.70489e-11	18.3138
GPR37	0.744763	-0.0165966	7.15691	1.21961e-12	1.10396e-10	18.1827
PM20D1	-0.743552	0.00691673	-7.15331	1.25109e-12	1.12459e-10	18.1582
MAGIX	-0.739922	0.043354	-7.13892	1.38505e-12	1.23642e-10	18.06
SOX9	0.740928	0.0156545	7.13675	1.40645e-12	1.24692e-10	18.0453
USP30	-0.74085	0.0199502	-7.12817	1.49423e-12	1.31573e-10	17.9869
ZFP14	-0.738678	0.0329168	-7.12028	1.57975e-12	1.37266e-10	17.9332
KIF5C	-0.740552	-0.0151712	-7.12025	1.58009e-12	1.37266e-10	17.933
CHST11	0.741051	-0.0140553	7.11856	1.599e-12	1.37983e-10	17.9215
ZNF254	-0.737269	0.0298257	-7.11635	1.6241e-12	1.39221e-10	17.9065
TPBG	0.74094	-0.0187262	7.11401	1.651e-12	1.40596e-10	17.8907
NXN	0.736277	-0.0424406	7.11007	1.69744e-12	1.42215e-10	17.8639
MYO5A	0.737921	-0.0271611	7.10986	1.70005e-12	1.42215e-10	17.8624
GGA1	-0.739623	0.00941572	-7.10961	1.70298e-12	1.42215e-10	17.8608
PTGFRN	0.739643	-0.0242124	7.10587	1.74837e-12	1.4507e-10	17.8354
RNF217	0.736074	-0.0339366	7.10338	1.77933e-12	1.46698e-10	17.8185
ARID2	-0.738883	-0.00165174	-7.10044	1.8165e-12	1.48815e-10	17.7985
PLK2	0.736857	-0.0101027	7.09805	1.84716e-12	1.50375e-10	17.7824
RBMS2	0.737129	-0.0435709	7.0967	1.86475e-12	1.50859e-10	17.7733
OLFML2A	0.733301	-0.0584711	7.09019	1.95205e-12	1.56926e-10	17.7291
RAP1GAP	-0.730855	0.0361572	-7.08932	1.96399e-12	1.56926e-10	17.7233
BNC1	0.73599	0.000154356	7.08747	1.9897e-12	1.58004e-10	17.7107
BCAP29	0.733866	-0.0207827	7.07782	2.12892e-12	1.68029e-10	17.6455
MYLIP	-0.734718	-0.00958217	-7.07025	2.24496e-12	1.76114e-10	17.5943
CYTH3	0.732725	-0.0333003	7.06892	2.26594e-12	1.76689e-10	17.5854
MT2A	0.733405	-0.0335524	7.06305	2.36093e-12	1.82994e-10	17.5458
VSNL1	0.730061	0.00196894	7.03847	2.80315e-12	2.15976e-10	17.3803
ZNF43	-0.731801	0.0292174	-7.03733	2.82554e-12	2.16413e-10	17.3726
NADSYN1	-0.727104	0.0322058	-7.02438	3.09229e-12	2.3545e-10	17.2856
MCFD2	0.730905	-0.0364526	7.02174	3.1495e-12	2.38404e-10	17.268
DERA	0.730051	0.0309425	7.01812	3.22996e-12	2.42565e-10	17.2436
C20orf96	-0.728217	0.0604102	-7.01758	3.24194e-12	2.42565e-10	17.2401
RNF19B	0.728163	-0.0305444	7.01092	3.39577e-12	2.52614e-10	17.1954
CYP4Z2P	-0.728076	0.0248486	-7.00798	3.46575e-12	2.56347e-10	17.1757
KLHL5	0.720405	-0.0578598	7.00052	3.65003e-12	2.66247e-10	17.1258
PLIN5	-0.72546	0.0111208	-6.99932	3.68057e-12	2.66247e-10	17.1178
ARNTL2	0.724357	0.0281394	6.99899	3.68899e-12	2.66247e-10	17.1156
TLR1	0.72813	-0.0288231	6.99866	3.69746e-12	2.66247e-10	17.1134
NRP2	0.722431	-0.0649334	6.99762	3.72414e-12	2.66247e-10	17.1064
CACNA1D	-0.728122	-0.00376096	-6.99738	3.73034e-12	2.66247e-10	17.1048
PLIN3	0.728702	-0.0227129	6.99687	3.74358e-12	2.66247e-10	17.1014
RHBG	-0.722195	0.0511008	-6.99141	3.88803e-12	2.74279e-10	17.0649
AXL	0.721505	-0.071562	6.99051	3.91234e-12	2.74279e-10	17.0589
FAM126A	0.72593	-0.0369	6.99022	3.92009e-12	2.74279e-10	17.057
PMEPA1	0.728604	0.00591199	6.98772	3.98873e-12	2.77581e-10	17.0403
PABPC1	-0.723311	0.0418176	-6.98571	4.04461e-12	2.79965e-10	17.0269
PLAU	0.721852	0.0440817	6.97974	4.21515e-12	2.90217e-10	16.9871
KRTAP5-9	-0.723812	0.0171586	-6.97545	4.34237e-12	2.97395e-10	16.9584
AGAP11	-0.723184	0.0156414	-6.97372	4.39438e-12	2.99373e-10	16.9469
POGK	-0.723622	0.0388486	-6.97039	4.49678e-12	3.04745e-10	16.9247
PTHLH	0.722473	-0.0154261	6.96445	4.68525e-12	3.15864e-10	16.8852
LTBP2	0.722205	-0.0263687	6.94929	5.202e-12	3.48885e-10	16.7844
LYPD6	-0.723466	0.0232276	-6.94441	5.37977e-12	3.58947e-10	16.752
IFT140	-0.722144	-0.006881	-6.94258	5.44804e-12	3.5998e-10	16.7398
TMEM45A	0.721162	0.000407896	6.9425	5.45087e-12	3.5998e-10	16.7393
EFEMP1	0.718357	-0.0619246	6.94082	5.5146e-12	3.6234e-10	16.7281
CBY1	-0.720231	0.0140101	-6.93911	5.57974e-12	3.64769e-10	16.7168
SCAMP5	-0.719251	0.0172401	-6.93745	5.64371e-12	3.66664e-10	16.7058
LDHA	0.718724	0.0374967	6.9369	5.66539e-12	3.66664e-10	16.7021
ZSCAN16	-0.713448	0.0839823	-6.93338	5.80419e-12	3.73778e-10	16.6788
DSC2	0.717739	0.0269711	6.92971	5.95261e-12	3.81439e-10	16.6545
LAMC2	0.717781	0.0439171	6.92869	5.99426e-12	3.82216e-10	16.6478
COPZ2	0.714314	-0.0481299	6.9229	6.23783e-12	3.95797e-10	16.6094
ALOX5AP	0.718167	-0.0255377	6.91529	6.5723e-12	4.14984e-10	16.5591
ZNF222	-0.717509	0.028557	-6.90922	6.85179e-12	4.30532e-10	16.519
DECR1	-0.716552	0.0435984	-6.90723	6.94597e-12	4.34341e-10	16.5058
SNAP91	-0.720025	-0.0187029	-6.90599	7.00513e-12	4.35935e-10	16.4977
ATP10D	0.717772	-0.0287528	6.90383	7.1096e-12	4.40319e-10	16.4834
CPA4	0.708819	0.0640184	6.90028	7.28468e-12	4.48925e-10	16.46
C11orf71	-0.717436	0.0267559	-6.89961	7.31792e-12	4.48925e-10	16.4556
SLC14A1	-0.716688	-0.0109691	-6.89748	7.42555e-12	4.53379e-10	16.4415
FRMD4B	0.711743	-0.0285714	6.88451	8.1148e-12	4.93136e-10	16.356
ADAM9	0.71651	-0.00495548	6.87239	8.81475e-12	5.30844e-10	16.2763
IL15RA	0.715798	-0.0277402	6.87235	8.81732e-12	5.30844e-10	16.276
ANKH	0.715661	-0.0297913	6.87162	8.86128e-12	5.3102e-10	16.2712
ANKRD46	-0.714263	-0.00949213	-6.87046	8.93129e-12	5.32749e-10	16.2637
AGTRAP	0.71186	0.0457811	6.86573	9.22465e-12	5.47724e-10	16.2325
KLHDC7A	-0.711157	0.0252651	-6.86218	9.45055e-12	5.57006e-10	16.2092
CANT1	0.713119	0.0410846	6.86162	9.48668e-12	5.57006e-10	16.2056
TDH	-0.713182	0.0181785	-6.86125	9.51007e-12	5.57006e-10	16.2032
ITGB5	0.714026	-0.0257984	6.84953	1.03006e-11	6.0059e-10	16.1263
MSN	0.710515	-0.0438596	6.84651	1.05142e-11	6.10296e-10	16.1065
GSDMC	0.704695	0.0475523	6.83533	1.13444e-11	6.55544e-10	16.0333
FKBP5	0.706191	-0.0524711	6.83263	1.15539e-11	6.59619e-10	16.0157
SPINK1	-0.70845	0.0127397	-6.83257	1.15588e-11	6.59619e-10	16.0153
TMOD3	0.706282	0.0144142	6.83245	1.15678e-11	6.59619e-10	16.0146
KRT81	0.7105	0.0477362	6.82768	1.19484e-11	6.78335e-10	15.9834
EMP1	0.701819	-0.0729773	6.81772	1.27835e-11	7.22573e-10	15.9183
SLC9A2	-0.701697	0.0314585	-6.81053	1.3421e-11	7.5531e-10	15.8715
PPFIBP1	0.702942	-0.0634714	6.80153	1.42636e-11	7.99255e-10	15.8129
CD44	0.706955	-0.0173733	6.79239	1.51715e-11	8.46465e-10	15.7535
ZNF605	-0.703782	0.0439762	-6.78751	1.568e-11	8.68759e-10	15.7217
CCPG1	0.70215	-0.0517639	6.78727	1.57053e-11	8.68759e-10	15.7202
RASL10A	-0.702089	0.0381803	-6.77351	1.72313e-11	9.44532e-10	15.6309
RAB31	0.704563	-0.0264102	6.77292	1.73004e-11	9.44532e-10	15.627
AGFG1	0.705352	-0.0255001	6.77268	1.73283e-11	9.44532e-10	15.6255
FBXO21	-0.705991	-0.00169877	-6.77235	1.7367e-11	9.44532e-10	15.6233
SCNN1G	-0.697265	0.0440915	-6.76119	1.87203e-11	1.01387e-09	15.5511
ZNF100	-0.702853	0.0301282	-6.75858	1.90522e-11	1.02755e-09	15.5342
GALNT10	0.70336	-0.0217741	6.75411	1.96337e-11	1.05452e-09	15.5053
ZNF493	-0.703285	0.0109358	-6.75033	2.01375e-11	1.07711e-09	15.4809
SLC39A8	0.703784	0.0110427	6.74906	2.03107e-11	1.0819e-09	15.4726
PDGFC	0.700478	-0.0483839	6.74739	2.0539e-11	1.08958e-09	15.4619
PCDH7	0.69764	-0.053534	6.74205	2.12889e-11	1.12255e-09	15.4274
TNFRSF12A	0.698738	0.0197101	6.74173	2.13339e-11	1.12255e-09	15.4253
DHRS2	-0.69713	0.0122864	-6.74071	2.14802e-11	1.12567e-09	15.4188
ZNF506	-0.701281	0.013373	-6.73953	2.16507e-11	1.12774e-09	15.4111
FCGR2A	0.701747	-0.000447241	6.73924	2.16939e-11	1.12774e-09	15.4092
SLC16A8	-0.696438	0.0328369	-6.73761	2.19313e-11	1.13552e-09	15.3988
GPR176	0.702234	-0.00931086	6.73666	2.20717e-11	1.13823e-09	15.3926
HDAC9	0.699029	-0.0472381	6.73378	2.2501e-11	1.15576e-09	15.3741
PIK3C2B	-0.700172	-0.00383304	-6.72632	2.36539e-11	1.21018e-09	15.326
LGALS1	0.698517	-0.0381411	6.72155	2.44211e-11	1.24452e-09	15.2953
CRBN	-0.697654	-0.0185561	-6.70669	2.69698e-11	1.36901e-09	15.1997
PLA2G6	-0.69734	0.00342171	-6.7053	2.72221e-11	1.37617e-09	15.1908
WWTR1	0.683968	-0.0921387	6.70474	2.73236e-11	1.37617e-09	15.1872
RAMP1	0.686034	-0.0716627	6.70206	2.78167e-11	1.39558e-09	15.17
FGD6	0.695508	-0.0088822	6.69231	2.96836e-11	1.48349e-09	15.1075
LOX	0.69583	-0.0096954	6.68183	3.18283e-11	1.58073e-09	15.0404
ADAM19	0.693384	-0.0476839	6.68134	3.19325e-11	1.58073e-09	15.0372
EPSTI1	0.696298	0.0158428	6.68053	3.21044e-11	1.58073e-09	15.0321
GDF7	-0.696613	-0.00014129	-6.68047	3.21177e-11	1.58073e-09	15.0317
RPL15	-0.696264	0.0139389	-6.67707	3.28528e-11	1.61078e-09	15.0099
ZNF273	-0.692194	0.0472049	-6.6738	3.35741e-11	1.63994e-09	14.989
TMEM104	0.691526	0.0467548	6.67308	3.37354e-11	1.64162e-09	14.9844
KCTD9	0.692286	-0.057908	6.67228	3.39146e-11	1.64416e-09	14.9793
DLEC1	-0.688737	0.00419937	-6.6623	3.62372e-11	1.7502e-09	14.9156
STK17A	0.689583	-0.0227638	6.66162	3.64004e-11	1.75155e-09	14.9112
P4HA3	0.689823	-0.0363785	6.65815	3.7248e-11	1.7857e-09	14.8891
TTC23L	-0.691824	0.0467301	-6.65509	3.8013e-11	1.81565e-09	14.8695
SLC9A3R1	0.687572	0.0326583	6.64963	3.94115e-11	1.87552e-09	14.8348
ARHGEF5	0.678957	0.038614	6.64767	3.9927e-11	1.89236e-09	14.8223
ATP8B3	0.690827	0.00600171	6.64718	4.00577e-11	1.89236e-09	14.8191
TESC	-0.691176	-0.0182152	-6.64505	4.06259e-11	1.91222e-09	14.8056
IDH1	-0.689541	0.0104711	-6.64393	4.09287e-11	1.91949e-09	14.7985
SH2D5	0.689475	0.0238766	6.64307	4.11616e-11	1.92345e-09	14.793
DSG3	0.689733	0.00963405	6.64213	4.14187e-11	1.9285e-09	14.787
SARM1	-0.688377	-0.0392469	-6.6404	4.18958e-11	1.94373e-09	14.776
GFOD1	0.686955	-0.0484631	6.62669	4.58686e-11	2.12044e-09	14.6889
PTCD3	-0.688404	0.0531279	-6.62488	4.64177e-11	2.13819e-09	14.6774
SAMD9	0.688978	0.0238325	6.6234	4.68751e-11	2.1516e-09	14.668
INHBA	0.686053	0.036035	6.61098	5.08727e-11	2.32684e-09	14.5893
DCBLD1	0.684872	0.0422356	6.60925	5.14584e-11	2.34534e-09	14.5783
AFAP1L2	0.689092	-0.0159212	6.6042	5.31983e-11	2.41614e-09	14.5463
NOTCH2	0.685707	-0.0493658	6.60253	5.37839e-11	2.43419e-09	14.5358
CLCF1	0.683776	-0.028939	6.59544	5.63528e-11	2.54157e-09	14.4909
ACTN1	0.680491	-0.0534758	6.58936	5.86505e-11	2.63601e-09	14.4525
TFDP1	0.680247	0.0662754	6.58751	5.93648e-11	2.65889e-09	14.4408
CYB5A	-0.685748	-0.011938	-6.58199	6.15545e-11	2.74745e-09	14.406
NKTR	-0.685567	0.0266716	-6.57984	6.24286e-11	2.77689e-09	14.3924
OTUD1	0.682319	-0.0555898	6.5775	6.33959e-11	2.81026e-09	14.3776
EPB41	-0.685576	0.00607963	-6.5754	6.4273e-11	2.83778e-09	14.3644
SV2C	-0.685604	0.0194818	-6.5745	6.46556e-11	2.83778e-09	14.3587
MT1X	0.683346	-0.0168251	6.57405	6.48438e-11	2.83778e-09	14.3559
DSP	0.675242	0.0368452	6.57394	6.48937e-11	2.83778e-09	14.3552
DNAJC16	-0.682367	0.0347055	-6.5727	6.54214e-11	2.85123e-09	14.3474
ZNF107	-0.673466	0.0642684	-6.57195	6.57454e-11	2.85573e-09	14.3427
TNFAIP8L3	0.674922	-0.0957257	6.56778	6.75661e-11	2.925e-09	14.3164
TRIT1	-0.678596	0.0651912	-6.56205	7.01457e-11	3.02655e-09	14.2804
LEAP2	-0.67775	-0.0026787	-6.55815	7.1959e-11	3.09448e-09	14.2558
PNRC2	-0.682458	0.0134643	-6.55463	7.3637e-11	3.15615e-09	14.2337
ZNF682	-0.681222	0.0420583	-6.553	7.44215e-11	3.17925e-09	14.2235
ZNF610	-0.68112	0.0341668	-6.55089	7.54572e-11	3.21289e-09	14.2102
PALLD	0.670715	-0.0857343	6.54715	7.73218e-11	3.2796e-09	14.1867
HPSE	0.68073	0.0242471	6.54674	7.75307e-11	3.2796e-09	14.1841
HS6ST3	-0.683366	0.00476217	-6.54329	7.92968e-11	3.34338e-09	14.1625
ELK3	0.682438	-0.0274067	6.54144	8.02567e-11	3.37287e-09	14.1509
FAP	0.682069	0.0162004	6.53906	8.15169e-11	3.41474e-09	14.1359
AHNAK	0.675496	-0.0642933	6.53637	8.2955e-11	3.46377e-09	14.1191
PPOX	-0.678397	0.0178844	-6.53497	8.37163e-11	3.48432e-09	14.1104
DDHD1	-0.680286	-0.0322682	-6.53387	8.43226e-11	3.4983e-09	14.1034
PPARG	-0.677484	0.0166842	-6.52854	8.72973e-11	3.61015e-09	14.0701
SHB	0.67914	-0.0231346	6.52764	8.78138e-11	3.61994e-09	14.0644
MFAP3L	-0.6785	-0.0113844	-6.52686	8.82615e-11	3.62685e-09	14.0595
TSPAN4	0.672257	-0.0755335	6.52627	8.85995e-11	3.62921e-09	14.0559
CHST15	0.680248	-0.0264334	6.52128	9.15272e-11	3.73442e-09	14.0246
ITPRIP	0.67203	-0.0680684	6.52013	9.22106e-11	3.73442e-09	14.0175
SAMD10	-0.66774	0.076227	-6.52011	9.22228e-11	3.73442e-09	14.0173
ACAA1	-0.677916	0.00155777	-6.51995	9.23218e-11	3.73442e-09	14.0163
BACH1	0.674862	-0.0434592	6.51769	9.3685e-11	3.77775e-09	14.0022
ADCY7	0.678444	-0.00983144	6.51564	9.49448e-11	3.81666e-09	13.9894
RPL6	-0.67877	0.0280862	-6.51358	9.62247e-11	3.85614e-09	13.9765
SERPINB2	0.675878	0.00446156	6.51303	9.65701e-11	3.85803e-09	13.9731
AMOTL1	0.669572	-0.0761584	6.5068	1.00558e-10	4.00025e-09	13.9342
CTHRC1	0.677088	0.0196461	6.5065	1.00753e-10	4.00025e-09	13.9323
SLC7A1	0.679455	-0.0107565	6.50604	1.01057e-10	4.00025e-09	13.9294
TSNAXIP1	-0.675611	0.0490533	-6.50488	1.01819e-10	4.01812e-09	13.9222
KLK5	0.677945	0.0179624	6.50425	1.02232e-10	4.02216e-09	13.9183
ZNF566	-0.676894	0.0367883	-6.50201	1.03734e-10	4.06889e-09	13.9043
ZNF627	-0.673367	0.0332467	-6.49516	1.08448e-10	4.24092e-09	13.8616
NPAS2	-0.676895	-0.00790024	-6.4934	1.09688e-10	4.2765e-09	13.8507
ZNF93	-0.672051	0.0504821	-6.49139	1.11126e-10	4.31957e-09	13.8381
DDX60	0.677991	0.00463414	6.48653	1.14684e-10	4.44453e-09	13.8079
SCEL	0.671636	0.0376531	6.4805	1.19243e-10	4.60739e-09	13.7704
HTRA3	0.671387	-0.045716	6.47321	1.25e-10	4.80623e-09	13.7251
LMO7	0.669838	0.0111298	6.47305	1.25131e-10	4.80623e-09	13.7241
FKBP15	0.675481	0.00565773	6.47172	1.26205e-10	4.83315e-09	13.7159
ZNF823	-0.672195	0.0372304	-6.47036	1.27321e-10	4.85027e-09	13.7074
LAYN	0.670718	-0.0409769	6.47026	1.27402e-10	4.85027e-09	13.7068
ACVR2A	-0.675005	-0.0191869	-6.46737	1.29808e-10	4.92738e-09	13.6888
SYDE1	0.664809	-0.0668368	6.45505	1.40543e-10	5.31927e-09	13.6125
PPP1R3C	-0.670227	-0.023751	-6.45184	1.43482e-10	5.41468e-09	13.5926
SLPI	0.672066	-0.000630448	6.44957	1.45598e-10	5.45756e-09	13.5785
LATS2	0.66102	-0.0823818	6.44945	1.45704e-10	5.45756e-09	13.5778
DEPDC7	0.673037	0.0117315	6.44926	1.45884e-10	5.45756e-09	13.5767
KRT6A	0.667073	0.0381065	6.44386	1.51049e-10	5.63454e-09	13.5432
ACOT9	0.670177	-0.0212579	6.44312	1.51765e-10	5.64497e-09	13.5387
ICA1	-0.664481	0.0341406	-6.43927	1.55573e-10	5.76615e-09	13.5149
MBTD1	-0.666949	0.0291895	-6.43893	1.55914e-10	5.76615e-09	13.5128
CASQ1	-0.670712	-0.00209689	-6.43613	1.58744e-10	5.85406e-09	13.4955
GTF3C2	-0.664885	0.0681838	-6.43499	1.59914e-10	5.87694e-09	13.4884
RASSF8	0.665538	-0.0701611	6.43422	1.60713e-10	5.87694e-09	13.4837
TBX2	-0.671752	-0.00371052	-6.43401	1.60923e-10	5.87694e-09	13.4824
ESYT2	0.665831	-0.0679673	6.43376	1.6118e-10	5.87694e-09	13.4809
NGLY1	-0.668483	0.0503952	-6.43269	1.62302e-10	5.90123e-09	13.4742
ZNF84	-0.670238	0.0244887	-6.42102	1.74924e-10	6.34234e-09	13.4023
MUC16	0.668954	0.0361086	6.4168	1.7972e-10	6.49805e-09	13.3763
CISD1	0.665864	-0.0233463	6.41334	1.83752e-10	6.62531e-09	13.355
ZNF44	-0.66823	0.00187753	-6.40839	1.89679e-10	6.82001e-09	13.3245
ZNF620	-0.666533	0.0414985	-6.40758	1.90664e-10	6.83643e-09	13.3195
TUBB6	0.662785	-0.0660446	6.40314	1.96155e-10	7.01389e-09	13.2922
KRT20	-0.666439	0.0123459	-6.40208	1.97496e-10	7.0424e-09	13.2857
PKD1L1	-0.666321	0.0135865	-6.40016	1.99938e-10	7.1099e-09	13.2739
SLC39A14	0.661068	-0.0531203	6.39761	2.03218e-10	7.20603e-09	13.2583
RNF19A	-0.668543	-0.0270023	-6.3972	2.03755e-10	7.20603e-09	13.2557
ITM2C	-0.666273	-0.0208952	-6.39603	2.05282e-10	7.24026e-09	13.2486
ABCD3	-0.666925	0.0260848	-6.39079	2.12267e-10	7.46627e-09	13.2164
NFXL1	-0.661418	0.0674972	-6.38983	2.13574e-10	7.49186e-09	13.2105
ENDOD1	0.666471	-0.0385587	6.38895	2.14776e-10	7.51369e-09	13.2051
ZFP62	-0.664703	0.0301226	-6.38801	2.16068e-10	7.52569e-09	13.1994
METTL7A	-0.665701	-0.0255429	-6.38786	2.16282e-10	7.52569e-09	13.1984
HERC3	0.664317	-0.0422149	6.38673	2.17852e-10	7.54631e-09	13.1915
ALAS1	-0.66564	-0.00447477	-6.38659	2.18041e-10	7.54631e-09	13.1906
BAMBI	-0.667334	-0.0254189	-6.38587	2.19053e-10	7.5484e-09	13.1862
TSGA10	-0.660392	0.0422673	-6.38571	2.19268e-10	7.5484e-09	13.1853
MPHOSPH10	-0.659564	0.0746033	-6.38463	2.20786e-10	7.58053e-09	13.1786
NOD2	0.663293	-0.000573803	6.38385	2.21889e-10	7.59824e-09	13.1738
CDA	0.664809	0.00513332	6.38293	2.23196e-10	7.62282e-09	13.1682
CHD6	-0.665745	-0.0122468	-6.38243	2.23902e-10	7.6268e-09	13.1652
NAB1	0.664473	-0.0476358	6.38152	2.25219e-10	7.64281e-09	13.1595
NTN1	0.658444	-0.0808122	6.38128	2.25553e-10	7.64281e-09	13.1581
SAV1	0.661563	-0.0413586	6.38038	2.2685e-10	7.66669e-09	13.1526
ADCY9	0.654214	-0.0944535	6.37554	2.33972e-10	7.8868e-09	13.1229
NLK	-0.660955	0.058441	-6.37323	2.37443e-10	7.98302e-09	13.1088
PFKP	0.664033	-0.0265554	6.37155	2.39987e-10	8.04765e-09	13.0986
CDC25B	0.663742	0.00392696	6.36964	2.42924e-10	8.12509e-09	13.0869
TREM1	0.661729	0.0176931	6.36853	2.4465e-10	8.15077e-09	13.0801
CSF1R	0.661952	-0.0578459	6.36834	2.44951e-10	8.15077e-09	13.0789
L1CAM	0.660962	-0.0553393	6.36414	2.51592e-10	8.35028e-09	13.0532
FOXA1	-0.653526	0.0486183	-6.36304	2.53347e-10	8.38702e-09	13.0465
UBE2Z	0.66381	0.0114483	6.36032	2.57769e-10	8.49527e-09	13.0299
TRPT1	-0.661837	0.0495799	-6.36022	2.5793e-10	8.49527e-09	13.0293
RASA3	0.655107	-0.0783903	6.35561	2.65603e-10	8.72581e-09	13.0012
ALDH5A1	-0.660909	0.0186345	-6.35351	2.69178e-10	8.82086e-09	12.9883
NSUN6	-0.659166	0.00793677	-6.35279	2.70409e-10	8.83881e-09	12.984
TRIM24	-0.66206	0.039184	-6.35013	2.75026e-10	8.96709e-09	12.9677
VSIG2	-0.658977	0.0128871	-6.34863	2.77648e-10	9.02983e-09	12.9586
HEG1	0.660672	-0.0472881	6.34792	2.78898e-10	9.04775e-09	12.9543
IFI35	0.661483	-0.000753654	6.3306	3.11277e-10	1.00729e-08	12.8488
GFPT2	0.656628	-0.0491921	6.32666	3.19144e-10	1.03018e-08	12.8249
SETD4	-0.657749	0.0476418	-6.3241	3.24348e-10	1.04191e-08	12.8094
DHRS9	0.661348	-0.0150501	6.32408	3.24391e-10	1.04191e-08	12.8092
PODNL1	0.658703	0.0329559	6.32174	3.29234e-10	1.05485e-08	12.795
TTC21A	-0.659285	0.0323303	-6.31982	3.33259e-10	1.06284e-08	12.7833
UPK2	-0.656433	0.0282263	-6.31977	3.33368e-10	1.06284e-08	12.783
FAM20C	0.656253	-0.0576865	6.31643	3.40477e-10	1.08283e-08	12.7628
KLK10	0.659013	-0.00871159	6.31549	3.42508e-10	1.08662e-08	12.7571
RHOG	0.654082	-0.0138954	6.31465	3.44337e-10	1.08976e-08	12.752
CAB39L	-0.658574	-0.0235734	-6.31425	3.45203e-10	1.08983e-08	12.7495
ACADSB	-0.654361	-0.0473389	-6.31117	3.51976e-10	1.10851e-08	12.7309
SIRPA	0.655444	-0.0377234	6.30153	3.74068e-10	1.17523e-08	12.6725
MCF2L	-0.657211	-0.00634249	-6.29888	3.80358e-10	1.19209e-08	12.6565
CEBPB	0.654183	-0.0480101	6.29544	3.88698e-10	1.21529e-08	12.6356
SETBP1	0.648577	-0.0887472	6.29311	3.94454e-10	1.23032e-08	12.6215
GNL3	-0.650289	0.0537813	-6.2909	3.99965e-10	1.24451e-08	12.6082
PPP1R9A	-0.656505	-0.0243383	-6.28994	4.0239e-10	1.24905e-08	12.6024
CDC42EP1	0.657011	-0.00125887	6.28879	4.05332e-10	1.25517e-08	12.5954
PHF12	-0.655021	0.0217467	-6.28809	4.0711e-10	1.25767e-08	12.5912
CSRNP2	-0.654008	0.0257822	-6.28753	4.08557e-10	1.25913e-08	12.5878
MCCC1	-0.653931	0.0309904	-6.28471	4.15861e-10	1.2786e-08	12.5708
ZKSCAN1	-0.654929	0.0117323	-6.28267	4.21234e-10	1.29205e-08	12.5585
ANXA3	0.654079	0.0343023	6.28079	4.26246e-10	1.30433e-08	12.5472
ZNF3	-0.653649	0.0404857	-6.27597	4.39356e-10	1.34128e-08	12.5181
SECTM1	0.655242	-0.0221639	6.27552	4.40588e-10	1.34188e-08	12.5154
SPON2	0.651499	-0.047979	6.26394	4.73821e-10	1.4397e-08	12.4456
SEMA6A	-0.653548	0.000423637	-6.26196	4.7974e-10	1.45427e-08	12.4337
USP3	-0.652759	0.00492914	-6.25995	4.85838e-10	1.46932e-08	12.4216
INPP4A	-0.652952	-0.0228573	-6.25934	4.87682e-10	1.47146e-08	12.418
ARHGEF10L	-0.653307	-0.0133257	-6.25792	4.92046e-10	1.48117e-08	12.4094
FN1	0.652483	-0.0208244	6.25197	5.10734e-10	1.53258e-08	12.3736
GLI2	0.646733	-0.0746311	6.25173	5.11492e-10	1.53258e-08	12.3722
MRPS25	-0.652007	0.0413703	-6.24981	5.17669e-10	1.54751e-08	12.3607
AFTPH	-0.652053	0.0172328	-6.24804	5.23456e-10	1.5612e-08	12.35
ZNF333	-0.651048	-0.00531455	-6.24459	5.34878e-10	1.5916e-08	12.3293
LRRC42	0.651683	0.0167433	6.23841	5.55948e-10	1.6505e-08	12.2923
ACAD10	-0.64974	0.0237602	-6.2367	5.61919e-10	1.66441e-08	12.282
IL13RA1	0.651326	0.0111738	6.23374	5.72396e-10	1.69157e-08	12.2643
IFITM1	0.651034	-0.0123821	6.23149	5.80489e-10	1.71158e-08	12.2508
PACSIN1	-0.644071	0.0590939	-6.22903	5.89478e-10	1.73414e-08	12.2361
PICK1	-0.648168	0.0428071	-6.22535	6.03155e-10	1.77035e-08	12.2141
OR13A1	-0.646301	0.0190681	-6.22415	6.07694e-10	1.77964e-08	12.2069
SGTB	0.643906	-0.0402528	6.21255	6.5325e-10	1.90873e-08	12.1376
ATL3	0.641369	-0.0542491	6.21134	6.582e-10	1.91886e-08	12.1303
IRF7	0.648171	0.0270703	6.20995	6.63891e-10	1.9311e-08	12.1221
ICA1L	-0.642257	-0.0433565	-6.20648	6.7838e-10	1.96882e-08	12.1014
CACNB3	-0.644546	0.055619	-6.2055	6.82549e-10	1.97649e-08	12.0955
ZNF469	0.64696	-0.0239712	6.20386	6.89527e-10	1.99224e-08	12.0857
ZNF675	-0.638096	0.0666898	-6.20139	7.00191e-10	2.01855e-08	12.071
DPP4	0.645812	-0.0266915	6.19841	7.13301e-10	2.05177e-08	12.0532
ADAM11	-0.646048	-0.00742047	-6.19718	7.18746e-10	2.06285e-08	12.0459
UCP2	-0.645535	0.0242351	-6.19393	7.33398e-10	2.10024e-08	12.0266
ZNF138	-0.635934	0.0697459	-6.18966	7.53137e-10	2.15201e-08	12.0011
MPP1	0.640207	-0.052312	6.18923	7.55129e-10	2.15295e-08	11.9986
ASCC2	-0.644235	0.0370436	-6.18828	7.59569e-10	2.15541e-08	11.9929
ZNF711	-0.645453	0.0142665	-6.18821	7.59942e-10	2.15541e-08	11.9925
TUBGCP3	0.644916	0.00700001	6.18798	7.60988e-10	2.15541e-08	11.9912
SPHK2	-0.639258	-0.00352747	-6.18643	7.68341e-10	2.16858e-08	11.9819
TWIST2	0.637742	-0.0667578	6.1863	7.68988e-10	2.16858e-08	11.9811
ATP1A4	-0.644461	0.0130747	-6.18449	7.77671e-10	2.1883e-08	11.9704
ZNF365	0.644193	0.0419465	6.18142	7.92593e-10	2.22545e-08	11.9521
ZNF879	-0.646557	-0.00716299	-6.18042	7.97535e-10	2.23448e-08	11.9462
KRT6B	0.643098	0.0280501	6.17966	8.01307e-10	2.2402e-08	11.9416
C2orf15	-0.630132	0.0907525	-6.17268	8.36687e-10	2.33407e-08	11.9002
MSI2	-0.642586	0.00467771	-6.17076	8.46656e-10	2.3568e-08	11.8889
RPRM	-0.641356	-0.0435439	-6.17004	8.50477e-10	2.36235e-08	11.8845
CYBRD1	0.633659	-0.0886153	6.16633	8.70202e-10	2.41197e-08	11.8626
SRC	-0.643485	0.0248854	-6.16357	8.85158e-10	2.44818e-08	11.8462
LAT2	0.639313	-0.0347674	6.16021	9.03739e-10	2.49424e-08	11.8263
TMPRSS2	-0.638378	0.0237334	-6.15931	9.08778e-10	2.50281e-08	11.821
NDE1	0.642606	-0.0132968	6.15838	9.13992e-10	2.50835e-08	11.8155
GAS2	-0.64085	-0.0269058	-6.15827	9.14665e-10	2.50835e-08	11.8148
HS3ST5	-0.641621	-0.0113803	-6.15703	9.21651e-10	2.52217e-08	11.8075
LMBR1L	-0.642099	0.0302886	-6.15659	9.24195e-10	2.52379e-08	11.8048
FURIN	0.643312	0.00133726	6.15597	9.27739e-10	2.52814e-08	11.8012
CA4	-0.640818	-0.0381239	-6.15359	9.41427e-10	2.56005e-08	11.7871
NEK6	0.639811	-0.0457442	6.1522	9.49572e-10	2.57678e-08	11.7789
ADH6	-0.641265	-0.019673	-6.15028	9.60884e-10	2.59682e-08	11.7675
COL9A1	-0.64152	-0.0278765	-6.15026	9.60966e-10	2.59682e-08	11.7674
TBX1	-0.641842	0.0372056	-6.14799	9.74515e-10	2.62794e-08	11.754
KITLG	0.637075	-0.0621739	6.1448	9.93909e-10	2.67467e-08	11.7351
GLIPR1	0.636497	-0.0561516	6.14426	9.97234e-10	2.67805e-08	11.7319
HAUS2	0.640173	0.00541605	6.14074	1.01909e-09	2.73108e-08	11.7111
ARHGAP22	0.638545	-0.0280012	6.14021	1.02241e-09	2.7343e-08	11.708
MMGT1	0.636681	-0.0699524	6.13741	1.0402e-09	2.77134e-08	11.6915
UBTD1	0.638973	-0.000197474	6.13736	1.04054e-09	2.77134e-08	11.6912
SNTG1	-0.639708	0.0233267	-6.13523	1.05423e-09	2.80204e-08	11.6786
FGFBP1	0.637642	-0.00467663	6.13381	1.06347e-09	2.8208e-08	11.6703
FAM3B	-0.637419	0.0117293	-6.13296	1.06909e-09	2.82993e-08	11.6652
FLNA	0.63098	-0.0887207	6.13064	1.08445e-09	2.86472e-08	11.6515
MN1	0.632145	-0.0867375	6.12693	1.10949e-09	2.92491e-08	11.6297
ANAPC7	-0.635096	0.0581687	-6.12544	1.11965e-09	2.94568e-08	11.6209
TTLL3	-0.638927	0.0152537	-6.12457	1.12564e-09	2.95126e-08	11.6158
HTATIP2	0.638793	0.0180848	6.12448	1.12633e-09	2.95126e-08	11.6152
KLK8	0.638091	0.015323	6.12293	1.13708e-09	2.97342e-08	11.6061
NCK1	0.638716	-0.00940067	6.12161	1.1463e-09	2.99148e-08	11.5984
ZNF541	-0.640221	-0.00535787	-6.12019	1.15637e-09	3.01167e-08	11.59
PTPN12	0.638788	-0.0123381	6.11886	1.16588e-09	3.03036e-08	11.5821
VEGFC	0.637885	-0.0145247	6.11589	1.18731e-09	3.07987e-08	11.5647
FBXW5	0.635585	-0.0391931	6.11419	1.19976e-09	3.10594e-08	11.5547
ADAMTS19	-0.636287	-0.0261954	-6.10936	1.23584e-09	3.19089e-08	11.5263
FPR1	0.636039	-0.0237109	6.10881	1.24001e-09	3.19089e-08	11.5231
FAM20A	0.63581	-0.0207385	6.10849	1.24241e-09	3.19089e-08	11.5212
SERPINB4	0.635912	0.0309331	6.10849	1.24243e-09	3.19089e-08	11.5212
BATF2	0.638146	-0.000191527	6.10154	1.29646e-09	3.31774e-08	11.4804
ZSCAN2	-0.63053	0.0627111	-6.10148	1.29695e-09	3.31774e-08	11.48
TAP2	0.634221	0.0489049	6.10077	1.30264e-09	3.32411e-08	11.4758
LETMD1	-0.63597	0.0170264	-6.10045	1.30514e-09	3.32411e-08	11.474
MTHFD1L	0.628941	0.0610196	6.1002	1.30715e-09	3.32411e-08	11.4725
DIAPH1	0.633494	0.0272269	6.09866	1.31953e-09	3.34902e-08	11.4635
CALU	0.634628	-0.0226666	6.0973	1.33059e-09	3.37048e-08	11.4555
GSN	0.620942	-0.113245	6.09288	1.36708e-09	3.45616e-08	11.4296
GTF2IRD2	-0.634505	-0.0140579	-6.09122	1.38102e-09	3.4796e-08	11.4199
FOXH1	-0.627523	0.0625509	-6.09113	1.38173e-09	3.4796e-08	11.4194
GPT2	-0.627924	0.0667724	-6.09067	1.38564e-09	3.48266e-08	11.4167
GCNT1	0.636649	-0.00635686	6.08858	1.40345e-09	3.52058e-08	11.4044
PCMTD2	-0.635269	0.0282888	-6.08743	1.41338e-09	3.53865e-08	11.3977
HAS2	0.632627	-0.0162864	6.08525	1.43235e-09	3.57921e-08	11.3849
HES2	0.629788	0.0519278	6.08458	1.4382e-09	3.58691e-08	11.381
ZNF678	-0.63037	0.0529848	-6.08314	1.45096e-09	3.61176e-08	11.3725
TBC1D2	0.633599	0.00695115	6.08152	1.46537e-09	3.64064e-08	11.363
PVALB	-0.635054	0.00568407	-6.08005	1.47856e-09	3.66638e-08	11.3545
FBP1	-0.630238	-0.00207277	-6.07931	1.48523e-09	3.67588e-08	11.3501
UPK1A	-0.632166	-0.000815016	-6.07845	1.49309e-09	3.68828e-08	11.3451
DAPK1	-0.632234	0.0110926	-6.07785	1.49852e-09	3.69463e-08	11.3416
IL32	0.632994	0.0177867	6.0769	1.50727e-09	3.70915e-08	11.336
ZNF518A	-0.631785	0.0236319	-6.07449	1.5296e-09	3.75696e-08	11.3219
SERPINB13	0.632337	0.0258861	6.07382	1.53579e-09	3.76501e-08	11.3181
DUSP7	0.633851	0.0039114	6.07246	1.54865e-09	3.78937e-08	11.3101
KLK6	0.632363	0.0251942	6.07095	1.56297e-09	3.81719e-08	11.3013
HAVCR2	0.633445	0.00370017	6.06393	1.63121e-09	3.97633e-08	11.2603
RPL3	-0.631285	-0.0164375	-6.06345	1.63602e-09	3.98058e-08	11.2575
OTOF	-0.630516	0.0510597	-6.06313	1.63921e-09	3.98084e-08	11.2556
PIP4K2A	0.625412	-0.0773534	6.06248	1.64567e-09	3.98905e-08	11.2519
CLEC5A	0.625351	0.066264	6.0547	1.72551e-09	4.17477e-08	11.2065
PTPRM	-0.629849	-0.0180025	-6.05121	1.76246e-09	4.22956e-08	11.1862
RUNX2	0.62619	0.0407869	6.05116	1.76307e-09	4.22956e-08	11.1858
ZNF439	-0.63199	0.0140165	-6.05101	1.76463e-09	4.22956e-08	11.185
RNH1	0.625256	-0.0669603	6.05101	1.76464e-09	4.22956e-08	11.185
PGBD2	-0.629302	0.0544261	-6.05092	1.76565e-09	4.22956e-08	11.1844
PRR5L	0.631481	-0.00667087	6.05057	1.76936e-09	4.22956e-08	11.1824
SAFB2	-0.629672	0.000375128	-6.05042	1.77103e-09	4.22956e-08	11.1815
IFIT3	0.631593	0.0270429	6.04466	1.834e-09	4.37189e-08	11.1481
CTPS2	-0.631407	0.00992737	-6.04354	1.84655e-09	4.39303e-08	11.1415
PCP2	-0.623548	0.0776386	-6.04326	1.84966e-09	4.39303e-08	11.1399
APCDD1L	0.627431	-0.0552488	6.04278	1.85506e-09	4.39779e-08	11.1371
CCDC80	0.621801	-0.0851542	6.04155	1.869e-09	4.42272e-08	11.13
MRC2	0.626828	-0.0603399	6.0411	1.87407e-09	4.42663e-08	11.1274
LRRC15	0.631021	0.0169277	6.04043	1.88174e-09	4.43666e-08	11.1234
TPP1	0.629819	-0.0238186	6.03912	1.89675e-09	4.46391e-08	11.1158
IGFBP6	0.623061	-0.0721562	6.0387	1.90159e-09	4.46718e-08	11.1134
SLC23A2	-0.628181	-0.0174313	-6.03365	1.96078e-09	4.59788e-08	11.084
LRP5L	-0.628357	0.0174509	-6.03314	1.96683e-09	4.60374e-08	11.0811
SIRPB2	0.631238	0.0102843	6.03186	1.98216e-09	4.62388e-08	11.0737
PDZD3	-0.627342	-1.85151e-06	-6.03182	1.98258e-09	4.62388e-08	11.0734
ADAMTSL4	0.625487	-0.0642081	6.03121	1.98997e-09	4.63276e-08	11.0699
RHPN1	-0.622267	0.0788662	-6.02943	2.01156e-09	4.67463e-08	11.0595
TGM2	0.628037	-0.0379738	6.02864	2.02114e-09	4.68587e-08	11.055
ZNF440	-0.62428	0.0219589	-6.02844	2.02364e-09	4.68587e-08	11.0538
FABP6	-0.622759	0.0529802	-6.02781	2.03139e-09	4.69542e-08	11.0501
ZNF10	-0.629538	-0.00312445	-6.02691	2.04253e-09	4.71276e-08	11.0449
KIAA1755	0.625418	-0.0524065	6.025	2.06626e-09	4.75902e-08	11.0339
EPM2AIP1	-0.630321	-0.00618951	-6.02432	2.07477e-09	4.77013e-08	11.0299
AMT	-0.6271	-0.040819	-6.02279	2.0941e-09	4.80603e-08	11.021
TGFB1	0.627597	-0.0243796	6.02176	2.1071e-09	4.8273e-08	11.0151
BCKDHB	-0.626931	-0.0246249	-6.01985	2.13166e-09	4.87136e-08	11.004
CIRBP	-0.626369	-0.0300165	-6.01968	2.13385e-09	4.87136e-08	11.003
SULT1A2	-0.627212	1.60827e-05	-6.01782	2.15802e-09	4.91529e-08	10.9922
PEX19	-0.628072	0.000801357	-6.01761	2.16069e-09	4.91529e-08	10.9911
CCNG1	-0.626273	-0.0492599	-6.01607	2.1809e-09	4.95256e-08	10.9821
MALL	0.625656	-0.0308932	6.01525	2.1918e-09	4.9686e-08	10.9774
ZNF91	-0.622132	0.00995818	-6.01352	2.21477e-09	5.01188e-08	10.9674
AKR1A1	-0.623072	0.0558242	-6.01194	2.236e-09	5.0511e-08	10.9582
PLXNB1	-0.62563	0.0272467	-6.00913	2.27439e-09	5.12886e-08	10.9419
ITPKA	0.62628	0.0087638	6.00818	2.28739e-09	5.14922e-08	10.9365
KLK7	0.625577	0.014368	6.00402	2.3456e-09	5.27109e-08	10.9124
DUSP14	0.625482	-0.0137668	6.00089	2.39038e-09	5.3577e-08	10.8943
MRPL53	-0.618475	0.088828	-6.00074	2.39242e-09	5.3577e-08	10.8935
FGF12	-0.626484	0.013749	-5.99481	2.47958e-09	5.54329e-08	10.8592
C3AR1	0.626471	-0.0250374	5.99448	2.48456e-09	5.54486e-08	10.8573
COL5A3	0.625751	-0.0185585	5.99362	2.49741e-09	5.55675e-08	10.8524
ITGA2	0.623727	0.0176073	5.99337	2.50126e-09	5.55675e-08	10.8509
IL7R	0.622981	-0.0256825	5.99326	2.50277e-09	5.55675e-08	10.8503
KLF13	0.620823	-0.0779939	5.98812	2.58154e-09	5.72182e-08	10.8206
HS3ST3B1	0.624165	-0.04213	5.98672	2.60341e-09	5.76044e-08	10.8126
DAB1	-0.624454	-0.03498	-5.98382	2.64929e-09	5.85194e-08	10.7958
AADAT	-0.625163	0.0321423	-5.97844	2.73639e-09	6.03405e-08	10.7649
GPC2	-0.61897	0.066253	-5.97795	2.74435e-09	6.04131e-08	10.7621
TOM1	0.623356	-0.0159062	5.97294	2.82827e-09	6.21547e-08	10.7332
GAS1	0.619674	-0.0459809	5.9713	2.85626e-09	6.25903e-08	10.7238
VIPR1	-0.620616	0.0225041	-5.9711	2.8597e-09	6.25903e-08	10.7227
TYMP	0.622883	0.0205259	5.97083	2.86435e-09	6.25903e-08	10.7211
ADK	0.622239	0.035921	5.97065	2.86743e-09	6.25903e-08	10.7201
ZIC5	0.62229	0.0362779	5.97034	2.87273e-09	6.26004e-08	10.7183
EDNRA	0.614596	-0.0874244	5.96704	2.93027e-09	6.3747e-08	10.6993
CYTH2	-0.621494	0.0231858	-5.96427	2.9794e-09	6.45851e-08	10.6834
WSCD2	-0.622143	-0.0428777	-5.96414	2.9817e-09	6.45851e-08	10.6827
SUDS3	-0.622401	0.0356011	-5.96402	2.98377e-09	6.45851e-08	10.682
CRH	-0.622169	0.0145614	-5.96354	2.99251e-09	6.46663e-08	10.6792
ZNF136	-0.62028	-0.0410209	-5.96099	3.03862e-09	6.55532e-08	10.6646
ZNF692	-0.616821	0.076758	-5.95613	3.12837e-09	6.73771e-08	10.6367
CLIC4	0.615101	-0.0724249	5.95548	3.14061e-09	6.75284e-08	10.633
ZNF571	-0.622288	0.0308706	-5.95512	3.14731e-09	6.75601e-08	10.6309
RAB15	-0.617415	0.0277163	-5.95359	3.17634e-09	6.80704e-08	10.6221
LMF2	0.622186	-0.0022719	5.9505	3.23573e-09	6.92287e-08	10.6044
ZNF345	-0.620966	0.0410697	-5.94766	3.29104e-09	7.02958e-08	10.5882
ITGA5	0.611762	-0.0842386	5.94646	3.31486e-09	7.0688e-08	10.5813
SYNC	0.61206	-0.055294	5.93933	3.45923e-09	7.36452e-08	10.5405
GPR153	0.619163	-0.0320856	5.93882	3.46978e-09	7.36573e-08	10.5376
SMPD1	0.616597	-0.0664669	5.93875	3.47118e-09	7.36573e-08	10.5372
MET	0.614879	0.00473134	5.93843	3.47785e-09	7.3678e-08	10.5353
FAM104B	-0.618473	0.0338135	-5.93658	3.51653e-09	7.42704e-08	10.5248
LIPT1	-0.619939	0.015346	-5.93654	3.51729e-09	7.42704e-08	10.5245
SLC25A38	-0.620195	0.0295254	-5.93623	3.52383e-09	7.42873e-08	10.5228
GRHL3	-0.613766	0.0390395	-5.93553	3.53862e-09	7.44778e-08	10.5188
IFT20	-0.617282	0.0607398	-5.93334	3.58516e-09	7.5335e-08	10.5063
ELF5	-0.612008	0.0339082	-5.93176	3.61915e-09	7.59259e-08	10.4972
ZNF554	-0.61933	0.0304502	-5.92931	3.67256e-09	7.69217e-08	10.4832
MYSM1	-0.617906	0.0232606	-5.92735	3.71568e-09	7.76991e-08	10.472
ZYX	0.609971	-0.074714	5.92685	3.72681e-09	7.78062e-08	10.4692
RRAD	0.614982	-0.0588785	5.92373	3.79672e-09	7.91381e-08	10.4514
RPS11	-0.617469	0.0242821	-5.92318	3.80912e-09	7.9269e-08	10.4483
DSE	0.618231	-0.0349459	5.92082	3.86329e-09	8.02671e-08	10.4348
NLRP3	0.614617	-0.0504212	5.91595	3.97678e-09	8.24927e-08	10.407
SRMS	-0.610548	0.0528366	-5.91263	4.05617e-09	8.40048e-08	10.3881
VMO1	0.615307	-0.0104012	5.91077	4.10132e-09	8.48044e-08	10.3775
RAB11FIP4	-0.602206	0.0703514	-5.91003	4.11945e-09	8.50433e-08	10.3733
FCER1G	0.617287	-0.0114393	5.90891	4.14711e-09	8.54781e-08	10.3669
DDX17	-0.615894	-0.0135276	-5.90665	4.20316e-09	8.64254e-08	10.3541
ISG20	0.613343	0.00524094	5.90624	4.21354e-09	8.64254e-08	10.3517
ANKRD29	0.611516	-0.0653761	5.90607	4.21762e-09	8.64254e-08	10.3508
COL6A2	0.613341	-0.0670126	5.90599	4.21978e-09	8.64254e-08	10.3503
ORAI1	0.614089	-0.0158026	5.90268	4.3034e-09	8.79988e-08	10.3315
NUAK1	0.616657	-0.000815997	5.90231	4.3129e-09	8.80539e-08	10.3294
PRAP1	-0.615636	0.0183656	-5.90076	4.35287e-09	8.8652e-08	10.3206
S100A16	0.613385	0.0315914	5.90045	4.36083e-09	8.8652e-08	10.3188
PANX1	0.616462	-0.00193884	5.90038	4.36274e-09	8.8652e-08	10.3184
ZNF224	-0.612628	0.0647027	-5.89603	4.47696e-09	9.08303e-08	10.2937
ORMDL3	-0.611475	0.00899273	-5.89468	4.51288e-09	9.14158e-08	10.286
SLC25A42	-0.610631	-0.0546362	-5.88976	4.64653e-09	9.39761e-08	10.2581
ZNF225	-0.610142	0.0643067	-5.88836	4.68532e-09	9.46128e-08	10.2502
GEMIN8	-0.614999	0.031613	-5.88584	4.75583e-09	9.56703e-08	10.2359
DUSP3	0.599847	-0.089965	5.88583	4.75621e-09	9.56703e-08	10.2358
ZNF621	-0.615182	0.0219828	-5.88552	4.76487e-09	9.56703e-08	10.2341
GPLD1	-0.614616	-0.0182827	-5.88544	4.76726e-09	9.56703e-08	10.2336
PLOD2	0.614601	0.0100484	5.88498	4.78025e-09	9.57826e-08	10.231
ICAM1	0.613512	-0.0164986	5.8839	4.81069e-09	9.62436e-08	10.2249
JMJD6	0.60845	-0.0421261	5.88323	4.83006e-09	9.64819e-08	10.2211
ZNF763	-0.61515	0.0261615	-5.88264	4.84683e-09	9.66677e-08	10.2177
GTF2IRD2B	-0.612106	-0.0391624	-5.87681	5.01709e-09	9.98831e-08	10.1847
ITFG2	-0.614188	0.01777	-5.8766	5.02348e-09	9.98831e-08	10.1835
LIPE	-0.612517	-0.021312	-5.87521	5.06499e-09	1.00554e-07	10.1756
PAPSS2	0.61065	-0.0423233	5.8727	5.14059e-09	1.01841e-07	10.1615
LRRC25	0.612726	-0.0241805	5.87254	5.14556e-09	1.01841e-07	10.1605
DEGS2	-0.610088	0.0044436	-5.87166	5.17236e-09	1.02215e-07	10.1556
ZNF33A	-0.613307	-0.00410593	-5.86922	5.24748e-09	1.03418e-07	10.1418
OXSM	-0.604093	0.091255	-5.86895	5.256e-09	1.03418e-07	10.1402
ZMYM2	-0.612083	0.0347284	-5.86891	5.25721e-09	1.03418e-07	10.14
ZNF223	-0.60854	0.0648718	-5.86824	5.27802e-09	1.0367e-07	10.1362
FGFBP3	-0.612163	0.0319561	-5.8672	5.31052e-09	1.04151e-07	10.1303
CLSTN1	0.614709	-0.00422119	5.86681	5.32286e-09	1.04235e-07	10.1281
CAPN13	-0.608765	0.0163043	-5.86526	5.37174e-09	1.05033e-07	10.1194
PDLIM2	0.608118	-0.0587648	5.86447	5.39681e-09	1.05364e-07	10.1149
OTUD3	-0.612533	0.0134932	-5.86373	5.42053e-09	1.0558e-07	10.1107
GNG4	0.612796	0.0123479	5.86362	5.42418e-09	1.0558e-07	10.1101
PLEKHH1	-0.606709	0.0196486	-5.86266	5.45492e-09	1.06019e-07	10.1047
ZNF470	-0.611757	-0.00188003	-5.86046	5.52634e-09	1.07246e-07	10.0922
IL11	0.603433	0.0506001	5.85805	5.60539e-09	1.08617e-07	10.0787
ZNF397	-0.612331	-0.0143228	-5.85383	5.74681e-09	1.11191e-07	10.0548
CD274	0.612147	0.00928996	5.85161	5.82245e-09	1.12467e-07	10.0423
RABEP2	-0.610662	0.036758	-5.85123	5.83561e-09	1.12467e-07	10.0402
SMARCC1	-0.611965	0.0170675	-5.85113	5.83885e-09	1.12467e-07	10.0396
ATP1A1	0.6082	0.0300867	5.85066	5.85509e-09	1.12613e-07	10.037
CYFIP2	-0.60766	-0.0533861	-5.84957	5.89279e-09	1.1317e-07	10.0308
HSPA4L	0.611156	-0.0338336	5.84901	5.91237e-09	1.13362e-07	10.0277
PHLDB2	0.607153	-0.0567054	5.84878	5.92031e-09	1.13362e-07	10.0264
BCAR1	0.609015	-0.0365015	5.84707	5.98041e-09	1.14343e-07	10.0167
SAMD9L	0.610617	-0.000395777	5.84126	6.18835e-09	1.17882e-07	9.98404
SERPINB3	0.608156	0.027828	5.84126	6.18851e-09	1.17882e-07	9.98401
CREB5	0.598574	-0.0942442	5.84114	6.19279e-09	1.17882e-07	9.98335
MAP4K3	-0.609958	0.0211663	-5.84014	6.22951e-09	1.18406e-07	9.9777
MAMLD1	0.606831	-0.0535246	5.83939	6.25683e-09	1.18751e-07	9.97351
CYP4F22	-0.606289	0.0265512	-5.83843	6.2923e-09	1.1925e-07	9.96811
C5AR1	0.605777	-0.0522154	5.8371	6.34164e-09	1.20009e-07	9.96064
ZNF559	-0.608635	-0.00736472	-5.83652	6.36344e-09	1.20246e-07	9.95735
CDK14	0.609525	-0.0272343	5.83376	6.46761e-09	1.22036e-07	9.94183
TNFSF4	0.609402	-0.00631941	5.8276	6.70582e-09	1.26347e-07	9.90724
ATP11A	0.608331	0.00974265	5.8257	6.78137e-09	1.27584e-07	9.89653
DIO2	0.606507	-0.00508633	5.82376	6.85896e-09	1.28857e-07	9.88565
MECOM	-0.608699	0.00329688	-5.82279	6.89789e-09	1.294e-07	9.88024
FREM1	-0.605395	-0.0479718	-5.82016	7.00547e-09	1.31228e-07	9.86544
FAM118A	-0.6078	-0.00249493	-5.8198	7.02031e-09	1.31316e-07	9.86342
CCDC30	-0.607222	0.0375534	-5.81773	7.1061e-09	1.32729e-07	9.85181
MAGEA11	-0.606883	0.0415107	-5.81737	7.12088e-09	1.32814e-07	9.84982
KLHL24	-0.604662	-0.0166517	-5.81543	7.20234e-09	1.3414e-07	9.83895
NRG1	0.603524	-0.0176892	5.81255	7.32491e-09	1.36227e-07	9.82281
VPS35	-0.607444	0.011149	-5.81223	7.33874e-09	1.36288e-07	9.82101
MAP3K3	0.594807	-0.0942537	5.81107	7.38864e-09	1.37018e-07	9.81453
LITAF	0.603751	-0.0487901	5.81039	7.41823e-09	1.37363e-07	9.81071
PRDM1	0.59998	-0.0382886	5.81007	7.43201e-09	1.37363e-07	9.80893
PDLIM5	0.603107	-0.0677276	5.80991	7.43907e-09	1.37363e-07	9.80803
FAM3D	-0.604574	0.010918	-5.80879	7.48816e-09	1.38072e-07	9.80174
NIPSNAP1	-0.599449	0.0451412	-5.80687	7.5727e-09	1.39292e-07	9.79101
LAP3	0.607651	-0.00288748	5.8068	7.57584e-09	1.39292e-07	9.79061
ZNF660	-0.606216	-0.0307044	-5.80274	7.75819e-09	1.42443e-07	9.76787
DDI2	-0.600952	0.031664	-5.79744	8.00228e-09	1.46716e-07	9.73826
COX7C	-0.603299	0.0225047	-5.79583	8.07806e-09	1.47896e-07	9.72925
ARNTL	0.604797	-0.0171813	5.79541	8.09789e-09	1.4805e-07	9.7269
TCHH	0.604305	-0.00349701	5.7948	8.12688e-09	1.48268e-07	9.72349
AOC2	-0.605562	0.0104578	-5.79467	8.13276e-09	1.48268e-07	9.7228
POGZ	-0.60731	0.0165239	-5.79408	8.16119e-09	1.48577e-07	9.71946
ZNF561	-0.605723	-0.00229569	-5.7924	8.24158e-09	1.4983e-07	9.71009
PBX4	-0.59481	0.065206	-5.79004	8.35581e-09	1.51694e-07	9.69693
MMD	0.604008	-0.0107076	5.78932	8.39109e-09	1.52121e-07	9.69291
SCNN1B	-0.604465	0.00994844	-5.78795	8.45836e-09	1.53126e-07	9.68527
TKTL1	-0.605638	0.000572763	-5.78763	8.47448e-09	1.53203e-07	9.68345
USP21	-0.601214	0.0313664	-5.78693	8.50898e-09	1.53613e-07	9.67957
FREM2	-0.604761	-0.00742036	-5.7864	8.53526e-09	1.53872e-07	9.67662
NEIL1	-0.602299	0.011943	-5.78508	8.60124e-09	1.54636e-07	9.66926
STOML1	0.597903	-0.0350333	5.78508	8.60151e-09	1.54636e-07	9.66923
EMX2	-0.605642	-0.00529912	-5.78243	8.73536e-09	1.56825e-07	9.65447
CCDC88A	0.602385	-0.037324	5.77903	8.91008e-09	1.5974e-07	9.63555
CRYZL1	-0.601829	-0.0232539	-5.77732	8.99944e-09	1.61119e-07	9.62601
DENND1A	0.599434	-0.0569233	5.77695	9.01865e-09	1.61232e-07	9.62397
IGF1R	0.603246	-0.0391364	5.77673	9.03067e-09	1.61232e-07	9.6227
ZNF789	-0.597081	0.0645691	-5.77497	9.12368e-09	1.62668e-07	9.6129
GAS6	0.5975	-0.0800527	5.77128	9.32155e-09	1.65967e-07	9.5924
BIN1	0.590506	-0.104604	5.76858	9.46944e-09	1.68369e-07	9.57735
CAPN7	-0.602838	-0.0179329	-5.76787	9.5088e-09	1.68837e-07	9.57339
ACSBG1	-0.603444	0.0100293	-5.76726	9.54211e-09	1.69135e-07	9.57005
ADAMTS2	0.601502	-0.019127	5.76709	9.55174e-09	1.69135e-07	9.56908
ZNF589	-0.599133	-0.00708885	-5.76592	9.61704e-09	1.70059e-07	9.56257
SLC11A1	0.598503	0.023553	5.76508	9.66416e-09	1.70659e-07	9.5579
BAIAP2L2	-0.599613	0.0351945	-5.76451	9.6962e-09	1.70792e-07	9.55474
SORBS3	0.597993	-0.0670442	5.76448	9.6981e-09	1.70792e-07	9.55455
PCF11	-0.601214	-0.0382427	-5.76338	9.76028e-09	1.71654e-07	9.54844
GPD1L	-0.602507	-0.0344364	-5.76079	9.90804e-09	1.74016e-07	9.53408
ABHD14A	-0.603509	0.0113566	-5.75995	9.95649e-09	1.7463e-07	9.52942
DGAT2	-0.600214	0.0156991	-5.75959	9.97747e-09	1.74761e-07	9.52741
ZBTB8B	-0.598622	0.041432	-5.75738	1.01066e-08	1.76545e-07	9.51512
MMP15	-0.597755	0.015455	-5.75738	1.01066e-08	1.76545e-07	9.51512
SURF4	0.601385	-0.00393407	5.75169	1.0446e-08	1.82228e-07	9.48356
SLC6A4	-0.598938	0.00903098	-5.74811	1.06654e-08	1.85804e-07	9.4637
ZNF684	-0.592884	0.0727907	-5.74744	1.07069e-08	1.86278e-07	9.45998
KRT6C	0.598374	0.023497	5.74693	1.07385e-08	1.86575e-07	9.45718
AGER	-0.598216	0.0388593	-5.7449	1.08658e-08	1.88536e-07	9.44591
ZNF433	-0.599611	0.0411342	-5.7444	1.08974e-08	1.88829e-07	9.44314
ZNF230	-0.59542	0.0625441	-5.74265	1.1008e-08	1.90492e-07	9.43349
IKZF2	-0.596128	0.0298611	-5.7391	1.12369e-08	1.94193e-07	9.41383
PPP1R3E	-0.597757	0.00478347	-5.73855	1.12726e-08	1.9455e-07	9.41079
ATP1B3	0.59483	0.0146706	5.73523	1.14919e-08	1.9807e-07	9.39239
DOK2	0.596839	-0.0482626	5.73456	1.15361e-08	1.98569e-07	9.38872
CYP2D6	-0.593331	0.0394917	-5.73396	1.15765e-08	1.98998e-07	9.38538
PGAM1	0.599671	-0.00927427	5.73301	1.16405e-08	1.99834e-07	9.38011
RNF186	-0.597343	0.0213578	-5.73179	1.17226e-08	2.00849e-07	9.3734
CYP4B1	-0.5982	-0.000497404	-5.73167	1.17307e-08	2.00849e-07	9.37274
SLC9A4	-0.597058	0.0199343	-5.73102	1.17753e-08	2.01346e-07	9.36911
MEX3A	-0.587265	0.0917522	-5.73009	1.18385e-08	2.0216e-07	9.364
COL6A1	0.59593	-0.060225	5.72913	1.19044e-08	2.03016e-07	9.3587
METTL3	-0.597188	0.0539601	-5.72891	1.19199e-08	2.03016e-07	9.35745
DNAL4	-0.597426	0.0367278	-5.72852	1.19467e-08	2.03132e-07	9.3553
WWC3	0.596686	-0.0372808	5.72835	1.19582e-08	2.03132e-07	9.35439
C1R	0.591111	-0.0512362	5.71869	1.26447e-08	2.14357e-07	9.30106
REEP3	0.59691	-0.030879	5.71859	1.26521e-08	2.14357e-07	9.3005
NBPF3	-0.596066	-0.000829357	-5.71776	1.27127e-08	2.15072e-07	9.29594
GULP1	0.590985	-0.0569455	5.71756	1.27275e-08	2.15072e-07	9.29482
NR1D1	0.596111	-0.0289646	5.71679	1.27842e-08	2.15748e-07	9.29058
MXRA7	0.583877	-0.0893024	5.71646	1.28089e-08	2.15883e-07	9.28874
VSIG4	0.594875	-0.045856	5.71406	1.2987e-08	2.186e-07	9.27555
BTBD16	-0.595693	0.00273742	-5.71236	1.31153e-08	2.20473e-07	9.26616
ZNF266	-0.595573	0.0478244	-5.71175	1.31615e-08	2.20689e-07	9.26279
TUG1	-0.594279	0.0329796	-5.71174	1.31622e-08	2.20689e-07	9.26274
TMEM135	-0.596815	-0.00566453	-5.71115	1.32072e-08	2.21157e-07	9.25948
SATB1	-0.594836	-0.0472442	-5.71024	1.32768e-08	2.217e-07	9.25447
PSD2	-0.596449	0.0123105	-5.71018	1.32815e-08	2.217e-07	9.25413
SLC30A4	0.59442	-0.0398677	5.71005	1.3291e-08	2.217e-07	9.25344
ZNF557	-0.593673	0.0218975	-5.70664	1.35546e-08	2.25805e-07	9.23469
DIAPH3	0.577967	0.0856199	5.69963	1.41138e-08	2.34638e-07	9.19608
E4F1	-0.594231	0.0223293	-5.69954	1.41211e-08	2.34638e-07	9.19558
PGM2L1	0.591345	-0.0564874	5.69806	1.42414e-08	2.36334e-07	9.18748
ZNF74	-0.590738	0.0487576	-5.69624	1.43912e-08	2.38514e-07	9.17749
FPR3	0.596226	-0.00756764	5.69552	1.44514e-08	2.39206e-07	9.1735
SERPINB8	0.589061	0.00836259	5.69464	1.45248e-08	2.39863e-07	9.16866
ACSM3	-0.593831	-0.008036	-5.6946	1.45281e-08	2.39863e-07	9.16844
MICAL2	0.59294	-0.0345265	5.69343	1.4626e-08	2.4117e-07	9.16203
TGFB1I1	0.580492	-0.105282	5.69316	1.46484e-08	2.41233e-07	9.16057
PPM1H	-0.59252	0.0173255	-5.69101	1.48311e-08	2.43931e-07	9.14873
COL5A2	0.594981	-0.0131323	5.68894	1.50084e-08	2.46535e-07	9.13738
EPB41L1	-0.594635	-0.00755555	-5.68862	1.50363e-08	2.46677e-07	9.13561
GPR173	-0.595495	0.0137038	-5.6884	1.50552e-08	2.46677e-07	9.1344
SCD5	0.593208	-0.0296588	5.68634	1.52344e-08	2.49296e-07	9.12311
CD59	0.59484	-0.0262036	5.6847	1.53781e-08	2.51331e-07	9.11414
TTC23	0.589867	-0.0495918	5.68172	1.5644e-08	2.55355e-07	9.09777
RHOU	-0.594383	-0.0190392	-5.68037	1.57656e-08	2.57016e-07	9.09037
PHF8	-0.589292	-0.0104517	-5.68001	1.5798e-08	2.5716e-07	9.08841
MT1L	0.592089	-0.0351746	5.67983	1.58142e-08	2.5716e-07	9.08744
FCGR1A	0.590276	0.0439205	5.67607	1.6159e-08	2.62437e-07	9.06684
PLS3	0.593605	0.00975641	5.67521	1.62392e-08	2.63409e-07	9.06211
TTC8	-0.593919	0.0159861	-5.67464	1.62917e-08	2.6393e-07	9.05903
RHOF	0.592847	-0.0141734	5.67347	1.64015e-08	2.65376e-07	9.05262
PABPN1	-0.589182	0.0683079	-5.67261	1.64828e-08	2.66359e-07	9.0479
CNTNAP3	0.593997	-0.0317549	5.67212	1.65296e-08	2.66782e-07	9.04519
PDE10A	-0.592542	0.0122955	-5.67141	1.65968e-08	2.67533e-07	9.04132
DSC3	0.590383	0.00406925	5.66789	1.69348e-08	2.72641e-07	9.02207
MAP3K6	0.589613	-0.0312469	5.6664	1.70802e-08	2.74641e-07	9.0139
MBOAT2	0.592767	-0.00813108	5.66538	1.71796e-08	2.75896e-07	9.00837
PDLIM7	0.579915	-0.0765284	5.66424	1.72923e-08	2.77362e-07	9.00212
SYNRG	-0.589059	0.0104612	-5.66377	1.73386e-08	2.7776e-07	8.99957
DFFB	-0.586338	0.0767165	-5.6625	1.74657e-08	2.7945e-07	8.9926
STAT3	0.590559	-0.0387073	5.66183	1.75328e-08	2.80179e-07	8.98893
OXCT1	0.590469	-0.038271	5.65967	1.77504e-08	2.83007e-07	8.97716
C1QC	0.591607	-0.0319409	5.65964	1.77535e-08	2.83007e-07	8.97699
TNIP1	0.590986	-0.0146234	5.65941	1.77763e-08	2.83022e-07	8.97576
ST3GAL5	-0.590246	-0.0155778	-5.65908	1.78108e-08	2.83222e-07	8.97392
HTRA1	0.589309	-0.0563476	5.65748	1.79737e-08	2.85462e-07	8.96522
RNASE6	0.588919	-0.0307895	5.65424	1.83096e-08	2.9044e-07	8.94754
CCDC157	-0.585643	0.0764891	-5.6509	1.8663e-08	2.95684e-07	8.92929
BACH2	0.586695	-0.0330033	5.64881	1.88868e-08	2.98864e-07	8.91791
ZNF320	-0.591264	0.0200286	-5.64833	1.89389e-08	2.99323e-07	8.91528
SLFN11	0.590929	-0.0215482	5.64792	1.8983e-08	2.99653e-07	8.91306
RAET1L	0.586083	0.0492074	5.64496	1.9306e-08	3.04382e-07	8.89695
MST1	-0.585643	0.0410919	-5.64466	1.93397e-08	3.04542e-07	8.89529
C3orf62	-0.587776	0.0569849	-5.64315	1.95066e-08	3.06796e-07	8.88709
SKA2	0.586054	0.041344	5.64117	1.97288e-08	3.09914e-07	8.87628
MYADM	0.579635	-0.100438	5.63966	1.9899e-08	3.1221e-07	8.86808
PCBD1	-0.590027	-0.00344459	-5.63923	1.99474e-08	3.12589e-07	8.86576
IFIT2	0.589259	0.0243461	5.63879	1.99982e-08	3.13007e-07	8.86333
A4GALT	0.586703	-0.0449771	5.63649	2.02622e-08	3.16466e-07	8.85081
BAG2	0.578516	-0.0848941	5.63644	2.02681e-08	3.16466e-07	8.85053
RNF128	-0.580499	0.0327593	-5.63619	2.0296e-08	3.16519e-07	8.84922
VHL	-0.585721	0.0654072	-5.63554	2.0372e-08	3.17323e-07	8.84565
RIN3	0.585526	-0.0500312	5.63229	2.07527e-08	3.22865e-07	8.82798
STIM1	0.584761	-0.0651846	5.63198	2.07885e-08	3.23034e-07	8.82633
ABCA12	0.581888	0.0557544	5.62692	2.13971e-08	3.3209e-07	8.7988
IER5	0.582007	-0.0307351	5.62451	2.16912e-08	3.36253e-07	8.78576
ZNF529	-0.588789	0.0215612	-5.62363	2.18007e-08	3.37546e-07	8.78096
ZBTB7C	-0.586982	-0.00477956	-5.62168	2.20439e-08	3.4061e-07	8.77037
SCAP	-0.585291	-0.0115289	-5.62162	2.20513e-08	3.4061e-07	8.77005
TREM2	0.587294	0.0308641	5.6167	2.26767e-08	3.49476e-07	8.74336
DECR2	-0.585803	0.0271511	-5.61668	2.26792e-08	3.49476e-07	8.74326
ITGAV	0.587985	-0.0186779	5.61488	2.29123e-08	3.52648e-07	8.7335
PIK3CD	0.584052	-0.042482	5.61381	2.30515e-08	3.54205e-07	8.72772
TSPAN6	-0.578715	0.0372204	-5.6136	2.30792e-08	3.54205e-07	8.72657
SPI1	0.585222	-0.0237878	5.61338	2.31072e-08	3.54205e-07	8.72541
SNX7	0.588021	-0.0251207	5.61327	2.31229e-08	3.54205e-07	8.72477
SLAIN1	-0.585941	-0.00516952	-5.61299	2.31593e-08	3.54343e-07	8.72327
KHDC1	0.587269	-0.00461805	5.61237	2.32407e-08	3.55169e-07	8.71992
ELL2	0.584007	-0.0557671	5.61038	2.35052e-08	3.58787e-07	8.70912
TIMP2	0.583724	-0.055839	5.60935	2.3643e-08	3.60466e-07	8.70354
FANCE	0.584035	0.02466	5.60816	2.38024e-08	3.62468e-07	8.69713
GUK1	0.585374	-0.00302783	5.60614	2.40766e-08	3.66213e-07	8.6862
TNFSF13B	0.584239	-0.015622	5.60532	2.41884e-08	3.67483e-07	8.68178
IFIH1	0.587428	0.0178674	5.60422	2.43406e-08	3.69361e-07	8.67579
CD14	0.584559	-0.0302347	5.60242	2.45903e-08	3.72714e-07	8.66605
SACM1L	-0.575016	-0.0456765	-5.60168	2.46928e-08	3.73829e-07	8.66208
BAG3	0.576606	-0.0639405	5.59898	2.50744e-08	3.78988e-07	8.64745
EXT1	0.586135	-0.0170626	5.59885	2.50921e-08	3.78988e-07	8.64678
PLEKHA4	0.580603	-0.0672559	5.59809	2.52009e-08	3.80187e-07	8.64265
STK36	-0.584234	0.0357062	-5.59699	2.53576e-08	3.82105e-07	8.63674
ZFHX3	-0.580834	-0.0428171	-5.59303	2.59333e-08	3.90326e-07	8.61532
TFPI2	0.583326	-0.00787882	5.59255	2.60031e-08	3.90923e-07	8.61275
FCGR3A	0.585251	0.0123825	5.59207	2.60742e-08	3.91536e-07	8.61015
AKAP8L	-0.584828	-0.0060316	-5.59172	2.61261e-08	3.9158e-07	8.60825
REEP6	-0.580245	0.0257296	-5.59151	2.61564e-08	3.9158e-07	8.60714
SH3RF2	0.583291	0.00448689	5.59144	2.61678e-08	3.9158e-07	8.60673
SLC22A3	0.579617	-0.0557938	5.58689	2.68498e-08	4.00877e-07	8.58218
TNFSF10	0.583571	0.0126072	5.58688	2.68511e-08	4.00877e-07	8.58213
OVGP1	-0.582912	0.00571189	-5.584	2.72911e-08	4.06978e-07	8.56662
ARPC1B	0.581575	0.023387	5.58337	2.73884e-08	4.07879e-07	8.56323
STOM	0.580888	-0.0661923	5.5832	2.74146e-08	4.07879e-07	8.56232
VMAC	-0.581669	0.00953739	-5.58262	2.75051e-08	4.08756e-07	8.55917
FAM174B	-0.581817	0.029622	-5.58182	2.76301e-08	4.09993e-07	8.55485
UACA	0.583482	-0.0301712	5.58168	2.76517e-08	4.09993e-07	8.5541
THSD4	0.575478	-0.0811098	5.58102	2.77548e-08	4.11051e-07	8.55055
ZNF680	-0.57976	0.0276876	-5.58032	2.78649e-08	4.12198e-07	8.54678
YWHAH	0.581045	-0.00580907	5.58012	2.7896e-08	4.12198e-07	8.54571
UNC119	-0.580188	0.0598175	-5.57952	2.79911e-08	4.12689e-07	8.54247
TAP1	0.584621	0.0177838	5.5795	2.7993e-08	4.12689e-07	8.5424
CCND3	0.58353	-0.0254388	5.57879	2.8106e-08	4.13617e-07	8.53856
OR7E91P	-0.578473	0.0482745	-5.5787	2.81198e-08	4.13617e-07	8.53809
CARD10	0.58295	-0.0222799	5.57659	2.8457e-08	4.18101e-07	8.52672
CYP4F8	-0.581766	0.0266212	-5.57075	2.94103e-08	4.31618e-07	8.49528
RPS6KA4	0.583055	0.0227945	5.56722	3.00021e-08	4.39805e-07	8.47628
DHRS11	-0.576903	0.0354582	-5.56565	3.02683e-08	4.43106e-07	8.46785
CEACAM19	0.581263	-0.00625482	5.56549	3.02958e-08	4.43106e-07	8.46699
ZNF121	-0.578562	0.0554095	-5.5641	3.05337e-08	4.46082e-07	8.45953
PGM1	0.579661	-0.0309459	5.56291	3.07378e-08	4.48231e-07	8.45317
PAM	0.577395	-0.0590518	5.56284	3.07501e-08	4.48231e-07	8.45279
BACE1	0.576541	-0.0631869	5.55706	3.17673e-08	4.62538e-07	8.42175
PRRX1	0.57994	-0.0316633	5.55661	3.18478e-08	4.63189e-07	8.41934
CLEC2B	0.579142	-0.00829606	5.55589	3.19779e-08	4.64559e-07	8.41545
TUBA4A	0.578834	-0.0214101	5.5552	3.2102e-08	4.65838e-07	8.41176
MMP14	0.58091	0.00682161	5.55372	3.23696e-08	4.69195e-07	8.40384
ST6GALNAC2	0.579578	8.28612e-05	5.55143	3.2789e-08	4.74743e-07	8.39156
UGT1A1	-0.579796	-0.00563469	-5.55081	3.29032e-08	4.75865e-07	8.38824
SLC19A2	-0.57808	-0.0440266	-5.55019	3.3019e-08	4.77006e-07	8.38489
CCNL2	-0.574486	0.0732632	-5.54854	3.33259e-08	4.80904e-07	8.37607
TWIST1	0.576345	-0.0375962	5.5453	3.39369e-08	4.89139e-07	8.35874
IL18	0.578169	0.00213425	5.54512	3.39722e-08	4.89139e-07	8.35775
CD86	0.577989	-0.00598053	5.54413	3.41613e-08	4.91316e-07	8.35246
NCOA5	-0.578853	0.0141469	-5.54046	3.48721e-08	5.00982e-07	8.33282
FAM3C	0.579027	0.0269876	5.53953	3.5055e-08	5.03051e-07	8.32783
LIMA1	0.579409	-0.0154335	5.53895	3.51686e-08	5.04122e-07	8.32475
TEX2	0.574833	-0.0283704	5.53742	3.54714e-08	5.079e-07	8.31657
EIF2AK3	-0.577493	0.00718465	-5.53637	3.56821e-08	5.10145e-07	8.31092
PCDHGC3	0.572643	-0.0684108	5.53605	3.5745e-08	5.10145e-07	8.30924
ZNF180	-0.57506	0.0682016	-5.53604	3.57464e-08	5.10145e-07	8.30921
DPY19L3	-0.579448	0.0241343	-5.53398	3.61628e-08	5.15519e-07	8.29816
TRAF4	-0.563797	0.0714762	-5.53354	3.62516e-08	5.16216e-07	8.29582
TCF15	-0.578424	0.0162799	-5.53101	3.67692e-08	5.23011e-07	8.28231
ZNF432	-0.577822	0.0496849	-5.5306	3.68529e-08	5.23627e-07	8.28014
CD300A	0.576817	-0.00831998	5.52785	3.74253e-08	5.31177e-07	8.26544
STYX	0.578228	-0.0332734	5.52723	3.75563e-08	5.32451e-07	8.26211
C1QB	0.577316	-0.0363659	5.52403	3.82348e-08	5.41478e-07	8.24504
CCL15	-0.576235	-0.0112509	-5.52143	3.87956e-08	5.48313e-07	8.23116
MZF1	-0.576449	0.0286942	-5.5214	3.88021e-08	5.48313e-07	8.23099
ZNF441	-0.574128	0.00200913	-5.51896	3.93349e-08	5.54669e-07	8.21799
CYTH4	0.575128	-0.0399603	5.51894	3.93376e-08	5.54669e-07	8.21793
SNCG	-0.575519	0.0219323	-5.51805	3.95342e-08	5.5651e-07	8.21317
KIAA0895L	-0.577134	0.032851	-5.51796	3.95542e-08	5.5651e-07	8.21269
BTNL9	-0.576031	-0.0468667	-5.51684	3.98036e-08	5.59412e-07	8.2067
CYTH1	0.571461	-0.0158623	5.51413	4.04107e-08	5.67328e-07	8.19227
CSF1	0.571384	-0.0483402	5.51307	4.06496e-08	5.70064e-07	8.18665
SRD5A1	0.568495	0.063409	5.51148	4.10115e-08	5.74516e-07	8.1782
P4HTM	-0.57568	0.0131528	-5.5084	4.17248e-08	5.8366e-07	8.16176
ARVCF	-0.573807	0.0448231	-5.50825	4.17587e-08	5.8366e-07	8.16099
SERPINE1	0.575549	-0.0242989	5.50807	4.17995e-08	5.8366e-07	8.16005
WDR6	-0.574901	-0.0182949	-5.50711	4.20261e-08	5.86192e-07	8.1549
YAP1	0.57384	-0.0469892	5.50688	4.20783e-08	5.86288e-07	8.15372
TRPS1	0.572772	-0.0597589	5.50431	4.26856e-08	5.9411e-07	8.14006
TGFB3	0.570149	-0.0715804	5.50282	4.3043e-08	5.98441e-07	8.13211
CASP9	-0.569899	-0.0060671	-5.5026	4.30962e-08	5.98538e-07	8.13093
FHIT	-0.57363	0.00764134	-5.50194	4.32549e-08	6.00098e-07	8.12743
ZNF202	-0.574853	0.0182602	-5.50141	4.33835e-08	6.01238e-07	8.1246
UBE2L6	0.576724	0.00256859	5.49999	4.37269e-08	6.05349e-07	8.11708
PSMB9	0.573768	0.0200641	5.49935	4.38823e-08	6.06851e-07	8.1137
COX6C	-0.574276	0.0400273	-5.49825	4.41535e-08	6.0995e-07	8.10783
ATG9A	0.574097	-0.0431352	5.49695	4.44733e-08	6.13238e-07	8.10095
UBE2N	-0.571607	0.0578392	-5.4969	4.44863e-08	6.13238e-07	8.10067
KIF1A	-0.575245	0.00295218	-5.49575	4.47734e-08	6.16539e-07	8.09454
ECHDC2	-0.57418	-0.00206947	-5.49372	4.52816e-08	6.22874e-07	8.08378
KRT16	0.569523	0.0412484	5.49092	4.59931e-08	6.31991e-07	8.06892
LILRB2	0.573745	-0.0167224	5.49043	4.61173e-08	6.33024e-07	8.06635
SIGLEC10	0.57436	-0.0066871	5.48935	4.63966e-08	6.36184e-07	8.0606
ELOVL5	0.573755	-0.0153692	5.48781	4.6795e-08	6.40967e-07	8.05245
RALGPS1	-0.571666	-0.0215532	-5.48697	4.70129e-08	6.43271e-07	8.04802
CAPZA2	0.56567	-0.0826582	5.48595	4.72817e-08	6.46267e-07	8.04258
TP53INP1	-0.572279	0.0091293	-5.48574	4.73376e-08	6.46347e-07	8.04146
CABP7	-0.572006	0.042153	-5.48518	4.74843e-08	6.47667e-07	8.03851
CCDC142	-0.569205	0.0492461	-5.48481	4.75811e-08	6.48306e-07	8.03657
ADAMTS12	0.571989	0.0243385	5.48386	4.78337e-08	6.51062e-07	8.03152
ERC1	0.5642	-0.0854983	5.48361	4.79017e-08	6.51302e-07	8.03017
APEX1	-0.572161	0.0367652	-5.48078	4.86606e-08	6.60927e-07	8.01519
RNF145	0.571467	-0.0513583	5.47908	4.91211e-08	6.66482e-07	8.00621
LAMA1	0.57195	-0.0171172	5.47862	4.92478e-08	6.67502e-07	8.00376
CERCAM	0.573541	-0.0221184	5.47743	4.95722e-08	6.70846e-07	7.9975
SULT1A1	-0.573676	-0.0052496	-5.47734	4.95983e-08	6.70846e-07	7.997
CD163	0.572502	-0.0327441	5.47628	4.98898e-08	6.74085e-07	7.99141
DCBLD2	0.573935	-0.0140199	5.47521	5.01889e-08	6.77419e-07	7.98572
CLEC4A	0.57163	0.0110883	5.47442	5.04074e-08	6.79399e-07	7.98158
CCM2	0.570991	0.0181411	5.47431	5.04406e-08	6.79399e-07	7.98095
RNFT2	-0.56351	0.0971644	-5.47396	5.05383e-08	6.80008e-07	7.97911
ARHGAP21	0.571174	-0.0343705	5.47354	5.06565e-08	6.80891e-07	7.97688
RPL19	-0.565532	0.0244695	-5.46656	5.2653e-08	7.06993e-07	7.94004
CCDC24	-0.569142	0.0485905	-5.46469	5.32021e-08	7.13625e-07	7.93016
MCCC2	-0.568365	0.0545428	-5.46244	5.38706e-08	7.21844e-07	7.91826
GPR160	-0.566613	0.0336141	-5.46126	5.4222e-08	7.25802e-07	7.91206
TRIM22	0.570848	-0.0187365	5.46088	5.43372e-08	7.26592e-07	7.91004
UPK3A	-0.570073	0.000620099	-5.45852	5.50531e-08	7.35405e-07	7.89757
OFD1	-0.56871	0.0425101	-5.45827	5.51276e-08	7.35641e-07	7.89628
AFAP1	0.56439	-0.0605322	5.45619	5.57667e-08	7.43402e-07	7.8853
E2F5	-0.566751	0.0618883	-5.45514	5.60917e-08	7.46966e-07	7.87976
RPL32P3	-0.567573	0.0248491	-5.45378	5.65134e-08	7.51809e-07	7.87263
CD151	0.568907	-0.00609047	5.45202	5.70667e-08	7.58389e-07	7.86334
BCAS1	-0.569635	0.00614936	-5.45035	5.75966e-08	7.64418e-07	7.85454
PDPN	0.567918	-0.0218124	5.45022	5.76385e-08	7.64418e-07	7.85385
FXYD4	-0.569217	0.0295775	-5.44805	5.83331e-08	7.72839e-07	7.84243
OSGEP	-0.570872	0.00193403	-5.44586	5.90436e-08	7.81453e-07	7.8309
SNAI2	0.568339	-0.00871545	5.44477	5.93985e-08	7.85347e-07	7.82519
COL16A1	0.565325	-0.0450518	5.44447	5.94995e-08	7.85879e-07	7.82357
ROR2	0.562362	-0.0554129	5.44252	6.01423e-08	7.93559e-07	7.81333
NCOR2	0.565526	-0.0603598	5.44197	6.03262e-08	7.95175e-07	7.81043
SLC25A36	-0.568861	0.0375573	-5.44104	6.06356e-08	7.98142e-07	7.80555
MFAP5	0.564832	-0.0691838	5.44092	6.06746e-08	7.98142e-07	7.80494
ITPR2	0.566121	-0.0470052	5.43777	6.17395e-08	8.11326e-07	7.78837
ZKSCAN3	-0.565726	0.0467783	-5.43743	6.18555e-08	8.11465e-07	7.78658
LOXL2	0.566028	-0.00225661	5.43737	6.18755e-08	8.11465e-07	7.78627
JAZF1	0.555371	-0.0948491	5.43593	6.23679e-08	8.16484e-07	7.77872
ENGASE	-0.565711	0.0272891	-5.43588	6.23843e-08	8.16484e-07	7.77847
CREB3L4	-0.564244	0.0610059	-5.43507	6.26644e-08	8.19321e-07	7.7742
ZNF664	-0.566581	0.041393	-5.43388	6.30782e-08	8.23899e-07	7.76793
CD99	0.567048	-0.0149109	5.43363	6.31662e-08	8.24217e-07	7.7666
MSR1	0.569105	-0.0114707	5.43341	6.32401e-08	8.2435e-07	7.76549
CSF2RA	0.568698	-0.0223439	5.43306	6.33645e-08	8.25141e-07	7.76362
CXCL16	0.567726	0.015629	5.4309	6.41205e-08	8.34146e-07	7.75232
ACTR3B	-0.566139	0.0584416	-5.43063	6.42176e-08	8.34571e-07	7.75088
ZNF606	-0.565061	0.0548819	-5.42972	6.45389e-08	8.37905e-07	7.74612
KRT34	0.566479	0.0179504	5.42837	6.50215e-08	8.42691e-07	7.73903
ZNF546	-0.567221	0.0025375	-5.42833	6.50377e-08	8.42691e-07	7.73879
NID1	0.564143	-0.0515424	5.42812	6.51101e-08	8.42784e-07	7.73773
ARHGEF10	0.563487	-0.0668828	5.42769	6.52674e-08	8.43978e-07	7.73543
MAP4K4	0.568782	-0.00778028	5.42714	6.54625e-08	8.45655e-07	7.73259
HSD17B4	-0.564658	-0.0234169	-5.42464	6.63717e-08	8.56546e-07	7.71945
ALKBH2	-0.565163	0.0485841	-5.42387	6.66508e-08	8.58948e-07	7.71546
KRT5	0.564926	0.00776208	5.42377	6.66906e-08	8.58948e-07	7.71489
RASSF9	0.565778	-0.0262157	5.42281	6.70431e-08	8.62287e-07	7.70987
SGCB	0.558755	-0.0758095	5.4227	6.7083e-08	8.62287e-07	7.7093
PTGS1	0.555589	-0.0911728	5.42128	6.76098e-08	8.68196e-07	7.70185
IQGAP1	0.56599	-0.0509364	5.41956	6.82521e-08	8.75576e-07	7.69284
MYO1G	0.563894	-0.0293304	5.41859	6.86165e-08	8.78611e-07	7.68777
PPP1R14C	0.56105	0.0506929	5.41857	6.86245e-08	8.78611e-07	7.68766
KCNC4	0.563691	-0.0559665	5.41753	6.90189e-08	8.82787e-07	7.6822
PASK	-0.559689	0.0693608	-5.41695	6.92371e-08	8.84704e-07	7.6792
CEBPA	-0.565209	0.00520066	-5.41583	6.96655e-08	8.893e-07	7.67332
RAB40C	-0.566078	0.031944	-5.415	6.99835e-08	8.9121e-07	7.66898
ZNF512	-0.564488	0.00553592	-5.41495	7.00013e-08	8.9121e-07	7.66874
PLCE1	-0.565744	-0.0254293	-5.4149	7.00217e-08	8.9121e-07	7.66847
GNG12	0.563225	-0.0730329	5.41447	7.01878e-08	8.92447e-07	7.66621
TMEM158	0.565165	-0.0197483	5.41412	7.03244e-08	8.93306e-07	7.66436
OSBPL6	0.563739	-0.0342182	5.41113	7.14873e-08	9.07187e-07	7.64874
C6orf15	0.566992	0.0143469	5.4105	7.17366e-08	9.0946e-07	7.64542
ZNF786	-0.560584	0.0541251	-5.40851	7.25248e-08	9.18433e-07	7.63502
SGK2	-0.564988	0.0102847	-5.40835	7.25863e-08	9.18433e-07	7.63421
ZNF48	-0.563425	0.00215957	-5.40772	7.28371e-08	9.20706e-07	7.63092
MYO1B	0.565258	0.0122183	5.40639	7.33725e-08	9.26291e-07	7.62395
DNAJB13	-0.561727	0.0456075	-5.40626	7.34221e-08	9.26291e-07	7.62331
ASTN2	-0.565085	-0.0280234	-5.40406	7.43162e-08	9.36659e-07	7.61178
MMEL1	-0.563802	0.0384626	-5.40328	7.46332e-08	9.3974e-07	7.60773
ACIN1	-0.56617	0.0185315	-5.40245	7.49757e-08	9.43135e-07	7.60337
CDCP1	0.550028	0.0811263	5.40216	7.50919e-08	9.43679e-07	7.60189
CHSY3	0.564378	-0.0257004	5.40123	7.54776e-08	9.47606e-07	7.59701
RPL30	-0.562731	0.0295007	-5.40067	7.57084e-08	9.49583e-07	7.59411
SLC30A2	-0.565127	0.00246683	-5.39771	7.6947e-08	9.64185e-07	7.57865
CXXC1	-0.566038	0.0198259	-5.39582	7.77483e-08	9.73283e-07	7.56879
PPP2CB	0.559545	-0.0624441	5.39511	7.80522e-08	9.76142e-07	7.56508
AIFM3	-0.562152	0.0294409	-5.39455	7.82916e-08	9.77767e-07	7.56216
TTC31	-0.562905	0.0463221	-5.39445	7.83331e-08	9.77767e-07	7.56165
PPM1J	0.564787	-0.000268849	5.39362	7.86912e-08	9.8129e-07	7.55731
ITGB2	0.563797	-0.0346524	5.39022	8.01669e-08	9.98338e-07	7.53962
TTR	-0.5626	-0.026966	-5.39012	8.02126e-08	9.98338e-07	7.53908
TPM1	0.551674	-0.0949639	5.38989	8.03137e-08	9.98637e-07	7.53788
RPL14	-0.563495	0.0186119	-5.38915	8.06386e-08	1.00171e-06	7.53404
TYROBP	0.562654	-0.0291111	5.38713	8.15345e-08	1.01187e-06	7.52352
DACH2	-0.562614	0.0107673	-5.38568	8.21826e-08	1.01894e-06	7.51598
RAB3IL1	0.55634	-0.0794523	5.38517	8.24145e-08	1.02084e-06	7.5133
HS3ST6	-0.561051	0.00416849	-5.38382	8.30241e-08	1.0274e-06	7.50628
ZNF480	-0.561509	0.0583841	-5.38293	8.34295e-08	1.03143e-06	7.50164
IYD	-0.558407	0.0352362	-5.3821	8.38079e-08	1.03464e-06	7.49733
SGPP1	0.56227	-0.0139463	5.38201	8.3849e-08	1.03464e-06	7.49687
PIGM	-0.560531	0.0293434	-5.38013	8.47139e-08	1.04392e-06	7.4871
GPR34	0.562286	-0.0388949	5.38003	8.47622e-08	1.04392e-06	7.48655
TGFB2	0.561057	-0.0283763	5.37813	8.56446e-08	1.05379e-06	7.47669
MSLN	0.560298	0.0378906	5.37715	8.61048e-08	1.05844e-06	7.47159
PTPN21	0.553721	-0.0559955	5.37679	8.62766e-08	1.05955e-06	7.4697
SLC15A3	0.563686	-0.0156866	5.37599	8.66515e-08	1.06314e-06	7.46557
TBC1D9	-0.561497	-0.0366233	-5.37567	8.68019e-08	1.06389e-06	7.46392
SAMSN1	0.559096	-0.0340009	5.37552	8.68764e-08	1.06389e-06	7.4631
ZNF140	-0.562172	0.0180414	-5.37219	8.84692e-08	1.08199e-06	7.44581
SFI1	-0.559933	0.0317891	-5.37208	8.85222e-08	1.08199e-06	7.44524
ZNF195	-0.556578	0.0702259	-5.37168	8.8713e-08	1.0833e-06	7.44319
C19orf18	-0.562271	0.0305278	-5.37028	8.93939e-08	1.09018e-06	7.43591
GTF2H1	0.561724	-0.0118623	5.37018	8.94442e-08	1.09018e-06	7.43537
ZNF638	-0.562595	0.00894105	-5.36904	9.00011e-08	1.09593e-06	7.42946
TSPAN5	0.563294	-0.0168963	5.3688	9.01192e-08	1.09634e-06	7.42822
CDC14A	-0.561746	-0.0168242	-5.36782	9.06012e-08	1.10063e-06	7.42314
ZNF92	-0.549162	0.0874825	-5.36774	9.06425e-08	1.10063e-06	7.4227
UBAC1	0.560597	-0.0338264	5.36695	9.10334e-08	1.10434e-06	7.41861
CEP290	-0.561681	0.0142101	-5.36583	9.15892e-08	1.11005e-06	7.41281
MPND	-0.563099	-0.00941822	-5.36479	9.21117e-08	1.11534e-06	7.4074
MAPK14	0.555436	-0.0561213	5.36183	9.36057e-08	1.13177e-06	7.39209
SLC44A3	-0.550844	0.0555978	-5.36176	9.3644e-08	1.13177e-06	7.3917
ASCC3	0.560754	-0.0189959	5.35945	9.48294e-08	1.14503e-06	7.37972
DEPDC5	-0.560151	-0.0022704	-5.3576	9.57872e-08	1.15552e-06	7.37016
ATP2B4	0.554283	-0.0778024	5.35742	9.58827e-08	1.15559e-06	7.36921
RRAS2	0.561076	-0.0256432	5.35553	9.68731e-08	1.16644e-06	7.35943
PRPF4	0.560442	0.00393631	5.3551	9.70996e-08	1.16808e-06	7.35721
FCHO1	-0.554295	0.0624406	-5.35341	9.79928e-08	1.17773e-06	7.34849
ZNF85	-0.557943	0.04444	-5.34999	9.98355e-08	1.19877e-06	7.33076
RPL32	-0.558227	0.0410811	-5.34974	9.99694e-08	1.19926e-06	7.32949
C1orf159	-0.550882	0.0909787	-5.34914	1.00294e-07	1.20205e-06	7.3264
TRHDE	-0.560429	-0.0287017	-5.348	1.0092e-07	1.20828e-06	7.32048
CLK2	-0.55609	0.0670817	-5.34785	1.01001e-07	1.20828e-06	7.31972
SEC23A	0.550179	-0.0784043	5.34365	1.03333e-07	1.23504e-06	7.29799
FBLL1	-0.560067	0.0153392	-5.34292	1.03744e-07	1.2388e-06	7.29422
SMARCE1	-0.558704	0.0188708	-5.34175	1.04403e-07	1.24552e-06	7.28819
IL1R2	0.55776	0.00302982	5.34088	1.04896e-07	1.25025e-06	7.28371
HK3	0.558479	-0.00757167	5.34051	1.05108e-07	1.25163e-06	7.28178
RERE	-0.553329	-0.0417159	-5.3402	1.05287e-07	1.2526e-06	7.28017
TST	-0.557673	0.00581798	-5.33897	1.05988e-07	1.25978e-06	7.27385
LHX1	0.558371	0.0245893	5.33706	1.07093e-07	1.27176e-06	7.26398
ZMYND15	0.558092	0.0173323	5.33555	1.07973e-07	1.28103e-06	7.2562
POLRMT	-0.558196	0.018296	-5.33503	1.08277e-07	1.28346e-06	7.25352
ZNF160	-0.559367	0.00463799	-5.33389	1.08952e-07	1.29028e-06	7.24761
RPS6KL1	-0.555282	0.0209476	-5.33322	1.09347e-07	1.29323e-06	7.24417
WDR48	-0.558222	-0.0251204	-5.33313	1.09401e-07	1.29323e-06	7.24369
COL5A1	0.558111	-0.0299857	5.33219	1.09955e-07	1.29859e-06	7.23888
AP4E1	0.554456	-0.0526071	5.33	1.1127e-07	1.31214e-06	7.22757
C1QTNF1	0.55688	-0.0397816	5.32994	1.11305e-07	1.31214e-06	7.22728
GBP5	0.556905	0.0190834	5.3293	1.1169e-07	1.31549e-06	7.22399
CD209	0.554132	-0.0541203	5.32789	1.12548e-07	1.32438e-06	7.21671
P2RY6	0.557306	0.0167896	5.32709	1.13036e-07	1.32858e-06	7.21259
SLC1A4	0.557664	0.00686991	5.32697	1.1311e-07	1.32858e-06	7.21197
BTG2	-0.551655	-0.0780489	-5.32229	1.16009e-07	1.36099e-06	7.18789
ITPR3	0.552844	0.0363702	5.32218	1.1608e-07	1.36099e-06	7.18731
PTPRN	0.556669	0.0339254	5.31992	1.17506e-07	1.37647e-06	7.17569
SLC29A3	-0.555569	0.0234784	-5.31941	1.17833e-07	1.37905e-06	7.17305
IFI16	0.555947	-0.00253546	5.3182	1.18605e-07	1.38683e-06	7.16684
TLX1	-0.554398	0.0287593	-5.31311	1.21914e-07	1.42424e-06	7.14066
PLOD1	0.55487	0.0229546	5.31286	1.22076e-07	1.42484e-06	7.1394
PTP4A1	0.554044	-0.0564669	5.31163	1.22888e-07	1.43303e-06	7.13309
SLC2A3	0.549995	-0.0721197	5.31088	1.2339e-07	1.43663e-06	7.12921
ETV2	-0.55391	0.0475584	-5.31084	1.23419e-07	1.43663e-06	7.12899
ZNF233	-0.552007	0.0306479	-5.31015	1.23879e-07	1.44069e-06	7.12545
CCNJ	-0.556811	0.019953	-5.30937	1.24397e-07	1.44541e-06	7.12148
FN3KRP	0.556382	-0.00353312	5.30887	1.24734e-07	1.44803e-06	7.11891
DUSP15	-0.554996	-0.00498266	-5.30837	1.2507e-07	1.45063e-06	7.11635
ZNF182	-0.553896	0.0542411	-5.30754	1.25631e-07	1.45584e-06	7.11209
SLC31A2	0.555661	0.0201871	5.30621	1.26539e-07	1.46504e-06	7.10524
PACRG	-0.555365	-0.0284468	-5.30561	1.26948e-07	1.46847e-06	7.10217
LILRB4	0.55579	-0.0109744	5.30389	1.28133e-07	1.48085e-06	7.09333
HEXB	0.555749	-0.0117236	5.30292	1.28803e-07	1.48549e-06	7.08837
NCKAP5L	-0.553918	-0.0040596	-5.3029	1.2882e-07	1.48549e-06	7.08824
THSD1	0.554901	-0.0132703	5.30281	1.28879e-07	1.48549e-06	7.08781
ALPK2	0.55526	0.00282064	5.3026	1.29023e-07	1.48583e-06	7.08675
KIAA1143	-0.553801	-0.018278	-5.302	1.29448e-07	1.4884e-06	7.08362
ANKDD1A	-0.554062	-0.02953	-5.30188	1.2953e-07	1.4884e-06	7.08302
SAMHD1	0.552813	-0.0466723	5.30179	1.29591e-07	1.4884e-06	7.08257
C1QA	0.5533	-0.0420589	5.29948	1.31211e-07	1.50568e-06	7.07075
NAA40	-0.545432	0.102238	-5.29927	1.31365e-07	1.5061e-06	7.06964
BRAP	-0.553926	0.0286491	-5.29812	1.3218e-07	1.51411e-06	7.06375
PRICKLE1	0.550647	-0.0646997	5.29785	1.32373e-07	1.51497e-06	7.06237
C12orf73	-0.548415	0.0830886	-5.29761	1.32546e-07	1.51561e-06	7.06112
ADM	0.551928	-0.00287333	5.29514	1.34317e-07	1.53451e-06	7.0485
HCK	0.553235	-0.0290978	5.29394	1.35187e-07	1.54309e-06	7.04236
TGM1	0.550145	0.0350083	5.29289	1.35952e-07	1.55046e-06	7.03699
GRM3	-0.554453	0.012529	-5.29197	1.36627e-07	1.55678e-06	7.03228
NSUN5P1	-0.547734	0.0766396	-5.29002	1.38074e-07	1.57188e-06	7.02226
FBXW2	0.553091	-0.0419768	5.28872	1.39041e-07	1.5815e-06	7.01563
FZD8	0.549148	-0.0510315	5.28693	1.40381e-07	1.59534e-06	7.0065
HNF1B	-0.550452	0.0174943	-5.28674	1.40526e-07	1.59558e-06	7.00552
MRPL42	-0.551921	0.051981	-5.28602	1.41074e-07	1.60041e-06	7.00182
CHPF	0.554345	0.0130699	5.28329	1.43159e-07	1.62264e-06	6.98787
MFSD9	-0.544409	0.0232566	-5.28174	1.44356e-07	1.63478e-06	6.97995
C1S	0.550198	-0.0546104	5.28107	1.44878e-07	1.63925e-06	6.97652
SAMD4A	0.543578	-0.0720771	5.28076	1.45117e-07	1.64052e-06	6.97495
CALD1	0.545939	-0.0745112	5.27939	1.46186e-07	1.65116e-06	6.96797
CACNB1	-0.550798	0.0436531	-5.27896	1.46524e-07	1.65353e-06	6.96578
PODXL2	-0.55109	0.0419474	-5.27876	1.46682e-07	1.65387e-06	6.96475
ADNP	-0.551208	0.0375102	-5.27773	1.47494e-07	1.66037e-06	6.9595
SH3YL1	-0.545338	0.0352774	-5.27771	1.47514e-07	1.66037e-06	6.95937
HADHB	-0.552691	-0.00877567	-5.2753	1.4943e-07	1.68048e-06	6.9471
UBN2	-0.547615	0.00303768	-5.27442	1.5014e-07	1.68699e-06	6.94259
LILRA5	0.550306	-0.0276202	5.27368	1.5074e-07	1.69226e-06	6.9388
BCAR3	0.553204	-0.00350475	5.27147	1.52531e-07	1.71089e-06	6.92757
PELO	0.550718	-0.0294459	5.26797	1.5542e-07	1.73994e-06	6.90973
SELPLG	0.548553	-0.0480671	5.26787	1.55504e-07	1.73994e-06	6.90921
RPAIN	-0.549619	0.0333289	-5.26785	1.55525e-07	1.73994e-06	6.90909
ZNF616	-0.545773	0.0591138	-5.26527	1.57685e-07	1.75971e-06	6.89597
MAFB	0.550811	-0.0333708	5.26526	1.57698e-07	1.75971e-06	6.89589
FIG4	-0.55215	-2.93735e-05	-5.26526	1.577e-07	1.75971e-06	6.89588
FAM117B	-0.5497	0.00152301	-5.26507	1.57857e-07	1.75994e-06	6.89494
MFSD6L	-0.550466	0.00729181	-5.26481	1.58073e-07	1.76085e-06	6.89363
ZNF615	-0.55088	0.0186024	-5.26378	1.58947e-07	1.76906e-06	6.88839
SS18L2	-0.541606	0.0774122	-5.26258	1.59976e-07	1.77898e-06	6.88226
ADAMTS14	0.550571	0.00919201	5.26211	1.60376e-07	1.7819e-06	6.87988
ELOVL6	-0.546761	0.0483466	-5.26163	1.60792e-07	1.78491e-06	6.87742
GMCL1	-0.548528	0.0450629	-5.26148	1.60923e-07	1.78491e-06	6.87665
SIGLEC9	0.551072	-0.00529721	5.26082	1.61491e-07	1.78967e-06	6.8733
RIN1	0.550401	0.021638	5.25872	1.63319e-07	1.80839e-06	6.86259
VASH2	-0.550187	0.0198346	-5.25733	1.64538e-07	1.82032e-06	6.85553
IDO1	0.5499	0.0211801	5.25593	1.6577e-07	1.83238e-06	6.84844
C10orf55	0.545763	0.0435187	5.25566	1.66006e-07	1.83343e-06	6.84708
NFATC1	0.542488	-0.0815963	5.25514	1.6647e-07	1.83698e-06	6.84443
ZNF614	-0.550086	0.00560814	-5.25432	1.672e-07	1.84348e-06	6.84027
EFS	-0.549557	-0.00234117	-5.25246	1.68872e-07	1.85945e-06	6.83081
SLCO1B3	0.54954	0.0182558	5.25239	1.68937e-07	1.85945e-06	6.83045
COQ7	-0.547591	-0.0143432	-5.2512	1.70017e-07	1.86976e-06	6.82438
LNX1	-0.546484	0.00985957	-5.24909	1.71945e-07	1.88935e-06	6.81367
SLC39A1	0.549273	0.0201132	5.24781	1.73118e-07	1.89991e-06	6.8072
RASAL2	0.545227	-0.0218613	5.24773	1.732e-07	1.89991e-06	6.80675
WNT11	0.547661	-0.0293914	5.24707	1.73804e-07	1.90492e-06	6.80345
OSBPL2	-0.549589	0.00103971	-5.24454	1.76168e-07	1.92752e-06	6.7906
ZNF197	-0.547073	0.0221723	-5.24451	1.762e-07	1.92752e-06	6.79043
ILF3	-0.546565	0.0584015	-5.24423	1.76461e-07	1.92752e-06	6.78902
P2RX7	0.546187	-0.0451192	5.24421	1.76479e-07	1.92752e-06	6.78892
DSCR8	-0.549139	0.0238241	-5.24407	1.7661e-07	1.92752e-06	6.78822
HOXD11	0.54857	-0.00339616	5.24306	1.7757e-07	1.93637e-06	6.78306
ZNF846	-0.547909	-0.0295562	-5.24177	1.78796e-07	1.94809e-06	6.77653
TMEM168	-0.54873	-0.0129569	-5.24153	1.79024e-07	1.94845e-06	6.77532
EXT2	0.54899	-0.00134201	5.24134	1.79202e-07	1.94845e-06	6.77437
CSGALNACT2	0.541947	-0.0460364	5.24126	1.7928e-07	1.94845e-06	6.77396
TFAP2B	-0.549147	0.0161921	-5.24086	1.7966e-07	1.95094e-06	6.77194
COL8A2	0.54433	-0.0444826	5.23958	1.80894e-07	1.96269e-06	6.76544
CACNA2D2	-0.548667	-0.00276831	-5.23722	1.83186e-07	1.98589e-06	6.75347
GPRIN1	0.543289	0.0626902	5.23644	1.83951e-07	1.99252e-06	6.74951
ABLIM2	0.547767	-0.0333993	5.23627	1.84111e-07	1.99259e-06	6.74868
ITGB8	0.548439	-0.018999	5.23217	1.88183e-07	2.03496e-06	6.72789
BLVRA	0.545363	-0.0314364	5.22987	1.90505e-07	2.05834e-06	6.71624
LIMD1	-0.533436	-0.00751907	-5.2286	1.91797e-07	2.07057e-06	6.70981
HIP1R	-0.536209	0.0740659	-5.22779	1.92625e-07	2.07778e-06	6.70572
SYNE2	0.54636	-0.035249	5.22608	1.94383e-07	2.0941e-06	6.69709
ZFP30	-0.547406	0.0207311	-5.226	1.94462e-07	2.0941e-06	6.6967
ETNK1	-0.544808	0.027175	-5.22468	1.95832e-07	2.10711e-06	6.69003
LRP10	0.544873	-0.063617	5.22439	1.96136e-07	2.10862e-06	6.68855
ZNF549	-0.547427	0.0113229	-5.22184	1.98819e-07	2.1357e-06	6.67564
SEC14L2	0.541882	0.0406632	5.21885	2.01997e-07	2.16804e-06	6.66057
ZYG11B	-0.536153	-0.0603551	-5.21807	2.02837e-07	2.17525e-06	6.65663
EPYC	0.546422	0.0334368	5.21749	2.0347e-07	2.18022e-06	6.65367
CST7	0.542217	-0.0462331	5.21703	2.0396e-07	2.18367e-06	6.65138
ITGB1	0.542957	-0.0476309	5.21464	2.06564e-07	2.20972e-06	6.63933
MPP3	0.545589	-0.0040086	5.21389	2.07393e-07	2.21676e-06	6.63552
FNDC1	0.546562	0.00388207	5.21356	2.07757e-07	2.21796e-06	6.63386
CD300LF	0.545562	0.0184673	5.21348	2.07848e-07	2.21796e-06	6.63344
CTDSP2	0.543672	-0.0514845	5.21281	2.08581e-07	2.22395e-06	6.63009
ZNF396	-0.541338	0.0584388	-5.20974	2.12014e-07	2.25869e-06	6.61458
SERPINE2	0.540776	-0.0613143	5.20759	2.1444e-07	2.28266e-06	6.60377
AVEN	0.540903	-0.0147149	5.20732	2.14751e-07	2.28409e-06	6.6024
ZNF814	-0.544526	0.0266512	-5.20662	2.15548e-07	2.29068e-06	6.59888
RRM1	0.543861	0.023052	5.20612	2.16125e-07	2.29493e-06	6.59633
PABPC3	-0.543803	0.0445351	-5.20511	2.17286e-07	2.30537e-06	6.59125
GDPD1	-0.538939	0.0586845	-5.2049	2.17529e-07	2.30605e-06	6.59019
INO80B	-0.539436	0.0758479	-5.20425	2.18275e-07	2.31207e-06	6.58693
SPRED2	-0.543185	0.0116033	-5.20386	2.18722e-07	2.31491e-06	6.58499
GNB5	0.538391	-0.0512603	5.20048	2.22678e-07	2.35486e-06	6.56795
BPHL	-0.543327	0.0240105	-5.20031	2.22877e-07	2.35504e-06	6.56711
DNAJB4	0.528835	-0.0979601	5.20003	2.23209e-07	2.35621e-06	6.56569
TFEB	0.539625	-0.0729524	5.19984	2.23428e-07	2.35621e-06	6.56476
UBL4A	0.542484	0.00524194	5.19975	2.23535e-07	2.35621e-06	6.56431
LILRB3	0.54217	-0.0247955	5.19773	2.25945e-07	2.37969e-06	6.55412
ARHGDIA	0.540944	0.0202382	5.19738	2.26359e-07	2.38211e-06	6.55238
FZD3	-0.545384	-0.0121783	-5.19682	2.2704e-07	2.3859e-06	6.54953
SACS	0.539829	-0.0625039	5.19675	2.27121e-07	2.3859e-06	6.54919
NEK8	-0.537514	0.0435365	-5.19662	2.27272e-07	2.3859e-06	6.54856
PTPRH	0.542892	0.0043816	5.19589	2.2815e-07	2.39134e-06	6.54489
DNMT3A	-0.542536	0.0267703	-5.19589	2.2816e-07	2.39134e-06	6.54485
MGAT4A	-0.544959	0.00112981	-5.19477	2.29508e-07	2.40069e-06	6.53926
SETX	0.538154	-0.0850096	5.19473	2.29561e-07	2.40069e-06	6.53903
ECHS1	-0.544049	0.0350057	-5.19469	2.29608e-07	2.40069e-06	6.53884
PLXNC1	0.543329	-0.0158938	5.1945	2.29837e-07	2.40114e-06	6.5379
NAMPT	0.538257	-0.04052	5.19378	2.30722e-07	2.40686e-06	6.53425
TADA1	-0.538446	0.0582096	-5.19375	2.30757e-07	2.40686e-06	6.5341
NELL1	-0.544851	-0.00250403	-5.19314	2.31495e-07	2.41136e-06	6.53107
LYN	0.543745	0.0186098	5.19308	2.31567e-07	2.41136e-06	6.53077
PIK3CA	0.540567	-0.035249	5.19294	2.31747e-07	2.41136e-06	6.53003
PTPRJ	0.542959	-0.0212596	5.19225	2.32592e-07	2.41821e-06	6.52657
BHLHB9	-0.539431	0.012664	-5.19167	2.33307e-07	2.42223e-06	6.52366
PRDM2	-0.540409	-0.0358	-5.19163	2.33353e-07	2.42223e-06	6.52347
SLC7A7	0.542586	-0.024119	5.19136	2.33692e-07	2.42381e-06	6.52209
AP2S1	0.537606	0.0525742	5.19049	2.34764e-07	2.43103e-06	6.51775
ZIC2	0.541456	0.0316539	5.19049	2.34765e-07	2.43103e-06	6.51774
ICAM5	0.5431	0.0169628	5.18947	2.36042e-07	2.44231e-06	6.51259
PTPRZ1	0.542525	-0.0292085	5.18717	2.38921e-07	2.47012e-06	6.50107
LMTK2	-0.540755	-0.0254265	-5.18614	2.40227e-07	2.48164e-06	6.49589
MFHAS1	0.539459	-0.0651125	5.18554	2.40984e-07	2.48747e-06	6.49291
ENPP1	0.538315	-0.0597782	5.1814	2.46314e-07	2.54047e-06	6.47212
THYN1	-0.543389	-0.0100714	-5.18098	2.46865e-07	2.54413e-06	6.47
CCT6P1	-0.535796	-0.0196505	-5.17849	2.50123e-07	2.57565e-06	6.45755
ZNF300	-0.542971	0.00651632	-5.17735	2.51642e-07	2.58923e-06	6.4518
CNP	0.541661	0.0186744	5.17506	2.54697e-07	2.61858e-06	6.44034
CSAD	-0.539542	0.0443897	-5.17442	2.55559e-07	2.62536e-06	6.43713
TAF13	0.539046	-0.0145096	5.16987	2.61752e-07	2.68567e-06	6.41439
ZNF587	-0.538219	0.0457628	-5.16981	2.61845e-07	2.68567e-06	6.41405
NIPA1	0.541079	-0.00419454	5.16833	2.63894e-07	2.70455e-06	6.40665
GLIS1	0.535651	-0.0426916	5.16691	2.65872e-07	2.72266e-06	6.39956
NRBF2	0.539922	-0.0142611	5.16646	2.66506e-07	2.727e-06	6.3973
BARX2	0.535057	0.0404083	5.16629	2.66746e-07	2.7273e-06	6.39644
ZNF547	-0.540325	0.0365254	-5.16582	2.67397e-07	2.7318e-06	6.39412
RBMS3	0.531433	-0.0965574	5.1656	2.67718e-07	2.73292e-06	6.39299
IPO7	0.536723	-0.0505511	5.16519	2.68287e-07	2.73657e-06	6.39097
LAIR1	0.541131	-0.0226409	5.16431	2.69533e-07	2.74711e-06	6.38657
OGT	-0.53946	0.0374543	-5.16331	2.70953e-07	2.75855e-06	6.38158
DNAJC19	-0.539177	0.0426681	-5.16322	2.71081e-07	2.75855e-06	6.38113
SIGLEC1	0.537899	-0.0487474	5.16232	2.72377e-07	2.76956e-06	6.3766
MOCS1	-0.541661	-0.00152199	-5.15992	2.75833e-07	2.8025e-06	6.36463
ANKRD13D	-0.537995	0.0521742	-5.15884	2.77409e-07	2.8163e-06	6.35922
GABRP	0.540052	0.0107273	5.15823	2.78299e-07	2.82312e-06	6.35618
FBN1	0.53542	-0.0676065	5.1573	2.79656e-07	2.83142e-06	6.35156
HPS5	0.538999	-0.024953	5.15725	2.79735e-07	2.83142e-06	6.35129
HNRNPA1	-0.534619	0.0475338	-5.15722	2.79773e-07	2.83142e-06	6.35116
AKAP8	-0.540676	0.00749062	-5.15639	2.80996e-07	2.84157e-06	6.34702
ZDHHC21	-0.539461	0.00263598	-5.155	2.83057e-07	2.86018e-06	6.34008
CAPN9	-0.540034	-0.00725596	-5.15431	2.8409e-07	2.86838e-06	6.33662
ZNF600	-0.535233	0.0655504	-5.15401	2.84544e-07	2.87073e-06	6.33511
ZBTB48	-0.53819	-0.000477623	-5.15364	2.85093e-07	2.87309e-06	6.33328
KLF10	0.535315	-0.0600902	5.1535	2.85307e-07	2.87309e-06	6.33257
LCOR	-0.537466	0.017961	-5.1534	2.85444e-07	2.87309e-06	6.33211
ASAP1	0.539527	-0.0171396	5.15273	2.86452e-07	2.88099e-06	6.32876
SRRM5	-0.535182	0.0778369	-5.15255	2.86733e-07	2.88158e-06	6.32783
RSPO4	-0.539823	0.0118594	-5.15156	2.8823e-07	2.89437e-06	6.32289
CASP1	0.536697	0.00482522	5.15138	2.88502e-07	2.89486e-06	6.32199
KLHL2	0.540459	-0.0196021	5.15042	2.89959e-07	2.90723e-06	6.31721
ANKRD23	-0.538007	0.0356059	-5.15022	2.90256e-07	2.90795e-06	6.31624
NNMT	0.536645	-0.0268038	5.14913	2.91917e-07	2.92233e-06	6.31082
ZNF720	-0.536487	0.0383909	-5.14745	2.94508e-07	2.94599e-06	6.30243
LAMA4	0.533676	-0.0703567	5.14711	2.95036e-07	2.94646e-06	6.30072
RGS4	0.539097	-0.0234324	5.14705	2.95132e-07	2.94646e-06	6.30042
ZMYND8	-0.537642	0.0326544	-5.14698	2.95238e-07	2.94646e-06	6.30008
SCRN1	0.539027	-0.034054	5.14674	2.95609e-07	2.94789e-06	6.29888
RRN3P3	-0.537567	0.0118683	-5.14648	2.9601e-07	2.94962e-06	6.2976
PRF1	0.539094	-0.01728	5.14615	2.96528e-07	2.95251e-06	6.29594
AIF1	0.536219	-0.0253162	5.14551	2.97518e-07	2.96009e-06	6.29277
BICD2	0.538108	-0.0320579	5.14479	2.98652e-07	2.96909e-06	6.28916
COL10A1	0.535475	0.0595397	5.14423	2.9952e-07	2.97543e-06	6.28641
LY86	0.536068	-0.0228441	5.1429	3.01624e-07	2.99404e-06	6.27976
EME2	-0.535122	0.0301274	-5.14225	3.02659e-07	3.002e-06	6.27651
USF1	-0.535092	0.0367609	-5.14095	3.04724e-07	3.02018e-06	6.27005
ZNF582	-0.538474	-0.0121901	-5.14071	3.0511e-07	3.02169e-06	6.26885
LYPD6B	-0.525444	0.0684274	-5.13996	3.06302e-07	3.03117e-06	6.26515
MAPKAPK5	-0.535263	0.029179	-5.13915	3.07603e-07	3.04173e-06	6.26112
COL17A1	0.536143	0.0072424	5.13853	3.08605e-07	3.0493e-06	6.25804
SPATA6	-0.537184	-0.0479078	-5.13527	3.13924e-07	3.09949e-06	6.24182
USP1	0.538781	0.0206332	5.13428	3.15558e-07	3.11325e-06	6.23689
SP110	0.537901	-0.00264143	5.13381	3.16337e-07	3.11856e-06	6.23455
CATSPER2	-0.534864	0.0439874	-5.12908	3.24268e-07	3.19432e-06	6.21104
OLFML3	0.529495	-0.0827174	5.12884	3.24677e-07	3.19591e-06	6.20984
UCP3	-0.535466	0.0354229	-5.12498	3.31284e-07	3.25847e-06	6.19072
CFL2	0.519408	-0.109212	5.1248	3.31598e-07	3.25908e-06	6.18982
GNA12	0.532524	-0.0468181	5.1241	3.32814e-07	3.26854e-06	6.18635
SLC16A2	0.532016	-0.0671681	5.12378	3.33381e-07	3.27072e-06	6.18473
NPTXR	-0.535063	-0.0121436	-5.12368	3.3354e-07	3.27072e-06	6.18428
MMP17	0.533181	-0.0116139	5.1214	3.37544e-07	3.30747e-06	6.17296
HAPLN3	0.533636	0.0282436	5.11619	3.46863e-07	3.39621e-06	6.14711
SNX24	0.535705	0.0201269	5.11586	3.47443e-07	3.39932e-06	6.14552
SULT2B1	0.531758	0.044854	5.11489	3.4921e-07	3.4116e-06	6.14071
IFITM2	0.532128	-0.0366158	5.11488	3.49225e-07	3.4116e-06	6.14067
TMEM134	-0.530428	0.0565581	-5.11427	3.50355e-07	3.41786e-06	6.1376
EWSR1	-0.526467	0.0913941	-5.11424	3.50394e-07	3.41786e-06	6.1375
TXK	-0.534137	0.0213227	-5.11205	3.54433e-07	3.45465e-06	6.12662
PLSCR4	0.528964	-0.0697351	5.11138	3.55674e-07	3.45956e-06	6.1233
MUTYH	-0.534179	0.0364902	-5.11135	3.55725e-07	3.45956e-06	6.12316
EHBP1	0.529623	-0.0579597	5.11123	3.55945e-07	3.45956e-06	6.12258
ATAD2B	-0.531769	0.018177	-5.1112	3.56006e-07	3.45956e-06	6.12242
SPIN4	0.533597	0.0340885	5.10952	3.59142e-07	3.48742e-06	6.11409
BCDIN3D	-0.53214	0.0597789	-5.10936	3.59441e-07	3.48771e-06	6.1133
AP1B1	-0.533725	0.0287259	-5.108	3.61993e-07	3.50984e-06	6.10659
DTX4	-0.529319	0.0375844	-5.10717	3.63557e-07	3.52237e-06	6.1025
MTF2	-0.528477	0.0776974	-5.107	3.63875e-07	3.52281e-06	6.10167
MAN1B1	0.533414	0.0336912	5.10613	3.65531e-07	3.5362e-06	6.09736
MRPS26	-0.531263	0.0665936	-5.10476	3.68146e-07	3.55884e-06	6.09059
CYP27C1	0.534725	-0.00325916	5.10262	3.72272e-07	3.59603e-06	6.08002
ZNF552	-0.529323	0.0297674	-5.10168	3.74108e-07	3.61108e-06	6.07535
GPC6	0.530303	-0.0719803	5.10102	3.75393e-07	3.62078e-06	6.0721
GRSF1	-0.533277	0.0465359	-5.10033	3.7675e-07	3.62432e-06	6.06867
MAPK8IP3	-0.533406	0.00557166	-5.10029	3.76816e-07	3.62432e-06	6.06851
TDRD5	-0.531292	0.0238426	-5.1002	3.77002e-07	3.62432e-06	6.06804
PDZK1IP1	0.52998	0.0467141	5.10008	3.77234e-07	3.62432e-06	6.06745
PDIK1L	-0.530656	0.059085	-5.09996	3.7747e-07	3.62432e-06	6.06686
DHX30	-0.53373	0.0277985	-5.0999	3.77585e-07	3.62432e-06	6.06657
WDR76	0.52741	0.0656947	5.09983	3.7772e-07	3.62432e-06	6.06623
ZNF41	-0.533003	0.0131796	-5.09902	3.79318e-07	3.63696e-06	6.06223
ECE1	0.531346	-0.0488604	5.09842	3.80504e-07	3.64563e-06	6.05926
TCAM1P	-0.532664	0.0342394	-5.09792	3.81491e-07	3.65238e-06	6.05681
ZNF429	-0.533758	-0.0209332	-5.09751	3.82301e-07	3.65744e-06	6.05479
TTC32	-0.532047	0.0531199	-5.09641	3.84507e-07	3.67582e-06	6.04933
THBS1	0.528492	-0.0667525	5.09624	3.84842e-07	3.6763e-06	6.04851
TRIM45	-0.531465	0.0455215	-5.09589	3.85553e-07	3.68038e-06	6.04676
CASKIN1	-0.53078	0.0390856	-5.09505	3.87241e-07	3.69206e-06	6.04261
LIN7B	-0.531279	0.0331935	-5.09499	3.87347e-07	3.69206e-06	6.04235
SARS2	-0.528581	0.0798568	-5.0943	3.8874e-07	3.70261e-06	6.03895
SFPQ	-0.527036	0.0462192	-5.09038	3.96745e-07	3.77608e-06	6.01961
CYP2C8	-0.534175	0.0211409	-5.08936	3.98844e-07	3.79327e-06	6.0146
AP1G2	-0.519365	0.0779636	-5.08922	3.99141e-07	3.79331e-06	6.01389
TMEM185B	0.532234	-0.0231926	5.0887	4.00222e-07	3.80079e-06	6.01133
DNAJC1	0.531297	-0.0385999	5.08819	4.01282e-07	3.80806e-06	6.00882
FMO1	0.530628	-0.0124796	5.08736	4.03026e-07	3.82181e-06	6.0047
CFI	0.531791	-0.030421	5.08623	4.05391e-07	3.83876e-06	5.99915
ARHGEF37	0.524735	-0.0685439	5.08622	4.05407e-07	3.83876e-06	5.99912
IKZF3	-0.529248	0.0216599	-5.08585	4.06191e-07	3.84337e-06	5.99728
SLA	0.531222	-0.0380637	5.08446	4.09123e-07	3.86829e-06	5.99046
PAN2	-0.526143	0.00233654	-5.08343	4.11323e-07	3.88625e-06	5.98537
CENPV	-0.533035	-0.0238401	-5.08308	4.12069e-07	3.89046e-06	5.98365
C9orf40	0.531433	0.0172461	5.08054	4.17527e-07	3.93658e-06	5.97117
SPAG4	-0.525812	0.0718705	-5.08053	4.17562e-07	3.93658e-06	5.97109
PLAC8	0.529081	0.019087	5.07942	4.19966e-07	3.95597e-06	5.96565
GLTP	-0.528815	0.0334657	-5.07916	4.20525e-07	3.95597e-06	5.96438
HDAC10	-0.525548	0.0679908	-5.07916	4.20535e-07	3.95597e-06	5.96436
CCNG2	-0.531263	0.0322571	-5.07879	4.21348e-07	3.96073e-06	5.96253
MTG1	-0.520962	0.0948744	-5.07771	4.23716e-07	3.9801e-06	5.95721
SPRR2A	0.529523	0.0226356	5.07731	4.24584e-07	3.98536e-06	5.95527
SOS1	-0.532892	-0.008697	-5.07633	4.26739e-07	4.00269e-06	5.95047
SIM2	-0.525847	0.0673511	-5.0748	4.30149e-07	4.03175e-06	5.94292
BEX4	-0.530545	-0.00235111	-5.07215	4.36086e-07	4.08444e-06	5.92992
TET3	-0.521405	0.0435825	-5.07186	4.3674e-07	4.08724e-06	5.9285
SLC16A14	-0.529702	-0.0248677	-5.07174	4.37016e-07	4.08724e-06	5.9279
PML	0.532072	0.011105	5.07094	4.38829e-07	4.10122e-06	5.92397
ID4	-0.529585	-0.0408602	-5.07016	4.406e-07	4.11481e-06	5.92015
GGT6	-0.521682	0.046991	-5.06954	4.42025e-07	4.12371e-06	5.91709
SLC22A5	-0.527245	0.0162194	-5.06947	4.42191e-07	4.12371e-06	5.91673
PITX1	0.526426	-0.0337408	5.06697	4.47934e-07	4.17427e-06	5.90449
KRT86	0.527132	0.0425726	5.06508	4.52331e-07	4.20925e-06	5.89523
CDV3	0.529009	-0.0555129	5.06508	4.52338e-07	4.20925e-06	5.89521
MSTO2P	-0.52709	0.0586187	-5.06449	4.53735e-07	4.21921e-06	5.89229
EML6	-0.529857	-0.000918318	-5.06243	4.58582e-07	4.26123e-06	5.88221
WASH2P	-0.528706	0.00973273	-5.05891	4.66991e-07	4.33546e-06	5.86498
SPAG17	-0.525403	0.0489176	-5.0588	4.67268e-07	4.33546e-06	5.86441
NINJ1	0.528513	-0.0480048	5.05854	4.67903e-07	4.33546e-06	5.86313
GOLT1A	-0.522197	0.0414102	-5.05853	4.6791e-07	4.33546e-06	5.86311
SPTBN5	-0.5238	-0.00899148	-5.05807	4.69026e-07	4.34209e-06	5.86085
ZNF248	-0.529044	-0.0200589	-5.05796	4.69297e-07	4.34209e-06	5.8603
PYGB	0.517478	-0.0807881	5.05769	4.69956e-07	4.34508e-06	5.85897
SULF1	0.530885	-0.00241478	5.05753	4.7035e-07	4.34561e-06	5.85818
ZNF257	-0.529797	0.00806918	-5.05699	4.71665e-07	4.35371e-06	5.85553
SPRR2D	0.527207	0.034142	5.05676	4.72225e-07	4.35371e-06	5.85441
S100B	0.523414	-0.0398408	5.05675	4.72235e-07	4.35371e-06	5.85438
FBXO41	-0.525193	0.0619662	-5.05659	4.72636e-07	4.3543e-06	5.85358
GATA6	0.519868	-0.102372	5.05614	4.73741e-07	4.36138e-06	5.85137
SSC5D	0.522209	-0.0769227	5.05503	4.7645e-07	4.3832e-06	5.84596
CIAO1	-0.52809	0.06104	-5.05398	4.7903e-07	4.40304e-06	5.84084
PITPNM3	0.527203	-0.0436981	5.05388	4.79286e-07	4.40304e-06	5.84033
MS4A4A	0.527681	-0.035284	5.05356	4.80075e-07	4.40626e-06	5.83877
MYCN	-0.528565	0.0133909	-5.05346	4.80318e-07	4.40626e-06	5.83829
ABCA11P	-0.528117	0.0434134	-5.05292	4.81659e-07	4.41543e-06	5.83565
GREM1	0.529771	-0.00140476	5.05264	4.82357e-07	4.41643e-06	5.83427
NCOA1	-0.528386	-0.0469029	-5.05261	4.82449e-07	4.41643e-06	5.83409
ITGB4	0.526982	0.0348251	5.05209	4.83729e-07	4.425e-06	5.83158
PRNP	0.528155	-0.0406511	5.05171	4.84695e-07	4.43072e-06	5.82969
TRA2A	-0.527475	0.0496507	-5.05077	4.87032e-07	4.44893e-06	5.82513
SBDS	0.517324	-0.0840526	5.04991	4.89212e-07	4.4657e-06	5.82089
RABL2B	-0.525555	0.0521722	-5.04973	4.89665e-07	4.46668e-06	5.82001
PHC2	0.526464	-0.0342211	5.04946	4.90349e-07	4.46978e-06	5.81869
NISCH	-0.525842	-0.0581987	-5.04881	4.91983e-07	4.48025e-06	5.81554
CRTAC1	-0.52614	-0.0302614	-5.04873	4.92191e-07	4.48025e-06	5.81514
MYO15A	-0.528442	0.019416	-5.04734	4.95741e-07	4.5094e-06	5.80832
ZNF226	-0.526521	0.0505894	-5.04689	4.96872e-07	4.51651e-06	5.80616
TRPV2	0.526688	-0.0455961	5.04605	4.99046e-07	4.53006e-06	5.80202
AHR	-0.527555	0.0132402	-5.04604	4.99062e-07	4.53006e-06	5.80199
SULT2A1	-0.528307	-0.00511771	-5.04495	5.01887e-07	4.5525e-06	5.79664
RAD52	-0.52566	0.0210405	-5.04289	5.07232e-07	4.59543e-06	5.78659
ZNF774	-0.525663	0.0329777	-5.04285	5.07329e-07	4.59543e-06	5.78641
GMIP	-0.520855	0.0344574	-5.042	5.09563e-07	4.61244e-06	5.78224
SRPX	0.517335	-0.100343	5.03945	5.16299e-07	4.67014e-06	5.76979
IL2RA	0.524684	-0.00307611	5.03714	5.22479e-07	4.72274e-06	5.75851
FANCC	0.525677	0.0303201	5.03632	5.24693e-07	4.73945e-06	5.7545
SAMD12	-0.525945	0.0039865	-5.03594	5.25721e-07	4.74542e-06	5.75265
GALNT5	0.523835	0.0205177	5.03546	5.27014e-07	4.75378e-06	5.75032
TLE2	-0.52487	-0.0396888	-5.02951	5.43375e-07	4.89794e-06	5.72133
PI4KAP2	-0.524146	0.0280766	-5.0282	5.47061e-07	4.92767e-06	5.71492
ME3	-0.525974	-0.0011988	-5.02806	5.47434e-07	4.92767e-06	5.71428
KIF9	-0.526156	0.0346843	-5.02756	5.4884e-07	4.93689e-06	5.71185
SCUBE2	-0.526637	-0.0343704	-5.02674	5.51171e-07	4.95441e-06	5.70783
MNDA	0.525419	-0.0117343	5.02563	5.54329e-07	4.97935e-06	5.70241
PXDN	0.523603	-0.0463111	5.02184	5.65205e-07	5.07352e-06	5.68399
STARD13	0.516537	-0.0971623	5.02136	5.66597e-07	5.08249e-06	5.68166
ITGAX	0.524759	-3.26891e-05	5.01848	5.75038e-07	5.15464e-06	5.66765
FNBP1L	-0.52262	0.0351302	-5.01562	5.83519e-07	5.22704e-06	5.65377
PHEX	0.524976	0.0219318	5.01428	5.8756e-07	5.2596e-06	5.64723
PRKCQ	0.525169	-0.00881837	5.01331	5.90482e-07	5.2821e-06	5.64253
EIF2S1	0.525352	-0.012087	5.01223	5.9375e-07	5.30767e-06	5.63729
CBR4	-0.525452	0.00785254	-5.0117	5.95377e-07	5.31853e-06	5.6347
ZNF461	-0.524445	0.0282856	-5.01044	5.9922e-07	5.34917e-06	5.6286
PHKA2	-0.522124	0.0295172	-5.01015	6.00126e-07	5.35357e-06	5.62717
CASP4	0.521831	0.0291479	5.00989	6.00922e-07	5.35698e-06	5.62591
DCAF8	-0.523638	-0.00868235	-5.00963	6.0173e-07	5.3605e-06	5.62464
CYP4F2	-0.523741	0.0227737	-5.00913	6.03249e-07	5.37032e-06	5.62225
WIPF1	0.519781	-0.0693285	5.00828	6.05901e-07	5.39023e-06	5.61809
PREPL	-0.522155	-0.0316714	-5.00742	6.08572e-07	5.41027e-06	5.61393
CC2D1A	-0.523017	0.0423449	-5.00701	6.09833e-07	5.41776e-06	5.61196
CPXM1	0.520438	-0.0464424	5.00584	6.13509e-07	5.44668e-06	5.60627
CCDC39	-0.522886	0.0228715	-5.0057	6.13949e-07	5.44685e-06	5.60559
TGFBR1	0.524298	-0.038547	5.00413	6.18906e-07	5.48514e-06	5.59797
MALT1	0.523566	-0.00641365	5.00406	6.19112e-07	5.48514e-06	5.59765
JPH4	-0.519566	-0.0605606	-5.00319	6.21875e-07	5.50585e-06	5.59343
TNFRSF9	0.518943	0.0288822	5.00251	6.2406e-07	5.52142e-06	5.59011
SLC10A3	0.520917	-0.0281789	5.00194	6.25857e-07	5.53353e-06	5.58738
CDCA4	0.514714	0.0863774	5.00093	6.29096e-07	5.55838e-06	5.58249
FHL3	0.515799	-0.0581888	5.00041	6.30783e-07	5.56948e-06	5.57995
SBK1	-0.519637	0.0577308	-4.99944	6.33909e-07	5.59093e-06	5.57527
IVD	-0.52349	-0.00673215	-4.99939	6.34076e-07	5.59093e-06	5.57502
STAT1	0.524641	0.0145111	4.99879	6.36019e-07	5.60424e-06	5.57212
MTMR14	-0.52321	0.038975	-4.99708	6.41596e-07	5.64663e-06	5.56385
FSD1L	0.523566	-0.00686162	4.99705	6.41702e-07	5.64663e-06	5.56369
COL28A1	-0.522173	-0.0294482	-4.99686	6.42345e-07	5.64845e-06	5.56274
CYBB	0.52236	-0.0379756	4.99568	6.46214e-07	5.67861e-06	5.55705
PI4KAP1	-0.5224	0.0363953	-4.99502	6.48407e-07	5.69402e-06	5.55384
NPRL2	-0.522863	0.0397988	-4.99473	6.49369e-07	5.6986e-06	5.55244
CUEDC1	0.518952	-0.0588262	4.99343	6.53676e-07	5.72885e-06	5.54617
COL7A1	0.521202	0.0386021	4.99342	6.53701e-07	5.72885e-06	5.54614
C7orf31	-0.522965	0.00636422	-4.99041	6.63826e-07	5.81364e-06	5.53157
SNHG9	-0.52025	0.0537885	-4.98853	6.70217e-07	5.86565e-06	5.52249
KIFC2	-0.516026	0.0669513	-4.98801	6.71996e-07	5.87412e-06	5.51998
SIAH2	0.521901	-0.0459102	4.98799	6.72093e-07	5.87412e-06	5.51984
CCDC9	0.514525	-0.0732918	4.98701	6.75462e-07	5.89958e-06	5.51511
LUC7L	-0.520845	0.046227	-4.98599	6.78971e-07	5.92623e-06	5.5102
DDX58	0.523512	-0.00117885	4.98358	6.87375e-07	5.99554e-06	5.49854
EMX2OS	-0.52211	-0.02646	-4.98118	6.95819e-07	6.0651e-06	5.48698
GLT8D2	0.517588	-0.0473704	4.97848	7.05457e-07	6.14498e-06	5.47394
SFRP2	0.518214	-0.0414489	4.97704	7.10652e-07	6.18606e-06	5.46699
EIF3J	0.518942	0.0123594	4.97629	7.13373e-07	6.20558e-06	5.46337
POSTN	0.522612	-0.00181759	4.97562	7.15785e-07	6.22238e-06	5.46017
SNHG10	-0.514654	0.0833833	-4.97503	7.17943e-07	6.23695e-06	5.45732
ZBTB40	-0.518152	-0.0251244	-4.97356	7.23325e-07	6.27949e-06	5.45025
NR2C1	-0.521127	0.0377211	-4.97343	7.23835e-07	6.2797e-06	5.44958
SNX22	-0.516806	0.036527	-4.97189	7.29518e-07	6.32477e-06	5.44217
SFN	0.505951	0.0654401	4.97099	7.32871e-07	6.34958e-06	5.43783
FOXL1	0.518437	-0.0299736	4.9708	7.33556e-07	6.35127e-06	5.43694
SLC2A6	-0.519932	0.0443414	-4.96982	7.37215e-07	6.37868e-06	5.43223
PKIA	-0.518209	0.0194719	-4.96957	7.38177e-07	6.38274e-06	5.43099
SERPINA1	0.520071	0.0299197	4.96927	7.39288e-07	6.38684e-06	5.42957
LRRC27	-0.519478	0.0299909	-4.96918	7.39637e-07	6.38684e-06	5.42912
FAM83A	0.513678	0.0556508	4.96873	7.41315e-07	6.39706e-06	5.42698
FAM47E	-0.519601	0.0117881	-4.96772	7.45127e-07	6.42566e-06	5.42212
YIPF5	0.521621	-0.00584051	4.96661	7.49353e-07	6.45781e-06	5.41676
RAB5B	-0.519341	0.0145847	-4.96629	7.50583e-07	6.4641e-06	5.41521
PLXND1	0.516652	-0.0587174	4.96571	7.52808e-07	6.47896e-06	5.4124
UFC1	-0.519508	0.0232384	-4.96481	7.56222e-07	6.50401e-06	5.40812
HLA-A	0.519888	0.0157714	4.96386	7.59908e-07	6.53137e-06	5.40351
PTCHD1	-0.519488	-0.0346901	-4.96248	7.65245e-07	6.57288e-06	5.39688
EIF2B2	0.520921	0.0124226	4.96168	7.68352e-07	6.59519e-06	5.39305
SLC38A5	0.516692	0.00438755	4.95934	7.77526e-07	6.66951e-06	5.3818
SPRR2E	0.517555	0.0148805	4.95832	7.81568e-07	6.69975e-06	5.37689
MYO10	0.517722	0.0232355	4.95741	7.8519e-07	6.72544e-06	5.37251
AMIGO1	-0.515097	-0.0525019	-4.9573	7.85605e-07	6.72544e-06	5.37201
NRP1	0.518169	-0.0447494	4.95694	7.87045e-07	6.73332e-06	5.37028
CD53	0.517396	-0.0277482	4.9562	7.90033e-07	6.75441e-06	5.36669
HCN3	-0.514	0.0679616	-4.95383	7.99556e-07	6.82813e-06	5.35534
TP53RK	-0.517972	0.0339447	-4.9538	7.9971e-07	6.82813e-06	5.35516
ZNF528	-0.519015	0.0131961	-4.95241	8.05326e-07	6.87155e-06	5.34853
BHLHE41	-0.519825	-0.000688428	-4.95102	8.11041e-07	6.91305e-06	5.34184
RC3H2	0.51823	-0.0441497	4.95097	8.11258e-07	6.91305e-06	5.34158
CCDC14	-0.514101	0.0699869	-4.95082	8.11873e-07	6.91374e-06	5.34086
GOT2	-0.517947	0.0198231	-4.94981	8.16012e-07	6.94442e-06	5.33605
DNAJB5	0.504468	-0.106798	4.94748	8.25722e-07	7.02243e-06	5.32485
CXXC4	-0.518445	-0.00535808	-4.94655	8.29595e-07	7.05074e-06	5.32042
UBAP1	0.516688	-0.0369797	4.94574	8.33027e-07	7.07219e-06	5.31651
MTMR4	-0.51203	0.0606422	-4.94569	8.33212e-07	7.07219e-06	5.3163
S100A5	-0.518087	0.0295089	-4.94546	8.34201e-07	7.07595e-06	5.31517
MMP3	0.516025	-0.00302705	4.94438	8.38769e-07	7.11003e-06	5.31
MS4A6A	0.516772	-0.0353803	4.94374	8.415e-07	7.12428e-06	5.30692
ILK	0.503419	-0.0952929	4.94366	8.4181e-07	7.12428e-06	5.30658
ACVR2B	-0.514263	0.0325846	-4.9436	8.421e-07	7.12428e-06	5.30625
MYBPC1	-0.517465	0.00754108	-4.94175	8.50017e-07	7.18266e-06	5.29739
GNAI3	0.516583	0.031475	4.94172	8.50111e-07	7.18266e-06	5.29728
SPRR1B	0.513921	0.0348244	4.93999	8.57621e-07	7.23818e-06	5.28896
NDRG2	-0.518056	-0.0218484	-4.93994	8.578e-07	7.23818e-06	5.28876
SEMA4G	-0.51433	-0.00387857	-4.93811	8.65782e-07	7.30077e-06	5.27999
SPRYD4	-0.513859	0.0298095	-4.93722	8.69691e-07	7.32896e-06	5.27572
ZNF77	-0.516395	0.0296809	-4.93587	8.75656e-07	7.37443e-06	5.26925
AIM2	0.515146	0.0258699	4.93473	8.80685e-07	7.41195e-06	5.26383
SETD5	-0.516432	0.0346269	-4.93408	8.83588e-07	7.43038e-06	5.26071
RUSC2	0.504795	-0.0943893	4.93399	8.84022e-07	7.43038e-06	5.26025
ACY1	-0.511276	0.05459	-4.93248	8.90777e-07	7.4823e-06	5.25304
WDR44	0.513813	-0.0529365	4.93131	8.96061e-07	7.5218e-06	5.24744
BSN	-0.515026	-0.000764837	-4.93069	8.98867e-07	7.54046e-06	5.24448
NGFR	0.513492	-0.0604715	4.93023	9.00925e-07	7.55284e-06	5.24232
ADAM12	0.515549	0.0149394	4.9298	9.02921e-07	7.56466e-06	5.24022
SH2B1	-0.517392	-0.0103651	-4.92927	9.0534e-07	7.57949e-06	5.23769
SLC36A4	0.515867	-0.00606442	4.92915	9.05861e-07	7.57949e-06	5.23714
PLCD1	-0.516504	-0.0138463	-4.92855	9.08603e-07	7.59752e-06	5.23428
ITGBL1	0.51406	-0.0177814	4.92832	9.09668e-07	7.59798e-06	5.23317
HTR1D	0.513799	0.0200874	4.92828	9.09832e-07	7.59798e-06	5.233
EXOG	-0.515683	0.0362011	-4.92757	9.131e-07	7.62035e-06	5.22961
GPR132	0.514782	-0.0158863	4.92669	9.17188e-07	7.64954e-06	5.22538
MAP7D3	0.512786	-0.0438104	4.92573	9.21634e-07	7.68167e-06	5.2208
OSR2	0.515372	-0.0446114	4.92544	9.22968e-07	7.68783e-06	5.21943
NMT2	0.51221	-0.07126	4.92374	9.30941e-07	7.74926e-06	5.21129
NR2C2	-0.513853	0.0016665	-4.9231	9.33911e-07	7.76899e-06	5.20827
RAB35	0.516149	-0.0255494	4.9224	9.37222e-07	7.79152e-06	5.20492
SUFU	-0.514991	-0.0137061	-4.92162	9.40921e-07	7.81593e-06	5.2012
FRY	-0.512629	-0.0423837	-4.92153	9.41365e-07	7.81593e-06	5.20075
CHN2	-0.515705	-0.0300019	-4.9213	9.42448e-07	7.8199e-06	5.19966
PLEKHG3	0.513928	-0.0432479	4.92045	9.46497e-07	7.84847e-06	5.1956
CD47	0.513208	0.0111306	4.92007	9.4828e-07	7.85821e-06	5.19382
MAF	0.512258	-0.0658738	4.91872	9.54756e-07	7.90682e-06	5.18738
PIGZ	-0.515324	-0.014185	-4.91728	9.61723e-07	7.95943e-06	5.1805
PAQR4	0.506512	0.086536	4.91468	9.74396e-07	8.05916e-06	5.1681
SLAMF8	0.513555	0.0352444	4.91408	9.77357e-07	8.07848e-06	5.16523
SORL1	-0.514733	-0.0211192	-4.91386	9.7841e-07	8.08203e-06	5.16421
PCGF3	-0.512585	0.060649	-4.9132	9.81652e-07	8.10364e-06	5.16108
DOCK2	0.512679	-0.0453424	4.91182	9.88489e-07	8.15487e-06	5.15451
ACOX1	-0.511829	0.0139646	-4.91109	9.92169e-07	8.18002e-06	5.151
RNF208	-0.512522	0.0408749	-4.90938	1.00074e-06	8.24546e-06	5.14285
TMC4	-0.502917	0.0551313	-4.90831	1.00611e-06	8.28438e-06	5.13779
RHCG	0.509739	0.0278277	4.9056	1.0199e-06	8.39262e-06	5.1249
ZNF302	-0.5147	0.00389161	-4.90539	1.021e-06	8.39634e-06	5.12388
ZNF69	-0.513575	0.0271618	-4.90501	1.02296e-06	8.40709e-06	5.12207
GK5	-0.513183	0.0283592	-4.90389	1.02873e-06	8.4492e-06	5.11674
AIDA	0.506536	-0.0505811	4.90369	1.02974e-06	8.45213e-06	5.11581
MFSD11	0.512446	0.0103473	4.90327	1.03193e-06	8.4647e-06	5.11381
TNFSF9	0.51417	-0.0142825	4.90281	1.03433e-06	8.47899e-06	5.11161
PARP9	0.513878	0.0258904	4.90129	1.04225e-06	8.53851e-06	5.10439
EIF4A3	0.508478	0.0325628	4.90031	1.04738e-06	8.57226e-06	5.09974
TMEM69	-0.504184	0.101603	-4.90025	1.04769e-06	8.57226e-06	5.09946
BATF3	0.509974	-0.0379661	4.90011	1.04845e-06	8.57302e-06	5.09878
FUCA1	-0.512071	0.000246803	-4.89991	1.0495e-06	8.57619e-06	5.09783
TNFAIP6	0.508155	-0.0329427	4.89745	1.06252e-06	8.6771e-06	5.08617
ATXN7L2	-0.510842	0.0617647	-4.89675	1.06626e-06	8.70218e-06	5.08284
EVX1	-0.513834	-0.00637474	-4.89652	1.06746e-06	8.7065e-06	5.08177
LYPLA1	-0.506723	0.0686286	-4.89547	1.07314e-06	8.74728e-06	5.07675
MRPL35	-0.510557	0.00725084	-4.895	1.07566e-06	8.76234e-06	5.07453
ZMYND12	-0.513084	0.00549993	-4.89424	1.07975e-06	8.7901e-06	5.07094
FOXJ2	0.509095	-0.0578147	4.89393	1.08141e-06	8.79813e-06	5.06948
ZNF785	-0.511355	0.0162221	-4.89368	1.08278e-06	8.80374e-06	5.06829
FSTL4	-0.510855	-0.00959984	-4.89289	1.08706e-06	8.83296e-06	5.06456
TDRD7	0.512846	-0.0332303	4.89208	1.09152e-06	8.86364e-06	5.06068
POU2F1	-0.509662	0.0167129	-4.89144	1.09503e-06	8.88654e-06	5.05765
ASAH1	-0.512656	-0.00759278	-4.89095	1.09772e-06	8.90278e-06	5.05533
TMEM200B	0.509003	-0.0561209	4.88874	1.10993e-06	8.99622e-06	5.04485
IFI27L2	0.510858	-0.0189113	4.88853	1.11109e-06	8.99997e-06	5.04387
LMAN1	0.511422	0.0370492	4.8884	1.1118e-06	9.00009e-06	5.04326
ARL4D	0.510241	-0.0587792	4.88706	1.11928e-06	9.05499e-06	5.03692
CLIP4	0.503915	-0.0298731	4.88349	1.13949e-06	9.20711e-06	5.01999
DBNL	0.51079	-0.0198853	4.88349	1.13951e-06	9.20711e-06	5.01997
C16orf87	-0.511194	0.031672	-4.88313	1.14155e-06	9.21783e-06	5.01828
CDC42EP4	0.509196	-0.0577685	4.88272	1.14388e-06	9.22583e-06	5.01635
PXMP2	0.511863	0.025324	4.88271	1.14396e-06	9.22583e-06	5.01628
COQ9	-0.508287	-0.0184136	-4.88249	1.14522e-06	9.23025e-06	5.01524
CCDC66	-0.510469	0.0198604	-4.87985	1.16043e-06	9.34465e-06	5.00276
ACAD8	-0.510142	0.0281127	-4.87977	1.16086e-06	9.34465e-06	5.00241
WASH3P	-0.510514	0.0290928	-4.8796	1.16186e-06	9.34689e-06	5.00159
PSCA	-0.508395	0.0164744	-4.87899	1.16544e-06	9.36989e-06	4.99868
KDM4A	-0.50738	0.0296563	-4.87836	1.16913e-06	9.39365e-06	4.9957
FKBP9	0.510954	-0.0297323	4.87809	1.17068e-06	9.3995e-06	4.99444
TGFBR3	-0.505731	-0.0739444	-4.87798	1.17131e-06	9.3995e-06	4.99393
SLCO3A1	0.512386	-0.0248162	4.87754	1.17393e-06	9.41471e-06	4.99182
ABHD12	-0.508685	0.0494909	-4.87698	1.17722e-06	9.43141e-06	4.98917
GORASP1	-0.511564	-0.0145381	-4.87693	1.17747e-06	9.43141e-06	4.98897
VSIG10	-0.509868	0.0271056	-4.87276	1.20231e-06	9.6244e-06	4.96922
SCARA3	0.507537	-0.0484781	4.87131	1.21104e-06	9.68832e-06	4.96238
WWC2	0.509592	-0.0435791	4.86935	1.22294e-06	9.77751e-06	4.95312
ZNF577	-0.510373	0.0184452	-4.86869	1.22693e-06	9.80334e-06	4.95004
BICC1	0.509905	-0.0434605	4.86696	1.23758e-06	9.88228e-06	4.94187
BDKRB2	0.501201	-0.098218	4.86604	1.24328e-06	9.9206e-06	4.93752
DENND2C	0.507115	-0.0107574	4.86594	1.24391e-06	9.9206e-06	4.93705
STAT4	0.506478	-0.0130791	4.86446	1.25311e-06	9.98782e-06	4.93008
CCDC8	0.508289	-0.0381807	4.86127	1.2732e-06	1.01417e-05	4.91503
HOMEZ	-0.506984	0.00983637	-4.85987	1.2821e-06	1.02063e-05	4.90844
TMEM88	-0.499756	-0.0841726	-4.85883	1.28879e-06	1.02532e-05	4.90352
ZNF766	-0.507029	0.0443233	-4.85841	1.29147e-06	1.02683e-05	4.90156
NAV3	0.504528	-0.0767789	4.85678	1.30202e-06	1.03458e-05	4.89386
CNGB3	-0.503539	0.0720556	-4.85503	1.3134e-06	1.04299e-05	4.88563
LILRB1	0.509095	-0.0178333	4.85454	1.31663e-06	1.04491e-05	4.88331
SPDYA	-0.502819	0.0810405	-4.85379	1.32154e-06	1.04753e-05	4.87979
CCDC130	-0.508774	0.0162179	-4.85379	1.32156e-06	1.04753e-05	4.87977
AEBP1	0.507352	-0.0468354	4.85257	1.32958e-06	1.05277e-05	4.87405
COX18	-0.506693	0.0569741	-4.85254	1.32979e-06	1.05277e-05	4.8739
SNRNP70	-0.505448	0.0459664	-4.8512	1.33865e-06	1.05914e-05	4.86762
DSC1	0.505128	0.0187611	4.85099	1.34006e-06	1.05961e-05	4.86663
PRDM8	0.502606	-0.0633821	4.84681	1.36819e-06	1.08119e-05	4.84698
IL12RB2	0.509065	0.00209396	4.84634	1.37141e-06	1.08307e-05	4.84476
IFI44	0.507531	0.0332433	4.84506	1.38015e-06	1.08931e-05	4.83875
LRP1	0.501928	-0.0878399	4.8444	1.38471e-06	1.09224e-05	4.83563
DMAP1	-0.505124	0.0357653	-4.84418	1.38623e-06	1.09277e-05	4.8346
ASPN	0.506158	0.000253986	4.84353	1.39068e-06	1.09562e-05	4.83156
KLF15	-0.504654	-0.0513123	-4.84159	1.40417e-06	1.10557e-05	4.82244
YJEFN3	-0.505286	0.0338683	-4.84138	1.40559e-06	1.10601e-05	4.82148
KRR1	-0.507663	0.0140263	-4.84055	1.41142e-06	1.10993e-05	4.81756
ADCY3	0.505835	-0.036886	4.8359	1.44433e-06	1.13449e-05	4.79577
SLC41A2	0.504801	-0.00781914	4.83589	1.44441e-06	1.13449e-05	4.79572
ZNF35	-0.506382	0.0329407	-4.83361	1.46084e-06	1.1467e-05	4.78503
MMP13	0.502701	0.0481317	4.832	1.47256e-06	1.1552e-05	4.77747
DNAH11	0.506909	0.0188282	4.83176	1.47429e-06	1.15585e-05	4.77637
TRAM2	0.502591	-0.0563126	4.83049	1.48363e-06	1.16194e-05	4.77039
MYO1F	0.503312	-0.0548603	4.83046	1.48385e-06	1.16194e-05	4.77025
DNAJC27	-0.498992	-0.0518344	-4.83015	1.48613e-06	1.16303e-05	4.7688
NFAM1	0.505614	-0.0317188	4.8295	1.49089e-06	1.16604e-05	4.76578
DPT	0.498109	-0.0736779	4.82775	1.50387e-06	1.17549e-05	4.75758
PARVA	0.495493	-0.0884258	4.82686	1.51053e-06	1.17998e-05	4.75341
CAPS	-0.504952	0.022413	-4.82666	1.51202e-06	1.18044e-05	4.75247
ZNF211	-0.505517	0.0121107	-4.82548	1.52091e-06	1.18622e-05	4.74693
B4GALNT1	0.505667	-0.0230933	4.82543	1.52127e-06	1.18622e-05	4.74671
KIAA0040	0.503655	-0.0406909	4.82499	1.52461e-06	1.18811e-05	4.74463
HIPK3	0.495326	-0.104045	4.82399	1.53216e-06	1.19328e-05	4.73997
ACER2	-0.503776	-0.00457847	-4.82358	1.53526e-06	1.19497e-05	4.73806
ZNF558	-0.505027	0.0387958	-4.82208	1.54674e-06	1.20318e-05	4.73102
TNNC1	-0.505815	0.0154822	-4.82195	1.54767e-06	1.20318e-05	4.73045
ZNF75A	-0.506752	0.0030911	-4.82114	1.5539e-06	1.20731e-05	4.72665
SNX8	0.505441	0.00375663	4.82023	1.5609e-06	1.21202e-05	4.7224
PLCG2	-0.50392	-0.0306125	-4.82004	1.5624e-06	1.21246e-05	4.72149
RCOR3	-0.503725	-0.000269779	-4.81988	1.56361e-06	1.21266e-05	4.72076
STON1	0.495486	-0.0915252	4.81952	1.56643e-06	1.21412e-05	4.71906
MOGAT2	-0.503038	0.00471884	-4.81741	1.58284e-06	1.22611e-05	4.7092
PI3	0.501751	0.0319165	4.81664	1.58888e-06	1.23005e-05	4.70561
KCNAB3	-0.49642	0.0783373	-4.81469	1.60429e-06	1.24124e-05	4.69648
THRB	-0.504315	-0.036957	-4.81452	1.60561e-06	1.24152e-05	4.6957
IRAK1	0.505068	0.000650927	4.81371	1.612e-06	1.24571e-05	4.69195
SMAD6	-0.503866	-0.0338617	-4.81347	1.61392e-06	1.24646e-05	4.69082
BMP3	-0.503108	0.00501004	-4.81271	1.61999e-06	1.2504e-05	4.68727
IL4R	0.504729	-0.0317828	4.81117	1.63241e-06	1.25844e-05	4.68006
ACRBP	-0.502594	0.0310042	-4.81117	1.63242e-06	1.25844e-05	4.68005
PI4K2A	0.505214	0.0180513	4.81105	1.63332e-06	1.25844e-05	4.67953
RWDD2A	-0.502147	0.00884919	-4.81083	1.63514e-06	1.25909e-05	4.67848
GZMB	0.503806	0.00595094	4.81069	1.63626e-06	1.2592e-05	4.67783
YKT6	0.503527	0.0430387	4.80993	1.64238e-06	1.26316e-05	4.6743
SHROOM3	0.501791	-0.0344222	4.80966	1.64463e-06	1.26399e-05	4.67301
XYLB	-0.499984	0.0607403	-4.80956	1.64542e-06	1.26399e-05	4.67256
NRIP2	-0.497404	-0.0640858	-4.80765	1.66099e-06	1.2752e-05	4.66365
CERKL	0.500744	-0.0332889	4.80545	1.67914e-06	1.28837e-05	4.65338
C3orf35	-0.501763	0.0606049	-4.8051	1.68198e-06	1.28978e-05	4.65179
ZNF776	-0.50076	0.0335208	-4.80176	1.70994e-06	1.31044e-05	4.63621
IL20RB	0.502714	0.0165047	4.80161	1.71122e-06	1.31065e-05	4.6355
TDRD12	-0.503328	0.0270397	-4.80069	1.719e-06	1.31584e-05	4.63121
RIC8A	0.502604	-0.0310465	4.79974	1.72704e-06	1.32121e-05	4.6268
HSPA13	0.502134	-0.032668	4.79943	1.72972e-06	1.32248e-05	4.62534
ZNF485	-0.498261	0.0793213	-4.79886	1.73455e-06	1.32539e-05	4.6227
CD84	0.503368	-0.0227925	4.79427	1.77416e-06	1.35485e-05	4.60137
FXYD5	0.501293	0.00917378	4.79317	1.78381e-06	1.36141e-05	4.59625
GLT8D1	-0.500589	0.0491341	-4.79272	1.78779e-06	1.36365e-05	4.59414
DUSP28	-0.500813	0.0119201	-4.79206	1.79357e-06	1.36726e-05	4.59109
TCF7L1	0.498418	-0.0609415	4.79149	1.79866e-06	1.36995e-05	4.58841
RAB5C	0.502558	-0.0139907	4.79142	1.79922e-06	1.36995e-05	4.58812
SERPING1	0.49914	-0.033987	4.78869	1.8236e-06	1.3877e-05	4.5754
STK32A	-0.502376	0.00687063	-4.78857	1.82468e-06	1.3877e-05	4.57484
C19orf73	-0.494898	0.0857919	-4.78781	1.83145e-06	1.39203e-05	4.57134
CD33	0.500226	-0.0267873	4.78695	1.83919e-06	1.39709e-05	4.56736
B3GAT1	-0.502752	-0.0109003	-4.78672	1.84128e-06	1.39786e-05	4.56629
HAT1	0.499503	0.0112421	4.78653	1.84307e-06	1.3984e-05	4.56537
ATXN7L3B	-0.501382	0.0180737	-4.78374	1.86842e-06	1.4168e-05	4.55246
RRN3	-0.499297	-0.001182	-4.78306	1.87474e-06	1.42076e-05	4.54927
SGSM1	-0.499776	-0.0403911	-4.78116	1.89227e-06	1.43266e-05	4.54048
BNC2	0.495059	-0.07304	4.78112	1.89265e-06	1.43266e-05	4.54029
PPP2R3A	0.498908	-0.0270795	4.78083	1.89533e-06	1.43385e-05	4.53895
SSH3	-0.50059	0.0106041	-4.78048	1.89861e-06	1.43485e-05	4.53732
CYP4F12	-0.502203	-0.00870795	-4.78045	1.89887e-06	1.43485e-05	4.53719
DCAF16	-0.5017	0.00647392	-4.77954	1.90739e-06	1.44045e-05	4.53296
TMEM38B	0.501349	-0.00996883	4.77885	1.91389e-06	1.44452e-05	4.52974
ANTXR2	0.492096	-0.0815244	4.77794	1.92247e-06	1.45014e-05	4.52552
VASN	0.496669	-0.0545235	4.77776	1.92413e-06	1.45055e-05	4.5247
SGIP1	0.500606	-0.0198078	4.77673	1.93389e-06	1.45676e-05	4.51993
ERLIN1	0.498533	0.0069543	4.77665	1.93462e-06	1.45676e-05	4.51957
USP46	-0.500457	0.0349407	-4.77462	1.95395e-06	1.47046e-05	4.51018
FUT9	-0.501033	-0.00054707	-4.77192	1.98003e-06	1.48922e-05	4.49765
PSORS1C1	0.49894	0.00741306	4.77124	1.98661e-06	1.4933e-05	4.49452
HIC1	0.491146	-0.0962627	4.76968	2.00184e-06	1.50387e-05	4.48731
GGCX	-0.49649	0.0467334	-4.76795	2.01894e-06	1.51584e-05	4.47927
ZNF862	-0.499487	-0.00612661	-4.76774	2.02094e-06	1.51646e-05	4.47834
NDUFV3	-0.500347	3.17245e-05	-4.76738	2.02453e-06	1.51828e-05	4.47666
RPL18	-0.499217	0.0199567	-4.76491	2.04915e-06	1.53585e-05	4.46524
PDS5B	0.498333	-0.0352489	4.76478	2.05047e-06	1.53595e-05	4.46464
MYO6	-0.492499	0.0440361	-4.76241	2.07436e-06	1.55192e-05	4.4537
PYGL	0.496599	0.0165604	4.76235	2.07497e-06	1.55192e-05	4.45342
IRF2BP2	0.495648	-0.0677004	4.76231	2.07538e-06	1.55192e-05	4.45323
FUT11	0.495976	-0.0184147	4.76214	2.07716e-06	1.55235e-05	4.45242
KRT14	0.495098	0.0343709	4.75852	2.11422e-06	1.57914e-05	4.43572
DNAJC28	-0.494628	0.0629561	-4.75713	2.12868e-06	1.58902e-05	4.42928
TNFAIP2	-0.496418	0.0497482	-4.7562	2.13833e-06	1.59531e-05	4.42501
SYTL5	-0.491692	0.0429349	-4.75591	2.14139e-06	1.59667e-05	4.42366
ITSN2	-0.499675	0.00895638	-4.75532	2.14758e-06	1.59977e-05	4.42094
TAF1C	-0.498996	0.0336327	-4.75528	2.14802e-06	1.59977e-05	4.42074
RBP1	0.496736	-0.0481966	4.75467	2.15442e-06	1.6036e-05	4.41794
HPGD	-0.498785	-0.0180107	-4.75455	2.15564e-06	1.6036e-05	4.4174
PLEC	0.498307	-0.0327199	4.75282	2.17393e-06	1.61588e-05	4.40942
DOCK5	0.498199	-0.0100627	4.75275	2.17465e-06	1.61588e-05	4.40911
CAMK2N2	0.490294	0.0825527	4.75263	2.17597e-06	1.61594e-05	4.40853
DAPK3	0.490774	-0.0677874	4.75111	2.1922e-06	1.62706e-05	4.40152
TMEM50B	-0.497319	-0.0215689	-4.75019	2.202e-06	1.63286e-05	4.39731
MPST	-0.496535	0.0287068	-4.75014	2.20254e-06	1.63286e-05	4.39708
CYS1	0.492135	-0.0718584	4.74949	2.20958e-06	1.63714e-05	4.39406
GXYLT2	0.494998	-0.0434999	4.74735	2.23277e-06	1.65337e-05	4.3842
SLC8A2	-0.492566	-0.0375508	-4.74663	2.24062e-06	1.65824e-05	4.38089
GABPA	-0.495913	-0.0180422	-4.74599	2.24762e-06	1.66247e-05	4.37794
SPP1	0.491939	0.0661314	4.74511	2.25725e-06	1.66855e-05	4.37391
TMTC2	-0.497225	-0.0410097	-4.74501	2.25842e-06	1.66855e-05	4.37342
RGMA	0.493396	-0.0674258	4.74345	2.27568e-06	1.68034e-05	4.36623
IPPK	0.496977	0.000248824	4.74211	2.29054e-06	1.69035e-05	4.36008
WDR83	-0.496871	0.0407075	-4.74194	2.29242e-06	1.69078e-05	4.35931
CCL4	0.494627	-0.0203157	4.7411	2.30183e-06	1.69675e-05	4.35544
GBE1	0.495713	-0.0317441	4.7403	2.31081e-06	1.7017e-05	4.35177
CLSTN3	-0.492546	0.0379906	-4.74019	2.31206e-06	1.7017e-05	4.35126
TRIM62	-0.496651	0.0112082	-4.74015	2.3125e-06	1.7017e-05	4.35108
PAQR6	-0.494422	0.0340348	-4.7397	2.31764e-06	1.70452e-05	4.34898
HTR2C	-0.494882	0.0366625	-4.73893	2.32634e-06	1.70995e-05	4.34544
XPNPEP1	0.496391	0.0182248	4.738	2.33686e-06	1.71671e-05	4.34118
GLIPR2	0.490272	-0.0675882	4.73742	2.34343e-06	1.72056e-05	4.33853
ZNF781	-0.494507	-0.0279797	-4.73712	2.34688e-06	1.72211e-05	4.33714
ITGA6	0.496114	-0.0130969	4.73659	2.35296e-06	1.72559e-05	4.3347
SCARF2	0.495509	-0.0383154	4.73565	2.36374e-06	1.73252e-05	4.33038
MXRA8	0.493963	-0.0449533	4.73275	2.39737e-06	1.75617e-05	4.31705
HSD17B14	-0.495695	0.00832746	-4.73262	2.39884e-06	1.75625e-05	4.31647
MKX	0.491303	-0.0663405	4.73072	2.42109e-06	1.77154e-05	4.30776
RAPGEF1	0.491934	-0.0635747	4.72774	2.45651e-06	1.79644e-05	4.29405
HES1	-0.490866	0.0433531	-4.72731	2.46161e-06	1.79916e-05	4.29209
DHX34	-0.493789	0.0487523	-4.72713	2.46379e-06	1.79973e-05	4.29126
ARV1	-0.492949	0.0546275	-4.72671	2.46877e-06	1.80236e-05	4.28935
LRRC69	-0.493588	0.0515723	-4.72594	2.47809e-06	1.80814e-05	4.28579
COL1A1	0.495888	-0.0102505	4.72569	2.48101e-06	1.80925e-05	4.28468
ZNF431	-0.491499	0.0428083	-4.72408	2.50055e-06	1.82248e-05	4.27727
PROS1	0.491635	-0.0696089	4.7221	2.52468e-06	1.83903e-05	4.26821
HSDL1	-0.495817	0.00728779	-4.72146	2.53257e-06	1.84373e-05	4.26527
ACE2	0.49463	-0.00933157	4.72003	2.55022e-06	1.85554e-05	4.25871
ZNF239	-0.494027	0.0371955	-4.71888	2.56444e-06	1.86458e-05	4.25346
FIBIN	0.493534	-0.0338757	4.71879	2.56553e-06	1.86458e-05	4.25306
TM4SF19	0.490189	0.0466604	4.71751	2.5816e-06	1.87521e-05	4.24717
ZNF251	-0.494629	0.0308685	-4.7169	2.58919e-06	1.87967e-05	4.2444
GPS2	-0.491151	0.0547955	-4.71652	2.59398e-06	1.88209e-05	4.24265
GOLGA6L9	-0.492193	0.0409023	-4.716	2.60054e-06	1.88579e-05	4.24027
IL9R	-0.491466	0.034926	-4.71582	2.60278e-06	1.88636e-05	4.23946
HOXB3	-0.49299	0.0291046	-4.7152	2.61067e-06	1.89102e-05	4.2366
NAA25	-0.492051	0.0385641	-4.7147	2.61695e-06	1.89451e-05	4.23433
CHD3	-0.494517	-0.0171283	-4.7143	2.62205e-06	1.89714e-05	4.2325
IKBIP	0.492463	0.0255431	4.71413	2.62419e-06	1.89763e-05	4.23173
FOXO3	0.488153	-0.0758807	4.71391	2.62706e-06	1.89864e-05	4.23069
ELOVL4	0.493398	-0.00729207	4.71231	2.64744e-06	1.9123e-05	4.2234
ARHGEF1	0.493605	0.00461806	4.71154	2.65739e-06	1.91749e-05	4.21986
LYRM1	-0.49095	-0.0359687	-4.71151	2.65776e-06	1.91749e-05	4.21973
ATXN1	0.490244	-0.0769248	4.71141	2.65906e-06	1.91749e-05	4.21927
PGK1	0.492456	0.0399161	4.70989	2.67871e-06	1.93058e-05	4.21232
GRID2IP	-0.483332	0.0526527	-4.70915	2.68833e-06	1.93643e-05	4.20894
PCSK9	0.493568	-0.00466718	4.70855	2.69612e-06	1.94096e-05	4.20621
ALDH1A2	-0.491613	-0.027933	-4.70832	2.69916e-06	1.94207e-05	4.20515
GATA3	-0.486451	0.0590025	-4.70684	2.71852e-06	1.95457e-05	4.1984
BGN	0.494771	0.0052531	4.70676	2.71954e-06	1.95457e-05	4.19804
ST8SIA4	0.492047	0.00203699	4.70661	2.72161e-06	1.95497e-05	4.19733
BDKRB1	0.485897	-0.0702238	4.70602	2.72931e-06	1.95941e-05	4.19466
RIOK3	0.493733	-0.0081853	4.70517	2.74062e-06	1.96644e-05	4.19076
LRRC59	0.490449	0.0511634	4.70502	2.74254e-06	1.96673e-05	4.1901
C9orf116	-0.488633	0.0799246	-4.70476	2.74601e-06	1.96813e-05	4.18891
RAP2B	0.487923	0.00234245	4.70459	2.74824e-06	1.96863e-05	4.18814
PWRN1	-0.492545	-0.00266502	-4.70363	2.76106e-06	1.97672e-05	4.18375
ZCCHC3	-0.493884	0.0155782	-4.70189	2.78448e-06	1.99239e-05	4.17578
TMC7	-0.489391	0.0200923	-4.70158	2.78858e-06	1.99422e-05	4.17439
RHBDF2	0.485746	0.0683849	4.70089	2.79796e-06	1.99982e-05	4.17122
DNMT3B	-0.483661	0.0729476	-4.70005	2.8093e-06	2.00682e-05	4.16741
IL21R	0.491701	0.000206681	4.69902	2.82335e-06	2.01575e-05	4.1627
RPL23	-0.488687	0.0184087	-4.6972	2.84822e-06	2.03238e-05	4.15443
B2M	0.491282	0.010094	4.69671	2.85499e-06	2.03609e-05	4.15218
MFSD1	0.491361	0.00967633	4.69646	2.85844e-06	2.03743e-05	4.15104
PGF	0.491371	-0.00516669	4.69622	2.86172e-06	2.03864e-05	4.14996
PTCD1	-0.488714	0.0321054	-4.69606	2.86393e-06	2.03909e-05	4.14923
BCLAF1	-0.489979	-0.0299709	-4.6952	2.87585e-06	2.04606e-05	4.14532
OSBPL5	0.482539	-0.0837619	4.69513	2.87687e-06	2.04606e-05	4.14498
SCYL3	-0.491756	0.0180649	-4.69477	2.88192e-06	2.04852e-05	4.14333
TCERG1	-0.490441	0.038505	-4.69286	2.90859e-06	2.06634e-05	4.13464
MED22	0.488478	-0.0565038	4.69273	2.91045e-06	2.06653e-05	4.13403
COL12A1	0.49225	0.00706745	4.69246	2.91421e-06	2.06806e-05	4.13282
CSPG4	0.483225	-0.0908124	4.69195	2.92137e-06	2.07202e-05	4.1305
PTPN14	0.48828	-0.0624536	4.69121	2.93192e-06	2.07671e-05	4.1271
SS18L1	-0.489094	0.0685238	-4.69119	2.93211e-06	2.07671e-05	4.12704
PI4K2B	0.489553	0.0282242	4.69114	2.93281e-06	2.07671e-05	4.12681
RPS18	-0.490476	0.029395	-4.6897	2.9533e-06	2.09008e-05	4.12025
RRBP1	0.491158	-0.000229053	4.6874	2.98626e-06	2.11225e-05	4.10978
COL13A1	0.486819	-0.0457314	4.68679	2.99502e-06	2.11729e-05	4.10701
CNTN1	0.487091	-0.0664973	4.68431	3.03106e-06	2.14159e-05	4.09573
PLA2G12A	-0.490847	6.8195e-05	-4.68219	3.06218e-06	2.1624e-05	4.0861
RPL28	-0.485214	0.0588514	-4.68205	3.06423e-06	2.16267e-05	4.08546
IFIT1	0.491811	-0.00214547	4.68189	3.06654e-06	2.16312e-05	4.08475
TRIM16	0.490115	0.00820773	4.68175	3.06868e-06	2.16345e-05	4.0841
UBQLN1	0.492128	-0.0243646	4.68061	3.08561e-06	2.17421e-05	4.0789
ZNF583	-0.488959	0.0286465	-4.68019	3.09181e-06	2.17739e-05	4.07701
GBP1	0.491459	-0.00617235	4.67966	3.09972e-06	2.18177e-05	4.0746
PCYT1A	0.48879	-0.0231331	4.67918	3.10685e-06	2.1856e-05	4.07243
PLA2G2F	-0.487949	0.036526	-4.67862	3.11523e-06	2.1903e-05	4.0699
PSMC3	0.489823	0.00180096	4.67784	3.12697e-06	2.19737e-05	4.06635
PHLDA2	0.481635	0.0154393	4.67756	3.13128e-06	2.1992e-05	4.06505
ZC3HAV1	0.490346	-0.035679	4.67489	3.17177e-06	2.22533e-05	4.05293
PRSS12	0.49062	-0.00070942	4.67488	3.17192e-06	2.22533e-05	4.05289
IFI27	0.490874	0.0234296	4.67459	3.17631e-06	2.22721e-05	4.05158
MT1M	0.484912	-0.0712505	4.67405	3.18461e-06	2.23182e-05	4.04912
RHOH	0.485624	-0.0372674	4.67333	3.19567e-06	2.23835e-05	4.04585
FBRSL1	-0.489414	-0.00918024	-4.67321	3.19751e-06	2.23843e-05	4.04531
RBM25	-0.489891	0.0285408	-4.67292	3.20184e-06	2.24025e-05	4.04403
VDAC2	0.487974	-0.0419071	4.67235	3.21067e-06	2.24521e-05	4.04143
IFIT5	0.490572	-0.00265127	4.67187	3.21818e-06	2.24925e-05	4.03923
HERC5	0.490345	-0.0100613	4.67061	3.2376e-06	2.2616e-05	4.03356
RAB5A	-0.490585	0.0164633	-4.67002	3.2469e-06	2.26557e-05	4.03085
AVPI1	0.487301	-0.0476555	4.66997	3.2476e-06	2.26557e-05	4.03065
FAM13B	-0.480279	-0.0699486	-4.66991	3.24854e-06	2.26557e-05	4.03038
C17orf75	-0.484197	0.0499759	-4.66683	3.29699e-06	2.29813e-05	4.01641
ST6GALNAC6	0.478597	-0.114326	4.66659	3.30082e-06	2.29956e-05	4.01532
ZNF613	-0.486496	0.0403517	-4.66614	3.30798e-06	2.30331e-05	4.01328
ACVR1	0.488187	-0.0375911	4.66569	3.31505e-06	2.30699e-05	4.01126
BBS1	-0.485836	0.0330786	-4.66531	3.3212e-06	2.31003e-05	4.00952
BRI3	0.489392	-0.0229096	4.66501	3.326e-06	2.31212e-05	4.00815
RASGEF1A	-0.484697	0.0438238	-4.66476	3.32999e-06	2.31366e-05	4.00702
HLA-DPA1	0.488055	-0.0161045	4.66189	3.37616e-06	2.34448e-05	3.99404
UQCR10	-0.485297	0.0471519	-4.65965	3.41259e-06	2.3685e-05	3.98392
KANK2	0.473504	-0.115798	4.65943	3.41625e-06	2.36977e-05	3.98291
ZNF71	-0.487542	0.00997686	-4.6589	3.42495e-06	2.37454e-05	3.98051
RPP14	-0.48782	-0.0275808	-4.65778	3.44343e-06	2.38607e-05	3.97544
SYN2	-0.488282	0.00810103	-4.65707	3.45507e-06	2.39286e-05	3.97225
MAGI1	-0.487308	-0.0283106	-4.6564	3.4663e-06	2.39935e-05	3.96919
ELMOD3	-0.486387	0.038786	-4.65545	3.48207e-06	2.40898e-05	3.96491
DDTL	-0.484308	0.0416211	-4.65482	3.49261e-06	2.41497e-05	3.96207
GLIS2	0.485643	-0.0378358	4.65329	3.51835e-06	2.43147e-05	3.95514
OSM	0.48677	-0.01816	4.65301	3.52308e-06	2.43344e-05	3.95388
GALM	-0.488571	0.0132347	-4.65137	3.5508e-06	2.45128e-05	3.94649
MAML3	-0.487361	-0.0334792	-4.64899	3.59154e-06	2.47808e-05	3.93573
EPHB3	0.487161	-0.00100307	4.64874	3.59574e-06	2.47924e-05	3.93463
NEK10	-0.486069	-0.0251013	-4.64867	3.59705e-06	2.47924e-05	3.93429
SH3BP4	0.48775	-0.0133449	4.64732	3.62033e-06	2.49396e-05	3.9282
ARL6IP1	-0.479437	0.0782491	-4.64689	3.62779e-06	2.49778e-05	3.92626
INO80E	-0.48786	-0.00735624	-4.64653	3.63395e-06	2.50069e-05	3.92466
COL18A1	0.483794	-0.0677538	4.64481	3.66402e-06	2.52004e-05	3.9169
COPS8	0.484336	-0.0245086	4.64393	3.67949e-06	2.52933e-05	3.91292
LIPA	0.487977	-0.00296169	4.64375	3.68274e-06	2.53022e-05	3.91209
FGD4	0.484271	-0.0301459	4.64336	3.68957e-06	2.53357e-05	3.91034
CRISPLD2	0.479551	-0.0827855	4.64167	3.7194e-06	2.5527e-05	3.90276
ALDH1L2	0.484233	-0.0460157	4.64051	3.7401e-06	2.56554e-05	3.89752
POF1B	-0.483108	0.0186227	-4.64024	3.74505e-06	2.56758e-05	3.89628
TFCP2	-0.486871	0.0219329	-4.63994	3.75031e-06	2.56983e-05	3.89495
IGF2BP3	0.485488	0.0437579	4.639	3.76724e-06	2.58006e-05	3.89071
PRDM15	-0.481961	0.0273664	-4.63875	3.77177e-06	2.5818e-05	3.88958
C1orf162	0.484294	-0.0241483	4.63818	3.78193e-06	2.58738e-05	3.88704
ACYP2	-0.48537	0.00693325	-4.63795	3.78624e-06	2.58897e-05	3.88597
FAM83D	0.478923	0.020796	4.6373	3.79792e-06	2.59558e-05	3.88306
TSPAN2	0.479909	-0.0635148	4.63639	3.8144e-06	2.60546e-05	3.87898
PPARGC1B	-0.480221	-0.074515	-4.63603	3.82102e-06	2.6078e-05	3.87735
CHRD	0.480596	-0.0812327	4.63599	3.82184e-06	2.6078e-05	3.87715
HSD17B2	-0.479914	0.0216751	-4.63575	3.82612e-06	2.6082e-05	3.87609
TLL1	0.483767	-0.0596057	4.63573	3.82646e-06	2.6082e-05	3.87601
CCL21	0.484101	-0.0401592	4.63484	3.84289e-06	2.61802e-05	3.87197
ARPC5L	0.482506	0.0550146	4.63455	3.84806e-06	2.61902e-05	3.8707
PSMC1	0.486027	0.0093182	4.63447	3.84965e-06	2.61902e-05	3.87031
INTS8	-0.481973	0.0518464	-4.63443	3.85043e-06	2.61902e-05	3.87012
SFXN4	-0.484812	0.0439718	-4.63363	3.865e-06	2.62634e-05	3.86656
TNFRSF1A	0.486832	-0.00812164	4.63362	3.86524e-06	2.62634e-05	3.8665
MPPED2	-0.48466	-0.0240525	-4.63322	3.87268e-06	2.63001e-05	3.86469
SFXN3	0.486555	-0.00215454	4.63288	3.87892e-06	2.63287e-05	3.86317
MORC4	0.484558	0.0231074	4.63265	3.88327e-06	2.63444e-05	3.86212
ZNF26	-0.481274	0.0590435	-4.63229	3.88986e-06	2.63752e-05	3.86052
MMP9	0.484184	0.0278952	4.63103	3.91327e-06	2.65201e-05	3.85486
SGK1	0.481649	-0.0549326	4.63059	3.92161e-06	2.65627e-05	3.85286
PUM2	-0.486293	1.03904e-05	-4.63048	3.92366e-06	2.65627e-05	3.85236
ZNF275	-0.483714	-0.0276454	-4.62915	3.94852e-06	2.67105e-05	3.84641
DCAF13	-0.481066	0.0642368	-4.62909	3.94962e-06	2.67105e-05	3.84615
S100A8	0.482193	0.022214	4.62649	3.99887e-06	2.70295e-05	3.83447
ACOX2	0.475297	-0.107854	4.62537	4.02046e-06	2.71612e-05	3.8294
RND3	0.478539	-0.0459019	4.62284	4.06916e-06	2.74759e-05	3.81805
ISYNA1	-0.483466	0.0350734	-4.62097	4.10552e-06	2.77069e-05	3.80967
OPN3	0.483668	0.0426666	4.62071	4.11056e-06	2.77265e-05	3.80851
LRRK1	0.483544	-0.0475765	4.6203	4.11857e-06	2.7766e-05	3.80668
RHOT2	-0.482339	0.0443965	-4.61994	4.12575e-06	2.77883e-05	3.80504
SH3GLB2	-0.483313	0.00805365	-4.61992	4.12617e-06	2.77883e-05	3.80494
ZNF430	-0.480478	0.00772164	-4.61872	4.14968e-06	2.79321e-05	3.79959
CNTN3	-0.483265	-0.0370372	-4.61795	4.1649e-06	2.802e-05	3.79614
TMEM150A	-0.483974	-0.00671574	-4.61773	4.16928e-06	2.80349e-05	3.79515
SLC12A6	0.484409	-0.00703001	4.61757	4.17243e-06	2.80415e-05	3.79444
SLC24A3	0.478535	-0.0818282	4.61745	4.17481e-06	2.80429e-05	3.7939
ZNF155	-0.482694	0.0287482	-4.61664	4.19094e-06	2.81367e-05	3.79026
ARMCX5	-0.483742	0.0374349	-4.61624	4.199e-06	2.81762e-05	3.78845
PVR	0.482043	0.0328684	4.61546	4.21451e-06	2.82656e-05	3.78498
AZGP1	-0.484177	-0.0185682	-4.61332	4.25773e-06	2.85312e-05	3.77537
CHSY1	0.479944	-0.0458986	4.61328	4.25851e-06	2.85312e-05	3.77519
COX5B	-0.483319	0.0328965	-4.61071	4.31086e-06	2.88669e-05	3.76368
NFKB1	0.481484	-0.0418736	4.61024	4.32038e-06	2.89157e-05	3.7616
ZFP3	-0.483808	-0.0238919	-4.60964	4.33284e-06	2.89842e-05	3.75889
ZFYVE9	-0.482319	-0.0409814	-4.60899	4.34613e-06	2.90508e-05	3.75601
FLOT2	-0.483917	-0.00829436	-4.60894	4.3473e-06	2.90508e-05	3.75575
VWA5B1	-0.483389	0.00113433	-4.60789	4.36899e-06	2.91807e-05	3.75107
DACT1	0.480449	-0.0492385	4.60726	4.3821e-06	2.92532e-05	3.74824
APBB2	0.479505	-0.0488409	4.60651	4.39771e-06	2.93423e-05	3.74489
CCDC102A	0.474189	-0.0683922	4.60591	4.41026e-06	2.94108e-05	3.74221
TRNP1	-0.482572	-0.034985	-4.60536	4.4217e-06	2.94719e-05	3.73977
ISOC1	-0.479555	-0.00305219	-4.60409	4.44844e-06	2.96349e-05	3.73409
TMTC4	-0.478785	0.0431096	-4.60176	4.49784e-06	2.99486e-05	3.72368
ANXA6	0.474355	-0.0930683	4.60107	4.51273e-06	3.00323e-05	3.72057
HERC6	0.482378	0.015758	4.60081	4.5183e-06	3.00539e-05	3.71941
ARHGAP24	0.474628	-0.0799803	4.60014	4.53253e-06	3.01203e-05	3.71645
SORCS2	0.479941	-0.0648513	4.60013	4.53294e-06	3.01203e-05	3.71636
ISLR	0.479603	-0.0373312	4.5996	4.54418e-06	3.01795e-05	3.71403
ITGB3	0.474622	-0.0821964	4.59883	4.56083e-06	3.02746e-05	3.71058
MFGE8	0.480797	-0.0478383	4.59841	4.56985e-06	3.03189e-05	3.70872
COL6A3	0.481007	-0.0445584	4.5976	4.58744e-06	3.0408e-05	3.7051
FHOD1	0.48212	-0.00156536	4.59758	4.58799e-06	3.0408e-05	3.70499
ZNF791	-0.481241	-0.0369781	-4.5953	4.63777e-06	3.07223e-05	3.69483
KCNQ5	0.477276	-0.053004	4.59504	4.64362e-06	3.07452e-05	3.69364
OGFRL1	0.480718	-0.03446	4.59453	4.65474e-06	3.08032e-05	3.69138
PLEKHO2	0.470544	-0.101232	4.59441	4.65745e-06	3.08053e-05	3.69084
SETD7	0.47445	-0.0842749	4.59289	4.69114e-06	3.10123e-05	3.68405
HSD17B12	0.480724	-0.0225418	4.59167	4.71817e-06	3.11751e-05	3.67864
ZNF304	-0.480376	-0.0151467	-4.59083	4.73693e-06	3.12831e-05	3.6749
NBR2	-0.477545	0.0357333	-4.59036	4.74756e-06	3.13373e-05	3.67279
HECTD2	-0.473817	-0.060985	-4.58889	4.7806e-06	3.15393e-05	3.66626
TCTE3	-0.477106	0.0546253	-4.58869	4.78528e-06	3.15541e-05	3.66533
ZNF491	-0.481423	-0.000857738	-4.58833	4.79332e-06	3.1591e-05	3.66375
STAU2	-0.480861	-0.00377107	-4.58795	4.80191e-06	3.16315e-05	3.66207
RUNX3	0.478191	-0.0405546	4.58727	4.8174e-06	3.17174e-05	3.65903
PACSIN3	0.480253	0.00712275	4.58632	4.8392e-06	3.18447e-05	3.65478
CECR2	-0.480243	-0.00997949	-4.58396	4.89348e-06	3.21856e-05	3.64428
ABCB10	0.478757	-0.00305867	4.58249	4.92757e-06	3.23933e-05	3.63774
MEF2A	0.472134	-0.0849619	4.58185	4.94263e-06	3.24758e-05	3.63487
ST7	0.480683	0.00351167	4.58012	4.98298e-06	3.27244e-05	3.62721
PIR	-0.479944	-0.0171796	-4.57921	5.00446e-06	3.28488e-05	3.62316
OBSCN	-0.479227	-0.0271132	-4.57895	5.01076e-06	3.28734e-05	3.62198
SGCD	0.475422	-0.0688321	4.5788	5.01418e-06	3.28792e-05	3.62133
CRELD1	-0.478517	-0.0355003	-4.57804	5.03232e-06	3.29814e-05	3.61793
UBE2Q2	0.473051	-0.0876708	4.5776	5.0427e-06	3.30328e-05	3.61599
FBXO32	0.473558	-0.0693538	4.57668	5.0646e-06	3.31594e-05	3.61191
CCDC84	-0.477894	0.049271	-4.57593	5.08252e-06	3.3257e-05	3.60859
PCDH19	-0.477501	-0.0591812	-4.57585	5.08464e-06	3.3257e-05	3.60819
ZNF792	-0.47725	0.0323739	-4.57506	5.10352e-06	3.33636e-05	3.6047
ATP6V0D1	0.479295	-0.0303312	4.5746	5.11465e-06	3.34129e-05	3.60265
PALM3	-0.479348	0.0282058	-4.57453	5.11622e-06	3.34129e-05	3.60236
GHRLOS	-0.47574	0.0390186	-4.57368	5.13677e-06	3.35302e-05	3.59859
RALA	0.476904	0.0475629	4.57348	5.14179e-06	3.3546e-05	3.59767
AREG	0.476795	-0.032025	4.57331	5.14573e-06	3.35548e-05	3.59695
COL3A1	0.479935	-0.020706	4.57283	5.15753e-06	3.36148e-05	3.59479
LMNA	0.472941	-0.0581728	4.57233	5.16959e-06	3.36765e-05	3.59259
SMC1B	-0.477079	0.0525115	-4.5719	5.18029e-06	3.37292e-05	3.59065
SLCO2B1	0.478536	-0.0498218	4.57082	5.2067e-06	3.38841e-05	3.58586
ZNF383	-0.477853	0.0164247	-4.57039	5.21728e-06	3.39359e-05	3.58395
GARNL3	-0.474112	-0.0591346	-4.57016	5.2229e-06	3.39554e-05	3.58293
ZNF283	-0.475067	0.0515051	-4.56908	5.24956e-06	3.41116e-05	3.57814
HOXB8	-0.477546	0.0314127	-4.56866	5.2599e-06	3.41593e-05	3.57629
PABPC4	-0.4797	0.0189043	-4.56857	5.26219e-06	3.41593e-05	3.57588
VNN1	0.478608	-0.00738767	4.56813	5.2731e-06	3.42131e-05	3.57393
SLC15A4	0.479304	0.000633622	4.56641	5.31608e-06	3.44697e-05	3.56629
ZNF260	-0.476613	0.0587312	-4.56633	5.31799e-06	3.44697e-05	3.56595
LCP2	0.478249	-0.0281506	4.5649	5.35388e-06	3.46618e-05	3.55962
ZNF217	-0.476309	0.00629726	-4.56485	5.35515e-06	3.46618e-05	3.55939
[truncated: 10,945 more rows]

## Sheet: GSE15863 CACO2
	logFC	AveExpr	t	P.Value	adj.P.Val	B
IGSF3	1.00421	3.92726	41.6349	2.64276e-10	2.85752e-06	13.7997
PAH	-1.11433	0.828598	-37.5749	5.77867e-10	2.85752e-06	13.2448
GOLGA8A	1.24805	3.09875	37.3703	6.02428e-10	2.85752e-06	13.2141
ALDOC	1.68978	5.79063	35.6296	8.66445e-10	3.08238e-06	12.9413
DUSP5	2.55337	4.73669	31.3733	2.28187e-09	6.45887e-06	12.1735
SCGN	-1.80471	4.56241	-29.6352	3.51948e-09	6.45887e-06	11.8119
PLOD2	2.2714	5.37226	29.2242	3.91345e-09	6.45887e-06	11.7218
NFE2L1	1.08414	7.39597	28.9402	4.21483e-09	6.45887e-06	11.6584
KCNAB2	-0.415489	1.34764	-28.6409	4.56112e-09	6.45887e-06	11.5906
GBE1	1.92073	2.81001	27.9277	5.52376e-09	6.45887e-06	11.4248
STC2	1.74014	5.26849	27.8011	5.71754e-09	6.45887e-06	11.3948
PFKP	2.69565	4.20282	27.2471	6.66138e-09	6.45887e-06	11.2608
BMP2	1.30242	4.40271	27.2271	6.69857e-09	6.45887e-06	11.2559
RHBG	-1.29275	1.86915	-26.8452	7.45629e-09	6.45887e-06	11.1613
FXYD5	2.06229	3.55065	26.7471	7.66626e-09	6.45887e-06	11.1367
HIBADH	-0.471251	5.26926	-26.7164	7.73348e-09	6.45887e-06	11.1289
ITGA5	2.73183	2.51634	26.6519	7.87651e-09	6.45887e-06	11.1126
SPRED2	0.745553	3.96288	26.5237	8.17004e-09	6.45887e-06	11.0801
LDHA	2.57674	8.20007	26.261	8.81053e-09	6.59862e-06	11.0127
SORBS1	0.826829	4.10843	25.7749	1.01514e-08	7.22269e-06	10.8856
FAM131B	-0.627692	0.78122	-25.4388	1.12133e-08	7.41925e-06	10.7957
HK2	3.12151	4.78185	25.3384	1.15542e-08	7.41925e-06	10.7686
PBX1	-0.407642	2.7972	-25.2144	1.19918e-08	7.41925e-06	10.7348
IL18BP	0.872609	3.81891	25.0271	1.26889e-08	7.52348e-06	10.6834
C12orf56	-1.02636	0.909378	-24.6654	1.41682e-08	8.06453e-06	10.5827
SORD	-0.873102	2.12215	-24.2758	1.59831e-08	8.7477e-06	10.4719
SEMA3A	-1.09077	1.84526	-24.1443	1.6654e-08	8.77726e-06	10.434
LIN54	1.23147	3.26536	23.7401	1.89241e-08	9.32137e-06	10.3156
SLC11A2	1.41574	5.4203	23.6295	1.96046e-08	9.32137e-06	10.2828
TNFRSF10D	1.60277	4.19723	23.622	1.96515e-08	9.32137e-06	10.2806
YEATS2	1.09601	3.73385	22.826	2.5467e-08	1.16902e-05	10.038
DEFB1	-2.07613	4.82129	-22.2591	3.07971e-08	1.36063e-05	9.85837
NEB	-0.989837	1.01725	-22.1877	3.15537e-08	1.36063e-05	9.83534
ROR1	-1.00847	1.84652	-21.7358	3.68589e-08	1.44988e-05	9.68729
ORM1	-1.71597	4.86784	-21.6895	3.7457e-08	1.44988e-05	9.6719
LEMD3	0.535453	3.72485	21.6738	3.76619e-08	1.44988e-05	9.66668
MYOF	0.88643	4.89287	21.671	3.7699e-08	1.44988e-05	9.66574
ARID5B	-0.800891	4.3032	-21.4834	4.02559e-08	1.48117e-05	9.60289
CKB	3.01035	9.40947	21.4595	4.05942e-08	1.48117e-05	9.59486
ACBD5	0.608569	5.14811	21.3705	4.18887e-08	1.48546e-05	9.56473
SORL1	1.7633	4.98099	21.3096	4.27997e-08	1.48546e-05	9.54406
RNF121	0.31876	4.89342	21.1645	4.50636e-08	1.5268e-05	9.49447
SERPINA6	-1.52322	3.52792	-20.9147	4.92847e-08	1.63098e-05	9.40809
ADAM23	-1.2276	3.14304	-20.7747	5.18452e-08	1.67621e-05	9.3591
NINJ2-AS1	-1.11016	1.12602	-20.7137	5.30072e-08	1.67621e-05	9.33763
TM4SF20	-1.40065	3.15018	-20.6435	5.43807e-08	1.68226e-05	9.31283
DNAH3	-0.603788	0.401476	-20.517	5.69597e-08	1.69028e-05	9.26786
COX18	-0.701279	1.28798	-20.5143	5.70156e-08	1.69028e-05	9.26691
PNKD	1.04065	4.43016	20.1898	6.42939e-08	1.86715e-05	9.14995
AKAP7	1.52715	5.29184	20.0599	6.74973e-08	1.92097e-05	9.10247
ITGA6	0.771621	3.67802	20.0043	6.89225e-08	1.92307e-05	9.08205
NR1D1	1.25929	2.68562	19.9174	7.12187e-08	1.94893e-05	9.04998
KIAA0355	0.500312	3.34147	19.7284	7.65162e-08	1.9711e-05	8.97965
BIVM	-0.72687	1.33931	-19.6778	7.80107e-08	1.9711e-05	8.96066
RASSF3	0.859219	2.96747	19.6534	7.87419e-08	1.9711e-05	8.9515
PEA15	0.847303	4.39995	19.6392	7.91718e-08	1.9711e-05	8.94615
IMPAD1	1.34167	4.07987	19.6303	7.94414e-08	1.9711e-05	8.94281
SLC2A1	2.90787	7.25584	19.601	8.03398e-08	1.9711e-05	8.93176
FBXO9	-0.702633	2.77349	-19.5266	8.26707e-08	1.9939e-05	8.90363
CLMP	-1.13546	2.76877	-19.4497	8.51636e-08	2.0198e-05	8.87439
TSC22D2	1.38967	3.1365	19.3263	8.93407e-08	2.08346e-05	8.82719
METAP1D	-1.06312	1.62514	-19.2853	9.07762e-08	2.08346e-05	8.81146
EMP1	2.9836	4.66125	19.1984	9.39147e-08	2.11998e-05	8.7779
SDCBP2-AS1	-0.613797	1.20731	-19.1597	9.53469e-08	2.11998e-05	8.76295
FUT8	-0.7325	2.73253	-19.0796	9.83994e-08	2.126e-05	8.73178
RNF19B	1.29173	3.9853	19.0743	9.86056e-08	2.126e-05	8.72971
TRAM2-AS1	-0.541255	0.945311	-19.0224	1.00647e-07	2.13763e-05	8.70942
KNG1	-1.32912	4.78409	-18.9206	1.04788e-07	2.17877e-05	8.66948
CCND1	1.23259	5.20338	18.9	1.05646e-07	2.17877e-05	8.66139
MCCC2	-0.767684	4.4024	-18.8636	1.07188e-07	2.17898e-05	8.64702
PLAC8	1.47077	2.67705	18.8107	1.09477e-07	2.17942e-05	8.62605
LRP4	1.50186	3.3476	18.7925	1.10273e-07	2.17942e-05	8.61886
FNDC3B	1.05298	3.02759	18.6804	1.15345e-07	2.2463e-05	8.57418
[truncated: 14,157 more rows]

## Sheet: GSE158632-HT29
	logFC	AveExpr	t	P.Value	adj.P.Val	B
[truncated: 14,230 more rows]
